# Supplementary material for: Pan-kinome of Legionella expanded by a bioinformatics survey
Source: Sci Rep. 2022 Dec 16;12:21782. doi: 10.1038/s41598-022-26109-x (PMC9758233; doi:10.1038/s41598-022-26109-x)
Supplement: Supplementary file 9 — Supplementary Information 9. [file 41598_2022_26109_MOESM9_ESM.zip › S15 - Data - 3D structure models of novel kinases/pdb - protein kinase domains - RoseTTAFold/lpg1316_69-311.pdb]

PFRMAT TS
TARGET lp13
AUTHOR BAKER-ROBETTA
METHOD    ROSETTA provides both ab initio and
METHOD    comparative models of protein domains.
METHOD    Comparative models are built from structures
METHOD    detected and aligned by HHSEARCH, SPARKS, and
METHOD    Raptor. Loop regions are assembled from fragments and 
METHOD    optimized to fit the aligned template structures.
METHOD    De novo models are built using the Rosetta de
METHOD    novo protocol.  The procedure is fully automated.
MODEL     1
PARENT N/A
REMARK PARENT    N/A
REMARK PARSRC    RoseTTAFold
REMARK SCORE     0.00
ATOM      1  N   GLY A   1       0.051  -2.025  -1.573  1.00 10.66           N  
ATOM      2  CA  GLY A   1      -0.548  -1.116  -0.603  1.00 10.66           C  
ATOM      3  C   GLY A   1       0.314   0.124  -0.414  1.00 10.66           C  
ATOM      4  O   GLY A   1       0.716   0.770  -1.383  1.00 10.66           O  
ATOM      5  H   GLY A   1       1.056  -2.021  -1.681  1.00 10.66           H  
ATOM      6 1HA  GLY A   1      -1.543  -0.826  -0.940  1.00 10.66           H  
ATOM      7 2HA  GLY A   1      -0.668  -1.629   0.349  1.00 10.66           H  
ATOM      8  N   ARG A   2       0.589   0.468   0.838  1.00 10.13           N  
ATOM      9  CA  ARG A   2       1.416   1.631   1.121  1.00 10.13           C  
ATOM     10  C   ARG A   2       2.890   1.283   0.832  1.00 10.13           C  
ATOM     11  O   ARG A   2       3.283   0.135   1.038  1.00 10.13           O  
ATOM     12  CB  ARG A   2       1.237   2.059   2.562  1.00 10.13           C  
ATOM     13  CG  ARG A   2      -0.161   2.576   2.915  1.00 10.13           C  
ATOM     14  CD  ARG A   2      -0.212   2.994   4.323  1.00 10.13           C  
ATOM     15  NE  ARG A   2      -1.557   3.387   4.787  1.00 10.13           N  
ATOM     16  CZ  ARG A   2      -2.076   4.638   4.761  1.00 10.13           C  
ATOM     17  NH1 ARG A   2      -1.369   5.633   4.281  1.00 10.13           N  
ATOM     18  NH2 ARG A   2      -3.302   4.858   5.231  1.00 10.13           N  
ATOM     19  H   ARG A   2       0.229  -0.090   1.599  1.00 10.13           H  
ATOM     20  HA  ARG A   2       1.056   2.438   0.502  1.00 10.13           H  
ATOM     21 1HB  ARG A   2       1.424   1.212   3.206  1.00 10.13           H  
ATOM     22 2HB  ARG A   2       1.964   2.833   2.814  1.00 10.13           H  
ATOM     23 1HG  ARG A   2      -0.406   3.431   2.285  1.00 10.13           H  
ATOM     24 2HG  ARG A   2      -0.894   1.784   2.762  1.00 10.13           H  
ATOM     25 1HD  ARG A   2       0.141   2.184   4.944  1.00 10.13           H  
ATOM     26 2HD  ARG A   2       0.447   3.848   4.440  1.00 10.13           H  
ATOM     27  HE  ARG A   2      -2.143   2.656   5.165  1.00 10.13           H  
ATOM     28 1HH1 ARG A   2      -0.447   5.466   3.917  1.00 10.13           H  
ATOM     29 2HH1 ARG A   2      -1.756   6.567   4.263  1.00 10.13           H  
ATOM     30 1HH2 ARG A   2      -3.852   4.102   5.600  1.00 10.13           H  
ATOM     31 2HH2 ARG A   2      -3.701   5.817   5.245  1.00 10.13           H  
ATOM     32  N   PRO A   3       3.704   2.210   0.289  1.00  9.51           N  
ATOM     33  CA  PRO A   3       5.132   2.052   0.037  1.00  9.51           C  
ATOM     34  C   PRO A   3       5.975   1.745   1.265  1.00  9.51           C  
ATOM     35  O   PRO A   3       5.759   2.302   2.342  1.00  9.51           O  
ATOM     36  CB  PRO A   3       5.526   3.429  -0.513  1.00  9.51           C  
ATOM     37  CG  PRO A   3       4.266   3.991  -1.103  1.00  9.51           C  
ATOM     38  CD  PRO A   3       3.152   3.491  -0.217  1.00  9.51           C  
ATOM     39  HA  PRO A   3       5.273   1.274  -0.728  1.00  9.51           H  
ATOM     40 1HB  PRO A   3       5.934   4.052   0.299  1.00  9.51           H  
ATOM     41 2HB  PRO A   3       6.331   3.318  -1.254  1.00  9.51           H  
ATOM     42 1HG  PRO A   3       4.326   5.093  -1.139  1.00  9.51           H  
ATOM     43 2HG  PRO A   3       4.155   3.649  -2.144  1.00  9.51           H  
ATOM     44 1HD  PRO A   3       2.934   4.189   0.604  1.00  9.51           H  
ATOM     45 2HD  PRO A   3       2.300   3.329  -0.891  1.00  9.51           H  
ATOM     46  N   ILE A   4       6.997   0.929   1.054  1.00  8.84           N  
ATOM     47  CA  ILE A   4       7.989   0.576   2.062  1.00  8.84           C  
ATOM     48  C   ILE A   4       9.247   1.344   1.694  1.00  8.84           C  
ATOM     49  O   ILE A   4       9.657   1.323   0.532  1.00  8.84           O  
ATOM     50  CB  ILE A   4       8.214  -0.936   2.115  1.00  8.84           C  
ATOM     51  CG1 ILE A   4       6.878  -1.608   2.501  1.00  8.84           C  
ATOM     52  CG2 ILE A   4       9.316  -1.263   3.117  1.00  8.84           C  
ATOM     53  CD1 ILE A   4       6.872  -3.102   2.359  1.00  8.84           C  
ATOM     54  H   ILE A   4       7.093   0.517   0.137  1.00  8.84           H  
ATOM     55  HA  ILE A   4       7.649   0.909   3.042  1.00  8.84           H  
ATOM     56  HB  ILE A   4       8.496  -1.302   1.130  1.00  8.84           H  
ATOM     57 1HG1 ILE A   4       6.657  -1.364   3.540  1.00  8.84           H  
ATOM     58 2HG1 ILE A   4       6.081  -1.206   1.875  1.00  8.84           H  
ATOM     59 1HG2 ILE A   4       9.465  -2.342   3.162  1.00  8.84           H  
ATOM     60 2HG2 ILE A   4      10.243  -0.782   2.814  1.00  8.84           H  
ATOM     61 3HG2 ILE A   4       9.023  -0.898   4.099  1.00  8.84           H  
ATOM     62 1HD1 ILE A   4       5.898  -3.487   2.659  1.00  8.84           H  
ATOM     63 2HD1 ILE A   4       7.066  -3.370   1.322  1.00  8.84           H  
ATOM     64 3HD1 ILE A   4       7.644  -3.531   2.997  1.00  8.84           H  
ATOM     65  N   HIS A   5       9.820   2.083   2.642  1.00  8.11           N  
ATOM     66  CA  HIS A   5      10.891   2.998   2.263  1.00  8.11           C  
ATOM     67  C   HIS A   5      11.838   3.424   3.417  1.00  8.11           C  
ATOM     68  O   HIS A   5      11.741   2.953   4.567  1.00  8.11           O  
ATOM     69  CB  HIS A   5      10.179   4.211   1.580  1.00  8.11           C  
ATOM     70  CG  HIS A   5      11.017   5.246   0.878  1.00  8.11           C  
ATOM     71  ND1 HIS A   5      11.474   6.371   1.512  1.00  8.11           N  
ATOM     72  CD2 HIS A   5      11.473   5.314  -0.397  1.00  8.11           C  
ATOM     73  CE1 HIS A   5      12.187   7.091   0.668  1.00  8.11           C  
ATOM     74  NE2 HIS A   5      12.204   6.471  -0.505  1.00  8.11           N  
ATOM     75  H   HIS A   5       9.482   2.054   3.594  1.00  8.11           H  
ATOM     76  HA  HIS A   5      11.512   2.515   1.510  1.00  8.11           H  
ATOM     77 1HB  HIS A   5       9.454   3.849   0.855  1.00  8.11           H  
ATOM     78 2HB  HIS A   5       9.610   4.744   2.345  1.00  8.11           H  
ATOM     79  HD1 HIS A   5      11.257   6.589   2.500  1.00  8.11           H  
ATOM     80  HD2 HIS A   5      11.363   4.653  -1.257  1.00  8.11           H  
ATOM     81  HE1 HIS A   5      12.630   8.015   0.990  1.00  8.11           H  
ATOM     82  N   GLY A   6      12.797   4.276   3.050  1.00  7.25           N  
ATOM     83  CA  GLY A   6      13.793   4.868   3.927  1.00  7.25           C  
ATOM     84  C   GLY A   6      14.659   3.802   4.523  1.00  7.25           C  
ATOM     85  O   GLY A   6      15.177   2.945   3.807  1.00  7.25           O  
ATOM     86  H   GLY A   6      12.818   4.565   2.082  1.00  7.25           H  
ATOM     87 1HA  GLY A   6      14.406   5.574   3.362  1.00  7.25           H  
ATOM     88 2HA  GLY A   6      13.296   5.435   4.716  1.00  7.25           H  
ATOM     89  N   THR A   7      14.802   3.840   5.831  1.00  6.19           N  
ATOM     90  CA  THR A   7      15.610   2.867   6.535  1.00  6.19           C  
ATOM     91  C   THR A   7      14.763   2.067   7.495  1.00  6.19           C  
ATOM     92  O   THR A   7      15.281   1.466   8.434  1.00  6.19           O  
ATOM     93  CB  THR A   7      16.783   3.537   7.260  1.00  6.19           C  
ATOM     94  OG1 THR A   7      16.288   4.542   8.146  1.00  6.19           O  
ATOM     95  CG2 THR A   7      17.742   4.156   6.254  1.00  6.19           C  
ATOM     96  H   THR A   7      14.341   4.576   6.355  1.00  6.19           H  
ATOM     97  HA  THR A   7      16.027   2.168   5.809  1.00  6.19           H  
ATOM     98  HB  THR A   7      17.322   2.793   7.845  1.00  6.19           H  
ATOM     99  HG1 THR A   7      16.021   4.142   8.985  1.00  6.19           H  
ATOM    100 1HG2 THR A   7      18.571   4.626   6.784  1.00  6.19           H  
ATOM    101 2HG2 THR A   7      18.124   3.375   5.596  1.00  6.19           H  
ATOM    102 3HG2 THR A   7      17.232   4.894   5.660  1.00  6.19           H  
ATOM    103  N   LEU A   8      13.447   2.069   7.276  1.00  4.99           N  
ATOM    104  CA  LEU A   8      12.585   1.314   8.166  1.00  4.99           C  
ATOM    105  C   LEU A   8      12.468  -0.135   7.693  1.00  4.99           C  
ATOM    106  O   LEU A   8      12.408  -1.054   8.511  1.00  4.99           O  
ATOM    107  CB  LEU A   8      11.191   1.958   8.233  1.00  4.99           C  
ATOM    108  CG  LEU A   8      11.127   3.398   8.806  1.00  4.99           C  
ATOM    109  CD1 LEU A   8       9.698   3.919   8.694  1.00  4.99           C  
ATOM    110  CD2 LEU A   8      11.594   3.403  10.261  1.00  4.99           C  
ATOM    111  H   LEU A   8      13.050   2.566   6.473  1.00  4.99           H  
ATOM    112  HA  LEU A   8      13.021   1.319   9.164  1.00  4.99           H  
ATOM    113 1HB  LEU A   8      10.776   1.987   7.223  1.00  4.99           H  
ATOM    114 2HB  LEU A   8      10.551   1.332   8.846  1.00  4.99           H  
ATOM    115  HG  LEU A   8      11.773   4.053   8.214  1.00  4.99           H  
ATOM    116 1HD1 LEU A   8       9.652   4.939   9.076  1.00  4.99           H  
ATOM    117 2HD1 LEU A   8       9.393   3.914   7.645  1.00  4.99           H  
ATOM    118 3HD1 LEU A   8       9.028   3.282   9.271  1.00  4.99           H  
ATOM    119 1HD2 LEU A   8      11.550   4.421  10.652  1.00  4.99           H  
ATOM    120 2HD2 LEU A   8      10.948   2.757  10.855  1.00  4.99           H  
ATOM    121 3HD2 LEU A   8      12.623   3.037  10.316  1.00  4.99           H  
ATOM    122  N   SER A   9      12.398  -0.333   6.365  1.00  3.82           N  
ATOM    123  CA  SER A   9      12.204  -1.661   5.748  1.00  3.82           C  
ATOM    124  C   SER A   9      11.060  -2.424   6.413  1.00  3.82           C  
ATOM    125  O   SER A   9      11.126  -3.640   6.601  1.00  3.82           O  
ATOM    126  CB  SER A   9      13.475  -2.481   5.830  1.00  3.82           C  
ATOM    127  OG  SER A   9      14.522  -1.867   5.130  1.00  3.82           O  
ATOM    128  H   SER A   9      12.477   0.474   5.760  1.00  3.82           H  
ATOM    129  HA  SER A   9      11.950  -1.518   4.698  1.00  3.82           H  
ATOM    130 1HB  SER A   9      13.758  -2.609   6.875  1.00  3.82           H  
ATOM    131 2HB  SER A   9      13.293  -3.473   5.420  1.00  3.82           H  
ATOM    132  HG  SER A   9      15.298  -2.413   5.285  1.00  3.82           H  
ATOM    133  N   SER A  10      10.028  -1.678   6.762  1.00  2.86           N  
ATOM    134  CA  SER A  10       8.863  -2.147   7.484  1.00  2.86           C  
ATOM    135  C   SER A  10       7.792  -2.801   6.638  1.00  2.86           C  
ATOM    136  O   SER A  10       7.800  -2.706   5.416  1.00  2.86           O  
ATOM    137  CB  SER A  10       8.269  -0.977   8.195  1.00  2.86           C  
ATOM    138  OG  SER A  10       7.757  -0.061   7.264  1.00  2.86           O  
ATOM    139  H   SER A  10      10.084  -0.699   6.536  1.00  2.86           H  
ATOM    140  HA  SER A  10       9.198  -2.876   8.227  1.00  2.86           H  
ATOM    141 1HB  SER A  10       7.472  -1.329   8.844  1.00  2.86           H  
ATOM    142 2HB  SER A  10       9.018  -0.503   8.819  1.00  2.86           H  
ATOM    143  HG  SER A  10       7.046  -0.533   6.811  1.00  2.86           H  
ATOM    144  N   SER A  11       6.836  -3.428   7.309  1.00  2.20           N  
ATOM    145  CA  SER A  11       5.663  -3.999   6.647  1.00  2.20           C  
ATOM    146  C   SER A  11       4.429  -3.273   7.155  1.00  2.20           C  
ATOM    147  O   SER A  11       4.508  -2.581   8.166  1.00  2.20           O  
ATOM    148  CB  SER A  11       5.552  -5.487   6.906  1.00  2.20           C  
ATOM    149  OG  SER A  11       6.647  -6.178   6.368  1.00  2.20           O  
ATOM    150  H   SER A  11       6.929  -3.493   8.326  1.00  2.20           H  
ATOM    151  HA  SER A  11       5.741  -3.833   5.571  1.00  2.20           H  
ATOM    152 1HB  SER A  11       5.495  -5.668   7.977  1.00  2.20           H  
ATOM    153 2HB  SER A  11       4.629  -5.861   6.464  1.00  2.20           H  
ATOM    154  HG  SER A  11       6.721  -5.890   5.453  1.00  2.20           H  
ATOM    155  N   TYR A  12       3.300  -3.388   6.470  1.00  1.81           N  
ATOM    156  CA  TYR A  12       2.098  -2.737   6.990  1.00  1.81           C  
ATOM    157  C   TYR A  12       1.055  -3.742   7.437  1.00  1.81           C  
ATOM    158  O   TYR A  12       0.889  -4.795   6.814  1.00  1.81           O  
ATOM    159  CB  TYR A  12       1.492  -1.806   5.945  1.00  1.81           C  
ATOM    160  CG  TYR A  12       2.348  -0.622   5.614  1.00  1.81           C  
ATOM    161  CD1 TYR A  12       3.300  -0.701   4.606  1.00  1.81           C  
ATOM    162  CD2 TYR A  12       2.180   0.548   6.315  1.00  1.81           C  
ATOM    163  CE1 TYR A  12       4.061   0.399   4.306  1.00  1.81           C  
ATOM    164  CE2 TYR A  12       2.936   1.639   6.009  1.00  1.81           C  
ATOM    165  CZ  TYR A  12       3.870   1.578   5.013  1.00  1.81           C  
ATOM    166  OH  TYR A  12       4.612   2.688   4.708  1.00  1.81           O  
ATOM    167  H   TYR A  12       3.261  -3.938   5.622  1.00  1.81           H  
ATOM    168  HA  TYR A  12       2.365  -2.143   7.862  1.00  1.81           H  
ATOM    169 1HB  TYR A  12       1.304  -2.359   5.026  1.00  1.81           H  
ATOM    170 2HB  TYR A  12       0.531  -1.439   6.310  1.00  1.81           H  
ATOM    171  HD1 TYR A  12       3.440  -1.626   4.046  1.00  1.81           H  
ATOM    172  HD2 TYR A  12       1.439   0.603   7.109  1.00  1.81           H  
ATOM    173  HE1 TYR A  12       4.797   0.343   3.514  1.00  1.81           H  
ATOM    174  HE2 TYR A  12       2.791   2.553   6.556  1.00  1.81           H  
ATOM    175  HH  TYR A  12       5.145   2.505   3.909  1.00  1.81           H  
ATOM    176  N   VAL A  13       0.343  -3.394   8.508  1.00  1.64           N  
ATOM    177  CA  VAL A  13      -0.744  -4.218   9.018  1.00  1.64           C  
ATOM    178  C   VAL A  13      -1.986  -3.363   9.232  1.00  1.64           C  
ATOM    179  O   VAL A  13      -1.889  -2.150   9.429  1.00  1.64           O  
ATOM    180  CB  VAL A  13      -0.376  -4.862  10.375  1.00  1.64           C  
ATOM    181  CG1 VAL A  13       0.860  -5.742  10.263  1.00  1.64           C  
ATOM    182  CG2 VAL A  13      -0.171  -3.798  11.384  1.00  1.64           C  
ATOM    183  H   VAL A  13       0.578  -2.515   8.973  1.00  1.64           H  
ATOM    184  HA  VAL A  13      -0.970  -5.000   8.293  1.00  1.64           H  
ATOM    185  HB  VAL A  13      -1.204  -5.500  10.690  1.00  1.64           H  
ATOM    186 1HG1 VAL A  13       1.065  -6.188  11.234  1.00  1.64           H  
ATOM    187 2HG1 VAL A  13       0.684  -6.527   9.526  1.00  1.64           H  
ATOM    188 3HG1 VAL A  13       1.712  -5.140   9.952  1.00  1.64           H  
ATOM    189 1HG2 VAL A  13       0.050  -4.257  12.341  1.00  1.64           H  
ATOM    190 2HG2 VAL A  13       0.661  -3.160  11.074  1.00  1.64           H  
ATOM    191 3HG2 VAL A  13      -1.082  -3.204  11.467  1.00  1.64           H  
ATOM    192  N   GLN A  14      -3.152  -3.996   9.253  1.00  1.62           N  
ATOM    193  CA  GLN A  14      -4.389  -3.272   9.537  1.00  1.62           C  
ATOM    194  C   GLN A  14      -5.063  -3.840  10.769  1.00  1.62           C  
ATOM    195  O   GLN A  14      -5.235  -5.056  10.882  1.00  1.62           O  
ATOM    196  CB  GLN A  14      -5.336  -3.332   8.343  1.00  1.62           C  
ATOM    197  CG  GLN A  14      -6.623  -2.559   8.541  1.00  1.62           C  
ATOM    198  CD  GLN A  14      -7.445  -2.472   7.273  1.00  1.62           C  
ATOM    199  OE1 GLN A  14      -7.670  -3.481   6.597  1.00  1.62           O  
ATOM    200  NE2 GLN A  14      -7.894  -1.264   6.925  1.00  1.62           N  
ATOM    201  H   GLN A  14      -3.186  -4.989   9.075  1.00  1.62           H  
ATOM    202  HA  GLN A  14      -4.151  -2.233   9.746  1.00  1.62           H  
ATOM    203 1HB  GLN A  14      -4.837  -2.962   7.455  1.00  1.62           H  
ATOM    204 2HB  GLN A  14      -5.606  -4.369   8.153  1.00  1.62           H  
ATOM    205 1HG  GLN A  14      -7.219  -3.063   9.303  1.00  1.62           H  
ATOM    206 2HG  GLN A  14      -6.382  -1.555   8.873  1.00  1.62           H  
ATOM    207 1HE2 GLN A  14      -8.435  -1.149   6.091  1.00  1.62           H  
ATOM    208 2HE2 GLN A  14      -7.688  -0.449   7.514  1.00  1.62           H  
ATOM    209  N   HIS A  15      -5.422  -2.980  11.717  1.00  1.68           N  
ATOM    210  CA  HIS A  15      -6.062  -3.499  12.915  1.00  1.68           C  
ATOM    211  C   HIS A  15      -7.513  -3.877  12.619  1.00  1.68           C  
ATOM    212  O   HIS A  15      -8.327  -3.050  12.181  1.00  1.68           O  
ATOM    213  CB  HIS A  15      -5.971  -2.498  14.058  1.00  1.68           C  
ATOM    214  CG  HIS A  15      -6.327  -3.079  15.403  1.00  1.68           C  
ATOM    215  ND1 HIS A  15      -7.616  -3.449  15.770  1.00  1.68           N  
ATOM    216  CD2 HIS A  15      -5.537  -3.354  16.470  1.00  1.68           C  
ATOM    217  CE1 HIS A  15      -7.585  -3.935  17.011  1.00  1.68           C  
ATOM    218  NE2 HIS A  15      -6.339  -3.882  17.449  1.00  1.68           N  
ATOM    219  H   HIS A  15      -5.260  -1.979  11.588  1.00  1.68           H  
ATOM    220  HA  HIS A  15      -5.548  -4.406  13.235  1.00  1.68           H  
ATOM    221 1HB  HIS A  15      -4.952  -2.121  14.116  1.00  1.68           H  
ATOM    222 2HB  HIS A  15      -6.614  -1.653  13.853  1.00  1.68           H  
ATOM    223  HD2 HIS A  15      -4.460  -3.189  16.536  1.00  1.68           H  
ATOM    224  HE1 HIS A  15      -8.432  -4.312  17.581  1.00  1.68           H  
ATOM    225  HE2 HIS A  15      -6.020  -4.183  18.361  1.00  1.68           H  
ATOM    226  N   ILE A  16      -7.862  -5.106  12.957  1.00  1.75           N  
ATOM    227  CA  ILE A  16      -9.177  -5.671  12.678  1.00  1.75           C  
ATOM    228  C   ILE A  16     -10.390  -4.961  13.296  1.00  1.75           C  
ATOM    229  O   ILE A  16     -11.498  -5.097  12.776  1.00  1.75           O  
ATOM    230  CB  ILE A  16      -9.192  -7.158  13.068  1.00  1.75           C  
ATOM    231  CG1 ILE A  16     -10.407  -7.846  12.442  1.00  1.75           C  
ATOM    232  CG2 ILE A  16      -9.201  -7.323  14.574  1.00  1.75           C  
ATOM    233  CD1 ILE A  16     -10.360  -9.357  12.524  1.00  1.75           C  
ATOM    234  H   ILE A  16      -7.155  -5.706  13.362  1.00  1.75           H  
ATOM    235  HA  ILE A  16      -9.308  -5.629  11.596  1.00  1.75           H  
ATOM    236  HB  ILE A  16      -8.299  -7.634  12.665  1.00  1.75           H  
ATOM    237 1HG1 ILE A  16     -11.306  -7.498  12.952  1.00  1.75           H  
ATOM    238 2HG1 ILE A  16     -10.471  -7.559  11.392  1.00  1.75           H  
ATOM    239 1HG2 ILE A  16      -9.193  -8.382  14.823  1.00  1.75           H  
ATOM    240 2HG2 ILE A  16      -8.323  -6.840  15.003  1.00  1.75           H  
ATOM    241 3HG2 ILE A  16     -10.096  -6.876  14.974  1.00  1.75           H  
ATOM    242 1HD1 ILE A  16     -11.254  -9.773  12.060  1.00  1.75           H  
ATOM    243 2HD1 ILE A  16      -9.476  -9.722  12.001  1.00  1.75           H  
ATOM    244 3HD1 ILE A  16     -10.317  -9.663  13.568  1.00  1.75           H  
ATOM    245  N   GLU A  17     -10.217  -4.242  14.411  1.00  1.75           N  
ATOM    246  CA  GLU A  17     -11.370  -3.585  15.023  1.00  1.75           C  
ATOM    247  C   GLU A  17     -11.551  -2.126  14.613  1.00  1.75           C  
ATOM    248  O   GLU A  17     -12.556  -1.512  14.976  1.00  1.75           O  
ATOM    249  CB  GLU A  17     -11.292  -3.637  16.551  1.00  1.75           C  
ATOM    250  CG  GLU A  17     -11.332  -5.040  17.148  1.00  1.75           C  
ATOM    251  CD  GLU A  17     -11.256  -5.061  18.656  1.00  1.75           C  
ATOM    252  OE1 GLU A  17     -11.159  -4.013  19.248  1.00  1.75           O  
ATOM    253  OE2 GLU A  17     -11.288  -6.132  19.212  1.00  1.75           O  
ATOM    254  H   GLU A  17      -9.290  -4.119  14.822  1.00  1.75           H  
ATOM    255  HA  GLU A  17     -12.265  -4.125  14.716  1.00  1.75           H  
ATOM    256 1HB  GLU A  17     -10.391  -3.137  16.883  1.00  1.75           H  
ATOM    257 2HB  GLU A  17     -12.133  -3.084  16.967  1.00  1.75           H  
ATOM    258 1HG  GLU A  17     -12.241  -5.543  16.824  1.00  1.75           H  
ATOM    259 2HG  GLU A  17     -10.489  -5.590  16.764  1.00  1.75           H  
ATOM    260  N   THR A  18     -10.561  -1.538  13.933  1.00  1.65           N  
ATOM    261  CA  THR A  18     -10.661  -0.107  13.634  1.00  1.65           C  
ATOM    262  C   THR A  18     -10.409   0.251  12.177  1.00  1.65           C  
ATOM    263  O   THR A  18     -10.860   1.292  11.701  1.00  1.65           O  
ATOM    264  CB  THR A  18      -9.647   0.695  14.462  1.00  1.65           C  
ATOM    265  OG1 THR A  18      -8.328   0.311  14.070  1.00  1.65           O  
ATOM    266  CG2 THR A  18      -9.807   0.417  15.949  1.00  1.65           C  
ATOM    267  H   THR A  18      -9.769  -2.088  13.607  1.00  1.65           H  
ATOM    268  HA  THR A  18     -11.665   0.230  13.886  1.00  1.65           H  
ATOM    269  HB  THR A  18      -9.790   1.756  14.266  1.00  1.65           H  
ATOM    270  HG1 THR A  18      -8.125  -0.542  14.478  1.00  1.65           H  
ATOM    271 1HG2 THR A  18      -9.073   0.996  16.506  1.00  1.65           H  
ATOM    272 2HG2 THR A  18     -10.812   0.701  16.265  1.00  1.65           H  
ATOM    273 3HG2 THR A  18      -9.650  -0.643  16.147  1.00  1.65           H  
ATOM    274  N   GLY A  19      -9.652  -0.586  11.477  1.00  1.49           N  
ATOM    275  CA  GLY A  19      -9.229  -0.291  10.121  1.00  1.49           C  
ATOM    276  C   GLY A  19      -7.956   0.567  10.072  1.00  1.49           C  
ATOM    277  O   GLY A  19      -7.444   0.859   8.985  1.00  1.49           O  
ATOM    278  H   GLY A  19      -9.310  -1.446  11.891  1.00  1.49           H  
ATOM    279 1HA  GLY A  19      -9.060  -1.231   9.601  1.00  1.49           H  
ATOM    280 2HA  GLY A  19     -10.034   0.219   9.595  1.00  1.49           H  
ATOM    281  N   ASN A  20      -7.415   0.942  11.238  1.00  1.33           N  
ATOM    282  CA  ASN A  20      -6.214   1.762  11.276  1.00  1.33           C  
ATOM    283  C   ASN A  20      -5.016   0.991  10.745  1.00  1.33           C  
ATOM    284  O   ASN A  20      -4.860  -0.209  11.004  1.00  1.33           O  
ATOM    285  CB  ASN A  20      -5.955   2.268  12.682  1.00  1.33           C  
ATOM    286  CG  ASN A  20      -6.949   3.307  13.132  1.00  1.33           C  
ATOM    287  OD1 ASN A  20      -7.395   4.151  12.343  1.00  1.33           O  
ATOM    288  ND2 ASN A  20      -7.305   3.266  14.391  1.00  1.33           N  
ATOM    289  H   ASN A  20      -7.850   0.677  12.121  1.00  1.33           H  
ATOM    290  HA  ASN A  20      -6.361   2.623  10.622  1.00  1.33           H  
ATOM    291 1HB  ASN A  20      -6.007   1.434  13.372  1.00  1.33           H  
ATOM    292 2HB  ASN A  20      -4.947   2.685  12.742  1.00  1.33           H  
ATOM    293 1HD2 ASN A  20      -7.963   3.928  14.748  1.00  1.33           H  
ATOM    294 2HD2 ASN A  20      -6.929   2.561  14.995  1.00  1.33           H  
ATOM    295  N   ILE A  21      -4.155   1.695  10.019  1.00  1.21           N  
ATOM    296  CA  ILE A  21      -2.952   1.094   9.462  1.00  1.21           C  
ATOM    297  C   ILE A  21      -1.730   1.408  10.303  1.00  1.21           C  
ATOM    298  O   ILE A  21      -1.502   2.563  10.676  1.00  1.21           O  
ATOM    299  CB  ILE A  21      -2.713   1.549   8.011  1.00  1.21           C  
ATOM    300  CG1 ILE A  21      -3.931   1.225   7.161  1.00  1.21           C  
ATOM    301  CG2 ILE A  21      -1.467   0.854   7.459  1.00  1.21           C  
ATOM    302  CD1 ILE A  21      -4.244  -0.217   7.150  1.00  1.21           C  
ATOM    303  H   ILE A  21      -4.345   2.671   9.840  1.00  1.21           H  
ATOM    304  HA  ILE A  21      -3.082   0.016   9.454  1.00  1.21           H  
ATOM    305  HB  ILE A  21      -2.569   2.628   7.982  1.00  1.21           H  
ATOM    306 1HG1 ILE A  21      -4.798   1.758   7.557  1.00  1.21           H  
ATOM    307 2HG1 ILE A  21      -3.758   1.547   6.139  1.00  1.21           H  
ATOM    308 1HG2 ILE A  21      -1.294   1.156   6.449  1.00  1.21           H  
ATOM    309 2HG2 ILE A  21      -0.606   1.120   8.064  1.00  1.21           H  
ATOM    310 3HG2 ILE A  21      -1.612  -0.229   7.490  1.00  1.21           H  
ATOM    311 1HD1 ILE A  21      -5.124  -0.398   6.538  1.00  1.21           H  
ATOM    312 2HD1 ILE A  21      -3.399  -0.777   6.749  1.00  1.21           H  
ATOM    313 3HD1 ILE A  21      -4.431  -0.526   8.162  1.00  1.21           H  
ATOM    314  N   TYR A  22      -0.966   0.366  10.599  1.00  1.16           N  
ATOM    315  CA  TYR A  22       0.239   0.481  11.394  1.00  1.16           C  
ATOM    316  C   TYR A  22       1.469  -0.015  10.648  1.00  1.16           C  
ATOM    317  O   TYR A  22       1.386  -0.870   9.759  1.00  1.16           O  
ATOM    318  CB  TYR A  22       0.084  -0.278  12.700  1.00  1.16           C  
ATOM    319  CG  TYR A  22      -0.978   0.262  13.620  1.00  1.16           C  
ATOM    320  CD1 TYR A  22      -2.308  -0.089  13.445  1.00  1.16           C  
ATOM    321  CD2 TYR A  22      -0.620   1.096  14.654  1.00  1.16           C  
ATOM    322  CE1 TYR A  22      -3.263   0.420  14.301  1.00  1.16           C  
ATOM    323  CE2 TYR A  22      -1.566   1.611  15.502  1.00  1.16           C  
ATOM    324  CZ  TYR A  22      -2.887   1.278  15.331  1.00  1.16           C  
ATOM    325  OH  TYR A  22      -3.841   1.786  16.184  1.00  1.16           O  
ATOM    326  H   TYR A  22      -1.248  -0.548  10.243  1.00  1.16           H  
ATOM    327  HA  TYR A  22       0.400   1.532  11.620  1.00  1.16           H  
ATOM    328 1HB  TYR A  22      -0.132  -1.307  12.508  1.00  1.16           H  
ATOM    329 2HB  TYR A  22       1.034  -0.230  13.218  1.00  1.16           H  
ATOM    330  HD1 TYR A  22      -2.603  -0.760  12.631  1.00  1.16           H  
ATOM    331  HD2 TYR A  22       0.416   1.348  14.796  1.00  1.16           H  
ATOM    332  HE1 TYR A  22      -4.305   0.151  14.167  1.00  1.16           H  
ATOM    333  HE2 TYR A  22      -1.266   2.279  16.313  1.00  1.16           H  
ATOM    334  HH  TYR A  22      -3.417   2.330  16.865  1.00  1.16           H  
ATOM    335  N   VAL A  23       2.620   0.517  11.032  1.00  1.18           N  
ATOM    336  CA  VAL A  23       3.898   0.147  10.459  1.00  1.18           C  
ATOM    337  C   VAL A  23       4.580  -0.856  11.377  1.00  1.18           C  
ATOM    338  O   VAL A  23       4.793  -0.578  12.557  1.00  1.18           O  
ATOM    339  CB  VAL A  23       4.774   1.401  10.334  1.00  1.18           C  
ATOM    340  CG1 VAL A  23       6.074   1.047   9.734  1.00  1.18           C  
ATOM    341  CG2 VAL A  23       4.046   2.433   9.565  1.00  1.18           C  
ATOM    342  H   VAL A  23       2.602   1.226  11.750  1.00  1.18           H  
ATOM    343  HA  VAL A  23       3.743  -0.304   9.476  1.00  1.18           H  
ATOM    344  HB  VAL A  23       4.980   1.789  11.329  1.00  1.18           H  
ATOM    345 1HG1 VAL A  23       6.707   1.929   9.661  1.00  1.18           H  
ATOM    346 2HG1 VAL A  23       6.566   0.298  10.352  1.00  1.18           H  
ATOM    347 3HG1 VAL A  23       5.884   0.647   8.742  1.00  1.18           H  
ATOM    348 1HG2 VAL A  23       4.653   3.334   9.491  1.00  1.18           H  
ATOM    349 2HG2 VAL A  23       3.835   2.054   8.586  1.00  1.18           H  
ATOM    350 3HG2 VAL A  23       3.123   2.656  10.093  1.00  1.18           H  
ATOM    351  N   LYS A  24       4.858  -2.039  10.850  1.00  1.27           N  
ATOM    352  CA  LYS A  24       5.416  -3.157  11.601  1.00  1.27           C  
ATOM    353  C   LYS A  24       6.926  -3.307  11.491  1.00  1.27           C  
ATOM    354  O   LYS A  24       7.471  -3.431  10.384  1.00  1.27           O  
ATOM    355  CB  LYS A  24       4.739  -4.446  11.132  1.00  1.27           C  
ATOM    356  CG  LYS A  24       5.164  -5.733  11.825  1.00  1.27           C  
ATOM    357  CD  LYS A  24       4.408  -6.917  11.219  1.00  1.27           C  
ATOM    358  CE  LYS A  24       4.866  -8.245  11.784  1.00  1.27           C  
ATOM    359  NZ  LYS A  24       4.158  -9.401  11.142  1.00  1.27           N  
ATOM    360  H   LYS A  24       4.660  -2.178   9.869  1.00  1.27           H  
ATOM    361  HA  LYS A  24       5.197  -2.998  12.648  1.00  1.27           H  
ATOM    362 1HB  LYS A  24       3.665  -4.344  11.262  1.00  1.27           H  
ATOM    363 2HB  LYS A  24       4.915  -4.569  10.070  1.00  1.27           H  
ATOM    364 1HG  LYS A  24       6.239  -5.885  11.706  1.00  1.27           H  
ATOM    365 2HG  LYS A  24       4.941  -5.667  12.891  1.00  1.27           H  
ATOM    366 1HD  LYS A  24       3.354  -6.801  11.426  1.00  1.27           H  
ATOM    367 2HD  LYS A  24       4.549  -6.919  10.138  1.00  1.27           H  
ATOM    368 1HE  LYS A  24       5.937  -8.351  11.621  1.00  1.27           H  
ATOM    369 2HE  LYS A  24       4.671  -8.262  12.847  1.00  1.27           H  
ATOM    370 1HZ  LYS A  24       4.491 -10.268  11.545  1.00  1.27           H  
ATOM    371 2HZ  LYS A  24       3.162  -9.323  11.292  1.00  1.27           H  
ATOM    372 3HZ  LYS A  24       4.347  -9.398  10.151  1.00  1.27           H  
ATOM    373  N   LYS A  25       7.588  -3.361  12.652  1.00  1.40           N  
ATOM    374  CA  LYS A  25       9.037  -3.550  12.735  1.00  1.40           C  
ATOM    375  C   LYS A  25       9.394  -4.605  13.797  1.00  1.40           C  
ATOM    376  O   LYS A  25       8.921  -4.551  14.937  1.00  1.40           O  
ATOM    377  CB  LYS A  25       9.744  -2.227  13.056  1.00  1.40           C  
ATOM    378  CG  LYS A  25      11.288  -2.337  13.061  1.00  1.40           C  
ATOM    379  CD  LYS A  25      12.010  -0.998  13.345  1.00  1.40           C  
ATOM    380  CE  LYS A  25      13.540  -1.207  13.323  1.00  1.40           C  
ATOM    381  NZ  LYS A  25      14.314   0.021  13.710  1.00  1.40           N  
ATOM    382  H   LYS A  25       7.054  -3.236  13.517  1.00  1.40           H  
ATOM    383  HA  LYS A  25       9.396  -3.912  11.771  1.00  1.40           H  
ATOM    384 1HB  LYS A  25       9.458  -1.472  12.323  1.00  1.40           H  
ATOM    385 2HB  LYS A  25       9.424  -1.873  14.041  1.00  1.40           H  
ATOM    386 1HG  LYS A  25      11.587  -3.048  13.832  1.00  1.40           H  
ATOM    387 2HG  LYS A  25      11.622  -2.720  12.097  1.00  1.40           H  
ATOM    388 1HD  LYS A  25      11.736  -0.252  12.597  1.00  1.40           H  
ATOM    389 2HD  LYS A  25      11.722  -0.627  14.334  1.00  1.40           H  
ATOM    390 1HE  LYS A  25      13.788  -2.005  14.024  1.00  1.40           H  
ATOM    391 2HE  LYS A  25      13.842  -1.509  12.320  1.00  1.40           H  
ATOM    392 1HZ  LYS A  25      15.302  -0.170  13.703  1.00  1.40           H  
ATOM    393 2HZ  LYS A  25      14.152   0.829  13.088  1.00  1.40           H  
ATOM    394 3HZ  LYS A  25      14.050   0.287  14.651  1.00  1.40           H  
ATOM    395  N   GLY A  26      10.219  -5.582  13.422  1.00  1.56           N  
ATOM    396  CA  GLY A  26      10.599  -6.635  14.365  1.00  1.56           C  
ATOM    397  C   GLY A  26      11.849  -6.270  15.148  1.00  1.56           C  
ATOM    398  O   GLY A  26      12.301  -5.128  15.111  1.00  1.56           O  
ATOM    399  H   GLY A  26      10.583  -5.598  12.480  1.00  1.56           H  
ATOM    400 1HA  GLY A  26       9.782  -6.819  15.059  1.00  1.56           H  
ATOM    401 2HA  GLY A  26      10.763  -7.566  13.824  1.00  1.56           H  
ATOM    402  N   ALA A  27      12.403  -7.244  15.857  1.00  1.69           N  
ATOM    403  CA  ALA A  27      13.590  -7.050  16.683  1.00  1.69           C  
ATOM    404  C   ALA A  27      14.189  -8.388  17.043  1.00  1.69           C  
ATOM    405  O   ALA A  27      13.545  -9.425  16.898  1.00  1.69           O  
ATOM    406  CB  ALA A  27      13.268  -6.297  17.950  1.00  1.69           C  
ATOM    407  H   ALA A  27      11.973  -8.157  15.835  1.00  1.69           H  
ATOM    408  HA  ALA A  27      14.322  -6.487  16.103  1.00  1.69           H  
ATOM    409 1HB  ALA A  27      14.166  -6.159  18.546  1.00  1.69           H  
ATOM    410 2HB  ALA A  27      12.849  -5.323  17.706  1.00  1.69           H  
ATOM    411 3HB  ALA A  27      12.559  -6.891  18.500  1.00  1.69           H  
ATOM    412  N   HIS A  28      15.403  -8.365  17.571  1.00  1.77           N  
ATOM    413  CA  HIS A  28      16.034  -9.593  18.033  1.00  1.77           C  
ATOM    414  C   HIS A  28      15.770  -9.847  19.521  1.00  1.77           C  
ATOM    415  O   HIS A  28      16.219 -10.852  20.074  1.00  1.77           O  
ATOM    416  CB  HIS A  28      17.537  -9.515  17.789  1.00  1.77           C  
ATOM    417  CG  HIS A  28      17.904  -9.448  16.333  1.00  1.77           C  
ATOM    418  ND1 HIS A  28      17.717 -10.505  15.467  1.00  1.77           N  
ATOM    419  CD2 HIS A  28      18.438  -8.447  15.593  1.00  1.77           C  
ATOM    420  CE1 HIS A  28      18.124 -10.158  14.257  1.00  1.77           C  
ATOM    421  NE2 HIS A  28      18.565  -8.915  14.308  1.00  1.77           N  
ATOM    422  H   HIS A  28      15.903  -7.490  17.652  1.00  1.77           H  
ATOM    423  HA  HIS A  28      15.639 -10.441  17.476  1.00  1.77           H  
ATOM    424 1HB  HIS A  28      17.942  -8.633  18.289  1.00  1.77           H  
ATOM    425 2HB  HIS A  28      18.020 -10.389  18.224  1.00  1.77           H  
ATOM    426  HD2 HIS A  28      18.716  -7.454  15.949  1.00  1.77           H  
ATOM    427  HE1 HIS A  28      18.098 -10.790  13.370  1.00  1.77           H  
ATOM    428  HE2 HIS A  28      18.936  -8.387  13.530  1.00  1.77           H  
ATOM    429  N   SER A  29      15.055  -8.924  20.167  1.00  1.76           N  
ATOM    430  CA  SER A  29      14.744  -9.037  21.588  1.00  1.76           C  
ATOM    431  C   SER A  29      13.618  -8.127  22.050  1.00  1.76           C  
ATOM    432  O   SER A  29      13.504  -6.970  21.622  1.00  1.76           O  
ATOM    433  CB  SER A  29      15.957  -8.737  22.448  1.00  1.76           C  
ATOM    434  OG  SER A  29      15.625  -8.817  23.829  1.00  1.76           O  
ATOM    435  H   SER A  29      14.715  -8.131  19.649  1.00  1.76           H  
ATOM    436  HA  SER A  29      14.439 -10.067  21.779  1.00  1.76           H  
ATOM    437 1HB  SER A  29      16.745  -9.454  22.224  1.00  1.76           H  
ATOM    438 2HB  SER A  29      16.345  -7.741  22.216  1.00  1.76           H  
ATOM    439  HG  SER A  29      16.465  -8.968  24.286  1.00  1.76           H  
ATOM    440  N   ARG A  30      12.875  -8.615  23.050  1.00  1.67           N  
ATOM    441  CA  ARG A  30      11.829  -7.837  23.711  1.00  1.67           C  
ATOM    442  C   ARG A  30      12.430  -6.578  24.302  1.00  1.67           C  
ATOM    443  O   ARG A  30      11.771  -5.550  24.400  1.00  1.67           O  
ATOM    444  CB  ARG A  30      11.221  -8.612  24.868  1.00  1.67           C  
ATOM    445  CG  ARG A  30      10.397  -9.809  24.530  1.00  1.67           C  
ATOM    446  CD  ARG A  30      10.000 -10.519  25.783  1.00  1.67           C  
ATOM    447  NE  ARG A  30      11.164 -11.067  26.454  1.00  1.67           N  
ATOM    448  CZ  ARG A  30      11.155 -11.697  27.645  1.00  1.67           C  
ATOM    449  NH1 ARG A  30      10.034 -11.888  28.299  1.00  1.67           N  
ATOM    450  NH2 ARG A  30      12.296 -12.135  28.161  1.00  1.67           N  
ATOM    451  H   ARG A  30      13.045  -9.565  23.354  1.00  1.67           H  
ATOM    452  HA  ARG A  30      11.060  -7.573  22.992  1.00  1.67           H  
ATOM    453 1HB  ARG A  30      12.017  -8.942  25.531  1.00  1.67           H  
ATOM    454 2HB  ARG A  30      10.578  -7.941  25.449  1.00  1.67           H  
ATOM    455 1HG  ARG A  30       9.491  -9.487  24.020  1.00  1.67           H  
ATOM    456 2HG  ARG A  30      10.960 -10.490  23.895  1.00  1.67           H  
ATOM    457 1HD  ARG A  30       9.509  -9.825  26.462  1.00  1.67           H  
ATOM    458 2HD  ARG A  30       9.331 -11.334  25.564  1.00  1.67           H  
ATOM    459  HE  ARG A  30      12.055 -10.950  26.000  1.00  1.67           H  
ATOM    460 1HH1 ARG A  30       9.131 -11.573  27.912  1.00  1.67           H  
ATOM    461 2HH1 ARG A  30      10.050 -12.366  29.188  1.00  1.67           H  
ATOM    462 1HH2 ARG A  30      13.163 -11.996  27.660  1.00  1.67           H  
ATOM    463 2HH2 ARG A  30      12.292 -12.608  29.054  1.00  1.67           H  
ATOM    464  N   ARG A  31      13.708  -6.646  24.671  1.00  1.54           N  
ATOM    465  CA  ARG A  31      14.391  -5.505  25.244  1.00  1.54           C  
ATOM    466  C   ARG A  31      14.265  -4.298  24.337  1.00  1.54           C  
ATOM    467  O   ARG A  31      13.983  -3.189  24.795  1.00  1.54           O  
ATOM    468  CB  ARG A  31      15.869  -5.806  25.430  1.00  1.54           C  
ATOM    469  CG  ARG A  31      16.708  -4.678  26.014  1.00  1.54           C  
ATOM    470  CD  ARG A  31      18.176  -4.972  25.913  1.00  1.54           C  
ATOM    471  NE  ARG A  31      18.631  -5.022  24.515  1.00  1.54           N  
ATOM    472  CZ  ARG A  31      19.769  -5.609  24.087  1.00  1.54           C  
ATOM    473  NH1 ARG A  31      20.590  -6.190  24.948  1.00  1.54           N  
ATOM    474  NH2 ARG A  31      20.048  -5.606  22.787  1.00  1.54           N  
ATOM    475  H   ARG A  31      14.233  -7.506  24.521  1.00  1.54           H  
ATOM    476  HA  ARG A  31      13.940  -5.273  26.211  1.00  1.54           H  
ATOM    477 1HB  ARG A  31      15.982  -6.674  26.075  1.00  1.54           H  
ATOM    478 2HB  ARG A  31      16.305  -6.059  24.460  1.00  1.54           H  
ATOM    479 1HG  ARG A  31      16.506  -3.771  25.460  1.00  1.54           H  
ATOM    480 2HG  ARG A  31      16.450  -4.530  27.063  1.00  1.54           H  
ATOM    481 1HD  ARG A  31      18.730  -4.197  26.422  1.00  1.54           H  
ATOM    482 2HD  ARG A  31      18.390  -5.933  26.375  1.00  1.54           H  
ATOM    483  HE  ARG A  31      18.048  -4.561  23.794  1.00  1.54           H  
ATOM    484 1HH1 ARG A  31      20.364  -6.205  25.932  1.00  1.54           H  
ATOM    485 2HH1 ARG A  31      21.437  -6.629  24.619  1.00  1.54           H  
ATOM    486 1HH2 ARG A  31      19.369  -5.181  22.115  1.00  1.54           H  
ATOM    487 2HH2 ARG A  31      20.886  -6.042  22.445  1.00  1.54           H  
ATOM    488  N   ASP A  32      14.491  -4.512  23.042  1.00  1.39           N  
ATOM    489  CA  ASP A  32      14.551  -3.404  22.122  1.00  1.39           C  
ATOM    490  C   ASP A  32      13.163  -2.980  21.703  1.00  1.39           C  
ATOM    491  O   ASP A  32      12.893  -1.790  21.514  1.00  1.39           O  
ATOM    492  CB  ASP A  32      15.458  -3.778  20.953  1.00  1.39           C  
ATOM    493  CG  ASP A  32      16.947  -4.000  21.451  1.00  1.39           C  
ATOM    494  OD1 ASP A  32      17.367  -3.329  22.378  1.00  1.39           O  
ATOM    495  OD2 ASP A  32      17.633  -4.835  20.941  1.00  1.39           O  
ATOM    496  H   ASP A  32      14.597  -5.460  22.689  1.00  1.39           H  
ATOM    497  HA  ASP A  32      14.994  -2.568  22.628  1.00  1.39           H  
ATOM    498 1HB  ASP A  32      15.090  -4.698  20.491  1.00  1.39           H  
ATOM    499 2HB  ASP A  32      15.440  -2.989  20.196  1.00  1.39           H  
ATOM    500  N   LEU A  33      12.247  -3.929  21.628  1.00  1.27           N  
ATOM    501  CA  LEU A  33      10.888  -3.559  21.275  1.00  1.27           C  
ATOM    502  C   LEU A  33      10.293  -2.695  22.372  1.00  1.27           C  
ATOM    503  O   LEU A  33       9.613  -1.702  22.100  1.00  1.27           O  
ATOM    504  CB  LEU A  33      10.060  -4.805  21.127  1.00  1.27           C  
ATOM    505  CG  LEU A  33      10.466  -5.633  19.999  1.00  1.27           C  
ATOM    506  CD1 LEU A  33       9.798  -6.834  20.074  1.00  1.27           C  
ATOM    507  CD2 LEU A  33      10.122  -4.986  18.686  1.00  1.27           C  
ATOM    508  H   LEU A  33      12.510  -4.906  21.787  1.00  1.27           H  
ATOM    509  HA  LEU A  33      10.900  -2.997  20.341  1.00  1.27           H  
ATOM    510 1HB  LEU A  33      10.142  -5.396  22.038  1.00  1.27           H  
ATOM    511 2HB  LEU A  33       9.020  -4.526  20.982  1.00  1.27           H  
ATOM    512  HG  LEU A  33      11.523  -5.813  20.081  1.00  1.27           H  
ATOM    513 1HD1 LEU A  33      10.119  -7.465  19.252  1.00  1.27           H  
ATOM    514 2HD1 LEU A  33      10.029  -7.311  21.011  1.00  1.27           H  
ATOM    515 3HD1 LEU A  33       8.734  -6.632  20.006  1.00  1.27           H  
ATOM    516 1HD2 LEU A  33      10.418  -5.633  17.862  1.00  1.27           H  
ATOM    517 2HD2 LEU A  33       9.062  -4.844  18.647  1.00  1.27           H  
ATOM    518 3HD2 LEU A  33      10.631  -4.026  18.595  1.00  1.27           H  
ATOM    519  N   VAL A  34      10.585  -3.060  23.622  1.00  1.18           N  
ATOM    520  CA  VAL A  34      10.073  -2.333  24.762  1.00  1.18           C  
ATOM    521  C   VAL A  34      10.730  -0.955  24.835  1.00  1.18           C  
ATOM    522  O   VAL A  34      10.034   0.024  25.088  1.00  1.18           O  
ATOM    523  CB  VAL A  34      10.222  -3.136  26.066  1.00  1.18           C  
ATOM    524  CG1 VAL A  34       9.801  -2.266  27.230  1.00  1.18           C  
ATOM    525  CG2 VAL A  34       9.318  -4.402  25.995  1.00  1.18           C  
ATOM    526  H   VAL A  34      11.153  -3.889  23.790  1.00  1.18           H  
ATOM    527  HA  VAL A  34       9.007  -2.184  24.620  1.00  1.18           H  
ATOM    528  HB  VAL A  34      11.272  -3.422  26.195  1.00  1.18           H  
ATOM    529 1HG1 VAL A  34       9.914  -2.819  28.161  1.00  1.18           H  
ATOM    530 2HG1 VAL A  34      10.420  -1.390  27.239  1.00  1.18           H  
ATOM    531 3HG1 VAL A  34       8.759  -1.967  27.108  1.00  1.18           H  
ATOM    532 1HG2 VAL A  34       9.421  -4.984  26.911  1.00  1.18           H  
ATOM    533 2HG2 VAL A  34       8.279  -4.099  25.871  1.00  1.18           H  
ATOM    534 3HG2 VAL A  34       9.596  -5.021  25.157  1.00  1.18           H  
ATOM    535  N   LYS A  35      12.052  -0.846  24.584  1.00  1.11           N  
ATOM    536  CA  LYS A  35      12.664   0.489  24.591  1.00  1.11           C  
ATOM    537  C   LYS A  35      11.986   1.401  23.576  1.00  1.11           C  
ATOM    538  O   LYS A  35      11.610   2.534  23.906  1.00  1.11           O  
ATOM    539  CB  LYS A  35      14.163   0.435  24.214  1.00  1.11           C  
ATOM    540  CG  LYS A  35      15.161  -0.078  25.261  1.00  1.11           C  
ATOM    541  CD  LYS A  35      16.609   0.074  24.763  1.00  1.11           C  
ATOM    542  CE  LYS A  35      16.871  -0.946  23.753  1.00  1.11           C  
ATOM    543  NZ  LYS A  35      18.253  -1.034  23.324  1.00  1.11           N  
ATOM    544  H   LYS A  35      12.631  -1.671  24.415  1.00  1.11           H  
ATOM    545  HA  LYS A  35      12.541   0.931  25.573  1.00  1.11           H  
ATOM    546 1HB  LYS A  35      14.275  -0.205  23.338  1.00  1.11           H  
ATOM    547 2HB  LYS A  35      14.488   1.432  23.920  1.00  1.11           H  
ATOM    548 1HG  LYS A  35      15.067   0.466  26.170  1.00  1.11           H  
ATOM    549 2HG  LYS A  35      14.974  -1.114  25.473  1.00  1.11           H  
ATOM    550 1HD  LYS A  35      16.755   1.045  24.295  1.00  1.11           H  
ATOM    551 2HD  LYS A  35      17.311  -0.028  25.590  1.00  1.11           H  
ATOM    552 1HE  LYS A  35      16.577  -1.891  24.173  1.00  1.11           H  
ATOM    553 2HE  LYS A  35      16.259  -0.734  22.879  1.00  1.11           H  
ATOM    554 1HZ  LYS A  35      18.301  -1.806  22.630  1.00  1.11           H  
ATOM    555 2HZ  LYS A  35      18.548  -0.170  22.907  1.00  1.11           H  
ATOM    556 3HZ  LYS A  35      18.837  -1.251  24.104  1.00  1.11           H  
ATOM    557  N   GLU A  36      11.744   0.884  22.362  1.00  1.06           N  
ATOM    558  CA  GLU A  36      11.077   1.677  21.338  1.00  1.06           C  
ATOM    559  C   GLU A  36       9.683   2.096  21.799  1.00  1.06           C  
ATOM    560  O   GLU A  36       9.302   3.262  21.641  1.00  1.06           O  
ATOM    561  CB  GLU A  36      10.961   0.920  20.009  1.00  1.06           C  
ATOM    562  CG  GLU A  36      10.290   1.780  18.895  1.00  1.06           C  
ATOM    563  CD  GLU A  36      10.088   1.089  17.558  1.00  1.06           C  
ATOM    564  OE1 GLU A  36      10.389  -0.070  17.436  1.00  1.06           O  
ATOM    565  OE2 GLU A  36       9.617   1.735  16.658  1.00  1.06           O  
ATOM    566  H   GLU A  36      12.060  -0.063  22.138  1.00  1.06           H  
ATOM    567  HA  GLU A  36      11.665   2.579  21.168  1.00  1.06           H  
ATOM    568 1HB  GLU A  36      11.955   0.625  19.670  1.00  1.06           H  
ATOM    569 2HB  GLU A  36      10.383   0.012  20.157  1.00  1.06           H  
ATOM    570 1HG  GLU A  36       9.314   2.105  19.261  1.00  1.06           H  
ATOM    571 2HG  GLU A  36      10.899   2.674  18.739  1.00  1.06           H  
ATOM    572  N   LEU A  37       8.931   1.153  22.381  1.00  1.02           N  
ATOM    573  CA  LEU A  37       7.581   1.419  22.859  1.00  1.02           C  
ATOM    574  C   LEU A  37       7.557   2.505  23.926  1.00  1.02           C  
ATOM    575  O   LEU A  37       6.794   3.469  23.830  1.00  1.02           O  
ATOM    576  CB  LEU A  37       6.969   0.146  23.453  1.00  1.02           C  
ATOM    577  CG  LEU A  37       5.592   0.323  24.056  1.00  1.02           C  
ATOM    578  CD1 LEU A  37       4.674   0.705  22.979  1.00  1.02           C  
ATOM    579  CD2 LEU A  37       5.137  -0.948  24.784  1.00  1.02           C  
ATOM    580  H   LEU A  37       9.300   0.204  22.467  1.00  1.02           H  
ATOM    581  HA  LEU A  37       6.978   1.747  22.016  1.00  1.02           H  
ATOM    582 1HB  LEU A  37       6.900  -0.592  22.663  1.00  1.02           H  
ATOM    583 2HB  LEU A  37       7.627  -0.233  24.227  1.00  1.02           H  
ATOM    584  HG  LEU A  37       5.617   1.136  24.752  1.00  1.02           H  
ATOM    585 1HD1 LEU A  37       3.681   0.871  23.393  1.00  1.02           H  
ATOM    586 2HD1 LEU A  37       5.024   1.621  22.512  1.00  1.02           H  
ATOM    587 3HD1 LEU A  37       4.630  -0.088  22.237  1.00  1.02           H  
ATOM    588 1HD2 LEU A  37       4.148  -0.783  25.213  1.00  1.02           H  
ATOM    589 2HD2 LEU A  37       5.083  -1.759  24.094  1.00  1.02           H  
ATOM    590 3HD2 LEU A  37       5.842  -1.192  25.578  1.00  1.02           H  
ATOM    591  N   MET A  38       8.400   2.364  24.947  1.00  0.99           N  
ATOM    592  CA  MET A  38       8.424   3.329  26.036  1.00  0.99           C  
ATOM    593  C   MET A  38       8.805   4.715  25.581  1.00  0.99           C  
ATOM    594  O   MET A  38       8.173   5.701  25.979  1.00  0.99           O  
ATOM    595  CB  MET A  38       9.377   2.838  27.108  1.00  0.99           C  
ATOM    596  CG  MET A  38       8.894   1.624  27.816  1.00  0.99           C  
ATOM    597  SD  MET A  38       7.386   1.960  28.708  1.00  0.99           S  
ATOM    598  CE  MET A  38       6.128   1.398  27.628  1.00  0.99           C  
ATOM    599  H   MET A  38       9.026   1.558  24.971  1.00  0.99           H  
ATOM    600  HA  MET A  38       7.422   3.387  26.457  1.00  0.99           H  
ATOM    601 1HB  MET A  38      10.341   2.592  26.650  1.00  0.99           H  
ATOM    602 2HB  MET A  38       9.543   3.608  27.829  1.00  0.99           H  
ATOM    603 1HG  MET A  38       8.704   0.831  27.097  1.00  0.99           H  
ATOM    604 2HG  MET A  38       9.631   1.283  28.507  1.00  0.99           H  
ATOM    605 1HE  MET A  38       5.153   1.556  28.093  1.00  0.99           H  
ATOM    606 2HE  MET A  38       6.189   1.961  26.709  1.00  0.99           H  
ATOM    607 3HE  MET A  38       6.271   0.339  27.428  1.00  0.99           H  
ATOM    608  N   VAL A  39       9.792   4.807  24.705  1.00  0.97           N  
ATOM    609  CA  VAL A  39      10.154   6.103  24.186  1.00  0.97           C  
ATOM    610  C   VAL A  39       9.076   6.670  23.314  1.00  0.97           C  
ATOM    611  O   VAL A  39       8.748   7.843  23.442  1.00  0.97           O  
ATOM    612  CB  VAL A  39      11.495   6.068  23.488  1.00  0.97           C  
ATOM    613  CG1 VAL A  39      11.718   7.372  22.742  1.00  0.97           C  
ATOM    614  CG2 VAL A  39      12.523   5.921  24.574  1.00  0.97           C  
ATOM    615  H   VAL A  39      10.302   3.975  24.397  1.00  0.97           H  
ATOM    616  HA  VAL A  39      10.276   6.776  25.033  1.00  0.97           H  
ATOM    617  HB  VAL A  39      11.549   5.232  22.781  1.00  0.97           H  
ATOM    618 1HG1 VAL A  39      12.696   7.373  22.272  1.00  0.97           H  
ATOM    619 2HG1 VAL A  39      10.953   7.473  21.978  1.00  0.97           H  
ATOM    620 3HG1 VAL A  39      11.644   8.188  23.420  1.00  0.97           H  
ATOM    621 1HG2 VAL A  39      13.498   5.906  24.158  1.00  0.97           H  
ATOM    622 2HG2 VAL A  39      12.442   6.755  25.265  1.00  0.97           H  
ATOM    623 3HG2 VAL A  39      12.332   4.986  25.105  1.00  0.97           H  
ATOM    624  N   SER A  40       8.491   5.852  22.451  1.00  0.94           N  
ATOM    625  CA  SER A  40       7.446   6.345  21.589  1.00  0.94           C  
ATOM    626  C   SER A  40       6.290   6.880  22.438  1.00  0.94           C  
ATOM    627  O   SER A  40       5.746   7.946  22.139  1.00  0.94           O  
ATOM    628  CB  SER A  40       7.003   5.238  20.669  1.00  0.94           C  
ATOM    629  OG  SER A  40       8.060   4.866  19.830  1.00  0.94           O  
ATOM    630  H   SER A  40       8.782   4.879  22.367  1.00  0.94           H  
ATOM    631  HA  SER A  40       7.843   7.160  20.988  1.00  0.94           H  
ATOM    632 1HB  SER A  40       6.685   4.379  21.260  1.00  0.94           H  
ATOM    633 2HB  SER A  40       6.154   5.570  20.076  1.00  0.94           H  
ATOM    634  HG  SER A  40       8.658   4.331  20.403  1.00  0.94           H  
ATOM    635  N   ASN A  41       5.950   6.181  23.534  1.00  0.92           N  
ATOM    636  CA  ASN A  41       4.895   6.659  24.420  1.00  0.92           C  
ATOM    637  C   ASN A  41       5.264   8.009  25.045  1.00  0.92           C  
ATOM    638  O   ASN A  41       4.432   8.926  25.086  1.00  0.92           O  
ATOM    639  CB  ASN A  41       4.590   5.635  25.505  1.00  0.92           C  
ATOM    640  CG  ASN A  41       3.790   4.441  25.022  1.00  0.92           C  
ATOM    641  OD1 ASN A  41       3.172   4.476  23.950  1.00  0.92           O  
ATOM    642  ND2 ASN A  41       3.758   3.402  25.820  1.00  0.92           N  
ATOM    643  H   ASN A  41       6.413   5.296  23.736  1.00  0.92           H  
ATOM    644  HA  ASN A  41       3.993   6.812  23.828  1.00  0.92           H  
ATOM    645 1HB  ASN A  41       5.532   5.269  25.918  1.00  0.92           H  
ATOM    646 2HB  ASN A  41       4.050   6.119  26.317  1.00  0.92           H  
ATOM    647 1HD2 ASN A  41       3.213   2.598  25.576  1.00  0.92           H  
ATOM    648 2HD2 ASN A  41       4.259   3.420  26.684  1.00  0.92           H  
ATOM    649  N   ALA A  42       6.521   8.161  25.484  1.00  0.91           N  
ATOM    650  CA  ALA A  42       6.963   9.434  26.047  1.00  0.91           C  
ATOM    651  C   ALA A  42       6.877  10.530  25.021  1.00  0.91           C  
ATOM    652  O   ALA A  42       6.425  11.640  25.312  1.00  0.91           O  
ATOM    653  CB  ALA A  42       8.391   9.320  26.547  1.00  0.91           C  
ATOM    654  H   ALA A  42       7.170   7.372  25.448  1.00  0.91           H  
ATOM    655  HA  ALA A  42       6.296   9.704  26.851  1.00  0.91           H  
ATOM    656 1HB  ALA A  42       8.713  10.266  26.975  1.00  0.91           H  
ATOM    657 2HB  ALA A  42       8.424   8.543  27.301  1.00  0.91           H  
ATOM    658 3HB  ALA A  42       9.046   9.058  25.719  1.00  0.91           H  
ATOM    659  N   LEU A  43       7.262  10.209  23.801  1.00  0.90           N  
ATOM    660  CA  LEU A  43       7.238  11.187  22.752  1.00  0.90           C  
ATOM    661  C   LEU A  43       5.838  11.597  22.414  1.00  0.90           C  
ATOM    662  O   LEU A  43       5.609  12.769  22.163  1.00  0.90           O  
ATOM    663  CB  LEU A  43       7.954  10.655  21.543  1.00  0.90           C  
ATOM    664  CG  LEU A  43       9.377  10.511  21.755  1.00  0.90           C  
ATOM    665  CD1 LEU A  43       9.968   9.876  20.602  1.00  0.90           C  
ATOM    666  CD2 LEU A  43       9.926  11.812  21.994  1.00  0.90           C  
ATOM    667  H   LEU A  43       7.618   9.274  23.611  1.00  0.90           H  
ATOM    668  HA  LEU A  43       7.772  12.066  23.101  1.00  0.90           H  
ATOM    669 1HB  LEU A  43       7.543   9.683  21.285  1.00  0.90           H  
ATOM    670 2HB  LEU A  43       7.812  11.329  20.722  1.00  0.90           H  
ATOM    671  HG  LEU A  43       9.573   9.893  22.613  1.00  0.90           H  
ATOM    672 1HD1 LEU A  43      11.039   9.775  20.769  1.00  0.90           H  
ATOM    673 2HD1 LEU A  43       9.527   8.893  20.459  1.00  0.90           H  
ATOM    674 3HD1 LEU A  43       9.785  10.491  19.724  1.00  0.90           H  
ATOM    675 1HD2 LEU A  43      10.974  11.682  22.134  1.00  0.90           H  
ATOM    676 2HD2 LEU A  43       9.732  12.448  21.136  1.00  0.90           H  
ATOM    677 3HD2 LEU A  43       9.479  12.254  22.880  1.00  0.90           H  
ATOM    678  N   HIS A  44       4.896  10.658  22.443  1.00  0.91           N  
ATOM    679  CA  HIS A  44       3.498  10.962  22.174  1.00  0.91           C  
ATOM    680  C   HIS A  44       2.993  11.954  23.230  1.00  0.91           C  
ATOM    681  O   HIS A  44       2.307  12.923  22.909  1.00  0.91           O  
ATOM    682  CB  HIS A  44       2.630   9.700  22.139  1.00  0.91           C  
ATOM    683  CG  HIS A  44       1.217   9.995  21.697  1.00  0.91           C  
ATOM    684  ND1 HIS A  44       0.885  10.279  20.372  1.00  0.91           N  
ATOM    685  CD2 HIS A  44       0.062  10.066  22.395  1.00  0.91           C  
ATOM    686  CE1 HIS A  44      -0.409  10.507  20.289  1.00  0.91           C  
ATOM    687  NE2 HIS A  44      -0.937  10.384  21.501  1.00  0.91           N  
ATOM    688  H   HIS A  44       5.162   9.692  22.630  1.00  0.91           H  
ATOM    689  HA  HIS A  44       3.407  11.444  21.205  1.00  0.91           H  
ATOM    690 1HB  HIS A  44       3.070   8.975  21.449  1.00  0.91           H  
ATOM    691 2HB  HIS A  44       2.605   9.243  23.128  1.00  0.91           H  
ATOM    692  HD1 HIS A  44       1.503  10.312  19.552  1.00  0.91           H  
ATOM    693  HD2 HIS A  44      -0.171   9.927  23.451  1.00  0.91           H  
ATOM    694  HE1 HIS A  44      -0.859  10.755  19.326  1.00  0.91           H  
ATOM    695  N   LYS A  45       3.334  11.705  24.505  1.00  0.93           N  
ATOM    696  CA  LYS A  45       2.919  12.579  25.607  1.00  0.93           C  
ATOM    697  C   LYS A  45       3.451  14.010  25.403  1.00  0.93           C  
ATOM    698  O   LYS A  45       2.739  14.991  25.631  1.00  0.93           O  
ATOM    699  CB  LYS A  45       3.449  12.018  26.939  1.00  0.93           C  
ATOM    700  CG  LYS A  45       3.068  12.793  28.192  1.00  0.93           C  
ATOM    701  CD  LYS A  45       1.600  12.677  28.534  1.00  0.93           C  
ATOM    702  CE  LYS A  45       1.301  13.369  29.865  1.00  0.93           C  
ATOM    703  NZ  LYS A  45      -0.146  13.285  30.227  1.00  0.93           N  
ATOM    704  H   LYS A  45       3.888  10.871  24.712  1.00  0.93           H  
ATOM    705  HA  LYS A  45       1.831  12.617  25.633  1.00  0.93           H  
ATOM    706 1HB  LYS A  45       3.112  10.987  27.055  1.00  0.93           H  
ATOM    707 2HB  LYS A  45       4.535  11.993  26.906  1.00  0.93           H  
ATOM    708 1HG  LYS A  45       3.664  12.449  29.037  1.00  0.93           H  
ATOM    709 2HG  LYS A  45       3.287  13.837  28.017  1.00  0.93           H  
ATOM    710 1HD  LYS A  45       1.003  13.138  27.746  1.00  0.93           H  
ATOM    711 2HD  LYS A  45       1.324  11.625  28.613  1.00  0.93           H  
ATOM    712 1HE  LYS A  45       1.893  12.896  30.654  1.00  0.93           H  
ATOM    713 2HE  LYS A  45       1.587  14.418  29.792  1.00  0.93           H  
ATOM    714 1HZ  LYS A  45      -0.297  13.752  31.109  1.00  0.93           H  
ATOM    715 2HZ  LYS A  45      -0.701  13.730  29.510  1.00  0.93           H  
ATOM    716 3HZ  LYS A  45      -0.419  12.316  30.309  1.00  0.93           H  
ATOM    717  N   ILE A  46       4.696  14.116  24.939  1.00  0.97           N  
ATOM    718  CA  ILE A  46       5.356  15.395  24.665  1.00  0.97           C  
ATOM    719  C   ILE A  46       4.799  16.067  23.381  1.00  0.97           C  
ATOM    720  O   ILE A  46       4.550  17.282  23.338  1.00  0.97           O  
ATOM    721  CB  ILE A  46       6.873  15.153  24.518  1.00  0.97           C  
ATOM    722  CG1 ILE A  46       7.462  14.664  25.886  1.00  0.97           C  
ATOM    723  CG2 ILE A  46       7.555  16.430  24.059  1.00  0.97           C  
ATOM    724  CD1 ILE A  46       8.863  14.048  25.810  1.00  0.97           C  
ATOM    725  H   ILE A  46       5.229  13.256  24.801  1.00  0.97           H  
ATOM    726  HA  ILE A  46       5.185  16.058  25.511  1.00  0.97           H  
ATOM    727  HB  ILE A  46       7.041  14.367  23.786  1.00  0.97           H  
ATOM    728 1HG1 ILE A  46       7.504  15.518  26.563  1.00  0.97           H  
ATOM    729 2HG1 ILE A  46       6.787  13.924  26.306  1.00  0.97           H  
ATOM    730 1HG2 ILE A  46       8.617  16.248  23.939  1.00  0.97           H  
ATOM    731 2HG2 ILE A  46       7.137  16.742  23.101  1.00  0.97           H  
ATOM    732 3HG2 ILE A  46       7.397  17.220  24.800  1.00  0.97           H  
ATOM    733 1HD1 ILE A  46       9.178  13.746  26.806  1.00  0.97           H  
ATOM    734 2HD1 ILE A  46       8.832  13.174  25.161  1.00  0.97           H  
ATOM    735 3HD1 ILE A  46       9.567  14.757  25.412  1.00  0.97           H  
ATOM    736  N   ARG A  47       4.642  15.270  22.328  1.00  1.01           N  
ATOM    737  CA  ARG A  47       4.187  15.681  21.006  1.00  1.01           C  
ATOM    738  C   ARG A  47       3.067  14.767  20.475  1.00  1.01           C  
ATOM    739  O   ARG A  47       3.312  13.662  19.988  1.00  1.01           O  
ATOM    740  CB  ARG A  47       5.370  15.644  20.059  1.00  1.01           C  
ATOM    741  CG  ARG A  47       5.105  15.992  18.628  1.00  1.01           C  
ATOM    742  CD  ARG A  47       5.016  17.436  18.360  1.00  1.01           C  
ATOM    743  NE  ARG A  47       4.735  17.616  16.972  1.00  1.01           N  
ATOM    744  CZ  ARG A  47       5.669  17.524  16.011  1.00  1.01           C  
ATOM    745  NH1 ARG A  47       6.938  17.290  16.275  1.00  1.01           N  
ATOM    746  NH2 ARG A  47       5.330  17.639  14.776  1.00  1.01           N  
ATOM    747  H   ARG A  47       4.860  14.294  22.447  1.00  1.01           H  
ATOM    748  HA  ARG A  47       3.809  16.701  21.069  1.00  1.01           H  
ATOM    749 1HB  ARG A  47       6.141  16.334  20.415  1.00  1.01           H  
ATOM    750 2HB  ARG A  47       5.804  14.648  20.083  1.00  1.01           H  
ATOM    751 1HG  ARG A  47       5.922  15.610  18.018  1.00  1.01           H  
ATOM    752 2HG  ARG A  47       4.178  15.528  18.311  1.00  1.01           H  
ATOM    753 1HD  ARG A  47       4.207  17.879  18.938  1.00  1.01           H  
ATOM    754 2HD  ARG A  47       5.958  17.927  18.594  1.00  1.01           H  
ATOM    755  HE  ARG A  47       3.751  17.767  16.675  1.00  1.01           H  
ATOM    756 1HH1 ARG A  47       7.291  17.211  17.250  1.00  1.01           H  
ATOM    757 2HH1 ARG A  47       7.567  17.181  15.466  1.00  1.01           H  
ATOM    758 1HH2 ARG A  47       4.366  17.827  14.525  1.00  1.01           H  
ATOM    759 2HH2 ARG A  47       6.067  17.533  14.066  1.00  1.01           H  
ATOM    760  N   GLU A  48       1.851  15.312  20.430  1.00  1.04           N  
ATOM    761  CA  GLU A  48       0.619  14.594  20.066  1.00  1.04           C  
ATOM    762  C   GLU A  48       0.580  14.059  18.628  1.00  1.04           C  
ATOM    763  O   GLU A  48      -0.237  13.201  18.296  1.00  1.04           O  
ATOM    764  CB  GLU A  48      -0.588  15.506  20.300  1.00  1.04           C  
ATOM    765  CG  GLU A  48      -0.844  15.829  21.772  1.00  1.04           C  
ATOM    766  CD  GLU A  48      -2.024  16.752  21.996  1.00  1.04           C  
ATOM    767  OE1 GLU A  48      -2.616  17.182  21.035  1.00  1.04           O  
ATOM    768  OE2 GLU A  48      -2.325  17.027  23.135  1.00  1.04           O  
ATOM    769  H   GLU A  48       1.754  16.256  20.773  1.00  1.04           H  
ATOM    770  HA  GLU A  48       0.531  13.735  20.738  1.00  1.04           H  
ATOM    771 1HB  GLU A  48      -0.445  16.445  19.764  1.00  1.04           H  
ATOM    772 2HB  GLU A  48      -1.483  15.031  19.900  1.00  1.04           H  
ATOM    773 1HG  GLU A  48      -1.019  14.895  22.307  1.00  1.04           H  
ATOM    774 2HG  GLU A  48       0.054  16.286  22.189  1.00  1.04           H  
ATOM    775  N   ASP A  49       1.448  14.584  17.775  1.00  1.07           N  
ATOM    776  CA  ASP A  49       1.520  14.187  16.373  1.00  1.07           C  
ATOM    777  C   ASP A  49       2.341  12.907  16.205  1.00  1.07           C  
ATOM    778  O   ASP A  49       2.258  12.247  15.169  1.00  1.07           O  
ATOM    779  CB  ASP A  49       2.161  15.278  15.512  1.00  1.07           C  
ATOM    780  CG  ASP A  49       1.349  16.591  15.404  1.00  1.07           C  
ATOM    781  OD1 ASP A  49       0.249  16.594  14.836  1.00  1.07           O  
ATOM    782  OD2 ASP A  49       1.853  17.597  15.867  1.00  1.07           O  
ATOM    783  H   ASP A  49       2.080  15.282  18.125  1.00  1.07           H  
ATOM    784  HA  ASP A  49       0.510  13.995  16.013  1.00  1.07           H  
ATOM    785 1HB  ASP A  49       3.145  15.501  15.909  1.00  1.07           H  
ATOM    786 2HB  ASP A  49       2.311  14.888  14.506  1.00  1.07           H  
ATOM    787  N   GLN A  50       3.211  12.597  17.172  1.00  1.08           N  
ATOM    788  CA  GLN A  50       4.048  11.415  17.039  1.00  1.08           C  
ATOM    789  C   GLN A  50       3.160  10.165  16.999  1.00  1.08           C  
ATOM    790  O   GLN A  50       2.205  10.065  17.774  1.00  1.08           O  
ATOM    791  CB  GLN A  50       5.023  11.295  18.200  1.00  1.08           C  
ATOM    792  CG  GLN A  50       6.166  12.308  18.240  1.00  1.08           C  
ATOM    793  CD  GLN A  50       7.299  11.961  17.276  1.00  1.08           C  
ATOM    794  OE1 GLN A  50       7.871  12.806  16.557  1.00  1.08           O  
ATOM    795  NE2 GLN A  50       7.614  10.680  17.245  1.00  1.08           N  
ATOM    796  H   GLN A  50       3.248  13.136  18.039  1.00  1.08           H  
ATOM    797  HA  GLN A  50       4.627  11.533  16.136  1.00  1.08           H  
ATOM    798 1HB  GLN A  50       4.474  11.415  19.130  1.00  1.08           H  
ATOM    799 2HB  GLN A  50       5.454  10.294  18.214  1.00  1.08           H  
ATOM    800 1HG  GLN A  50       5.752  13.254  17.930  1.00  1.08           H  
ATOM    801 2HG  GLN A  50       6.546  12.389  19.246  1.00  1.08           H  
ATOM    802 1HE2 GLN A  50       8.331  10.329  16.614  1.00  1.08           H  
ATOM    803 2HE2 GLN A  50       7.121  10.032  17.830  1.00  1.08           H  
ATOM    804  N   PRO A  51       3.453   9.175  16.148  1.00  1.07           N  
ATOM    805  CA  PRO A  51       2.724   7.923  16.041  1.00  1.07           C  
ATOM    806  C   PRO A  51       2.558   7.138  17.332  1.00  1.07           C  
ATOM    807  O   PRO A  51       3.501   6.985  18.111  1.00  1.07           O  
ATOM    808  CB  PRO A  51       3.609   7.137  15.070  1.00  1.07           C  
ATOM    809  CG  PRO A  51       4.285   8.167  14.232  1.00  1.07           C  
ATOM    810  CD  PRO A  51       4.552   9.321  15.154  1.00  1.07           C  
ATOM    811  HA  PRO A  51       1.737   8.109  15.599  1.00  1.07           H  
ATOM    812 1HB  PRO A  51       4.316   6.517  15.641  1.00  1.07           H  
ATOM    813 2HB  PRO A  51       2.996   6.451  14.487  1.00  1.07           H  
ATOM    814 1HG  PRO A  51       5.193   7.747  13.809  1.00  1.07           H  
ATOM    815 2HG  PRO A  51       3.639   8.436  13.380  1.00  1.07           H  
ATOM    816 1HD  PRO A  51       5.543   9.249  15.623  1.00  1.07           H  
ATOM    817 2HD  PRO A  51       4.428  10.225  14.536  1.00  1.07           H  
ATOM    818  N   GLU A  52       1.354   6.599  17.511  1.00  1.07           N  
ATOM    819  CA  GLU A  52       0.998   5.715  18.616  1.00  1.07           C  
ATOM    820  C   GLU A  52       1.791   4.437  18.441  1.00  1.07           C  
ATOM    821  O   GLU A  52       1.939   3.984  17.306  1.00  1.07           O  
ATOM    822  CB  GLU A  52      -0.502   5.388  18.612  1.00  1.07           C  
ATOM    823  CG  GLU A  52      -0.973   4.512  19.779  1.00  1.07           C  
ATOM    824  CD  GLU A  52      -2.456   4.212  19.748  1.00  1.07           C  
ATOM    825  OE1 GLU A  52      -3.111   4.605  18.809  1.00  1.07           O  
ATOM    826  OE2 GLU A  52      -2.930   3.583  20.666  1.00  1.07           O  
ATOM    827  H   GLU A  52       0.639   6.815  16.835  1.00  1.07           H  
ATOM    828  HA  GLU A  52       1.277   6.184  19.562  1.00  1.07           H  
ATOM    829 1HB  GLU A  52      -1.075   6.315  18.633  1.00  1.07           H  
ATOM    830 2HB  GLU A  52      -0.754   4.866  17.689  1.00  1.07           H  
ATOM    831 1HG  GLU A  52      -0.437   3.566  19.753  1.00  1.07           H  
ATOM    832 2HG  GLU A  52      -0.724   5.010  20.714  1.00  1.07           H  
ATOM    833  N   CYS A  53       2.295   3.848  19.524  1.00  1.09           N  
ATOM    834  CA  CYS A  53       3.049   2.602  19.385  1.00  1.09           C  
ATOM    835  C   CYS A  53       2.562   1.513  20.321  1.00  1.09           C  
ATOM    836  O   CYS A  53       2.279   1.753  21.494  1.00  1.09           O  
ATOM    837  CB  CYS A  53       4.538   2.797  19.609  1.00  1.09           C  
ATOM    838  SG  CYS A  53       5.518   1.257  19.408  1.00  1.09           S  
ATOM    839  H   CYS A  53       2.153   4.256  20.436  1.00  1.09           H  
ATOM    840  HA  CYS A  53       2.921   2.253  18.373  1.00  1.09           H  
ATOM    841 1HB  CYS A  53       4.918   3.532  18.895  1.00  1.09           H  
ATOM    842 2HB  CYS A  53       4.709   3.182  20.609  1.00  1.09           H  
ATOM    843  HG  CYS A  53       5.032   0.962  18.194  1.00  1.09           H  
ATOM    844  N   LEU A  54       2.414   0.319  19.757  1.00  1.15           N  
ATOM    845  CA  LEU A  54       1.959  -0.859  20.483  1.00  1.15           C  
ATOM    846  C   LEU A  54       2.909  -2.043  20.240  1.00  1.15           C  
ATOM    847  O   LEU A  54       3.562  -2.102  19.197  1.00  1.15           O  
ATOM    848  CB  LEU A  54       0.558  -1.230  19.979  1.00  1.15           C  
ATOM    849  CG  LEU A  54      -0.478  -0.086  19.988  1.00  1.15           C  
ATOM    850  CD1 LEU A  54      -0.429   0.638  18.621  1.00  1.15           C  
ATOM    851  CD2 LEU A  54      -1.858  -0.641  20.243  1.00  1.15           C  
ATOM    852  H   LEU A  54       2.635   0.242  18.764  1.00  1.15           H  
ATOM    853  HA  LEU A  54       1.933  -0.635  21.549  1.00  1.15           H  
ATOM    854 1HB  LEU A  54       0.645  -1.592  18.954  1.00  1.15           H  
ATOM    855 2HB  LEU A  54       0.169  -2.040  20.595  1.00  1.15           H  
ATOM    856  HG  LEU A  54      -0.228   0.633  20.769  1.00  1.15           H  
ATOM    857 1HD1 LEU A  54      -1.156   1.452  18.624  1.00  1.15           H  
ATOM    858 2HD1 LEU A  54       0.556   1.045  18.428  1.00  1.15           H  
ATOM    859 3HD1 LEU A  54      -0.678  -0.068  17.831  1.00  1.15           H  
ATOM    860 1HD2 LEU A  54      -2.580   0.181  20.244  1.00  1.15           H  
ATOM    861 2HD2 LEU A  54      -2.118  -1.353  19.459  1.00  1.15           H  
ATOM    862 3HD2 LEU A  54      -1.876  -1.142  21.210  1.00  1.15           H  
ATOM    863  N   ILE A  55       2.971  -3.009  21.165  1.00  1.29           N  
ATOM    864  CA  ILE A  55       3.733  -4.239  20.875  1.00  1.29           C  
ATOM    865  C   ILE A  55       2.814  -5.434  20.683  1.00  1.29           C  
ATOM    866  O   ILE A  55       1.930  -5.709  21.498  1.00  1.29           O  
ATOM    867  CB  ILE A  55       4.836  -4.583  21.904  1.00  1.29           C  
ATOM    868  CG1 ILE A  55       5.875  -3.521  21.906  1.00  1.29           C  
ATOM    869  CG2 ILE A  55       5.511  -5.941  21.526  1.00  1.29           C  
ATOM    870  CD1 ILE A  55       6.895  -3.649  22.993  1.00  1.29           C  
ATOM    871  H   ILE A  55       2.461  -2.919  22.034  1.00  1.29           H  
ATOM    872  HA  ILE A  55       4.253  -4.098  19.932  1.00  1.29           H  
ATOM    873  HB  ILE A  55       4.407  -4.644  22.894  1.00  1.29           H  
ATOM    874 1HG1 ILE A  55       6.389  -3.579  20.968  1.00  1.29           H  
ATOM    875 2HG1 ILE A  55       5.391  -2.557  21.978  1.00  1.29           H  
ATOM    876 1HG2 ILE A  55       6.286  -6.170  22.231  1.00  1.29           H  
ATOM    877 2HG2 ILE A  55       4.773  -6.740  21.536  1.00  1.29           H  
ATOM    878 3HG2 ILE A  55       5.949  -5.867  20.532  1.00  1.29           H  
ATOM    879 1HD1 ILE A  55       7.592  -2.854  22.891  1.00  1.29           H  
ATOM    880 2HD1 ILE A  55       6.432  -3.590  23.962  1.00  1.29           H  
ATOM    881 3HD1 ILE A  55       7.412  -4.599  22.900  1.00  1.29           H  
ATOM    882  N   MET A  56       3.025  -6.104  19.560  1.00  1.52           N  
ATOM    883  CA  MET A  56       2.285  -7.270  19.122  1.00  1.52           C  
ATOM    884  C   MET A  56       3.080  -8.542  19.342  1.00  1.52           C  
ATOM    885  O   MET A  56       4.277  -8.605  19.054  1.00  1.52           O  
ATOM    886  CB  MET A  56       1.936  -7.117  17.648  1.00  1.52           C  
ATOM    887  CG  MET A  56       1.182  -8.275  17.025  1.00  1.52           C  
ATOM    888  SD  MET A  56       0.734  -7.939  15.311  1.00  1.52           S  
ATOM    889  CE  MET A  56       2.347  -7.859  14.553  1.00  1.52           C  
ATOM    890  H   MET A  56       3.790  -5.786  18.969  1.00  1.52           H  
ATOM    891  HA  MET A  56       1.369  -7.340  19.707  1.00  1.52           H  
ATOM    892 1HB  MET A  56       1.328  -6.224  17.519  1.00  1.52           H  
ATOM    893 2HB  MET A  56       2.854  -6.964  17.076  1.00  1.52           H  
ATOM    894 1HG  MET A  56       1.803  -9.172  17.052  1.00  1.52           H  
ATOM    895 2HG  MET A  56       0.273  -8.473  17.592  1.00  1.52           H  
ATOM    896 1HE  MET A  56       2.232  -7.654  13.493  1.00  1.52           H  
ATOM    897 2HE  MET A  56       2.926  -7.059  15.017  1.00  1.52           H  
ATOM    898 3HE  MET A  56       2.865  -8.810  14.693  1.00  1.52           H  
ATOM    899  N   GLN A  57       2.413  -9.558  19.862  1.00  1.87           N  
ATOM    900  CA  GLN A  57       3.038 -10.852  20.089  1.00  1.87           C  
ATOM    901  C   GLN A  57       2.380 -11.920  19.231  1.00  1.87           C  
ATOM    902  O   GLN A  57       1.150 -12.009  19.176  1.00  1.87           O  
ATOM    903  CB  GLN A  57       2.949 -11.241  21.559  1.00  1.87           C  
ATOM    904  CG  GLN A  57       3.604 -12.548  21.889  1.00  1.87           C  
ATOM    905  CD  GLN A  57       3.455 -12.883  23.341  1.00  1.87           C  
ATOM    906  OE1 GLN A  57       2.409 -12.643  23.950  1.00  1.87           O  
ATOM    907  NE2 GLN A  57       4.479 -13.437  23.924  1.00  1.87           N  
ATOM    908  H   GLN A  57       1.437  -9.436  20.096  1.00  1.87           H  
ATOM    909  HA  GLN A  57       4.088 -10.795  19.807  1.00  1.87           H  
ATOM    910 1HB  GLN A  57       3.420 -10.468  22.166  1.00  1.87           H  
ATOM    911 2HB  GLN A  57       1.904 -11.305  21.856  1.00  1.87           H  
ATOM    912 1HG  GLN A  57       3.133 -13.339  21.309  1.00  1.87           H  
ATOM    913 2HG  GLN A  57       4.669 -12.490  21.642  1.00  1.87           H  
ATOM    914 1HE2 GLN A  57       4.450 -13.695  24.883  1.00  1.87           H  
ATOM    915 2HE2 GLN A  57       5.312 -13.621  23.394  1.00  1.87           H  
ATOM    916  N   THR A  58       3.197 -12.731  18.573  1.00  2.33           N  
ATOM    917  CA  THR A  58       2.697 -13.804  17.737  1.00  2.33           C  
ATOM    918  C   THR A  58       3.121 -15.145  18.376  1.00  2.33           C  
ATOM    919  O   THR A  58       4.176 -15.202  19.013  1.00  2.33           O  
ATOM    920  CB  THR A  58       3.243 -13.599  16.325  1.00  2.33           C  
ATOM    921  OG1 THR A  58       4.654 -13.653  16.377  1.00  2.33           O  
ATOM    922  CG2 THR A  58       2.833 -12.225  15.795  1.00  2.33           C  
ATOM    923  H   THR A  58       4.202 -12.578  18.644  1.00  2.33           H  
ATOM    924  HA  THR A  58       1.618 -13.721  17.708  1.00  2.33           H  
ATOM    925  HB  THR A  58       2.869 -14.367  15.668  1.00  2.33           H  
ATOM    926  HG1 THR A  58       4.971 -12.939  16.960  1.00  2.33           H  
ATOM    927 1HG2 THR A  58       3.242 -12.086  14.796  1.00  2.33           H  
ATOM    928 2HG2 THR A  58       1.746 -12.158  15.758  1.00  2.33           H  
ATOM    929 3HG2 THR A  58       3.222 -11.445  16.452  1.00  2.33           H  
ATOM    930  N   PRO A  59       2.374 -16.265  18.164  1.00  2.83           N  
ATOM    931  CA  PRO A  59       2.541 -17.538  18.870  1.00  2.83           C  
ATOM    932  C   PRO A  59       3.991 -18.018  19.041  1.00  2.83           C  
ATOM    933  O   PRO A  59       4.371 -18.217  20.190  1.00  2.83           O  
ATOM    934  CB  PRO A  59       1.630 -18.483  18.073  1.00  2.83           C  
ATOM    935  CG  PRO A  59       0.542 -17.580  17.560  1.00  2.83           C  
ATOM    936  CD  PRO A  59       1.279 -16.300  17.155  1.00  2.83           C  
ATOM    937  HA  PRO A  59       2.103 -17.407  19.872  1.00  2.83           H  
ATOM    938 1HB  PRO A  59       2.122 -19.074  17.346  1.00  2.83           H  
ATOM    939 2HB  PRO A  59       1.205 -19.215  18.776  1.00  2.83           H  
ATOM    940 1HG  PRO A  59       0.017 -18.057  16.719  1.00  2.83           H  
ATOM    941 2HG  PRO A  59      -0.210 -17.410  18.347  1.00  2.83           H  
ATOM    942 1HD  PRO A  59       1.684 -16.388  16.138  1.00  2.83           H  
ATOM    943 2HD  PRO A  59       0.575 -15.479  17.256  1.00  2.83           H  
ATOM    944  N   ILE A  60       4.841 -18.208  18.004  1.00  3.24           N  
ATOM    945  CA  ILE A  60       4.690 -18.274  16.541  1.00  3.24           C  
ATOM    946  C   ILE A  60       5.605 -19.446  16.179  1.00  3.24           C  
ATOM    947  O   ILE A  60       6.697 -19.558  16.729  1.00  3.24           O  
ATOM    948  CB  ILE A  60       5.159 -17.011  15.809  1.00  3.24           C  
ATOM    949  CG1 ILE A  60       4.834 -17.097  14.331  1.00  3.24           C  
ATOM    950  CG2 ILE A  60       6.626 -16.832  15.976  1.00  3.24           C  
ATOM    951  CD1 ILE A  60       4.986 -15.775  13.609  1.00  3.24           C  
ATOM    952  H   ILE A  60       5.792 -18.372  18.305  1.00  3.24           H  
ATOM    953  HA  ILE A  60       3.695 -18.503  16.222  1.00  3.24           H  
ATOM    954  HB  ILE A  60       4.658 -16.156  16.205  1.00  3.24           H  
ATOM    955 1HG1 ILE A  60       5.499 -17.802  13.871  1.00  3.24           H  
ATOM    956 2HG1 ILE A  60       3.811 -17.447  14.209  1.00  3.24           H  
ATOM    957 1HG2 ILE A  60       6.933 -15.937  15.447  1.00  3.24           H  
ATOM    958 2HG2 ILE A  60       6.857 -16.729  17.027  1.00  3.24           H  
ATOM    959 3HG2 ILE A  60       7.152 -17.692  15.566  1.00  3.24           H  
ATOM    960 1HD1 ILE A  60       4.749 -15.907  12.555  1.00  3.24           H  
ATOM    961 2HD1 ILE A  60       4.321 -15.043  14.034  1.00  3.24           H  
ATOM    962 3HD1 ILE A  60       6.016 -15.423  13.708  1.00  3.24           H  
ATOM    963  N   LYS A  61       5.226 -20.322  15.261  1.00  3.40           N  
ATOM    964  CA  LYS A  61       6.135 -21.440  14.977  1.00  3.40           C  
ATOM    965  C   LYS A  61       6.593 -22.146  16.277  1.00  3.40           C  
ATOM    966  O   LYS A  61       5.776 -22.769  16.955  1.00  3.40           O  
ATOM    967  CB  LYS A  61       7.343 -20.988  14.145  1.00  3.40           C  
ATOM    968  CG  LYS A  61       6.999 -20.454  12.768  1.00  3.40           C  
ATOM    969  CD  LYS A  61       8.253 -20.094  11.995  1.00  3.40           C  
ATOM    970  CE  LYS A  61       7.919 -19.555  10.613  1.00  3.40           C  
ATOM    971  NZ  LYS A  61       9.144 -19.180   9.853  1.00  3.40           N  
ATOM    972  H   LYS A  61       4.340 -20.236  14.786  1.00  3.40           H  
ATOM    973  HA  LYS A  61       5.589 -22.178  14.387  1.00  3.40           H  
ATOM    974 1HB  LYS A  61       7.895 -20.206  14.665  1.00  3.40           H  
ATOM    975 2HB  LYS A  61       8.020 -21.833  14.004  1.00  3.40           H  
ATOM    976 1HG  LYS A  61       6.448 -21.215  12.215  1.00  3.40           H  
ATOM    977 2HG  LYS A  61       6.376 -19.581  12.853  1.00  3.40           H  
ATOM    978 1HD  LYS A  61       8.811 -19.337  12.548  1.00  3.40           H  
ATOM    979 2HD  LYS A  61       8.881 -20.979  11.889  1.00  3.40           H  
ATOM    980 1HE  LYS A  61       7.377 -20.318  10.055  1.00  3.40           H  
ATOM    981 2HE  LYS A  61       7.284 -18.675  10.718  1.00  3.40           H  
ATOM    982 1HZ  LYS A  61       8.881 -18.828   8.944  1.00  3.40           H  
ATOM    983 2HZ  LYS A  61       9.648 -18.466  10.357  1.00  3.40           H  
ATOM    984 3HZ  LYS A  61       9.733 -19.992   9.741  1.00  3.40           H  
ATOM    985  N   ASN A  62       7.899 -22.078  16.600  1.00  3.24           N  
ATOM    986  CA  ASN A  62       8.466 -22.772  17.765  1.00  3.24           C  
ATOM    987  C   ASN A  62       8.694 -21.916  19.034  1.00  3.24           C  
ATOM    988  O   ASN A  62       9.346 -22.377  19.975  1.00  3.24           O  
ATOM    989  CB  ASN A  62       9.773 -23.434  17.371  1.00  3.24           C  
ATOM    990  CG  ASN A  62       9.579 -24.568  16.395  1.00  3.24           C  
ATOM    991  OD1 ASN A  62       8.625 -25.347  16.503  1.00  3.24           O  
ATOM    992  ND2 ASN A  62      10.470 -24.674  15.441  1.00  3.24           N  
ATOM    993  H   ASN A  62       8.513 -21.523  16.027  1.00  3.24           H  
ATOM    994  HA  ASN A  62       7.765 -23.558  18.050  1.00  3.24           H  
ATOM    995 1HB  ASN A  62      10.433 -22.690  16.923  1.00  3.24           H  
ATOM    996 2HB  ASN A  62      10.268 -23.816  18.264  1.00  3.24           H  
ATOM    997 1HD2 ASN A  62      10.396 -25.409  14.765  1.00  3.24           H  
ATOM    998 2HD2 ASN A  62      11.230 -24.025  15.390  1.00  3.24           H  
ATOM    999  N   GLY A  63       8.167 -20.694  19.079  1.00  2.84           N  
ATOM   1000  CA  GLY A  63       8.332 -19.838  20.268  1.00  2.84           C  
ATOM   1001  C   GLY A  63       7.770 -18.441  20.040  1.00  2.84           C  
ATOM   1002  O   GLY A  63       7.464 -18.076  18.919  1.00  2.84           O  
ATOM   1003  H   GLY A  63       7.640 -20.349  18.275  1.00  2.84           H  
ATOM   1004 1HA  GLY A  63       7.827 -20.299  21.115  1.00  2.84           H  
ATOM   1005 2HA  GLY A  63       9.389 -19.770  20.522  1.00  2.84           H  
ATOM   1006  N   PHE A  64       7.673 -17.617  21.076  1.00  2.35           N  
ATOM   1007  CA  PHE A  64       7.063 -16.304  20.838  1.00  2.35           C  
ATOM   1008  C   PHE A  64       7.951 -15.344  20.073  1.00  2.35           C  
ATOM   1009  O   PHE A  64       9.170 -15.325  20.253  1.00  2.35           O  
ATOM   1010  CB  PHE A  64       6.644 -15.615  22.128  1.00  2.35           C  
ATOM   1011  CG  PHE A  64       5.459 -16.238  22.833  1.00  2.35           C  
ATOM   1012  CD1 PHE A  64       5.624 -16.939  24.014  1.00  2.35           C  
ATOM   1013  CD2 PHE A  64       4.174 -16.122  22.312  1.00  2.35           C  
ATOM   1014  CE1 PHE A  64       4.532 -17.490  24.665  1.00  2.35           C  
ATOM   1015  CE2 PHE A  64       3.088 -16.669  22.953  1.00  2.35           C  
ATOM   1016  CZ  PHE A  64       3.264 -17.351  24.134  1.00  2.35           C  
ATOM   1017  H   PHE A  64       7.961 -17.903  21.999  1.00  2.35           H  
ATOM   1018  HA  PHE A  64       6.163 -16.452  20.243  1.00  2.35           H  
ATOM   1019 1HB  PHE A  64       7.481 -15.598  22.819  1.00  2.35           H  
ATOM   1020 2HB  PHE A  64       6.394 -14.579  21.897  1.00  2.35           H  
ATOM   1021  HD1 PHE A  64       6.623 -17.046  24.438  1.00  2.35           H  
ATOM   1022  HD2 PHE A  64       4.034 -15.584  21.382  1.00  2.35           H  
ATOM   1023  HE1 PHE A  64       4.673 -18.033  25.598  1.00  2.35           H  
ATOM   1024  HE2 PHE A  64       2.094 -16.562  22.523  1.00  2.35           H  
ATOM   1025  HZ  PHE A  64       2.407 -17.786  24.643  1.00  2.35           H  
ATOM   1026  N   GLN A  65       7.308 -14.509  19.260  1.00  1.90           N  
ATOM   1027  CA  GLN A  65       7.987 -13.453  18.511  1.00  1.90           C  
ATOM   1028  C   GLN A  65       7.232 -12.153  18.703  1.00  1.90           C  
ATOM   1029  O   GLN A  65       5.996 -12.122  18.670  1.00  1.90           O  
ATOM   1030  CB  GLN A  65       8.077 -13.787  17.027  1.00  1.90           C  
ATOM   1031  CG  GLN A  65       8.850 -12.815  16.177  1.00  1.90           C  
ATOM   1032  CD  GLN A  65       8.854 -13.249  14.705  1.00  1.90           C  
ATOM   1033  OE1 GLN A  65       7.885 -13.021  13.956  1.00  1.90           O  
ATOM   1034  NE2 GLN A  65       9.943 -13.879  14.281  1.00  1.90           N  
ATOM   1035  H   GLN A  65       6.297 -14.633  19.156  1.00  1.90           H  
ATOM   1036  HA  GLN A  65       8.993 -13.325  18.909  1.00  1.90           H  
ATOM   1037 1HB  GLN A  65       8.553 -14.761  16.918  1.00  1.90           H  
ATOM   1038 2HB  GLN A  65       7.087 -13.864  16.617  1.00  1.90           H  
ATOM   1039 1HG  GLN A  65       8.396 -11.830  16.251  1.00  1.90           H  
ATOM   1040 2HG  GLN A  65       9.881 -12.776  16.528  1.00  1.90           H  
ATOM   1041 1HE2 GLN A  65      10.006 -14.189  13.331  1.00  1.90           H  
ATOM   1042 2HE2 GLN A  65      10.704 -14.049  14.910  1.00  1.90           H  
ATOM   1043  N   TYR A  66       7.975 -11.080  18.918  1.00  1.55           N  
ATOM   1044  CA  TYR A  66       7.361  -9.796  19.201  1.00  1.55           C  
ATOM   1045  C   TYR A  66       7.715  -8.751  18.139  1.00  1.55           C  
ATOM   1046  O   TYR A  66       8.817  -8.778  17.585  1.00  1.55           O  
ATOM   1047  CB  TYR A  66       7.872  -9.348  20.560  1.00  1.55           C  
ATOM   1048  CG  TYR A  66       7.563 -10.237  21.698  1.00  1.55           C  
ATOM   1049  CD1 TYR A  66       8.371 -11.340  21.910  1.00  1.55           C  
ATOM   1050  CD2 TYR A  66       6.553  -9.939  22.565  1.00  1.55           C  
ATOM   1051  CE1 TYR A  66       8.159 -12.150  22.985  1.00  1.55           C  
ATOM   1052  CE2 TYR A  66       6.345 -10.742  23.669  1.00  1.55           C  
ATOM   1053  CZ  TYR A  66       7.153 -11.848  23.874  1.00  1.55           C  
ATOM   1054  OH  TYR A  66       6.976 -12.656  24.974  1.00  1.55           O  
ATOM   1055  H   TYR A  66       8.983 -11.158  18.917  1.00  1.55           H  
ATOM   1056  HA  TYR A  66       6.284  -9.914  19.222  1.00  1.55           H  
ATOM   1057 1HB  TYR A  66       8.943  -9.292  20.510  1.00  1.55           H  
ATOM   1058 2HB  TYR A  66       7.472  -8.366  20.790  1.00  1.55           H  
ATOM   1059  HD1 TYR A  66       9.184 -11.562  21.219  1.00  1.55           H  
ATOM   1060  HD2 TYR A  66       5.930  -9.063  22.388  1.00  1.55           H  
ATOM   1061  HE1 TYR A  66       8.799 -13.018  23.152  1.00  1.55           H  
ATOM   1062  HE2 TYR A  66       5.550 -10.505  24.380  1.00  1.55           H  
ATOM   1063  HH  TYR A  66       6.933 -12.108  25.783  1.00  1.55           H  
ATOM   1064  N   HIS A  67       6.783  -7.828  17.880  1.00  1.31           N  
ATOM   1065  CA  HIS A  67       6.974  -6.739  16.912  1.00  1.31           C  
ATOM   1066  C   HIS A  67       6.382  -5.411  17.404  1.00  1.31           C  
ATOM   1067  O   HIS A  67       5.361  -5.404  18.096  1.00  1.31           O  
ATOM   1068  CB  HIS A  67       6.264  -7.095  15.596  1.00  1.31           C  
ATOM   1069  CG  HIS A  67       6.726  -8.373  14.940  1.00  1.31           C  
ATOM   1070  ND1 HIS A  67       7.779  -8.421  14.053  1.00  1.31           N  
ATOM   1071  CD2 HIS A  67       6.278  -9.651  15.058  1.00  1.31           C  
ATOM   1072  CE1 HIS A  67       7.964  -9.662  13.658  1.00  1.31           C  
ATOM   1073  NE2 HIS A  67       7.069 -10.425  14.246  1.00  1.31           N  
ATOM   1074  H   HIS A  67       5.889  -7.913  18.361  1.00  1.31           H  
ATOM   1075  HA  HIS A  67       8.036  -6.583  16.725  1.00  1.31           H  
ATOM   1076 1HB  HIS A  67       5.197  -7.175  15.781  1.00  1.31           H  
ATOM   1077 2HB  HIS A  67       6.411  -6.278  14.886  1.00  1.31           H  
ATOM   1078  HD2 HIS A  67       5.454  -9.998  15.686  1.00  1.31           H  
ATOM   1079  HE1 HIS A  67       8.729 -10.006  12.964  1.00  1.31           H  
ATOM   1080  HE2 HIS A  67       7.012 -11.444  14.113  1.00  1.31           H  
ATOM   1081  N   THR A  68       6.970  -4.280  17.014  1.00  1.16           N  
ATOM   1082  CA  THR A  68       6.316  -3.009  17.327  1.00  1.16           C  
ATOM   1083  C   THR A  68       5.458  -2.579  16.163  1.00  1.16           C  
ATOM   1084  O   THR A  68       5.818  -2.767  14.996  1.00  1.16           O  
ATOM   1085  CB  THR A  68       7.296  -1.852  17.671  1.00  1.16           C  
ATOM   1086  OG1 THR A  68       8.285  -1.743  16.640  1.00  1.16           O  
ATOM   1087  CG2 THR A  68       7.908  -1.933  19.062  1.00  1.16           C  
ATOM   1088  H   THR A  68       7.817  -4.308  16.442  1.00  1.16           H  
ATOM   1089  HA  THR A  68       5.664  -3.147  18.188  1.00  1.16           H  
ATOM   1090  HB  THR A  68       6.723  -0.928  17.644  1.00  1.16           H  
ATOM   1091  HG1 THR A  68       8.999  -1.111  16.912  1.00  1.16           H  
ATOM   1092 1HG2 THR A  68       8.538  -1.064  19.227  1.00  1.16           H  
ATOM   1093 2HG2 THR A  68       7.117  -1.928  19.787  1.00  1.16           H  
ATOM   1094 3HG2 THR A  68       8.488  -2.803  19.173  1.00  1.16           H  
ATOM   1095  N   LEU A  69       4.330  -1.974  16.491  1.00  1.07           N  
ATOM   1096  CA  LEU A  69       3.442  -1.398  15.510  1.00  1.07           C  
ATOM   1097  C   LEU A  69       3.317   0.095  15.751  1.00  1.07           C  
ATOM   1098  O   LEU A  69       2.956   0.503  16.857  1.00  1.07           O  
ATOM   1099  CB  LEU A  69       2.059  -2.051  15.593  1.00  1.07           C  
ATOM   1100  CG  LEU A  69       1.979  -3.546  15.345  1.00  1.07           C  
ATOM   1101  CD1 LEU A  69       0.539  -3.973  15.499  1.00  1.07           C  
ATOM   1102  CD2 LEU A  69       2.518  -3.845  13.980  1.00  1.07           C  
ATOM   1103  H   LEU A  69       4.088  -1.905  17.473  1.00  1.07           H  
ATOM   1104  HA  LEU A  69       3.854  -1.563  14.522  1.00  1.07           H  
ATOM   1105 1HB  LEU A  69       1.669  -1.874  16.595  1.00  1.07           H  
ATOM   1106 2HB  LEU A  69       1.404  -1.575  14.901  1.00  1.07           H  
ATOM   1107  HG  LEU A  69       2.568  -4.088  16.091  1.00  1.07           H  
ATOM   1108 1HD1 LEU A  69       0.454  -5.034  15.329  1.00  1.07           H  
ATOM   1109 2HD1 LEU A  69       0.195  -3.737  16.506  1.00  1.07           H  
ATOM   1110 3HD1 LEU A  69      -0.074  -3.441  14.771  1.00  1.07           H  
ATOM   1111 1HD2 LEU A  69       2.460  -4.911  13.781  1.00  1.07           H  
ATOM   1112 2HD2 LEU A  69       1.952  -3.302  13.237  1.00  1.07           H  
ATOM   1113 3HD2 LEU A  69       3.538  -3.528  13.950  1.00  1.07           H  
ATOM   1114  N   SER A  70       3.590   0.910  14.732  1.00  1.04           N  
ATOM   1115  CA  SER A  70       3.468   2.358  14.902  1.00  1.04           C  
ATOM   1116  C   SER A  70       2.397   2.926  13.980  1.00  1.04           C  
ATOM   1117  O   SER A  70       2.283   2.527  12.828  1.00  1.04           O  
ATOM   1118  CB  SER A  70       4.800   3.035  14.651  1.00  1.04           C  
ATOM   1119  OG  SER A  70       5.755   2.631  15.599  1.00  1.04           O  
ATOM   1120  H   SER A  70       3.920   0.508  13.852  1.00  1.04           H  
ATOM   1121  HA  SER A  70       3.179   2.558  15.925  1.00  1.04           H  
ATOM   1122 1HB  SER A  70       5.150   2.795  13.648  1.00  1.04           H  
ATOM   1123 2HB  SER A  70       4.666   4.114  14.704  1.00  1.04           H  
ATOM   1124  HG  SER A  70       6.517   3.208  15.481  1.00  1.04           H  
ATOM   1125  N   ARG A  71       1.590   3.853  14.463  1.00  1.04           N  
ATOM   1126  CA  ARG A  71       0.522   4.368  13.603  1.00  1.04           C  
ATOM   1127  C   ARG A  71       0.984   5.099  12.346  1.00  1.04           C  
ATOM   1128  O   ARG A  71       1.794   6.024  12.410  1.00  1.04           O  
ATOM   1129  CB  ARG A  71      -0.411   5.278  14.388  1.00  1.04           C  
ATOM   1130  CG  ARG A  71      -1.478   5.914  13.549  1.00  1.04           C  
ATOM   1131  CD  ARG A  71      -2.447   4.938  13.064  1.00  1.04           C  
ATOM   1132  NE  ARG A  71      -3.305   5.527  12.057  1.00  1.04           N  
ATOM   1133  CZ  ARG A  71      -4.503   6.091  12.276  1.00  1.04           C  
ATOM   1134  NH1 ARG A  71      -5.014   6.117  13.484  1.00  1.04           N  
ATOM   1135  NH2 ARG A  71      -5.178   6.620  11.274  1.00  1.04           N  
ATOM   1136  H   ARG A  71       1.690   4.152  15.436  1.00  1.04           H  
ATOM   1137  HA  ARG A  71      -0.072   3.518  13.270  1.00  1.04           H  
ATOM   1138 1HB  ARG A  71      -0.894   4.711  15.182  1.00  1.04           H  
ATOM   1139 2HB  ARG A  71       0.165   6.074  14.851  1.00  1.04           H  
ATOM   1140 1HG  ARG A  71      -2.019   6.628  14.163  1.00  1.04           H  
ATOM   1141 2HG  ARG A  71      -1.038   6.438  12.701  1.00  1.04           H  
ATOM   1142 1HD  ARG A  71      -1.935   4.088  12.630  1.00  1.04           H  
ATOM   1143 2HD  ARG A  71      -3.067   4.600  13.891  1.00  1.04           H  
ATOM   1144  HE  ARG A  71      -2.918   5.555  11.101  1.00  1.04           H  
ATOM   1145 1HH1 ARG A  71      -4.505   5.713  14.256  1.00  1.04           H  
ATOM   1146 2HH1 ARG A  71      -5.921   6.536  13.637  1.00  1.04           H  
ATOM   1147 1HH2 ARG A  71      -4.798   6.601  10.335  1.00  1.04           H  
ATOM   1148 2HH2 ARG A  71      -6.080   7.035  11.445  1.00  1.04           H  
ATOM   1149  N   LYS A  72       0.439   4.682  11.200  1.00  1.05           N  
ATOM   1150  CA  LYS A  72       0.691   5.331   9.927  1.00  1.05           C  
ATOM   1151  C   LYS A  72      -0.436   6.329   9.712  1.00  1.05           C  
ATOM   1152  O   LYS A  72      -1.610   5.949   9.744  1.00  1.05           O  
ATOM   1153  CB  LYS A  72       0.714   4.317   8.790  1.00  1.05           C  
ATOM   1154  CG  LYS A  72       1.070   4.872   7.431  1.00  1.05           C  
ATOM   1155  CD  LYS A  72       2.538   5.309   7.373  1.00  1.05           C  
ATOM   1156  CE  LYS A  72       2.969   5.663   5.952  1.00  1.05           C  
ATOM   1157  NZ  LYS A  72       4.405   6.071   5.891  1.00  1.05           N  
ATOM   1158  H   LYS A  72      -0.193   3.880  11.199  1.00  1.05           H  
ATOM   1159  HA  LYS A  72       1.638   5.871   9.968  1.00  1.05           H  
ATOM   1160 1HB  LYS A  72       1.386   3.514   9.020  1.00  1.05           H  
ATOM   1161 2HB  LYS A  72      -0.278   3.878   8.700  1.00  1.05           H  
ATOM   1162 1HG  LYS A  72       0.906   4.102   6.703  1.00  1.05           H  
ATOM   1163 2HG  LYS A  72       0.424   5.722   7.193  1.00  1.05           H  
ATOM   1164 1HD  LYS A  72       2.673   6.191   8.001  1.00  1.05           H  
ATOM   1165 2HD  LYS A  72       3.176   4.522   7.749  1.00  1.05           H  
ATOM   1166 1HE  LYS A  72       2.823   4.795   5.310  1.00  1.05           H  
ATOM   1167 2HE  LYS A  72       2.353   6.485   5.582  1.00  1.05           H  
ATOM   1168 1HZ  LYS A  72       4.653   6.292   4.937  1.00  1.05           H  
ATOM   1169 2HZ  LYS A  72       4.553   6.884   6.472  1.00  1.05           H  
ATOM   1170 3HZ  LYS A  72       4.994   5.319   6.223  1.00  1.05           H  
ATOM   1171  N   PHE A  73      -0.109   7.590   9.507  1.00  1.05           N  
ATOM   1172  CA  PHE A  73      -1.164   8.572   9.345  1.00  1.05           C  
ATOM   1173  C   PHE A  73      -1.407   8.918   7.884  1.00  1.05           C  
ATOM   1174  O   PHE A  73      -0.511   8.827   7.037  1.00  1.05           O  
ATOM   1175  CB  PHE A  73      -0.847   9.854  10.093  1.00  1.05           C  
ATOM   1176  CG  PHE A  73      -0.764   9.734  11.568  1.00  1.05           C  
ATOM   1177  CD1 PHE A  73       0.474   9.706  12.176  1.00  1.05           C  
ATOM   1178  CD2 PHE A  73      -1.899   9.654  12.361  1.00  1.05           C  
ATOM   1179  CE1 PHE A  73       0.589   9.619  13.532  1.00  1.05           C  
ATOM   1180  CE2 PHE A  73      -1.786   9.558  13.737  1.00  1.05           C  
ATOM   1181  CZ  PHE A  73      -0.531   9.544  14.324  1.00  1.05           C  
ATOM   1182  H   PHE A  73       0.861   7.869   9.487  1.00  1.05           H  
ATOM   1183  HA  PHE A  73      -2.088   8.161   9.753  1.00  1.05           H  
ATOM   1184 1HB  PHE A  73       0.074  10.257   9.748  1.00  1.05           H  
ATOM   1185 2HB  PHE A  73      -1.613  10.565   9.855  1.00  1.05           H  
ATOM   1186  HD1 PHE A  73       1.373   9.769  11.563  1.00  1.05           H  
ATOM   1187  HD2 PHE A  73      -2.882   9.673  11.890  1.00  1.05           H  
ATOM   1188  HE1 PHE A  73       1.574   9.623  13.980  1.00  1.05           H  
ATOM   1189  HE2 PHE A  73      -2.680   9.500  14.358  1.00  1.05           H  
ATOM   1190  HZ  PHE A  73      -0.427   9.480  15.408  1.00  1.05           H  
ATOM   1191  N   ASP A  74      -2.637   9.305   7.582  1.00  1.05           N  
ATOM   1192  CA  ASP A  74      -2.942   9.774   6.247  1.00  1.05           C  
ATOM   1193  C   ASP A  74      -2.179  11.044   5.923  1.00  1.05           C  
ATOM   1194  O   ASP A  74      -1.920  11.882   6.797  1.00  1.05           O  
ATOM   1195  CB  ASP A  74      -4.441   9.936   6.037  1.00  1.05           C  
ATOM   1196  CG  ASP A  74      -5.113   8.572   5.885  1.00  1.05           C  
ATOM   1197  OD1 ASP A  74      -4.381   7.602   5.762  1.00  1.05           O  
ATOM   1198  OD2 ASP A  74      -6.313   8.499   5.898  1.00  1.05           O  
ATOM   1199  H   ASP A  74      -3.352   9.315   8.295  1.00  1.05           H  
ATOM   1200  HA  ASP A  74      -2.610   9.012   5.542  1.00  1.05           H  
ATOM   1201 1HB  ASP A  74      -4.880  10.462   6.883  1.00  1.05           H  
ATOM   1202 2HB  ASP A  74      -4.629  10.532   5.141  1.00  1.05           H  
ATOM   1203  N   HIS A  75      -1.845  11.180   4.645  1.00  1.05           N  
ATOM   1204  CA  HIS A  75      -1.114  12.319   4.111  1.00  1.05           C  
ATOM   1205  C   HIS A  75       0.301  12.414   4.678  1.00  1.05           C  
ATOM   1206  O   HIS A  75       0.799  13.507   4.954  1.00  1.05           O  
ATOM   1207  CB  HIS A  75      -1.871  13.627   4.373  1.00  1.05           C  
ATOM   1208  CG  HIS A  75      -3.286  13.615   3.857  1.00  1.05           C  
ATOM   1209  ND1 HIS A  75      -3.594  13.615   2.508  1.00  1.05           N  
ATOM   1210  CD2 HIS A  75      -4.471  13.601   4.513  1.00  1.05           C  
ATOM   1211  CE1 HIS A  75      -4.909  13.603   2.361  1.00  1.05           C  
ATOM   1212  NE2 HIS A  75      -5.463  13.595   3.561  1.00  1.05           N  
ATOM   1213  H   HIS A  75      -2.107  10.441   4.009  1.00  1.05           H  
ATOM   1214  HA  HIS A  75      -1.020  12.205   3.032  1.00  1.05           H  
ATOM   1215 1HB  HIS A  75      -1.884  13.871   5.433  1.00  1.05           H  
ATOM   1216 2HB  HIS A  75      -1.350  14.443   3.876  1.00  1.05           H  
ATOM   1217  HD2 HIS A  75      -4.608  13.597   5.596  1.00  1.05           H  
ATOM   1218  HE1 HIS A  75      -5.443  13.601   1.411  1.00  1.05           H  
ATOM   1219  HE2 HIS A  75      -6.455  13.585   3.752  1.00  1.05           H  
ATOM   1220  N   THR A  76       0.969  11.261   4.819  1.00  1.05           N  
ATOM   1221  CA  THR A  76       2.351  11.253   5.291  1.00  1.05           C  
ATOM   1222  C   THR A  76       3.330  10.694   4.284  1.00  1.05           C  
ATOM   1223  O   THR A  76       3.003   9.819   3.476  1.00  1.05           O  
ATOM   1224  CB  THR A  76       2.529  10.462   6.599  1.00  1.05           C  
ATOM   1225  OG1 THR A  76       2.108   9.089   6.446  1.00  1.05           O  
ATOM   1226  CG2 THR A  76       1.798  11.105   7.696  1.00  1.05           C  
ATOM   1227  H   THR A  76       0.509  10.387   4.604  1.00  1.05           H  
ATOM   1228  HA  THR A  76       2.645  12.276   5.486  1.00  1.05           H  
ATOM   1229  HB  THR A  76       3.570  10.460   6.837  1.00  1.05           H  
ATOM   1230  HG1 THR A  76       1.127   9.033   6.544  1.00  1.05           H  
ATOM   1231 1HG2 THR A  76       1.978  10.557   8.611  1.00  1.05           H  
ATOM   1232 2HG2 THR A  76       2.169  12.094   7.789  1.00  1.05           H  
ATOM   1233 3HG2 THR A  76       0.732  11.126   7.475  1.00  1.05           H  
ATOM   1234  N   GLN A  77       4.563  11.174   4.389  1.00  1.06           N  
ATOM   1235  CA  GLN A  77       5.644  10.730   3.530  1.00  1.06           C  
ATOM   1236  C   GLN A  77       7.002  10.826   4.222  1.00  1.06           C  
ATOM   1237  O   GLN A  77       7.270  11.767   4.966  1.00  1.06           O  
ATOM   1238  CB  GLN A  77       5.597  11.567   2.249  1.00  1.06           C  
ATOM   1239  CG  GLN A  77       6.574  11.190   1.196  1.00  1.06           C  
ATOM   1240  CD  GLN A  77       6.286  11.890  -0.124  1.00  1.06           C  
ATOM   1241  OE1 GLN A  77       6.536  13.088  -0.341  1.00  1.06           O  
ATOM   1242  NE2 GLN A  77       5.704  11.128  -1.036  1.00  1.06           N  
ATOM   1243  H   GLN A  77       4.724  11.929   5.057  1.00  1.06           H  
ATOM   1244  HA  GLN A  77       5.473   9.685   3.273  1.00  1.06           H  
ATOM   1245 1HB  GLN A  77       4.601  11.503   1.814  1.00  1.06           H  
ATOM   1246 2HB  GLN A  77       5.778  12.613   2.502  1.00  1.06           H  
ATOM   1247 1HG  GLN A  77       7.563  11.493   1.525  1.00  1.06           H  
ATOM   1248 2HG  GLN A  77       6.546  10.109   1.032  1.00  1.06           H  
ATOM   1249 1HE2 GLN A  77       5.471  11.496  -1.933  1.00  1.06           H  
ATOM   1250 2HE2 GLN A  77       5.480  10.168  -0.822  1.00  1.06           H  
ATOM   1251  N   ASP A  78       7.872   9.847   4.008  1.00  1.07           N  
ATOM   1252  CA  ASP A  78       9.201   9.955   4.603  1.00  1.07           C  
ATOM   1253  C   ASP A  78       9.830  11.224   4.066  1.00  1.07           C  
ATOM   1254  O   ASP A  78       9.729  11.483   2.864  1.00  1.07           O  
ATOM   1255  CB  ASP A  78      10.110   8.802   4.202  1.00  1.07           C  
ATOM   1256  CG  ASP A  78       9.736   7.433   4.722  1.00  1.07           C  
ATOM   1257  OD1 ASP A  78       8.855   7.286   5.550  1.00  1.07           O  
ATOM   1258  OD2 ASP A  78      10.344   6.515   4.219  1.00  1.07           O  
ATOM   1259  H   ASP A  78       7.633   9.061   3.418  1.00  1.07           H  
ATOM   1260  HA  ASP A  78       9.128  10.023   5.685  1.00  1.07           H  
ATOM   1261 1HB  ASP A  78      10.149   8.748   3.113  1.00  1.07           H  
ATOM   1262 2HB  ASP A  78      11.126   9.024   4.547  1.00  1.07           H  
ATOM   1263  N   VAL A  79      10.560  11.953   4.890  1.00  1.09           N  
ATOM   1264  CA  VAL A  79      11.189  13.175   4.412  1.00  1.09           C  
ATOM   1265  C   VAL A  79      12.144  12.848   3.279  1.00  1.09           C  
ATOM   1266  O   VAL A  79      12.168  13.535   2.263  1.00  1.09           O  
ATOM   1267  CB  VAL A  79      11.902  13.923   5.522  1.00  1.09           C  
ATOM   1268  CG1 VAL A  79      12.676  15.059   4.940  1.00  1.09           C  
ATOM   1269  CG2 VAL A  79      10.885  14.403   6.481  1.00  1.09           C  
ATOM   1270  H   VAL A  79      10.637  11.675   5.864  1.00  1.09           H  
ATOM   1271  HA  VAL A  79      10.406  13.830   4.039  1.00  1.09           H  
ATOM   1272  HB  VAL A  79      12.601  13.261   6.025  1.00  1.09           H  
ATOM   1273 1HG1 VAL A  79      13.176  15.584   5.737  1.00  1.09           H  
ATOM   1274 2HG1 VAL A  79      13.406  14.680   4.236  1.00  1.09           H  
ATOM   1275 3HG1 VAL A  79      11.998  15.737   4.425  1.00  1.09           H  
ATOM   1276 1HG2 VAL A  79      11.372  14.940   7.282  1.00  1.09           H  
ATOM   1277 2HG2 VAL A  79      10.199  15.046   5.956  1.00  1.09           H  
ATOM   1278 3HG2 VAL A  79      10.342  13.566   6.882  1.00  1.09           H  
ATOM   1279  N   GLU A  80      12.891  11.761   3.403  1.00  1.12           N  
ATOM   1280  CA  GLU A  80      13.734  11.348   2.287  1.00  1.12           C  
ATOM   1281  C   GLU A  80      12.992  11.270   0.937  1.00  1.12           C  
ATOM   1282  O   GLU A  80      13.564  11.628  -0.092  1.00  1.12           O  
ATOM   1283  CB  GLU A  80      14.357   9.992   2.561  1.00  1.12           C  
ATOM   1284  CG  GLU A  80      15.196   9.450   1.422  1.00  1.12           C  
ATOM   1285  CD  GLU A  80      15.901   8.192   1.795  1.00  1.12           C  
ATOM   1286  OE1 GLU A  80      15.677   7.729   2.880  1.00  1.12           O  
ATOM   1287  OE2 GLU A  80      16.624   7.659   0.983  1.00  1.12           O  
ATOM   1288  H   GLU A  80      12.902  11.258   4.292  1.00  1.12           H  
ATOM   1289  HA  GLU A  80      14.538  12.076   2.191  1.00  1.12           H  
ATOM   1290 1HB  GLU A  80      15.009  10.077   3.426  1.00  1.12           H  
ATOM   1291 2HB  GLU A  80      13.579   9.270   2.808  1.00  1.12           H  
ATOM   1292 1HG  GLU A  80      14.550   9.249   0.570  1.00  1.12           H  
ATOM   1293 2HG  GLU A  80      15.892  10.193   1.113  1.00  1.12           H  
ATOM   1294  N   GLU A  81      11.742  10.783   0.910  1.00  1.14           N  
ATOM   1295  CA  GLU A  81      11.031  10.653  -0.363  1.00  1.14           C  
ATOM   1296  C   GLU A  81      10.607  12.037  -0.820  1.00  1.14           C  
ATOM   1297  O   GLU A  81      10.709  12.391  -1.998  1.00  1.14           O  
ATOM   1298  CB  GLU A  81       9.811   9.736  -0.253  1.00  1.14           C  
ATOM   1299  CG  GLU A  81       9.100   9.512  -1.574  1.00  1.14           C  
ATOM   1300  CD  GLU A  81       7.994   8.487  -1.524  1.00  1.14           C  
ATOM   1301  OE1 GLU A  81       7.767   7.924  -0.483  1.00  1.14           O  
ATOM   1302  OE2 GLU A  81       7.358   8.285  -2.533  1.00  1.14           O  
ATOM   1303  H   GLU A  81      11.258  10.561   1.772  1.00  1.14           H  
ATOM   1304  HA  GLU A  81      11.709  10.230  -1.101  1.00  1.14           H  
ATOM   1305 1HB  GLU A  81      10.097   8.777   0.140  1.00  1.14           H  
ATOM   1306 2HB  GLU A  81       9.113  10.162   0.444  1.00  1.14           H  
ATOM   1307 1HG  GLU A  81       8.673  10.465  -1.880  1.00  1.14           H  
ATOM   1308 2HG  GLU A  81       9.836   9.216  -2.322  1.00  1.14           H  
ATOM   1309  N   PHE A  82      10.150  12.822   0.140  1.00  1.16           N  
ATOM   1310  CA  PHE A  82       9.697  14.180  -0.081  1.00  1.16           C  
ATOM   1311  C   PHE A  82      10.793  14.980  -0.795  1.00  1.16           C  
ATOM   1312  O   PHE A  82      10.546  15.609  -1.837  1.00  1.16           O  
ATOM   1313  CB  PHE A  82       9.330  14.767   1.291  1.00  1.16           C  
ATOM   1314  CG  PHE A  82       8.929  16.173   1.399  1.00  1.16           C  
ATOM   1315  CD1 PHE A  82       7.632  16.581   1.209  1.00  1.16           C  
ATOM   1316  CD2 PHE A  82       9.874  17.104   1.732  1.00  1.16           C  
ATOM   1317  CE1 PHE A  82       7.288  17.912   1.342  1.00  1.16           C  
ATOM   1318  CE2 PHE A  82       9.552  18.405   1.861  1.00  1.16           C  
ATOM   1319  CZ  PHE A  82       8.252  18.827   1.664  1.00  1.16           C  
ATOM   1320  H   PHE A  82      10.105  12.447   1.089  1.00  1.16           H  
ATOM   1321  HA  PHE A  82       8.815  14.152  -0.716  1.00  1.16           H  
ATOM   1322 1HB  PHE A  82       8.529  14.157   1.717  1.00  1.16           H  
ATOM   1323 2HB  PHE A  82      10.158  14.654   1.929  1.00  1.16           H  
ATOM   1324  HD1 PHE A  82       6.883  15.839   0.963  1.00  1.16           H  
ATOM   1325  HD2 PHE A  82      10.897  16.780   1.893  1.00  1.16           H  
ATOM   1326  HE1 PHE A  82       6.255  18.233   1.191  1.00  1.16           H  
ATOM   1327  HE2 PHE A  82      10.323  19.100   2.117  1.00  1.16           H  
ATOM   1328  HZ  PHE A  82       7.992  19.877   1.764  1.00  1.16           H  
ATOM   1329  N   VAL A  83      12.025  14.920  -0.281  1.00  1.17           N  
ATOM   1330  CA  VAL A  83      13.081  15.697  -0.911  1.00  1.17           C  
ATOM   1331  C   VAL A  83      13.566  15.024  -2.206  1.00  1.17           C  
ATOM   1332  O   VAL A  83      13.830  15.712  -3.195  1.00  1.17           O  
ATOM   1333  CB  VAL A  83      14.265  15.908   0.071  1.00  1.17           C  
ATOM   1334  CG1 VAL A  83      13.735  16.505   1.353  1.00  1.17           C  
ATOM   1335  CG2 VAL A  83      15.017  14.619   0.358  1.00  1.17           C  
ATOM   1336  H   VAL A  83      12.194  14.369   0.563  1.00  1.17           H  
ATOM   1337  HA  VAL A  83      12.675  16.679  -1.162  1.00  1.17           H  
ATOM   1338  HB  VAL A  83      14.957  16.624  -0.360  1.00  1.17           H  
ATOM   1339 1HG1 VAL A  83      14.553  16.674   2.027  1.00  1.17           H  
ATOM   1340 2HG1 VAL A  83      13.228  17.440   1.144  1.00  1.17           H  
ATOM   1341 3HG1 VAL A  83      13.040  15.811   1.807  1.00  1.17           H  
ATOM   1342 1HG2 VAL A  83      15.828  14.823   1.042  1.00  1.17           H  
ATOM   1343 2HG2 VAL A  83      14.334  13.916   0.802  1.00  1.17           H  
ATOM   1344 3HG2 VAL A  83      15.437  14.202  -0.549  1.00  1.17           H  
ATOM   1345  N   ARG A  84      13.583  13.681  -2.246  1.00  1.18           N  
ATOM   1346  CA  ARG A  84      14.010  12.923  -3.424  1.00  1.18           C  
ATOM   1347  C   ARG A  84      13.189  13.260  -4.656  1.00  1.18           C  
ATOM   1348  O   ARG A  84      13.718  13.363  -5.764  1.00  1.18           O  
ATOM   1349  CB  ARG A  84      13.932  11.430  -3.152  1.00  1.18           C  
ATOM   1350  CG  ARG A  84      14.428  10.535  -4.246  1.00  1.18           C  
ATOM   1351  CD  ARG A  84      14.366   9.093  -3.844  1.00  1.18           C  
ATOM   1352  NE  ARG A  84      15.265   8.781  -2.722  1.00  1.18           N  
ATOM   1353  CZ  ARG A  84      16.592   8.562  -2.854  1.00  1.18           C  
ATOM   1354  NH1 ARG A  84      17.150   8.650  -4.043  1.00  1.18           N  
ATOM   1355  NH2 ARG A  84      17.339   8.258  -1.803  1.00  1.18           N  
ATOM   1356  H   ARG A  84      13.341  13.140  -1.416  1.00  1.18           H  
ATOM   1357  HA  ARG A  84      15.053  13.175  -3.625  1.00  1.18           H  
ATOM   1358 1HB  ARG A  84      14.525  11.198  -2.275  1.00  1.18           H  
ATOM   1359 2HB  ARG A  84      12.903  11.156  -2.940  1.00  1.18           H  
ATOM   1360 1HG  ARG A  84      13.802  10.674  -5.130  1.00  1.18           H  
ATOM   1361 2HG  ARG A  84      15.463  10.789  -4.483  1.00  1.18           H  
ATOM   1362 1HD  ARG A  84      13.345   8.854  -3.536  1.00  1.18           H  
ATOM   1363 2HD  ARG A  84      14.644   8.466  -4.690  1.00  1.18           H  
ATOM   1364  HE  ARG A  84      14.863   8.706  -1.789  1.00  1.18           H  
ATOM   1365 1HH1 ARG A  84      16.589   8.887  -4.848  1.00  1.18           H  
ATOM   1366 2HH1 ARG A  84      18.141   8.493  -4.148  1.00  1.18           H  
ATOM   1367 1HH2 ARG A  84      16.925   8.173  -0.861  1.00  1.18           H  
ATOM   1368 2HH2 ARG A  84      18.328   8.102  -1.916  1.00  1.18           H  
ATOM   1369  N   ASN A  85      11.895  13.479  -4.452  1.00  1.17           N  
ATOM   1370  CA  ASN A  85      10.980  13.773  -5.538  1.00  1.17           C  
ATOM   1371  C   ASN A  85      10.870  15.260  -5.862  1.00  1.17           C  
ATOM   1372  O   ASN A  85      10.014  15.661  -6.654  1.00  1.17           O  
ATOM   1373  CB  ASN A  85       9.614  13.189  -5.249  1.00  1.17           C  
ATOM   1374  CG  ASN A  85       9.607  11.689  -5.413  1.00  1.17           C  
ATOM   1375  OD1 ASN A  85      10.308  11.145  -6.278  1.00  1.17           O  
ATOM   1376  ND2 ASN A  85       8.826  11.017  -4.627  1.00  1.17           N  
ATOM   1377  H   ASN A  85      11.519  13.367  -3.508  1.00  1.17           H  
ATOM   1378  HA  ASN A  85      11.363  13.286  -6.435  1.00  1.17           H  
ATOM   1379 1HB  ASN A  85       9.330  13.435  -4.219  1.00  1.17           H  
ATOM   1380 2HB  ASN A  85       8.875  13.631  -5.913  1.00  1.17           H  
ATOM   1381 1HD2 ASN A  85       8.779  10.018  -4.705  1.00  1.17           H  
ATOM   1382 2HD2 ASN A  85       8.276  11.496  -3.944  1.00  1.17           H  
ATOM   1383  N   GLY A  86      11.740  16.086  -5.278  1.00  1.16           N  
ATOM   1384  CA  GLY A  86      11.744  17.503  -5.598  1.00  1.16           C  
ATOM   1385  C   GLY A  86      10.649  18.338  -4.941  1.00  1.16           C  
ATOM   1386  O   GLY A  86      10.271  19.383  -5.470  1.00  1.16           O  
ATOM   1387  H   GLY A  86      12.430  15.735  -4.615  1.00  1.16           H  
ATOM   1388 1HA  GLY A  86      12.715  17.909  -5.314  1.00  1.16           H  
ATOM   1389 2HA  GLY A  86      11.674  17.615  -6.679  1.00  1.16           H  
ATOM   1390  N   ARG A  87      10.173  17.955  -3.751  1.00  1.14           N  
ATOM   1391  CA  ARG A  87       9.112  18.736  -3.109  1.00  1.14           C  
ATOM   1392  C   ARG A  87       9.693  19.887  -2.278  1.00  1.14           C  
ATOM   1393  O   ARG A  87       8.986  20.569  -1.538  1.00  1.14           O  
ATOM   1394  CB  ARG A  87       8.207  17.858  -2.267  1.00  1.14           C  
ATOM   1395  CG  ARG A  87       7.413  16.826  -3.075  1.00  1.14           C  
ATOM   1396  CD  ARG A  87       6.485  16.008  -2.229  1.00  1.14           C  
ATOM   1397  NE  ARG A  87       5.399  16.814  -1.665  1.00  1.14           N  
ATOM   1398  CZ  ARG A  87       4.514  16.418  -0.733  1.00  1.14           C  
ATOM   1399  NH1 ARG A  87       4.535  15.203  -0.213  1.00  1.14           N  
ATOM   1400  NH2 ARG A  87       3.625  17.299  -0.351  1.00  1.14           N  
ATOM   1401  H   ARG A  87      10.495  17.101  -3.287  1.00  1.14           H  
ATOM   1402  HA  ARG A  87       8.487  19.168  -3.891  1.00  1.14           H  
ATOM   1403 1HB  ARG A  87       8.789  17.334  -1.521  1.00  1.14           H  
ATOM   1404 2HB  ARG A  87       7.484  18.486  -1.738  1.00  1.14           H  
ATOM   1405 1HG  ARG A  87       6.823  17.342  -3.833  1.00  1.14           H  
ATOM   1406 2HG  ARG A  87       8.119  16.143  -3.560  1.00  1.14           H  
ATOM   1407 1HD  ARG A  87       6.045  15.218  -2.833  1.00  1.14           H  
ATOM   1408 2HD  ARG A  87       7.040  15.564  -1.417  1.00  1.14           H  
ATOM   1409  HE  ARG A  87       5.288  17.787  -1.983  1.00  1.14           H  
ATOM   1410 1HH1 ARG A  87       5.247  14.522  -0.502  1.00  1.14           H  
ATOM   1411 2HH1 ARG A  87       3.853  14.945   0.490  1.00  1.14           H  
ATOM   1412 1HH2 ARG A  87       3.663  18.230  -0.782  1.00  1.14           H  
ATOM   1413 2HH2 ARG A  87       2.927  17.082   0.379  1.00  1.14           H  
ATOM   1414  N   ILE A  88      10.975  20.162  -2.487  1.00  1.12           N  
ATOM   1415  CA  ILE A  88      11.687  21.244  -1.834  1.00  1.12           C  
ATOM   1416  C   ILE A  88      11.005  22.581  -2.102  1.00  1.12           C  
ATOM   1417  O   ILE A  88      10.961  23.453  -1.240  1.00  1.12           O  
ATOM   1418  CB  ILE A  88      13.136  21.333  -2.313  1.00  1.12           C  
ATOM   1419  CG1 ILE A  88      13.933  20.068  -1.892  1.00  1.12           C  
ATOM   1420  CG2 ILE A  88      13.754  22.599  -1.751  1.00  1.12           C  
ATOM   1421  CD1 ILE A  88      14.010  19.860  -0.398  1.00  1.12           C  
ATOM   1422  H   ILE A  88      11.479  19.573  -3.129  1.00  1.12           H  
ATOM   1423  HA  ILE A  88      11.689  21.056  -0.763  1.00  1.12           H  
ATOM   1424  HB  ILE A  88      13.157  21.384  -3.402  1.00  1.12           H  
ATOM   1425 1HG1 ILE A  88      13.471  19.188  -2.343  1.00  1.12           H  
ATOM   1426 2HG1 ILE A  88      14.959  20.158  -2.269  1.00  1.12           H  
ATOM   1427 1HG2 ILE A  88      14.766  22.677  -2.117  1.00  1.12           H  
ATOM   1428 2HG2 ILE A  88      13.179  23.456  -2.088  1.00  1.12           H  
ATOM   1429 3HG2 ILE A  88      13.755  22.564  -0.660  1.00  1.12           H  
ATOM   1430 1HD1 ILE A  88      14.594  18.973  -0.194  1.00  1.12           H  
ATOM   1431 2HD1 ILE A  88      14.494  20.720   0.063  1.00  1.12           H  
ATOM   1432 3HD1 ILE A  88      13.007  19.741   0.007  1.00  1.12           H  
ATOM   1433  N   ASP A  89      10.501  22.797  -3.310  1.00  1.11           N  
ATOM   1434  CA  ASP A  89       9.839  24.072  -3.559  1.00  1.11           C  
ATOM   1435  C   ASP A  89       8.617  24.251  -2.633  1.00  1.11           C  
ATOM   1436  O   ASP A  89       8.284  25.376  -2.245  1.00  1.11           O  
ATOM   1437  CB  ASP A  89       9.410  24.191  -5.023  1.00  1.11           C  
ATOM   1438  CG  ASP A  89       8.990  25.615  -5.407  1.00  1.11           C  
ATOM   1439  OD1 ASP A  89       9.828  26.497  -5.399  1.00  1.11           O  
ATOM   1440  OD2 ASP A  89       7.826  25.840  -5.676  1.00  1.11           O  
ATOM   1441  H   ASP A  89      10.551  22.084  -4.027  1.00  1.11           H  
ATOM   1442  HA  ASP A  89      10.546  24.873  -3.345  1.00  1.11           H  
ATOM   1443 1HB  ASP A  89      10.230  23.877  -5.670  1.00  1.11           H  
ATOM   1444 2HB  ASP A  89       8.572  23.515  -5.207  1.00  1.11           H  
ATOM   1445  N   GLU A  90       7.939  23.145  -2.279  1.00  1.12           N  
ATOM   1446  CA  GLU A  90       6.767  23.235  -1.423  1.00  1.12           C  
ATOM   1447  C   GLU A  90       7.262  23.473  -0.015  1.00  1.12           C  
ATOM   1448  O   GLU A  90       6.708  24.271   0.728  1.00  1.12           O  
ATOM   1449  CB  GLU A  90       5.941  21.952  -1.480  1.00  1.12           C  
ATOM   1450  CG  GLU A  90       5.305  21.649  -2.832  1.00  1.12           C  
ATOM   1451  CD  GLU A  90       4.597  20.326  -2.819  1.00  1.12           C  
ATOM   1452  OE1 GLU A  90       4.669  19.677  -1.802  1.00  1.12           O  
ATOM   1453  OE2 GLU A  90       4.007  19.953  -3.802  1.00  1.12           O  
ATOM   1454  H   GLU A  90       8.265  22.227  -2.557  1.00  1.12           H  
ATOM   1455  HA  GLU A  90       6.153  24.080  -1.736  1.00  1.12           H  
ATOM   1456 1HB  GLU A  90       6.561  21.103  -1.202  1.00  1.12           H  
ATOM   1457 2HB  GLU A  90       5.137  22.013  -0.744  1.00  1.12           H  
ATOM   1458 1HG  GLU A  90       4.597  22.437  -3.082  1.00  1.12           H  
ATOM   1459 2HG  GLU A  90       6.088  21.636  -3.592  1.00  1.12           H  
ATOM   1460  N   LEU A  91       8.364  22.819   0.324  1.00  1.13           N  
ATOM   1461  CA  LEU A  91       8.982  22.951   1.632  1.00  1.13           C  
ATOM   1462  C   LEU A  91       9.289  24.411   1.918  1.00  1.13           C  
ATOM   1463  O   LEU A  91       8.985  24.929   2.989  1.00  1.13           O  
ATOM   1464  CB  LEU A  91      10.263  22.142   1.651  1.00  1.13           C  
ATOM   1465  CG  LEU A  91      11.056  22.163   2.870  1.00  1.13           C  
ATOM   1466  CD1 LEU A  91      10.299  21.549   4.052  1.00  1.13           C  
ATOM   1467  CD2 LEU A  91      12.333  21.453   2.584  1.00  1.13           C  
ATOM   1468  H   LEU A  91       8.762  22.168  -0.352  1.00  1.13           H  
ATOM   1469  HA  LEU A  91       8.307  22.585   2.385  1.00  1.13           H  
ATOM   1470 1HB  LEU A  91      10.047  21.141   1.367  1.00  1.13           H  
ATOM   1471 2HB  LEU A  91      10.911  22.549   0.915  1.00  1.13           H  
ATOM   1472  HG  LEU A  91      11.257  23.168   3.105  1.00  1.13           H  
ATOM   1473 1HD1 LEU A  91      10.921  21.599   4.948  1.00  1.13           H  
ATOM   1474 2HD1 LEU A  91       9.385  22.109   4.217  1.00  1.13           H  
ATOM   1475 3HD1 LEU A  91      10.058  20.522   3.843  1.00  1.13           H  
ATOM   1476 1HD2 LEU A  91      12.966  21.480   3.467  1.00  1.13           H  
ATOM   1477 2HD2 LEU A  91      12.112  20.443   2.315  1.00  1.13           H  
ATOM   1478 3HD2 LEU A  91      12.842  21.941   1.753  1.00  1.13           H  
ATOM   1479  N   ARG A  92       9.894  25.070   0.936  1.00  1.14           N  
ATOM   1480  CA  ARG A  92      10.236  26.479   1.024  1.00  1.14           C  
ATOM   1481  C   ARG A  92       9.005  27.406   1.134  1.00  1.14           C  
ATOM   1482  O   ARG A  92       9.061  28.423   1.831  1.00  1.14           O  
ATOM   1483  CB  ARG A  92      11.061  26.865  -0.191  1.00  1.14           C  
ATOM   1484  CG  ARG A  92      12.480  26.293  -0.210  1.00  1.14           C  
ATOM   1485  CD  ARG A  92      13.200  26.667  -1.451  1.00  1.14           C  
ATOM   1486  NE  ARG A  92      14.527  26.064  -1.527  1.00  1.14           N  
ATOM   1487  CZ  ARG A  92      15.637  26.572  -0.952  1.00  1.14           C  
ATOM   1488  NH1 ARG A  92      15.565  27.687  -0.260  1.00  1.14           N  
ATOM   1489  NH2 ARG A  92      16.795  25.955  -1.089  1.00  1.14           N  
ATOM   1490  H   ARG A  92      10.135  24.558   0.087  1.00  1.14           H  
ATOM   1491  HA  ARG A  92      10.849  26.617   1.914  1.00  1.14           H  
ATOM   1492 1HB  ARG A  92      10.555  26.511  -1.093  1.00  1.14           H  
ATOM   1493 2HB  ARG A  92      11.131  27.949  -0.256  1.00  1.14           H  
ATOM   1494 1HG  ARG A  92      13.036  26.691   0.634  1.00  1.14           H  
ATOM   1495 2HG  ARG A  92      12.441  25.207  -0.138  1.00  1.14           H  
ATOM   1496 1HD  ARG A  92      12.623  26.323  -2.311  1.00  1.14           H  
ATOM   1497 2HD  ARG A  92      13.312  27.748  -1.497  1.00  1.14           H  
ATOM   1498  HE  ARG A  92      14.624  25.203  -2.052  1.00  1.14           H  
ATOM   1499 1HH1 ARG A  92      14.681  28.160  -0.157  1.00  1.14           H  
ATOM   1500 2HH1 ARG A  92      16.398  28.070   0.171  1.00  1.14           H  
ATOM   1501 1HH2 ARG A  92      16.855  25.099  -1.625  1.00  1.14           H  
ATOM   1502 2HH2 ARG A  92      17.649  26.343  -0.657  1.00  1.14           H  
ATOM   1503  N   LYS A  93       7.903  27.069   0.440  1.00  1.14           N  
ATOM   1504  CA  LYS A  93       6.689  27.900   0.459  1.00  1.14           C  
ATOM   1505  C   LYS A  93       5.703  27.635   1.612  1.00  1.14           C  
ATOM   1506  O   LYS A  93       4.969  28.539   2.020  1.00  1.14           O  
ATOM   1507  CB  LYS A  93       5.929  27.743  -0.860  1.00  1.14           C  
ATOM   1508  CG  LYS A  93       6.608  28.364  -2.086  1.00  1.14           C  
ATOM   1509  CD  LYS A  93       5.736  28.195  -3.329  1.00  1.14           C  
ATOM   1510  CE  LYS A  93       6.268  28.999  -4.519  1.00  1.14           C  
ATOM   1511  NZ  LYS A  93       7.530  28.446  -5.053  1.00  1.14           N  
ATOM   1512  H   LYS A  93       7.917  26.237  -0.151  1.00  1.14           H  
ATOM   1513  HA  LYS A  93       7.008  28.937   0.543  1.00  1.14           H  
ATOM   1514 1HB  LYS A  93       5.806  26.675  -1.067  1.00  1.14           H  
ATOM   1515 2HB  LYS A  93       4.935  28.173  -0.762  1.00  1.14           H  
ATOM   1516 1HG  LYS A  93       6.791  29.423  -1.913  1.00  1.14           H  
ATOM   1517 2HG  LYS A  93       7.566  27.868  -2.259  1.00  1.14           H  
ATOM   1518 1HD  LYS A  93       5.736  27.135  -3.609  1.00  1.14           H  
ATOM   1519 2HD  LYS A  93       4.714  28.499  -3.113  1.00  1.14           H  
ATOM   1520 1HE  LYS A  93       5.521  28.997  -5.311  1.00  1.14           H  
ATOM   1521 2HE  LYS A  93       6.445  30.023  -4.202  1.00  1.14           H  
ATOM   1522 1HZ  LYS A  93       7.858  28.984  -5.828  1.00  1.14           H  
ATOM   1523 2HZ  LYS A  93       8.243  28.437  -4.338  1.00  1.14           H  
ATOM   1524 3HZ  LYS A  93       7.389  27.487  -5.367  1.00  1.14           H  
ATOM   1525  N   LYS A  94       5.658  26.409   2.122  1.00  1.14           N  
ATOM   1526  CA  LYS A  94       4.705  26.043   3.173  1.00  1.14           C  
ATOM   1527  C   LYS A  94       5.259  26.333   4.560  1.00  1.14           C  
ATOM   1528  O   LYS A  94       6.468  26.439   4.762  1.00  1.14           O  
ATOM   1529  CB  LYS A  94       4.294  24.573   3.063  1.00  1.14           C  
ATOM   1530  CG  LYS A  94       3.630  24.164   1.723  1.00  1.14           C  
ATOM   1531  CD  LYS A  94       2.326  24.922   1.472  1.00  1.14           C  
ATOM   1532  CE  LYS A  94       1.592  24.395   0.232  1.00  1.14           C  
ATOM   1533  NZ  LYS A  94       0.369  25.215  -0.107  1.00  1.14           N  
ATOM   1534  H   LYS A  94       6.274  25.695   1.749  1.00  1.14           H  
ATOM   1535  HA  LYS A  94       3.807  26.648   3.049  1.00  1.14           H  
ATOM   1536 1HB  LYS A  94       5.187  23.969   3.169  1.00  1.14           H  
ATOM   1537 2HB  LYS A  94       3.622  24.315   3.882  1.00  1.14           H  
ATOM   1538 1HG  LYS A  94       4.300  24.378   0.900  1.00  1.14           H  
ATOM   1539 2HG  LYS A  94       3.432  23.092   1.732  1.00  1.14           H  
ATOM   1540 1HD  LYS A  94       1.681  24.823   2.334  1.00  1.14           H  
ATOM   1541 2HD  LYS A  94       2.548  25.980   1.331  1.00  1.14           H  
ATOM   1542 1HE  LYS A  94       2.274  24.407  -0.617  1.00  1.14           H  
ATOM   1543 2HE  LYS A  94       1.281  23.368   0.421  1.00  1.14           H  
ATOM   1544 1HZ  LYS A  94      -0.082  24.833  -0.919  1.00  1.14           H  
ATOM   1545 2HZ  LYS A  94      -0.316  25.224   0.670  1.00  1.14           H  
ATOM   1546 3HZ  LYS A  94       0.637  26.164  -0.294  1.00  1.14           H  
ATOM   1547  N   GLU A  95       4.371  26.487   5.532  1.00  1.14           N  
ATOM   1548  CA  GLU A  95       4.827  26.709   6.899  1.00  1.14           C  
ATOM   1549  C   GLU A  95       5.316  25.388   7.464  1.00  1.14           C  
ATOM   1550  O   GLU A  95       4.681  24.361   7.233  1.00  1.14           O  
ATOM   1551  CB  GLU A  95       3.713  27.311   7.754  1.00  1.14           C  
ATOM   1552  CG  GLU A  95       4.111  27.653   9.186  1.00  1.14           C  
ATOM   1553  CD  GLU A  95       2.999  28.311   9.976  1.00  1.14           C  
ATOM   1554  OE1 GLU A  95       1.920  28.462   9.448  1.00  1.14           O  
ATOM   1555  OE2 GLU A  95       3.229  28.658  11.110  1.00  1.14           O  
ATOM   1556  H   GLU A  95       3.375  26.371   5.335  1.00  1.14           H  
ATOM   1557  HA  GLU A  95       5.665  27.406   6.882  1.00  1.14           H  
ATOM   1558 1HB  GLU A  95       3.357  28.227   7.284  1.00  1.14           H  
ATOM   1559 2HB  GLU A  95       2.886  26.626   7.778  1.00  1.14           H  
ATOM   1560 1HG  GLU A  95       4.401  26.734   9.696  1.00  1.14           H  
ATOM   1561 2HG  GLU A  95       4.977  28.310   9.165  1.00  1.14           H  
ATOM   1562  N   VAL A  96       6.440  25.402   8.172  1.00  1.14           N  
ATOM   1563  CA  VAL A  96       6.957  24.168   8.750  1.00  1.14           C  
ATOM   1564  C   VAL A  96       6.862  24.127  10.267  1.00  1.14           C  
ATOM   1565  O   VAL A  96       7.362  25.013  10.965  1.00  1.14           O  
ATOM   1566  CB  VAL A  96       8.400  23.942   8.324  1.00  1.14           C  
ATOM   1567  CG1 VAL A  96       8.888  22.729   8.975  1.00  1.14           C  
ATOM   1568  CG2 VAL A  96       8.481  23.790   6.794  1.00  1.14           C  
ATOM   1569  H   VAL A  96       6.929  26.275   8.317  1.00  1.14           H  
ATOM   1570  HA  VAL A  96       6.369  23.337   8.361  1.00  1.14           H  
ATOM   1571  HB  VAL A  96       9.004  24.772   8.641  1.00  1.14           H  
ATOM   1572 1HG1 VAL A  96       9.899  22.550   8.674  1.00  1.14           H  
ATOM   1573 2HG1 VAL A  96       8.837  22.839  10.053  1.00  1.14           H  
ATOM   1574 3HG1 VAL A  96       8.262  21.931   8.679  1.00  1.14           H  
ATOM   1575 1HG2 VAL A  96       9.515  23.619   6.496  1.00  1.14           H  
ATOM   1576 2HG2 VAL A  96       7.877  22.952   6.486  1.00  1.14           H  
ATOM   1577 3HG2 VAL A  96       8.113  24.698   6.306  1.00  1.14           H  
ATOM   1578  N   ILE A  97       6.182  23.093  10.748  1.00  1.14           N  
ATOM   1579  CA  ILE A  97       5.903  22.875  12.154  1.00  1.14           C  
ATOM   1580  C   ILE A  97       6.593  21.628  12.721  1.00  1.14           C  
ATOM   1581  O   ILE A  97       6.549  20.547  12.128  1.00  1.14           O  
ATOM   1582  CB  ILE A  97       4.386  22.743  12.357  1.00  1.14           C  
ATOM   1583  CG1 ILE A  97       3.659  23.975  11.800  1.00  1.14           C  
ATOM   1584  CG2 ILE A  97       4.036  22.497  13.816  1.00  1.14           C  
ATOM   1585  CD1 ILE A  97       4.026  25.273  12.455  1.00  1.14           C  
ATOM   1586  H   ILE A  97       5.840  22.403  10.080  1.00  1.14           H  
ATOM   1587  HA  ILE A  97       6.255  23.743  12.710  1.00  1.14           H  
ATOM   1588  HB  ILE A  97       4.050  21.909  11.777  1.00  1.14           H  
ATOM   1589 1HG1 ILE A  97       3.868  24.058  10.731  1.00  1.14           H  
ATOM   1590 2HG1 ILE A  97       2.600  23.823  11.929  1.00  1.14           H  
ATOM   1591 1HG2 ILE A  97       2.958  22.380  13.912  1.00  1.14           H  
ATOM   1592 2HG2 ILE A  97       4.523  21.590  14.165  1.00  1.14           H  
ATOM   1593 3HG2 ILE A  97       4.365  23.343  14.419  1.00  1.14           H  
ATOM   1594 1HD1 ILE A  97       3.453  26.085  12.001  1.00  1.14           H  
ATOM   1595 2HD1 ILE A  97       3.798  25.222  13.518  1.00  1.14           H  
ATOM   1596 3HD1 ILE A  97       5.087  25.469  12.323  1.00  1.14           H  
ATOM   1597  N   GLY A  98       7.251  21.785  13.860  1.00  1.15           N  
ATOM   1598  CA  GLY A  98       7.863  20.655  14.553  1.00  1.15           C  
ATOM   1599  C   GLY A  98       9.245  20.234  14.064  1.00  1.15           C  
ATOM   1600  O   GLY A  98       9.843  19.321  14.626  1.00  1.15           O  
ATOM   1601  H   GLY A  98       7.287  22.704  14.284  1.00  1.15           H  
ATOM   1602 1HA  GLY A  98       7.919  20.893  15.615  1.00  1.15           H  
ATOM   1603 2HA  GLY A  98       7.195  19.801  14.476  1.00  1.15           H  
ATOM   1604  N   LEU A  99       9.792  20.882  13.052  1.00  1.16           N  
ATOM   1605  CA  LEU A  99      11.101  20.447  12.569  1.00  1.16           C  
ATOM   1606  C   LEU A  99      12.137  20.723  13.662  1.00  1.16           C  
ATOM   1607  O   LEU A  99      12.975  19.872  13.962  1.00  1.16           O  
ATOM   1608  CB  LEU A  99      11.374  21.102  11.217  1.00  1.16           C  
ATOM   1609  CG  LEU A  99      12.642  20.757  10.428  1.00  1.16           C  
ATOM   1610  CD1 LEU A  99      12.754  19.242  10.192  1.00  1.16           C  
ATOM   1611  CD2 LEU A  99      12.493  21.449   9.039  1.00  1.16           C  
ATOM   1612  H   LEU A  99       9.290  21.633  12.599  1.00  1.16           H  
ATOM   1613  HA  LEU A  99      11.070  19.370  12.401  1.00  1.16           H  
ATOM   1614 1HB  LEU A  99      10.529  20.877  10.569  1.00  1.16           H  
ATOM   1615 2HB  LEU A  99      11.394  22.164  11.380  1.00  1.16           H  
ATOM   1616  HG  LEU A  99      13.520  21.107  10.956  1.00  1.16           H  
ATOM   1617 1HD1 LEU A  99      13.644  19.028   9.600  1.00  1.16           H  
ATOM   1618 2HD1 LEU A  99      12.825  18.723  11.149  1.00  1.16           H  
ATOM   1619 3HD1 LEU A  99      11.878  18.898   9.660  1.00  1.16           H  
ATOM   1620 1HD2 LEU A  99      13.319  21.253   8.413  1.00  1.16           H  
ATOM   1621 2HD2 LEU A  99      11.601  21.061   8.550  1.00  1.16           H  
ATOM   1622 3HD2 LEU A  99      12.400  22.520   9.174  1.00  1.16           H  
ATOM   1623  N   GLY A 100      12.038  21.890  14.308  1.00  1.17           N  
ATOM   1624  CA  GLY A 100      12.933  22.204  15.416  1.00  1.17           C  
ATOM   1625  C   GLY A 100      12.737  21.182  16.544  1.00  1.17           C  
ATOM   1626  O   GLY A 100      13.707  20.672  17.100  1.00  1.17           O  
ATOM   1627  H   GLY A 100      11.340  22.560  14.024  1.00  1.17           H  
ATOM   1628 1HA  GLY A 100      13.967  22.192  15.074  1.00  1.17           H  
ATOM   1629 2HA  GLY A 100      12.715  23.206  15.779  1.00  1.17           H  
ATOM   1630  N   ASP A 101      11.465  20.849  16.839  1.00  1.18           N  
ATOM   1631  CA  ASP A 101      11.099  19.894  17.897  1.00  1.18           C  
ATOM   1632  C   ASP A 101      11.658  18.513  17.600  1.00  1.18           C  
ATOM   1633  O   ASP A 101      12.071  17.784  18.508  1.00  1.18           O  
ATOM   1634  CB  ASP A 101       9.564  19.796  18.031  1.00  1.18           C  
ATOM   1635  CG  ASP A 101       9.052  18.939  19.232  1.00  1.18           C  
ATOM   1636  OD1 ASP A 101       9.308  19.310  20.356  1.00  1.18           O  
ATOM   1637  OD2 ASP A 101       8.380  17.933  18.997  1.00  1.18           O  
ATOM   1638  H   ASP A 101      10.727  21.293  16.315  1.00  1.18           H  
ATOM   1639  HA  ASP A 101      11.510  20.242  18.842  1.00  1.18           H  
ATOM   1640 1HB  ASP A 101       9.143  20.788  18.114  1.00  1.18           H  
ATOM   1641 2HB  ASP A 101       9.164  19.354  17.124  1.00  1.18           H  
ATOM   1642  N   THR A 102      11.689  18.157  16.321  1.00  1.19           N  
ATOM   1643  CA  THR A 102      12.194  16.876  15.876  1.00  1.19           C  
ATOM   1644  C   THR A 102      13.694  16.791  16.150  1.00  1.19           C  
ATOM   1645  O   THR A 102      14.188  15.807  16.709  1.00  1.19           O  
ATOM   1646  CB  THR A 102      11.883  16.692  14.379  1.00  1.19           C  
ATOM   1647  OG1 THR A 102      10.466  16.740  14.186  1.00  1.19           O  
ATOM   1648  CG2 THR A 102      12.365  15.397  13.883  1.00  1.19           C  
ATOM   1649  H   THR A 102      11.301  18.787  15.623  1.00  1.19           H  
ATOM   1650  HA  THR A 102      11.692  16.087  16.437  1.00  1.19           H  
ATOM   1651  HB  THR A 102      12.350  17.485  13.810  1.00  1.19           H  
ATOM   1652  HG1 THR A 102      10.139  17.650  14.367  1.00  1.19           H  
ATOM   1653 1HG2 THR A 102      12.107  15.303  12.839  1.00  1.19           H  
ATOM   1654 2HG2 THR A 102      13.447  15.320  14.008  1.00  1.19           H  
ATOM   1655 3HG2 THR A 102      11.874  14.637  14.442  1.00  1.19           H  
ATOM   1656  N   LEU A 103      14.421  17.862  15.818  1.00  1.20           N  
ATOM   1657  CA  LEU A 103      15.861  17.872  16.045  1.00  1.20           C  
ATOM   1658  C   LEU A 103      16.151  17.776  17.539  1.00  1.20           C  
ATOM   1659  O   LEU A 103      17.007  16.993  17.977  1.00  1.20           O  
ATOM   1660  CB  LEU A 103      16.448  19.177  15.528  1.00  1.20           C  
ATOM   1661  CG  LEU A 103      16.386  19.379  14.051  1.00  1.20           C  
ATOM   1662  CD1 LEU A 103      16.840  20.759  13.726  1.00  1.20           C  
ATOM   1663  CD2 LEU A 103      17.218  18.398  13.390  1.00  1.20           C  
ATOM   1664  H   LEU A 103      13.963  18.657  15.362  1.00  1.20           H  
ATOM   1665  HA  LEU A 103      16.309  17.020  15.535  1.00  1.20           H  
ATOM   1666 1HB  LEU A 103      15.926  20.009  15.998  1.00  1.20           H  
ATOM   1667 2HB  LEU A 103      17.494  19.221  15.819  1.00  1.20           H  
ATOM   1668  HG  LEU A 103      15.359  19.269  13.713  1.00  1.20           H  
ATOM   1669 1HD1 LEU A 103      16.782  20.906  12.674  1.00  1.20           H  
ATOM   1670 2HD1 LEU A 103      16.191  21.468  14.231  1.00  1.20           H  
ATOM   1671 3HD1 LEU A 103      17.864  20.894  14.054  1.00  1.20           H  
ATOM   1672 1HD2 LEU A 103      17.146  18.573  12.327  1.00  1.20           H  
ATOM   1673 2HD2 LEU A 103      18.253  18.514  13.720  1.00  1.20           H  
ATOM   1674 3HD2 LEU A 103      16.867  17.393  13.625  1.00  1.20           H  
ATOM   1675  N   ILE A 104      15.352  18.503  18.316  1.00  1.22           N  
ATOM   1676  CA  ILE A 104      15.461  18.510  19.758  1.00  1.22           C  
ATOM   1677  C   ILE A 104      15.174  17.148  20.340  1.00  1.22           C  
ATOM   1678  O   ILE A 104      15.940  16.664  21.173  1.00  1.22           O  
ATOM   1679  CB  ILE A 104      14.515  19.555  20.340  1.00  1.22           C  
ATOM   1680  CG1 ILE A 104      15.008  20.907  20.010  1.00  1.22           C  
ATOM   1681  CG2 ILE A 104      14.301  19.370  21.762  1.00  1.22           C  
ATOM   1682  CD1 ILE A 104      14.009  21.902  20.314  1.00  1.22           C  
ATOM   1683  H   ILE A 104      14.665  19.119  17.878  1.00  1.22           H  
ATOM   1684  HA  ILE A 104      16.475  18.788  20.025  1.00  1.22           H  
ATOM   1685  HB  ILE A 104      13.558  19.461  19.846  1.00  1.22           H  
ATOM   1686 1HG1 ILE A 104      15.906  21.122  20.572  1.00  1.22           H  
ATOM   1687 2HG1 ILE A 104      15.246  20.955  18.956  1.00  1.22           H  
ATOM   1688 1HG2 ILE A 104      13.601  20.122  22.136  1.00  1.22           H  
ATOM   1689 2HG2 ILE A 104      13.888  18.390  21.909  1.00  1.22           H  
ATOM   1690 3HG2 ILE A 104      15.226  19.453  22.261  1.00  1.22           H  
ATOM   1691 1HD1 ILE A 104      14.355  22.860  20.066  1.00  1.22           H  
ATOM   1692 2HD1 ILE A 104      13.131  21.678  19.741  1.00  1.22           H  
ATOM   1693 3HD1 ILE A 104      13.781  21.867  21.376  1.00  1.22           H  
ATOM   1694  N   THR A 105      14.120  16.498  19.869  1.00  1.24           N  
ATOM   1695  CA  THR A 105      13.769  15.183  20.349  1.00  1.24           C  
ATOM   1696  C   THR A 105      14.883  14.192  20.147  1.00  1.24           C  
ATOM   1697  O   THR A 105      15.233  13.443  21.065  1.00  1.24           O  
ATOM   1698  CB  THR A 105      12.542  14.645  19.622  1.00  1.24           C  
ATOM   1699  OG1 THR A 105      11.410  15.478  19.903  1.00  1.24           O  
ATOM   1700  CG2 THR A 105      12.298  13.248  20.052  1.00  1.24           C  
ATOM   1701  H   THR A 105      13.516  16.944  19.185  1.00  1.24           H  
ATOM   1702  HA  THR A 105      13.554  15.251  21.415  1.00  1.24           H  
ATOM   1703  HB  THR A 105      12.720  14.658  18.549  1.00  1.24           H  
ATOM   1704  HG1 THR A 105      11.581  16.387  19.546  1.00  1.24           H  
ATOM   1705 1HG2 THR A 105      11.429  12.851  19.534  1.00  1.24           H  
ATOM   1706 2HG2 THR A 105      13.168  12.630  19.822  1.00  1.24           H  
ATOM   1707 3HG2 THR A 105      12.137  13.261  21.112  1.00  1.24           H  
ATOM   1708  N   ASP A 106      15.479  14.179  18.959  1.00  1.30           N  
ATOM   1709  CA  ASP A 106      16.527  13.204  18.756  1.00  1.30           C  
ATOM   1710  C   ASP A 106      17.652  13.407  19.775  1.00  1.30           C  
ATOM   1711  O   ASP A 106      18.147  12.430  20.338  1.00  1.30           O  
ATOM   1712  CB  ASP A 106      17.102  13.265  17.334  1.00  1.30           C  
ATOM   1713  CG  ASP A 106      16.168  12.716  16.186  1.00  1.30           C  
ATOM   1714  OD1 ASP A 106      15.136  12.095  16.460  1.00  1.30           O  
ATOM   1715  OD2 ASP A 106      16.572  12.868  15.040  1.00  1.30           O  
ATOM   1716  H   ASP A 106      15.180  14.817  18.216  1.00  1.30           H  
ATOM   1717  HA  ASP A 106      16.105  12.211  18.908  1.00  1.30           H  
ATOM   1718 1HB  ASP A 106      17.345  14.309  17.103  1.00  1.30           H  
ATOM   1719 2HB  ASP A 106      18.043  12.706  17.310  1.00  1.30           H  
ATOM   1720  N   HIS A 107      17.997  14.668  20.083  1.00  1.42           N  
ATOM   1721  CA  HIS A 107      19.075  14.963  21.039  1.00  1.42           C  
ATOM   1722  C   HIS A 107      18.709  14.655  22.499  1.00  1.42           C  
ATOM   1723  O   HIS A 107      19.490  14.007  23.222  1.00  1.42           O  
ATOM   1724  CB  HIS A 107      19.485  16.431  20.919  1.00  1.42           C  
ATOM   1725  CG  HIS A 107      20.244  16.722  19.684  1.00  1.42           C  
ATOM   1726  ND1 HIS A 107      19.644  16.879  18.466  1.00  1.42           N  
ATOM   1727  CD2 HIS A 107      21.563  16.892  19.483  1.00  1.42           C  
ATOM   1728  CE1 HIS A 107      20.556  17.131  17.556  1.00  1.42           C  
ATOM   1729  NE2 HIS A 107      21.747  17.147  18.145  1.00  1.42           N  
ATOM   1730  H   HIS A 107      17.534  15.441  19.597  1.00  1.42           H  
ATOM   1731  HA  HIS A 107      19.944  14.363  20.789  1.00  1.42           H  
ATOM   1732 1HB  HIS A 107      18.590  17.061  20.928  1.00  1.42           H  
ATOM   1733 2HB  HIS A 107      20.094  16.714  21.779  1.00  1.42           H  
ATOM   1734  HD1 HIS A 107      18.647  16.818  18.271  1.00  1.42           H  
ATOM   1735  HD2 HIS A 107      22.411  16.861  20.163  1.00  1.42           H  
ATOM   1736  HE1 HIS A 107      20.257  17.290  16.519  1.00  1.42           H  
ATOM   1737  N   ILE A 108      17.485  14.998  22.893  1.00  1.61           N  
ATOM   1738  CA  ILE A 108      17.023  14.766  24.256  1.00  1.61           C  
ATOM   1739  C   ILE A 108      17.081  13.298  24.577  1.00  1.61           C  
ATOM   1740  O   ILE A 108      17.470  12.894  25.671  1.00  1.61           O  
ATOM   1741  CB  ILE A 108      15.604  15.259  24.484  1.00  1.61           C  
ATOM   1742  CG1 ILE A 108      15.577  16.757  24.438  1.00  1.61           C  
ATOM   1743  CG2 ILE A 108      15.046  14.705  25.769  1.00  1.61           C  
ATOM   1744  CD1 ILE A 108      14.224  17.288  24.449  1.00  1.61           C  
ATOM   1745  H   ILE A 108      16.874  15.487  22.238  1.00  1.61           H  
ATOM   1746  HA  ILE A 108      17.684  15.296  24.943  1.00  1.61           H  
ATOM   1747  HB  ILE A 108      14.988  14.918  23.655  1.00  1.61           H  
ATOM   1748 1HG1 ILE A 108      16.113  17.140  25.249  1.00  1.61           H  
ATOM   1749 2HG1 ILE A 108      16.072  17.087  23.537  1.00  1.61           H  
ATOM   1750 1HG2 ILE A 108      14.030  15.035  25.893  1.00  1.61           H  
ATOM   1751 2HG2 ILE A 108      15.069  13.626  25.721  1.00  1.61           H  
ATOM   1752 3HG2 ILE A 108      15.644  15.039  26.602  1.00  1.61           H  
ATOM   1753 1HD1 ILE A 108      14.245  18.369  24.413  1.00  1.61           H  
ATOM   1754 2HD1 ILE A 108      13.675  16.897  23.595  1.00  1.61           H  
ATOM   1755 3HD1 ILE A 108      13.756  16.972  25.357  1.00  1.61           H  
ATOM   1756  N   PHE A 109      16.706  12.493  23.603  1.00  1.91           N  
ATOM   1757  CA  PHE A 109      16.689  11.063  23.732  1.00  1.91           C  
ATOM   1758  C   PHE A 109      18.029  10.408  23.331  1.00  1.91           C  
ATOM   1759  O   PHE A 109      18.068   9.228  22.996  1.00  1.91           O  
ATOM   1760  CB  PHE A 109      15.483  10.546  22.965  1.00  1.91           C  
ATOM   1761  CG  PHE A 109      14.175  10.861  23.703  1.00  1.91           C  
ATOM   1762  CD1 PHE A 109      13.570  12.110  23.610  1.00  1.91           C  
ATOM   1763  CD2 PHE A 109      13.552   9.902  24.470  1.00  1.91           C  
ATOM   1764  CE1 PHE A 109      12.393  12.391  24.280  1.00  1.91           C  
ATOM   1765  CE2 PHE A 109      12.366  10.174  25.125  1.00  1.91           C  
ATOM   1766  CZ  PHE A 109      11.787  11.413  25.033  1.00  1.91           C  
ATOM   1767  H   PHE A 109      16.384  12.899  22.719  1.00  1.91           H  
ATOM   1768  HA  PHE A 109      16.518  10.828  24.784  1.00  1.91           H  
ATOM   1769 1HB  PHE A 109      15.449  11.017  21.980  1.00  1.91           H  
ATOM   1770 2HB  PHE A 109      15.561   9.487  22.822  1.00  1.91           H  
ATOM   1771  HD1 PHE A 109      14.037  12.877  23.011  1.00  1.91           H  
ATOM   1772  HD2 PHE A 109      14.002   8.914  24.551  1.00  1.91           H  
ATOM   1773  HE1 PHE A 109      11.940  13.381  24.199  1.00  1.91           H  
ATOM   1774  HE2 PHE A 109      11.897   9.408  25.707  1.00  1.91           H  
ATOM   1775  HZ  PHE A 109      10.854  11.619  25.553  1.00  1.91           H  
ATOM   1776  N   GLY A 110      19.135  11.186  23.395  1.00  2.29           N  
ATOM   1777  CA  GLY A 110      20.500  10.675  23.208  1.00  2.29           C  
ATOM   1778  C   GLY A 110      21.125  10.731  21.809  1.00  2.29           C  
ATOM   1779  O   GLY A 110      22.113  10.035  21.561  1.00  2.29           O  
ATOM   1780  H   GLY A 110      19.034  12.176  23.603  1.00  2.29           H  
ATOM   1781 1HA  GLY A 110      21.153  11.223  23.889  1.00  2.29           H  
ATOM   1782 2HA  GLY A 110      20.524   9.642  23.554  1.00  2.29           H  
ATOM   1783  N   LYS A 111      20.552  11.506  20.878  1.00  2.69           N  
ATOM   1784  CA  LYS A 111      21.021  11.672  19.474  1.00  2.69           C  
ATOM   1785  C   LYS A 111      20.790  10.445  18.600  1.00  2.69           C  
ATOM   1786  O   LYS A 111      20.275  10.553  17.488  1.00  2.69           O  
ATOM   1787  CB  LYS A 111      22.504  12.060  19.361  1.00  2.69           C  
ATOM   1788  CG  LYS A 111      22.873  13.464  19.789  1.00  2.69           C  
ATOM   1789  CD  LYS A 111      24.388  13.671  19.619  1.00  2.69           C  
ATOM   1790  CE  LYS A 111      24.825  15.099  19.900  1.00  2.69           C  
ATOM   1791  NZ  LYS A 111      26.312  15.249  19.823  1.00  2.69           N  
ATOM   1792  H   LYS A 111      19.711  12.012  21.132  1.00  2.69           H  
ATOM   1793  HA  LYS A 111      20.446  12.485  19.031  1.00  2.69           H  
ATOM   1794 1HB  LYS A 111      23.135  11.374  19.906  1.00  2.69           H  
ATOM   1795 2HB  LYS A 111      22.796  11.978  18.316  1.00  2.69           H  
ATOM   1796 1HG  LYS A 111      22.348  14.167  19.152  1.00  2.69           H  
ATOM   1797 2HG  LYS A 111      22.575  13.638  20.820  1.00  2.69           H  
ATOM   1798 1HD  LYS A 111      24.922  13.003  20.298  1.00  2.69           H  
ATOM   1799 2HD  LYS A 111      24.668  13.418  18.598  1.00  2.69           H  
ATOM   1800 1HE  LYS A 111      24.374  15.757  19.160  1.00  2.69           H  
ATOM   1801 2HE  LYS A 111      24.488  15.392  20.880  1.00  2.69           H  
ATOM   1802 1HZ  LYS A 111      26.564  16.210  20.006  1.00  2.69           H  
ATOM   1803 2HZ  LYS A 111      26.749  14.650  20.510  1.00  2.69           H  
ATOM   1804 3HZ  LYS A 111      26.629  14.989  18.898  1.00  2.69           H  
ATOM   1805  N   GLN A 112      21.237   9.287  19.086  1.00  2.98           N  
ATOM   1806  CA  GLN A 112      21.129   7.980  18.442  1.00  2.98           C  
ATOM   1807  C   GLN A 112      22.005   7.852  17.198  1.00  2.98           C  
ATOM   1808  O   GLN A 112      21.910   6.868  16.456  1.00  2.98           O  
ATOM   1809  CB  GLN A 112      19.653   7.735  18.102  1.00  2.98           C  
ATOM   1810  CG  GLN A 112      18.747   7.842  19.343  1.00  2.98           C  
ATOM   1811  CD  GLN A 112      17.295   7.546  19.083  1.00  2.98           C  
ATOM   1812  OE1 GLN A 112      16.921   6.455  18.635  1.00  2.98           O  
ATOM   1813  NE2 GLN A 112      16.457   8.542  19.366  1.00  2.98           N  
ATOM   1814  H   GLN A 112      21.674   9.327  19.998  1.00  2.98           H  
ATOM   1815  HA  GLN A 112      21.451   7.225  19.159  1.00  2.98           H  
ATOM   1816 1HB  GLN A 112      19.296   8.435  17.359  1.00  2.98           H  
ATOM   1817 2HB  GLN A 112      19.547   6.768  17.662  1.00  2.98           H  
ATOM   1818 1HG  GLN A 112      19.112   7.141  20.088  1.00  2.98           H  
ATOM   1819 2HG  GLN A 112      18.799   8.850  19.751  1.00  2.98           H  
ATOM   1820 1HE2 GLN A 112      15.465   8.443  19.216  1.00  2.98           H  
ATOM   1821 2HE2 GLN A 112      16.821   9.412  19.713  1.00  2.98           H  
ATOM   1822  N   SER A 113      22.875   8.846  17.012  1.00  3.03           N  
ATOM   1823  CA  SER A 113      23.841   8.958  15.930  1.00  3.03           C  
ATOM   1824  C   SER A 113      23.235   8.728  14.551  1.00  3.03           C  
ATOM   1825  O   SER A 113      23.888   8.137  13.690  1.00  3.03           O  
ATOM   1826  CB  SER A 113      24.971   7.977  16.149  1.00  3.03           C  
ATOM   1827  OG  SER A 113      25.641   8.239  17.356  1.00  3.03           O  
ATOM   1828  H   SER A 113      22.853   9.588  17.694  1.00  3.03           H  
ATOM   1829  HA  SER A 113      24.252   9.969  15.951  1.00  3.03           H  
ATOM   1830 1HB  SER A 113      24.580   6.959  16.158  1.00  3.03           H  
ATOM   1831 2HB  SER A 113      25.673   8.047  15.320  1.00  3.03           H  
ATOM   1832  HG  SER A 113      26.401   7.650  17.372  1.00  3.03           H  
ATOM   1833  N   ASP A 114      22.001   9.191  14.319  1.00  2.82           N  
ATOM   1834  CA  ASP A 114      21.411   8.958  13.014  1.00  2.82           C  
ATOM   1835  C   ASP A 114      20.297   9.951  12.648  1.00  2.82           C  
ATOM   1836  O   ASP A 114      19.270   9.539  12.096  1.00  2.82           O  
ATOM   1837  CB  ASP A 114      20.870   7.521  12.952  1.00  2.82           C  
ATOM   1838  CG  ASP A 114      20.603   7.002  11.522  1.00  2.82           C  
ATOM   1839  OD1 ASP A 114      21.303   7.423  10.603  1.00  2.82           O  
ATOM   1840  OD2 ASP A 114      19.710   6.199  11.351  1.00  2.82           O  
ATOM   1841  H   ASP A 114      21.487   9.669  15.050  1.00  2.82           H  
ATOM   1842  HA  ASP A 114      22.199   9.060  12.269  1.00  2.82           H  
ATOM   1843 1HB  ASP A 114      21.573   6.847  13.435  1.00  2.82           H  
ATOM   1844 2HB  ASP A 114      19.941   7.467  13.522  1.00  2.82           H  
ATOM   1845  N   THR A 115      20.478  11.255  12.900  1.00  2.45           N  
ATOM   1846  CA  THR A 115      19.413  12.206  12.531  1.00  2.45           C  
ATOM   1847  C   THR A 115      19.386  12.492  11.041  1.00  2.45           C  
ATOM   1848  O   THR A 115      19.796  13.554  10.586  1.00  2.45           O  
ATOM   1849  CB  THR A 115      19.518  13.548  13.278  1.00  2.45           C  
ATOM   1850  OG1 THR A 115      19.364  13.334  14.679  1.00  2.45           O  
ATOM   1851  CG2 THR A 115      18.447  14.528  12.796  1.00  2.45           C  
ATOM   1852  H   THR A 115      21.327  11.582  13.339  1.00  2.45           H  
ATOM   1853  HA  THR A 115      18.451  11.762  12.802  1.00  2.45           H  
ATOM   1854  HB  THR A 115      20.504  13.980  13.090  1.00  2.45           H  
ATOM   1855  HG1 THR A 115      18.397  13.127  14.850  1.00  2.45           H  
ATOM   1856 1HG2 THR A 115      18.550  15.471  13.330  1.00  2.45           H  
ATOM   1857 2HG2 THR A 115      18.563  14.692  11.743  1.00  2.45           H  
ATOM   1858 3HG2 THR A 115      17.458  14.107  12.987  1.00  2.45           H  
ATOM   1859  N   LYS A 116      18.850  11.534  10.307  1.00  2.05           N  
ATOM   1860  CA  LYS A 116      18.746  11.579   8.860  1.00  2.05           C  
ATOM   1861  C   LYS A 116      17.326  11.825   8.415  1.00  2.05           C  
ATOM   1862  O   LYS A 116      16.368  11.518   9.120  1.00  2.05           O  
ATOM   1863  CB  LYS A 116      19.240  10.281   8.212  1.00  2.05           C  
ATOM   1864  CG  LYS A 116      20.720   9.993   8.357  1.00  2.05           C  
ATOM   1865  CD  LYS A 116      21.097   8.730   7.575  1.00  2.05           C  
ATOM   1866  CE  LYS A 116      22.607   8.451   7.622  1.00  2.05           C  
ATOM   1867  NZ  LYS A 116      23.050   8.196   8.997  1.00  2.05           N  
ATOM   1868  H   LYS A 116      18.565  10.699  10.813  1.00  2.05           H  
ATOM   1869  HA  LYS A 116      19.361  12.404   8.494  1.00  2.05           H  
ATOM   1870 1HB  LYS A 116      18.709   9.435   8.659  1.00  2.05           H  
ATOM   1871 2HB  LYS A 116      19.011  10.290   7.153  1.00  2.05           H  
ATOM   1872 1HG  LYS A 116      21.309  10.840   7.993  1.00  2.05           H  
ATOM   1873 2HG  LYS A 116      20.962   9.833   9.413  1.00  2.05           H  
ATOM   1874 1HD  LYS A 116      20.580   7.875   8.023  1.00  2.05           H  
ATOM   1875 2HD  LYS A 116      20.781   8.827   6.539  1.00  2.05           H  
ATOM   1876 1HE  LYS A 116      22.825   7.573   7.015  1.00  2.05           H  
ATOM   1877 2HE  LYS A 116      23.162   9.305   7.223  1.00  2.05           H  
ATOM   1878 1HZ  LYS A 116      24.033   7.997   9.027  1.00  2.05           H  
ATOM   1879 2HZ  LYS A 116      22.855   9.009   9.554  1.00  2.05           H  
ATOM   1880 3HZ  LYS A 116      22.527   7.401   9.389  1.00  2.05           H  
ATOM   1881  N   LEU A 117      17.182  12.285   7.182  1.00  1.70           N  
ATOM   1882  CA  LEU A 117      15.873  12.534   6.592  1.00  1.70           C  
ATOM   1883  C   LEU A 117      15.116  11.211   6.416  1.00  1.70           C  
ATOM   1884  O   LEU A 117      13.885  11.160   6.401  1.00  1.70           O  
ATOM   1885  CB  LEU A 117      16.100  13.233   5.262  1.00  1.70           C  
ATOM   1886  CG  LEU A 117      16.298  14.762   5.317  1.00  1.70           C  
ATOM   1887  CD1 LEU A 117      17.505  15.094   6.181  1.00  1.70           C  
ATOM   1888  CD2 LEU A 117      16.495  15.274   3.920  1.00  1.70           C  
ATOM   1889  H   LEU A 117      18.008  12.509   6.646  1.00  1.70           H  
ATOM   1890  HA  LEU A 117      15.298  13.168   7.247  1.00  1.70           H  
ATOM   1891 1HB  LEU A 117      16.974  12.814   4.841  1.00  1.70           H  
ATOM   1892 2HB  LEU A 117      15.263  13.021   4.601  1.00  1.70           H  
ATOM   1893  HG  LEU A 117      15.435  15.232   5.764  1.00  1.70           H  
ATOM   1894 1HD1 LEU A 117      17.642  16.178   6.216  1.00  1.70           H  
ATOM   1895 2HD1 LEU A 117      17.350  14.720   7.193  1.00  1.70           H  
ATOM   1896 3HD1 LEU A 117      18.398  14.633   5.758  1.00  1.70           H  
ATOM   1897 1HD2 LEU A 117      16.640  16.339   3.935  1.00  1.70           H  
ATOM   1898 2HD2 LEU A 117      17.366  14.806   3.481  1.00  1.70           H  
ATOM   1899 3HD2 LEU A 117      15.620  15.032   3.335  1.00  1.70           H  
ATOM   1900  N   ALA A 118      15.879  10.126   6.346  1.00  1.44           N  
ATOM   1901  CA  ALA A 118      15.374   8.763   6.248  1.00  1.44           C  
ATOM   1902  C   ALA A 118      14.526   8.373   7.458  1.00  1.44           C  
ATOM   1903  O   ALA A 118      13.654   7.507   7.356  1.00  1.44           O  
ATOM   1904  CB  ALA A 118      16.521   7.790   6.129  1.00  1.44           C  
ATOM   1905  H   ALA A 118      16.876  10.260   6.361  1.00  1.44           H  
ATOM   1906  HA  ALA A 118      14.750   8.693   5.357  1.00  1.44           H  
ATOM   1907 1HB  ALA A 118      16.109   6.796   6.030  1.00  1.44           H  
ATOM   1908 2HB  ALA A 118      17.116   8.032   5.247  1.00  1.44           H  
ATOM   1909 3HB  ALA A 118      17.145   7.842   7.021  1.00  1.44           H  
ATOM   1910  N   ASN A 119      14.827   8.968   8.622  1.00  1.26           N  
ATOM   1911  CA  ASN A 119      14.145   8.643   9.865  1.00  1.26           C  
ATOM   1912  C   ASN A 119      13.068   9.647  10.247  1.00  1.26           C  
ATOM   1913  O   ASN A 119      12.516   9.570  11.355  1.00  1.26           O  
ATOM   1914  CB  ASN A 119      15.145   8.545  10.990  1.00  1.26           C  
ATOM   1915  CG  ASN A 119      16.057   7.371  10.849  1.00  1.26           C  
ATOM   1916  OD1 ASN A 119      15.632   6.283  10.444  1.00  1.26           O  
ATOM   1917  ND2 ASN A 119      17.300   7.567  11.177  1.00  1.26           N  
ATOM   1918  H   ASN A 119      15.524   9.709   8.657  1.00  1.26           H  
ATOM   1919  HA  ASN A 119      13.655   7.677   9.743  1.00  1.26           H  
ATOM   1920 1HB  ASN A 119      15.751   9.457  11.011  1.00  1.26           H  
ATOM   1921 2HB  ASN A 119      14.622   8.475  11.944  1.00  1.26           H  
ATOM   1922 1HD2 ASN A 119      17.990   6.825  11.110  1.00  1.26           H  
ATOM   1923 2HD2 ASN A 119      17.611   8.465  11.509  1.00  1.26           H  
ATOM   1924  N   MET A 120      12.765  10.586   9.349  1.00  1.13           N  
ATOM   1925  CA  MET A 120      11.750  11.579   9.657  1.00  1.13           C  
ATOM   1926  C   MET A 120      10.608  11.457   8.686  1.00  1.13           C  
ATOM   1927  O   MET A 120      10.801  11.086   7.529  1.00  1.13           O  
ATOM   1928  CB  MET A 120      12.268  13.016   9.576  1.00  1.13           C  
ATOM   1929  CG  MET A 120      13.335  13.448  10.534  1.00  1.13           C  
ATOM   1930  SD  MET A 120      13.621  15.233  10.347  1.00  1.13           S  
ATOM   1931  CE  MET A 120      14.373  15.275   8.770  1.00  1.13           C  
ATOM   1932  H   MET A 120      13.227  10.620   8.438  1.00  1.13           H  
ATOM   1933  HA  MET A 120      11.358  11.398  10.655  1.00  1.13           H  
ATOM   1934 1HB  MET A 120      12.675  13.173   8.581  1.00  1.13           H  
ATOM   1935 2HB  MET A 120      11.424  13.701   9.692  1.00  1.13           H  
ATOM   1936 1HG  MET A 120      13.028  13.238  11.561  1.00  1.13           H  
ATOM   1937 2HG  MET A 120      14.266  12.913  10.327  1.00  1.13           H  
ATOM   1938 1HE  MET A 120      14.575  16.287   8.508  1.00  1.13           H  
ATOM   1939 2HE  MET A 120      15.303  14.714   8.810  1.00  1.13           H  
ATOM   1940 3HE  MET A 120      13.706  14.839   8.035  1.00  1.13           H  
ATOM   1941  N   VAL A 121       9.430  11.786   9.166  1.00  1.05           N  
ATOM   1942  CA  VAL A 121       8.208  11.785   8.379  1.00  1.05           C  
ATOM   1943  C   VAL A 121       7.528  13.130   8.380  1.00  1.05           C  
ATOM   1944  O   VAL A 121       7.431  13.792   9.421  1.00  1.05           O  
ATOM   1945  CB  VAL A 121       7.244  10.692   8.872  1.00  1.05           C  
ATOM   1946  CG1 VAL A 121       5.921  10.783   8.156  1.00  1.05           C  
ATOM   1947  CG2 VAL A 121       7.851   9.338   8.565  1.00  1.05           C  
ATOM   1948  H   VAL A 121       9.385  12.065  10.148  1.00  1.05           H  
ATOM   1949  HA  VAL A 121       8.465  11.551   7.347  1.00  1.05           H  
ATOM   1950  HB  VAL A 121       7.079  10.807   9.944  1.00  1.05           H  
ATOM   1951 1HG1 VAL A 121       5.272   9.989   8.516  1.00  1.05           H  
ATOM   1952 2HG1 VAL A 121       5.451  11.745   8.353  1.00  1.05           H  
ATOM   1953 3HG1 VAL A 121       6.080  10.668   7.086  1.00  1.05           H  
ATOM   1954 1HG2 VAL A 121       7.182   8.554   8.909  1.00  1.05           H  
ATOM   1955 2HG2 VAL A 121       7.996   9.236   7.493  1.00  1.05           H  
ATOM   1956 3HG2 VAL A 121       8.805   9.247   9.059  1.00  1.05           H  
ATOM   1957  N   VAL A 122       7.066  13.545   7.207  1.00  1.01           N  
ATOM   1958  CA  VAL A 122       6.365  14.805   7.099  1.00  1.01           C  
ATOM   1959  C   VAL A 122       4.898  14.567   6.749  1.00  1.01           C  
ATOM   1960  O   VAL A 122       4.569  13.737   5.895  1.00  1.01           O  
ATOM   1961  CB  VAL A 122       7.062  15.709   6.054  1.00  1.01           C  
ATOM   1962  CG1 VAL A 122       7.174  15.029   4.708  1.00  1.01           C  
ATOM   1963  CG2 VAL A 122       6.289  17.020   5.917  1.00  1.01           C  
ATOM   1964  H   VAL A 122       7.186  12.959   6.382  1.00  1.01           H  
ATOM   1965  HA  VAL A 122       6.422  15.309   8.053  1.00  1.01           H  
ATOM   1966  HB  VAL A 122       8.052  15.913   6.393  1.00  1.01           H  
ATOM   1967 1HG1 VAL A 122       7.685  15.693   4.021  1.00  1.01           H  
ATOM   1968 2HG1 VAL A 122       7.748  14.118   4.812  1.00  1.01           H  
ATOM   1969 3HG1 VAL A 122       6.185  14.797   4.320  1.00  1.01           H  
ATOM   1970 1HG2 VAL A 122       6.800  17.664   5.204  1.00  1.01           H  
ATOM   1971 2HG2 VAL A 122       5.274  16.828   5.559  1.00  1.01           H  
ATOM   1972 3HG2 VAL A 122       6.242  17.513   6.891  1.00  1.01           H  
ATOM   1973  N   ARG A 123       4.011  15.255   7.474  1.00  1.00           N  
ATOM   1974  CA  ARG A 123       2.576  15.133   7.263  1.00  1.00           C  
ATOM   1975  C   ARG A 123       2.010  16.431   6.722  1.00  1.00           C  
ATOM   1976  O   ARG A 123       2.380  17.519   7.174  1.00  1.00           O  
ATOM   1977  CB  ARG A 123       1.847  14.754   8.548  1.00  1.00           C  
ATOM   1978  CG  ARG A 123       0.360  14.409   8.357  1.00  1.00           C  
ATOM   1979  CD  ARG A 123      -0.236  13.820   9.587  1.00  1.00           C  
ATOM   1980  NE  ARG A 123      -1.607  13.379   9.371  1.00  1.00           N  
ATOM   1981  CZ  ARG A 123      -2.490  13.118  10.360  1.00  1.00           C  
ATOM   1982  NH1 ARG A 123      -2.132  13.262  11.620  1.00  1.00           N  
ATOM   1983  NH2 ARG A 123      -3.713  12.711  10.071  1.00  1.00           N  
ATOM   1984  H   ARG A 123       4.358  15.881   8.195  1.00  1.00           H  
ATOM   1985  HA  ARG A 123       2.401  14.355   6.531  1.00  1.00           H  
ATOM   1986 1HB  ARG A 123       2.348  13.929   9.041  1.00  1.00           H  
ATOM   1987 2HB  ARG A 123       1.882  15.596   9.228  1.00  1.00           H  
ATOM   1988 1HG  ARG A 123      -0.196  15.317   8.114  1.00  1.00           H  
ATOM   1989 2HG  ARG A 123       0.240  13.693   7.542  1.00  1.00           H  
ATOM   1990 1HD  ARG A 123       0.352  12.956   9.898  1.00  1.00           H  
ATOM   1991 2HD  ARG A 123      -0.238  14.561  10.381  1.00  1.00           H  
ATOM   1992  HE  ARG A 123      -1.897  13.185   8.396  1.00  1.00           H  
ATOM   1993 1HH1 ARG A 123      -1.194  13.559  11.851  1.00  1.00           H  
ATOM   1994 2HH1 ARG A 123      -2.791  13.059  12.359  1.00  1.00           H  
ATOM   1995 1HH2 ARG A 123      -4.010  12.618   9.109  1.00  1.00           H  
ATOM   1996 2HH2 ARG A 123      -4.364  12.517  10.813  1.00  1.00           H  
ATOM   1997  N   ASP A 124       1.136  16.337   5.735  1.00  1.00           N  
ATOM   1998  CA  ASP A 124       0.566  17.564   5.194  1.00  1.00           C  
ATOM   1999  C   ASP A 124      -0.806  17.884   5.795  1.00  1.00           C  
ATOM   2000  O   ASP A 124      -1.737  17.083   5.695  1.00  1.00           O  
ATOM   2001  CB  ASP A 124       0.428  17.478   3.677  1.00  1.00           C  
ATOM   2002  CG  ASP A 124       1.759  17.368   2.927  1.00  1.00           C  
ATOM   2003  OD1 ASP A 124       2.786  17.595   3.515  1.00  1.00           O  
ATOM   2004  OD2 ASP A 124       1.721  17.063   1.750  1.00  1.00           O  
ATOM   2005  H   ASP A 124       0.873  15.416   5.375  1.00  1.00           H  
ATOM   2006  HA  ASP A 124       1.233  18.396   5.428  1.00  1.00           H  
ATOM   2007 1HB  ASP A 124      -0.186  16.615   3.421  1.00  1.00           H  
ATOM   2008 2HB  ASP A 124      -0.097  18.367   3.322  1.00  1.00           H  
ATOM   2009  N   LYS A 125      -0.926  19.052   6.422  1.00  1.01           N  
ATOM   2010  CA  LYS A 125      -2.202  19.501   6.985  1.00  1.01           C  
ATOM   2011  C   LYS A 125      -2.458  20.889   6.411  1.00  1.01           C  
ATOM   2012  O   LYS A 125      -1.713  21.824   6.702  1.00  1.01           O  
ATOM   2013  CB  LYS A 125      -2.167  19.583   8.522  1.00  1.01           C  
ATOM   2014  CG  LYS A 125      -1.935  18.255   9.304  1.00  1.01           C  
ATOM   2015  CD  LYS A 125      -1.855  18.546  10.849  1.00  1.01           C  
ATOM   2016  CE  LYS A 125      -1.419  17.319  11.685  1.00  1.01           C  
ATOM   2017  NZ  LYS A 125      -1.343  17.635  13.186  1.00  1.01           N  
ATOM   2018  H   LYS A 125      -0.111  19.668   6.483  1.00  1.01           H  
ATOM   2019  HA  LYS A 125      -3.005  18.839   6.666  1.00  1.01           H  
ATOM   2020 1HB  LYS A 125      -1.404  20.290   8.817  1.00  1.01           H  
ATOM   2021 2HB  LYS A 125      -3.118  19.991   8.867  1.00  1.01           H  
ATOM   2022 1HG  LYS A 125      -2.784  17.596   9.122  1.00  1.01           H  
ATOM   2023 2HG  LYS A 125      -1.046  17.748   8.956  1.00  1.01           H  
ATOM   2024 1HD  LYS A 125      -1.156  19.359  11.033  1.00  1.01           H  
ATOM   2025 2HD  LYS A 125      -2.837  18.864  11.196  1.00  1.01           H  
ATOM   2026 1HE  LYS A 125      -2.123  16.503  11.528  1.00  1.01           H  
ATOM   2027 2HE  LYS A 125      -0.429  17.002  11.349  1.00  1.01           H  
ATOM   2028 1HZ  LYS A 125      -1.024  16.810  13.725  1.00  1.01           H  
ATOM   2029 2HZ  LYS A 125      -0.681  18.373  13.372  1.00  1.01           H  
ATOM   2030 3HZ  LYS A 125      -2.241  17.915  13.528  1.00  1.01           H  
ATOM   2031  N   GLN A 126      -3.496  21.049   5.597  1.00  1.02           N  
ATOM   2032  CA  GLN A 126      -3.720  22.350   4.959  1.00  1.02           C  
ATOM   2033  C   GLN A 126      -2.410  22.850   4.312  1.00  1.02           C  
ATOM   2034  O   GLN A 126      -1.851  22.165   3.456  1.00  1.02           O  
ATOM   2035  CB  GLN A 126      -4.275  23.370   5.968  1.00  1.02           C  
ATOM   2036  CG  GLN A 126      -5.690  23.071   6.474  1.00  1.02           C  
ATOM   2037  CD  GLN A 126      -5.741  22.024   7.585  1.00  1.02           C  
ATOM   2038  OE1 GLN A 126      -4.912  22.019   8.500  1.00  1.02           O  
ATOM   2039  NE2 GLN A 126      -6.737  21.138   7.514  1.00  1.02           N  
ATOM   2040  H   GLN A 126      -4.106  20.269   5.394  1.00  1.02           H  
ATOM   2041  HA  GLN A 126      -4.455  22.225   4.164  1.00  1.02           H  
ATOM   2042 1HB  GLN A 126      -3.618  23.452   6.834  1.00  1.02           H  
ATOM   2043 2HB  GLN A 126      -4.324  24.352   5.494  1.00  1.02           H  
ATOM   2044 1HG  GLN A 126      -6.120  23.994   6.861  1.00  1.02           H  
ATOM   2045 2HG  GLN A 126      -6.286  22.707   5.638  1.00  1.02           H  
ATOM   2046 1HE2 GLN A 126      -6.835  20.432   8.219  1.00  1.02           H  
ATOM   2047 2HE2 GLN A 126      -7.396  21.183   6.761  1.00  1.02           H  
ATOM   2048  N   ASP A 127      -1.924  24.028   4.736  1.00  1.01           N  
ATOM   2049  CA  ASP A 127      -0.705  24.650   4.200  1.00  1.01           C  
ATOM   2050  C   ASP A 127       0.515  24.513   5.120  1.00  1.01           C  
ATOM   2051  O   ASP A 127       1.480  25.287   5.001  1.00  1.01           O  
ATOM   2052  CB  ASP A 127      -0.944  26.130   3.893  1.00  1.01           C  
ATOM   2053  CG  ASP A 127      -1.886  26.359   2.719  1.00  1.01           C  
ATOM   2054  OD1 ASP A 127      -1.715  25.705   1.696  1.00  1.01           O  
ATOM   2055  OD2 ASP A 127      -2.763  27.175   2.838  1.00  1.01           O  
ATOM   2056  H   ASP A 127      -2.416  24.520   5.464  1.00  1.01           H  
ATOM   2057  HA  ASP A 127      -0.466  24.147   3.264  1.00  1.01           H  
ATOM   2058 1HB  ASP A 127      -1.364  26.615   4.774  1.00  1.01           H  
ATOM   2059 2HB  ASP A 127       0.009  26.615   3.679  1.00  1.01           H  
ATOM   2060  N   LYS A 128       0.441  23.562   6.052  1.00  1.00           N  
ATOM   2061  CA  LYS A 128       1.522  23.287   6.989  1.00  1.00           C  
ATOM   2062  C   LYS A 128       2.156  21.905   6.771  1.00  1.00           C  
ATOM   2063  O   LYS A 128       1.470  20.909   6.506  1.00  1.00           O  
ATOM   2064  CB  LYS A 128       0.983  23.380   8.421  1.00  1.00           C  
ATOM   2065  CG  LYS A 128       0.530  24.774   8.836  1.00  1.00           C  
ATOM   2066  CD  LYS A 128      -0.071  24.795  10.232  1.00  1.00           C  
ATOM   2067  CE  LYS A 128      -0.479  26.213  10.621  1.00  1.00           C  
ATOM   2068  NZ  LYS A 128      -1.104  26.270  11.969  1.00  1.00           N  
ATOM   2069  H   LYS A 128      -0.398  22.986   6.114  1.00  1.00           H  
ATOM   2070  HA  LYS A 128       2.295  24.039   6.851  1.00  1.00           H  
ATOM   2071 1HB  LYS A 128       0.131  22.704   8.530  1.00  1.00           H  
ATOM   2072 2HB  LYS A 128       1.757  23.054   9.119  1.00  1.00           H  
ATOM   2073 1HG  LYS A 128       1.386  25.431   8.845  1.00  1.00           H  
ATOM   2074 2HG  LYS A 128      -0.195  25.159   8.121  1.00  1.00           H  
ATOM   2075 1HD  LYS A 128      -0.948  24.145  10.262  1.00  1.00           H  
ATOM   2076 2HD  LYS A 128       0.651  24.433  10.946  1.00  1.00           H  
ATOM   2077 1HE  LYS A 128       0.404  26.844  10.620  1.00  1.00           H  
ATOM   2078 2HE  LYS A 128      -1.186  26.595   9.886  1.00  1.00           H  
ATOM   2079 1HZ  LYS A 128      -1.349  27.228  12.180  1.00  1.00           H  
ATOM   2080 2HZ  LYS A 128      -1.935  25.696  11.985  1.00  1.00           H  
ATOM   2081 3HZ  LYS A 128      -0.445  25.933  12.655  1.00  1.00           H  
ATOM   2082  N   LEU A 129       3.473  21.845   6.944  1.00  0.98           N  
ATOM   2083  CA  LEU A 129       4.236  20.601   6.888  1.00  0.98           C  
ATOM   2084  C   LEU A 129       4.674  20.226   8.289  1.00  0.98           C  
ATOM   2085  O   LEU A 129       5.440  20.955   8.924  1.00  0.98           O  
ATOM   2086  CB  LEU A 129       5.452  20.769   6.001  1.00  0.98           C  
ATOM   2087  CG  LEU A 129       5.164  21.197   4.587  1.00  0.98           C  
ATOM   2088  CD1 LEU A 129       6.443  21.408   3.881  1.00  0.98           C  
ATOM   2089  CD2 LEU A 129       4.352  20.150   3.892  1.00  0.98           C  
ATOM   2090  H   LEU A 129       3.968  22.715   7.124  1.00  0.98           H  
ATOM   2091  HA  LEU A 129       3.604  19.805   6.493  1.00  0.98           H  
ATOM   2092 1HB  LEU A 129       6.086  21.522   6.446  1.00  0.98           H  
ATOM   2093 2HB  LEU A 129       5.991  19.839   5.965  1.00  0.98           H  
ATOM   2094  HG  LEU A 129       4.614  22.131   4.597  1.00  0.98           H  
ATOM   2095 1HD1 LEU A 129       6.234  21.723   2.856  1.00  0.98           H  
ATOM   2096 2HD1 LEU A 129       7.008  22.183   4.394  1.00  0.98           H  
ATOM   2097 3HD1 LEU A 129       7.009  20.480   3.874  1.00  0.98           H  
ATOM   2098 1HD2 LEU A 129       4.145  20.460   2.868  1.00  0.98           H  
ATOM   2099 2HD2 LEU A 129       4.898  19.204   3.876  1.00  0.98           H  
ATOM   2100 3HD2 LEU A 129       3.405  20.003   4.421  1.00  0.98           H  
ATOM   2101  N   ILE A 130       4.145  19.123   8.794  1.00  0.98           N  
ATOM   2102  CA  ILE A 130       4.411  18.737  10.168  1.00  0.98           C  
ATOM   2103  C   ILE A 130       5.422  17.615  10.230  1.00  0.98           C  
ATOM   2104  O   ILE A 130       5.222  16.566   9.625  1.00  0.98           O  
ATOM   2105  CB  ILE A 130       3.106  18.311  10.850  1.00  0.98           C  
ATOM   2106  CG1 ILE A 130       2.145  19.480  10.859  1.00  0.98           C  
ATOM   2107  CG2 ILE A 130       3.377  17.858  12.247  1.00  0.98           C  
ATOM   2108  CD1 ILE A 130       1.403  19.630   9.578  1.00  0.98           C  
ATOM   2109  H   ILE A 130       3.526  18.552   8.216  1.00  0.98           H  
ATOM   2110  HA  ILE A 130       4.814  19.592  10.702  1.00  0.98           H  
ATOM   2111  HB  ILE A 130       2.647  17.512  10.282  1.00  0.98           H  
ATOM   2112 1HG1 ILE A 130       1.431  19.345  11.666  1.00  0.98           H  
ATOM   2113 2HG1 ILE A 130       2.690  20.385  11.029  1.00  0.98           H  
ATOM   2114 1HG2 ILE A 130       2.446  17.561  12.731  1.00  0.98           H  
ATOM   2115 2HG2 ILE A 130       4.063  17.011  12.232  1.00  0.98           H  
ATOM   2116 3HG2 ILE A 130       3.823  18.691  12.790  1.00  0.98           H  
ATOM   2117 1HD1 ILE A 130       0.737  20.480   9.646  1.00  0.98           H  
ATOM   2118 2HD1 ILE A 130       2.070  19.777   8.768  1.00  0.98           H  
ATOM   2119 3HD1 ILE A 130       0.850  18.741   9.393  1.00  0.98           H  
ATOM   2120  N   PHE A 131       6.512  17.836  10.948  1.00  1.00           N  
ATOM   2121  CA  PHE A 131       7.582  16.842  11.006  1.00  1.00           C  
ATOM   2122  C   PHE A 131       7.660  16.082  12.326  1.00  1.00           C  
ATOM   2123  O   PHE A 131       7.592  16.690  13.406  1.00  1.00           O  
ATOM   2124  CB  PHE A 131       8.904  17.541  10.721  1.00  1.00           C  
ATOM   2125  CG  PHE A 131       9.055  17.985   9.287  1.00  1.00           C  
ATOM   2126  CD1 PHE A 131       8.461  19.142   8.820  1.00  1.00           C  
ATOM   2127  CD2 PHE A 131       9.839  17.272   8.418  1.00  1.00           C  
ATOM   2128  CE1 PHE A 131       8.634  19.540   7.497  1.00  1.00           C  
ATOM   2129  CE2 PHE A 131      10.013  17.695   7.117  1.00  1.00           C  
ATOM   2130  CZ  PHE A 131       9.404  18.818   6.663  1.00  1.00           C  
ATOM   2131  H   PHE A 131       6.609  18.735  11.427  1.00  1.00           H  
ATOM   2132  HA  PHE A 131       7.411  16.116  10.216  1.00  1.00           H  
ATOM   2133 1HB  PHE A 131       8.988  18.419  11.358  1.00  1.00           H  
ATOM   2134 2HB  PHE A 131       9.734  16.875  10.968  1.00  1.00           H  
ATOM   2135  HD1 PHE A 131       7.839  19.736   9.500  1.00  1.00           H  
ATOM   2136  HD2 PHE A 131      10.330  16.367   8.778  1.00  1.00           H  
ATOM   2137  HE1 PHE A 131       8.154  20.436   7.125  1.00  1.00           H  
ATOM   2138  HE2 PHE A 131      10.633  17.134   6.443  1.00  1.00           H  
ATOM   2139  HZ  PHE A 131       9.539  19.133   5.635  1.00  1.00           H  
ATOM   2140  N   THR A 132       7.806  14.748  12.199  1.00  1.04           N  
ATOM   2141  CA  THR A 132       7.939  13.806  13.317  1.00  1.04           C  
ATOM   2142  C   THR A 132       9.138  12.848  13.147  1.00  1.04           C  
ATOM   2143  O   THR A 132       9.604  12.601  12.028  1.00  1.04           O  
ATOM   2144  CB  THR A 132       6.640  12.972  13.474  1.00  1.04           C  
ATOM   2145  OG1 THR A 132       6.404  12.228  12.267  1.00  1.04           O  
ATOM   2146  CG2 THR A 132       5.420  13.861  13.809  1.00  1.04           C  
ATOM   2147  H   THR A 132       7.804  14.368  11.252  1.00  1.04           H  
ATOM   2148  HA  THR A 132       8.097  14.377  14.234  1.00  1.04           H  
ATOM   2149  HB  THR A 132       6.778  12.262  14.284  1.00  1.04           H  
ATOM   2150  HG1 THR A 132       6.434  12.831  11.509  1.00  1.04           H  
ATOM   2151 1HG2 THR A 132       4.538  13.232  13.926  1.00  1.04           H  
ATOM   2152 2HG2 THR A 132       5.609  14.398  14.741  1.00  1.04           H  
ATOM   2153 3HG2 THR A 132       5.248  14.575  13.008  1.00  1.04           H  
ATOM   2154  N   SER A 133       9.608  12.271  14.262  1.00  1.11           N  
ATOM   2155  CA  SER A 133      10.723  11.297  14.230  1.00  1.11           C  
ATOM   2156  C   SER A 133      10.193   9.873  14.453  1.00  1.11           C  
ATOM   2157  O   SER A 133       9.392   9.637  15.368  1.00  1.11           O  
ATOM   2158  CB  SER A 133      11.789  11.678  15.253  1.00  1.11           C  
ATOM   2159  OG  SER A 133      12.833  10.743  15.305  1.00  1.11           O  
ATOM   2160  H   SER A 133       9.155  12.506  15.149  1.00  1.11           H  
ATOM   2161  HA  SER A 133      11.186  11.328  13.243  1.00  1.11           H  
ATOM   2162 1HB  SER A 133      12.208  12.615  14.987  1.00  1.11           H  
ATOM   2163 2HB  SER A 133      11.338  11.795  16.235  1.00  1.11           H  
ATOM   2164  HG  SER A 133      13.629  11.230  15.689  1.00  1.11           H  
ATOM   2165  N   ILE A 134      10.639   8.915  13.629  1.00  1.19           N  
ATOM   2166  CA  ILE A 134      10.098   7.556  13.724  1.00  1.19           C  
ATOM   2167  C   ILE A 134      10.975   6.496  14.408  1.00  1.19           C  
ATOM   2168  O   ILE A 134      10.536   5.811  15.336  1.00  1.19           O  
ATOM   2169  CB  ILE A 134       9.778   7.031  12.316  1.00  1.19           C  
ATOM   2170  CG1 ILE A 134       8.852   7.982  11.610  1.00  1.19           C  
ATOM   2171  CG2 ILE A 134       9.144   5.644  12.402  1.00  1.19           C  
ATOM   2172  CD1 ILE A 134       7.540   8.217  12.301  1.00  1.19           C  
ATOM   2173  H   ILE A 134      11.321   9.151  12.904  1.00  1.19           H  
ATOM   2174  HA  ILE A 134       9.165   7.614  14.281  1.00  1.19           H  
ATOM   2175  HB  ILE A 134      10.699   6.975  11.732  1.00  1.19           H  
ATOM   2176 1HG1 ILE A 134       9.361   8.944  11.489  1.00  1.19           H  
ATOM   2177 2HG1 ILE A 134       8.649   7.570  10.630  1.00  1.19           H  
ATOM   2178 1HG2 ILE A 134       8.928   5.281  11.401  1.00  1.19           H  
ATOM   2179 2HG2 ILE A 134       9.829   4.956  12.894  1.00  1.19           H  
ATOM   2180 3HG2 ILE A 134       8.218   5.703  12.973  1.00  1.19           H  
ATOM   2181 1HD1 ILE A 134       6.934   8.908  11.713  1.00  1.19           H  
ATOM   2182 2HD1 ILE A 134       7.018   7.268  12.399  1.00  1.19           H  
ATOM   2183 3HD1 ILE A 134       7.711   8.642  13.288  1.00  1.19           H  
ATOM   2184  N   ASP A 135      12.195   6.287  13.939  1.00  1.29           N  
ATOM   2185  CA  ASP A 135      12.935   5.166  14.505  1.00  1.29           C  
ATOM   2186  C   ASP A 135      13.704   5.527  15.767  1.00  1.29           C  
ATOM   2187  O   ASP A 135      14.819   6.040  15.712  1.00  1.29           O  
ATOM   2188  CB  ASP A 135      13.853   4.521  13.471  1.00  1.29           C  
ATOM   2189  CG  ASP A 135      14.571   3.245  14.022  1.00  1.29           C  
ATOM   2190  OD1 ASP A 135      14.648   3.070  15.229  1.00  1.29           O  
ATOM   2191  OD2 ASP A 135      14.953   2.397  13.221  1.00  1.29           O  
ATOM   2192  H   ASP A 135      12.583   6.863  13.207  1.00  1.29           H  
ATOM   2193  HA  ASP A 135      12.211   4.399  14.781  1.00  1.29           H  
ATOM   2194 1HB  ASP A 135      13.275   4.248  12.592  1.00  1.29           H  
ATOM   2195 2HB  ASP A 135      14.609   5.242  13.151  1.00  1.29           H  
ATOM   2196  N   HIS A 136      13.092   5.197  16.903  1.00  1.39           N  
ATOM   2197  CA  HIS A 136      13.612   5.496  18.242  1.00  1.39           C  
ATOM   2198  C   HIS A 136      14.255   4.294  18.947  1.00  1.39           C  
ATOM   2199  O   HIS A 136      14.445   4.310  20.167  1.00  1.39           O  
ATOM   2200  CB  HIS A 136      12.480   6.042  19.113  1.00  1.39           C  
ATOM   2201  CG  HIS A 136      11.993   7.288  18.591  1.00  1.39           C  
ATOM   2202  ND1 HIS A 136      12.691   8.468  18.702  1.00  1.39           N  
ATOM   2203  CD2 HIS A 136      10.889   7.562  17.891  1.00  1.39           C  
ATOM   2204  CE1 HIS A 136      12.027   9.413  18.077  1.00  1.39           C  
ATOM   2205  NE2 HIS A 136      10.928   8.876  17.574  1.00  1.39           N  
ATOM   2206  H   HIS A 136      12.163   4.794  16.790  1.00  1.39           H  
ATOM   2207  HA  HIS A 136      14.374   6.268  18.158  1.00  1.39           H  
ATOM   2208 1HB  HIS A 136      11.652   5.326  19.142  1.00  1.39           H  
ATOM   2209 2HB  HIS A 136      12.832   6.190  20.128  1.00  1.39           H  
ATOM   2210  HD2 HIS A 136      10.112   6.854  17.604  1.00  1.39           H  
ATOM   2211  HE1 HIS A 136      12.336  10.451  17.987  1.00  1.39           H  
ATOM   2212  HE2 HIS A 136      10.206   9.329  17.014  1.00  1.39           H  
ATOM   2213  N   GLU A 137      14.628   3.270  18.184  1.00  1.52           N  
ATOM   2214  CA  GLU A 137      15.216   2.048  18.752  1.00  1.52           C  
ATOM   2215  C   GLU A 137      16.447   2.263  19.640  1.00  1.52           C  
ATOM   2216  O   GLU A 137      16.648   1.539  20.616  1.00  1.52           O  
ATOM   2217  CB  GLU A 137      15.603   1.091  17.626  1.00  1.52           C  
ATOM   2218  CG  GLU A 137      16.232  -0.234  18.087  1.00  1.52           C  
ATOM   2219  CD  GLU A 137      16.523  -1.176  16.936  1.00  1.52           C  
ATOM   2220  OE1 GLU A 137      15.616  -1.482  16.193  1.00  1.52           O  
ATOM   2221  OE2 GLU A 137      17.655  -1.573  16.789  1.00  1.52           O  
ATOM   2222  H   GLU A 137      14.495   3.327  17.161  1.00  1.52           H  
ATOM   2223  HA  GLU A 137      14.448   1.567  19.360  1.00  1.52           H  
ATOM   2224 1HB  GLU A 137      14.717   0.856  17.033  1.00  1.52           H  
ATOM   2225 2HB  GLU A 137      16.313   1.587  16.960  1.00  1.52           H  
ATOM   2226 1HG  GLU A 137      17.163  -0.017  18.613  1.00  1.52           H  
ATOM   2227 2HG  GLU A 137      15.554  -0.720  18.790  1.00  1.52           H  
ATOM   2228  N   ARG A 138      17.292   3.217  19.280  1.00  1.69           N  
ATOM   2229  CA  ARG A 138      18.536   3.483  19.988  1.00  1.69           C  
ATOM   2230  C   ARG A 138      18.395   4.507  21.117  1.00  1.69           C  
ATOM   2231  O   ARG A 138      19.386   4.859  21.764  1.00  1.69           O  
ATOM   2232  CB  ARG A 138      19.567   4.020  19.016  1.00  1.69           C  
ATOM   2233  CG  ARG A 138      20.059   3.083  17.934  1.00  1.69           C  
ATOM   2234  CD  ARG A 138      21.008   3.806  17.008  1.00  1.69           C  
ATOM   2235  NE  ARG A 138      21.545   2.943  15.967  1.00  1.69           N  
ATOM   2236  CZ  ARG A 138      22.364   3.353  14.967  1.00  1.69           C  
ATOM   2237  NH1 ARG A 138      22.726   4.617  14.865  1.00  1.69           N  
ATOM   2238  NH2 ARG A 138      22.805   2.474  14.080  1.00  1.69           N  
ATOM   2239  H   ARG A 138      17.056   3.794  18.481  1.00  1.69           H  
ATOM   2240  HA  ARG A 138      18.894   2.546  20.410  1.00  1.69           H  
ATOM   2241 1HB  ARG A 138      19.109   4.834  18.502  1.00  1.69           H  
ATOM   2242 2HB  ARG A 138      20.427   4.411  19.557  1.00  1.69           H  
ATOM   2243 1HG  ARG A 138      20.579   2.238  18.385  1.00  1.69           H  
ATOM   2244 2HG  ARG A 138      19.208   2.723  17.351  1.00  1.69           H  
ATOM   2245 1HD  ARG A 138      20.479   4.629  16.524  1.00  1.69           H  
ATOM   2246 2HD  ARG A 138      21.844   4.212  17.580  1.00  1.69           H  
ATOM   2247  HE  ARG A 138      21.297   1.964  15.999  1.00  1.69           H  
ATOM   2248 1HH1 ARG A 138      22.385   5.324  15.536  1.00  1.69           H  
ATOM   2249 2HH1 ARG A 138      23.330   4.911  14.111  1.00  1.69           H  
ATOM   2250 1HH2 ARG A 138      22.532   1.504  14.151  1.00  1.69           H  
ATOM   2251 2HH2 ARG A 138      23.413   2.775  13.334  1.00  1.69           H  
ATOM   2252  N   ALA A 139      17.186   5.013  21.340  1.00  1.92           N  
ATOM   2253  CA  ALA A 139      16.981   6.062  22.333  1.00  1.92           C  
ATOM   2254  C   ALA A 139      17.334   5.695  23.775  1.00  1.92           C  
ATOM   2255  O   ALA A 139      17.942   6.496  24.489  1.00  1.92           O  
ATOM   2256  CB  ALA A 139      15.542   6.476  22.285  1.00  1.92           C  
ATOM   2257  H   ALA A 139      16.380   4.682  20.809  1.00  1.92           H  
ATOM   2258  HA  ALA A 139      17.606   6.909  22.057  1.00  1.92           H  
ATOM   2259 1HB  ALA A 139      15.370   7.276  22.984  1.00  1.92           H  
ATOM   2260 2HB  ALA A 139      15.281   6.798  21.280  1.00  1.92           H  
ATOM   2261 3HB  ALA A 139      14.939   5.621  22.545  1.00  1.92           H  
ATOM   2262  N   VAL A 140      17.033   4.488  24.238  1.00  2.23           N  
ATOM   2263  CA  VAL A 140      17.314   4.281  25.654  1.00  2.23           C  
ATOM   2264  C   VAL A 140      18.660   3.647  25.910  1.00  2.23           C  
ATOM   2265  O   VAL A 140      18.769   2.464  26.238  1.00  2.23           O  
ATOM   2266  CB  VAL A 140      16.229   3.456  26.334  1.00  2.23           C  
ATOM   2267  CG1 VAL A 140      16.513   3.365  27.822  1.00  2.23           C  
ATOM   2268  CG2 VAL A 140      14.905   4.075  26.057  1.00  2.23           C  
ATOM   2269  H   VAL A 140      16.588   3.790  23.661  1.00  2.23           H  
ATOM   2270  HA  VAL A 140      17.308   5.253  26.146  1.00  2.23           H  
ATOM   2271  HB  VAL A 140      16.243   2.481  25.957  1.00  2.23           H  
ATOM   2272 1HG1 VAL A 140      15.754   2.771  28.311  1.00  2.23           H  
ATOM   2273 2HG1 VAL A 140      17.485   2.904  27.976  1.00  2.23           H  
ATOM   2274 3HG1 VAL A 140      16.516   4.353  28.243  1.00  2.23           H  
ATOM   2275 1HG2 VAL A 140      14.113   3.505  26.519  1.00  2.23           H  
ATOM   2276 2HG2 VAL A 140      14.893   5.086  26.447  1.00  2.23           H  
ATOM   2277 3HG2 VAL A 140      14.753   4.091  24.981  1.00  2.23           H  
ATOM   2278  N   ASN A 141      19.669   4.494  25.832  1.00  2.65           N  
ATOM   2279  CA  ASN A 141      21.057   4.154  26.128  1.00  2.65           C  
ATOM   2280  C   ASN A 141      21.752   5.237  26.969  1.00  2.65           C  
ATOM   2281  O   ASN A 141      22.715   5.839  26.499  1.00  2.65           O  
ATOM   2282  CB  ASN A 141      21.873   3.877  24.867  1.00  2.65           C  
ATOM   2283  CG  ASN A 141      21.489   2.615  24.107  1.00  2.65           C  
ATOM   2284  OD1 ASN A 141      21.857   1.502  24.526  1.00  2.65           O  
ATOM   2285  ND2 ASN A 141      20.820   2.758  23.001  1.00  2.65           N  
ATOM   2286  H   ASN A 141      19.416   5.435  25.519  1.00  2.65           H  
ATOM   2287  HA  ASN A 141      21.065   3.234  26.707  1.00  2.65           H  
ATOM   2288 1HB  ASN A 141      21.754   4.724  24.187  1.00  2.65           H  
ATOM   2289 2HB  ASN A 141      22.922   3.821  25.119  1.00  2.65           H  
ATOM   2290 1HD2 ASN A 141      20.575   1.964  22.455  1.00  2.65           H  
ATOM   2291 2HD2 ASN A 141      20.552   3.679  22.674  1.00  2.65           H  
ATOM   2292  N   PRO A 142      21.281   5.506  28.207  1.00  3.18           N  
ATOM   2293  CA  PRO A 142      21.802   6.484  29.147  1.00  3.18           C  
ATOM   2294  C   PRO A 142      23.082   5.997  29.788  1.00  3.18           C  
ATOM   2295  O   PRO A 142      23.367   4.791  29.794  1.00  3.18           O  
ATOM   2296  CB  PRO A 142      20.692   6.593  30.185  1.00  3.18           C  
ATOM   2297  CG  PRO A 142      20.085   5.227  30.188  1.00  3.18           C  
ATOM   2298  CD  PRO A 142      20.108   4.780  28.744  1.00  3.18           C  
ATOM   2299  HA  PRO A 142      21.958   7.444  28.627  1.00  3.18           H  
ATOM   2300 1HB  PRO A 142      21.117   6.877  31.163  1.00  3.18           H  
ATOM   2301 2HB  PRO A 142      19.996   7.392  29.902  1.00  3.18           H  
ATOM   2302 1HG  PRO A 142      20.709   4.597  30.810  1.00  3.18           H  
ATOM   2303 2HG  PRO A 142      19.080   5.233  30.637  1.00  3.18           H  
ATOM   2304 1HD  PRO A 142      20.228   3.693  28.685  1.00  3.18           H  
ATOM   2305 2HD  PRO A 142      19.184   5.128  28.283  1.00  3.18           H  
ATOM   2306  N   THR A 143      23.779   6.896  30.452  1.00  3.79           N  
ATOM   2307  CA  THR A 143      24.988   6.552  31.185  1.00  3.79           C  
ATOM   2308  C   THR A 143      24.900   5.289  32.052  1.00  3.79           C  
ATOM   2309  O   THR A 143      25.829   4.483  32.055  1.00  3.79           O  
ATOM   2310  CB  THR A 143      25.433   7.748  32.035  1.00  3.79           C  
ATOM   2311  OG1 THR A 143      25.757   8.841  31.161  1.00  3.79           O  
ATOM   2312  CG2 THR A 143      26.623   7.406  32.907  1.00  3.79           C  
ATOM   2313  H   THR A 143      23.489   7.865  30.415  1.00  3.79           H  
ATOM   2314  HA  THR A 143      25.758   6.379  30.466  1.00  3.79           H  
ATOM   2315  HB  THR A 143      24.608   8.049  32.679  1.00  3.79           H  
ATOM   2316  HG1 THR A 143      26.424   8.537  30.480  1.00  3.79           H  
ATOM   2317 1HG2 THR A 143      26.897   8.279  33.499  1.00  3.79           H  
ATOM   2318 2HG2 THR A 143      26.359   6.584  33.573  1.00  3.79           H  
ATOM   2319 3HG2 THR A 143      27.454   7.118  32.302  1.00  3.79           H  
ATOM   2320  N   SER A 144      23.805   5.100  32.781  1.00  4.46           N  
ATOM   2321  CA  SER A 144      23.707   3.943  33.667  1.00  4.46           C  
ATOM   2322  C   SER A 144      23.229   2.632  33.018  1.00  4.46           C  
ATOM   2323  O   SER A 144      23.265   1.589  33.675  1.00  4.46           O  
ATOM   2324  CB  SER A 144      22.771   4.272  34.808  1.00  4.46           C  
ATOM   2325  OG  SER A 144      23.286   5.306  35.603  1.00  4.46           O  
ATOM   2326  H   SER A 144      23.052   5.770  32.737  1.00  4.46           H  
ATOM   2327  HA  SER A 144      24.700   3.762  34.081  1.00  4.46           H  
ATOM   2328 1HB  SER A 144      21.808   4.577  34.400  1.00  4.46           H  
ATOM   2329 2HB  SER A 144      22.602   3.383  35.413  1.00  4.46           H  
ATOM   2330  HG  SER A 144      22.625   5.468  36.288  1.00  4.46           H  
ATOM   2331  N   PHE A 145      22.732   2.677  31.774  1.00  5.07           N  
ATOM   2332  CA  PHE A 145      22.190   1.461  31.154  1.00  5.07           C  
ATOM   2333  C   PHE A 145      22.687   1.153  29.734  1.00  5.07           C  
ATOM   2334  O   PHE A 145      22.371   0.097  29.192  1.00  5.07           O  
ATOM   2335  CB  PHE A 145      20.655   1.494  31.184  1.00  5.07           C  
ATOM   2336  CG  PHE A 145      20.113   1.590  32.592  1.00  5.07           C  
ATOM   2337  CD1 PHE A 145      19.682   2.796  33.120  1.00  5.07           C  
ATOM   2338  CD2 PHE A 145      20.058   0.467  33.399  1.00  5.07           C  
ATOM   2339  CE1 PHE A 145      19.227   2.878  34.404  1.00  5.07           C  
ATOM   2340  CE2 PHE A 145      19.590   0.550  34.693  1.00  5.07           C  
ATOM   2341  CZ  PHE A 145      19.177   1.760  35.196  1.00  5.07           C  
ATOM   2342  H   PHE A 145      22.768   3.543  31.245  1.00  5.07           H  
ATOM   2343  HA  PHE A 145      22.495   0.618  31.773  1.00  5.07           H  
ATOM   2344 1HB  PHE A 145      20.285   2.322  30.613  1.00  5.07           H  
ATOM   2345 2HB  PHE A 145      20.266   0.584  30.728  1.00  5.07           H  
ATOM   2346  HD1 PHE A 145      19.715   3.684  32.521  1.00  5.07           H  
ATOM   2347  HD2 PHE A 145      20.397  -0.491  33.003  1.00  5.07           H  
ATOM   2348  HE1 PHE A 145      18.910   3.835  34.794  1.00  5.07           H  
ATOM   2349  HE2 PHE A 145      19.554  -0.341  35.319  1.00  5.07           H  
ATOM   2350  HZ  PHE A 145      18.811   1.833  36.218  1.00  5.07           H  
ATOM   2351  N   SER A 146      23.452   2.053  29.123  1.00  5.49           N  
ATOM   2352  CA  SER A 146      23.901   1.854  27.745  1.00  5.49           C  
ATOM   2353  C   SER A 146      24.713   0.593  27.586  1.00  5.49           C  
ATOM   2354  O   SER A 146      25.536   0.256  28.437  1.00  5.49           O  
ATOM   2355  CB  SER A 146      24.771   2.991  27.277  1.00  5.49           C  
ATOM   2356  OG  SER A 146      25.203   2.800  25.928  1.00  5.49           O  
ATOM   2357  H   SER A 146      23.678   2.928  29.584  1.00  5.49           H  
ATOM   2358  HA  SER A 146      23.023   1.779  27.102  1.00  5.49           H  
ATOM   2359 1HB  SER A 146      24.231   3.922  27.360  1.00  5.49           H  
ATOM   2360 2HB  SER A 146      25.634   3.069  27.929  1.00  5.49           H  
ATOM   2361  HG  SER A 146      25.423   3.713  25.619  1.00  5.49           H  
ATOM   2362  N   PHE A 147      24.524  -0.072  26.458  1.00  5.57           N  
ATOM   2363  CA  PHE A 147      25.273  -1.277  26.154  1.00  5.57           C  
ATOM   2364  C   PHE A 147      26.381  -0.983  25.154  1.00  5.57           C  
ATOM   2365  O   PHE A 147      27.065  -1.898  24.692  1.00  5.57           O  
ATOM   2366  CB  PHE A 147      24.327  -2.308  25.555  1.00  5.57           C  
ATOM   2367  CG  PHE A 147      23.230  -2.670  26.484  1.00  5.57           C  
ATOM   2368  CD1 PHE A 147      21.961  -2.156  26.280  1.00  5.57           C  
ATOM   2369  CD2 PHE A 147      23.448  -3.500  27.568  1.00  5.57           C  
ATOM   2370  CE1 PHE A 147      20.931  -2.462  27.142  1.00  5.57           C  
ATOM   2371  CE2 PHE A 147      22.419  -3.812  28.430  1.00  5.57           C  
ATOM   2372  CZ  PHE A 147      21.159  -3.291  28.217  1.00  5.57           C  
ATOM   2373  H   PHE A 147      23.828   0.260  25.802  1.00  5.57           H  
ATOM   2374  HA  PHE A 147      25.715  -1.665  27.072  1.00  5.57           H  
ATOM   2375 1HB  PHE A 147      23.891  -1.915  24.642  1.00  5.57           H  
ATOM   2376 2HB  PHE A 147      24.879  -3.210  25.299  1.00  5.57           H  
ATOM   2377  HD1 PHE A 147      21.787  -1.493  25.430  1.00  5.57           H  
ATOM   2378  HD2 PHE A 147      24.446  -3.903  27.739  1.00  5.57           H  
ATOM   2379  HE1 PHE A 147      19.941  -2.044  26.976  1.00  5.57           H  
ATOM   2380  HE2 PHE A 147      22.601  -4.463  29.283  1.00  5.57           H  
ATOM   2381  HZ  PHE A 147      20.348  -3.531  28.900  1.00  5.57           H  
ATOM   2382  N   PHE A 148      26.531   0.295  24.789  1.00  5.27           N  
ATOM   2383  CA  PHE A 148      27.500   0.655  23.761  1.00  5.27           C  
ATOM   2384  C   PHE A 148      28.485   1.735  24.211  1.00  5.27           C  
ATOM   2385  O   PHE A 148      29.672   1.693  23.885  1.00  5.27           O  
ATOM   2386  CB  PHE A 148      26.714   1.160  22.560  1.00  5.27           C  
ATOM   2387  CG  PHE A 148      25.700   0.153  22.111  1.00  5.27           C  
ATOM   2388  CD1 PHE A 148      24.358   0.360  22.405  1.00  5.27           C  
ATOM   2389  CD2 PHE A 148      26.062  -0.998  21.440  1.00  5.27           C  
ATOM   2390  CE1 PHE A 148      23.402  -0.557  22.033  1.00  5.27           C  
ATOM   2391  CE2 PHE A 148      25.107  -1.922  21.066  1.00  5.27           C  
ATOM   2392  CZ  PHE A 148      23.775  -1.701  21.363  1.00  5.27           C  
ATOM   2393  H   PHE A 148      25.968   1.020  25.229  1.00  5.27           H  
ATOM   2394  HA  PHE A 148      28.067  -0.234  23.485  1.00  5.27           H  
ATOM   2395 1HB  PHE A 148      26.199   2.086  22.814  1.00  5.27           H  
ATOM   2396 2HB  PHE A 148      27.391   1.365  21.734  1.00  5.27           H  
ATOM   2397  HD1 PHE A 148      24.066   1.264  22.941  1.00  5.27           H  
ATOM   2398  HD2 PHE A 148      27.113  -1.177  21.214  1.00  5.27           H  
ATOM   2399  HE1 PHE A 148      22.355  -0.378  22.273  1.00  5.27           H  
ATOM   2400  HE2 PHE A 148      25.404  -2.828  20.539  1.00  5.27           H  
ATOM   2401  HZ  PHE A 148      23.024  -2.431  21.069  1.00  5.27           H  
ATOM   2402  N   HIS A 149      27.961   2.732  24.913  1.00  4.64           N  
ATOM   2403  CA  HIS A 149      28.714   3.890  25.369  1.00  4.64           C  
ATOM   2404  C   HIS A 149      27.818   4.638  26.355  1.00  4.64           C  
ATOM   2405  O   HIS A 149      26.671   4.937  26.011  1.00  4.64           O  
ATOM   2406  CB  HIS A 149      29.110   4.789  24.177  1.00  4.64           C  
ATOM   2407  CG  HIS A 149      30.005   5.950  24.532  1.00  4.64           C  
ATOM   2408  ND1 HIS A 149      29.525   7.161  25.001  1.00  4.64           N  
ATOM   2409  CD2 HIS A 149      31.353   6.069  24.496  1.00  4.64           C  
ATOM   2410  CE1 HIS A 149      30.539   7.971  25.233  1.00  4.64           C  
ATOM   2411  NE2 HIS A 149      31.662   7.333  24.940  1.00  4.64           N  
ATOM   2412  H   HIS A 149      26.991   2.676  25.177  1.00  4.64           H  
ATOM   2413  HA  HIS A 149      29.623   3.552  25.851  1.00  4.64           H  
ATOM   2414 1HB  HIS A 149      29.622   4.196  23.418  1.00  4.64           H  
ATOM   2415 2HB  HIS A 149      28.209   5.192  23.717  1.00  4.64           H  
ATOM   2416  HD1 HIS A 149      28.558   7.445  25.101  1.00  4.64           H  
ATOM   2417  HD2 HIS A 149      32.148   5.382  24.205  1.00  4.64           H  
ATOM   2418  HE1 HIS A 149      30.360   8.977  25.611  1.00  4.64           H  
ATOM   2419  N   PRO A 150      28.303   5.053  27.534  1.00  3.87           N  
ATOM   2420  CA  PRO A 150      27.515   5.692  28.577  1.00  3.87           C  
ATOM   2421  C   PRO A 150      27.183   7.163  28.330  1.00  3.87           C  
ATOM   2422  O   PRO A 150      27.495   8.028  29.157  1.00  3.87           O  
ATOM   2423  CB  PRO A 150      28.445   5.531  29.783  1.00  3.87           C  
ATOM   2424  CG  PRO A 150      29.835   5.577  29.205  1.00  3.87           C  
ATOM   2425  CD  PRO A 150      29.726   4.843  27.894  1.00  3.87           C  
ATOM   2426  HA  PRO A 150      26.591   5.115  28.723  1.00  3.87           H  
ATOM   2427 1HB  PRO A 150      28.285   6.346  30.466  1.00  3.87           H  
ATOM   2428 2HB  PRO A 150      28.207   4.601  30.329  1.00  3.87           H  
ATOM   2429 1HG  PRO A 150      30.160   6.622  29.076  1.00  3.87           H  
ATOM   2430 2HG  PRO A 150      30.549   5.106  29.897  1.00  3.87           H  
ATOM   2431 1HD  PRO A 150      30.403   5.302  27.176  1.00  3.87           H  
ATOM   2432 2HD  PRO A 150      29.939   3.774  28.055  1.00  3.87           H  
ATOM   2433  N   THR A 151      26.490   7.423  27.230  1.00  3.12           N  
ATOM   2434  CA  THR A 151      26.139   8.775  26.818  1.00  3.12           C  
ATOM   2435  C   THR A 151      24.892   9.327  27.565  1.00  3.12           C  
ATOM   2436  O   THR A 151      23.848   8.684  27.574  1.00  3.12           O  
ATOM   2437  CB  THR A 151      25.871   8.794  25.297  1.00  3.12           C  
ATOM   2438  OG1 THR A 151      27.049   8.370  24.576  1.00  3.12           O  
ATOM   2439  CG2 THR A 151      25.506  10.186  24.840  1.00  3.12           C  
ATOM   2440  H   THR A 151      26.234   6.632  26.640  1.00  3.12           H  
ATOM   2441  HA  THR A 151      27.007   9.396  26.980  1.00  3.12           H  
ATOM   2442  HB  THR A 151      25.050   8.112  25.067  1.00  3.12           H  
ATOM   2443  HG1 THR A 151      26.878   8.432  23.627  1.00  3.12           H  
ATOM   2444 1HG2 THR A 151      25.317  10.180  23.768  1.00  3.12           H  
ATOM   2445 2HG2 THR A 151      24.623  10.503  25.349  1.00  3.12           H  
ATOM   2446 3HG2 THR A 151      26.320  10.871  25.062  1.00  3.12           H  
ATOM   2447  N   PRO A 152      24.979  10.488  28.241  1.00  2.52           N  
ATOM   2448  CA  PRO A 152      23.878  11.168  28.909  1.00  2.52           C  
ATOM   2449  C   PRO A 152      22.818  11.614  27.895  1.00  2.52           C  
ATOM   2450  O   PRO A 152      23.108  11.680  26.709  1.00  2.52           O  
ATOM   2451  CB  PRO A 152      24.551  12.405  29.521  1.00  2.52           C  
ATOM   2452  CG  PRO A 152      26.009  12.052  29.623  1.00  2.52           C  
ATOM   2453  CD  PRO A 152      26.288  11.150  28.449  1.00  2.52           C  
ATOM   2454  HA  PRO A 152      23.484  10.507  29.684  1.00  2.52           H  
ATOM   2455 1HB  PRO A 152      24.360  13.285  28.884  1.00  2.52           H  
ATOM   2456 2HB  PRO A 152      24.102  12.624  30.501  1.00  2.52           H  
ATOM   2457 1HG  PRO A 152      26.620  12.965  29.611  1.00  2.52           H  
ATOM   2458 2HG  PRO A 152      26.207  11.550  30.585  1.00  2.52           H  
ATOM   2459 1HD  PRO A 152      26.593  11.724  27.561  1.00  2.52           H  
ATOM   2460 2HD  PRO A 152      27.052  10.448  28.796  1.00  2.52           H  
ATOM   2461  N   PRO A 153      21.573  11.867  28.307  1.00  2.11           N  
ATOM   2462  CA  PRO A 153      20.576  12.556  27.499  1.00  2.11           C  
ATOM   2463  C   PRO A 153      21.217  13.899  27.133  1.00  2.11           C  
ATOM   2464  O   PRO A 153      21.930  14.469  27.963  1.00  2.11           O  
ATOM   2465  CB  PRO A 153      19.403  12.686  28.475  1.00  2.11           C  
ATOM   2466  CG  PRO A 153      19.577  11.514  29.434  1.00  2.11           C  
ATOM   2467  CD  PRO A 153      21.086  11.370  29.600  1.00  2.11           C  
ATOM   2468  HA  PRO A 153      20.320  11.967  26.607  1.00  2.11           H  
ATOM   2469 1HB  PRO A 153      19.444  13.643  28.980  1.00  2.11           H  
ATOM   2470 2HB  PRO A 153      18.455  12.656  27.923  1.00  2.11           H  
ATOM   2471 1HG  PRO A 153      19.061  11.715  30.387  1.00  2.11           H  
ATOM   2472 2HG  PRO A 153      19.105  10.613  29.009  1.00  2.11           H  
ATOM   2473 1HD  PRO A 153      21.464  11.991  30.425  1.00  2.11           H  
ATOM   2474 2HD  PRO A 153      21.318  10.302  29.730  1.00  2.11           H  
ATOM   2475  N   ILE A 154      20.997  14.407  25.918  1.00  1.86           N  
ATOM   2476  CA  ILE A 154      21.664  15.639  25.506  1.00  1.86           C  
ATOM   2477  C   ILE A 154      20.744  16.808  25.228  1.00  1.86           C  
ATOM   2478  O   ILE A 154      19.762  16.697  24.503  1.00  1.86           O  
ATOM   2479  CB  ILE A 154      22.548  15.362  24.274  1.00  1.86           C  
ATOM   2480  CG1 ILE A 154      23.645  14.346  24.669  1.00  1.86           C  
ATOM   2481  CG2 ILE A 154      23.123  16.653  23.706  1.00  1.86           C  
ATOM   2482  CD1 ILE A 154      24.442  13.800  23.530  1.00  1.86           C  
ATOM   2483  H   ILE A 154      20.382  13.960  25.242  1.00  1.86           H  
ATOM   2484  HA  ILE A 154      22.327  15.943  26.312  1.00  1.86           H  
ATOM   2485  HB  ILE A 154      21.941  14.884  23.505  1.00  1.86           H  
ATOM   2486 1HG1 ILE A 154      24.321  14.821  25.378  1.00  1.86           H  
ATOM   2487 2HG1 ILE A 154      23.177  13.510  25.150  1.00  1.86           H  
ATOM   2488 1HG2 ILE A 154      23.726  16.431  22.839  1.00  1.86           H  
ATOM   2489 2HG2 ILE A 154      22.314  17.322  23.413  1.00  1.86           H  
ATOM   2490 3HG2 ILE A 154      23.740  17.141  24.460  1.00  1.86           H  
ATOM   2491 1HD1 ILE A 154      25.174  13.090  23.910  1.00  1.86           H  
ATOM   2492 2HD1 ILE A 154      23.776  13.293  22.835  1.00  1.86           H  
ATOM   2493 3HD1 ILE A 154      24.952  14.610  23.032  1.00  1.86           H  
ATOM   2494  N   TYR A 155      21.060  17.942  25.829  1.00  1.74           N  
ATOM   2495  CA  TYR A 155      20.266  19.133  25.625  1.00  1.74           C  
ATOM   2496  C   TYR A 155      21.113  20.182  24.954  1.00  1.74           C  
ATOM   2497  O   TYR A 155      21.824  20.947  25.602  1.00  1.74           O  
ATOM   2498  CB  TYR A 155      19.728  19.600  26.949  1.00  1.74           C  
ATOM   2499  CG  TYR A 155      18.901  18.522  27.556  1.00  1.74           C  
ATOM   2500  CD1 TYR A 155      19.465  17.537  28.354  1.00  1.74           C  
ATOM   2501  CD2 TYR A 155      17.594  18.489  27.274  1.00  1.74           C  
ATOM   2502  CE1 TYR A 155      18.669  16.540  28.842  1.00  1.74           C  
ATOM   2503  CE2 TYR A 155      16.816  17.508  27.749  1.00  1.74           C  
ATOM   2504  CZ  TYR A 155      17.334  16.538  28.522  1.00  1.74           C  
ATOM   2505  OH  TYR A 155      16.513  15.573  28.974  1.00  1.74           O  
ATOM   2506  H   TYR A 155      21.873  17.978  26.427  1.00  1.74           H  
ATOM   2507  HA  TYR A 155      19.435  18.902  24.963  1.00  1.74           H  
ATOM   2508 1HB  TYR A 155      20.545  19.846  27.598  1.00  1.74           H  
ATOM   2509 2HB  TYR A 155      19.110  20.491  26.816  1.00  1.74           H  
ATOM   2510  HD1 TYR A 155      20.530  17.548  28.584  1.00  1.74           H  
ATOM   2511  HD2 TYR A 155      17.182  19.246  26.661  1.00  1.74           H  
ATOM   2512  HE1 TYR A 155      19.090  15.764  29.460  1.00  1.74           H  
ATOM   2513  HE2 TYR A 155      15.754  17.496  27.505  1.00  1.74           H  
ATOM   2514  HH  TYR A 155      16.822  15.254  29.832  1.00  1.74           H  
ATOM   2515  N   THR A 156      21.053  20.176  23.638  1.00  1.70           N  
ATOM   2516  CA  THR A 156      21.893  21.018  22.819  1.00  1.70           C  
ATOM   2517  C   THR A 156      21.686  22.504  23.032  1.00  1.70           C  
ATOM   2518  O   THR A 156      22.654  23.253  23.175  1.00  1.70           O  
ATOM   2519  CB  THR A 156      21.650  20.694  21.351  1.00  1.70           C  
ATOM   2520  OG1 THR A 156      22.044  19.360  21.080  1.00  1.70           O  
ATOM   2521  CG2 THR A 156      22.385  21.584  20.526  1.00  1.70           C  
ATOM   2522  H   THR A 156      20.422  19.529  23.192  1.00  1.70           H  
ATOM   2523  HA  THR A 156      22.931  20.790  23.057  1.00  1.70           H  
ATOM   2524  HB  THR A 156      20.604  20.801  21.125  1.00  1.70           H  
ATOM   2525  HG1 THR A 156      22.037  19.215  20.122  1.00  1.70           H  
ATOM   2526 1HG2 THR A 156      22.198  21.334  19.488  1.00  1.70           H  
ATOM   2527 2HG2 THR A 156      22.077  22.604  20.714  1.00  1.70           H  
ATOM   2528 3HG2 THR A 156      23.436  21.471  20.757  1.00  1.70           H  
ATOM   2529  N   LYS A 157      20.425  22.938  23.026  1.00  1.69           N  
ATOM   2530  CA  LYS A 157      20.007  24.343  23.206  1.00  1.69           C  
ATOM   2531  C   LYS A 157      20.417  25.272  22.043  1.00  1.69           C  
ATOM   2532  O   LYS A 157      19.579  25.962  21.462  1.00  1.69           O  
ATOM   2533  CB  LYS A 157      20.518  24.906  24.545  1.00  1.69           C  
ATOM   2534  CG  LYS A 157      19.880  24.260  25.796  1.00  1.69           C  
ATOM   2535  CD  LYS A 157      20.256  25.022  27.089  1.00  1.69           C  
ATOM   2536  CE  LYS A 157      21.690  24.706  27.581  1.00  1.69           C  
ATOM   2537  NZ  LYS A 157      22.004  25.419  28.887  1.00  1.69           N  
ATOM   2538  H   LYS A 157      19.706  22.241  22.866  1.00  1.69           H  
ATOM   2539  HA  LYS A 157      18.923  24.368  23.256  1.00  1.69           H  
ATOM   2540 1HB  LYS A 157      21.593  24.815  24.629  1.00  1.69           H  
ATOM   2541 2HB  LYS A 157      20.288  25.972  24.585  1.00  1.69           H  
ATOM   2542 1HG  LYS A 157      18.793  24.249  25.688  1.00  1.69           H  
ATOM   2543 2HG  LYS A 157      20.228  23.227  25.887  1.00  1.69           H  
ATOM   2544 1HD  LYS A 157      20.171  26.094  26.917  1.00  1.69           H  
ATOM   2545 2HD  LYS A 157      19.558  24.747  27.882  1.00  1.69           H  
ATOM   2546 1HE  LYS A 157      21.770  23.629  27.745  1.00  1.69           H  
ATOM   2547 2HE  LYS A 157      22.415  25.003  26.826  1.00  1.69           H  
ATOM   2548 1HZ  LYS A 157      22.930  25.190  29.221  1.00  1.69           H  
ATOM   2549 2HZ  LYS A 157      21.941  26.418  28.777  1.00  1.69           H  
ATOM   2550 3HZ  LYS A 157      21.314  25.135  29.597  1.00  1.69           H  
ATOM   2551  N   ASN A 158      21.697  25.268  21.681  1.00  1.68           N  
ATOM   2552  CA  ASN A 158      22.208  26.096  20.596  1.00  1.68           C  
ATOM   2553  C   ASN A 158      21.793  25.505  19.259  1.00  1.68           C  
ATOM   2554  O   ASN A 158      22.238  24.419  18.852  1.00  1.68           O  
ATOM   2555  CB  ASN A 158      23.718  26.256  20.661  1.00  1.68           C  
ATOM   2556  CG  ASN A 158      24.290  27.304  19.645  1.00  1.68           C  
ATOM   2557  OD1 ASN A 158      23.773  27.569  18.534  1.00  1.68           O  
ATOM   2558  ND2 ASN A 158      25.383  27.909  20.051  1.00  1.68           N  
ATOM   2559  H   ASN A 158      22.328  24.677  22.206  1.00  1.68           H  
ATOM   2560  HA  ASN A 158      21.753  27.085  20.672  1.00  1.68           H  
ATOM   2561 1HB  ASN A 158      24.002  26.556  21.671  1.00  1.68           H  
ATOM   2562 2HB  ASN A 158      24.186  25.288  20.468  1.00  1.68           H  
ATOM   2563 1HD2 ASN A 158      25.822  28.597  19.471  1.00  1.68           H  
ATOM   2564 2HD2 ASN A 158      25.779  27.684  20.942  1.00  1.68           H  
ATOM   2565  N   LYS A 159      20.969  26.259  18.555  1.00  1.66           N  
ATOM   2566  CA  LYS A 159      20.414  25.859  17.278  1.00  1.66           C  
ATOM   2567  C   LYS A 159      21.499  25.525  16.250  1.00  1.66           C  
ATOM   2568  O   LYS A 159      21.274  24.732  15.342  1.00  1.66           O  
ATOM   2569  CB  LYS A 159      19.532  26.998  16.774  1.00  1.66           C  
ATOM   2570  CG  LYS A 159      20.317  28.235  16.407  1.00  1.66           C  
ATOM   2571  CD  LYS A 159      19.423  29.379  16.041  1.00  1.66           C  
ATOM   2572  CE  LYS A 159      20.244  30.577  15.587  1.00  1.66           C  
ATOM   2573  NZ  LYS A 159      19.394  31.744  15.332  1.00  1.66           N  
ATOM   2574  H   LYS A 159      20.674  27.140  18.959  1.00  1.66           H  
ATOM   2575  HA  LYS A 159      19.807  24.975  17.431  1.00  1.66           H  
ATOM   2576 1HB  LYS A 159      18.989  26.692  15.896  1.00  1.66           H  
ATOM   2577 2HB  LYS A 159      18.800  27.265  17.537  1.00  1.66           H  
ATOM   2578 1HG  LYS A 159      20.958  28.524  17.242  1.00  1.66           H  
ATOM   2579 2HG  LYS A 159      20.948  28.018  15.547  1.00  1.66           H  
ATOM   2580 1HD  LYS A 159      18.760  29.074  15.228  1.00  1.66           H  
ATOM   2581 2HD  LYS A 159      18.811  29.665  16.896  1.00  1.66           H  
ATOM   2582 1HE  LYS A 159      20.985  30.829  16.344  1.00  1.66           H  
ATOM   2583 2HE  LYS A 159      20.758  30.312  14.663  1.00  1.66           H  
ATOM   2584 1HZ  LYS A 159      19.947  32.520  15.008  1.00  1.66           H  
ATOM   2585 2HZ  LYS A 159      18.705  31.484  14.626  1.00  1.66           H  
ATOM   2586 3HZ  LYS A 159      18.913  32.005  16.178  1.00  1.66           H  
ATOM   2587  N   SER A 160      22.707  26.068  16.416  1.00  1.64           N  
ATOM   2588  CA  SER A 160      23.784  25.822  15.464  1.00  1.64           C  
ATOM   2589  C   SER A 160      24.102  24.336  15.422  1.00  1.64           C  
ATOM   2590  O   SER A 160      24.364  23.768  14.360  1.00  1.64           O  
ATOM   2591  CB  SER A 160      25.043  26.541  15.898  1.00  1.64           C  
ATOM   2592  OG  SER A 160      24.848  27.925  15.945  1.00  1.64           O  
ATOM   2593  H   SER A 160      22.883  26.675  17.211  1.00  1.64           H  
ATOM   2594  HA  SER A 160      23.471  26.152  14.473  1.00  1.64           H  
ATOM   2595 1HB  SER A 160      25.361  26.176  16.874  1.00  1.64           H  
ATOM   2596 2HB  SER A 160      25.839  26.311  15.193  1.00  1.64           H  
ATOM   2597  HG  SER A 160      24.413  28.075  16.813  1.00  1.64           H  
ATOM   2598  N   THR A 161      24.093  23.716  16.599  1.00  1.62           N  
ATOM   2599  CA  THR A 161      24.420  22.314  16.750  1.00  1.62           C  
ATOM   2600  C   THR A 161      23.249  21.450  16.319  1.00  1.62           C  
ATOM   2601  O   THR A 161      23.447  20.402  15.705  1.00  1.62           O  
ATOM   2602  CB  THR A 161      24.894  22.002  18.163  1.00  1.62           C  
ATOM   2603  OG1 THR A 161      26.111  22.713  18.442  1.00  1.62           O  
ATOM   2604  CG2 THR A 161      25.090  20.496  18.345  1.00  1.62           C  
ATOM   2605  H   THR A 161      23.790  24.229  17.424  1.00  1.62           H  
ATOM   2606  HA  THR A 161      25.254  22.089  16.091  1.00  1.62           H  
ATOM   2607  HB  THR A 161      24.167  22.376  18.824  1.00  1.62           H  
ATOM   2608  HG1 THR A 161      26.367  22.556  19.357  1.00  1.62           H  
ATOM   2609 1HG2 THR A 161      25.408  20.289  19.365  1.00  1.62           H  
ATOM   2610 2HG2 THR A 161      24.146  19.981  18.148  1.00  1.62           H  
ATOM   2611 3HG2 THR A 161      25.846  20.141  17.647  1.00  1.62           H  
ATOM   2612  N   LEU A 162      22.021  21.890  16.615  1.00  1.64           N  
ATOM   2613  CA  LEU A 162      20.854  21.101  16.203  1.00  1.64           C  
ATOM   2614  C   LEU A 162      20.861  20.973  14.661  1.00  1.64           C  
ATOM   2615  O   LEU A 162      20.561  19.906  14.101  1.00  1.64           O  
ATOM   2616  CB  LEU A 162      19.557  21.770  16.693  1.00  1.64           C  
ATOM   2617  CG  LEU A 162      19.259  21.747  18.240  1.00  1.64           C  
ATOM   2618  CD1 LEU A 162      18.038  22.608  18.581  1.00  1.64           C  
ATOM   2619  CD2 LEU A 162      18.989  20.320  18.661  1.00  1.64           C  
ATOM   2620  H   LEU A 162      21.920  22.762  17.142  1.00  1.64           H  
ATOM   2621  HA  LEU A 162      20.929  20.105  16.638  1.00  1.64           H  
ATOM   2622 1HB  LEU A 162      19.616  22.803  16.397  1.00  1.64           H  
ATOM   2623 2HB  LEU A 162      18.717  21.318  16.188  1.00  1.64           H  
ATOM   2624  HG  LEU A 162      20.111  22.151  18.779  1.00  1.64           H  
ATOM   2625 1HD1 LEU A 162      17.857  22.568  19.657  1.00  1.64           H  
ATOM   2626 2HD1 LEU A 162      18.209  23.635  18.296  1.00  1.64           H  
ATOM   2627 3HD1 LEU A 162      17.165  22.226  18.052  1.00  1.64           H  
ATOM   2628 1HD2 LEU A 162      18.783  20.277  19.725  1.00  1.64           H  
ATOM   2629 2HD2 LEU A 162      18.133  19.935  18.118  1.00  1.64           H  
ATOM   2630 3HD2 LEU A 162      19.864  19.725  18.438  1.00  1.64           H  
ATOM   2631  N   ILE A 163      21.276  22.054  13.987  1.00  1.69           N  
ATOM   2632  CA  ILE A 163      21.386  22.062  12.536  1.00  1.69           C  
ATOM   2633  C   ILE A 163      22.573  21.241  12.040  1.00  1.69           C  
ATOM   2634  O   ILE A 163      22.429  20.444  11.108  1.00  1.69           O  
ATOM   2635  CB  ILE A 163      21.518  23.489  11.998  1.00  1.69           C  
ATOM   2636  CG1 ILE A 163      20.300  24.253  12.313  1.00  1.69           C  
ATOM   2637  CG2 ILE A 163      21.744  23.469  10.524  1.00  1.69           C  
ATOM   2638  CD1 ILE A 163      19.132  23.644  11.740  1.00  1.69           C  
ATOM   2639  H   ILE A 163      21.484  22.911  14.502  1.00  1.69           H  
ATOM   2640  HA  ILE A 163      20.476  21.637  12.128  1.00  1.69           H  
ATOM   2641  HB  ILE A 163      22.356  23.984  12.493  1.00  1.69           H  
ATOM   2642 1HG1 ILE A 163      20.158  24.291  13.364  1.00  1.69           H  
ATOM   2643 2HG1 ILE A 163      20.398  25.269  11.932  1.00  1.69           H  
ATOM   2644 1HG2 ILE A 163      21.840  24.493  10.155  1.00  1.69           H  
ATOM   2645 2HG2 ILE A 163      22.658  22.920  10.316  1.00  1.69           H  
ATOM   2646 3HG2 ILE A 163      20.901  22.983  10.030  1.00  1.69           H  
ATOM   2647 1HD1 ILE A 163      18.272  24.229  11.994  1.00  1.69           H  
ATOM   2648 2HD1 ILE A 163      19.245  23.605  10.656  1.00  1.69           H  
ATOM   2649 3HD1 ILE A 163      19.016  22.637  12.134  1.00  1.69           H  
ATOM   2650  N   ARG A 164      23.736  21.382  12.671  1.00  1.80           N  
ATOM   2651  CA  ARG A 164      24.883  20.598  12.240  1.00  1.80           C  
ATOM   2652  C   ARG A 164      24.629  19.099  12.373  1.00  1.80           C  
ATOM   2653  O   ARG A 164      25.074  18.329  11.524  1.00  1.80           O  
ATOM   2654  CB  ARG A 164      26.119  20.988  13.031  1.00  1.80           C  
ATOM   2655  CG  ARG A 164      26.692  22.354  12.666  1.00  1.80           C  
ATOM   2656  CD  ARG A 164      27.786  22.769  13.582  1.00  1.80           C  
ATOM   2657  NE  ARG A 164      28.327  24.075  13.223  1.00  1.80           N  
ATOM   2658  CZ  ARG A 164      29.200  24.780  13.972  1.00  1.80           C  
ATOM   2659  NH1 ARG A 164      29.624  24.299  15.119  1.00  1.80           N  
ATOM   2660  NH2 ARG A 164      29.632  25.957  13.552  1.00  1.80           N  
ATOM   2661  H   ARG A 164      23.843  22.061  13.427  1.00  1.80           H  
ATOM   2662  HA  ARG A 164      25.070  20.822  11.190  1.00  1.80           H  
ATOM   2663 1HB  ARG A 164      25.877  20.994  14.090  1.00  1.80           H  
ATOM   2664 2HB  ARG A 164      26.899  20.245  12.877  1.00  1.80           H  
ATOM   2665 1HG  ARG A 164      27.111  22.295  11.664  1.00  1.80           H  
ATOM   2666 2HG  ARG A 164      25.915  23.103  12.674  1.00  1.80           H  
ATOM   2667 1HD  ARG A 164      27.393  22.831  14.599  1.00  1.80           H  
ATOM   2668 2HD  ARG A 164      28.592  22.040  13.546  1.00  1.80           H  
ATOM   2669  HE  ARG A 164      28.026  24.481  12.346  1.00  1.80           H  
ATOM   2670 1HH1 ARG A 164      29.292  23.400  15.443  1.00  1.80           H  
ATOM   2671 2HH1 ARG A 164      30.277  24.827  15.678  1.00  1.80           H  
ATOM   2672 1HH2 ARG A 164      29.308  26.329  12.669  1.00  1.80           H  
ATOM   2673 2HH2 ARG A 164      30.286  26.483  14.112  1.00  1.80           H  
ATOM   2674  N   SER A 165      23.902  18.679  13.419  1.00  1.95           N  
ATOM   2675  CA  SER A 165      23.610  17.261  13.592  1.00  1.95           C  
ATOM   2676  C   SER A 165      22.758  16.711  12.449  1.00  1.95           C  
ATOM   2677  O   SER A 165      23.059  15.641  11.919  1.00  1.95           O  
ATOM   2678  CB  SER A 165      22.891  17.023  14.903  1.00  1.95           C  
ATOM   2679  OG  SER A 165      23.713  17.278  16.017  1.00  1.95           O  
ATOM   2680  H   SER A 165      23.574  19.348  14.115  1.00  1.95           H  
ATOM   2681  HA  SER A 165      24.554  16.718  13.607  1.00  1.95           H  
ATOM   2682 1HB  SER A 165      22.029  17.687  14.939  1.00  1.95           H  
ATOM   2683 2HB  SER A 165      22.518  16.003  14.943  1.00  1.95           H  
ATOM   2684  HG  SER A 165      23.110  17.260  16.789  1.00  1.95           H  
ATOM   2685  N   ILE A 166      21.705  17.437  12.042  1.00  2.15           N  
ATOM   2686  CA  ILE A 166      20.933  16.962  10.892  1.00  2.15           C  
ATOM   2687  C   ILE A 166      21.685  17.043   9.580  1.00  2.15           C  
ATOM   2688  O   ILE A 166      21.554  16.164   8.728  1.00  2.15           O  
ATOM   2689  CB  ILE A 166      19.557  17.632  10.766  1.00  2.15           C  
ATOM   2690  CG1 ILE A 166      18.728  16.885   9.703  1.00  2.15           C  
ATOM   2691  CG2 ILE A 166      19.642  19.106  10.472  1.00  2.15           C  
ATOM   2692  CD1 ILE A 166      17.266  17.217   9.709  1.00  2.15           C  
ATOM   2693  H   ILE A 166      21.454  18.306  12.522  1.00  2.15           H  
ATOM   2694  HA  ILE A 166      20.725  15.907  11.062  1.00  2.15           H  
ATOM   2695  HB  ILE A 166      19.058  17.487  11.688  1.00  2.15           H  
ATOM   2696 1HG1 ILE A 166      19.126  17.156   8.726  1.00  2.15           H  
ATOM   2697 2HG1 ILE A 166      18.846  15.817   9.830  1.00  2.15           H  
ATOM   2698 1HG2 ILE A 166      18.651  19.507  10.428  1.00  2.15           H  
ATOM   2699 2HG2 ILE A 166      20.183  19.570  11.268  1.00  2.15           H  
ATOM   2700 3HG2 ILE A 166      20.142  19.287   9.527  1.00  2.15           H  
ATOM   2701 1HD1 ILE A 166      16.798  16.669   8.912  1.00  2.15           H  
ATOM   2702 2HD1 ILE A 166      16.824  16.929  10.662  1.00  2.15           H  
ATOM   2703 3HD1 ILE A 166      17.129  18.273   9.554  1.00  2.15           H  
ATOM   2704  N   ASN A 167      22.539  18.044   9.413  1.00  2.38           N  
ATOM   2705  CA  ASN A 167      23.243  18.141   8.149  1.00  2.38           C  
ATOM   2706  C   ASN A 167      24.504  17.292   8.081  1.00  2.38           C  
ATOM   2707  O   ASN A 167      25.602  17.787   7.802  1.00  2.38           O  
ATOM   2708  CB  ASN A 167      23.549  19.571   7.794  1.00  2.38           C  
ATOM   2709  CG  ASN A 167      22.311  20.352   7.531  1.00  2.38           C  
ATOM   2710  OD1 ASN A 167      21.340  19.832   6.971  1.00  2.38           O  
ATOM   2711  ND2 ASN A 167      22.339  21.599   7.878  1.00  2.38           N  
ATOM   2712  H   ASN A 167      22.654  18.763  10.130  1.00  2.38           H  
ATOM   2713  HA  ASN A 167      22.577  17.761   7.375  1.00  2.38           H  
ATOM   2714 1HB  ASN A 167      24.087  20.038   8.625  1.00  2.38           H  
ATOM   2715 2HB  ASN A 167      24.194  19.605   6.917  1.00  2.38           H  
ATOM   2716 1HD2 ASN A 167      21.548  22.195   7.711  1.00  2.38           H  
ATOM   2717 2HD2 ASN A 167      23.174  21.966   8.294  1.00  2.38           H  
ATOM   2718  N   ASP A 168      24.321  15.964   8.161  1.00  2.66           N  
ATOM   2719  CA  ASP A 168      25.441  15.016   8.065  1.00  2.66           C  
ATOM   2720  C   ASP A 168      25.788  14.839   6.586  1.00  2.66           C  
ATOM   2721  O   ASP A 168      26.760  14.202   6.198  1.00  2.66           O  
ATOM   2722  CB  ASP A 168      25.080  13.658   8.690  1.00  2.66           C  
ATOM   2723  CG  ASP A 168      23.957  12.863   7.937  1.00  2.66           C  
ATOM   2724  OD1 ASP A 168      23.497  13.325   6.917  1.00  2.66           O  
ATOM   2725  OD2 ASP A 168      23.612  11.782   8.386  1.00  2.66           O  
ATOM   2726  H   ASP A 168      23.369  15.643   8.352  1.00  2.66           H  
ATOM   2727  HA  ASP A 168      26.306  15.427   8.588  1.00  2.66           H  
ATOM   2728 1HB  ASP A 168      25.973  13.040   8.745  1.00  2.66           H  
ATOM   2729 2HB  ASP A 168      24.739  13.826   9.717  1.00  2.66           H  
ATOM   2730  N   LEU A 169      25.041  15.575   5.790  1.00  2.98           N  
ATOM   2731  CA  LEU A 169      25.100  15.707   4.370  1.00  2.98           C  
ATOM   2732  C   LEU A 169      26.417  16.349   3.979  1.00  2.98           C  
ATOM   2733  O   LEU A 169      26.906  16.189   2.860  1.00  2.98           O  
ATOM   2734  CB  LEU A 169      23.951  16.626   3.981  1.00  2.98           C  
ATOM   2735  CG  LEU A 169      22.574  16.084   4.302  1.00  2.98           C  
ATOM   2736  CD1 LEU A 169      21.571  17.153   4.034  1.00  2.98           C  
ATOM   2737  CD2 LEU A 169      22.309  14.867   3.484  1.00  2.98           C  
ATOM   2738  H   LEU A 169      24.280  16.045   6.242  1.00  2.98           H  
ATOM   2739  HA  LEU A 169      25.010  14.723   3.926  1.00  2.98           H  
ATOM   2740 1HB  LEU A 169      24.070  17.577   4.500  1.00  2.98           H  
ATOM   2741 2HB  LEU A 169      23.998  16.800   2.910  1.00  2.98           H  
ATOM   2742  HG  LEU A 169      22.517  15.820   5.365  1.00  2.98           H  
ATOM   2743 1HD1 LEU A 169      20.568  16.792   4.266  1.00  2.98           H  
ATOM   2744 2HD1 LEU A 169      21.789  18.030   4.648  1.00  2.98           H  
ATOM   2745 3HD1 LEU A 169      21.638  17.410   2.996  1.00  2.98           H  
ATOM   2746 1HD2 LEU A 169      21.322  14.491   3.724  1.00  2.98           H  
ATOM   2747 2HD2 LEU A 169      22.361  15.124   2.427  1.00  2.98           H  
ATOM   2748 3HD2 LEU A 169      23.055  14.105   3.715  1.00  2.98           H  
ATOM   2749  N   GLY A 170      26.977  17.124   4.914  1.00  3.37           N  
ATOM   2750  CA  GLY A 170      28.236  17.808   4.687  1.00  3.37           C  
ATOM   2751  C   GLY A 170      29.456  16.927   4.980  1.00  3.37           C  
ATOM   2752  O   GLY A 170      30.592  17.367   4.777  1.00  3.37           O  
ATOM   2753  H   GLY A 170      26.522  17.228   5.823  1.00  3.37           H  
ATOM   2754 1HA  GLY A 170      28.276  18.153   3.655  1.00  3.37           H  
ATOM   2755 2HA  GLY A 170      28.274  18.696   5.317  1.00  3.37           H  
ATOM   2756  N   GLU A 171      29.245  15.693   5.455  1.00  3.79           N  
ATOM   2757  CA  GLU A 171      30.371  14.823   5.766  1.00  3.79           C  
ATOM   2758  C   GLU A 171      30.611  13.869   4.608  1.00  3.79           C  
ATOM   2759  O   GLU A 171      29.672  13.428   3.953  1.00  3.79           O  
ATOM   2760  CB  GLU A 171      30.138  14.056   7.069  1.00  3.79           C  
ATOM   2761  CG  GLU A 171      30.044  14.940   8.317  1.00  3.79           C  
ATOM   2762  CD  GLU A 171      29.924  14.150   9.605  1.00  3.79           C  
ATOM   2763  OE1 GLU A 171      29.930  12.941   9.543  1.00  3.79           O  
ATOM   2764  OE2 GLU A 171      29.826  14.759  10.646  1.00  3.79           O  
ATOM   2765  H   GLU A 171      28.301  15.339   5.606  1.00  3.79           H  
ATOM   2766  HA  GLU A 171      31.264  15.434   5.890  1.00  3.79           H  
ATOM   2767 1HB  GLU A 171      29.204  13.514   6.988  1.00  3.79           H  
ATOM   2768 2HB  GLU A 171      30.933  13.327   7.217  1.00  3.79           H  
ATOM   2769 1HG  GLU A 171      30.927  15.575   8.368  1.00  3.79           H  
ATOM   2770 2HG  GLU A 171      29.169  15.586   8.213  1.00  3.79           H  
ATOM   2771  N   GLN A 172      31.874  13.512   4.389  1.00  4.21           N  
ATOM   2772  CA  GLN A 172      32.238  12.627   3.284  1.00  4.21           C  
ATOM   2773  C   GLN A 172      32.290  11.139   3.634  1.00  4.21           C  
ATOM   2774  O   GLN A 172      32.658  10.325   2.787  1.00  4.21           O  
ATOM   2775  CB  GLN A 172      33.578  13.060   2.694  1.00  4.21           C  
ATOM   2776  CG  GLN A 172      33.572  14.479   2.126  1.00  4.21           C  
ATOM   2777  CD  GLN A 172      32.557  14.660   1.003  1.00  4.21           C  
ATOM   2778  OE1 GLN A 172      32.519  13.877   0.048  1.00  4.21           O  
ATOM   2779  NE2 GLN A 172      31.734  15.698   1.111  1.00  4.21           N  
ATOM   2780  H   GLN A 172      32.601  13.899   4.974  1.00  4.21           H  
ATOM   2781  HA  GLN A 172      31.482  12.748   2.509  1.00  4.21           H  
ATOM   2782 1HB  GLN A 172      34.351  13.000   3.459  1.00  4.21           H  
ATOM   2783 2HB  GLN A 172      33.858  12.377   1.892  1.00  4.21           H  
ATOM   2784 1HG  GLN A 172      33.319  15.177   2.927  1.00  4.21           H  
ATOM   2785 2HG  GLN A 172      34.564  14.708   1.732  1.00  4.21           H  
ATOM   2786 1HE2 GLN A 172      31.046  15.869   0.407  1.00  4.21           H  
ATOM   2787 2HE2 GLN A 172      31.802  16.313   1.901  1.00  4.21           H  
ATOM   2788  N   SER A 173      31.928  10.793   4.864  1.00  4.59           N  
ATOM   2789  CA  SER A 173      31.910   9.402   5.320  1.00  4.59           C  
ATOM   2790  C   SER A 173      30.949   8.523   4.539  1.00  4.59           C  
ATOM   2791  O   SER A 173      29.834   8.928   4.193  1.00  4.59           O  
ATOM   2792  CB  SER A 173      31.537   9.287   6.784  1.00  4.59           C  
ATOM   2793  OG  SER A 173      31.393   7.915   7.146  1.00  4.59           O  
ATOM   2794  H   SER A 173      31.642  11.526   5.496  1.00  4.59           H  
ATOM   2795  HA  SER A 173      32.914   8.995   5.190  1.00  4.59           H  
ATOM   2796 1HB  SER A 173      32.310   9.751   7.395  1.00  4.59           H  
ATOM   2797 2HB  SER A 173      30.604   9.820   6.971  1.00  4.59           H  
ATOM   2798  HG  SER A 173      31.282   7.902   8.109  1.00  4.59           H  
ATOM   2799  N   GLU A 174      31.342   7.268   4.360  1.00  4.87           N  
ATOM   2800  CA  GLU A 174      30.518   6.282   3.671  1.00  4.87           C  
ATOM   2801  C   GLU A 174      29.173   6.115   4.370  1.00  4.87           C  
ATOM   2802  O   GLU A 174      28.164   5.822   3.725  1.00  4.87           O  
ATOM   2803  CB  GLU A 174      31.249   4.942   3.591  1.00  4.87           C  
ATOM   2804  CG  GLU A 174      32.458   4.949   2.655  1.00  4.87           C  
ATOM   2805  CD  GLU A 174      33.197   3.628   2.611  1.00  4.87           C  
ATOM   2806  OE1 GLU A 174      32.876   2.756   3.384  1.00  4.87           O  
ATOM   2807  OE2 GLU A 174      34.084   3.495   1.798  1.00  4.87           O  
ATOM   2808  H   GLU A 174      32.256   6.998   4.696  1.00  4.87           H  
ATOM   2809  HA  GLU A 174      30.333   6.624   2.660  1.00  4.87           H  
ATOM   2810 1HB  GLU A 174      31.593   4.657   4.586  1.00  4.87           H  
ATOM   2811 2HB  GLU A 174      30.559   4.170   3.251  1.00  4.87           H  
ATOM   2812 1HG  GLU A 174      32.119   5.197   1.649  1.00  4.87           H  
ATOM   2813 2HG  GLU A 174      33.143   5.734   2.977  1.00  4.87           H  
ATOM   2814  N   ASP A 175      29.152   6.321   5.690  1.00  4.96           N  
ATOM   2815  CA  ASP A 175      27.927   6.180   6.470  1.00  4.96           C  
ATOM   2816  C   ASP A 175      26.857   7.187   6.041  1.00  4.96           C  
ATOM   2817  O   ASP A 175      25.659   6.957   6.236  1.00  4.96           O  
ATOM   2818  CB  ASP A 175      28.215   6.375   7.961  1.00  4.96           C  
ATOM   2819  CG  ASP A 175      28.985   5.214   8.616  1.00  4.96           C  
ATOM   2820  OD1 ASP A 175      29.098   4.166   8.020  1.00  4.96           O  
ATOM   2821  OD2 ASP A 175      29.454   5.401   9.714  1.00  4.96           O  
ATOM   2822  H   ASP A 175      30.006   6.630   6.158  1.00  4.96           H  
ATOM   2823  HA  ASP A 175      27.534   5.176   6.314  1.00  4.96           H  
ATOM   2824 1HB  ASP A 175      28.791   7.292   8.091  1.00  4.96           H  
ATOM   2825 2HB  ASP A 175      27.275   6.513   8.490  1.00  4.96           H  
ATOM   2826  N   ASN A 176      27.296   8.323   5.489  1.00  4.83           N  
ATOM   2827  CA  ASN A 176      26.394   9.384   5.085  1.00  4.83           C  
ATOM   2828  C   ASN A 176      26.144   9.343   3.571  1.00  4.83           C  
ATOM   2829  O   ASN A 176      25.095   9.806   3.097  1.00  4.83           O  
ATOM   2830  CB  ASN A 176      26.944  10.692   5.597  1.00  4.83           C  
ATOM   2831  CG  ASN A 176      26.953  10.646   7.112  1.00  4.83           C  
ATOM   2832  OD1 ASN A 176      26.011  10.105   7.696  1.00  4.83           O  
ATOM   2833  ND2 ASN A 176      27.967  11.160   7.747  1.00  4.83           N  
ATOM   2834  H   ASN A 176      28.288   8.454   5.313  1.00  4.83           H  
ATOM   2835  HA  ASN A 176      25.431   9.223   5.570  1.00  4.83           H  
ATOM   2836 1HB  ASN A 176      27.963  10.856   5.222  1.00  4.83           H  
ATOM   2837 2HB  ASN A 176      26.321  11.525   5.274  1.00  4.83           H  
ATOM   2838 1HD2 ASN A 176      27.996  11.136   8.752  1.00  4.83           H  
ATOM   2839 2HD2 ASN A 176      28.714  11.588   7.241  1.00  4.83           H  
ATOM   2840  N   HIS A 177      27.056   8.693   2.822  1.00  4.53           N  
ATOM   2841  CA  HIS A 177      26.858   8.513   1.374  1.00  4.53           C  
ATOM   2842  C   HIS A 177      25.817   7.421   1.174  1.00  4.53           C  
ATOM   2843  O   HIS A 177      25.070   7.420   0.200  1.00  4.53           O  
ATOM   2844  CB  HIS A 177      28.137   8.119   0.633  1.00  4.53           C  
ATOM   2845  CG  HIS A 177      29.156   9.192   0.557  1.00  4.53           C  
ATOM   2846  ND1 HIS A 177      28.941  10.393  -0.095  1.00  4.53           N  
ATOM   2847  CD2 HIS A 177      30.406   9.242   1.029  1.00  4.53           C  
ATOM   2848  CE1 HIS A 177      30.033  11.140   0.017  1.00  4.53           C  
ATOM   2849  NE2 HIS A 177      30.927  10.447   0.691  1.00  4.53           N  
ATOM   2850  H   HIS A 177      27.920   8.376   3.263  1.00  4.53           H  
ATOM   2851  HA  HIS A 177      26.474   9.426   0.928  1.00  4.53           H  
ATOM   2852 1HB  HIS A 177      28.584   7.259   1.130  1.00  4.53           H  
ATOM   2853 2HB  HIS A 177      27.888   7.813  -0.380  1.00  4.53           H  
ATOM   2854  HD2 HIS A 177      30.926   8.481   1.586  1.00  4.53           H  
ATOM   2855  HE1 HIS A 177      30.171  12.147  -0.378  1.00  4.53           H  
ATOM   2856  HE2 HIS A 177      31.875  10.714   0.972  1.00  4.53           H  
ATOM   2857  N   ALA A 178      25.752   6.505   2.150  1.00  4.13           N  
ATOM   2858  CA  ALA A 178      24.754   5.438   2.220  1.00  4.13           C  
ATOM   2859  C   ALA A 178      23.352   6.045   2.307  1.00  4.13           C  
ATOM   2860  O   ALA A 178      22.351   5.414   1.958  1.00  4.13           O  
ATOM   2861  CB  ALA A 178      25.015   4.563   3.432  1.00  4.13           C  
ATOM   2862  H   ALA A 178      26.461   6.527   2.882  1.00  4.13           H  
ATOM   2863  HA  ALA A 178      24.819   4.843   1.310  1.00  4.13           H  
ATOM   2864 1HB  ALA A 178      24.275   3.767   3.473  1.00  4.13           H  
ATOM   2865 2HB  ALA A 178      26.015   4.132   3.360  1.00  4.13           H  
ATOM   2866 3HB  ALA A 178      24.950   5.171   4.334  1.00  4.13           H  
ATOM   2867  N   GLY A 179      23.315   7.257   2.853  1.00  3.66           N  
ATOM   2868  CA  GLY A 179      22.154   8.089   3.073  1.00  3.66           C  
ATOM   2869  C   GLY A 179      22.048   9.100   1.936  1.00  3.66           C  
ATOM   2870  O   GLY A 179      22.068   8.734   0.763  1.00  3.66           O  
ATOM   2871  H   GLY A 179      24.205   7.663   3.102  1.00  3.66           H  
ATOM   2872 1HA  GLY A 179      21.255   7.474   3.116  1.00  3.66           H  
ATOM   2873 2HA  GLY A 179      22.253   8.607   4.026  1.00  3.66           H  
ATOM   2874  N   LEU A 180      21.852  10.366   2.284  1.00  3.16           N  
ATOM   2875  CA  LEU A 180      21.621  11.404   1.289  1.00  3.16           C  
ATOM   2876  C   LEU A 180      22.752  12.416   1.063  1.00  3.16           C  
ATOM   2877  O   LEU A 180      22.507  13.461   0.460  1.00  3.16           O  
ATOM   2878  CB  LEU A 180      20.365  12.155   1.673  1.00  3.16           C  
ATOM   2879  CG  LEU A 180      19.122  11.339   1.696  1.00  3.16           C  
ATOM   2880  CD1 LEU A 180      18.010  12.183   2.218  1.00  3.16           C  
ATOM   2881  CD2 LEU A 180      18.842  10.841   0.293  1.00  3.16           C  
ATOM   2882  H   LEU A 180      21.858  10.620   3.262  1.00  3.16           H  
ATOM   2883  HA  LEU A 180      21.438  10.907   0.337  1.00  3.16           H  
ATOM   2884 1HB  LEU A 180      20.497  12.596   2.652  1.00  3.16           H  
ATOM   2885 2HB  LEU A 180      20.230  12.936   0.948  1.00  3.16           H  
ATOM   2886  HG  LEU A 180      19.251  10.492   2.370  1.00  3.16           H  
ATOM   2887 1HD1 LEU A 180      17.101  11.613   2.278  1.00  3.16           H  
ATOM   2888 2HD1 LEU A 180      18.297  12.515   3.196  1.00  3.16           H  
ATOM   2889 3HD1 LEU A 180      17.850  13.030   1.576  1.00  3.16           H  
ATOM   2890 1HD2 LEU A 180      17.947  10.240   0.286  1.00  3.16           H  
ATOM   2891 2HD2 LEU A 180      18.711  11.693  -0.383  1.00  3.16           H  
ATOM   2892 3HD2 LEU A 180      19.679  10.233  -0.050  1.00  3.16           H  
ATOM   2893  N   ALA A 181      23.976  12.141   1.522  1.00  2.69           N  
ATOM   2894  CA  ALA A 181      25.070  13.119   1.379  1.00  2.69           C  
ATOM   2895  C   ALA A 181      25.358  13.501  -0.071  1.00  2.69           C  
ATOM   2896  O   ALA A 181      25.795  14.618  -0.347  1.00  2.69           O  
ATOM   2897  CB  ALA A 181      26.338  12.597   2.026  1.00  2.69           C  
ATOM   2898  H   ALA A 181      24.174  11.257   1.997  1.00  2.69           H  
ATOM   2899  HA  ALA A 181      24.763  14.026   1.884  1.00  2.69           H  
ATOM   2900 1HB  ALA A 181      27.124  13.354   1.957  1.00  2.69           H  
ATOM   2901 2HB  ALA A 181      26.145  12.382   3.071  1.00  2.69           H  
ATOM   2902 3HB  ALA A 181      26.667  11.695   1.525  1.00  2.69           H  
ATOM   2903  N   GLY A 182      25.135  12.582  -0.999  1.00  2.26           N  
ATOM   2904  CA  GLY A 182      25.395  12.837  -2.407  1.00  2.26           C  
ATOM   2905  C   GLY A 182      24.184  13.427  -3.141  1.00  2.26           C  
ATOM   2906  O   GLY A 182      24.204  13.539  -4.367  1.00  2.26           O  
ATOM   2907  H   GLY A 182      24.773  11.683  -0.719  1.00  2.26           H  
ATOM   2908 1HA  GLY A 182      26.242  13.516  -2.497  1.00  2.26           H  
ATOM   2909 2HA  GLY A 182      25.688  11.905  -2.887  1.00  2.26           H  
ATOM   2910  N   ASP A 183      23.112  13.757  -2.407  1.00  1.93           N  
ATOM   2911  CA  ASP A 183      21.889  14.266  -3.018  1.00  1.93           C  
ATOM   2912  C   ASP A 183      21.583  15.739  -2.649  1.00  1.93           C  
ATOM   2913  O   ASP A 183      21.082  16.019  -1.554  1.00  1.93           O  
ATOM   2914  CB  ASP A 183      20.722  13.357  -2.648  1.00  1.93           C  
ATOM   2915  CG  ASP A 183      19.382  13.737  -3.282  1.00  1.93           C  
ATOM   2916  OD1 ASP A 183      19.151  14.896  -3.625  1.00  1.93           O  
ATOM   2917  OD2 ASP A 183      18.602  12.835  -3.464  1.00  1.93           O  
ATOM   2918  H   ASP A 183      23.134  13.652  -1.393  1.00  1.93           H  
ATOM   2919  HA  ASP A 183      21.993  14.157  -4.088  1.00  1.93           H  
ATOM   2920 1HB  ASP A 183      20.961  12.333  -2.940  1.00  1.93           H  
ATOM   2921 2HB  ASP A 183      20.604  13.356  -1.561  1.00  1.93           H  
ATOM   2922  N   PRO A 184      21.795  16.702  -3.570  1.00  1.67           N  
ATOM   2923  CA  PRO A 184      21.591  18.126  -3.380  1.00  1.67           C  
ATOM   2924  C   PRO A 184      20.219  18.484  -2.810  1.00  1.67           C  
ATOM   2925  O   PRO A 184      20.088  19.519  -2.162  1.00  1.67           O  
ATOM   2926  CB  PRO A 184      21.753  18.682  -4.801  1.00  1.67           C  
ATOM   2927  CG  PRO A 184      22.686  17.718  -5.475  1.00  1.67           C  
ATOM   2928  CD  PRO A 184      22.302  16.361  -4.921  1.00  1.67           C  
ATOM   2929  HA  PRO A 184      22.388  18.509  -2.726  1.00  1.67           H  
ATOM   2930 1HB  PRO A 184      20.766  18.737  -5.292  1.00  1.67           H  
ATOM   2931 2HB  PRO A 184      22.148  19.708  -4.762  1.00  1.67           H  
ATOM   2932 1HG  PRO A 184      22.571  17.776  -6.568  1.00  1.67           H  
ATOM   2933 2HG  PRO A 184      23.729  17.983  -5.251  1.00  1.67           H  
ATOM   2934 1HD  PRO A 184      21.511  15.888  -5.529  1.00  1.67           H  
ATOM   2935 2HD  PRO A 184      23.217  15.762  -4.865  1.00  1.67           H  
ATOM   2936  N   ARG A 185      19.183  17.663  -3.046  1.00  1.50           N  
ATOM   2937  CA  ARG A 185      17.862  18.020  -2.530  1.00  1.50           C  
ATOM   2938  C   ARG A 185      17.869  17.946  -1.015  1.00  1.50           C  
ATOM   2939  O   ARG A 185      17.191  18.712  -0.329  1.00  1.50           O  
ATOM   2940  CB  ARG A 185      16.789  17.106  -3.073  1.00  1.50           C  
ATOM   2941  CG  ARG A 185      16.556  17.200  -4.565  1.00  1.50           C  
ATOM   2942  CD  ARG A 185      16.078  18.550  -4.977  1.00  1.50           C  
ATOM   2943  NE  ARG A 185      15.706  18.584  -6.388  1.00  1.50           N  
ATOM   2944  CZ  ARG A 185      15.444  19.706  -7.100  1.00  1.50           C  
ATOM   2945  NH1 ARG A 185      15.532  20.900  -6.543  1.00  1.50           N  
ATOM   2946  NH2 ARG A 185      15.097  19.604  -8.375  1.00  1.50           N  
ATOM   2947  H   ARG A 185      19.295  16.761  -3.527  1.00  1.50           H  
ATOM   2948  HA  ARG A 185      17.630  19.043  -2.833  1.00  1.50           H  
ATOM   2949 1HB  ARG A 185      17.034  16.068  -2.838  1.00  1.50           H  
ATOM   2950 2HB  ARG A 185      15.843  17.334  -2.586  1.00  1.50           H  
ATOM   2951 1HG  ARG A 185      17.497  16.988  -5.078  1.00  1.50           H  
ATOM   2952 2HG  ARG A 185      15.808  16.458  -4.859  1.00  1.50           H  
ATOM   2953 1HD  ARG A 185      15.205  18.823  -4.389  1.00  1.50           H  
ATOM   2954 2HD  ARG A 185      16.868  19.284  -4.811  1.00  1.50           H  
ATOM   2955  HE  ARG A 185      15.622  17.695  -6.865  1.00  1.50           H  
ATOM   2956 1HH1 ARG A 185      15.816  21.011  -5.555  1.00  1.50           H  
ATOM   2957 2HH1 ARG A 185      15.340  21.726  -7.086  1.00  1.50           H  
ATOM   2958 1HH2 ARG A 185      15.030  18.693  -8.810  1.00  1.50           H  
ATOM   2959 2HH2 ARG A 185      14.902  20.435  -8.913  1.00  1.50           H  
ATOM   2960  N   ALA A 186      18.626  16.994  -0.477  1.00  1.39           N  
ATOM   2961  CA  ALA A 186      18.728  16.861   0.961  1.00  1.39           C  
ATOM   2962  C   ALA A 186      19.413  18.092   1.503  1.00  1.39           C  
ATOM   2963  O   ALA A 186      19.078  18.599   2.573  1.00  1.39           O  
ATOM   2964  CB  ALA A 186      19.488  15.625   1.326  1.00  1.39           C  
ATOM   2965  H   ALA A 186      19.204  16.399  -1.074  1.00  1.39           H  
ATOM   2966  HA  ALA A 186      17.721  16.806   1.376  1.00  1.39           H  
ATOM   2967 1HB  ALA A 186      19.542  15.530   2.401  1.00  1.39           H  
ATOM   2968 2HB  ALA A 186      18.969  14.793   0.906  1.00  1.39           H  
ATOM   2969 3HB  ALA A 186      20.495  15.672   0.910  1.00  1.39           H  
ATOM   2970  N   LYS A 187      20.387  18.585   0.744  1.00  1.33           N  
ATOM   2971  CA  LYS A 187      21.109  19.770   1.184  1.00  1.33           C  
ATOM   2972  C   LYS A 187      20.171  20.973   1.186  1.00  1.33           C  
ATOM   2973  O   LYS A 187      20.192  21.768   2.133  1.00  1.33           O  
ATOM   2974  CB  LYS A 187      22.348  19.985   0.328  1.00  1.33           C  
ATOM   2975  CG  LYS A 187      23.390  18.904   0.585  1.00  1.33           C  
ATOM   2976  CD  LYS A 187      24.627  19.049  -0.264  1.00  1.33           C  
ATOM   2977  CE  LYS A 187      25.595  17.917   0.046  1.00  1.33           C  
ATOM   2978  NZ  LYS A 187      26.804  17.952  -0.810  1.00  1.33           N  
ATOM   2979  H   LYS A 187      20.623  18.098  -0.127  1.00  1.33           H  
ATOM   2980  HA  LYS A 187      21.441  19.617   2.209  1.00  1.33           H  
ATOM   2981 1HB  LYS A 187      22.083  19.978  -0.721  1.00  1.33           H  
ATOM   2982 2HB  LYS A 187      22.788  20.956   0.554  1.00  1.33           H  
ATOM   2983 1HG  LYS A 187      23.679  18.928   1.635  1.00  1.33           H  
ATOM   2984 2HG  LYS A 187      22.939  17.926   0.377  1.00  1.33           H  
ATOM   2985 1HD  LYS A 187      24.359  19.010  -1.320  1.00  1.33           H  
ATOM   2986 2HD  LYS A 187      25.110  20.003  -0.058  1.00  1.33           H  
ATOM   2987 1HE  LYS A 187      25.899  17.985   1.090  1.00  1.33           H  
ATOM   2988 2HE  LYS A 187      25.078  16.975  -0.106  1.00  1.33           H  
ATOM   2989 1HZ  LYS A 187      27.406  17.172  -0.561  1.00  1.33           H  
ATOM   2990 2HZ  LYS A 187      26.534  17.872  -1.775  1.00  1.33           H  
ATOM   2991 3HZ  LYS A 187      27.296  18.817  -0.666  1.00  1.33           H  
ATOM   2992  N   GLU A 188      19.300  21.067   0.170  1.00  1.32           N  
ATOM   2993  CA  GLU A 188      18.321  22.151   0.123  1.00  1.32           C  
ATOM   2994  C   GLU A 188      17.369  22.039   1.311  1.00  1.32           C  
ATOM   2995  O   GLU A 188      17.008  23.047   1.927  1.00  1.32           O  
ATOM   2996  CB  GLU A 188      17.526  22.132  -1.182  1.00  1.32           C  
ATOM   2997  CG  GLU A 188      18.312  22.536  -2.432  1.00  1.32           C  
ATOM   2998  CD  GLU A 188      17.504  22.446  -3.730  1.00  1.32           C  
ATOM   2999  OE1 GLU A 188      16.587  21.657  -3.808  1.00  1.32           O  
ATOM   3000  OE2 GLU A 188      17.805  23.188  -4.638  1.00  1.32           O  
ATOM   3001  H   GLU A 188      19.355  20.391  -0.592  1.00  1.32           H  
ATOM   3002  HA  GLU A 188      18.850  23.102   0.194  1.00  1.32           H  
ATOM   3003 1HB  GLU A 188      17.106  21.142  -1.344  1.00  1.32           H  
ATOM   3004 2HB  GLU A 188      16.708  22.824  -1.079  1.00  1.32           H  
ATOM   3005 1HG  GLU A 188      18.662  23.559  -2.304  1.00  1.32           H  
ATOM   3006 2HG  GLU A 188      19.185  21.894  -2.511  1.00  1.32           H  
ATOM   3007  N   PHE A 189      17.007  20.804   1.668  1.00  1.34           N  
ATOM   3008  CA  PHE A 189      16.166  20.569   2.825  1.00  1.34           C  
ATOM   3009  C   PHE A 189      16.854  21.173   4.030  1.00  1.34           C  
ATOM   3010  O   PHE A 189      16.236  21.904   4.801  1.00  1.34           O  
ATOM   3011  CB  PHE A 189      15.945  19.083   3.079  1.00  1.34           C  
ATOM   3012  CG  PHE A 189      15.079  18.786   4.261  1.00  1.34           C  
ATOM   3013  CD1 PHE A 189      13.728  18.755   4.134  1.00  1.34           C  
ATOM   3014  CD2 PHE A 189      15.625  18.569   5.505  1.00  1.34           C  
ATOM   3015  CE1 PHE A 189      12.919  18.528   5.202  1.00  1.34           C  
ATOM   3016  CE2 PHE A 189      14.824  18.333   6.585  1.00  1.34           C  
ATOM   3017  CZ  PHE A 189      13.466  18.317   6.442  1.00  1.34           C  
ATOM   3018  H   PHE A 189      17.306  20.013   1.097  1.00  1.34           H  
ATOM   3019  HA  PHE A 189      15.209  21.062   2.675  1.00  1.34           H  
ATOM   3020 1HB  PHE A 189      15.514  18.650   2.199  1.00  1.34           H  
ATOM   3021 2HB  PHE A 189      16.872  18.603   3.246  1.00  1.34           H  
ATOM   3022  HD1 PHE A 189      13.304  18.912   3.163  1.00  1.34           H  
ATOM   3023  HD2 PHE A 189      16.711  18.595   5.624  1.00  1.34           H  
ATOM   3024  HE1 PHE A 189      11.847  18.517   5.059  1.00  1.34           H  
ATOM   3025  HE2 PHE A 189      15.272  18.173   7.557  1.00  1.34           H  
ATOM   3026  HZ  PHE A 189      12.830  18.137   7.304  1.00  1.34           H  
ATOM   3027  N   GLY A 190      18.148  20.868   4.182  1.00  1.37           N  
ATOM   3028  CA  GLY A 190      18.951  21.370   5.286  1.00  1.37           C  
ATOM   3029  C   GLY A 190      18.949  22.899   5.356  1.00  1.37           C  
ATOM   3030  O   GLY A 190      18.874  23.470   6.452  1.00  1.37           O  
ATOM   3031  H   GLY A 190      18.586  20.242   3.505  1.00  1.37           H  
ATOM   3032 1HA  GLY A 190      18.602  20.945   6.224  1.00  1.37           H  
ATOM   3033 2HA  GLY A 190      19.973  21.024   5.143  1.00  1.37           H  
ATOM   3034  N   GLU A 191      18.978  23.577   4.197  1.00  1.41           N  
ATOM   3035  CA  GLU A 191      18.929  25.041   4.217  1.00  1.41           C  
ATOM   3036  C   GLU A 191      17.594  25.479   4.818  1.00  1.41           C  
ATOM   3037  O   GLU A 191      17.528  26.417   5.624  1.00  1.41           O  
ATOM   3038  CB  GLU A 191      19.055  25.647   2.811  1.00  1.41           C  
ATOM   3039  CG  GLU A 191      20.413  25.502   2.122  1.00  1.41           C  
ATOM   3040  CD  GLU A 191      20.408  26.147   0.740  1.00  1.41           C  
ATOM   3041  OE1 GLU A 191      19.363  26.639   0.358  1.00  1.41           O  
ATOM   3042  OE2 GLU A 191      21.426  26.156   0.085  1.00  1.41           O  
ATOM   3043  H   GLU A 191      19.077  23.060   3.321  1.00  1.41           H  
ATOM   3044  HA  GLU A 191      19.735  25.417   4.847  1.00  1.41           H  
ATOM   3045 1HB  GLU A 191      18.312  25.199   2.157  1.00  1.41           H  
ATOM   3046 2HB  GLU A 191      18.830  26.712   2.863  1.00  1.41           H  
ATOM   3047 1HG  GLU A 191      21.183  25.967   2.736  1.00  1.41           H  
ATOM   3048 2HG  GLU A 191      20.645  24.441   2.027  1.00  1.41           H  
ATOM   3049  N   VAL A 192      16.531  24.762   4.463  1.00  1.46           N  
ATOM   3050  CA  VAL A 192      15.231  25.081   5.010  1.00  1.46           C  
ATOM   3051  C   VAL A 192      15.195  24.814   6.498  1.00  1.46           C  
ATOM   3052  O   VAL A 192      14.654  25.624   7.247  1.00  1.46           O  
ATOM   3053  CB  VAL A 192      14.084  24.330   4.340  1.00  1.46           C  
ATOM   3054  CG1 VAL A 192      12.825  24.625   5.165  1.00  1.46           C  
ATOM   3055  CG2 VAL A 192      13.955  24.798   2.877  1.00  1.46           C  
ATOM   3056  H   VAL A 192      16.638  24.002   3.784  1.00  1.46           H  
ATOM   3057  HA  VAL A 192      15.054  26.143   4.851  1.00  1.46           H  
ATOM   3058  HB  VAL A 192      14.263  23.265   4.372  1.00  1.46           H  
ATOM   3059 1HG1 VAL A 192      11.974  24.139   4.787  1.00  1.46           H  
ATOM   3060 2HG1 VAL A 192      12.994  24.279   6.182  1.00  1.46           H  
ATOM   3061 3HG1 VAL A 192      12.643  25.698   5.166  1.00  1.46           H  
ATOM   3062 1HG2 VAL A 192      13.137  24.296   2.388  1.00  1.46           H  
ATOM   3063 2HG2 VAL A 192      13.778  25.870   2.865  1.00  1.46           H  
ATOM   3064 3HG2 VAL A 192      14.883  24.574   2.346  1.00  1.46           H  
ATOM   3065  N   VAL A 193      15.793  23.708   6.941  1.00  1.51           N  
ATOM   3066  CA  VAL A 193      15.745  23.376   8.355  1.00  1.51           C  
ATOM   3067  C   VAL A 193      16.313  24.547   9.144  1.00  1.51           C  
ATOM   3068  O   VAL A 193      15.746  24.945  10.163  1.00  1.51           O  
ATOM   3069  CB  VAL A 193      16.653  22.189   8.720  1.00  1.51           C  
ATOM   3070  CG1 VAL A 193      16.636  22.041  10.177  1.00  1.51           C  
ATOM   3071  CG2 VAL A 193      16.276  20.929   8.065  1.00  1.51           C  
ATOM   3072  H   VAL A 193      16.230  23.079   6.268  1.00  1.51           H  
ATOM   3073  HA  VAL A 193      14.719  23.193   8.654  1.00  1.51           H  
ATOM   3074  HB  VAL A 193      17.667  22.451   8.427  1.00  1.51           H  
ATOM   3075 1HG1 VAL A 193      17.318  21.266  10.468  1.00  1.51           H  
ATOM   3076 2HG1 VAL A 193      16.911  22.961  10.616  1.00  1.51           H  
ATOM   3077 3HG1 VAL A 193      15.639  21.788  10.499  1.00  1.51           H  
ATOM   3078 1HG2 VAL A 193      16.979  20.164   8.352  1.00  1.51           H  
ATOM   3079 2HG2 VAL A 193      15.310  20.632   8.358  1.00  1.51           H  
ATOM   3080 3HG2 VAL A 193      16.305  21.058   7.008  1.00  1.51           H  
ATOM   3081  N   GLU A 194      17.446  25.094   8.686  1.00  1.60           N  
ATOM   3082  CA  GLU A 194      18.050  26.233   9.367  1.00  1.60           C  
ATOM   3083  C   GLU A 194      17.120  27.454   9.383  1.00  1.60           C  
ATOM   3084  O   GLU A 194      17.036  28.170  10.378  1.00  1.60           O  
ATOM   3085  CB  GLU A 194      19.407  26.580   8.757  1.00  1.60           C  
ATOM   3086  CG  GLU A 194      20.155  27.680   9.522  1.00  1.60           C  
ATOM   3087  CD  GLU A 194      21.579  27.917   9.044  1.00  1.60           C  
ATOM   3088  OE1 GLU A 194      22.020  27.239   8.147  1.00  1.60           O  
ATOM   3089  OE2 GLU A 194      22.222  28.782   9.591  1.00  1.60           O  
ATOM   3090  H   GLU A 194      17.884  24.704   7.846  1.00  1.60           H  
ATOM   3091  HA  GLU A 194      18.224  25.955  10.400  1.00  1.60           H  
ATOM   3092 1HB  GLU A 194      20.032  25.686   8.733  1.00  1.60           H  
ATOM   3093 2HB  GLU A 194      19.268  26.911   7.727  1.00  1.60           H  
ATOM   3094 1HG  GLU A 194      19.591  28.609   9.422  1.00  1.60           H  
ATOM   3095 2HG  GLU A 194      20.172  27.414  10.578  1.00  1.60           H  
ATOM   3096  N   ASN A 195      16.400  27.704   8.293  1.00  1.75           N  
ATOM   3097  CA  ASN A 195      15.485  28.845   8.285  1.00  1.75           C  
ATOM   3098  C   ASN A 195      14.306  28.627   9.253  1.00  1.75           C  
ATOM   3099  O   ASN A 195      13.802  29.568   9.871  1.00  1.75           O  
ATOM   3100  CB  ASN A 195      14.978  29.090   6.877  1.00  1.75           C  
ATOM   3101  CG  ASN A 195      16.031  29.681   5.971  1.00  1.75           C  
ATOM   3102  OD1 ASN A 195      16.985  30.327   6.426  1.00  1.75           O  
ATOM   3103  ND2 ASN A 195      15.875  29.467   4.689  1.00  1.75           N  
ATOM   3104  H   ASN A 195      16.507  27.116   7.463  1.00  1.75           H  
ATOM   3105  HA  ASN A 195      16.029  29.726   8.625  1.00  1.75           H  
ATOM   3106 1HB  ASN A 195      14.639  28.145   6.449  1.00  1.75           H  
ATOM   3107 2HB  ASN A 195      14.121  29.758   6.909  1.00  1.75           H  
ATOM   3108 1HD2 ASN A 195      16.541  29.828   4.039  1.00  1.75           H  
ATOM   3109 2HD2 ASN A 195      15.093  28.937   4.365  1.00  1.75           H  
ATOM   3110  N   VAL A 196      13.900  27.368   9.383  1.00  1.97           N  
ATOM   3111  CA  VAL A 196      12.793  26.909  10.218  1.00  1.97           C  
ATOM   3112  C   VAL A 196      13.105  26.797  11.702  1.00  1.97           C  
ATOM   3113  O   VAL A 196      12.230  27.018  12.534  1.00  1.97           O  
ATOM   3114  CB  VAL A 196      12.273  25.567   9.732  1.00  1.97           C  
ATOM   3115  CG1 VAL A 196      11.249  25.035  10.697  1.00  1.97           C  
ATOM   3116  CG2 VAL A 196      11.646  25.744   8.374  1.00  1.97           C  
ATOM   3117  H   VAL A 196      14.377  26.668   8.816  1.00  1.97           H  
ATOM   3118  HA  VAL A 196      11.985  27.632  10.106  1.00  1.97           H  
ATOM   3119  HB  VAL A 196      13.100  24.863   9.673  1.00  1.97           H  
ATOM   3120 1HG1 VAL A 196      10.894  24.096  10.344  1.00  1.97           H  
ATOM   3121 2HG1 VAL A 196      11.705  24.908  11.678  1.00  1.97           H  
ATOM   3122 3HG1 VAL A 196      10.413  25.733  10.769  1.00  1.97           H  
ATOM   3123 1HG2 VAL A 196      11.289  24.786   8.014  1.00  1.97           H  
ATOM   3124 2HG2 VAL A 196      10.817  26.445   8.448  1.00  1.97           H  
ATOM   3125 3HG2 VAL A 196      12.372  26.136   7.689  1.00  1.97           H  
ATOM   3126  N   ILE A 197      14.317  26.359  12.044  1.00  2.26           N  
ATOM   3127  CA  ILE A 197      14.686  26.156  13.440  1.00  2.26           C  
ATOM   3128  C   ILE A 197      14.607  27.473  14.228  1.00  2.26           C  
ATOM   3129  O   ILE A 197      14.456  27.455  15.444  1.00  2.26           O  
ATOM   3130  CB  ILE A 197      16.109  25.568  13.563  1.00  2.26           C  
ATOM   3131  CG1 ILE A 197      16.297  24.967  14.906  1.00  2.26           C  
ATOM   3132  CG2 ILE A 197      17.166  26.638  13.381  1.00  2.26           C  
ATOM   3133  CD1 ILE A 197      17.527  24.168  15.044  1.00  2.26           C  
ATOM   3134  H   ILE A 197      14.988  26.142  11.315  1.00  2.26           H  
ATOM   3135  HA  ILE A 197      13.987  25.454  13.884  1.00  2.26           H  
ATOM   3136  HB  ILE A 197      16.228  24.789  12.816  1.00  2.26           H  
ATOM   3137 1HG1 ILE A 197      16.307  25.755  15.648  1.00  2.26           H  
ATOM   3138 2HG1 ILE A 197      15.470  24.304  15.095  1.00  2.26           H  
ATOM   3139 1HG2 ILE A 197      18.154  26.199  13.465  1.00  2.26           H  
ATOM   3140 2HG2 ILE A 197      17.056  27.075  12.424  1.00  2.26           H  
ATOM   3141 3HG2 ILE A 197      17.054  27.403  14.143  1.00  2.26           H  
ATOM   3142 1HD1 ILE A 197      17.553  23.768  16.036  1.00  2.26           H  
ATOM   3143 2HD1 ILE A 197      17.527  23.369  14.328  1.00  2.26           H  
ATOM   3144 3HD1 ILE A 197      18.396  24.784  14.876  1.00  2.26           H  
ATOM   3145  N   ASN A 198      14.722  28.612  13.547  1.00  2.53           N  
ATOM   3146  CA  ASN A 198      14.583  29.904  14.205  1.00  2.53           C  
ATOM   3147  C   ASN A 198      13.110  30.054  14.622  1.00  2.53           C  
ATOM   3148  O   ASN A 198      12.243  29.663  13.850  1.00  2.53           O  
ATOM   3149  CB  ASN A 198      14.983  30.998  13.236  1.00  2.53           C  
ATOM   3150  CG  ASN A 198      16.438  31.020  12.950  1.00  2.53           C  
ATOM   3151  OD1 ASN A 198      17.253  30.781  13.850  1.00  2.53           O  
ATOM   3152  ND2 ASN A 198      16.797  31.291  11.722  1.00  2.53           N  
ATOM   3153  H   ASN A 198      14.870  28.571  12.545  1.00  2.53           H  
ATOM   3154  HA  ASN A 198      15.222  29.914  15.081  1.00  2.53           H  
ATOM   3155 1HB  ASN A 198      14.453  30.840  12.293  1.00  2.53           H  
ATOM   3156 2HB  ASN A 198      14.685  31.957  13.609  1.00  2.53           H  
ATOM   3157 1HD2 ASN A 198      17.764  31.302  11.467  1.00  2.53           H  
ATOM   3158 2HD2 ASN A 198      16.101  31.479  11.025  1.00  2.53           H  
ATOM   3159  N   ASN A 199      12.753  30.625  15.791  1.00  2.71           N  
ATOM   3160  CA  ASN A 199      13.527  31.257  16.874  1.00  2.71           C  
ATOM   3161  C   ASN A 199      13.155  30.557  18.202  1.00  2.71           C  
ATOM   3162  O   ASN A 199      12.956  29.342  18.228  1.00  2.71           O  
ATOM   3163  CB  ASN A 199      13.252  32.758  16.916  1.00  2.71           C  
ATOM   3164  CG  ASN A 199      13.859  33.497  15.762  1.00  2.71           C  
ATOM   3165  OD1 ASN A 199      15.087  33.625  15.670  1.00  2.71           O  
ATOM   3166  ND2 ASN A 199      13.028  33.989  14.880  1.00  2.71           N  
ATOM   3167  H   ASN A 199      11.753  30.642  15.935  1.00  2.71           H  
ATOM   3168  HA  ASN A 199      14.590  31.105  16.723  1.00  2.71           H  
ATOM   3169 1HB  ASN A 199      12.175  32.939  16.935  1.00  2.71           H  
ATOM   3170 2HB  ASN A 199      13.680  33.201  17.802  1.00  2.71           H  
ATOM   3171 1HD2 ASN A 199      13.376  34.496  14.091  1.00  2.71           H  
ATOM   3172 2HD2 ASN A 199      12.042  33.863  14.996  1.00  2.71           H  
ATOM   3173  N   LEU A 200      13.055  31.328  19.297  1.00  2.72           N  
ATOM   3174  CA  LEU A 200      12.754  30.914  20.692  1.00  2.72           C  
ATOM   3175  C   LEU A 200      11.929  29.630  20.936  1.00  2.72           C  
ATOM   3176  O   LEU A 200      12.037  29.026  22.009  1.00  2.72           O  
ATOM   3177  CB  LEU A 200      12.013  32.049  21.394  1.00  2.72           C  
ATOM   3178  CG  LEU A 200      11.635  31.780  22.854  1.00  2.72           C  
ATOM   3179  CD1 LEU A 200      12.900  31.600  23.667  1.00  2.72           C  
ATOM   3180  CD2 LEU A 200      10.802  32.934  23.389  1.00  2.72           C  
ATOM   3181  H   LEU A 200      13.220  32.313  19.180  1.00  2.72           H  
ATOM   3182  HA  LEU A 200      13.716  30.777  21.192  1.00  2.72           H  
ATOM   3183 1HB  LEU A 200      12.635  32.942  21.370  1.00  2.72           H  
ATOM   3184 2HB  LEU A 200      11.091  32.252  20.848  1.00  2.72           H  
ATOM   3185  HG  LEU A 200      11.057  30.852  22.915  1.00  2.72           H  
ATOM   3186 1HD1 LEU A 200      12.642  31.391  24.704  1.00  2.72           H  
ATOM   3187 2HD1 LEU A 200      13.480  30.772  23.261  1.00  2.72           H  
ATOM   3188 3HD1 LEU A 200      13.495  32.510  23.617  1.00  2.72           H  
ATOM   3189 1HD2 LEU A 200      10.533  32.735  24.428  1.00  2.72           H  
ATOM   3190 2HD2 LEU A 200      11.379  33.857  23.334  1.00  2.72           H  
ATOM   3191 3HD2 LEU A 200       9.896  33.034  22.792  1.00  2.72           H  
ATOM   3192  N   ASP A 201      11.110  29.199  19.973  1.00  2.56           N  
ATOM   3193  CA  ASP A 201      10.312  27.979  20.116  1.00  2.56           C  
ATOM   3194  C   ASP A 201      11.215  26.799  20.484  1.00  2.56           C  
ATOM   3195  O   ASP A 201      10.784  25.883  21.178  1.00  2.56           O  
ATOM   3196  CB  ASP A 201       9.555  27.669  18.824  1.00  2.56           C  
ATOM   3197  CG  ASP A 201       8.381  28.628  18.555  1.00  2.56           C  
ATOM   3198  OD1 ASP A 201       7.994  29.351  19.451  1.00  2.56           O  
ATOM   3199  OD2 ASP A 201       7.885  28.627  17.454  1.00  2.56           O  
ATOM   3200  H   ASP A 201      11.073  29.711  19.105  1.00  2.56           H  
ATOM   3201  HA  ASP A 201       9.589  28.132  20.911  1.00  2.56           H  
ATOM   3202 1HB  ASP A 201      10.253  27.717  17.982  1.00  2.56           H  
ATOM   3203 2HB  ASP A 201       9.171  26.652  18.870  1.00  2.56           H  
ATOM   3204  N   ILE A 202      12.482  26.864  20.074  1.00  2.28           N  
ATOM   3205  CA  ILE A 202      13.466  25.828  20.374  1.00  2.28           C  
ATOM   3206  C   ILE A 202      13.617  25.640  21.879  1.00  2.28           C  
ATOM   3207  O   ILE A 202      13.736  24.510  22.360  1.00  2.28           O  
ATOM   3208  CB  ILE A 202      14.822  26.208  19.752  1.00  2.28           C  
ATOM   3209  CG1 ILE A 202      14.652  26.180  18.267  1.00  2.28           C  
ATOM   3210  CG2 ILE A 202      16.005  25.345  20.237  1.00  2.28           C  
ATOM   3211  CD1 ILE A 202      14.218  24.836  17.736  1.00  2.28           C  
ATOM   3212  H   ILE A 202      12.747  27.672  19.504  1.00  2.28           H  
ATOM   3213  HA  ILE A 202      13.130  24.897  19.939  1.00  2.28           H  
ATOM   3214  HB  ILE A 202      15.033  27.245  20.024  1.00  2.28           H  
ATOM   3215 1HG1 ILE A 202      13.890  26.914  17.995  1.00  2.28           H  
ATOM   3216 2HG1 ILE A 202      15.587  26.466  17.789  1.00  2.28           H  
ATOM   3217 1HG2 ILE A 202      16.925  25.702  19.770  1.00  2.28           H  
ATOM   3218 2HG2 ILE A 202      16.097  25.433  21.322  1.00  2.28           H  
ATOM   3219 3HG2 ILE A 202      15.866  24.322  19.974  1.00  2.28           H  
ATOM   3220 1HD1 ILE A 202      14.087  24.923  16.675  1.00  2.28           H  
ATOM   3221 2HD1 ILE A 202      14.969  24.078  17.963  1.00  2.28           H  
ATOM   3222 3HD1 ILE A 202      13.273  24.558  18.186  1.00  2.28           H  
ATOM   3223  N   ASP A 203      13.591  26.735  22.630  1.00  1.96           N  
ATOM   3224  CA  ASP A 203      13.768  26.640  24.062  1.00  1.96           C  
ATOM   3225  C   ASP A 203      12.444  26.258  24.681  1.00  1.96           C  
ATOM   3226  O   ASP A 203      12.410  25.508  25.660  1.00  1.96           O  
ATOM   3227  CB  ASP A 203      14.271  27.960  24.626  1.00  1.96           C  
ATOM   3228  CG  ASP A 203      15.678  28.305  24.130  1.00  1.96           C  
ATOM   3229  OD1 ASP A 203      16.566  27.504  24.310  1.00  1.96           O  
ATOM   3230  OD2 ASP A 203      15.847  29.360  23.564  1.00  1.96           O  
ATOM   3231  H   ASP A 203      13.411  27.641  22.208  1.00  1.96           H  
ATOM   3232  HA  ASP A 203      14.495  25.869  24.285  1.00  1.96           H  
ATOM   3233 1HB  ASP A 203      13.582  28.747  24.341  1.00  1.96           H  
ATOM   3234 2HB  ASP A 203      14.278  27.912  25.714  1.00  1.96           H  
ATOM   3235  N   ASN A 204      11.346  26.720  24.077  1.00  1.68           N  
ATOM   3236  CA  ASN A 204      10.033  26.377  24.607  1.00  1.68           C  
ATOM   3237  C   ASN A 204       9.842  24.857  24.511  1.00  1.68           C  
ATOM   3238  O   ASN A 204       9.273  24.231  25.410  1.00  1.68           O  
ATOM   3239  CB  ASN A 204       8.920  27.070  23.844  1.00  1.68           C  
ATOM   3240  CG  ASN A 204       8.835  28.576  24.056  1.00  1.68           C  
ATOM   3241  OD1 ASN A 204       9.390  29.155  24.996  1.00  1.68           O  
ATOM   3242  ND2 ASN A 204       8.101  29.213  23.178  1.00  1.68           N  
ATOM   3243  H   ASN A 204      11.441  27.339  23.270  1.00  1.68           H  
ATOM   3244  HA  ASN A 204       9.986  26.663  25.658  1.00  1.68           H  
ATOM   3245 1HB  ASN A 204       9.035  26.869  22.787  1.00  1.68           H  
ATOM   3246 2HB  ASN A 204       7.971  26.632  24.145  1.00  1.68           H  
ATOM   3247 1HD2 ASN A 204       7.968  30.201  23.246  1.00  1.68           H  
ATOM   3248 2HD2 ASN A 204       7.649  28.700  22.444  1.00  1.68           H  
ATOM   3249  N   TYR A 205      10.345  24.260  23.424  1.00  1.48           N  
ATOM   3250  CA  TYR A 205      10.246  22.823  23.206  1.00  1.48           C  
ATOM   3251  C   TYR A 205      10.991  22.062  24.305  1.00  1.48           C  
ATOM   3252  O   TYR A 205      10.467  21.095  24.872  1.00  1.48           O  
ATOM   3253  CB  TYR A 205      10.823  22.469  21.840  1.00  1.48           C  
ATOM   3254  CG  TYR A 205       9.985  22.907  20.616  1.00  1.48           C  
ATOM   3255  CD1 TYR A 205      10.622  23.264  19.423  1.00  1.48           C  
ATOM   3256  CD2 TYR A 205       8.607  22.948  20.681  1.00  1.48           C  
ATOM   3257  CE1 TYR A 205       9.899  23.647  18.319  1.00  1.48           C  
ATOM   3258  CE2 TYR A 205       7.872  23.334  19.566  1.00  1.48           C  
ATOM   3259  CZ  TYR A 205       8.515  23.678  18.387  1.00  1.48           C  
ATOM   3260  OH  TYR A 205       7.777  24.049  17.277  1.00  1.48           O  
ATOM   3261  H   TYR A 205      10.775  24.838  22.702  1.00  1.48           H  
ATOM   3262  HA  TYR A 205       9.195  22.533  23.245  1.00  1.48           H  
ATOM   3263 1HB  TYR A 205      11.784  22.950  21.753  1.00  1.48           H  
ATOM   3264 2HB  TYR A 205      10.985  21.391  21.773  1.00  1.48           H  
ATOM   3265  HD1 TYR A 205      11.688  23.242  19.363  1.00  1.48           H  
ATOM   3266  HD2 TYR A 205       8.097  22.672  21.603  1.00  1.48           H  
ATOM   3267  HE1 TYR A 205      10.414  23.918  17.400  1.00  1.48           H  
ATOM   3268  HE2 TYR A 205       6.784  23.361  19.619  1.00  1.48           H  
ATOM   3269  HH  TYR A 205       6.861  24.194  17.536  1.00  1.48           H  
ATOM   3270  N   TYR A 206      12.181  22.551  24.678  1.00  1.34           N  
ATOM   3271  CA  TYR A 206      12.921  21.902  25.755  1.00  1.34           C  
ATOM   3272  C   TYR A 206      12.183  22.056  27.087  1.00  1.34           C  
ATOM   3273  O   TYR A 206      12.156  21.122  27.896  1.00  1.34           O  
ATOM   3274  CB  TYR A 206      14.320  22.492  25.896  1.00  1.34           C  
ATOM   3275  CG  TYR A 206      15.353  22.070  24.892  1.00  1.34           C  
ATOM   3276  CD1 TYR A 206      15.818  22.959  23.959  1.00  1.34           C  
ATOM   3277  CD2 TYR A 206      15.866  20.808  24.943  1.00  1.34           C  
ATOM   3278  CE1 TYR A 206      16.787  22.590  23.080  1.00  1.34           C  
ATOM   3279  CE2 TYR A 206      16.858  20.430  24.067  1.00  1.34           C  
ATOM   3280  CZ  TYR A 206      17.312  21.327  23.142  1.00  1.34           C  
ATOM   3281  OH  TYR A 206      18.297  20.987  22.288  1.00  1.34           O  
ATOM   3282  H   TYR A 206      12.586  23.344  24.173  1.00  1.34           H  
ATOM   3283  HA  TYR A 206      12.999  20.838  25.532  1.00  1.34           H  
ATOM   3284 1HB  TYR A 206      14.235  23.576  25.836  1.00  1.34           H  
ATOM   3285 2HB  TYR A 206      14.701  22.245  26.885  1.00  1.34           H  
ATOM   3286  HD1 TYR A 206      15.424  23.954  23.924  1.00  1.34           H  
ATOM   3287  HD2 TYR A 206      15.490  20.111  25.687  1.00  1.34           H  
ATOM   3288  HE1 TYR A 206      17.147  23.304  22.343  1.00  1.34           H  
ATOM   3289  HE2 TYR A 206      17.279  19.425  24.111  1.00  1.34           H  
ATOM   3290  HH  TYR A 206      18.260  20.034  22.132  1.00  1.34           H  
ATOM   3291  N   GLN A 207      11.565  23.227  27.301  1.00  1.23           N  
ATOM   3292  CA  GLN A 207      10.809  23.491  28.527  1.00  1.23           C  
ATOM   3293  C   GLN A 207       9.616  22.565  28.614  1.00  1.23           C  
ATOM   3294  O   GLN A 207       9.266  22.069  29.694  1.00  1.23           O  
ATOM   3295  CB  GLN A 207      10.353  24.954  28.584  1.00  1.23           C  
ATOM   3296  CG  GLN A 207      11.480  25.949  28.796  1.00  1.23           C  
ATOM   3297  CD  GLN A 207      11.040  27.378  28.668  1.00  1.23           C  
ATOM   3298  OE1 GLN A 207       9.962  27.676  28.146  1.00  1.23           O  
ATOM   3299  NE2 GLN A 207      11.875  28.293  29.155  1.00  1.23           N  
ATOM   3300  H   GLN A 207      11.649  23.966  26.602  1.00  1.23           H  
ATOM   3301  HA  GLN A 207      11.432  23.290  29.383  1.00  1.23           H  
ATOM   3302 1HB  GLN A 207       9.850  25.212  27.662  1.00  1.23           H  
ATOM   3303 2HB  GLN A 207       9.635  25.078  29.392  1.00  1.23           H  
ATOM   3304 1HG  GLN A 207      11.845  25.831  29.806  1.00  1.23           H  
ATOM   3305 2HG  GLN A 207      12.275  25.756  28.086  1.00  1.23           H  
ATOM   3306 1HE2 GLN A 207      11.636  29.263  29.100  1.00  1.23           H  
ATOM   3307 2HE2 GLN A 207      12.738  28.013  29.574  1.00  1.23           H  
ATOM   3308  N   LYS A 208       8.984  22.290  27.478  1.00  1.14           N  
ATOM   3309  CA  LYS A 208       7.859  21.393  27.529  1.00  1.14           C  
ATOM   3310  C   LYS A 208       8.344  20.046  28.039  1.00  1.14           C  
ATOM   3311  O   LYS A 208       7.731  19.469  28.937  1.00  1.14           O  
ATOM   3312  CB  LYS A 208       7.173  21.227  26.181  1.00  1.14           C  
ATOM   3313  CG  LYS A 208       5.905  20.389  26.316  1.00  1.14           C  
ATOM   3314  CD  LYS A 208       5.126  20.254  25.041  1.00  1.14           C  
ATOM   3315  CE  LYS A 208       3.804  19.548  25.325  1.00  1.14           C  
ATOM   3316  NZ  LYS A 208       3.035  19.323  24.109  1.00  1.14           N  
ATOM   3317  H   LYS A 208       9.265  22.735  26.604  1.00  1.14           H  
ATOM   3318  HA  LYS A 208       7.130  21.783  28.239  1.00  1.14           H  
ATOM   3319 1HB  LYS A 208       6.921  22.206  25.767  1.00  1.14           H  
ATOM   3320 2HB  LYS A 208       7.850  20.732  25.481  1.00  1.14           H  
ATOM   3321 1HG  LYS A 208       6.189  19.388  26.642  1.00  1.14           H  
ATOM   3322 2HG  LYS A 208       5.263  20.826  27.080  1.00  1.14           H  
ATOM   3323 1HD  LYS A 208       4.932  21.236  24.609  1.00  1.14           H  
ATOM   3324 2HD  LYS A 208       5.694  19.657  24.322  1.00  1.14           H  
ATOM   3325 1HE  LYS A 208       3.998  18.586  25.804  1.00  1.14           H  
ATOM   3326 2HE  LYS A 208       3.218  20.169  25.999  1.00  1.14           H  
ATOM   3327 1HZ  LYS A 208       2.171  18.855  24.330  1.00  1.14           H  
ATOM   3328 2HZ  LYS A 208       2.844  20.193  23.640  1.00  1.14           H  
ATOM   3329 3HZ  LYS A 208       3.605  18.713  23.525  1.00  1.14           H  
ATOM   3330  N   VAL A 209       9.472  19.562  27.517  1.00  1.06           N  
ATOM   3331  CA  VAL A 209       9.971  18.261  27.947  1.00  1.06           C  
ATOM   3332  C   VAL A 209      10.343  18.263  29.424  1.00  1.06           C  
ATOM   3333  O   VAL A 209      10.016  17.328  30.153  1.00  1.06           O  
ATOM   3334  CB  VAL A 209      11.183  17.837  27.125  1.00  1.06           C  
ATOM   3335  CG1 VAL A 209      11.780  16.543  27.732  1.00  1.06           C  
ATOM   3336  CG2 VAL A 209      10.729  17.660  25.703  1.00  1.06           C  
ATOM   3337  H   VAL A 209       9.954  20.086  26.781  1.00  1.06           H  
ATOM   3338  HA  VAL A 209       9.181  17.527  27.788  1.00  1.06           H  
ATOM   3339  HB  VAL A 209      11.956  18.607  27.171  1.00  1.06           H  
ATOM   3340 1HG1 VAL A 209      12.636  16.232  27.173  1.00  1.06           H  
ATOM   3341 2HG1 VAL A 209      12.082  16.732  28.764  1.00  1.06           H  
ATOM   3342 3HG1 VAL A 209      11.029  15.752  27.710  1.00  1.06           H  
ATOM   3343 1HG2 VAL A 209      11.536  17.357  25.074  1.00  1.06           H  
ATOM   3344 2HG2 VAL A 209       9.968  16.917  25.690  1.00  1.06           H  
ATOM   3345 3HG2 VAL A 209      10.322  18.601  25.335  1.00  1.06           H  
ATOM   3346  N   ALA A 210      11.005  19.329  29.871  1.00  1.00           N  
ATOM   3347  CA  ALA A 210      11.417  19.471  31.266  1.00  1.00           C  
ATOM   3348  C   ALA A 210      10.237  19.424  32.223  1.00  1.00           C  
ATOM   3349  O   ALA A 210      10.370  18.945  33.353  1.00  1.00           O  
ATOM   3350  CB  ALA A 210      12.146  20.780  31.459  1.00  1.00           C  
ATOM   3351  H   ALA A 210      11.253  20.064  29.208  1.00  1.00           H  
ATOM   3352  HA  ALA A 210      12.073  18.641  31.509  1.00  1.00           H  
ATOM   3353 1HB  ALA A 210      12.473  20.864  32.490  1.00  1.00           H  
ATOM   3354 2HB  ALA A 210      13.000  20.803  30.799  1.00  1.00           H  
ATOM   3355 3HB  ALA A 210      11.480  21.603  31.219  1.00  1.00           H  
ATOM   3356  N   THR A 211       9.095  19.947  31.787  1.00  0.95           N  
ATOM   3357  CA  THR A 211       7.912  19.989  32.621  1.00  0.95           C  
ATOM   3358  C   THR A 211       6.888  18.870  32.332  1.00  0.95           C  
ATOM   3359  O   THR A 211       6.019  18.608  33.169  1.00  0.95           O  
ATOM   3360  CB  THR A 211       7.272  21.388  32.516  1.00  0.95           C  
ATOM   3361  OG1 THR A 211       6.899  21.658  31.161  1.00  0.95           O  
ATOM   3362  CG2 THR A 211       8.280  22.441  32.963  1.00  0.95           C  
ATOM   3363  H   THR A 211       9.060  20.373  30.859  1.00  0.95           H  
ATOM   3364  HA  THR A 211       8.232  19.866  33.653  1.00  0.95           H  
ATOM   3365  HB  THR A 211       6.388  21.434  33.147  1.00  0.95           H  
ATOM   3366  HG1 THR A 211       7.719  21.690  30.605  1.00  0.95           H  
ATOM   3367 1HG2 THR A 211       7.830  23.430  32.887  1.00  0.95           H  
ATOM   3368 2HG2 THR A 211       8.572  22.251  33.994  1.00  0.95           H  
ATOM   3369 3HG2 THR A 211       9.159  22.396  32.322  1.00  0.95           H  
ATOM   3370  N   THR A 212       6.998  18.178  31.190  1.00  0.93           N  
ATOM   3371  CA  THR A 212       6.054  17.108  30.861  1.00  0.93           C  
ATOM   3372  C   THR A 212       6.034  16.023  31.915  1.00  0.93           C  
ATOM   3373  O   THR A 212       7.060  15.431  32.259  1.00  0.93           O  
ATOM   3374  CB  THR A 212       6.362  16.463  29.488  1.00  0.93           C  
ATOM   3375  OG1 THR A 212       6.246  17.448  28.466  1.00  0.93           O  
ATOM   3376  CG2 THR A 212       5.414  15.306  29.192  1.00  0.93           C  
ATOM   3377  H   THR A 212       7.709  18.437  30.512  1.00  0.93           H  
ATOM   3378  HA  THR A 212       5.057  17.543  30.810  1.00  0.93           H  
ATOM   3379  HB  THR A 212       7.391  16.093  29.497  1.00  0.93           H  
ATOM   3380  HG1 THR A 212       6.667  18.268  28.773  1.00  0.93           H  
ATOM   3381 1HG2 THR A 212       5.654  14.874  28.228  1.00  0.93           H  
ATOM   3382 2HG2 THR A 212       5.511  14.542  29.958  1.00  0.93           H  
ATOM   3383 3HG2 THR A 212       4.391  15.676  29.177  1.00  0.93           H  
ATOM   3384  N   ASN A 213       4.840  15.681  32.380  1.00  0.92           N  
ATOM   3385  CA  ASN A 213       4.759  14.680  33.419  1.00  0.92           C  
ATOM   3386  C   ASN A 213       4.831  13.265  32.874  1.00  0.92           C  
ATOM   3387  O   ASN A 213       3.822  12.562  32.721  1.00  0.92           O  
ATOM   3388  CB  ASN A 213       3.518  14.861  34.250  1.00  0.92           C  
ATOM   3389  CG  ASN A 213       3.529  13.971  35.444  1.00  0.92           C  
ATOM   3390  OD1 ASN A 213       4.306  12.997  35.514  1.00  0.92           O  
ATOM   3391  ND2 ASN A 213       2.686  14.275  36.406  1.00  0.92           N  
ATOM   3392  H   ASN A 213       4.014  16.162  32.056  1.00  0.92           H  
ATOM   3393  HA  ASN A 213       5.621  14.809  34.078  1.00  0.92           H  
ATOM   3394 1HB  ASN A 213       3.441  15.900  34.576  1.00  0.92           H  
ATOM   3395 2HB  ASN A 213       2.639  14.636  33.648  1.00  0.92           H  
ATOM   3396 1HD2 ASN A 213       2.647  13.718  37.238  1.00  0.92           H  
ATOM   3397 2HD2 ASN A 213       2.082  15.067  36.310  1.00  0.92           H  
ATOM   3398  N   LEU A 214       6.059  12.816  32.701  1.00  0.92           N  
ATOM   3399  CA  LEU A 214       6.338  11.516  32.121  1.00  0.92           C  
ATOM   3400  C   LEU A 214       6.125  10.378  33.109  1.00  0.92           C  
ATOM   3401  O   LEU A 214       6.290   9.211  32.740  1.00  0.92           O  
ATOM   3402  CB  LEU A 214       7.762  11.459  31.556  1.00  0.92           C  
ATOM   3403  CG  LEU A 214       8.021  12.379  30.342  1.00  0.92           C  
ATOM   3404  CD1 LEU A 214       9.473  12.297  29.953  1.00  0.92           C  
ATOM   3405  CD2 LEU A 214       7.124  11.951  29.182  1.00  0.92           C  
ATOM   3406  H   LEU A 214       6.815  13.483  32.875  1.00  0.92           H  
ATOM   3407  HA  LEU A 214       5.650  11.371  31.289  1.00  0.92           H  
ATOM   3408 1HB  LEU A 214       8.462  11.746  32.345  1.00  0.92           H  
ATOM   3409 2HB  LEU A 214       7.981  10.431  31.256  1.00  0.92           H  
ATOM   3410  HG  LEU A 214       7.801  13.416  30.615  1.00  0.92           H  
ATOM   3411 1HD1 LEU A 214       9.654  12.953  29.106  1.00  0.92           H  
ATOM   3412 2HD1 LEU A 214      10.096  12.611  30.796  1.00  0.92           H  
ATOM   3413 3HD1 LEU A 214       9.715  11.271  29.683  1.00  0.92           H  
ATOM   3414 1HD2 LEU A 214       7.300  12.595  28.322  1.00  0.92           H  
ATOM   3415 2HD2 LEU A 214       7.349  10.926  28.916  1.00  0.92           H  
ATOM   3416 3HD2 LEU A 214       6.082  12.026  29.483  1.00  0.92           H  
ATOM   3417  N   SER A 215       5.690  10.685  34.348  1.00  0.93           N  
ATOM   3418  CA  SER A 215       5.431   9.620  35.311  1.00  0.93           C  
ATOM   3419  C   SER A 215       4.284   8.755  34.792  1.00  0.93           C  
ATOM   3420  O   SER A 215       4.123   7.606  35.205  1.00  0.93           O  
ATOM   3421  CB  SER A 215       5.116  10.152  36.712  1.00  0.93           C  
ATOM   3422  OG  SER A 215       3.877  10.789  36.775  1.00  0.93           O  
ATOM   3423  H   SER A 215       5.503  11.653  34.617  1.00  0.93           H  
ATOM   3424  HA  SER A 215       6.315   9.000  35.388  1.00  0.93           H  
ATOM   3425 1HB  SER A 215       5.133   9.322  37.416  1.00  0.93           H  
ATOM   3426 2HB  SER A 215       5.895  10.849  37.015  1.00  0.93           H  
ATOM   3427  HG  SER A 215       3.992  11.626  36.318  1.00  0.93           H  
ATOM   3428  N   SER A 216       3.493   9.293  33.850  1.00  0.96           N  
ATOM   3429  CA  SER A 216       2.416   8.535  33.234  1.00  0.96           C  
ATOM   3430  C   SER A 216       2.979   7.354  32.430  1.00  0.96           C  
ATOM   3431  O   SER A 216       2.379   6.279  32.384  1.00  0.96           O  
ATOM   3432  CB  SER A 216       1.612   9.426  32.312  1.00  0.96           C  
ATOM   3433  OG  SER A 216       0.954  10.432  33.028  1.00  0.96           O  
ATOM   3434  H   SER A 216       3.650  10.260  33.551  1.00  0.96           H  
ATOM   3435  HA  SER A 216       1.767   8.147  34.019  1.00  0.96           H  
ATOM   3436 1HB  SER A 216       2.278   9.879  31.574  1.00  0.96           H  
ATOM   3437 2HB  SER A 216       0.886   8.823  31.772  1.00  0.96           H  
ATOM   3438  HG  SER A 216       1.651  11.034  33.329  1.00  0.96           H  
ATOM   3439  N   VAL A 217       4.126   7.570  31.774  1.00  0.98           N  
ATOM   3440  CA  VAL A 217       4.756   6.583  30.903  1.00  0.98           C  
ATOM   3441  C   VAL A 217       5.373   5.525  31.768  1.00  0.98           C  
ATOM   3442  O   VAL A 217       5.258   4.323  31.510  1.00  0.98           O  
ATOM   3443  CB  VAL A 217       5.879   7.227  30.084  1.00  0.98           C  
ATOM   3444  CG1 VAL A 217       6.624   6.165  29.230  1.00  0.98           C  
ATOM   3445  CG2 VAL A 217       5.326   8.326  29.248  1.00  0.98           C  
ATOM   3446  H   VAL A 217       4.614   8.450  31.909  1.00  0.98           H  
ATOM   3447  HA  VAL A 217       4.006   6.140  30.248  1.00  0.98           H  
ATOM   3448  HB  VAL A 217       6.614   7.646  30.770  1.00  0.98           H  
ATOM   3449 1HG1 VAL A 217       7.435   6.643  28.679  1.00  0.98           H  
ATOM   3450 2HG1 VAL A 217       7.037   5.397  29.884  1.00  0.98           H  
ATOM   3451 3HG1 VAL A 217       5.934   5.708  28.523  1.00  0.98           H  
ATOM   3452 1HG2 VAL A 217       6.146   8.765  28.738  1.00  0.98           H  
ATOM   3453 2HG2 VAL A 217       4.602   7.931  28.537  1.00  0.98           H  
ATOM   3454 3HG2 VAL A 217       4.848   9.071  29.888  1.00  0.98           H  
ATOM   3455  N   ILE A 218       6.031   5.998  32.814  1.00  1.01           N  
ATOM   3456  CA  ILE A 218       6.704   5.137  33.753  1.00  1.01           C  
ATOM   3457  C   ILE A 218       5.679   4.243  34.442  1.00  1.01           C  
ATOM   3458  O   ILE A 218       5.882   3.032  34.557  1.00  1.01           O  
ATOM   3459  CB  ILE A 218       7.455   5.973  34.781  1.00  1.01           C  
ATOM   3460  CG1 ILE A 218       8.596   6.741  34.090  1.00  1.01           C  
ATOM   3461  CG2 ILE A 218       7.983   5.091  35.878  1.00  1.01           C  
ATOM   3462  CD1 ILE A 218       9.232   7.790  34.978  1.00  1.01           C  
ATOM   3463  H   ILE A 218       6.069   7.012  32.942  1.00  1.01           H  
ATOM   3464  HA  ILE A 218       7.413   4.510  33.211  1.00  1.01           H  
ATOM   3465  HB  ILE A 218       6.775   6.701  35.208  1.00  1.01           H  
ATOM   3466 1HG1 ILE A 218       9.348   6.039  33.760  1.00  1.01           H  
ATOM   3467 2HG1 ILE A 218       8.193   7.247  33.208  1.00  1.01           H  
ATOM   3468 1HG2 ILE A 218       8.495   5.702  36.606  1.00  1.01           H  
ATOM   3469 2HG2 ILE A 218       7.157   4.572  36.363  1.00  1.01           H  
ATOM   3470 3HG2 ILE A 218       8.675   4.360  35.460  1.00  1.01           H  
ATOM   3471 1HD1 ILE A 218      10.013   8.308  34.454  1.00  1.01           H  
ATOM   3472 2HD1 ILE A 218       8.494   8.508  35.292  1.00  1.01           H  
ATOM   3473 3HD1 ILE A 218       9.653   7.304  35.846  1.00  1.01           H  
ATOM   3474  N   SER A 219       4.562   4.842  34.874  1.00  1.04           N  
ATOM   3475  CA  SER A 219       3.483   4.104  35.506  1.00  1.04           C  
ATOM   3476  C   SER A 219       2.902   3.087  34.532  1.00  1.04           C  
ATOM   3477  O   SER A 219       2.629   1.948  34.918  1.00  1.04           O  
ATOM   3478  CB  SER A 219       2.393   5.054  35.961  1.00  1.04           C  
ATOM   3479  OG  SER A 219       2.863   5.912  36.963  1.00  1.04           O  
ATOM   3480  H   SER A 219       4.456   5.848  34.781  1.00  1.04           H  
ATOM   3481  HA  SER A 219       3.882   3.572  36.371  1.00  1.04           H  
ATOM   3482 1HB  SER A 219       2.043   5.640  35.111  1.00  1.04           H  
ATOM   3483 2HB  SER A 219       1.548   4.480  36.335  1.00  1.04           H  
ATOM   3484  HG  SER A 219       3.461   6.545  36.501  1.00  1.04           H  
ATOM   3485  N   GLN A 220       2.740   3.464  33.254  1.00  1.07           N  
ATOM   3486  CA  GLN A 220       2.221   2.503  32.296  1.00  1.07           C  
ATOM   3487  C   GLN A 220       3.194   1.347  32.159  1.00  1.07           C  
ATOM   3488  O   GLN A 220       2.772   0.194  32.069  1.00  1.07           O  
ATOM   3489  CB  GLN A 220       1.993   3.147  30.929  1.00  1.07           C  
ATOM   3490  CG  GLN A 220       1.327   2.229  29.882  1.00  1.07           C  
ATOM   3491  CD  GLN A 220      -0.104   1.810  30.258  1.00  1.07           C  
ATOM   3492  OE1 GLN A 220      -0.959   2.648  30.561  1.00  1.07           O  
ATOM   3493  NE2 GLN A 220      -0.372   0.508  30.216  1.00  1.07           N  
ATOM   3494  H   GLN A 220       2.935   4.420  32.955  1.00  1.07           H  
ATOM   3495  HA  GLN A 220       1.274   2.115  32.665  1.00  1.07           H  
ATOM   3496 1HB  GLN A 220       1.381   4.041  31.049  1.00  1.07           H  
ATOM   3497 2HB  GLN A 220       2.954   3.470  30.525  1.00  1.07           H  
ATOM   3498 1HG  GLN A 220       1.290   2.760  28.933  1.00  1.07           H  
ATOM   3499 2HG  GLN A 220       1.933   1.327  29.780  1.00  1.07           H  
ATOM   3500 1HE2 GLN A 220      -1.290   0.178  30.441  1.00  1.07           H  
ATOM   3501 2HE2 GLN A 220       0.341  -0.138  29.951  1.00  1.07           H  
ATOM   3502  N   CYS A 221       4.497   1.633  32.187  1.00  1.10           N  
ATOM   3503  CA  CYS A 221       5.460   0.545  32.082  1.00  1.10           C  
ATOM   3504  C   CYS A 221       5.259  -0.424  33.230  1.00  1.10           C  
ATOM   3505  O   CYS A 221       5.146  -1.632  33.016  1.00  1.10           O  
ATOM   3506  CB  CYS A 221       6.897   1.049  32.135  1.00  1.10           C  
ATOM   3507  SG  CYS A 221       8.141  -0.255  31.761  1.00  1.10           S  
ATOM   3508  H   CYS A 221       4.824   2.593  32.238  1.00  1.10           H  
ATOM   3509  HA  CYS A 221       5.297   0.024  31.141  1.00  1.10           H  
ATOM   3510 1HB  CYS A 221       7.030   1.873  31.452  1.00  1.10           H  
ATOM   3511 2HB  CYS A 221       7.109   1.428  33.132  1.00  1.10           H  
ATOM   3512  N   GLU A 222       5.183   0.115  34.451  1.00  1.13           N  
ATOM   3513  CA  GLU A 222       5.034  -0.732  35.620  1.00  1.13           C  
ATOM   3514  C   GLU A 222       3.793  -1.602  35.475  1.00  1.13           C  
ATOM   3515  O   GLU A 222       3.823  -2.797  35.786  1.00  1.13           O  
ATOM   3516  CB  GLU A 222       4.960   0.102  36.904  1.00  1.13           C  
ATOM   3517  CG  GLU A 222       4.909  -0.756  38.168  1.00  1.13           C  
ATOM   3518  CD  GLU A 222       4.866   0.019  39.480  1.00  1.13           C  
ATOM   3519  OE1 GLU A 222       4.806   1.223  39.459  1.00  1.13           O  
ATOM   3520  OE2 GLU A 222       4.917  -0.621  40.509  1.00  1.13           O  
ATOM   3521  H   GLU A 222       5.269   1.128  34.554  1.00  1.13           H  
ATOM   3522  HA  GLU A 222       5.905  -1.384  35.685  1.00  1.13           H  
ATOM   3523 1HB  GLU A 222       5.826   0.763  36.961  1.00  1.13           H  
ATOM   3524 2HB  GLU A 222       4.068   0.730  36.880  1.00  1.13           H  
ATOM   3525 1HG  GLU A 222       4.016  -1.375  38.101  1.00  1.13           H  
ATOM   3526 2HG  GLU A 222       5.772  -1.420  38.174  1.00  1.13           H  
ATOM   3527  N   LYS A 223       2.702  -1.019  34.970  1.00  1.17           N  
ATOM   3528  CA  LYS A 223       1.487  -1.789  34.770  1.00  1.17           C  
ATOM   3529  C   LYS A 223       1.718  -2.902  33.747  1.00  1.17           C  
ATOM   3530  O   LYS A 223       1.244  -4.027  33.939  1.00  1.17           O  
ATOM   3531  CB  LYS A 223       0.345  -0.876  34.318  1.00  1.17           C  
ATOM   3532  CG  LYS A 223      -0.171   0.064  35.398  1.00  1.17           C  
ATOM   3533  CD  LYS A 223      -1.266   0.976  34.864  1.00  1.17           C  
ATOM   3534  CE  LYS A 223      -1.755   1.937  35.937  1.00  1.17           C  
ATOM   3535  NZ  LYS A 223      -2.808   2.856  35.419  1.00  1.17           N  
ATOM   3536  H   LYS A 223       2.719  -0.022  34.747  1.00  1.17           H  
ATOM   3537  HA  LYS A 223       1.210  -2.251  35.717  1.00  1.17           H  
ATOM   3538 1HB  LYS A 223       0.681  -0.266  33.482  1.00  1.17           H  
ATOM   3539 2HB  LYS A 223      -0.488  -1.481  33.965  1.00  1.17           H  
ATOM   3540 1HG  LYS A 223      -0.570  -0.523  36.225  1.00  1.17           H  
ATOM   3541 2HG  LYS A 223       0.650   0.670  35.772  1.00  1.17           H  
ATOM   3542 1HD  LYS A 223      -0.875   1.553  34.022  1.00  1.17           H  
ATOM   3543 2HD  LYS A 223      -2.104   0.376  34.512  1.00  1.17           H  
ATOM   3544 1HE  LYS A 223      -2.162   1.366  36.770  1.00  1.17           H  
ATOM   3545 2HE  LYS A 223      -0.910   2.531  36.291  1.00  1.17           H  
ATOM   3546 1HZ  LYS A 223      -3.105   3.480  36.156  1.00  1.17           H  
ATOM   3547 2HZ  LYS A 223      -2.434   3.397  34.650  1.00  1.17           H  
ATOM   3548 3HZ  LYS A 223      -3.598   2.316  35.096  1.00  1.17           H  
ATOM   3549  N   LEU A 224       2.490  -2.621  32.687  1.00  1.23           N  
ATOM   3550  CA  LEU A 224       2.764  -3.648  31.693  1.00  1.23           C  
ATOM   3551  C   LEU A 224       3.559  -4.773  32.329  1.00  1.23           C  
ATOM   3552  O   LEU A 224       3.286  -5.947  32.075  1.00  1.23           O  
ATOM   3553  CB  LEU A 224       3.581  -3.091  30.513  1.00  1.23           C  
ATOM   3554  CG  LEU A 224       2.891  -2.097  29.583  1.00  1.23           C  
ATOM   3555  CD1 LEU A 224       3.924  -1.518  28.609  1.00  1.23           C  
ATOM   3556  CD2 LEU A 224       1.784  -2.799  28.837  1.00  1.23           C  
ATOM   3557  H   LEU A 224       2.860  -1.677  32.564  1.00  1.23           H  
ATOM   3558  HA  LEU A 224       1.819  -4.044  31.326  1.00  1.23           H  
ATOM   3559 1HB  LEU A 224       4.471  -2.611  30.900  1.00  1.23           H  
ATOM   3560 2HB  LEU A 224       3.900  -3.934  29.902  1.00  1.23           H  
ATOM   3561  HG  LEU A 224       2.477  -1.285  30.164  1.00  1.23           H  
ATOM   3562 1HD1 LEU A 224       3.441  -0.799  27.948  1.00  1.23           H  
ATOM   3563 2HD1 LEU A 224       4.710  -1.022  29.168  1.00  1.23           H  
ATOM   3564 3HD1 LEU A 224       4.355  -2.321  28.015  1.00  1.23           H  
ATOM   3565 1HD2 LEU A 224       1.287  -2.091  28.173  1.00  1.23           H  
ATOM   3566 2HD2 LEU A 224       2.203  -3.617  28.248  1.00  1.23           H  
ATOM   3567 3HD2 LEU A 224       1.061  -3.198  29.550  1.00  1.23           H  
ATOM   3568  N   ALA A 225       4.526  -4.424  33.182  1.00  1.33           N  
ATOM   3569  CA  ALA A 225       5.341  -5.435  33.841  1.00  1.33           C  
ATOM   3570  C   ALA A 225       4.505  -6.321  34.757  1.00  1.33           C  
ATOM   3571  O   ALA A 225       4.652  -7.553  34.762  1.00  1.33           O  
ATOM   3572  CB  ALA A 225       6.453  -4.779  34.632  1.00  1.33           C  
ATOM   3573  H   ALA A 225       4.708  -3.432  33.344  1.00  1.33           H  
ATOM   3574  HA  ALA A 225       5.769  -6.060  33.077  1.00  1.33           H  
ATOM   3575 1HB  ALA A 225       7.066  -5.547  35.091  1.00  1.33           H  
ATOM   3576 2HB  ALA A 225       7.052  -4.193  33.963  1.00  1.33           H  
ATOM   3577 3HB  ALA A 225       6.031  -4.140  35.403  1.00  1.33           H  
ATOM   3578  N   LYS A 226       3.582  -5.705  35.496  1.00  1.46           N  
ATOM   3579  CA  LYS A 226       2.723  -6.457  36.395  1.00  1.46           C  
ATOM   3580  C   LYS A 226       1.776  -7.360  35.622  1.00  1.46           C  
ATOM   3581  O   LYS A 226       1.481  -8.475  36.063  1.00  1.46           O  
ATOM   3582  CB  LYS A 226       1.967  -5.513  37.326  1.00  1.46           C  
ATOM   3583  CG  LYS A 226       2.858  -4.867  38.393  1.00  1.46           C  
ATOM   3584  CD  LYS A 226       2.089  -3.892  39.273  1.00  1.46           C  
ATOM   3585  CE  LYS A 226       2.989  -3.335  40.376  1.00  1.46           C  
ATOM   3586  NZ  LYS A 226       2.305  -2.292  41.198  1.00  1.46           N  
ATOM   3587  H   LYS A 226       3.504  -4.686  35.460  1.00  1.46           H  
ATOM   3588  HA  LYS A 226       3.354  -7.095  37.011  1.00  1.46           H  
ATOM   3589 1HB  LYS A 226       1.519  -4.710  36.733  1.00  1.46           H  
ATOM   3590 2HB  LYS A 226       1.161  -6.050  37.821  1.00  1.46           H  
ATOM   3591 1HG  LYS A 226       3.294  -5.644  39.018  1.00  1.46           H  
ATOM   3592 2HG  LYS A 226       3.669  -4.327  37.900  1.00  1.46           H  
ATOM   3593 1HD  LYS A 226       1.731  -3.062  38.659  1.00  1.46           H  
ATOM   3594 2HD  LYS A 226       1.233  -4.392  39.722  1.00  1.46           H  
ATOM   3595 1HE  LYS A 226       3.291  -4.152  41.029  1.00  1.46           H  
ATOM   3596 2HE  LYS A 226       3.876  -2.907  39.926  1.00  1.46           H  
ATOM   3597 1HZ  LYS A 226       2.945  -1.956  41.910  1.00  1.46           H  
ATOM   3598 2HZ  LYS A 226       2.037  -1.520  40.601  1.00  1.46           H  
ATOM   3599 3HZ  LYS A 226       1.486  -2.684  41.635  1.00  1.46           H  
ATOM   3600  N   ALA A 227       1.276  -6.874  34.485  1.00  1.61           N  
ATOM   3601  CA  ALA A 227       0.411  -7.660  33.619  1.00  1.61           C  
ATOM   3602  C   ALA A 227       1.175  -8.812  32.953  1.00  1.61           C  
ATOM   3603  O   ALA A 227       0.654  -9.922  32.829  1.00  1.61           O  
ATOM   3604  CB  ALA A 227      -0.201  -6.767  32.556  1.00  1.61           C  
ATOM   3605  H   ALA A 227       1.508  -5.921  34.202  1.00  1.61           H  
ATOM   3606  HA  ALA A 227      -0.383  -8.085  34.230  1.00  1.61           H  
ATOM   3607 1HB  ALA A 227      -0.868  -7.353  31.927  1.00  1.61           H  
ATOM   3608 2HB  ALA A 227      -0.759  -5.963  33.035  1.00  1.61           H  
ATOM   3609 3HB  ALA A 227       0.595  -6.340  31.947  1.00  1.61           H  
ATOM   3610  N   SER A 228       2.419  -8.531  32.538  1.00  1.75           N  
ATOM   3611  CA  SER A 228       3.275  -9.468  31.818  1.00  1.75           C  
ATOM   3612  C   SER A 228       3.733 -10.686  32.609  1.00  1.75           C  
ATOM   3613  O   SER A 228       3.723 -11.807  32.095  1.00  1.75           O  
ATOM   3614  CB  SER A 228       4.529  -8.740  31.380  1.00  1.75           C  
ATOM   3615  OG  SER A 228       4.289  -7.761  30.412  1.00  1.75           O  
ATOM   3616  H   SER A 228       2.779  -7.592  32.683  1.00  1.75           H  
ATOM   3617  HA  SER A 228       2.725  -9.813  30.944  1.00  1.75           H  
ATOM   3618 1HB  SER A 228       4.982  -8.274  32.249  1.00  1.75           H  
ATOM   3619 2HB  SER A 228       5.227  -9.429  31.012  1.00  1.75           H  
ATOM   3620  HG  SER A 228       3.762  -7.069  30.879  1.00  1.75           H  
ATOM   3621  N   LYS A 229       4.207 -10.465  33.825  1.00  1.82           N  
ATOM   3622  CA  LYS A 229       4.671 -11.538  34.708  1.00  1.82           C  
ATOM   3623  C   LYS A 229       5.631 -12.618  34.137  1.00  1.82           C  
ATOM   3624  O   LYS A 229       5.421 -13.784  34.466  1.00  1.82           O  
ATOM   3625  CB  LYS A 229       3.460 -12.307  35.245  1.00  1.82           C  
ATOM   3626  CG  LYS A 229       2.479 -11.499  36.047  1.00  1.82           C  
ATOM   3627  CD  LYS A 229       1.356 -12.379  36.572  1.00  1.82           C  
ATOM   3628  CE  LYS A 229       0.406 -11.625  37.499  1.00  1.82           C  
ATOM   3629  NZ  LYS A 229      -0.264 -10.488  36.815  1.00  1.82           N  
ATOM   3630  H   LYS A 229       4.227  -9.502  34.174  1.00  1.82           H  
ATOM   3631  HA  LYS A 229       5.184 -11.061  35.545  1.00  1.82           H  
ATOM   3632 1HB  LYS A 229       2.913 -12.749  34.411  1.00  1.82           H  
ATOM   3633 2HB  LYS A 229       3.805 -13.125  35.874  1.00  1.82           H  
ATOM   3634 1HG  LYS A 229       2.979 -10.987  36.868  1.00  1.82           H  
ATOM   3635 2HG  LYS A 229       2.044 -10.752  35.387  1.00  1.82           H  
ATOM   3636 1HD  LYS A 229       0.785 -12.766  35.726  1.00  1.82           H  
ATOM   3637 2HD  LYS A 229       1.783 -13.222  37.114  1.00  1.82           H  
ATOM   3638 1HE  LYS A 229      -0.355 -12.320  37.848  1.00  1.82           H  
ATOM   3639 2HE  LYS A 229       0.958 -11.245  38.358  1.00  1.82           H  
ATOM   3640 1HZ  LYS A 229      -0.887 -10.029  37.455  1.00  1.82           H  
ATOM   3641 2HZ  LYS A 229       0.443  -9.806  36.498  1.00  1.82           H  
ATOM   3642 3HZ  LYS A 229      -0.783 -10.820  36.018  1.00  1.82           H  
ATOM   3643  N   GLY A 230       6.678 -12.341  33.323  1.00  1.80           N  
ATOM   3644  CA  GLY A 230       7.204 -11.096  32.745  1.00  1.80           C  
ATOM   3645  C   GLY A 230       7.270 -11.288  31.219  1.00  1.80           C  
ATOM   3646  O   GLY A 230       8.276 -10.983  30.583  1.00  1.80           O  
ATOM   3647  H   GLY A 230       7.203 -13.160  33.055  1.00  1.80           H  
ATOM   3648 1HA  GLY A 230       6.602 -10.232  33.001  1.00  1.80           H  
ATOM   3649 2HA  GLY A 230       8.202 -10.911  33.134  1.00  1.80           H  
ATOM   3650  N   ARG A 231       6.198 -11.863  30.658  1.00  1.71           N  
ATOM   3651  CA  ARG A 231       6.050 -12.198  29.238  1.00  1.71           C  
ATOM   3652  C   ARG A 231       6.488 -11.102  28.239  1.00  1.71           C  
ATOM   3653  O   ARG A 231       7.258 -11.406  27.323  1.00  1.71           O  
ATOM   3654  CB  ARG A 231       4.588 -12.599  29.039  1.00  1.71           C  
ATOM   3655  CG  ARG A 231       4.108 -12.985  27.660  1.00  1.71           C  
ATOM   3656  CD  ARG A 231       2.685 -13.494  27.764  1.00  1.71           C  
ATOM   3657  NE  ARG A 231       2.057 -13.729  26.479  1.00  1.71           N  
ATOM   3658  CZ  ARG A 231       1.019 -14.551  26.256  1.00  1.71           C  
ATOM   3659  NH1 ARG A 231       0.494 -15.271  27.224  1.00  1.71           N  
ATOM   3660  NH2 ARG A 231       0.545 -14.610  25.037  1.00  1.71           N  
ATOM   3661  H   ARG A 231       5.402 -12.068  31.262  1.00  1.71           H  
ATOM   3662  HA  ARG A 231       6.659 -13.081  29.049  1.00  1.71           H  
ATOM   3663 1HB  ARG A 231       4.366 -13.435  29.702  1.00  1.71           H  
ATOM   3664 2HB  ARG A 231       3.957 -11.771  29.367  1.00  1.71           H  
ATOM   3665 1HG  ARG A 231       4.125 -12.113  27.000  1.00  1.71           H  
ATOM   3666 2HG  ARG A 231       4.740 -13.772  27.248  1.00  1.71           H  
ATOM   3667 1HD  ARG A 231       2.683 -14.431  28.317  1.00  1.71           H  
ATOM   3668 2HD  ARG A 231       2.086 -12.760  28.301  1.00  1.71           H  
ATOM   3669  HE  ARG A 231       2.377 -13.198  25.668  1.00  1.71           H  
ATOM   3670 1HH1 ARG A 231       0.871 -15.211  28.159  1.00  1.71           H  
ATOM   3671 2HH1 ARG A 231      -0.286 -15.880  27.032  1.00  1.71           H  
ATOM   3672 1HH2 ARG A 231       0.989 -14.011  24.333  1.00  1.71           H  
ATOM   3673 2HH2 ARG A 231      -0.233 -15.207  24.812  1.00  1.71           H  
ATOM   3674  N   LEU A 232       6.051  -9.849  28.397  1.00  1.59           N  
ATOM   3675  CA  LEU A 232       6.527  -8.793  27.493  1.00  1.59           C  
ATOM   3676  C   LEU A 232       7.519  -7.851  28.161  1.00  1.59           C  
ATOM   3677  O   LEU A 232       8.626  -7.660  27.656  1.00  1.59           O  
ATOM   3678  CB  LEU A 232       5.403  -7.937  26.923  1.00  1.59           C  
ATOM   3679  CG  LEU A 232       5.930  -6.772  26.061  1.00  1.59           C  
ATOM   3680  CD1 LEU A 232       6.665  -7.312  24.889  1.00  1.59           C  
ATOM   3681  CD2 LEU A 232       4.774  -5.867  25.658  1.00  1.59           C  
ATOM   3682  H   LEU A 232       5.413  -9.622  29.146  1.00  1.59           H  
ATOM   3683  HA  LEU A 232       7.033  -9.265  26.654  1.00  1.59           H  
ATOM   3684 1HB  LEU A 232       4.757  -8.560  26.306  1.00  1.59           H  
ATOM   3685 2HB  LEU A 232       4.818  -7.522  27.745  1.00  1.59           H  
ATOM   3686  HG  LEU A 232       6.647  -6.213  26.629  1.00  1.59           H  
ATOM   3687 1HD1 LEU A 232       7.065  -6.494  24.314  1.00  1.59           H  
ATOM   3688 2HD1 LEU A 232       7.485  -7.950  25.224  1.00  1.59           H  
ATOM   3689 3HD1 LEU A 232       5.974  -7.875  24.299  1.00  1.59           H  
ATOM   3690 1HD2 LEU A 232       5.147  -5.048  25.079  1.00  1.59           H  
ATOM   3691 2HD2 LEU A 232       4.054  -6.434  25.067  1.00  1.59           H  
ATOM   3692 3HD2 LEU A 232       4.286  -5.481  26.554  1.00  1.59           H  
ATOM   3693  N   VAL A 233       7.116  -7.254  29.284  1.00  1.48           N  
ATOM   3694  CA  VAL A 233       7.972  -6.296  29.981  1.00  1.48           C  
ATOM   3695  C   VAL A 233       8.304  -6.840  31.369  1.00  1.48           C  
ATOM   3696  O   VAL A 233       7.415  -7.319  32.067  1.00  1.48           O  
ATOM   3697  CB  VAL A 233       7.250  -4.936  30.157  1.00  1.48           C  
ATOM   3698  CG1 VAL A 233       8.136  -3.970  30.854  1.00  1.48           C  
ATOM   3699  CG2 VAL A 233       6.797  -4.380  28.858  1.00  1.48           C  
ATOM   3700  H   VAL A 233       6.183  -7.442  29.649  1.00  1.48           H  
ATOM   3701  HA  VAL A 233       8.898  -6.158  29.422  1.00  1.48           H  
ATOM   3702  HB  VAL A 233       6.381  -5.082  30.795  1.00  1.48           H  
ATOM   3703 1HG1 VAL A 233       7.580  -3.053  30.978  1.00  1.48           H  
ATOM   3704 2HG1 VAL A 233       8.426  -4.357  31.825  1.00  1.48           H  
ATOM   3705 3HG1 VAL A 233       9.024  -3.783  30.260  1.00  1.48           H  
ATOM   3706 1HG2 VAL A 233       6.294  -3.436  29.035  1.00  1.48           H  
ATOM   3707 2HG2 VAL A 233       7.641  -4.219  28.224  1.00  1.48           H  
ATOM   3708 3HG2 VAL A 233       6.110  -5.068  28.406  1.00  1.48           H  
ATOM   3709  N   GLN A 234       9.570  -6.817  31.770  1.00  1.41           N  
ATOM   3710  CA  GLN A 234       9.904  -7.285  33.109  1.00  1.41           C  
ATOM   3711  C   GLN A 234      10.010  -6.097  34.059  1.00  1.41           C  
ATOM   3712  O   GLN A 234      10.299  -4.980  33.625  1.00  1.41           O  
ATOM   3713  CB  GLN A 234      11.219  -8.062  33.102  1.00  1.41           C  
ATOM   3714  CG  GLN A 234      11.196  -9.312  32.245  1.00  1.41           C  
ATOM   3715  CD  GLN A 234      12.494 -10.083  32.335  1.00  1.41           C  
ATOM   3716  OE1 GLN A 234      12.775 -10.713  33.358  1.00  1.41           O  
ATOM   3717  NE2 GLN A 234      13.301 -10.023  31.282  1.00  1.41           N  
ATOM   3718  H   GLN A 234      10.327  -6.463  31.165  1.00  1.41           H  
ATOM   3719  HA  GLN A 234       9.109  -7.941  33.467  1.00  1.41           H  
ATOM   3720 1HB  GLN A 234      12.019  -7.417  32.724  1.00  1.41           H  
ATOM   3721 2HB  GLN A 234      11.484  -8.349  34.118  1.00  1.41           H  
ATOM   3722 1HG  GLN A 234      10.381  -9.957  32.563  1.00  1.41           H  
ATOM   3723 2HG  GLN A 234      11.048  -9.013  31.202  1.00  1.41           H  
ATOM   3724 1HE2 GLN A 234      14.181 -10.495  31.298  1.00  1.41           H  
ATOM   3725 2HE2 GLN A 234      13.032  -9.477  30.481  1.00  1.41           H  
ATOM   3726  N   SER A 235       9.886  -6.337  35.362  1.00  1.37           N  
ATOM   3727  CA  SER A 235      10.044  -5.251  36.332  1.00  1.37           C  
ATOM   3728  C   SER A 235      11.410  -4.579  36.177  1.00  1.37           C  
ATOM   3729  O   SER A 235      11.536  -3.361  36.322  1.00  1.37           O  
ATOM   3730  CB  SER A 235       9.884  -5.784  37.740  1.00  1.37           C  
ATOM   3731  OG  SER A 235       8.573  -6.234  37.960  1.00  1.37           O  
ATOM   3732  H   SER A 235       9.653  -7.267  35.684  1.00  1.37           H  
ATOM   3733  HA  SER A 235       9.271  -4.503  36.146  1.00  1.37           H  
ATOM   3734 1HB  SER A 235      10.584  -6.603  37.898  1.00  1.37           H  
ATOM   3735 2HB  SER A 235      10.129  -5.002  38.457  1.00  1.37           H  
ATOM   3736  HG  SER A 235       8.576  -6.648  38.828  1.00  1.37           H  
ATOM   3737  N   GLU A 236      12.423  -5.381  35.849  1.00  1.37           N  
ATOM   3738  CA  GLU A 236      13.788  -4.910  35.644  1.00  1.37           C  
ATOM   3739  C   GLU A 236      13.883  -3.933  34.469  1.00  1.37           C  
ATOM   3740  O   GLU A 236      14.751  -3.052  34.449  1.00  1.37           O  
ATOM   3741  CB  GLU A 236      14.723  -6.092  35.393  1.00  1.37           C  
ATOM   3742  CG  GLU A 236      14.936  -7.003  36.602  1.00  1.37           C  
ATOM   3743  CD  GLU A 236      15.862  -8.170  36.319  1.00  1.37           C  
ATOM   3744  OE1 GLU A 236      16.253  -8.338  35.188  1.00  1.37           O  
ATOM   3745  OE2 GLU A 236      16.176  -8.889  37.240  1.00  1.37           O  
ATOM   3746  H   GLU A 236      12.231  -6.366  35.743  1.00  1.37           H  
ATOM   3747  HA  GLU A 236      14.111  -4.389  36.546  1.00  1.37           H  
ATOM   3748 1HB  GLU A 236      14.320  -6.703  34.581  1.00  1.37           H  
ATOM   3749 2HB  GLU A 236      15.697  -5.724  35.073  1.00  1.37           H  
ATOM   3750 1HG  GLU A 236      15.351  -6.412  37.418  1.00  1.37           H  
ATOM   3751 2HG  GLU A 236      13.967  -7.384  36.923  1.00  1.37           H  
ATOM   3752  N   ASP A 237      12.996  -4.078  33.479  1.00  1.38           N  
ATOM   3753  CA  ASP A 237      13.079  -3.220  32.320  1.00  1.38           C  
ATOM   3754  C   ASP A 237      12.454  -1.919  32.742  1.00  1.38           C  
ATOM   3755  O   ASP A 237      12.983  -0.841  32.457  1.00  1.38           O  
ATOM   3756  CB  ASP A 237      12.289  -3.806  31.131  1.00  1.38           C  
ATOM   3757  CG  ASP A 237      12.849  -5.111  30.567  1.00  1.38           C  
ATOM   3758  OD1 ASP A 237      14.012  -5.146  30.229  1.00  1.38           O  
ATOM   3759  OD2 ASP A 237      12.088  -6.068  30.455  1.00  1.38           O  
ATOM   3760  H   ASP A 237      12.246  -4.753  33.541  1.00  1.38           H  
ATOM   3761  HA  ASP A 237      14.119  -3.055  32.046  1.00  1.38           H  
ATOM   3762 1HB  ASP A 237      11.253  -3.964  31.433  1.00  1.38           H  
ATOM   3763 2HB  ASP A 237      12.286  -3.100  30.339  1.00  1.38           H  
ATOM   3764  N   CYS A 238      11.378  -2.016  33.514  1.00  1.38           N  
ATOM   3765  CA  CYS A 238      10.716  -0.810  33.947  1.00  1.38           C  
ATOM   3766  C   CYS A 238      11.595   0.001  34.845  1.00  1.38           C  
ATOM   3767  O   CYS A 238      11.586   1.219  34.745  1.00  1.38           O  
ATOM   3768  CB  CYS A 238       9.390  -1.108  34.593  1.00  1.38           C  
ATOM   3769  SG  CYS A 238       8.221  -1.691  33.420  1.00  1.38           S  
ATOM   3770  H   CYS A 238      11.001  -2.937  33.745  1.00  1.38           H  
ATOM   3771  HA  CYS A 238      10.529  -0.198  33.089  1.00  1.38           H  
ATOM   3772 1HB  CYS A 238       9.515  -1.871  35.363  1.00  1.38           H  
ATOM   3773 2HB  CYS A 238       8.988  -0.212  35.066  1.00  1.38           H  
ATOM   3774  N   ALA A 239      12.381  -0.647  35.697  1.00  1.37           N  
ATOM   3775  CA  ALA A 239      13.298   0.098  36.543  1.00  1.37           C  
ATOM   3776  C   ALA A 239      14.289   0.886  35.674  1.00  1.37           C  
ATOM   3777  O   ALA A 239      14.614   2.050  35.960  1.00  1.37           O  
ATOM   3778  CB  ALA A 239      14.031  -0.854  37.457  1.00  1.37           C  
ATOM   3779  H   ALA A 239      12.315  -1.662  35.771  1.00  1.37           H  
ATOM   3780  HA  ALA A 239      12.722   0.806  37.138  1.00  1.37           H  
ATOM   3781 1HB  ALA A 239      14.707  -0.295  38.101  1.00  1.37           H  
ATOM   3782 2HB  ALA A 239      13.309  -1.397  38.066  1.00  1.37           H  
ATOM   3783 3HB  ALA A 239      14.602  -1.563  36.854  1.00  1.37           H  
ATOM   3784  N   GLY A 240      14.743   0.268  34.574  1.00  1.35           N  
ATOM   3785  CA  GLY A 240      15.644   0.946  33.649  1.00  1.35           C  
ATOM   3786  C   GLY A 240      14.973   2.169  33.020  1.00  1.35           C  
ATOM   3787  O   GLY A 240      15.605   3.220  32.849  1.00  1.35           O  
ATOM   3788  H   GLY A 240      14.479  -0.703  34.383  1.00  1.35           H  
ATOM   3789 1HA  GLY A 240      16.544   1.248  34.176  1.00  1.35           H  
ATOM   3790 2HA  GLY A 240      15.942   0.248  32.867  1.00  1.35           H  
ATOM   3791  N   TYR A 241      13.677   2.039  32.703  1.00  1.33           N  
ATOM   3792  CA  TYR A 241      12.938   3.125  32.063  1.00  1.33           C  
ATOM   3793  C   TYR A 241      12.577   4.211  33.057  1.00  1.33           C  
ATOM   3794  O   TYR A 241      12.632   5.395  32.730  1.00  1.33           O  
ATOM   3795  CB  TYR A 241      11.679   2.604  31.378  1.00  1.33           C  
ATOM   3796  CG  TYR A 241      12.014   1.712  30.275  1.00  1.33           C  
ATOM   3797  CD1 TYR A 241      11.535   0.441  30.275  1.00  1.33           C  
ATOM   3798  CD2 TYR A 241      12.863   2.127  29.291  1.00  1.33           C  
ATOM   3799  CE1 TYR A 241      11.888  -0.422  29.327  1.00  1.33           C  
ATOM   3800  CE2 TYR A 241      13.224   1.242  28.325  1.00  1.33           C  
ATOM   3801  CZ  TYR A 241      12.741  -0.040  28.349  1.00  1.33           C  
ATOM   3802  OH  TYR A 241      13.122  -0.950  27.406  1.00  1.33           O  
ATOM   3803  H   TYR A 241      13.227   1.135  32.863  1.00  1.33           H  
ATOM   3804  HA  TYR A 241      13.576   3.567  31.302  1.00  1.33           H  
ATOM   3805 1HB  TYR A 241      11.066   2.054  32.095  1.00  1.33           H  
ATOM   3806 2HB  TYR A 241      11.089   3.425  30.997  1.00  1.33           H  
ATOM   3807  HD1 TYR A 241      10.877   0.121  31.045  1.00  1.33           H  
ATOM   3808  HD2 TYR A 241      13.261   3.143  29.289  1.00  1.33           H  
ATOM   3809  HE1 TYR A 241      11.499  -1.418  29.354  1.00  1.33           H  
ATOM   3810  HE2 TYR A 241      13.898   1.551  27.558  1.00  1.33           H  
ATOM   3811  HH  TYR A 241      12.643  -1.774  27.538  1.00  1.33           H  
ATOM   3812  N   GLU A 242      12.252   3.826  34.289  1.00  1.30           N  
ATOM   3813  CA  GLU A 242      11.933   4.804  35.310  1.00  1.30           C  
ATOM   3814  C   GLU A 242      13.112   5.719  35.474  1.00  1.30           C  
ATOM   3815  O   GLU A 242      12.977   6.946  35.455  1.00  1.30           O  
ATOM   3816  CB  GLU A 242      11.617   4.133  36.653  1.00  1.30           C  
ATOM   3817  CG  GLU A 242      11.334   5.133  37.790  1.00  1.30           C  
ATOM   3818  CD  GLU A 242      10.978   4.512  39.134  1.00  1.30           C  
ATOM   3819  OE1 GLU A 242      10.936   3.312  39.245  1.00  1.30           O  
ATOM   3820  OE2 GLU A 242      10.745   5.272  40.061  1.00  1.30           O  
ATOM   3821  H   GLU A 242      12.211   2.840  34.511  1.00  1.30           H  
ATOM   3822  HA  GLU A 242      11.083   5.390  34.991  1.00  1.30           H  
ATOM   3823 1HB  GLU A 242      10.752   3.480  36.541  1.00  1.30           H  
ATOM   3824 2HB  GLU A 242      12.459   3.506  36.951  1.00  1.30           H  
ATOM   3825 1HG  GLU A 242      12.237   5.722  37.925  1.00  1.30           H  
ATOM   3826 2HG  GLU A 242      10.556   5.806  37.490  1.00  1.30           H  
ATOM   3827  N   SER A 243      14.293   5.110  35.577  1.00  1.28           N  
ATOM   3828  CA  SER A 243      15.506   5.864  35.736  1.00  1.28           C  
ATOM   3829  C   SER A 243      15.800   6.709  34.495  1.00  1.28           C  
ATOM   3830  O   SER A 243      16.041   7.905  34.619  1.00  1.28           O  
ATOM   3831  CB  SER A 243      16.638   4.905  36.009  1.00  1.28           C  
ATOM   3832  OG  SER A 243      16.447   4.235  37.228  1.00  1.28           O  
ATOM   3833  H   SER A 243      14.337   4.087  35.580  1.00  1.28           H  
ATOM   3834  HA  SER A 243      15.389   6.531  36.591  1.00  1.28           H  
ATOM   3835 1HB  SER A 243      16.684   4.178  35.200  1.00  1.28           H  
ATOM   3836 2HB  SER A 243      17.580   5.453  36.026  1.00  1.28           H  
ATOM   3837  HG  SER A 243      15.773   3.548  37.042  1.00  1.28           H  
ATOM   3838  N   PHE A 244      15.664   6.137  33.289  1.00  1.25           N  
ATOM   3839  CA  PHE A 244      15.913   6.902  32.062  1.00  1.25           C  
ATOM   3840  C   PHE A 244      15.043   8.141  31.962  1.00  1.25           C  
ATOM   3841  O   PHE A 244      15.543   9.242  31.716  1.00  1.25           O  
ATOM   3842  CB  PHE A 244      15.665   6.034  30.817  1.00  1.25           C  
ATOM   3843  CG  PHE A 244      15.720   6.774  29.463  1.00  1.25           C  
ATOM   3844  CD1 PHE A 244      16.920   7.122  28.867  1.00  1.25           C  
ATOM   3845  CD2 PHE A 244      14.544   7.093  28.788  1.00  1.25           C  
ATOM   3846  CE1 PHE A 244      16.952   7.769  27.638  1.00  1.25           C  
ATOM   3847  CE2 PHE A 244      14.571   7.744  27.563  1.00  1.25           C  
ATOM   3848  CZ  PHE A 244      15.778   8.079  26.988  1.00  1.25           C  
ATOM   3849  H   PHE A 244      15.443   5.144  33.213  1.00  1.25           H  
ATOM   3850  HA  PHE A 244      16.958   7.217  32.068  1.00  1.25           H  
ATOM   3851 1HB  PHE A 244      16.387   5.219  30.795  1.00  1.25           H  
ATOM   3852 2HB  PHE A 244      14.682   5.584  30.902  1.00  1.25           H  
ATOM   3853  HD1 PHE A 244      17.836   6.881  29.371  1.00  1.25           H  
ATOM   3854  HD2 PHE A 244      13.593   6.820  29.240  1.00  1.25           H  
ATOM   3855  HE1 PHE A 244      17.908   8.032  27.181  1.00  1.25           H  
ATOM   3856  HE2 PHE A 244      13.645   7.986  27.056  1.00  1.25           H  
ATOM   3857  HZ  PHE A 244      15.812   8.586  26.025  1.00  1.25           H  
ATOM   3858  N   PHE A 245      13.735   7.970  32.125  1.00  1.23           N  
ATOM   3859  CA  PHE A 245      12.833   9.091  31.958  1.00  1.23           C  
ATOM   3860  C   PHE A 245      12.991  10.129  33.058  1.00  1.23           C  
ATOM   3861  O   PHE A 245      12.961  11.332  32.781  1.00  1.23           O  
ATOM   3862  CB  PHE A 245      11.399   8.598  31.902  1.00  1.23           C  
ATOM   3863  CG  PHE A 245      11.073   7.897  30.634  1.00  1.23           C  
ATOM   3864  CD1 PHE A 245      10.649   6.587  30.650  1.00  1.23           C  
ATOM   3865  CD2 PHE A 245      11.222   8.524  29.421  1.00  1.23           C  
ATOM   3866  CE1 PHE A 245      10.382   5.923  29.485  1.00  1.23           C  
ATOM   3867  CE2 PHE A 245      10.960   7.860  28.255  1.00  1.23           C  
ATOM   3868  CZ  PHE A 245      10.542   6.559  28.284  1.00  1.23           C  
ATOM   3869  H   PHE A 245      13.366   7.048  32.354  1.00  1.23           H  
ATOM   3870  HA  PHE A 245      13.065   9.566  31.005  1.00  1.23           H  
ATOM   3871 1HB  PHE A 245      11.262   7.884  32.704  1.00  1.23           H  
ATOM   3872 2HB  PHE A 245      10.702   9.420  32.047  1.00  1.23           H  
ATOM   3873  HD1 PHE A 245      10.532   6.080  31.605  1.00  1.23           H  
ATOM   3874  HD2 PHE A 245      11.561   9.546  29.401  1.00  1.23           H  
ATOM   3875  HE1 PHE A 245      10.049   4.896  29.523  1.00  1.23           H  
ATOM   3876  HE2 PHE A 245      11.082   8.356  27.314  1.00  1.23           H  
ATOM   3877  HZ  PHE A 245      10.340   6.040  27.364  1.00  1.23           H  
ATOM   3878  N   LYS A 246      13.202   9.697  34.307  1.00  1.21           N  
ATOM   3879  CA  LYS A 246      13.381  10.680  35.365  1.00  1.21           C  
ATOM   3880  C   LYS A 246      14.697  11.428  35.209  1.00  1.21           C  
ATOM   3881  O   LYS A 246      14.731  12.651  35.369  1.00  1.21           O  
ATOM   3882  CB  LYS A 246      13.268  10.036  36.747  1.00  1.21           C  
ATOM   3883  CG  LYS A 246      11.843   9.636  37.107  1.00  1.21           C  
ATOM   3884  CD  LYS A 246      11.741   8.980  38.477  1.00  1.21           C  
ATOM   3885  CE  LYS A 246      10.274   8.731  38.852  1.00  1.21           C  
ATOM   3886  NZ  LYS A 246      10.125   8.016  40.152  1.00  1.21           N  
ATOM   3887  H   LYS A 246      13.225   8.701  34.539  1.00  1.21           H  
ATOM   3888  HA  LYS A 246      12.579  11.414  35.283  1.00  1.21           H  
ATOM   3889 1HB  LYS A 246      13.889   9.135  36.775  1.00  1.21           H  
ATOM   3890 2HB  LYS A 246      13.643  10.721  37.506  1.00  1.21           H  
ATOM   3891 1HG  LYS A 246      11.192  10.509  37.069  1.00  1.21           H  
ATOM   3892 2HG  LYS A 246      11.505   8.921  36.367  1.00  1.21           H  
ATOM   3893 1HD  LYS A 246      12.269   8.028  38.459  1.00  1.21           H  
ATOM   3894 2HD  LYS A 246      12.202   9.618  39.227  1.00  1.21           H  
ATOM   3895 1HE  LYS A 246       9.776   9.695  38.927  1.00  1.21           H  
ATOM   3896 2HE  LYS A 246       9.792   8.146  38.076  1.00  1.21           H  
ATOM   3897 1HZ  LYS A 246       9.148   7.890  40.356  1.00  1.21           H  
ATOM   3898 2HZ  LYS A 246      10.560   7.084  40.090  1.00  1.21           H  
ATOM   3899 3HZ  LYS A 246      10.555   8.542  40.892  1.00  1.21           H  
ATOM   3900  N   GLU A 247      15.782  10.732  34.845  1.00  1.20           N  
ATOM   3901  CA  GLU A 247      17.041  11.440  34.663  1.00  1.20           C  
ATOM   3902  C   GLU A 247      16.919  12.420  33.514  1.00  1.20           C  
ATOM   3903  O   GLU A 247      17.363  13.560  33.626  1.00  1.20           O  
ATOM   3904  CB  GLU A 247      18.206  10.483  34.368  1.00  1.20           C  
ATOM   3905  CG  GLU A 247      18.668   9.607  35.543  1.00  1.20           C  
ATOM   3906  CD  GLU A 247      19.776   8.633  35.157  1.00  1.20           C  
ATOM   3907  OE1 GLU A 247      20.153   8.610  34.004  1.00  1.20           O  
ATOM   3908  OE2 GLU A 247      20.231   7.907  36.013  1.00  1.20           O  
ATOM   3909  H   GLU A 247      15.744   9.722  34.709  1.00  1.20           H  
ATOM   3910  HA  GLU A 247      17.264  11.997  35.571  1.00  1.20           H  
ATOM   3911 1HB  GLU A 247      17.914   9.811  33.555  1.00  1.20           H  
ATOM   3912 2HB  GLU A 247      19.064  11.058  34.020  1.00  1.20           H  
ATOM   3913 1HG  GLU A 247      19.035  10.258  36.336  1.00  1.20           H  
ATOM   3914 2HG  GLU A 247      17.820   9.055  35.937  1.00  1.20           H  
ATOM   3915  N   MET A 248      16.244  12.007  32.437  1.00  1.19           N  
ATOM   3916  CA  MET A 248      16.081  12.851  31.267  1.00  1.19           C  
ATOM   3917  C   MET A 248      15.343  14.131  31.623  1.00  1.19           C  
ATOM   3918  O   MET A 248      15.828  15.226  31.315  1.00  1.19           O  
ATOM   3919  CB  MET A 248      15.335  12.069  30.186  1.00  1.19           C  
ATOM   3920  CG  MET A 248      15.110  12.765  28.869  1.00  1.19           C  
ATOM   3921  SD  MET A 248      14.117  11.761  27.777  1.00  1.19           S  
ATOM   3922  CE  MET A 248      12.528  12.015  28.522  1.00  1.19           C  
ATOM   3923  H   MET A 248      15.880  11.053  32.398  1.00  1.19           H  
ATOM   3924  HA  MET A 248      17.066  13.123  30.895  1.00  1.19           H  
ATOM   3925 1HB  MET A 248      15.884  11.151  29.972  1.00  1.19           H  
ATOM   3926 2HB  MET A 248      14.362  11.771  30.571  1.00  1.19           H  
ATOM   3927 1HG  MET A 248      14.595  13.711  29.034  1.00  1.19           H  
ATOM   3928 2HG  MET A 248      16.062  12.967  28.378  1.00  1.19           H  
ATOM   3929 1HE  MET A 248      11.773  11.455  27.977  1.00  1.19           H  
ATOM   3930 2HE  MET A 248      12.557  11.678  29.562  1.00  1.19           H  
ATOM   3931 3HE  MET A 248      12.282  13.078  28.495  1.00  1.19           H  
ATOM   3932  N   GLN A 249      14.196  14.008  32.301  1.00  1.18           N  
ATOM   3933  CA  GLN A 249      13.421  15.183  32.680  1.00  1.18           C  
ATOM   3934  C   GLN A 249      14.215  16.101  33.617  1.00  1.18           C  
ATOM   3935  O   GLN A 249      14.241  17.323  33.431  1.00  1.18           O  
ATOM   3936  CB  GLN A 249      12.102  14.777  33.348  1.00  1.18           C  
ATOM   3937  CG  GLN A 249      11.219  15.971  33.667  1.00  1.18           C  
ATOM   3938  CD  GLN A 249       9.863  15.647  34.314  1.00  1.18           C  
ATOM   3939  OE1 GLN A 249       9.528  14.502  34.667  1.00  1.18           O  
ATOM   3940  NE2 GLN A 249       9.076  16.699  34.472  1.00  1.18           N  
ATOM   3941  H   GLN A 249      13.845  13.078  32.542  1.00  1.18           H  
ATOM   3942  HA  GLN A 249      13.188  15.745  31.776  1.00  1.18           H  
ATOM   3943 1HB  GLN A 249      11.550  14.106  32.690  1.00  1.18           H  
ATOM   3944 2HB  GLN A 249      12.315  14.234  34.273  1.00  1.18           H  
ATOM   3945 1HG  GLN A 249      11.759  16.646  34.329  1.00  1.18           H  
ATOM   3946 2HG  GLN A 249      11.008  16.479  32.724  1.00  1.18           H  
ATOM   3947 1HE2 GLN A 249       8.170  16.603  34.873  1.00  1.18           H  
ATOM   3948 2HE2 GLN A 249       9.410  17.609  34.153  1.00  1.18           H  
ATOM   3949  N   ARG A 250      14.893  15.517  34.610  1.00  1.18           N  
ATOM   3950  CA  ARG A 250      15.674  16.307  35.557  1.00  1.18           C  
ATOM   3951  C   ARG A 250      16.815  17.028  34.860  1.00  1.18           C  
ATOM   3952  O   ARG A 250      17.095  18.196  35.150  1.00  1.18           O  
ATOM   3953  CB  ARG A 250      16.236  15.404  36.639  1.00  1.18           C  
ATOM   3954  CG  ARG A 250      15.200  14.862  37.617  1.00  1.18           C  
ATOM   3955  CD  ARG A 250      15.782  13.833  38.515  1.00  1.18           C  
ATOM   3956  NE  ARG A 250      14.794  13.294  39.438  1.00  1.18           N  
ATOM   3957  CZ  ARG A 250      14.969  12.186  40.184  1.00  1.18           C  
ATOM   3958  NH1 ARG A 250      16.093  11.506  40.101  1.00  1.18           N  
ATOM   3959  NH2 ARG A 250      14.012  11.780  40.999  1.00  1.18           N  
ATOM   3960  H   ARG A 250      14.860  14.502  34.731  1.00  1.18           H  
ATOM   3961  HA  ARG A 250      15.017  17.045  36.015  1.00  1.18           H  
ATOM   3962 1HB  ARG A 250      16.723  14.547  36.169  1.00  1.18           H  
ATOM   3963 2HB  ARG A 250      16.993  15.941  37.207  1.00  1.18           H  
ATOM   3964 1HG  ARG A 250      14.831  15.679  38.235  1.00  1.18           H  
ATOM   3965 2HG  ARG A 250      14.369  14.423  37.069  1.00  1.18           H  
ATOM   3966 1HD  ARG A 250      16.166  13.010  37.909  1.00  1.18           H  
ATOM   3967 2HD  ARG A 250      16.593  14.269  39.096  1.00  1.18           H  
ATOM   3968  HE  ARG A 250      13.918  13.790  39.530  1.00  1.18           H  
ATOM   3969 1HH1 ARG A 250      16.825  11.817  39.476  1.00  1.18           H  
ATOM   3970 2HH1 ARG A 250      16.225  10.676  40.661  1.00  1.18           H  
ATOM   3971 1HH2 ARG A 250      13.150  12.304  41.064  1.00  1.18           H  
ATOM   3972 2HH2 ARG A 250      14.144  10.951  41.558  1.00  1.18           H  
ATOM   3973  N   ASN A 251      17.453  16.356  33.904  1.00  1.18           N  
ATOM   3974  CA  ASN A 251      18.542  16.965  33.177  1.00  1.18           C  
ATOM   3975  C   ASN A 251      18.011  18.097  32.318  1.00  1.18           C  
ATOM   3976  O   ASN A 251      18.636  19.155  32.236  1.00  1.18           O  
ATOM   3977  CB  ASN A 251      19.253  15.927  32.338  1.00  1.18           C  
ATOM   3978  CG  ASN A 251      20.073  14.979  33.168  1.00  1.18           C  
ATOM   3979  OD1 ASN A 251      20.489  15.295  34.290  1.00  1.18           O  
ATOM   3980  ND2 ASN A 251      20.304  13.811  32.643  1.00  1.18           N  
ATOM   3981  H   ASN A 251      17.201  15.391  33.698  1.00  1.18           H  
ATOM   3982  HA  ASN A 251      19.247  17.389  33.891  1.00  1.18           H  
ATOM   3983 1HB  ASN A 251      18.515  15.351  31.777  1.00  1.18           H  
ATOM   3984 2HB  ASN A 251      19.905  16.423  31.621  1.00  1.18           H  
ATOM   3985 1HD2 ASN A 251      20.833  13.130  33.149  1.00  1.18           H  
ATOM   3986 2HD2 ASN A 251      19.942  13.595  31.741  1.00  1.18           H  
ATOM   3987  N   ALA A 252      16.817  17.917  31.738  1.00  1.20           N  
ATOM   3988  CA  ALA A 252      16.233  18.965  30.919  1.00  1.20           C  
ATOM   3989  C   ALA A 252      16.024  20.209  31.756  1.00  1.20           C  
ATOM   3990  O   ALA A 252      16.367  21.319  31.347  1.00  1.20           O  
ATOM   3991  CB  ALA A 252      14.898  18.507  30.349  1.00  1.20           C  
ATOM   3992  H   ALA A 252      16.335  17.023  31.826  1.00  1.20           H  
ATOM   3993  HA  ALA A 252      16.928  19.200  30.117  1.00  1.20           H  
ATOM   3994 1HB  ALA A 252      14.475  19.294  29.728  1.00  1.20           H  
ATOM   3995 2HB  ALA A 252      15.010  17.616  29.766  1.00  1.20           H  
ATOM   3996 3HB  ALA A 252      14.240  18.292  31.162  1.00  1.20           H  
ATOM   3997  N   LYS A 253      15.531  20.011  32.976  1.00  1.24           N  
ATOM   3998  CA  LYS A 253      15.286  21.124  33.868  1.00  1.24           C  
ATOM   3999  C   LYS A 253      16.587  21.850  34.172  1.00  1.24           C  
ATOM   4000  O   LYS A 253      16.682  23.071  34.010  1.00  1.24           O  
ATOM   4001  CB  LYS A 253      14.627  20.625  35.158  1.00  1.24           C  
ATOM   4002  CG  LYS A 253      14.270  21.712  36.178  1.00  1.24           C  
ATOM   4003  CD  LYS A 253      13.592  21.099  37.410  1.00  1.24           C  
ATOM   4004  CE  LYS A 253      13.116  22.167  38.395  1.00  1.24           C  
ATOM   4005  NZ  LYS A 253      14.251  22.900  39.015  1.00  1.24           N  
ATOM   4006  H   LYS A 253      15.276  19.064  33.266  1.00  1.24           H  
ATOM   4007  HA  LYS A 253      14.616  21.827  33.376  1.00  1.24           H  
ATOM   4008 1HB  LYS A 253      13.718  20.073  34.907  1.00  1.24           H  
ATOM   4009 2HB  LYS A 253      15.297  19.925  35.653  1.00  1.24           H  
ATOM   4010 1HG  LYS A 253      15.183  22.233  36.494  1.00  1.24           H  
ATOM   4011 2HG  LYS A 253      13.599  22.438  35.722  1.00  1.24           H  
ATOM   4012 1HD  LYS A 253      12.737  20.499  37.091  1.00  1.24           H  
ATOM   4013 2HD  LYS A 253      14.302  20.445  37.918  1.00  1.24           H  
ATOM   4014 1HE  LYS A 253      12.483  22.881  37.871  1.00  1.24           H  
ATOM   4015 2HE  LYS A 253      12.534  21.690  39.183  1.00  1.24           H  
ATOM   4016 1HZ  LYS A 253      13.914  23.602  39.650  1.00  1.24           H  
ATOM   4017 2HZ  LYS A 253      14.851  22.267  39.511  1.00  1.24           H  
ATOM   4018 3HZ  LYS A 253      14.799  23.372  38.281  1.00  1.24           H  
ATOM   4019  N   ASN A 254      17.610  21.094  34.572  1.00  1.32           N  
ATOM   4020  CA  ASN A 254      18.880  21.696  34.950  1.00  1.32           C  
ATOM   4021  C   ASN A 254      19.516  22.462  33.791  1.00  1.32           C  
ATOM   4022  O   ASN A 254      20.043  23.565  33.977  1.00  1.32           O  
ATOM   4023  CB  ASN A 254      19.826  20.615  35.431  1.00  1.32           C  
ATOM   4024  CG  ASN A 254      19.444  20.049  36.778  1.00  1.32           C  
ATOM   4025  OD1 ASN A 254      18.686  20.652  37.547  1.00  1.32           O  
ATOM   4026  ND2 ASN A 254      19.965  18.888  37.080  1.00  1.32           N  
ATOM   4027  H   ASN A 254      17.487  20.082  34.654  1.00  1.32           H  
ATOM   4028  HA  ASN A 254      18.698  22.408  35.757  1.00  1.32           H  
ATOM   4029 1HB  ASN A 254      19.831  19.801  34.702  1.00  1.32           H  
ATOM   4030 2HB  ASN A 254      20.838  21.012  35.484  1.00  1.32           H  
ATOM   4031 1HD2 ASN A 254      19.752  18.456  37.955  1.00  1.32           H  
ATOM   4032 2HD2 ASN A 254      20.575  18.433  36.434  1.00  1.32           H  
ATOM   4033  N   GLN A 255      19.416  21.906  32.585  1.00  1.46           N  
ATOM   4034  CA  GLN A 255      19.981  22.532  31.399  1.00  1.46           C  
ATOM   4035  C   GLN A 255      19.269  23.828  31.050  1.00  1.46           C  
ATOM   4036  O   GLN A 255      19.873  24.750  30.495  1.00  1.46           O  
ATOM   4037  CB  GLN A 255      19.967  21.539  30.248  1.00  1.46           C  
ATOM   4038  CG  GLN A 255      20.975  20.411  30.448  1.00  1.46           C  
ATOM   4039  CD  GLN A 255      22.400  20.898  30.354  1.00  1.46           C  
ATOM   4040  OE1 GLN A 255      22.738  21.678  29.456  1.00  1.46           O  
ATOM   4041  NE2 GLN A 255      23.253  20.446  31.270  1.00  1.46           N  
ATOM   4042  H   GLN A 255      18.964  20.995  32.488  1.00  1.46           H  
ATOM   4043  HA  GLN A 255      21.020  22.778  31.614  1.00  1.46           H  
ATOM   4044 1HB  GLN A 255      18.970  21.091  30.166  1.00  1.46           H  
ATOM   4045 2HB  GLN A 255      20.182  22.046  29.311  1.00  1.46           H  
ATOM   4046 1HG  GLN A 255      20.837  20.023  31.455  1.00  1.46           H  
ATOM   4047 2HG  GLN A 255      20.821  19.626  29.750  1.00  1.46           H  
ATOM   4048 1HE2 GLN A 255      24.210  20.742  31.252  1.00  1.46           H  
ATOM   4049 2HE2 GLN A 255      22.940  19.815  31.979  1.00  1.46           H  
ATOM   4050  N   LEU A 256      17.979  23.903  31.340  1.00  1.65           N  
ATOM   4051  CA  LEU A 256      17.236  25.125  31.099  1.00  1.65           C  
ATOM   4052  C   LEU A 256      17.574  26.194  32.133  1.00  1.65           C  
ATOM   4053  O   LEU A 256      17.635  27.381  31.804  1.00  1.65           O  
ATOM   4054  CB  LEU A 256      15.763  24.788  31.073  1.00  1.65           C  
ATOM   4055  CG  LEU A 256      15.380  23.983  29.875  1.00  1.65           C  
ATOM   4056  CD1 LEU A 256      14.051  23.466  30.078  1.00  1.65           C  
ATOM   4057  CD2 LEU A 256      15.433  24.885  28.643  1.00  1.65           C  
ATOM   4058  H   LEU A 256      17.495  23.092  31.734  1.00  1.65           H  
ATOM   4059  HA  LEU A 256      17.514  25.503  30.118  1.00  1.65           H  
ATOM   4060 1HB  LEU A 256      15.520  24.206  31.963  1.00  1.65           H  
ATOM   4061 2HB  LEU A 256      15.184  25.708  31.080  1.00  1.65           H  
ATOM   4062  HG  LEU A 256      16.063  23.148  29.746  1.00  1.65           H  
ATOM   4063 1HD1 LEU A 256      13.766  22.876  29.224  1.00  1.65           H  
ATOM   4064 2HD1 LEU A 256      14.063  22.847  30.965  1.00  1.65           H  
ATOM   4065 3HD1 LEU A 256      13.376  24.279  30.217  1.00  1.65           H  
ATOM   4066 1HD2 LEU A 256      15.154  24.335  27.778  1.00  1.65           H  
ATOM   4067 2HD2 LEU A 256      14.746  25.719  28.772  1.00  1.65           H  
ATOM   4068 3HD2 LEU A 256      16.445  25.266  28.513  1.00  1.65           H  
ATOM   4069  N   GLU A 257      17.810  25.780  33.385  1.00  1.90           N  
ATOM   4070  CA  GLU A 257      18.178  26.737  34.427  1.00  1.90           C  
ATOM   4071  C   GLU A 257      19.559  27.364  34.173  1.00  1.90           C  
ATOM   4072  O   GLU A 257      19.762  28.550  34.456  1.00  1.90           O  
ATOM   4073  CB  GLU A 257      18.141  26.097  35.824  1.00  1.90           C  
ATOM   4074  CG  GLU A 257      16.733  25.746  36.323  1.00  1.90           C  
ATOM   4075  CD  GLU A 257      16.697  25.169  37.728  1.00  1.90           C  
ATOM   4076  OE1 GLU A 257      17.723  25.068  38.359  1.00  1.90           O  
ATOM   4077  OE2 GLU A 257      15.614  24.813  38.165  1.00  1.90           O  
ATOM   4078  H   GLU A 257      17.709  24.789  33.611  1.00  1.90           H  
ATOM   4079  HA  GLU A 257      17.445  27.543  34.416  1.00  1.90           H  
ATOM   4080 1HB  GLU A 257      18.726  25.175  35.811  1.00  1.90           H  
ATOM   4081 2HB  GLU A 257      18.603  26.768  36.547  1.00  1.90           H  
ATOM   4082 1HG  GLU A 257      16.122  26.646  36.299  1.00  1.90           H  
ATOM   4083 2HG  GLU A 257      16.293  25.028  35.634  1.00  1.90           H  
ATOM   4084  N   SER A 258      20.501  26.575  33.640  1.00  2.19           N  
ATOM   4085  CA  SER A 258      21.850  27.076  33.380  1.00  2.19           C  
ATOM   4086  C   SER A 258      22.559  26.329  32.246  1.00  2.19           C  
ATOM   4087  O   SER A 258      22.528  26.762  31.088  1.00  2.19           O  
ATOM   4088  OXT SER A 258      23.355  25.436  32.527  1.00  2.19           O  
ATOM   4089  CB  SER A 258      22.679  26.976  34.647  1.00  2.19           C  
ATOM   4090  OG  SER A 258      23.989  27.422  34.429  1.00  2.19           O  
ATOM   4091  H   SER A 258      20.276  25.595  33.462  1.00  2.19           H  
ATOM   4092  HA  SER A 258      21.772  28.125  33.095  1.00  2.19           H  
ATOM   4093 1HB  SER A 258      22.214  27.573  35.432  1.00  2.19           H  
ATOM   4094 2HB  SER A 258      22.693  25.941  34.987  1.00  2.19           H  
ATOM   4095  HG  SER A 258      23.914  28.344  34.172  1.00  2.19           H  
TER    4096
ENDMDL
