# Supplementary material for: Pan-kinome of Legionella expanded by a bioinformatics survey
Source: Sci Rep. 2022 Dec 16;12:21782. doi: 10.1038/s41598-022-26109-x (PMC9758233; doi:10.1038/s41598-022-26109-x)
Supplement: Supplementary file 9 — Supplementary Information 9. [file 41598_2022_26109_MOESM9_ESM.zip › S15 - Data - 3D structure models of novel kinases/pdb - protein kinase domains - RoseTTAFold/lpg1925_198-525.pdb]

PFRMAT TS
TARGET 192
AUTHOR BAKER-ROBETTA
METHOD    ROSETTA provides both ab initio and
METHOD    comparative models of protein domains.
METHOD    Comparative models are built from structures
METHOD    detected and aligned by HHSEARCH, SPARKS, and
METHOD    Raptor. Loop regions are assembled from fragments and 
METHOD    optimized to fit the aligned template structures.
METHOD    De novo models are built using the Rosetta de
METHOD    novo protocol.  The procedure is fully automated.
MODEL     1
PARENT N/A
REMARK PARENT    N/A
REMARK PARSRC    RoseTTAFold
REMARK SCORE     0.00
ATOM      1  N   ILE A   1       0.471   0.882  -1.157  1.00  3.03           N  
ATOM      2  CA  ILE A   1       1.869   1.042  -0.770  1.00  3.03           C  
ATOM      3  C   ILE A   1       2.347   2.500  -0.837  1.00  3.03           C  
ATOM      4  O   ILE A   1       3.037   2.983   0.060  1.00  3.03           O  
ATOM      5  CB  ILE A   1       2.769   0.145  -1.634  1.00  3.03           C  
ATOM      6  CG1 ILE A   1       2.414  -1.322  -1.359  1.00  3.03           C  
ATOM      7  CG2 ILE A   1       4.237   0.410  -1.314  1.00  3.03           C  
ATOM      8  CD1 ILE A   1       3.037  -2.315  -2.312  1.00  3.03           C  
ATOM      9 1H   ILE A   1       0.154  -0.029  -0.853  1.00  3.03           H  
ATOM     10 2H   ILE A   1      -0.095   1.589  -0.717  1.00  3.03           H  
ATOM     11 3H   ILE A   1       0.380   0.942  -2.160  1.00  3.03           H  
ATOM     12  HA  ILE A   1       1.967   0.696   0.253  1.00  3.03           H  
ATOM     13  HB  ILE A   1       2.583   0.346  -2.689  1.00  3.03           H  
ATOM     14 1HG1 ILE A   1       2.732  -1.562  -0.351  1.00  3.03           H  
ATOM     15 2HG1 ILE A   1       1.331  -1.436  -1.412  1.00  3.03           H  
ATOM     16 1HG2 ILE A   1       4.865  -0.232  -1.929  1.00  3.03           H  
ATOM     17 2HG2 ILE A   1       4.473   1.453  -1.522  1.00  3.03           H  
ATOM     18 3HG2 ILE A   1       4.423   0.198  -0.265  1.00  3.03           H  
ATOM     19 1HD1 ILE A   1       2.727  -3.311  -2.030  1.00  3.03           H  
ATOM     20 2HD1 ILE A   1       2.706  -2.107  -3.330  1.00  3.03           H  
ATOM     21 3HD1 ILE A   1       4.120  -2.244  -2.262  1.00  3.03           H  
ATOM     22  N   ASN A   2       1.942   3.237  -1.868  1.00  2.54           N  
ATOM     23  CA  ASN A   2       2.388   4.629  -2.033  1.00  2.54           C  
ATOM     24  C   ASN A   2       1.962   5.579  -0.901  1.00  2.54           C  
ATOM     25  O   ASN A   2       2.594   6.609  -0.674  1.00  2.54           O  
ATOM     26  CB  ASN A   2       1.891   5.163  -3.358  1.00  2.54           C  
ATOM     27  CG  ASN A   2       2.624   4.565  -4.531  1.00  2.54           C  
ATOM     28  OD1 ASN A   2       3.733   4.032  -4.391  1.00  2.54           O  
ATOM     29  ND2 ASN A   2       2.021   4.637  -5.690  1.00  2.54           N  
ATOM     30  H   ASN A   2       1.367   2.844  -2.596  1.00  2.54           H  
ATOM     31  HA  ASN A   2       3.480   4.630  -2.051  1.00  2.54           H  
ATOM     32 1HB  ASN A   2       0.826   4.952  -3.460  1.00  2.54           H  
ATOM     33 2HB  ASN A   2       2.013   6.246  -3.380  1.00  2.54           H  
ATOM     34 1HD2 ASN A   2       2.456   4.254  -6.506  1.00  2.54           H  
ATOM     35 2HD2 ASN A   2       1.124   5.072  -5.761  1.00  2.54           H  
ATOM     36  N   GLN A   3       0.878   5.238  -0.213  1.00  2.05           N  
ATOM     37  CA  GLN A   3       0.330   6.047   0.871  1.00  2.05           C  
ATOM     38  C   GLN A   3       0.890   5.705   2.258  1.00  2.05           C  
ATOM     39  O   GLN A   3       0.443   6.275   3.254  1.00  2.05           O  
ATOM     40  CB  GLN A   3      -1.190   5.899   0.920  1.00  2.05           C  
ATOM     41  CG  GLN A   3      -1.936   6.441  -0.288  1.00  2.05           C  
ATOM     42  CD  GLN A   3      -3.446   6.225  -0.169  1.00  2.05           C  
ATOM     43  OE1 GLN A   3      -4.090   6.749   0.744  1.00  2.05           O  
ATOM     44  NE2 GLN A   3      -4.015   5.454  -1.090  1.00  2.05           N  
ATOM     45  H   GLN A   3       0.411   4.383  -0.453  1.00  2.05           H  
ATOM     46  HA  GLN A   3       0.573   7.090   0.666  1.00  2.05           H  
ATOM     47 1HB  GLN A   3      -1.433   4.845   1.011  1.00  2.05           H  
ATOM     48 2HB  GLN A   3      -1.575   6.400   1.808  1.00  2.05           H  
ATOM     49 1HG  GLN A   3      -1.747   7.512  -0.367  1.00  2.05           H  
ATOM     50 2HG  GLN A   3      -1.583   5.931  -1.184  1.00  2.05           H  
ATOM     51 1HE2 GLN A   3      -5.000   5.281  -1.060  1.00  2.05           H  
ATOM     52 2HE2 GLN A   3      -3.461   5.049  -1.816  1.00  2.05           H  
ATOM     53  N   LEU A   4       1.820   4.757   2.345  1.00  1.63           N  
ATOM     54  CA  LEU A   4       2.322   4.343   3.657  1.00  1.63           C  
ATOM     55  C   LEU A   4       3.040   5.475   4.406  1.00  1.63           C  
ATOM     56  O   LEU A   4       3.852   6.201   3.825  1.00  1.63           O  
ATOM     57  CB  LEU A   4       3.269   3.151   3.470  1.00  1.63           C  
ATOM     58  CG  LEU A   4       2.602   1.853   2.969  1.00  1.63           C  
ATOM     59  CD1 LEU A   4       3.668   0.766   2.738  1.00  1.63           C  
ATOM     60  CD2 LEU A   4       1.582   1.407   3.917  1.00  1.63           C  
ATOM     61  H   LEU A   4       2.192   4.309   1.507  1.00  1.63           H  
ATOM     62  HA  LEU A   4       1.474   4.023   4.261  1.00  1.63           H  
ATOM     63 1HB  LEU A   4       3.997   3.431   2.709  1.00  1.63           H  
ATOM     64 2HB  LEU A   4       3.801   2.963   4.366  1.00  1.63           H  
ATOM     65  HG  LEU A   4       2.115   2.064   2.054  1.00  1.63           H  
ATOM     66 1HD1 LEU A   4       3.201  -0.140   2.359  1.00  1.63           H  
ATOM     67 2HD1 LEU A   4       4.395   1.129   2.011  1.00  1.63           H  
ATOM     68 3HD1 LEU A   4       4.169   0.549   3.678  1.00  1.63           H  
ATOM     69 1HD2 LEU A   4       1.097   0.521   3.529  1.00  1.63           H  
ATOM     70 2HD2 LEU A   4       2.038   1.178   4.853  1.00  1.63           H  
ATOM     71 3HD2 LEU A   4       0.842   2.196   4.053  1.00  1.63           H  
ATOM     72  N   GLU A   5       2.780   5.583   5.719  1.00  1.33           N  
ATOM     73  CA  GLU A   5       3.422   6.621   6.554  1.00  1.33           C  
ATOM     74  C   GLU A   5       4.005   6.083   7.863  1.00  1.33           C  
ATOM     75  O   GLU A   5       3.334   5.376   8.605  1.00  1.33           O  
ATOM     76  CB  GLU A   5       2.403   7.726   6.881  1.00  1.33           C  
ATOM     77  CG  GLU A   5       2.932   8.877   7.751  1.00  1.33           C  
ATOM     78  CD  GLU A   5       1.889   9.956   8.002  1.00  1.33           C  
ATOM     79  OE1 GLU A   5       0.809   9.845   7.471  1.00  1.33           O  
ATOM     80  OE2 GLU A   5       2.174  10.882   8.728  1.00  1.33           O  
ATOM     81  H   GLU A   5       2.079   4.954   6.118  1.00  1.33           H  
ATOM     82  HA  GLU A   5       4.238   7.059   5.981  1.00  1.33           H  
ATOM     83 1HB  GLU A   5       2.031   8.156   5.949  1.00  1.33           H  
ATOM     84 2HB  GLU A   5       1.554   7.289   7.395  1.00  1.33           H  
ATOM     85 1HG  GLU A   5       3.252   8.473   8.716  1.00  1.33           H  
ATOM     86 2HG  GLU A   5       3.802   9.318   7.269  1.00  1.33           H  
ATOM     87  N   ARG A   6       5.258   6.432   8.164  1.00  1.15           N  
ATOM     88  CA  ARG A   6       5.890   5.946   9.398  1.00  1.15           C  
ATOM     89  C   ARG A   6       5.662   6.838  10.618  1.00  1.15           C  
ATOM     90  O   ARG A   6       5.963   8.034  10.592  1.00  1.15           O  
ATOM     91  CB  ARG A   6       7.391   5.800   9.218  1.00  1.15           C  
ATOM     92  CG  ARG A   6       8.123   5.274  10.462  1.00  1.15           C  
ATOM     93  CD  ARG A   6       9.595   5.181  10.250  1.00  1.15           C  
ATOM     94  NE  ARG A   6      10.280   4.681  11.438  1.00  1.15           N  
ATOM     95  CZ  ARG A   6      11.616   4.549  11.564  1.00  1.15           C  
ATOM     96  NH1 ARG A   6      12.411   4.897  10.572  1.00  1.15           N  
ATOM     97  NH2 ARG A   6      12.128   4.066  12.686  1.00  1.15           N  
ATOM     98  H   ARG A   6       5.778   7.024   7.531  1.00  1.15           H  
ATOM     99  HA  ARG A   6       5.481   4.961   9.623  1.00  1.15           H  
ATOM    100 1HB  ARG A   6       7.594   5.110   8.401  1.00  1.15           H  
ATOM    101 2HB  ARG A   6       7.825   6.764   8.958  1.00  1.15           H  
ATOM    102 1HG  ARG A   6       7.947   5.946  11.304  1.00  1.15           H  
ATOM    103 2HG  ARG A   6       7.740   4.279  10.713  1.00  1.15           H  
ATOM    104 1HD  ARG A   6       9.804   4.506   9.422  1.00  1.15           H  
ATOM    105 2HD  ARG A   6       9.990   6.170  10.022  1.00  1.15           H  
ATOM    106  HE  ARG A   6       9.707   4.406  12.228  1.00  1.15           H  
ATOM    107 1HH1 ARG A   6      12.020   5.266   9.716  1.00  1.15           H  
ATOM    108 2HH1 ARG A   6      13.411   4.799  10.669  1.00  1.15           H  
ATOM    109 1HH2 ARG A   6      11.509   3.780  13.451  1.00  1.15           H  
ATOM    110 2HH2 ARG A   6      13.126   3.965  12.785  1.00  1.15           H  
ATOM    111  N   LEU A   7       5.142   6.230  11.682  1.00  1.10           N  
ATOM    112  CA  LEU A   7       4.876   6.895  12.948  1.00  1.10           C  
ATOM    113  C   LEU A   7       5.730   6.306  14.073  1.00  1.10           C  
ATOM    114  O   LEU A   7       5.968   5.096  14.126  1.00  1.10           O  
ATOM    115  CB  LEU A   7       3.399   6.738  13.328  1.00  1.10           C  
ATOM    116  CG  LEU A   7       2.370   7.263  12.312  1.00  1.10           C  
ATOM    117  CD1 LEU A   7       0.976   6.950  12.843  1.00  1.10           C  
ATOM    118  CD2 LEU A   7       2.578   8.754  12.067  1.00  1.10           C  
ATOM    119  H   LEU A   7       4.921   5.243  11.609  1.00  1.10           H  
ATOM    120  HA  LEU A   7       5.116   7.951  12.846  1.00  1.10           H  
ATOM    121 1HB  LEU A   7       3.200   5.672  13.469  1.00  1.10           H  
ATOM    122 2HB  LEU A   7       3.233   7.241  14.277  1.00  1.10           H  
ATOM    123  HG  LEU A   7       2.491   6.735  11.360  1.00  1.10           H  
ATOM    124 1HD1 LEU A   7       0.226   7.293  12.132  1.00  1.10           H  
ATOM    125 2HD1 LEU A   7       0.896   5.892  12.977  1.00  1.10           H  
ATOM    126 3HD1 LEU A   7       0.810   7.427  13.780  1.00  1.10           H  
ATOM    127 1HD2 LEU A   7       1.845   9.110  11.336  1.00  1.10           H  
ATOM    128 2HD2 LEU A   7       2.466   9.306  12.990  1.00  1.10           H  
ATOM    129 3HD2 LEU A   7       3.582   8.919  11.673  1.00  1.10           H  
ATOM    130  N   ASN A   8       6.148   7.146  15.009  1.00  1.16           N  
ATOM    131  CA  ASN A   8       6.884   6.664  16.177  1.00  1.16           C  
ATOM    132  C   ASN A   8       6.035   6.918  17.408  1.00  1.16           C  
ATOM    133  O   ASN A   8       5.655   8.062  17.677  1.00  1.16           O  
ATOM    134  CB  ASN A   8       8.249   7.299  16.277  1.00  1.16           C  
ATOM    135  CG  ASN A   8       9.120   6.973  15.065  1.00  1.16           C  
ATOM    136  OD1 ASN A   8       9.429   5.811  14.738  1.00  1.16           O  
ATOM    137  ND2 ASN A   8       9.527   8.018  14.383  1.00  1.16           N  
ATOM    138  H   ASN A   8       5.947   8.133  14.920  1.00  1.16           H  
ATOM    139  HA  ASN A   8       7.018   5.586  16.099  1.00  1.16           H  
ATOM    140 1HB  ASN A   8       8.144   8.381  16.365  1.00  1.16           H  
ATOM    141 2HB  ASN A   8       8.747   6.941  17.180  1.00  1.16           H  
ATOM    142 1HD2 ASN A   8      10.103   7.903  13.574  1.00  1.16           H  
ATOM    143 2HD2 ASN A   8       9.262   8.938  14.675  1.00  1.16           H  
ATOM    144  N   ILE A   9       5.665   5.843  18.095  1.00  1.33           N  
ATOM    145  CA  ILE A   9       4.753   5.940  19.223  1.00  1.33           C  
ATOM    146  C   ILE A   9       5.392   5.556  20.574  1.00  1.33           C  
ATOM    147  O   ILE A   9       5.687   4.368  20.788  1.00  1.33           O  
ATOM    148  CB  ILE A   9       3.555   5.000  18.965  1.00  1.33           C  
ATOM    149  CG1 ILE A   9       2.850   5.382  17.650  1.00  1.33           C  
ATOM    150  CG2 ILE A   9       2.584   5.078  20.102  1.00  1.33           C  
ATOM    151  CD1 ILE A   9       1.797   4.405  17.222  1.00  1.33           C  
ATOM    152  H   ILE A   9       6.038   4.933  17.821  1.00  1.33           H  
ATOM    153  HA  ILE A   9       4.361   6.951  19.259  1.00  1.33           H  
ATOM    154  HB  ILE A   9       3.921   3.977  18.863  1.00  1.33           H  
ATOM    155 1HG1 ILE A   9       2.384   6.350  17.779  1.00  1.33           H  
ATOM    156 2HG1 ILE A   9       3.587   5.451  16.849  1.00  1.33           H  
ATOM    157 1HG2 ILE A   9       1.752   4.404  19.917  1.00  1.33           H  
ATOM    158 2HG2 ILE A   9       3.087   4.798  21.021  1.00  1.33           H  
ATOM    159 3HG2 ILE A   9       2.213   6.094  20.191  1.00  1.33           H  
ATOM    160 1HD1 ILE A   9       1.346   4.752  16.293  1.00  1.33           H  
ATOM    161 2HD1 ILE A   9       2.237   3.437  17.066  1.00  1.33           H  
ATOM    162 3HD1 ILE A   9       1.038   4.328  17.995  1.00  1.33           H  
ATOM    163  N   PRO A  10       5.666   6.533  21.475  1.00  1.58           N  
ATOM    164  CA  PRO A  10       6.180   6.334  22.823  1.00  1.58           C  
ATOM    165  C   PRO A  10       5.242   5.428  23.596  1.00  1.58           C  
ATOM    166  O   PRO A  10       4.027   5.623  23.571  1.00  1.58           O  
ATOM    167  CB  PRO A  10       6.199   7.751  23.396  1.00  1.58           C  
ATOM    168  CG  PRO A  10       6.341   8.650  22.189  1.00  1.58           C  
ATOM    169  CD  PRO A  10       5.569   7.958  21.085  1.00  1.58           C  
ATOM    170  HA  PRO A  10       7.192   5.908  22.779  1.00  1.58           H  
ATOM    171 1HB  PRO A  10       5.285   7.931  23.970  1.00  1.58           H  
ATOM    172 2HB  PRO A  10       7.042   7.847  24.097  1.00  1.58           H  
ATOM    173 1HG  PRO A  10       5.936   9.647  22.416  1.00  1.58           H  
ATOM    174 2HG  PRO A  10       7.398   8.791  21.940  1.00  1.58           H  
ATOM    175 1HD  PRO A  10       4.548   8.304  21.063  1.00  1.58           H  
ATOM    176 2HD  PRO A  10       6.092   8.138  20.140  1.00  1.58           H  
ATOM    177  N   GLN A  11       5.805   4.507  24.352  1.00  1.85           N  
ATOM    178  CA  GLN A  11       5.051   3.536  25.127  1.00  1.85           C  
ATOM    179  C   GLN A  11       5.032   3.854  26.613  1.00  1.85           C  
ATOM    180  O   GLN A  11       5.826   4.662  27.102  1.00  1.85           O  
ATOM    181  CB  GLN A  11       5.643   2.152  24.905  1.00  1.85           C  
ATOM    182  CG  GLN A  11       5.696   1.718  23.448  1.00  1.85           C  
ATOM    183  CD  GLN A  11       4.349   1.489  22.791  1.00  1.85           C  
ATOM    184  OE1 GLN A  11       3.576   0.630  23.233  1.00  1.85           O  
ATOM    185  NE2 GLN A  11       4.060   2.224  21.730  1.00  1.85           N  
ATOM    186  H   GLN A  11       6.817   4.427  24.337  1.00  1.85           H  
ATOM    187  HA  GLN A  11       4.030   3.543  24.773  1.00  1.85           H  
ATOM    188 1HB  GLN A  11       6.665   2.145  25.280  1.00  1.85           H  
ATOM    189 2HB  GLN A  11       5.081   1.411  25.479  1.00  1.85           H  
ATOM    190 1HG  GLN A  11       6.229   2.486  22.877  1.00  1.85           H  
ATOM    191 2HG  GLN A  11       6.253   0.784  23.410  1.00  1.85           H  
ATOM    192 1HE2 GLN A  11       3.192   2.085  21.255  1.00  1.85           H  
ATOM    193 2HE2 GLN A  11       4.735   2.916  21.386  1.00  1.85           H  
ATOM    194  N   ASP A  12       4.144   3.185  27.336  1.00  2.03           N  
ATOM    195  CA  ASP A  12       4.011   3.314  28.786  1.00  2.03           C  
ATOM    196  C   ASP A  12       5.343   3.265  29.547  1.00  2.03           C  
ATOM    197  O   ASP A  12       5.589   4.058  30.454  1.00  2.03           O  
ATOM    198  CB  ASP A  12       3.094   2.194  29.292  1.00  2.03           C  
ATOM    199  CG  ASP A  12       3.570   0.755  28.874  1.00  2.03           C  
ATOM    200  OD1 ASP A  12       4.542   0.630  28.133  1.00  2.03           O  
ATOM    201  OD2 ASP A  12       2.948  -0.191  29.299  1.00  2.03           O  
ATOM    202  H   ASP A  12       3.507   2.563  26.856  1.00  2.03           H  
ATOM    203  HA  ASP A  12       3.536   4.273  28.994  1.00  2.03           H  
ATOM    204 1HB  ASP A  12       3.039   2.239  30.379  1.00  2.03           H  
ATOM    205 2HB  ASP A  12       2.085   2.356  28.906  1.00  2.03           H  
ATOM    206  N   ASN A  13       6.203   2.339  29.145  1.00  2.05           N  
ATOM    207  CA  ASN A  13       7.492   2.092  29.780  1.00  2.05           C  
ATOM    208  C   ASN A  13       8.642   2.971  29.278  1.00  2.05           C  
ATOM    209  O   ASN A  13       9.798   2.739  29.633  1.00  2.05           O  
ATOM    210  CB  ASN A  13       7.841   0.629  29.614  1.00  2.05           C  
ATOM    211  CG  ASN A  13       8.083   0.228  28.168  1.00  2.05           C  
ATOM    212  OD1 ASN A  13       8.184   1.056  27.241  1.00  2.05           O  
ATOM    213  ND2 ASN A  13       8.179  -1.065  27.958  1.00  2.05           N  
ATOM    214  H   ASN A  13       5.879   1.726  28.401  1.00  2.05           H  
ATOM    215  HA  ASN A  13       7.380   2.299  30.845  1.00  2.05           H  
ATOM    216 1HB  ASN A  13       8.732   0.398  30.198  1.00  2.05           H  
ATOM    217 2HB  ASN A  13       7.022   0.022  30.007  1.00  2.05           H  
ATOM    218 1HD2 ASN A  13       8.333  -1.415  27.035  1.00  2.05           H  
ATOM    219 2HD2 ASN A  13       8.089  -1.702  28.724  1.00  2.05           H  
ATOM    220  N   GLY A  14       8.346   3.969  28.448  1.00  1.89           N  
ATOM    221  CA  GLY A  14       9.365   4.882  27.941  1.00  1.89           C  
ATOM    222  C   GLY A  14      10.004   4.466  26.612  1.00  1.89           C  
ATOM    223  O   GLY A  14      10.772   5.237  26.029  1.00  1.89           O  
ATOM    224  H   GLY A  14       7.379   4.123  28.161  1.00  1.89           H  
ATOM    225 1HA  GLY A  14       8.911   5.865  27.821  1.00  1.89           H  
ATOM    226 2HA  GLY A  14      10.143   4.993  28.693  1.00  1.89           H  
ATOM    227  N   SER A  15       9.716   3.260  26.131  1.00  1.61           N  
ATOM    228  CA  SER A  15      10.289   2.814  24.862  1.00  1.61           C  
ATOM    229  C   SER A  15       9.532   3.453  23.705  1.00  1.61           C  
ATOM    230  O   SER A  15       8.497   4.077  23.919  1.00  1.61           O  
ATOM    231  CB  SER A  15      10.272   1.295  24.759  1.00  1.61           C  
ATOM    232  OG  SER A  15       8.960   0.797  24.697  1.00  1.61           O  
ATOM    233  H   SER A  15       9.095   2.637  26.646  1.00  1.61           H  
ATOM    234  HA  SER A  15      11.326   3.144  24.814  1.00  1.61           H  
ATOM    235 1HB  SER A  15      10.818   0.989  23.869  1.00  1.61           H  
ATOM    236 2HB  SER A  15      10.782   0.867  25.621  1.00  1.61           H  
ATOM    237  HG  SER A  15       8.602   0.886  25.600  1.00  1.61           H  
ATOM    238  N   ASN A  16      10.063   3.337  22.491  1.00  1.32           N  
ATOM    239  CA  ASN A  16       9.423   3.912  21.303  1.00  1.32           C  
ATOM    240  C   ASN A  16       9.291   2.884  20.200  1.00  1.32           C  
ATOM    241  O   ASN A  16      10.289   2.303  19.769  1.00  1.32           O  
ATOM    242  CB  ASN A  16      10.213   5.102  20.780  1.00  1.32           C  
ATOM    243  CG  ASN A  16      10.196   6.299  21.694  1.00  1.32           C  
ATOM    244  OD1 ASN A  16       9.276   7.112  21.637  1.00  1.32           O  
ATOM    245  ND2 ASN A  16      11.192   6.417  22.535  1.00  1.32           N  
ATOM    246  H   ASN A  16      10.926   2.824  22.380  1.00  1.32           H  
ATOM    247  HA  ASN A  16       8.412   4.232  21.562  1.00  1.32           H  
ATOM    248 1HB  ASN A  16      11.247   4.803  20.611  1.00  1.32           H  
ATOM    249 2HB  ASN A  16       9.798   5.399  19.815  1.00  1.32           H  
ATOM    250 1HD2 ASN A  16      11.223   7.190  23.171  1.00  1.32           H  
ATOM    251 2HD2 ASN A  16      11.918   5.732  22.552  1.00  1.32           H  
ATOM    252  N   LEU A  17       8.065   2.630  19.768  1.00  1.10           N  
ATOM    253  CA  LEU A  17       7.855   1.653  18.711  1.00  1.10           C  
ATOM    254  C   LEU A  17       7.608   2.332  17.375  1.00  1.10           C  
ATOM    255  O   LEU A  17       6.983   3.396  17.313  1.00  1.10           O  
ATOM    256  CB  LEU A  17       6.695   0.736  19.055  1.00  1.10           C  
ATOM    257  CG  LEU A  17       6.858  -0.066  20.328  1.00  1.10           C  
ATOM    258  CD1 LEU A  17       5.619  -0.914  20.546  1.00  1.10           C  
ATOM    259  CD2 LEU A  17       8.096  -0.918  20.237  1.00  1.10           C  
ATOM    260  H   LEU A  17       7.270   3.137  20.164  1.00  1.10           H  
ATOM    261  HA  LEU A  17       8.752   1.042  18.618  1.00  1.10           H  
ATOM    262 1HB  LEU A  17       5.823   1.363  19.187  1.00  1.10           H  
ATOM    263 2HB  LEU A  17       6.523   0.049  18.225  1.00  1.10           H  
ATOM    264  HG  LEU A  17       6.958   0.612  21.161  1.00  1.10           H  
ATOM    265 1HD1 LEU A  17       5.724  -1.479  21.472  1.00  1.10           H  
ATOM    266 2HD1 LEU A  17       4.744  -0.282  20.609  1.00  1.10           H  
ATOM    267 3HD1 LEU A  17       5.504  -1.603  19.711  1.00  1.10           H  
ATOM    268 1HD2 LEU A  17       8.215  -1.487  21.160  1.00  1.10           H  
ATOM    269 2HD2 LEU A  17       8.003  -1.606  19.396  1.00  1.10           H  
ATOM    270 3HD2 LEU A  17       8.969  -0.280  20.090  1.00  1.10           H  
ATOM    271  N   SER A  18       8.073   1.702  16.300  1.00  0.97           N  
ATOM    272  CA  SER A  18       7.852   2.247  14.968  1.00  0.97           C  
ATOM    273  C   SER A  18       6.814   1.443  14.197  1.00  0.97           C  
ATOM    274  O   SER A  18       6.976   0.236  13.960  1.00  0.97           O  
ATOM    275  CB  SER A  18       9.146   2.284  14.188  1.00  0.97           C  
ATOM    276  OG  SER A  18      10.090   3.153  14.778  1.00  0.97           O  
ATOM    277  H   SER A  18       8.587   0.840  16.413  1.00  0.97           H  
ATOM    278  HA  SER A  18       7.484   3.270  15.064  1.00  0.97           H  
ATOM    279 1HB  SER A  18       9.561   1.280  14.122  1.00  0.97           H  
ATOM    280 2HB  SER A  18       8.933   2.612  13.173  1.00  0.97           H  
ATOM    281  HG  SER A  18       9.665   4.039  14.836  1.00  0.97           H  
ATOM    282  N   TYR A  19       5.745   2.130  13.828  1.00  0.95           N  
ATOM    283  CA  TYR A  19       4.622   1.549  13.111  1.00  0.95           C  
ATOM    284  C   TYR A  19       4.365   2.290  11.827  1.00  0.95           C  
ATOM    285  O   TYR A  19       4.695   3.466  11.695  1.00  0.95           O  
ATOM    286  CB  TYR A  19       3.332   1.563  13.926  1.00  0.95           C  
ATOM    287  CG  TYR A  19       3.291   0.692  15.144  1.00  0.95           C  
ATOM    288  CD1 TYR A  19       3.691   1.151  16.385  1.00  0.95           C  
ATOM    289  CD2 TYR A  19       2.826  -0.594  15.003  1.00  0.95           C  
ATOM    290  CE1 TYR A  19       3.610   0.308  17.474  1.00  0.95           C  
ATOM    291  CE2 TYR A  19       2.768  -1.436  16.073  1.00  0.95           C  
ATOM    292  CZ  TYR A  19       3.157  -0.993  17.310  1.00  0.95           C  
ATOM    293  OH  TYR A  19       3.098  -1.845  18.389  1.00  0.95           O  
ATOM    294  H   TYR A  19       5.722   3.128  14.047  1.00  0.95           H  
ATOM    295  HA  TYR A  19       4.857   0.519  12.851  1.00  0.95           H  
ATOM    296 1HB  TYR A  19       3.110   2.588  14.234  1.00  0.95           H  
ATOM    297 2HB  TYR A  19       2.535   1.245  13.272  1.00  0.95           H  
ATOM    298  HD1 TYR A  19       4.059   2.172  16.507  1.00  0.95           H  
ATOM    299  HD2 TYR A  19       2.509  -0.941  14.030  1.00  0.95           H  
ATOM    300  HE1 TYR A  19       3.904   0.655  18.452  1.00  0.95           H  
ATOM    301  HE2 TYR A  19       2.405  -2.458  15.942  1.00  0.95           H  
ATOM    302  HH  TYR A  19       3.171  -1.338  19.201  1.00  0.95           H  
ATOM    303  N   CYS A  20       3.789   1.602  10.874  1.00  1.03           N  
ATOM    304  CA  CYS A  20       3.402   2.222   9.639  1.00  1.03           C  
ATOM    305  C   CYS A  20       1.895   2.320   9.524  1.00  1.03           C  
ATOM    306  O   CYS A  20       1.174   1.374   9.845  1.00  1.03           O  
ATOM    307  CB  CYS A  20       3.938   1.458   8.472  1.00  1.03           C  
ATOM    308  SG  CYS A  20       3.525   2.167   6.964  1.00  1.03           S  
ATOM    309  H   CYS A  20       3.587   0.620  11.019  1.00  1.03           H  
ATOM    310  HA  CYS A  20       3.816   3.223   9.609  1.00  1.03           H  
ATOM    311 1HB  CYS A  20       5.019   1.363   8.538  1.00  1.03           H  
ATOM    312 2HB  CYS A  20       3.511   0.487   8.504  1.00  1.03           H  
ATOM    313  HG  CYS A  20       2.271   2.504   7.313  1.00  1.03           H  
ATOM    314  N   THR A  21       1.414   3.475   9.107  1.00  1.22           N  
ATOM    315  CA  THR A  21      -0.001   3.667   8.896  1.00  1.22           C  
ATOM    316  C   THR A  21      -0.369   3.255   7.495  1.00  1.22           C  
ATOM    317  O   THR A  21       0.291   3.634   6.516  1.00  1.22           O  
ATOM    318  CB  THR A  21      -0.432   5.102   9.169  1.00  1.22           C  
ATOM    319  OG1 THR A  21      -0.155   5.414  10.511  1.00  1.22           O  
ATOM    320  CG2 THR A  21      -1.913   5.248   8.923  1.00  1.22           C  
ATOM    321  H   THR A  21       2.053   4.233   8.906  1.00  1.22           H  
ATOM    322  HA  THR A  21      -0.555   3.018   9.566  1.00  1.22           H  
ATOM    323  HB  THR A  21       0.119   5.783   8.529  1.00  1.22           H  
ATOM    324  HG1 THR A  21       0.791   5.346  10.661  1.00  1.22           H  
ATOM    325 1HG2 THR A  21      -2.220   6.268   9.139  1.00  1.22           H  
ATOM    326 2HG2 THR A  21      -2.138   5.024   7.888  1.00  1.22           H  
ATOM    327 3HG2 THR A  21      -2.448   4.553   9.562  1.00  1.22           H  
ATOM    328  N   LEU A  22      -1.427   2.468   7.422  1.00  1.54           N  
ATOM    329  CA  LEU A  22      -1.964   1.944   6.187  1.00  1.54           C  
ATOM    330  C   LEU A  22      -3.092   2.820   5.663  1.00  1.54           C  
ATOM    331  O   LEU A  22      -3.669   3.619   6.395  1.00  1.54           O  
ATOM    332  CB  LEU A  22      -2.466   0.531   6.438  1.00  1.54           C  
ATOM    333  CG  LEU A  22      -1.414  -0.409   6.994  1.00  1.54           C  
ATOM    334  CD1 LEU A  22      -2.009  -1.726   7.248  1.00  1.54           C  
ATOM    335  CD2 LEU A  22      -0.313  -0.493   6.037  1.00  1.54           C  
ATOM    336  H   LEU A  22      -1.885   2.200   8.297  1.00  1.54           H  
ATOM    337  HA  LEU A  22      -1.169   1.920   5.444  1.00  1.54           H  
ATOM    338 1HB  LEU A  22      -3.284   0.574   7.160  1.00  1.54           H  
ATOM    339 2HB  LEU A  22      -2.841   0.106   5.508  1.00  1.54           H  
ATOM    340  HG  LEU A  22      -1.036  -0.025   7.951  1.00  1.54           H  
ATOM    341 1HD1 LEU A  22      -1.243  -2.373   7.638  1.00  1.54           H  
ATOM    342 2HD1 LEU A  22      -2.802  -1.629   7.960  1.00  1.54           H  
ATOM    343 3HD1 LEU A  22      -2.401  -2.142   6.321  1.00  1.54           H  
ATOM    344 1HD2 LEU A  22       0.448  -1.146   6.398  1.00  1.54           H  
ATOM    345 2HD2 LEU A  22      -0.694  -0.868   5.093  1.00  1.54           H  
ATOM    346 3HD2 LEU A  22       0.081   0.495   5.918  1.00  1.54           H  
ATOM    347  N   ALA A  23      -3.423   2.664   4.384  1.00  2.01           N  
ATOM    348  CA  ALA A  23      -4.524   3.414   3.772  1.00  2.01           C  
ATOM    349  C   ALA A  23      -5.881   2.778   4.078  1.00  2.01           C  
ATOM    350  O   ALA A  23      -6.937   3.312   3.715  1.00  2.01           O  
ATOM    351  CB  ALA A  23      -4.331   3.503   2.274  1.00  2.01           C  
ATOM    352  H   ALA A  23      -2.906   2.008   3.816  1.00  2.01           H  
ATOM    353  HA  ALA A  23      -4.519   4.422   4.190  1.00  2.01           H  
ATOM    354 1HB  ALA A  23      -5.138   4.092   1.836  1.00  2.01           H  
ATOM    355 2HB  ALA A  23      -3.383   3.983   2.063  1.00  2.01           H  
ATOM    356 3HB  ALA A  23      -4.337   2.504   1.846  1.00  2.01           H  
ATOM    357  N   GLU A  24      -5.870   1.646   4.773  1.00  2.61           N  
ATOM    358  CA  GLU A  24      -7.098   0.924   5.070  1.00  2.61           C  
ATOM    359  C   GLU A  24      -7.856   1.591   6.211  1.00  2.61           C  
ATOM    360  O   GLU A  24      -7.890   1.105   7.341  1.00  2.61           O  
ATOM    361  CB  GLU A  24      -6.791  -0.536   5.417  1.00  2.61           C  
ATOM    362  CG  GLU A  24      -6.149  -1.332   4.276  1.00  2.61           C  
ATOM    363  CD  GLU A  24      -5.986  -2.816   4.575  1.00  2.61           C  
ATOM    364  OE1 GLU A  24      -6.262  -3.220   5.680  1.00  2.61           O  
ATOM    365  OE2 GLU A  24      -5.590  -3.538   3.684  1.00  2.61           O  
ATOM    366  H   GLU A  24      -4.986   1.273   5.081  1.00  2.61           H  
ATOM    367  HA  GLU A  24      -7.735   0.944   4.183  1.00  2.61           H  
ATOM    368 1HB  GLU A  24      -6.107  -0.567   6.267  1.00  2.61           H  
ATOM    369 2HB  GLU A  24      -7.710  -1.042   5.714  1.00  2.61           H  
ATOM    370 1HG  GLU A  24      -6.760  -1.217   3.381  1.00  2.61           H  
ATOM    371 2HG  GLU A  24      -5.168  -0.903   4.069  1.00  2.61           H  
ATOM    372  N   THR A  25      -8.465   2.722   5.877  1.00  3.23           N  
ATOM    373  CA  THR A  25      -9.198   3.567   6.804  1.00  3.23           C  
ATOM    374  C   THR A  25     -10.315   2.783   7.468  1.00  3.23           C  
ATOM    375  O   THR A  25     -11.077   2.077   6.806  1.00  3.23           O  
ATOM    376  CB  THR A  25      -9.763   4.803   6.081  1.00  3.23           C  
ATOM    377  OG1 THR A  25      -8.679   5.538   5.483  1.00  3.23           O  
ATOM    378  CG2 THR A  25     -10.513   5.706   7.061  1.00  3.23           C  
ATOM    379  H   THR A  25      -8.340   3.023   4.912  1.00  3.23           H  
ATOM    380  HA  THR A  25      -8.512   3.905   7.581  1.00  3.23           H  
ATOM    381  HB  THR A  25     -10.445   4.480   5.295  1.00  3.23           H  
ATOM    382  HG1 THR A  25      -8.217   4.972   4.836  1.00  3.23           H  
ATOM    383 1HG2 THR A  25     -10.901   6.572   6.529  1.00  3.23           H  
ATOM    384 2HG2 THR A  25     -11.344   5.160   7.509  1.00  3.23           H  
ATOM    385 3HG2 THR A  25      -9.834   6.037   7.847  1.00  3.23           H  
ATOM    386  N   ILE A  26     -10.400   2.908   8.783  1.00  3.69           N  
ATOM    387  CA  ILE A  26     -11.375   2.181   9.569  1.00  3.69           C  
ATOM    388  C   ILE A  26     -12.608   3.042   9.864  1.00  3.69           C  
ATOM    389  O   ILE A  26     -12.486   4.168  10.334  1.00  3.69           O  
ATOM    390  CB  ILE A  26     -10.726   1.752  10.890  1.00  3.69           C  
ATOM    391  CG1 ILE A  26      -9.492   0.882  10.627  1.00  3.69           C  
ATOM    392  CG2 ILE A  26     -11.717   0.952  11.693  1.00  3.69           C  
ATOM    393  CD1 ILE A  26      -8.662   0.682  11.863  1.00  3.69           C  
ATOM    394  H   ILE A  26      -9.746   3.515   9.258  1.00  3.69           H  
ATOM    395  HA  ILE A  26     -11.688   1.298   9.014  1.00  3.69           H  
ATOM    396  HB  ILE A  26     -10.412   2.636  11.452  1.00  3.69           H  
ATOM    397 1HG1 ILE A  26      -9.813  -0.091  10.259  1.00  3.69           H  
ATOM    398 2HG1 ILE A  26      -8.871   1.353   9.864  1.00  3.69           H  
ATOM    399 1HG2 ILE A  26     -11.259   0.649  12.634  1.00  3.69           H  
ATOM    400 2HG2 ILE A  26     -12.596   1.552  11.890  1.00  3.69           H  
ATOM    401 3HG2 ILE A  26     -12.010   0.068  11.127  1.00  3.69           H  
ATOM    402 1HD1 ILE A  26      -7.810   0.062  11.646  1.00  3.69           H  
ATOM    403 2HD1 ILE A  26      -8.319   1.648  12.234  1.00  3.69           H  
ATOM    404 3HD1 ILE A  26      -9.276   0.207  12.605  1.00  3.69           H  
ATOM    405  N   GLU A  27     -13.789   2.526   9.552  1.00  3.81           N  
ATOM    406  CA  GLU A  27     -15.051   3.238   9.778  1.00  3.81           C  
ATOM    407  C   GLU A  27     -15.278   3.577  11.262  1.00  3.81           C  
ATOM    408  O   GLU A  27     -15.076   2.715  12.130  1.00  3.81           O  
ATOM    409  CB  GLU A  27     -16.211   2.386   9.264  1.00  3.81           C  
ATOM    410  CG  GLU A  27     -17.577   3.051   9.318  1.00  3.81           C  
ATOM    411  CD  GLU A  27     -18.663   2.164   8.780  1.00  3.81           C  
ATOM    412  OE1 GLU A  27     -18.371   1.027   8.457  1.00  3.81           O  
ATOM    413  OE2 GLU A  27     -19.782   2.600   8.705  1.00  3.81           O  
ATOM    414  H   GLU A  27     -13.814   1.601   9.146  1.00  3.81           H  
ATOM    415  HA  GLU A  27     -15.020   4.172   9.217  1.00  3.81           H  
ATOM    416 1HB  GLU A  27     -16.019   2.103   8.229  1.00  3.81           H  
ATOM    417 2HB  GLU A  27     -16.268   1.468   9.848  1.00  3.81           H  
ATOM    418 1HG  GLU A  27     -17.812   3.299  10.351  1.00  3.81           H  
ATOM    419 2HG  GLU A  27     -17.546   3.978   8.746  1.00  3.81           H  
ATOM    420  N   GLY A  28     -15.709   4.814  11.551  1.00  3.54           N  
ATOM    421  CA  GLY A  28     -15.998   5.224  12.930  1.00  3.54           C  
ATOM    422  C   GLY A  28     -15.986   6.739  13.145  1.00  3.54           C  
ATOM    423  O   GLY A  28     -15.951   7.518  12.193  1.00  3.54           O  
ATOM    424  H   GLY A  28     -15.841   5.475  10.799  1.00  3.54           H  
ATOM    425 1HA  GLY A  28     -16.973   4.831  13.218  1.00  3.54           H  
ATOM    426 2HA  GLY A  28     -15.271   4.768  13.594  1.00  3.54           H  
ATOM    427  N   VAL A  29     -16.028   7.136  14.424  1.00  3.01           N  
ATOM    428  CA  VAL A  29     -16.036   8.541  14.852  1.00  3.01           C  
ATOM    429  C   VAL A  29     -14.740   8.909  15.594  1.00  3.01           C  
ATOM    430  O   VAL A  29     -14.533  10.052  16.005  1.00  3.01           O  
ATOM    431  CB  VAL A  29     -17.244   8.803  15.760  1.00  3.01           C  
ATOM    432  CG1 VAL A  29     -18.535   8.541  14.998  1.00  3.01           C  
ATOM    433  CG2 VAL A  29     -17.155   7.896  16.970  1.00  3.01           C  
ATOM    434  H   VAL A  29     -16.076   6.426  15.140  1.00  3.01           H  
ATOM    435  HA  VAL A  29     -16.120   9.173  13.967  1.00  3.01           H  
ATOM    436  HB  VAL A  29     -17.241   9.847  16.073  1.00  3.01           H  
ATOM    437 1HG1 VAL A  29     -19.388   8.736  15.649  1.00  3.01           H  
ATOM    438 2HG1 VAL A  29     -18.582   9.199  14.131  1.00  3.01           H  
ATOM    439 3HG1 VAL A  29     -18.563   7.504  14.669  1.00  3.01           H  
ATOM    440 1HG2 VAL A  29     -18.006   8.078  17.625  1.00  3.01           H  
ATOM    441 2HG2 VAL A  29     -17.163   6.857  16.646  1.00  3.01           H  
ATOM    442 3HG2 VAL A  29     -16.232   8.096  17.509  1.00  3.01           H  
ATOM    443  N   THR A  30     -13.890   7.909  15.760  1.00  2.42           N  
ATOM    444  CA  THR A  30     -12.584   7.997  16.407  1.00  2.42           C  
ATOM    445  C   THR A  30     -11.585   7.795  15.282  1.00  2.42           C  
ATOM    446  O   THR A  30     -11.812   6.942  14.431  1.00  2.42           O  
ATOM    447  CB  THR A  30     -12.398   6.929  17.522  1.00  2.42           C  
ATOM    448  OG1 THR A  30     -13.380   7.106  18.549  1.00  2.42           O  
ATOM    449  CG2 THR A  30     -10.985   7.022  18.148  1.00  2.42           C  
ATOM    450  H   THR A  30     -14.163   7.021  15.378  1.00  2.42           H  
ATOM    451  HA  THR A  30     -12.441   8.989  16.830  1.00  2.42           H  
ATOM    452  HB  THR A  30     -12.537   5.949  17.096  1.00  2.42           H  
ATOM    453  HG1 THR A  30     -13.166   6.520  19.289  1.00  2.42           H  
ATOM    454 1HG2 THR A  30     -10.881   6.259  18.920  1.00  2.42           H  
ATOM    455 2HG2 THR A  30     -10.234   6.861  17.392  1.00  2.42           H  
ATOM    456 3HG2 THR A  30     -10.847   8.010  18.595  1.00  2.42           H  
ATOM    457  N   GLU A  31     -10.511   8.581  15.231  1.00  1.88           N  
ATOM    458  CA  GLU A  31      -9.568   8.440  14.116  1.00  1.88           C  
ATOM    459  C   GLU A  31      -9.094   6.991  13.907  1.00  1.88           C  
ATOM    460  O   GLU A  31      -8.994   6.549  12.765  1.00  1.88           O  
ATOM    461  CB  GLU A  31      -8.380   9.389  14.291  1.00  1.88           C  
ATOM    462  CG  GLU A  31      -7.389   9.346  13.115  1.00  1.88           C  
ATOM    463  CD  GLU A  31      -6.304  10.412  13.157  1.00  1.88           C  
ATOM    464  OE1 GLU A  31      -6.362  11.271  14.003  1.00  1.88           O  
ATOM    465  OE2 GLU A  31      -5.417  10.353  12.338  1.00  1.88           O  
ATOM    466  H   GLU A  31     -10.360   9.275  15.948  1.00  1.88           H  
ATOM    467  HA  GLU A  31     -10.088   8.741  13.206  1.00  1.88           H  
ATOM    468 1HB  GLU A  31      -8.734  10.413  14.407  1.00  1.88           H  
ATOM    469 2HB  GLU A  31      -7.841   9.118  15.196  1.00  1.88           H  
ATOM    470 1HG  GLU A  31      -6.919   8.365  13.104  1.00  1.88           H  
ATOM    471 2HG  GLU A  31      -7.950   9.450  12.189  1.00  1.88           H  
ATOM    472  N   LYS A  32      -8.808   6.261  14.993  1.00  1.47           N  
ATOM    473  CA  LYS A  32      -8.429   4.846  14.891  1.00  1.47           C  
ATOM    474  C   LYS A  32      -7.379   4.563  13.830  1.00  1.47           C  
ATOM    475  O   LYS A  32      -7.707   4.036  12.770  1.00  1.47           O  
ATOM    476  CB  LYS A  32      -9.657   3.971  14.634  1.00  1.47           C  
ATOM    477  CG  LYS A  32     -10.672   4.005  15.742  1.00  1.47           C  
ATOM    478  CD  LYS A  32     -11.730   2.925  15.633  1.00  1.47           C  
ATOM    479  CE  LYS A  32     -12.682   3.180  14.505  1.00  1.47           C  
ATOM    480  NZ  LYS A  32     -13.869   2.243  14.549  1.00  1.47           N  
ATOM    481  H   LYS A  32      -8.886   6.690  15.898  1.00  1.47           H  
ATOM    482  HA  LYS A  32      -8.005   4.549  15.848  1.00  1.47           H  
ATOM    483 1HB  LYS A  32     -10.159   4.322  13.728  1.00  1.47           H  
ATOM    484 2HB  LYS A  32      -9.363   2.951  14.452  1.00  1.47           H  
ATOM    485 1HG  LYS A  32     -10.194   3.953  16.689  1.00  1.47           H  
ATOM    486 2HG  LYS A  32     -11.166   4.937  15.673  1.00  1.47           H  
ATOM    487 1HD  LYS A  32     -11.244   1.963  15.462  1.00  1.47           H  
ATOM    488 2HD  LYS A  32     -12.294   2.871  16.563  1.00  1.47           H  
ATOM    489 1HE  LYS A  32     -13.035   4.212  14.544  1.00  1.47           H  
ATOM    490 2HE  LYS A  32     -12.147   3.041  13.578  1.00  1.47           H  
ATOM    491 1HZ  LYS A  32     -14.462   2.452  13.733  1.00  1.47           H  
ATOM    492 2HZ  LYS A  32     -13.583   1.280  14.509  1.00  1.47           H  
ATOM    493 3HZ  LYS A  32     -14.390   2.384  15.397  1.00  1.47           H  
ATOM    494  N   ILE A  33      -6.138   4.964  14.066  1.00  1.20           N  
ATOM    495  CA  ILE A  33      -5.154   4.833  13.006  1.00  1.20           C  
ATOM    496  C   ILE A  33      -4.803   3.343  12.782  1.00  1.20           C  
ATOM    497  O   ILE A  33      -4.452   2.657  13.740  1.00  1.20           O  
ATOM    498  CB  ILE A  33      -3.873   5.617  13.339  1.00  1.20           C  
ATOM    499  CG1 ILE A  33      -4.162   7.106  13.460  1.00  1.20           C  
ATOM    500  CG2 ILE A  33      -2.868   5.407  12.297  1.00  1.20           C  
ATOM    501  CD1 ILE A  33      -2.992   7.909  13.985  1.00  1.20           C  
ATOM    502  H   ILE A  33      -5.898   5.346  14.980  1.00  1.20           H  
ATOM    503  HA  ILE A  33      -5.585   5.287  12.126  1.00  1.20           H  
ATOM    504  HB  ILE A  33      -3.480   5.271  14.267  1.00  1.20           H  
ATOM    505 1HG1 ILE A  33      -4.434   7.494  12.478  1.00  1.20           H  
ATOM    506 2HG1 ILE A  33      -5.006   7.254  14.138  1.00  1.20           H  
ATOM    507 1HG2 ILE A  33      -1.961   5.950  12.546  1.00  1.20           H  
ATOM    508 2HG2 ILE A  33      -2.646   4.353  12.201  1.00  1.20           H  
ATOM    509 3HG2 ILE A  33      -3.262   5.780  11.371  1.00  1.20           H  
ATOM    510 1HD1 ILE A  33      -3.274   8.962  14.035  1.00  1.20           H  
ATOM    511 2HD1 ILE A  33      -2.729   7.562  14.963  1.00  1.20           H  
ATOM    512 3HD1 ILE A  33      -2.139   7.798  13.318  1.00  1.20           H  
ATOM    513  N   PRO A  34      -4.941   2.805  11.543  1.00  1.03           N  
ATOM    514  CA  PRO A  34      -4.682   1.425  11.122  1.00  1.03           C  
ATOM    515  C   PRO A  34      -3.197   1.114  10.970  1.00  1.03           C  
ATOM    516  O   PRO A  34      -2.590   1.431   9.942  1.00  1.03           O  
ATOM    517  CB  PRO A  34      -5.389   1.350   9.782  1.00  1.03           C  
ATOM    518  CG  PRO A  34      -5.337   2.738   9.233  1.00  1.03           C  
ATOM    519  CD  PRO A  34      -5.445   3.648  10.427  1.00  1.03           C  
ATOM    520  HA  PRO A  34      -5.143   0.737  11.850  1.00  1.03           H  
ATOM    521 1HB  PRO A  34      -4.889   0.633   9.126  1.00  1.03           H  
ATOM    522 2HB  PRO A  34      -6.415   1.005   9.907  1.00  1.03           H  
ATOM    523 1HG  PRO A  34      -4.400   2.885   8.685  1.00  1.03           H  
ATOM    524 2HG  PRO A  34      -6.149   2.884   8.502  1.00  1.03           H  
ATOM    525 1HD  PRO A  34      -4.808   4.513  10.244  1.00  1.03           H  
ATOM    526 2HD  PRO A  34      -6.501   3.918  10.583  1.00  1.03           H  
ATOM    527  N   LEU A  35      -2.597   0.579  12.023  1.00  0.94           N  
ATOM    528  CA  LEU A  35      -1.162   0.356  12.074  1.00  0.94           C  
ATOM    529  C   LEU A  35      -0.683  -1.078  11.837  1.00  0.94           C  
ATOM    530  O   LEU A  35      -1.341  -2.060  12.208  1.00  0.94           O  
ATOM    531  CB  LEU A  35      -0.652   0.817  13.438  1.00  0.94           C  
ATOM    532  CG  LEU A  35      -0.895   2.270  13.726  1.00  0.94           C  
ATOM    533  CD1 LEU A  35      -0.455   2.621  15.111  1.00  0.94           C  
ATOM    534  CD2 LEU A  35      -0.155   3.061  12.716  1.00  0.94           C  
ATOM    535  H   LEU A  35      -3.139   0.303  12.840  1.00  0.94           H  
ATOM    536  HA  LEU A  35      -0.712   0.984  11.313  1.00  0.94           H  
ATOM    537 1HB  LEU A  35      -1.152   0.238  14.206  1.00  0.94           H  
ATOM    538 2HB  LEU A  35       0.400   0.620  13.497  1.00  0.94           H  
ATOM    539  HG  LEU A  35      -1.954   2.485  13.649  1.00  0.94           H  
ATOM    540 1HD1 LEU A  35      -0.641   3.680  15.280  1.00  0.94           H  
ATOM    541 2HD1 LEU A  35      -1.016   2.042  15.824  1.00  0.94           H  
ATOM    542 3HD1 LEU A  35       0.604   2.413  15.223  1.00  0.94           H  
ATOM    543 1HD2 LEU A  35      -0.334   4.099  12.891  1.00  0.94           H  
ATOM    544 2HD2 LEU A  35       0.906   2.859  12.776  1.00  0.94           H  
ATOM    545 3HD2 LEU A  35      -0.516   2.790  11.744  1.00  0.94           H  
ATOM    546  N   ILE A  36       0.526  -1.160  11.286  1.00  0.91           N  
ATOM    547  CA  ILE A  36       1.305  -2.390  11.112  1.00  0.91           C  
ATOM    548  C   ILE A  36       2.744  -2.160  11.588  1.00  0.91           C  
ATOM    549  O   ILE A  36       3.328  -1.114  11.305  1.00  0.91           O  
ATOM    550  CB  ILE A  36       1.302  -2.813   9.638  1.00  0.91           C  
ATOM    551  CG1 ILE A  36       2.057  -4.106   9.426  1.00  0.91           C  
ATOM    552  CG2 ILE A  36       1.851  -1.757   8.847  1.00  0.91           C  
ATOM    553  CD1 ILE A  36       1.827  -4.680   8.062  1.00  0.91           C  
ATOM    554  H   ILE A  36       0.928  -0.285  10.942  1.00  0.91           H  
ATOM    555  HA  ILE A  36       0.865  -3.181  11.707  1.00  0.91           H  
ATOM    556  HB  ILE A  36       0.282  -3.000   9.320  1.00  0.91           H  
ATOM    557 1HG1 ILE A  36       3.122  -3.917   9.542  1.00  0.91           H  
ATOM    558 2HG1 ILE A  36       1.754  -4.830  10.167  1.00  0.91           H  
ATOM    559 1HG2 ILE A  36       1.839  -2.054   7.815  1.00  0.91           H  
ATOM    560 2HG2 ILE A  36       1.261  -0.867   8.979  1.00  0.91           H  
ATOM    561 3HG2 ILE A  36       2.855  -1.586   9.183  1.00  0.91           H  
ATOM    562 1HD1 ILE A  36       2.393  -5.587   7.940  1.00  0.91           H  
ATOM    563 2HD1 ILE A  36       0.777  -4.891   7.917  1.00  0.91           H  
ATOM    564 3HD1 ILE A  36       2.151  -3.955   7.342  1.00  0.91           H  
ATOM    565  N   THR A  37       3.348  -3.108  12.302  1.00  0.91           N  
ATOM    566  CA  THR A  37       4.728  -2.886  12.743  1.00  0.91           C  
ATOM    567  C   THR A  37       5.598  -2.624  11.523  1.00  0.91           C  
ATOM    568  O   THR A  37       5.531  -3.369  10.539  1.00  0.91           O  
ATOM    569  CB  THR A  37       5.286  -4.079  13.537  1.00  0.91           C  
ATOM    570  OG1 THR A  37       4.451  -4.348  14.651  1.00  0.91           O  
ATOM    571  CG2 THR A  37       6.668  -3.752  14.062  1.00  0.91           C  
ATOM    572  H   THR A  37       2.874  -3.978  12.563  1.00  0.91           H  
ATOM    573  HA  THR A  37       4.765  -2.004  13.381  1.00  0.91           H  
ATOM    574  HB  THR A  37       5.326  -4.963  12.897  1.00  0.91           H  
ATOM    575  HG1 THR A  37       3.666  -4.831  14.329  1.00  0.91           H  
ATOM    576 1HG2 THR A  37       7.046  -4.598  14.632  1.00  0.91           H  
ATOM    577 2HG2 THR A  37       7.327  -3.553  13.256  1.00  0.91           H  
ATOM    578 3HG2 THR A  37       6.608  -2.872  14.707  1.00  0.91           H  
ATOM    579  N   LEU A  38       6.440  -1.594  11.583  1.00  0.94           N  
ATOM    580  CA  LEU A  38       7.285  -1.263  10.440  1.00  0.94           C  
ATOM    581  C   LEU A  38       8.103  -2.463   9.953  1.00  0.94           C  
ATOM    582  O   LEU A  38       8.312  -2.641   8.754  1.00  0.94           O  
ATOM    583  CB  LEU A  38       8.229  -0.132  10.800  1.00  0.94           C  
ATOM    584  CG  LEU A  38       9.047   0.384   9.667  1.00  0.94           C  
ATOM    585  CD1 LEU A  38       8.100   0.946   8.595  1.00  0.94           C  
ATOM    586  CD2 LEU A  38       9.971   1.446  10.191  1.00  0.94           C  
ATOM    587  H   LEU A  38       6.487  -1.012  12.425  1.00  0.94           H  
ATOM    588  HA  LEU A  38       6.638  -0.932   9.628  1.00  0.94           H  
ATOM    589 1HB  LEU A  38       7.639   0.698  11.193  1.00  0.94           H  
ATOM    590 2HB  LEU A  38       8.906  -0.472  11.584  1.00  0.94           H  
ATOM    591  HG  LEU A  38       9.621  -0.426   9.225  1.00  0.94           H  
ATOM    592 1HD1 LEU A  38       8.681   1.329   7.757  1.00  0.94           H  
ATOM    593 2HD1 LEU A  38       7.436   0.156   8.243  1.00  0.94           H  
ATOM    594 3HD1 LEU A  38       7.506   1.756   9.025  1.00  0.94           H  
ATOM    595 1HD2 LEU A  38      10.572   1.850   9.380  1.00  0.94           H  
ATOM    596 2HD2 LEU A  38       9.368   2.228  10.627  1.00  0.94           H  
ATOM    597 3HD2 LEU A  38      10.622   1.019  10.953  1.00  0.94           H  
ATOM    598  N   ALA A  39       8.579  -3.289  10.886  1.00  0.99           N  
ATOM    599  CA  ALA A  39       9.373  -4.465  10.546  1.00  0.99           C  
ATOM    600  C   ALA A  39       8.600  -5.420   9.638  1.00  0.99           C  
ATOM    601  O   ALA A  39       9.197  -6.084   8.784  1.00  0.99           O  
ATOM    602  CB  ALA A  39       9.793  -5.197  11.805  1.00  0.99           C  
ATOM    603  H   ALA A  39       8.382  -3.086  11.852  1.00  0.99           H  
ATOM    604  HA  ALA A  39      10.260  -4.131  10.009  1.00  0.99           H  
ATOM    605 1HB  ALA A  39      10.405  -6.058  11.538  1.00  0.99           H  
ATOM    606 2HB  ALA A  39      10.368  -4.526  12.442  1.00  0.99           H  
ATOM    607 3HB  ALA A  39       8.906  -5.535  12.339  1.00  0.99           H  
ATOM    608  N   LYS A  40       7.275  -5.507   9.820  1.00  1.06           N  
ATOM    609  CA  LYS A  40       6.471  -6.407   9.013  1.00  1.06           C  
ATOM    610  C   LYS A  40       6.282  -5.778   7.666  1.00  1.06           C  
ATOM    611  O   LYS A  40       6.280  -6.468   6.650  1.00  1.06           O  
ATOM    612  CB  LYS A  40       5.109  -6.728   9.620  1.00  1.06           C  
ATOM    613  CG  LYS A  40       4.315  -7.737   8.754  1.00  1.06           C  
ATOM    614  CD  LYS A  40       3.028  -8.207   9.410  1.00  1.06           C  
ATOM    615  CE  LYS A  40       2.269  -9.186   8.516  1.00  1.06           C  
ATOM    616  NZ  LYS A  40       1.008  -9.651   9.156  1.00  1.06           N  
ATOM    617  H   LYS A  40       6.804  -4.902  10.485  1.00  1.06           H  
ATOM    618  HA  LYS A  40       7.016  -7.341   8.877  1.00  1.06           H  
ATOM    619 1HB  LYS A  40       5.231  -7.145  10.621  1.00  1.06           H  
ATOM    620 2HB  LYS A  40       4.528  -5.816   9.719  1.00  1.06           H  
ATOM    621 1HG  LYS A  40       4.073  -7.269   7.805  1.00  1.06           H  
ATOM    622 2HG  LYS A  40       4.943  -8.605   8.555  1.00  1.06           H  
ATOM    623 1HD  LYS A  40       3.270  -8.711  10.346  1.00  1.06           H  
ATOM    624 2HD  LYS A  40       2.389  -7.353   9.640  1.00  1.06           H  
ATOM    625 1HE  LYS A  40       2.028  -8.699   7.568  1.00  1.06           H  
ATOM    626 2HE  LYS A  40       2.903 -10.050   8.317  1.00  1.06           H  
ATOM    627 1HZ  LYS A  40       0.534 -10.297   8.542  1.00  1.06           H  
ATOM    628 2HZ  LYS A  40       1.222 -10.109  10.031  1.00  1.06           H  
ATOM    629 3HZ  LYS A  40       0.411  -8.854   9.327  1.00  1.06           H  
ATOM    630  N   VAL A  41       6.153  -4.458   7.639  1.00  1.14           N  
ATOM    631  CA  VAL A  41       5.963  -3.810   6.361  1.00  1.14           C  
ATOM    632  C   VAL A  41       7.165  -4.076   5.497  1.00  1.14           C  
ATOM    633  O   VAL A  41       7.030  -4.459   4.335  1.00  1.14           O  
ATOM    634  CB  VAL A  41       5.864  -2.294   6.497  1.00  1.14           C  
ATOM    635  CG1 VAL A  41       5.842  -1.653   5.141  1.00  1.14           C  
ATOM    636  CG2 VAL A  41       4.723  -1.939   7.245  1.00  1.14           C  
ATOM    637  H   VAL A  41       6.154  -3.927   8.513  1.00  1.14           H  
ATOM    638  HA  VAL A  41       5.086  -4.223   5.888  1.00  1.14           H  
ATOM    639  HB  VAL A  41       6.746  -1.930   7.003  1.00  1.14           H  
ATOM    640 1HG1 VAL A  41       5.801  -0.570   5.254  1.00  1.14           H  
ATOM    641 2HG1 VAL A  41       6.744  -1.930   4.615  1.00  1.14           H  
ATOM    642 3HG1 VAL A  41       4.972  -1.992   4.581  1.00  1.14           H  
ATOM    643 1HG2 VAL A  41       4.714  -0.886   7.322  1.00  1.14           H  
ATOM    644 2HG2 VAL A  41       3.843  -2.273   6.750  1.00  1.14           H  
ATOM    645 3HG2 VAL A  41       4.794  -2.392   8.234  1.00  1.14           H  
ATOM    646  N   LYS A  42       8.351  -3.919   6.081  1.00  1.24           N  
ATOM    647  CA  LYS A  42       9.556  -4.157   5.322  1.00  1.24           C  
ATOM    648  C   LYS A  42       9.629  -5.611   4.865  1.00  1.24           C  
ATOM    649  O   LYS A  42       9.933  -5.876   3.701  1.00  1.24           O  
ATOM    650  CB  LYS A  42      10.777  -3.778   6.155  1.00  1.24           C  
ATOM    651  CG  LYS A  42      10.946  -2.266   6.364  1.00  1.24           C  
ATOM    652  CD  LYS A  42      12.170  -1.958   7.215  1.00  1.24           C  
ATOM    653  CE  LYS A  42      12.379  -0.457   7.381  1.00  1.24           C  
ATOM    654  NZ  LYS A  42      13.563  -0.153   8.238  1.00  1.24           N  
ATOM    655  H   LYS A  42       8.397  -3.605   7.053  1.00  1.24           H  
ATOM    656  HA  LYS A  42       9.533  -3.527   4.434  1.00  1.24           H  
ATOM    657 1HB  LYS A  42      10.696  -4.245   7.140  1.00  1.24           H  
ATOM    658 2HB  LYS A  42      11.678  -4.164   5.680  1.00  1.24           H  
ATOM    659 1HG  LYS A  42      11.040  -1.771   5.398  1.00  1.24           H  
ATOM    660 2HG  LYS A  42      10.057  -1.876   6.868  1.00  1.24           H  
ATOM    661 1HD  LYS A  42      12.037  -2.404   8.203  1.00  1.24           H  
ATOM    662 2HD  LYS A  42      13.055  -2.395   6.753  1.00  1.24           H  
ATOM    663 1HE  LYS A  42      12.530  -0.009   6.400  1.00  1.24           H  
ATOM    664 2HE  LYS A  42      11.497  -0.021   7.831  1.00  1.24           H  
ATOM    665 1HZ  LYS A  42      13.671   0.846   8.321  1.00  1.24           H  
ATOM    666 2HZ  LYS A  42      13.430  -0.555   9.155  1.00  1.24           H  
ATOM    667 3HZ  LYS A  42      14.394  -0.545   7.818  1.00  1.24           H  
ATOM    668  N   GLU A  43       9.272  -6.570   5.728  1.00  1.37           N  
ATOM    669  CA  GLU A  43       9.300  -7.953   5.266  1.00  1.37           C  
ATOM    670  C   GLU A  43       8.353  -8.167   4.083  1.00  1.37           C  
ATOM    671  O   GLU A  43       8.726  -8.765   3.066  1.00  1.37           O  
ATOM    672  CB  GLU A  43       8.938  -8.938   6.386  1.00  1.37           C  
ATOM    673  CG  GLU A  43       8.943 -10.380   5.881  1.00  1.37           C  
ATOM    674  CD  GLU A  43       8.642 -11.472   6.882  1.00  1.37           C  
ATOM    675  OE1 GLU A  43       8.524 -11.202   8.054  1.00  1.37           O  
ATOM    676  OE2 GLU A  43       8.492 -12.598   6.433  1.00  1.37           O  
ATOM    677  H   GLU A  43       9.028  -6.351   6.696  1.00  1.37           H  
ATOM    678  HA  GLU A  43      10.311  -8.179   4.932  1.00  1.37           H  
ATOM    679 1HB  GLU A  43       9.645  -8.844   7.209  1.00  1.37           H  
ATOM    680 2HB  GLU A  43       7.943  -8.705   6.772  1.00  1.37           H  
ATOM    681 1HG  GLU A  43       8.188 -10.420   5.122  1.00  1.37           H  
ATOM    682 2HG  GLU A  43       9.901 -10.583   5.406  1.00  1.37           H  
ATOM    683  N   GLN A  44       7.128  -7.664   4.203  1.00  1.52           N  
ATOM    684  CA  GLN A  44       6.130  -7.871   3.169  1.00  1.52           C  
ATOM    685  C   GLN A  44       6.538  -7.197   1.856  1.00  1.52           C  
ATOM    686  O   GLN A  44       6.370  -7.776   0.774  1.00  1.52           O  
ATOM    687  CB  GLN A  44       4.789  -7.336   3.674  1.00  1.52           C  
ATOM    688  CG  GLN A  44       4.179  -8.109   4.853  1.00  1.52           C  
ATOM    689  CD  GLN A  44       3.654  -9.473   4.497  1.00  1.52           C  
ATOM    690  OE1 GLN A  44       2.850  -9.596   3.573  1.00  1.52           O  
ATOM    691  NE2 GLN A  44       4.102 -10.510   5.205  1.00  1.52           N  
ATOM    692  H   GLN A  44       6.876  -7.155   5.050  1.00  1.52           H  
ATOM    693  HA  GLN A  44       6.035  -8.936   2.986  1.00  1.52           H  
ATOM    694 1HB  GLN A  44       4.911  -6.294   3.980  1.00  1.52           H  
ATOM    695 2HB  GLN A  44       4.072  -7.368   2.906  1.00  1.52           H  
ATOM    696 1HG  GLN A  44       4.952  -8.249   5.600  1.00  1.52           H  
ATOM    697 2HG  GLN A  44       3.360  -7.523   5.272  1.00  1.52           H  
ATOM    698 1HE2 GLN A  44       3.784 -11.436   4.990  1.00  1.52           H  
ATOM    699 2HE2 GLN A  44       4.767 -10.373   5.943  1.00  1.52           H  
ATOM    700  N   LEU A  45       7.140  -6.011   1.936  1.00  1.70           N  
ATOM    701  CA  LEU A  45       7.548  -5.336   0.717  1.00  1.70           C  
ATOM    702  C   LEU A  45       8.712  -6.088   0.067  1.00  1.70           C  
ATOM    703  O   LEU A  45       8.798  -6.157  -1.161  1.00  1.70           O  
ATOM    704  CB  LEU A  45       7.897  -3.872   0.996  1.00  1.70           C  
ATOM    705  CG  LEU A  45       6.684  -2.965   1.427  1.00  1.70           C  
ATOM    706  CD1 LEU A  45       7.189  -1.577   1.760  1.00  1.70           C  
ATOM    707  CD2 LEU A  45       5.645  -2.919   0.341  1.00  1.70           C  
ATOM    708  H   LEU A  45       7.275  -5.559   2.841  1.00  1.70           H  
ATOM    709  HA  LEU A  45       6.709  -5.350   0.025  1.00  1.70           H  
ATOM    710 1HB  LEU A  45       8.629  -3.848   1.809  1.00  1.70           H  
ATOM    711 2HB  LEU A  45       8.349  -3.441   0.107  1.00  1.70           H  
ATOM    712  HG  LEU A  45       6.229  -3.378   2.320  1.00  1.70           H  
ATOM    713 1HD1 LEU A  45       6.355  -0.952   2.081  1.00  1.70           H  
ATOM    714 2HD1 LEU A  45       7.925  -1.644   2.561  1.00  1.70           H  
ATOM    715 3HD1 LEU A  45       7.652  -1.138   0.878  1.00  1.70           H  
ATOM    716 1HD2 LEU A  45       4.815  -2.297   0.667  1.00  1.70           H  
ATOM    717 2HD2 LEU A  45       6.080  -2.499  -0.566  1.00  1.70           H  
ATOM    718 3HD2 LEU A  45       5.291  -3.920   0.142  1.00  1.70           H  
ATOM    719  N   ARG A  46       9.594  -6.683   0.881  1.00  1.93           N  
ATOM    720  CA  ARG A  46      10.700  -7.475   0.349  1.00  1.93           C  
ATOM    721  C   ARG A  46      10.169  -8.709  -0.383  1.00  1.93           C  
ATOM    722  O   ARG A  46      10.700  -9.090  -1.434  1.00  1.93           O  
ATOM    723  CB  ARG A  46      11.664  -7.868   1.457  1.00  1.93           C  
ATOM    724  CG  ARG A  46      12.509  -6.710   1.992  1.00  1.93           C  
ATOM    725  CD  ARG A  46      13.293  -7.104   3.186  1.00  1.93           C  
ATOM    726  NE  ARG A  46      14.103  -6.005   3.692  1.00  1.93           N  
ATOM    727  CZ  ARG A  46      14.750  -6.013   4.874  1.00  1.93           C  
ATOM    728  NH1 ARG A  46      14.668  -7.061   5.663  1.00  1.93           N  
ATOM    729  NH2 ARG A  46      15.469  -4.966   5.240  1.00  1.93           N  
ATOM    730  H   ARG A  46       9.511  -6.575   1.894  1.00  1.93           H  
ATOM    731  HA  ARG A  46      11.250  -6.859  -0.360  1.00  1.93           H  
ATOM    732 1HB  ARG A  46      11.105  -8.280   2.294  1.00  1.93           H  
ATOM    733 2HB  ARG A  46      12.338  -8.643   1.099  1.00  1.93           H  
ATOM    734 1HG  ARG A  46      13.212  -6.405   1.218  1.00  1.93           H  
ATOM    735 2HG  ARG A  46      11.875  -5.868   2.243  1.00  1.93           H  
ATOM    736 1HD  ARG A  46      12.604  -7.411   3.975  1.00  1.93           H  
ATOM    737 2HD  ARG A  46      13.953  -7.932   2.936  1.00  1.93           H  
ATOM    738  HE  ARG A  46      14.192  -5.182   3.112  1.00  1.93           H  
ATOM    739 1HH1 ARG A  46      14.117  -7.861   5.382  1.00  1.93           H  
ATOM    740 2HH1 ARG A  46      15.154  -7.068   6.548  1.00  1.93           H  
ATOM    741 1HH2 ARG A  46      15.534  -4.161   4.633  1.00  1.93           H  
ATOM    742 2HH2 ARG A  46      15.955  -4.974   6.124  1.00  1.93           H  
ATOM    743  N   HIS A  47       9.081  -9.304   0.125  1.00  2.22           N  
ATOM    744  CA  HIS A  47       8.506 -10.453  -0.566  1.00  2.22           C  
ATOM    745  C   HIS A  47       7.991 -10.000  -1.927  1.00  2.22           C  
ATOM    746  O   HIS A  47       8.163 -10.701  -2.924  1.00  2.22           O  
ATOM    747  CB  HIS A  47       7.386 -11.131   0.241  1.00  2.22           C  
ATOM    748  CG  HIS A  47       7.887 -11.906   1.446  1.00  2.22           C  
ATOM    749  ND1 HIS A  47       8.768 -12.973   1.340  1.00  2.22           N  
ATOM    750  CD2 HIS A  47       7.622 -11.770   2.762  1.00  2.22           C  
ATOM    751  CE1 HIS A  47       9.030 -13.442   2.556  1.00  2.22           C  
ATOM    752  NE2 HIS A  47       8.351 -12.729   3.434  1.00  2.22           N  
ATOM    753  H   HIS A  47       8.690  -8.978   1.013  1.00  2.22           H  
ATOM    754  HA  HIS A  47       9.281 -11.198  -0.740  1.00  2.22           H  
ATOM    755 1HB  HIS A  47       6.683 -10.374   0.595  1.00  2.22           H  
ATOM    756 2HB  HIS A  47       6.831 -11.812  -0.403  1.00  2.22           H  
ATOM    757  HD2 HIS A  47       6.965 -11.034   3.211  1.00  2.22           H  
ATOM    758  HE1 HIS A  47       9.696 -14.271   2.793  1.00  2.22           H  
ATOM    759  HE2 HIS A  47       8.357 -12.845   4.470  1.00  2.22           H  
ATOM    760  N   LEU A  48       7.392  -8.808  -1.997  1.00  2.56           N  
ATOM    761  CA  LEU A  48       6.973  -8.312  -3.302  1.00  2.56           C  
ATOM    762  C   LEU A  48       8.153  -8.056  -4.220  1.00  2.56           C  
ATOM    763  O   LEU A  48       8.120  -8.420  -5.388  1.00  2.56           O  
ATOM    764  CB  LEU A  48       6.221  -6.994  -3.197  1.00  2.56           C  
ATOM    765  CG  LEU A  48       4.907  -7.024  -2.629  1.00  2.56           C  
ATOM    766  CD1 LEU A  48       4.459  -5.623  -2.504  1.00  2.56           C  
ATOM    767  CD2 LEU A  48       3.983  -7.818  -3.529  1.00  2.56           C  
ATOM    768  H   LEU A  48       7.226  -8.266  -1.146  1.00  2.56           H  
ATOM    769  HA  LEU A  48       6.329  -9.060  -3.765  1.00  2.56           H  
ATOM    770 1HB  LEU A  48       6.807  -6.319  -2.589  1.00  2.56           H  
ATOM    771 2HB  LEU A  48       6.140  -6.559  -4.174  1.00  2.56           H  
ATOM    772  HG  LEU A  48       4.944  -7.470  -1.643  1.00  2.56           H  
ATOM    773 1HD1 LEU A  48       3.486  -5.605  -2.080  1.00  2.56           H  
ATOM    774 2HD1 LEU A  48       5.144  -5.082  -1.868  1.00  2.56           H  
ATOM    775 3HD1 LEU A  48       4.437  -5.162  -3.489  1.00  2.56           H  
ATOM    776 1HD2 LEU A  48       2.979  -7.823  -3.121  1.00  2.56           H  
ATOM    777 2HD2 LEU A  48       3.971  -7.363  -4.508  1.00  2.56           H  
ATOM    778 3HD2 LEU A  48       4.346  -8.843  -3.612  1.00  2.56           H  
ATOM    779  N   CYS A  49       9.242  -7.512  -3.679  1.00  2.97           N  
ATOM    780  CA  CYS A  49      10.407  -7.185  -4.497  1.00  2.97           C  
ATOM    781  C   CYS A  49      10.970  -8.441  -5.155  1.00  2.97           C  
ATOM    782  O   CYS A  49      11.450  -8.405  -6.289  1.00  2.97           O  
ATOM    783  CB  CYS A  49      11.492  -6.551  -3.635  1.00  2.97           C  
ATOM    784  SG  CYS A  49      11.040  -4.937  -2.971  1.00  2.97           S  
ATOM    785  H   CYS A  49       9.227  -7.247  -2.695  1.00  2.97           H  
ATOM    786  HA  CYS A  49      10.104  -6.483  -5.272  1.00  2.97           H  
ATOM    787 1HB  CYS A  49      11.726  -7.207  -2.804  1.00  2.97           H  
ATOM    788 2HB  CYS A  49      12.398  -6.435  -4.224  1.00  2.97           H  
ATOM    789  HG  CYS A  49      10.009  -5.394  -2.218  1.00  2.97           H  
ATOM    790  N   ALA A  50      10.900  -9.555  -4.433  1.00  3.42           N  
ATOM    791  CA  ALA A  50      11.339 -10.859  -4.911  1.00  3.42           C  
ATOM    792  C   ALA A  50      10.547 -11.356  -6.142  1.00  3.42           C  
ATOM    793  O   ALA A  50      11.038 -12.206  -6.892  1.00  3.42           O  
ATOM    794  CB  ALA A  50      11.223 -11.877  -3.789  1.00  3.42           C  
ATOM    795  H   ALA A  50      10.534  -9.487  -3.482  1.00  3.42           H  
ATOM    796  HA  ALA A  50      12.384 -10.769  -5.200  1.00  3.42           H  
ATOM    797 1HB  ALA A  50      11.592 -12.840  -4.132  1.00  3.42           H  
ATOM    798 2HB  ALA A  50      11.809 -11.540  -2.934  1.00  3.42           H  
ATOM    799 3HB  ALA A  50      10.185 -11.974  -3.495  1.00  3.42           H  
ATOM    800  N   GLN A  51       9.295 -10.909  -6.300  1.00  3.91           N  
ATOM    801  CA  GLN A  51       8.425 -11.373  -7.380  1.00  3.91           C  
ATOM    802  C   GLN A  51       8.573 -10.548  -8.656  1.00  3.91           C  
ATOM    803  O   GLN A  51       8.501  -9.321  -8.646  1.00  3.91           O  
ATOM    804  CB  GLN A  51       6.970 -11.386  -6.910  1.00  3.91           C  
ATOM    805  CG  GLN A  51       5.970 -11.906  -7.944  1.00  3.91           C  
ATOM    806  CD  GLN A  51       4.552 -12.058  -7.381  1.00  3.91           C  
ATOM    807  OE1 GLN A  51       4.235 -11.564  -6.292  1.00  3.91           O  
ATOM    808  NE2 GLN A  51       3.699 -12.755  -8.119  1.00  3.91           N  
ATOM    809  H   GLN A  51       8.940 -10.178  -5.687  1.00  3.91           H  
ATOM    810  HA  GLN A  51       8.706 -12.397  -7.619  1.00  3.91           H  
ATOM    811 1HB  GLN A  51       6.886 -12.002  -6.014  1.00  3.91           H  
ATOM    812 2HB  GLN A  51       6.695 -10.379  -6.628  1.00  3.91           H  
ATOM    813 1HG  GLN A  51       5.932 -11.192  -8.774  1.00  3.91           H  
ATOM    814 2HG  GLN A  51       6.305 -12.876  -8.304  1.00  3.91           H  
ATOM    815 1HE2 GLN A  51       2.753 -12.906  -7.788  1.00  3.91           H  
ATOM    816 2HE2 GLN A  51       3.994 -13.145  -8.990  1.00  3.91           H  
ATOM    817  N   ASN A  52       8.758 -11.230  -9.775  1.00  4.42           N  
ATOM    818  CA  ASN A  52       8.938 -10.525 -11.033  1.00  4.42           C  
ATOM    819  C   ASN A  52       7.705  -9.744 -11.481  1.00  4.42           C  
ATOM    820  O   ASN A  52       6.565 -10.194 -11.329  1.00  4.42           O  
ATOM    821  CB  ASN A  52       9.360 -11.497 -12.115  1.00  4.42           C  
ATOM    822  CG  ASN A  52      10.741 -12.042 -11.881  1.00  4.42           C  
ATOM    823  OD1 ASN A  52      11.605 -11.362 -11.317  1.00  4.42           O  
ATOM    824  ND2 ASN A  52      10.964 -13.259 -12.299  1.00  4.42           N  
ATOM    825  H   ASN A  52       8.809 -12.238  -9.747  1.00  4.42           H  
ATOM    826  HA  ASN A  52       9.741  -9.799 -10.896  1.00  4.42           H  
ATOM    827 1HB  ASN A  52       8.653 -12.325 -12.161  1.00  4.42           H  
ATOM    828 2HB  ASN A  52       9.336 -10.993 -13.083  1.00  4.42           H  
ATOM    829 1HD2 ASN A  52      11.865 -13.675 -12.169  1.00  4.42           H  
ATOM    830 2HD2 ASN A  52      10.236 -13.774 -12.749  1.00  4.42           H  
ATOM    831  N   GLU A  53       7.965  -8.563 -12.048  1.00  4.89           N  
ATOM    832  CA  GLU A  53       6.998  -7.667 -12.700  1.00  4.89           C  
ATOM    833  C   GLU A  53       5.893  -7.045 -11.834  1.00  4.89           C  
ATOM    834  O   GLU A  53       5.702  -5.833 -11.847  1.00  4.89           O  
ATOM    835  CB  GLU A  53       6.326  -8.391 -13.875  1.00  4.89           C  
ATOM    836  CG  GLU A  53       7.260  -8.716 -15.035  1.00  4.89           C  
ATOM    837  CD  GLU A  53       6.571  -9.450 -16.170  1.00  4.89           C  
ATOM    838  OE1 GLU A  53       5.416  -9.786 -16.032  1.00  4.89           O  
ATOM    839  OE2 GLU A  53       7.206  -9.670 -17.175  1.00  4.89           O  
ATOM    840  H   GLU A  53       8.932  -8.275 -12.060  1.00  4.89           H  
ATOM    841  HA  GLU A  53       7.571  -6.837 -13.116  1.00  4.89           H  
ATOM    842 1HB  GLU A  53       5.869  -9.318 -13.543  1.00  4.89           H  
ATOM    843 2HB  GLU A  53       5.524  -7.765 -14.267  1.00  4.89           H  
ATOM    844 1HG  GLU A  53       7.677  -7.786 -15.418  1.00  4.89           H  
ATOM    845 2HG  GLU A  53       8.082  -9.324 -14.662  1.00  4.89           H  
ATOM    846  N   LEU A  54       5.100  -7.890 -11.182  1.00  5.26           N  
ATOM    847  CA  LEU A  54       3.933  -7.574 -10.331  1.00  5.26           C  
ATOM    848  C   LEU A  54       2.743  -6.844 -10.996  1.00  5.26           C  
ATOM    849  O   LEU A  54       1.587  -7.099 -10.632  1.00  5.26           O  
ATOM    850  CB  LEU A  54       4.382  -6.741  -9.126  1.00  5.26           C  
ATOM    851  CG  LEU A  54       5.221  -7.454  -8.106  1.00  5.26           C  
ATOM    852  CD1 LEU A  54       5.721  -6.466  -7.101  1.00  5.26           C  
ATOM    853  CD2 LEU A  54       4.355  -8.492  -7.418  1.00  5.26           C  
ATOM    854  H   LEU A  54       5.364  -8.866 -11.263  1.00  5.26           H  
ATOM    855  HA  LEU A  54       3.563  -8.521  -9.943  1.00  5.26           H  
ATOM    856 1HB  LEU A  54       4.954  -5.889  -9.476  1.00  5.26           H  
ATOM    857 2HB  LEU A  54       3.507  -6.358  -8.624  1.00  5.26           H  
ATOM    858  HG  LEU A  54       6.082  -7.937  -8.585  1.00  5.26           H  
ATOM    859 1HD1 LEU A  54       6.315  -6.995  -6.376  1.00  5.26           H  
ATOM    860 2HD1 LEU A  54       6.337  -5.720  -7.598  1.00  5.26           H  
ATOM    861 3HD1 LEU A  54       4.879  -5.981  -6.610  1.00  5.26           H  
ATOM    862 1HD2 LEU A  54       4.937  -9.003  -6.663  1.00  5.26           H  
ATOM    863 2HD2 LEU A  54       3.512  -8.005  -6.944  1.00  5.26           H  
ATOM    864 3HD2 LEU A  54       3.991  -9.210  -8.150  1.00  5.26           H  
ATOM    865  N   ASP A  55       2.981  -6.067 -12.053  1.00  5.46           N  
ATOM    866  CA  ASP A  55       1.890  -5.411 -12.768  1.00  5.46           C  
ATOM    867  C   ASP A  55       0.913  -4.809 -11.738  1.00  5.46           C  
ATOM    868  O   ASP A  55       1.341  -4.175 -10.769  1.00  5.46           O  
ATOM    869  CB  ASP A  55       1.193  -6.458 -13.654  1.00  5.46           C  
ATOM    870  CG  ASP A  55       0.259  -5.918 -14.692  1.00  5.46           C  
ATOM    871  OD1 ASP A  55       0.670  -5.336 -15.659  1.00  5.46           O  
ATOM    872  OD2 ASP A  55      -0.921  -6.015 -14.405  1.00  5.46           O  
ATOM    873  H   ASP A  55       3.946  -5.877 -12.295  1.00  5.46           H  
ATOM    874  HA  ASP A  55       2.296  -4.610 -13.386  1.00  5.46           H  
ATOM    875 1HB  ASP A  55       1.960  -7.040 -14.169  1.00  5.46           H  
ATOM    876 2HB  ASP A  55       0.648  -7.156 -13.025  1.00  5.46           H  
ATOM    877  N   LEU A  56      -0.392  -5.032 -11.940  1.00  5.46           N  
ATOM    878  CA  LEU A  56      -1.412  -4.746 -10.966  1.00  5.46           C  
ATOM    879  C   LEU A  56      -2.068  -6.081 -10.706  1.00  5.46           C  
ATOM    880  O   LEU A  56      -2.499  -6.395  -9.587  1.00  5.46           O  
ATOM    881  CB  LEU A  56      -2.427  -3.743 -11.511  1.00  5.46           C  
ATOM    882  CG  LEU A  56      -1.865  -2.369 -11.873  1.00  5.46           C  
ATOM    883  CD1 LEU A  56      -2.964  -1.528 -12.489  1.00  5.46           C  
ATOM    884  CD2 LEU A  56      -1.304  -1.711 -10.622  1.00  5.46           C  
ATOM    885  H   LEU A  56      -0.716  -5.492 -12.783  1.00  5.46           H  
ATOM    886  HA  LEU A  56      -0.961  -4.377 -10.045  1.00  5.46           H  
ATOM    887 1HB  LEU A  56      -2.879  -4.170 -12.413  1.00  5.46           H  
ATOM    888 2HB  LEU A  56      -3.211  -3.602 -10.770  1.00  5.46           H  
ATOM    889  HG  LEU A  56      -1.069  -2.484 -12.612  1.00  5.46           H  
ATOM    890 1HD1 LEU A  56      -2.566  -0.550 -12.759  1.00  5.46           H  
ATOM    891 2HD1 LEU A  56      -3.342  -2.026 -13.383  1.00  5.46           H  
ATOM    892 3HD1 LEU A  56      -3.773  -1.405 -11.771  1.00  5.46           H  
ATOM    893 1HD2 LEU A  56      -0.898  -0.733 -10.875  1.00  5.46           H  
ATOM    894 2HD2 LEU A  56      -2.099  -1.594  -9.885  1.00  5.46           H  
ATOM    895 3HD2 LEU A  56      -0.512  -2.336 -10.204  1.00  5.46           H  
ATOM    896  N   ASP A  57      -2.157  -6.872 -11.784  1.00  5.28           N  
ATOM    897  CA  ASP A  57      -2.866  -8.140 -11.693  1.00  5.28           C  
ATOM    898  C   ASP A  57      -2.077  -9.237 -10.987  1.00  5.28           C  
ATOM    899  O   ASP A  57      -2.632  -9.926 -10.131  1.00  5.28           O  
ATOM    900  CB  ASP A  57      -3.312  -8.615 -13.075  1.00  5.28           C  
ATOM    901  CG  ASP A  57      -4.440  -7.752 -13.669  1.00  5.28           C  
ATOM    902  OD1 ASP A  57      -5.020  -6.970 -12.944  1.00  5.28           O  
ATOM    903  OD2 ASP A  57      -4.719  -7.900 -14.832  1.00  5.28           O  
ATOM    904  H   ASP A  57      -1.738  -6.560 -12.676  1.00  5.28           H  
ATOM    905  HA  ASP A  57      -3.772  -7.969 -11.113  1.00  5.28           H  
ATOM    906 1HB  ASP A  57      -2.456  -8.579 -13.757  1.00  5.28           H  
ATOM    907 2HB  ASP A  57      -3.646  -9.653 -13.018  1.00  5.28           H  
ATOM    908  N   SER A  58      -0.774  -9.378 -11.268  1.00  4.94           N  
ATOM    909  CA  SER A  58      -0.019 -10.441 -10.592  1.00  4.94           C  
ATOM    910  C   SER A  58       0.025 -10.128  -9.103  1.00  4.94           C  
ATOM    911  O   SER A  58      -0.226 -11.001  -8.265  1.00  4.94           O  
ATOM    912  CB  SER A  58       1.383 -10.579 -11.160  1.00  4.94           C  
ATOM    913  OG  SER A  58       1.356 -11.038 -12.487  1.00  4.94           O  
ATOM    914  H   SER A  58      -0.327  -8.777 -11.945  1.00  4.94           H  
ATOM    915  HA  SER A  58      -0.545 -11.388 -10.728  1.00  4.94           H  
ATOM    916 1HB  SER A  58       1.867  -9.623 -11.129  1.00  4.94           H  
ATOM    917 2HB  SER A  58       1.967 -11.260 -10.541  1.00  4.94           H  
ATOM    918  HG  SER A  58       2.268 -10.986 -12.802  1.00  4.94           H  
ATOM    919  N   TYR A  59       0.242  -8.845  -8.803  1.00  4.54           N  
ATOM    920  CA  TYR A  59       0.237  -8.299  -7.458  1.00  4.54           C  
ATOM    921  C   TYR A  59      -1.060  -8.623  -6.734  1.00  4.54           C  
ATOM    922  O   TYR A  59      -1.038  -9.135  -5.612  1.00  4.54           O  
ATOM    923  CB  TYR A  59       0.402  -6.780  -7.548  1.00  4.54           C  
ATOM    924  CG  TYR A  59       0.262  -6.016  -6.275  1.00  4.54           C  
ATOM    925  CD1 TYR A  59       1.302  -5.920  -5.375  1.00  4.54           C  
ATOM    926  CD2 TYR A  59      -0.943  -5.382  -6.016  1.00  4.54           C  
ATOM    927  CE1 TYR A  59       1.130  -5.187  -4.217  1.00  4.54           C  
ATOM    928  CE2 TYR A  59      -1.108  -4.657  -4.862  1.00  4.54           C  
ATOM    929  CZ  TYR A  59      -0.079  -4.555  -3.966  1.00  4.54           C  
ATOM    930  OH  TYR A  59      -0.249  -3.820  -2.823  1.00  4.54           O  
ATOM    931  H   TYR A  59       0.483  -8.210  -9.561  1.00  4.54           H  
ATOM    932  HA  TYR A  59       1.064  -8.735  -6.898  1.00  4.54           H  
ATOM    933 1HB  TYR A  59       1.372  -6.559  -7.960  1.00  4.54           H  
ATOM    934 2HB  TYR A  59      -0.320  -6.388  -8.251  1.00  4.54           H  
ATOM    935  HD1 TYR A  59       2.244  -6.410  -5.584  1.00  4.54           H  
ATOM    936  HD2 TYR A  59      -1.763  -5.460  -6.737  1.00  4.54           H  
ATOM    937  HE1 TYR A  59       1.929  -5.099  -3.513  1.00  4.54           H  
ATOM    938  HE2 TYR A  59      -2.058  -4.158  -4.664  1.00  4.54           H  
ATOM    939  HH  TYR A  59       0.571  -3.811  -2.324  1.00  4.54           H  
ATOM    940  N   SER A  60      -2.202  -8.331  -7.369  1.00  4.14           N  
ATOM    941  CA  SER A  60      -3.476  -8.582  -6.721  1.00  4.14           C  
ATOM    942  C   SER A  60      -3.722 -10.072  -6.488  1.00  4.14           C  
ATOM    943  O   SER A  60      -4.053 -10.482  -5.373  1.00  4.14           O  
ATOM    944  CB  SER A  60      -4.598  -8.028  -7.578  1.00  4.14           C  
ATOM    945  OG  SER A  60      -4.516  -6.630  -7.683  1.00  4.14           O  
ATOM    946  H   SER A  60      -2.193  -7.893  -8.290  1.00  4.14           H  
ATOM    947  HA  SER A  60      -3.473  -8.074  -5.757  1.00  4.14           H  
ATOM    948 1HB  SER A  60      -4.541  -8.471  -8.575  1.00  4.14           H  
ATOM    949 2HB  SER A  60      -5.555  -8.310  -7.147  1.00  4.14           H  
ATOM    950  HG  SER A  60      -3.734  -6.455  -8.263  1.00  4.14           H  
ATOM    951  N   GLU A  61      -3.476 -10.904  -7.503  1.00  3.81           N  
ATOM    952  CA  GLU A  61      -3.711 -12.345  -7.376  1.00  3.81           C  
ATOM    953  C   GLU A  61      -2.822 -12.984  -6.314  1.00  3.81           C  
ATOM    954  O   GLU A  61      -3.242 -13.900  -5.605  1.00  3.81           O  
ATOM    955  CB  GLU A  61      -3.521 -13.067  -8.720  1.00  3.81           C  
ATOM    956  CG  GLU A  61      -4.616 -12.779  -9.764  1.00  3.81           C  
ATOM    957  CD  GLU A  61      -4.419 -13.520 -11.083  1.00  3.81           C  
ATOM    958  OE1 GLU A  61      -3.381 -14.111 -11.272  1.00  3.81           O  
ATOM    959  OE2 GLU A  61      -5.323 -13.500 -11.892  1.00  3.81           O  
ATOM    960  H   GLU A  61      -3.156 -10.529  -8.397  1.00  3.81           H  
ATOM    961  HA  GLU A  61      -4.746 -12.488  -7.069  1.00  3.81           H  
ATOM    962 1HB  GLU A  61      -2.563 -12.764  -9.154  1.00  3.81           H  
ATOM    963 2HB  GLU A  61      -3.481 -14.142  -8.555  1.00  3.81           H  
ATOM    964 1HG  GLU A  61      -5.581 -13.058  -9.344  1.00  3.81           H  
ATOM    965 2HG  GLU A  61      -4.634 -11.706  -9.957  1.00  3.81           H  
ATOM    966  N   SER A  62      -1.602 -12.470  -6.186  1.00  3.58           N  
ATOM    967  CA  SER A  62      -0.598 -12.972  -5.269  1.00  3.58           C  
ATOM    968  C   SER A  62      -0.738 -12.393  -3.860  1.00  3.58           C  
ATOM    969  O   SER A  62      -0.000 -12.790  -2.947  1.00  3.58           O  
ATOM    970  CB  SER A  62       0.759 -12.579  -5.810  1.00  3.58           C  
ATOM    971  OG  SER A  62       0.978 -13.136  -7.077  1.00  3.58           O  
ATOM    972  H   SER A  62      -1.321 -11.716  -6.812  1.00  3.58           H  
ATOM    973  HA  SER A  62      -0.686 -14.058  -5.217  1.00  3.58           H  
ATOM    974 1HB  SER A  62       0.811 -11.490  -5.881  1.00  3.58           H  
ATOM    975 2HB  SER A  62       1.537 -12.885  -5.134  1.00  3.58           H  
ATOM    976  HG  SER A  62       0.416 -12.594  -7.684  1.00  3.58           H  
ATOM    977  N   ARG A  63      -1.653 -11.441  -3.680  1.00  3.40           N  
ATOM    978  CA  ARG A  63      -1.789 -10.776  -2.400  1.00  3.40           C  
ATOM    979  C   ARG A  63      -2.070 -11.782  -1.290  1.00  3.40           C  
ATOM    980  O   ARG A  63      -1.263 -11.973  -0.386  1.00  3.40           O  
ATOM    981  CB  ARG A  63      -2.912  -9.739  -2.479  1.00  3.40           C  
ATOM    982  CG  ARG A  63      -3.141  -8.900  -1.228  1.00  3.40           C  
ATOM    983  CD  ARG A  63      -4.230  -7.900  -1.405  1.00  3.40           C  
ATOM    984  NE  ARG A  63      -4.450  -7.116  -0.182  1.00  3.40           N  
ATOM    985  CZ  ARG A  63      -5.372  -6.137  -0.039  1.00  3.40           C  
ATOM    986  NH1 ARG A  63      -6.163  -5.822  -1.042  1.00  3.40           N  
ATOM    987  NH2 ARG A  63      -5.483  -5.490   1.112  1.00  3.40           N  
ATOM    988  H   ARG A  63      -2.277 -11.160  -4.438  1.00  3.40           H  
ATOM    989  HA  ARG A  63      -0.859 -10.258  -2.176  1.00  3.40           H  
ATOM    990 1HB  ARG A  63      -2.699  -9.053  -3.301  1.00  3.40           H  
ATOM    991 2HB  ARG A  63      -3.849 -10.239  -2.715  1.00  3.40           H  
ATOM    992 1HG  ARG A  63      -3.366  -9.544  -0.376  1.00  3.40           H  
ATOM    993 2HG  ARG A  63      -2.240  -8.332  -1.031  1.00  3.40           H  
ATOM    994 1HD  ARG A  63      -3.964  -7.214  -2.210  1.00  3.40           H  
ATOM    995 2HD  ARG A  63      -5.157  -8.414  -1.653  1.00  3.40           H  
ATOM    996  HE  ARG A  63      -3.864  -7.325   0.614  1.00  3.40           H  
ATOM    997 1HH1 ARG A  63      -6.083  -6.310  -1.922  1.00  3.40           H  
ATOM    998 2HH1 ARG A  63      -6.849  -5.089  -0.929  1.00  3.40           H  
ATOM    999 1HH2 ARG A  63      -4.880  -5.717   1.895  1.00  3.40           H  
ATOM   1000 2HH2 ARG A  63      -6.172  -4.755   1.221  1.00  3.40           H  
ATOM   1001  N   GLU A  64      -3.115 -12.578  -1.456  1.00  3.21           N  
ATOM   1002  CA  GLU A  64      -3.505 -13.538  -0.429  1.00  3.21           C  
ATOM   1003  C   GLU A  64      -2.435 -14.591  -0.101  1.00  3.21           C  
ATOM   1004  O   GLU A  64      -2.414 -15.116   1.017  1.00  3.21           O  
ATOM   1005  CB  GLU A  64      -4.797 -14.241  -0.845  1.00  3.21           C  
ATOM   1006  CG  GLU A  64      -6.028 -13.332  -0.840  1.00  3.21           C  
ATOM   1007  CD  GLU A  64      -7.298 -14.031  -1.286  1.00  3.21           C  
ATOM   1008  OE1 GLU A  64      -7.219 -15.153  -1.728  1.00  3.21           O  
ATOM   1009  OE2 GLU A  64      -8.345 -13.435  -1.181  1.00  3.21           O  
ATOM   1010  H   GLU A  64      -3.705 -12.453  -2.268  1.00  3.21           H  
ATOM   1011  HA  GLU A  64      -3.705 -12.978   0.484  1.00  3.21           H  
ATOM   1012 1HB  GLU A  64      -4.679 -14.651  -1.849  1.00  3.21           H  
ATOM   1013 2HB  GLU A  64      -4.990 -15.075  -0.170  1.00  3.21           H  
ATOM   1014 1HG  GLU A  64      -6.174 -12.947   0.168  1.00  3.21           H  
ATOM   1015 2HG  GLU A  64      -5.834 -12.483  -1.499  1.00  3.21           H  
ATOM   1016  N   GLN A  65      -1.611 -14.954  -1.087  1.00  2.98           N  
ATOM   1017  CA  GLN A  65      -0.600 -15.988  -0.896  1.00  2.98           C  
ATOM   1018  C   GLN A  65       0.753 -15.476  -0.398  1.00  2.98           C  
ATOM   1019  O   GLN A  65       1.408 -16.144   0.407  1.00  2.98           O  
ATOM   1020  CB  GLN A  65      -0.366 -16.734  -2.212  1.00  2.98           C  
ATOM   1021  CG  GLN A  65      -1.551 -17.525  -2.717  1.00  2.98           C  
ATOM   1022  CD  GLN A  65      -1.248 -18.252  -4.028  1.00  2.98           C  
ATOM   1023  OE1 GLN A  65      -0.413 -17.823  -4.829  1.00  2.98           O  
ATOM   1024  NE2 GLN A  65      -1.935 -19.368  -4.249  1.00  2.98           N  
ATOM   1025  H   GLN A  65      -1.681 -14.479  -1.975  1.00  2.98           H  
ATOM   1026  HA  GLN A  65      -0.977 -16.694  -0.159  1.00  2.98           H  
ATOM   1027 1HB  GLN A  65      -0.112 -16.007  -2.984  1.00  2.98           H  
ATOM   1028 2HB  GLN A  65       0.484 -17.408  -2.101  1.00  2.98           H  
ATOM   1029 1HG  GLN A  65      -1.828 -18.265  -1.967  1.00  2.98           H  
ATOM   1030 2HG  GLN A  65      -2.382 -16.838  -2.891  1.00  2.98           H  
ATOM   1031 1HE2 GLN A  65      -1.786 -19.892  -5.089  1.00  2.98           H  
ATOM   1032 2HE2 GLN A  65      -2.604 -19.686  -3.576  1.00  2.98           H  
ATOM   1033  N   TYR A  66       1.186 -14.315  -0.890  1.00  2.69           N  
ATOM   1034  CA  TYR A  66       2.519 -13.819  -0.577  1.00  2.69           C  
ATOM   1035  C   TYR A  66       2.570 -12.441   0.087  1.00  2.69           C  
ATOM   1036  O   TYR A  66       3.548 -12.139   0.775  1.00  2.69           O  
ATOM   1037  CB  TYR A  66       3.347 -13.817  -1.854  1.00  2.69           C  
ATOM   1038  CG  TYR A  66       3.407 -15.193  -2.490  1.00  2.69           C  
ATOM   1039  CD1 TYR A  66       2.673 -15.449  -3.631  1.00  2.69           C  
ATOM   1040  CD2 TYR A  66       4.169 -16.200  -1.922  1.00  2.69           C  
ATOM   1041  CE1 TYR A  66       2.693 -16.695  -4.209  1.00  2.69           C  
ATOM   1042  CE2 TYR A  66       4.190 -17.456  -2.499  1.00  2.69           C  
ATOM   1043  CZ  TYR A  66       3.452 -17.703  -3.640  1.00  2.69           C  
ATOM   1044  OH  TYR A  66       3.464 -18.953  -4.215  1.00  2.69           O  
ATOM   1045  H   TYR A  66       0.606 -13.785  -1.533  1.00  2.69           H  
ATOM   1046  HA  TYR A  66       2.978 -14.517   0.120  1.00  2.69           H  
ATOM   1047 1HB  TYR A  66       2.906 -13.120  -2.574  1.00  2.69           H  
ATOM   1048 2HB  TYR A  66       4.362 -13.483  -1.641  1.00  2.69           H  
ATOM   1049  HD1 TYR A  66       2.072 -14.670  -4.067  1.00  2.69           H  
ATOM   1050  HD2 TYR A  66       4.744 -16.004  -1.017  1.00  2.69           H  
ATOM   1051  HE1 TYR A  66       2.104 -16.888  -5.107  1.00  2.69           H  
ATOM   1052  HE2 TYR A  66       4.786 -18.251  -2.051  1.00  2.69           H  
ATOM   1053  HH  TYR A  66       2.855 -18.964  -4.961  1.00  2.69           H  
ATOM   1054  N   TYR A  67       1.570 -11.586  -0.157  1.00  2.36           N  
ATOM   1055  CA  TYR A  67       1.624 -10.221   0.374  1.00  2.36           C  
ATOM   1056  C   TYR A  67       0.334  -9.763   1.032  1.00  2.36           C  
ATOM   1057  O   TYR A  67      -0.646  -9.436   0.371  1.00  2.36           O  
ATOM   1058  CB  TYR A  67       1.981  -9.257  -0.745  1.00  2.36           C  
ATOM   1059  CG  TYR A  67       2.024  -7.817  -0.335  1.00  2.36           C  
ATOM   1060  CD1 TYR A  67       3.092  -7.340   0.366  1.00  2.36           C  
ATOM   1061  CD2 TYR A  67       0.994  -6.965  -0.696  1.00  2.36           C  
ATOM   1062  CE1 TYR A  67       3.160  -6.013   0.708  1.00  2.36           C  
ATOM   1063  CE2 TYR A  67       1.063  -5.640  -0.347  1.00  2.36           C  
ATOM   1064  CZ  TYR A  67       2.148  -5.173   0.344  1.00  2.36           C  
ATOM   1065  OH  TYR A  67       2.234  -3.868   0.663  1.00  2.36           O  
ATOM   1066  H   TYR A  67       0.758 -11.879  -0.705  1.00  2.36           H  
ATOM   1067  HA  TYR A  67       2.403 -10.179   1.132  1.00  2.36           H  
ATOM   1068 1HB  TYR A  67       2.961  -9.524  -1.137  1.00  2.36           H  
ATOM   1069 2HB  TYR A  67       1.267  -9.360  -1.558  1.00  2.36           H  
ATOM   1070  HD1 TYR A  67       3.894  -8.021   0.639  1.00  2.36           H  
ATOM   1071  HD2 TYR A  67       0.140  -7.343  -1.260  1.00  2.36           H  
ATOM   1072  HE1 TYR A  67       4.017  -5.629   1.257  1.00  2.36           H  
ATOM   1073  HE2 TYR A  67       0.264  -4.962  -0.628  1.00  2.36           H  
ATOM   1074  HH  TYR A  67       3.067  -3.708   1.122  1.00  2.36           H  
ATOM   1075  N   LYS A  68       0.378  -9.638   2.348  1.00  2.01           N  
ATOM   1076  CA  LYS A  68      -0.787  -9.266   3.129  1.00  2.01           C  
ATOM   1077  C   LYS A  68      -0.461  -8.165   4.127  1.00  2.01           C  
ATOM   1078  O   LYS A  68      -0.236  -8.411   5.319  1.00  2.01           O  
ATOM   1079  CB  LYS A  68      -1.343 -10.506   3.840  1.00  2.01           C  
ATOM   1080  CG  LYS A  68      -1.886 -11.580   2.881  1.00  2.01           C  
ATOM   1081  CD  LYS A  68      -2.374 -12.826   3.596  1.00  2.01           C  
ATOM   1082  CE  LYS A  68      -1.200 -13.708   4.002  1.00  2.01           C  
ATOM   1083  NZ  LYS A  68      -1.644 -15.050   4.466  1.00  2.01           N  
ATOM   1084  H   LYS A  68       1.252  -9.842   2.824  1.00  2.01           H  
ATOM   1085  HA  LYS A  68      -1.551  -8.884   2.454  1.00  2.01           H  
ATOM   1086 1HB  LYS A  68      -0.555 -10.960   4.441  1.00  2.01           H  
ATOM   1087 2HB  LYS A  68      -2.147 -10.213   4.513  1.00  2.01           H  
ATOM   1088 1HG  LYS A  68      -2.693 -11.164   2.278  1.00  2.01           H  
ATOM   1089 2HG  LYS A  68      -1.092 -11.895   2.207  1.00  2.01           H  
ATOM   1090 1HD  LYS A  68      -2.937 -12.545   4.484  1.00  2.01           H  
ATOM   1091 2HD  LYS A  68      -3.028 -13.394   2.934  1.00  2.01           H  
ATOM   1092 1HE  LYS A  68      -0.539 -13.833   3.141  1.00  2.01           H  
ATOM   1093 2HE  LYS A  68      -0.649 -13.217   4.803  1.00  2.01           H  
ATOM   1094 1HZ  LYS A  68      -0.839 -15.602   4.719  1.00  2.01           H  
ATOM   1095 2HZ  LYS A  68      -2.252 -14.953   5.264  1.00  2.01           H  
ATOM   1096 3HZ  LYS A  68      -2.147 -15.512   3.710  1.00  2.01           H  
ATOM   1097  N   LEU A  69      -0.489  -6.924   3.660  1.00  1.71           N  
ATOM   1098  CA  LEU A  69      -0.079  -5.811   4.509  1.00  1.71           C  
ATOM   1099  C   LEU A  69      -1.276  -5.331   5.326  1.00  1.71           C  
ATOM   1100  O   LEU A  69      -1.820  -4.261   5.066  1.00  1.71           O  
ATOM   1101  CB  LEU A  69       0.416  -4.647   3.644  1.00  1.71           C  
ATOM   1102  CG  LEU A  69       1.263  -3.634   4.361  1.00  1.71           C  
ATOM   1103  CD1 LEU A  69       2.580  -4.264   4.615  1.00  1.71           C  
ATOM   1104  CD2 LEU A  69       1.436  -2.376   3.566  1.00  1.71           C  
ATOM   1105  H   LEU A  69      -0.727  -6.762   2.691  1.00  1.71           H  
ATOM   1106  HA  LEU A  69       0.711  -6.143   5.183  1.00  1.71           H  
ATOM   1107 1HB  LEU A  69       1.005  -5.058   2.845  1.00  1.71           H  
ATOM   1108 2HB  LEU A  69      -0.442  -4.132   3.218  1.00  1.71           H  
ATOM   1109  HG  LEU A  69       0.798  -3.390   5.318  1.00  1.71           H  
ATOM   1110 1HD1 LEU A  69       3.174  -3.564   5.128  1.00  1.71           H  
ATOM   1111 2HD1 LEU A  69       2.457  -5.166   5.210  1.00  1.71           H  
ATOM   1112 3HD1 LEU A  69       3.054  -4.518   3.667  1.00  1.71           H  
ATOM   1113 1HD2 LEU A  69       2.061  -1.687   4.135  1.00  1.71           H  
ATOM   1114 2HD2 LEU A  69       1.908  -2.589   2.635  1.00  1.71           H  
ATOM   1115 3HD2 LEU A  69       0.467  -1.926   3.377  1.00  1.71           H  
ATOM   1116  N   GLY A  70      -1.700  -6.154   6.280  1.00  1.46           N  
ATOM   1117  CA  GLY A  70      -2.909  -5.880   7.060  1.00  1.46           C  
ATOM   1118  C   GLY A  70      -2.635  -5.075   8.319  1.00  1.46           C  
ATOM   1119  O   GLY A  70      -1.534  -4.583   8.518  1.00  1.46           O  
ATOM   1120  H   GLY A  70      -1.174  -7.017   6.403  1.00  1.46           H  
ATOM   1121 1HA  GLY A  70      -3.622  -5.338   6.438  1.00  1.46           H  
ATOM   1122 2HA  GLY A  70      -3.382  -6.823   7.330  1.00  1.46           H  
ATOM   1123  N   ILE A  71      -3.629  -4.987   9.191  1.00  1.27           N  
ATOM   1124  CA  ILE A  71      -3.521  -4.190  10.408  1.00  1.27           C  
ATOM   1125  C   ILE A  71      -3.171  -5.023  11.632  1.00  1.27           C  
ATOM   1126  O   ILE A  71      -3.872  -5.980  11.964  1.00  1.27           O  
ATOM   1127  CB  ILE A  71      -4.856  -3.448  10.639  1.00  1.27           C  
ATOM   1128  CG1 ILE A  71      -5.118  -2.515   9.467  1.00  1.27           C  
ATOM   1129  CG2 ILE A  71      -4.850  -2.663  11.954  1.00  1.27           C  
ATOM   1130  CD1 ILE A  71      -6.499  -1.944   9.447  1.00  1.27           C  
ATOM   1131  H   ILE A  71      -4.504  -5.448   8.981  1.00  1.27           H  
ATOM   1132  HA  ILE A  71      -2.731  -3.449  10.268  1.00  1.27           H  
ATOM   1133  HB  ILE A  71      -5.666  -4.172  10.665  1.00  1.27           H  
ATOM   1134 1HG1 ILE A  71      -4.418  -1.691   9.530  1.00  1.27           H  
ATOM   1135 2HG1 ILE A  71      -4.954  -3.049   8.526  1.00  1.27           H  
ATOM   1136 1HG2 ILE A  71      -5.802  -2.153  12.087  1.00  1.27           H  
ATOM   1137 2HG2 ILE A  71      -4.694  -3.346  12.781  1.00  1.27           H  
ATOM   1138 3HG2 ILE A  71      -4.048  -1.927  11.930  1.00  1.27           H  
ATOM   1139 1HD1 ILE A  71      -6.611  -1.274   8.589  1.00  1.27           H  
ATOM   1140 2HD1 ILE A  71      -7.227  -2.750   9.369  1.00  1.27           H  
ATOM   1141 3HD1 ILE A  71      -6.664  -1.397  10.359  1.00  1.27           H  
ATOM   1142  N   GLU A  72      -2.064  -4.662  12.284  1.00  1.14           N  
ATOM   1143  CA  GLU A  72      -1.596  -5.331  13.489  1.00  1.14           C  
ATOM   1144  C   GLU A  72      -2.027  -4.594  14.732  1.00  1.14           C  
ATOM   1145  O   GLU A  72      -1.869  -5.098  15.838  1.00  1.14           O  
ATOM   1146  CB  GLU A  72      -0.087  -5.470  13.540  1.00  1.14           C  
ATOM   1147  CG  GLU A  72       0.524  -6.386  12.519  1.00  1.14           C  
ATOM   1148  CD  GLU A  72       1.972  -6.431  12.727  1.00  1.14           C  
ATOM   1149  OE1 GLU A  72       2.435  -5.535  13.383  1.00  1.14           O  
ATOM   1150  OE2 GLU A  72       2.623  -7.334  12.288  1.00  1.14           O  
ATOM   1151  H   GLU A  72      -1.551  -3.852  11.951  1.00  1.14           H  
ATOM   1152  HA  GLU A  72      -2.035  -6.329  13.523  1.00  1.14           H  
ATOM   1153 1HB  GLU A  72       0.367  -4.492  13.444  1.00  1.14           H  
ATOM   1154 2HB  GLU A  72       0.195  -5.853  14.519  1.00  1.14           H  
ATOM   1155 1HG  GLU A  72       0.109  -7.386  12.631  1.00  1.14           H  
ATOM   1156 2HG  GLU A  72       0.290  -6.025  11.519  1.00  1.14           H  
ATOM   1157  N   GLY A  73      -2.571  -3.405  14.562  1.00  1.06           N  
ATOM   1158  CA  GLY A  73      -3.030  -2.651  15.704  1.00  1.06           C  
ATOM   1159  C   GLY A  73      -3.710  -1.355  15.342  1.00  1.06           C  
ATOM   1160  O   GLY A  73      -3.522  -0.817  14.253  1.00  1.06           O  
ATOM   1161  H   GLY A  73      -2.613  -3.009  13.628  1.00  1.06           H  
ATOM   1162 1HA  GLY A  73      -3.695  -3.253  16.284  1.00  1.06           H  
ATOM   1163 2HA  GLY A  73      -2.190  -2.444  16.346  1.00  1.06           H  
ATOM   1164  N   ILE A  74      -4.494  -0.854  16.275  1.00  1.02           N  
ATOM   1165  CA  ILE A  74      -5.194   0.395  16.071  1.00  1.02           C  
ATOM   1166  C   ILE A  74      -4.847   1.420  17.131  1.00  1.02           C  
ATOM   1167  O   ILE A  74      -4.875   1.115  18.326  1.00  1.02           O  
ATOM   1168  CB  ILE A  74      -6.711   0.179  16.041  1.00  1.02           C  
ATOM   1169  CG1 ILE A  74      -7.099  -0.746  14.898  1.00  1.02           C  
ATOM   1170  CG2 ILE A  74      -7.407   1.498  15.890  1.00  1.02           C  
ATOM   1171  CD1 ILE A  74      -8.550  -1.148  14.946  1.00  1.02           C  
ATOM   1172  H   ILE A  74      -4.608  -1.381  17.140  1.00  1.02           H  
ATOM   1173  HA  ILE A  74      -4.900   0.793  15.108  1.00  1.02           H  
ATOM   1174  HB  ILE A  74      -7.026  -0.293  16.973  1.00  1.02           H  
ATOM   1175 1HG1 ILE A  74      -6.894  -0.241  13.958  1.00  1.02           H  
ATOM   1176 2HG1 ILE A  74      -6.499  -1.645  14.937  1.00  1.02           H  
ATOM   1177 1HG2 ILE A  74      -8.477   1.336  15.879  1.00  1.02           H  
ATOM   1178 2HG2 ILE A  74      -7.154   2.154  16.715  1.00  1.02           H  
ATOM   1179 3HG2 ILE A  74      -7.090   1.951  14.953  1.00  1.02           H  
ATOM   1180 1HD1 ILE A  74      -8.774  -1.809  14.108  1.00  1.02           H  
ATOM   1181 2HD1 ILE A  74      -8.757  -1.662  15.874  1.00  1.02           H  
ATOM   1182 3HD1 ILE A  74      -9.174  -0.259  14.888  1.00  1.02           H  
ATOM   1183  N   LEU A  75      -4.478   2.626  16.704  1.00  1.03           N  
ATOM   1184  CA  LEU A  75      -4.186   3.653  17.697  1.00  1.03           C  
ATOM   1185  C   LEU A  75      -5.401   4.567  17.868  1.00  1.03           C  
ATOM   1186  O   LEU A  75      -5.824   5.265  16.934  1.00  1.03           O  
ATOM   1187  CB  LEU A  75      -2.977   4.476  17.298  1.00  1.03           C  
ATOM   1188  CG  LEU A  75      -2.566   5.511  18.277  1.00  1.03           C  
ATOM   1189  CD1 LEU A  75      -2.105   4.805  19.520  1.00  1.03           C  
ATOM   1190  CD2 LEU A  75      -1.487   6.363  17.702  1.00  1.03           C  
ATOM   1191  H   LEU A  75      -4.434   2.810  15.698  1.00  1.03           H  
ATOM   1192  HA  LEU A  75      -3.982   3.179  18.653  1.00  1.03           H  
ATOM   1193 1HB  LEU A  75      -2.142   3.809  17.163  1.00  1.03           H  
ATOM   1194 2HB  LEU A  75      -3.181   4.970  16.377  1.00  1.03           H  
ATOM   1195  HG  LEU A  75      -3.420   6.136  18.540  1.00  1.03           H  
ATOM   1196 1HD1 LEU A  75      -1.803   5.530  20.247  1.00  1.03           H  
ATOM   1197 2HD1 LEU A  75      -2.916   4.204  19.918  1.00  1.03           H  
ATOM   1198 3HD1 LEU A  75      -1.260   4.164  19.278  1.00  1.03           H  
ATOM   1199 1HD2 LEU A  75      -1.209   7.083  18.442  1.00  1.03           H  
ATOM   1200 2HD2 LEU A  75      -0.642   5.764  17.446  1.00  1.03           H  
ATOM   1201 3HD2 LEU A  75      -1.840   6.866  16.826  1.00  1.03           H  
ATOM   1202  N   LYS A  76      -5.982   4.554  19.060  1.00  1.08           N  
ATOM   1203  CA  LYS A  76      -7.189   5.314  19.304  1.00  1.08           C  
ATOM   1204  C   LYS A  76      -6.889   6.616  20.017  1.00  1.08           C  
ATOM   1205  O   LYS A  76      -6.274   6.658  21.085  1.00  1.08           O  
ATOM   1206  CB  LYS A  76      -8.175   4.449  20.057  1.00  1.08           C  
ATOM   1207  CG  LYS A  76      -8.546   3.256  19.243  1.00  1.08           C  
ATOM   1208  CD  LYS A  76      -9.666   2.493  19.822  1.00  1.08           C  
ATOM   1209  CE  LYS A  76     -10.021   1.335  18.929  1.00  1.08           C  
ATOM   1210  NZ  LYS A  76     -11.196   0.658  19.418  1.00  1.08           N  
ATOM   1211  H   LYS A  76      -5.601   3.975  19.800  1.00  1.08           H  
ATOM   1212  HA  LYS A  76      -7.639   5.565  18.345  1.00  1.08           H  
ATOM   1213 1HB  LYS A  76      -7.727   4.100  20.988  1.00  1.08           H  
ATOM   1214 2HB  LYS A  76      -9.073   5.016  20.303  1.00  1.08           H  
ATOM   1215 1HG  LYS A  76      -8.766   3.559  18.245  1.00  1.08           H  
ATOM   1216 2HG  LYS A  76      -7.678   2.589  19.208  1.00  1.08           H  
ATOM   1217 1HD  LYS A  76      -9.383   2.117  20.811  1.00  1.08           H  
ATOM   1218 2HD  LYS A  76     -10.539   3.139  19.937  1.00  1.08           H  
ATOM   1219 1HE  LYS A  76     -10.215   1.699  17.928  1.00  1.08           H  
ATOM   1220 2HE  LYS A  76      -9.190   0.633  18.890  1.00  1.08           H  
ATOM   1221 1HZ  LYS A  76     -11.462  -0.124  18.830  1.00  1.08           H  
ATOM   1222 2HZ  LYS A  76     -11.056   0.295  20.360  1.00  1.08           H  
ATOM   1223 3HZ  LYS A  76     -11.965   1.310  19.446  1.00  1.08           H  
ATOM   1224  N   LEU A  77      -7.310   7.695  19.388  1.00  1.17           N  
ATOM   1225  CA  LEU A  77      -6.994   9.029  19.842  1.00  1.17           C  
ATOM   1226  C   LEU A  77      -8.152   9.718  20.600  1.00  1.17           C  
ATOM   1227  O   LEU A  77      -9.305   9.325  20.430  1.00  1.17           O  
ATOM   1228  CB  LEU A  77      -6.548   9.817  18.607  1.00  1.17           C  
ATOM   1229  CG  LEU A  77      -5.356   9.167  17.867  1.00  1.17           C  
ATOM   1230  CD1 LEU A  77      -5.000   9.958  16.672  1.00  1.17           C  
ATOM   1231  CD2 LEU A  77      -4.214   9.063  18.795  1.00  1.17           C  
ATOM   1232  H   LEU A  77      -7.831   7.582  18.534  1.00  1.17           H  
ATOM   1233  HA  LEU A  77      -6.132   8.913  20.479  1.00  1.17           H  
ATOM   1234 1HB  LEU A  77      -7.380   9.864  17.905  1.00  1.17           H  
ATOM   1235 2HB  LEU A  77      -6.267  10.823  18.868  1.00  1.17           H  
ATOM   1236  HG  LEU A  77      -5.637   8.163  17.529  1.00  1.17           H  
ATOM   1237 1HD1 LEU A  77      -4.173   9.483  16.164  1.00  1.17           H  
ATOM   1238 2HD1 LEU A  77      -5.847  10.006  16.013  1.00  1.17           H  
ATOM   1239 3HD1 LEU A  77      -4.712  10.965  16.965  1.00  1.17           H  
ATOM   1240 1HD2 LEU A  77      -3.377   8.591  18.295  1.00  1.17           H  
ATOM   1241 2HD2 LEU A  77      -3.924  10.055  19.141  1.00  1.17           H  
ATOM   1242 3HD2 LEU A  77      -4.527   8.468  19.627  1.00  1.17           H  
ATOM   1243  N   PRO A  78      -7.860  10.755  21.425  1.00  1.27           N  
ATOM   1244  CA  PRO A  78      -8.762  11.646  22.166  1.00  1.27           C  
ATOM   1245  C   PRO A  78      -9.802  12.420  21.339  1.00  1.27           C  
ATOM   1246  O   PRO A  78     -10.637  13.131  21.906  1.00  1.27           O  
ATOM   1247  CB  PRO A  78      -7.789  12.621  22.816  1.00  1.27           C  
ATOM   1248  CG  PRO A  78      -6.515  11.897  22.932  1.00  1.27           C  
ATOM   1249  CD  PRO A  78      -6.428  11.044  21.729  1.00  1.27           C  
ATOM   1250  HA  PRO A  78      -9.275  11.054  22.942  1.00  1.27           H  
ATOM   1251 1HB  PRO A  78      -7.702  13.527  22.206  1.00  1.27           H  
ATOM   1252 2HB  PRO A  78      -8.155  12.921  23.788  1.00  1.27           H  
ATOM   1253 1HG  PRO A  78      -5.693  12.607  23.003  1.00  1.27           H  
ATOM   1254 2HG  PRO A  78      -6.491  11.308  23.857  1.00  1.27           H  
ATOM   1255 1HD  PRO A  78      -5.923  11.581  20.925  1.00  1.27           H  
ATOM   1256 2HD  PRO A  78      -5.890  10.164  22.057  1.00  1.27           H  
ATOM   1257  N   LYS A  79      -9.659  12.442  20.011  1.00  1.35           N  
ATOM   1258  CA  LYS A  79     -10.567  13.127  19.062  1.00  1.35           C  
ATOM   1259  C   LYS A  79     -10.520  14.656  19.133  1.00  1.35           C  
ATOM   1260  O   LYS A  79     -10.114  15.329  18.187  1.00  1.35           O  
ATOM   1261  CB  LYS A  79     -12.039  12.759  19.356  1.00  1.35           C  
ATOM   1262  CG  LYS A  79     -12.464  11.330  19.166  1.00  1.35           C  
ATOM   1263  CD  LYS A  79     -13.922  11.210  19.622  1.00  1.35           C  
ATOM   1264  CE  LYS A  79     -14.417   9.793  19.623  1.00  1.35           C  
ATOM   1265  NZ  LYS A  79     -15.791   9.694  20.195  1.00  1.35           N  
ATOM   1266  H   LYS A  79      -8.920  11.892  19.608  1.00  1.35           H  
ATOM   1267  HA  LYS A  79     -10.300  12.824  18.050  1.00  1.35           H  
ATOM   1268 1HB  LYS A  79     -12.354  13.061  20.339  1.00  1.35           H  
ATOM   1269 2HB  LYS A  79     -12.660  13.328  18.663  1.00  1.35           H  
ATOM   1270 1HG  LYS A  79     -12.397  11.061  18.114  1.00  1.35           H  
ATOM   1271 2HG  LYS A  79     -11.834  10.654  19.747  1.00  1.35           H  
ATOM   1272 1HD  LYS A  79     -14.020  11.623  20.627  1.00  1.35           H  
ATOM   1273 2HD  LYS A  79     -14.550  11.791  18.946  1.00  1.35           H  
ATOM   1274 1HE  LYS A  79     -14.431   9.420  18.608  1.00  1.35           H  
ATOM   1275 2HE  LYS A  79     -13.738   9.183  20.219  1.00  1.35           H  
ATOM   1276 1HZ  LYS A  79     -16.086   8.728  20.195  1.00  1.35           H  
ATOM   1277 2HZ  LYS A  79     -15.783  10.037  21.143  1.00  1.35           H  
ATOM   1278 3HZ  LYS A  79     -16.428  10.247  19.640  1.00  1.35           H  
ATOM   1279  N   HIS A  80     -10.940  15.181  20.277  1.00  1.38           N  
ATOM   1280  CA  HIS A  80     -11.019  16.600  20.566  1.00  1.38           C  
ATOM   1281  C   HIS A  80     -10.321  16.922  21.883  1.00  1.38           C  
ATOM   1282  O   HIS A  80     -10.526  17.990  22.459  1.00  1.38           O  
ATOM   1283  CB  HIS A  80     -12.486  17.023  20.656  1.00  1.38           C  
ATOM   1284  CG  HIS A  80     -13.260  16.752  19.403  1.00  1.38           C  
ATOM   1285  ND1 HIS A  80     -13.064  17.455  18.235  1.00  1.38           N  
ATOM   1286  CD2 HIS A  80     -14.227  15.843  19.140  1.00  1.38           C  
ATOM   1287  CE1 HIS A  80     -13.878  16.989  17.304  1.00  1.38           C  
ATOM   1288  NE2 HIS A  80     -14.595  16.010  17.829  1.00  1.38           N  
ATOM   1289  H   HIS A  80     -11.229  14.531  20.993  1.00  1.38           H  
ATOM   1290  HA  HIS A  80     -10.533  17.170  19.774  1.00  1.38           H  
ATOM   1291 1HB  HIS A  80     -12.967  16.488  21.482  1.00  1.38           H  
ATOM   1292 2HB  HIS A  80     -12.546  18.087  20.875  1.00  1.38           H  
ATOM   1293  HD1 HIS A  80     -12.405  18.195  18.090  1.00  1.38           H  
ATOM   1294  HD2 HIS A  80     -14.703  15.074  19.751  1.00  1.38           H  
ATOM   1295  HE1 HIS A  80     -13.875  17.416  16.301  1.00  1.38           H  
ATOM   1296  N   GLY A  81      -9.511  15.984  22.367  1.00  1.36           N  
ATOM   1297  CA  GLY A  81      -8.834  16.144  23.653  1.00  1.36           C  
ATOM   1298  C   GLY A  81      -9.487  15.330  24.779  1.00  1.36           C  
ATOM   1299  O   GLY A  81      -9.160  15.497  25.956  1.00  1.36           O  
ATOM   1300  H   GLY A  81      -9.376  15.141  21.826  1.00  1.36           H  
ATOM   1301 1HA  GLY A  81      -7.792  15.840  23.546  1.00  1.36           H  
ATOM   1302 2HA  GLY A  81      -8.824  17.197  23.927  1.00  1.36           H  
ATOM   1303  N   ASP A  82     -10.384  14.408  24.435  1.00  1.29           N  
ATOM   1304  CA  ASP A  82     -11.045  13.576  25.430  1.00  1.29           C  
ATOM   1305  C   ASP A  82     -10.189  12.385  25.838  1.00  1.29           C  
ATOM   1306  O   ASP A  82     -10.512  11.213  25.609  1.00  1.29           O  
ATOM   1307  CB  ASP A  82     -12.432  13.148  24.951  1.00  1.29           C  
ATOM   1308  CG  ASP A  82     -13.450  14.276  25.053  1.00  1.29           C  
ATOM   1309  OD1 ASP A  82     -13.392  14.980  26.055  1.00  1.29           O  
ATOM   1310  OD2 ASP A  82     -14.265  14.435  24.189  1.00  1.29           O  
ATOM   1311  H   ASP A  82     -10.599  14.239  23.461  1.00  1.29           H  
ATOM   1312  HA  ASP A  82     -11.194  14.182  26.322  1.00  1.29           H  
ATOM   1313 1HB  ASP A  82     -12.373  12.816  23.910  1.00  1.29           H  
ATOM   1314 2HB  ASP A  82     -12.778  12.305  25.544  1.00  1.29           H  
ATOM   1315  N   ILE A  83      -9.116  12.714  26.541  1.00  1.20           N  
ATOM   1316  CA  ILE A  83      -8.152  11.737  27.012  1.00  1.20           C  
ATOM   1317  C   ILE A  83      -8.817  10.827  28.034  1.00  1.20           C  
ATOM   1318  O   ILE A  83      -8.387   9.697  28.257  1.00  1.20           O  
ATOM   1319  CB  ILE A  83      -6.939  12.469  27.596  1.00  1.20           C  
ATOM   1320  CG1 ILE A  83      -7.340  13.288  28.800  1.00  1.20           C  
ATOM   1321  CG2 ILE A  83      -6.325  13.358  26.545  1.00  1.20           C  
ATOM   1322  CD1 ILE A  83      -6.193  13.904  29.451  1.00  1.20           C  
ATOM   1323  H   ILE A  83      -8.957  13.714  26.683  1.00  1.20           H  
ATOM   1324  HA  ILE A  83      -7.819  11.133  26.168  1.00  1.20           H  
ATOM   1325  HB  ILE A  83      -6.202  11.743  27.925  1.00  1.20           H  
ATOM   1326 1HG1 ILE A  83      -8.043  14.068  28.500  1.00  1.20           H  
ATOM   1327 2HG1 ILE A  83      -7.810  12.652  29.537  1.00  1.20           H  
ATOM   1328 1HG2 ILE A  83      -5.458  13.873  26.962  1.00  1.20           H  
ATOM   1329 2HG2 ILE A  83      -6.017  12.758  25.701  1.00  1.20           H  
ATOM   1330 3HG2 ILE A  83      -7.053  14.094  26.220  1.00  1.20           H  
ATOM   1331 1HD1 ILE A  83      -6.523  14.466  30.300  1.00  1.20           H  
ATOM   1332 2HD1 ILE A  83      -5.493  13.147  29.764  1.00  1.20           H  
ATOM   1333 3HD1 ILE A  83      -5.711  14.569  28.744  1.00  1.20           H  
ATOM   1334  N   LYS A  84      -9.890  11.323  28.644  1.00  1.11           N  
ATOM   1335  CA  LYS A  84     -10.686  10.537  29.553  1.00  1.11           C  
ATOM   1336  C   LYS A  84     -11.328   9.341  28.836  1.00  1.11           C  
ATOM   1337  O   LYS A  84     -11.488   8.280  29.421  1.00  1.11           O  
ATOM   1338  CB  LYS A  84     -11.730  11.444  30.213  1.00  1.11           C  
ATOM   1339  CG  LYS A  84     -12.812  12.045  29.258  1.00  1.11           C  
ATOM   1340  CD  LYS A  84     -13.753  13.002  30.029  1.00  1.11           C  
ATOM   1341  CE  LYS A  84     -14.901  13.570  29.154  1.00  1.11           C  
ATOM   1342  NZ  LYS A  84     -14.456  14.669  28.242  1.00  1.11           N  
ATOM   1343  H   LYS A  84     -10.167  12.270  28.437  1.00  1.11           H  
ATOM   1344  HA  LYS A  84     -10.034  10.144  30.336  1.00  1.11           H  
ATOM   1345 1HB  LYS A  84     -12.257  10.874  30.985  1.00  1.11           H  
ATOM   1346 2HB  LYS A  84     -11.224  12.269  30.714  1.00  1.11           H  
ATOM   1347 1HG  LYS A  84     -12.335  12.585  28.435  1.00  1.11           H  
ATOM   1348 2HG  LYS A  84     -13.414  11.235  28.840  1.00  1.11           H  
ATOM   1349 1HD  LYS A  84     -14.182  12.478  30.873  1.00  1.11           H  
ATOM   1350 2HD  LYS A  84     -13.168  13.839  30.410  1.00  1.11           H  
ATOM   1351 1HE  LYS A  84     -15.309  12.759  28.549  1.00  1.11           H  
ATOM   1352 2HE  LYS A  84     -15.684  13.952  29.808  1.00  1.11           H  
ATOM   1353 1HZ  LYS A  84     -15.226  15.003  27.684  1.00  1.11           H  
ATOM   1354 2HZ  LYS A  84     -14.086  15.435  28.768  1.00  1.11           H  
ATOM   1355 3HZ  LYS A  84     -13.731  14.351  27.588  1.00  1.11           H  
ATOM   1356  N   GLU A  85     -11.642   9.452  27.540  1.00  1.03           N  
ATOM   1357  CA  GLU A  85     -12.251   8.303  26.874  1.00  1.03           C  
ATOM   1358  C   GLU A  85     -11.167   7.286  26.617  1.00  1.03           C  
ATOM   1359  O   GLU A  85     -11.358   6.082  26.781  1.00  1.03           O  
ATOM   1360  CB  GLU A  85     -12.965   8.705  25.588  1.00  1.03           C  
ATOM   1361  CG  GLU A  85     -14.236   9.543  25.806  1.00  1.03           C  
ATOM   1362  CD  GLU A  85     -15.363   8.769  26.494  1.00  1.03           C  
ATOM   1363  OE1 GLU A  85     -15.690   7.701  26.032  1.00  1.03           O  
ATOM   1364  OE2 GLU A  85     -15.891   9.249  27.475  1.00  1.03           O  
ATOM   1365  H   GLU A  85     -11.446  10.296  27.011  1.00  1.03           H  
ATOM   1366  HA  GLU A  85     -12.987   7.859  27.538  1.00  1.03           H  
ATOM   1367 1HB  GLU A  85     -12.284   9.287  24.964  1.00  1.03           H  
ATOM   1368 2HB  GLU A  85     -13.238   7.810  25.029  1.00  1.03           H  
ATOM   1369 1HG  GLU A  85     -13.979  10.402  26.426  1.00  1.03           H  
ATOM   1370 2HG  GLU A  85     -14.586   9.917  24.845  1.00  1.03           H  
ATOM   1371  N   VAL A  86      -9.985   7.792  26.298  1.00  0.98           N  
ATOM   1372  CA  VAL A  86      -8.859   6.913  26.032  1.00  0.98           C  
ATOM   1373  C   VAL A  86      -8.546   6.092  27.284  1.00  0.98           C  
ATOM   1374  O   VAL A  86      -8.277   4.894  27.209  1.00  0.98           O  
ATOM   1375  CB  VAL A  86      -7.620   7.735  25.635  1.00  0.98           C  
ATOM   1376  CG1 VAL A  86      -6.424   6.859  25.566  1.00  0.98           C  
ATOM   1377  CG2 VAL A  86      -7.852   8.429  24.292  1.00  0.98           C  
ATOM   1378  H   VAL A  86      -9.904   8.806  26.198  1.00  0.98           H  
ATOM   1379  HA  VAL A  86      -9.123   6.234  25.219  1.00  0.98           H  
ATOM   1380  HB  VAL A  86      -7.428   8.475  26.396  1.00  0.98           H  
ATOM   1381 1HG1 VAL A  86      -5.563   7.461  25.314  1.00  0.98           H  
ATOM   1382 2HG1 VAL A  86      -6.258   6.374  26.529  1.00  0.98           H  
ATOM   1383 3HG1 VAL A  86      -6.597   6.122  24.807  1.00  0.98           H  
ATOM   1384 1HG2 VAL A  86      -6.971   9.008  24.035  1.00  0.98           H  
ATOM   1385 2HG2 VAL A  86      -8.032   7.684  23.516  1.00  0.98           H  
ATOM   1386 3HG2 VAL A  86      -8.716   9.091  24.370  1.00  0.98           H  
ATOM   1387  N   GLN A  87      -8.551   6.759  28.440  1.00  0.95           N  
ATOM   1388  CA  GLN A  87      -8.279   6.105  29.715  1.00  0.95           C  
ATOM   1389  C   GLN A  87      -9.409   5.149  30.139  1.00  0.95           C  
ATOM   1390  O   GLN A  87      -9.146   4.038  30.617  1.00  0.95           O  
ATOM   1391  CB  GLN A  87      -8.085   7.185  30.756  1.00  0.95           C  
ATOM   1392  CG  GLN A  87      -7.517   6.752  32.104  1.00  0.95           C  
ATOM   1393  CD  GLN A  87      -6.083   6.197  31.996  1.00  0.95           C  
ATOM   1394  OE1 GLN A  87      -5.186   6.836  31.444  1.00  0.95           O  
ATOM   1395  NE2 GLN A  87      -5.857   5.016  32.541  1.00  0.95           N  
ATOM   1396  H   GLN A  87      -8.738   7.762  28.427  1.00  0.95           H  
ATOM   1397  HA  GLN A  87      -7.361   5.530  29.616  1.00  0.95           H  
ATOM   1398 1HB  GLN A  87      -7.474   7.925  30.310  1.00  0.95           H  
ATOM   1399 2HB  GLN A  87      -9.055   7.657  30.959  1.00  0.95           H  
ATOM   1400 1HG  GLN A  87      -7.510   7.613  32.777  1.00  0.95           H  
ATOM   1401 2HG  GLN A  87      -8.156   5.985  32.499  1.00  0.95           H  
ATOM   1402 1HE2 GLN A  87      -4.941   4.605  32.501  1.00  0.95           H  
ATOM   1403 2HE2 GLN A  87      -6.601   4.523  32.991  1.00  0.95           H  
ATOM   1404  N   ARG A  88     -10.666   5.539  29.892  1.00  0.92           N  
ATOM   1405  CA  ARG A  88     -11.825   4.722  30.250  1.00  0.92           C  
ATOM   1406  C   ARG A  88     -11.817   3.401  29.505  1.00  0.92           C  
ATOM   1407  O   ARG A  88     -12.208   2.373  30.069  1.00  0.92           O  
ATOM   1408  CB  ARG A  88     -13.108   5.490  29.979  1.00  0.92           C  
ATOM   1409  CG  ARG A  88     -13.381   6.612  30.967  1.00  0.92           C  
ATOM   1410  CD  ARG A  88     -14.484   7.549  30.586  1.00  0.92           C  
ATOM   1411  NE  ARG A  88     -14.534   8.631  31.541  1.00  0.92           N  
ATOM   1412  CZ  ARG A  88     -15.411   9.634  31.592  1.00  0.92           C  
ATOM   1413  NH1 ARG A  88     -16.403   9.748  30.733  1.00  0.92           N  
ATOM   1414  NH2 ARG A  88     -15.222  10.513  32.544  1.00  0.92           N  
ATOM   1415  H   ARG A  88     -10.841   6.464  29.500  1.00  0.92           H  
ATOM   1416  HA  ARG A  88     -11.778   4.515  31.317  1.00  0.92           H  
ATOM   1417 1HB  ARG A  88     -13.080   5.917  28.981  1.00  0.92           H  
ATOM   1418 2HB  ARG A  88     -13.937   4.812  30.027  1.00  0.92           H  
ATOM   1419 1HG  ARG A  88     -13.747   6.141  31.871  1.00  0.92           H  
ATOM   1420 2HG  ARG A  88     -12.487   7.158  31.210  1.00  0.92           H  
ATOM   1421 1HD  ARG A  88     -14.293   7.971  29.600  1.00  0.92           H  
ATOM   1422 2HD  ARG A  88     -15.439   7.046  30.590  1.00  0.92           H  
ATOM   1423  HE  ARG A  88     -13.781   8.670  32.249  1.00  0.92           H  
ATOM   1424 1HH1 ARG A  88     -16.510   9.058  29.989  1.00  0.92           H  
ATOM   1425 2HH1 ARG A  88     -17.035  10.530  30.793  1.00  0.92           H  
ATOM   1426 1HH2 ARG A  88     -14.391  10.363  33.152  1.00  0.92           H  
ATOM   1427 2HH2 ARG A  88     -15.828  11.303  32.664  1.00  0.92           H  
ATOM   1428  N   GLU A  89     -11.331   3.424  28.256  1.00  0.90           N  
ATOM   1429  CA  GLU A  89     -11.182   2.220  27.441  1.00  0.90           C  
ATOM   1430  C   GLU A  89     -10.114   1.295  28.030  1.00  0.90           C  
ATOM   1431  O   GLU A  89     -10.569   0.326  28.638  1.00  0.90           O  
ATOM   1432  CB  GLU A  89     -10.885   2.564  25.982  1.00  0.90           C  
ATOM   1433  CG  GLU A  89     -12.073   3.186  25.212  1.00  0.90           C  
ATOM   1434  CD  GLU A  89     -11.740   3.560  23.776  1.00  0.90           C  
ATOM   1435  OE1 GLU A  89     -10.605   3.417  23.388  1.00  0.90           O  
ATOM   1436  OE2 GLU A  89     -12.628   3.987  23.067  1.00  0.90           O  
ATOM   1437  H   GLU A  89     -11.069   4.322  27.842  1.00  0.90           H  
ATOM   1438  HA  GLU A  89     -12.116   1.689  27.461  1.00  0.90           H  
ATOM   1439 1HB  GLU A  89     -10.063   3.279  25.944  1.00  0.90           H  
ATOM   1440 2HB  GLU A  89     -10.574   1.665  25.454  1.00  0.90           H  
ATOM   1441 1HG  GLU A  89     -12.886   2.459  25.202  1.00  0.90           H  
ATOM   1442 2HG  GLU A  89     -12.424   4.063  25.744  1.00  0.90           H  
ATOM   1443  N   ALA A  90      -9.120   1.999  28.593  1.00  0.89           N  
ATOM   1444  CA  ALA A  90      -7.878   1.300  28.789  1.00  0.89           C  
ATOM   1445  C   ALA A  90      -8.109   0.537  30.073  1.00  0.89           C  
ATOM   1446  O   ALA A  90      -7.770  -0.643  30.219  1.00  0.89           O  
ATOM   1447  CB  ALA A  90      -6.714   2.262  28.921  1.00  0.89           C  
ATOM   1448  H   ALA A  90      -9.354   2.473  29.465  1.00  0.89           H  
ATOM   1449  HA  ALA A  90      -7.714   0.603  27.966  1.00  0.89           H  
ATOM   1450 1HB  ALA A  90      -5.796   1.707  29.107  1.00  0.89           H  
ATOM   1451 2HB  ALA A  90      -6.620   2.838  28.012  1.00  0.89           H  
ATOM   1452 3HB  ALA A  90      -6.901   2.941  29.751  1.00  0.89           H  
ATOM   1453  N   ILE A  91      -8.764   1.246  30.994  1.00  0.89           N  
ATOM   1454  CA  ILE A  91      -9.110   0.708  32.294  1.00  0.89           C  
ATOM   1455  C   ILE A  91     -10.118  -0.409  32.174  1.00  0.89           C  
ATOM   1456  O   ILE A  91      -9.948  -1.454  32.797  1.00  0.89           O  
ATOM   1457  CB  ILE A  91      -9.604   1.800  33.262  1.00  0.89           C  
ATOM   1458  CG1 ILE A  91      -8.436   2.721  33.636  1.00  0.89           C  
ATOM   1459  CG2 ILE A  91     -10.249   1.202  34.476  1.00  0.89           C  
ATOM   1460  CD1 ILE A  91      -8.859   3.960  34.365  1.00  0.89           C  
ATOM   1461  H   ILE A  91      -9.013   2.210  30.769  1.00  0.89           H  
ATOM   1462  HA  ILE A  91      -8.206   0.288  32.725  1.00  0.89           H  
ATOM   1463  HB  ILE A  91     -10.338   2.424  32.743  1.00  0.89           H  
ATOM   1464 1HG1 ILE A  91      -7.744   2.175  34.265  1.00  0.89           H  
ATOM   1465 2HG1 ILE A  91      -7.920   3.008  32.722  1.00  0.89           H  
ATOM   1466 1HG2 ILE A  91     -10.578   1.993  35.111  1.00  0.89           H  
ATOM   1467 2HG2 ILE A  91     -11.091   0.607  34.159  1.00  0.89           H  
ATOM   1468 3HG2 ILE A  91      -9.554   0.586  35.018  1.00  0.89           H  
ATOM   1469 1HD1 ILE A  91      -8.002   4.575  34.602  1.00  0.89           H  
ATOM   1470 2HD1 ILE A  91      -9.530   4.518  33.725  1.00  0.89           H  
ATOM   1471 3HD1 ILE A  91      -9.369   3.687  35.289  1.00  0.89           H  
ATOM   1472  N   ALA A  92     -11.160  -0.231  31.359  1.00  0.89           N  
ATOM   1473  CA  ALA A  92     -12.141  -1.292  31.228  1.00  0.89           C  
ATOM   1474  C   ALA A  92     -11.484  -2.572  30.745  1.00  0.89           C  
ATOM   1475  O   ALA A  92     -11.755  -3.646  31.286  1.00  0.89           O  
ATOM   1476  CB  ALA A  92     -13.223  -0.888  30.247  1.00  0.89           C  
ATOM   1477  H   ALA A  92     -11.290   0.634  30.829  1.00  0.89           H  
ATOM   1478  HA  ALA A  92     -12.580  -1.476  32.205  1.00  0.89           H  
ATOM   1479 1HB  ALA A  92     -13.956  -1.685  30.174  1.00  0.89           H  
ATOM   1480 2HB  ALA A  92     -13.699   0.003  30.583  1.00  0.89           H  
ATOM   1481 3HB  ALA A  92     -12.781  -0.709  29.270  1.00  0.89           H  
ATOM   1482  N   LEU A  93     -10.552  -2.449  29.787  1.00  0.91           N  
ATOM   1483  CA  LEU A  93      -9.857  -3.619  29.256  1.00  0.91           C  
ATOM   1484  C   LEU A  93      -8.990  -4.296  30.302  1.00  0.91           C  
ATOM   1485  O   LEU A  93      -8.971  -5.525  30.412  1.00  0.91           O  
ATOM   1486  CB  LEU A  93      -9.027  -3.231  28.025  1.00  0.91           C  
ATOM   1487  CG  LEU A  93      -9.847  -2.917  26.785  1.00  0.91           C  
ATOM   1488  CD1 LEU A  93      -8.945  -2.342  25.688  1.00  0.91           C  
ATOM   1489  CD2 LEU A  93     -10.502  -4.232  26.324  1.00  0.91           C  
ATOM   1490  H   LEU A  93     -10.365  -1.519  29.406  1.00  0.91           H  
ATOM   1491  HA  LEU A  93     -10.606  -4.336  28.933  1.00  0.91           H  
ATOM   1492 1HB  LEU A  93      -8.433  -2.349  28.269  1.00  0.91           H  
ATOM   1493 2HB  LEU A  93      -8.350  -4.051  27.785  1.00  0.91           H  
ATOM   1494  HG  LEU A  93     -10.618  -2.176  27.025  1.00  0.91           H  
ATOM   1495 1HD1 LEU A  93      -9.545  -2.131  24.799  1.00  0.91           H  
ATOM   1496 2HD1 LEU A  93      -8.484  -1.425  26.045  1.00  0.91           H  
ATOM   1497 3HD1 LEU A  93      -8.172  -3.066  25.442  1.00  0.91           H  
ATOM   1498 1HD2 LEU A  93     -11.104  -4.067  25.443  1.00  0.91           H  
ATOM   1499 2HD2 LEU A  93      -9.719  -4.956  26.097  1.00  0.91           H  
ATOM   1500 3HD2 LEU A  93     -11.124  -4.621  27.113  1.00  0.91           H  
ATOM   1501  N   ASN A  94      -8.319  -3.520  31.139  1.00  0.94           N  
ATOM   1502  CA  ASN A  94      -7.489  -4.164  32.140  1.00  0.94           C  
ATOM   1503  C   ASN A  94      -8.348  -4.796  33.221  1.00  0.94           C  
ATOM   1504  O   ASN A  94      -8.048  -5.899  33.684  1.00  0.94           O  
ATOM   1505  CB  ASN A  94      -6.513  -3.192  32.700  1.00  0.94           C  
ATOM   1506  CG  ASN A  94      -5.385  -2.901  31.761  1.00  0.94           C  
ATOM   1507  OD1 ASN A  94      -4.448  -3.702  31.625  1.00  0.94           O  
ATOM   1508  ND2 ASN A  94      -5.453  -1.781  31.101  1.00  0.94           N  
ATOM   1509  H   ASN A  94      -8.336  -2.502  31.040  1.00  0.94           H  
ATOM   1510  HA  ASN A  94      -6.930  -4.965  31.663  1.00  0.94           H  
ATOM   1511 1HB  ASN A  94      -7.048  -2.263  32.898  1.00  0.94           H  
ATOM   1512 2HB  ASN A  94      -6.123  -3.574  33.638  1.00  0.94           H  
ATOM   1513 1HD2 ASN A  94      -4.737  -1.530  30.455  1.00  0.94           H  
ATOM   1514 2HD2 ASN A  94      -6.256  -1.172  31.227  1.00  0.94           H  
ATOM   1515  N   ILE A  95      -9.470  -4.164  33.557  1.00  0.98           N  
ATOM   1516  CA  ILE A  95     -10.368  -4.754  34.532  1.00  0.98           C  
ATOM   1517  C   ILE A  95     -10.892  -6.071  34.006  1.00  0.98           C  
ATOM   1518  O   ILE A  95     -10.930  -7.075  34.718  1.00  0.98           O  
ATOM   1519  CB  ILE A  95     -11.550  -3.836  34.851  1.00  0.98           C  
ATOM   1520  CG1 ILE A  95     -11.077  -2.611  35.639  1.00  0.98           C  
ATOM   1521  CG2 ILE A  95     -12.580  -4.606  35.590  1.00  0.98           C  
ATOM   1522  CD1 ILE A  95     -12.122  -1.556  35.724  1.00  0.98           C  
ATOM   1523  H   ILE A  95      -9.687  -3.252  33.154  1.00  0.98           H  
ATOM   1524  HA  ILE A  95      -9.818  -4.939  35.449  1.00  0.98           H  
ATOM   1525  HB  ILE A  95     -11.978  -3.464  33.920  1.00  0.98           H  
ATOM   1526 1HG1 ILE A  95     -10.806  -2.917  36.654  1.00  0.98           H  
ATOM   1527 2HG1 ILE A  95     -10.194  -2.193  35.161  1.00  0.98           H  
ATOM   1528 1HG2 ILE A  95     -13.433  -3.971  35.815  1.00  0.98           H  
ATOM   1529 2HG2 ILE A  95     -12.910  -5.452  34.992  1.00  0.98           H  
ATOM   1530 3HG2 ILE A  95     -12.119  -4.953  36.490  1.00  0.98           H  
ATOM   1531 1HD1 ILE A  95     -11.746  -0.712  36.288  1.00  0.98           H  
ATOM   1532 2HD1 ILE A  95     -12.369  -1.242  34.724  1.00  0.98           H  
ATOM   1533 3HD1 ILE A  95     -13.004  -1.953  36.209  1.00  0.98           H  
ATOM   1534  N   SER A  96     -11.282  -6.064  32.747  1.00  1.04           N  
ATOM   1535  CA  SER A  96     -11.836  -7.225  32.107  1.00  1.04           C  
ATOM   1536  C   SER A  96     -10.842  -8.386  32.149  1.00  1.04           C  
ATOM   1537  O   SER A  96     -11.212  -9.513  32.504  1.00  1.04           O  
ATOM   1538  CB  SER A  96     -12.157  -6.845  30.698  1.00  1.04           C  
ATOM   1539  OG  SER A  96     -12.796  -7.881  30.026  1.00  1.04           O  
ATOM   1540  H   SER A  96     -11.230  -5.197  32.213  1.00  1.04           H  
ATOM   1541  HA  SER A  96     -12.747  -7.513  32.630  1.00  1.04           H  
ATOM   1542 1HB  SER A  96     -12.759  -5.956  30.697  1.00  1.04           H  
ATOM   1543 2HB  SER A  96     -11.239  -6.594  30.193  1.00  1.04           H  
ATOM   1544  HG  SER A  96     -12.175  -8.613  30.037  1.00  1.04           H  
ATOM   1545  N   ARG A  97      -9.571  -8.104  31.840  1.00  1.12           N  
ATOM   1546  CA  ARG A  97      -8.532  -9.128  31.888  1.00  1.12           C  
ATOM   1547  C   ARG A  97      -8.370  -9.667  33.317  1.00  1.12           C  
ATOM   1548  O   ARG A  97      -8.258 -10.877  33.528  1.00  1.12           O  
ATOM   1549  CB  ARG A  97      -7.215  -8.552  31.378  1.00  1.12           C  
ATOM   1550  CG  ARG A  97      -7.193  -8.289  29.882  1.00  1.12           C  
ATOM   1551  CD  ARG A  97      -6.005  -7.496  29.455  1.00  1.12           C  
ATOM   1552  NE  ARG A  97      -4.742  -8.210  29.646  1.00  1.12           N  
ATOM   1553  CZ  ARG A  97      -3.537  -7.610  29.707  1.00  1.12           C  
ATOM   1554  NH1 ARG A  97      -3.458  -6.302  29.596  1.00  1.12           N  
ATOM   1555  NH2 ARG A  97      -2.442  -8.331  29.879  1.00  1.12           N  
ATOM   1556  H   ARG A  97      -9.325  -7.159  31.536  1.00  1.12           H  
ATOM   1557  HA  ARG A  97      -8.827  -9.948  31.233  1.00  1.12           H  
ATOM   1558 1HB  ARG A  97      -7.020  -7.605  31.881  1.00  1.12           H  
ATOM   1559 2HB  ARG A  97      -6.399  -9.229  31.618  1.00  1.12           H  
ATOM   1560 1HG  ARG A  97      -7.199  -9.234  29.337  1.00  1.12           H  
ATOM   1561 2HG  ARG A  97      -8.083  -7.727  29.626  1.00  1.12           H  
ATOM   1562 1HD  ARG A  97      -6.110  -7.258  28.397  1.00  1.12           H  
ATOM   1563 2HD  ARG A  97      -5.966  -6.570  30.028  1.00  1.12           H  
ATOM   1564  HE  ARG A  97      -4.775  -9.218  29.735  1.00  1.12           H  
ATOM   1565 1HH1 ARG A  97      -4.303  -5.758  29.464  1.00  1.12           H  
ATOM   1566 2HH1 ARG A  97      -2.560  -5.838  29.649  1.00  1.12           H  
ATOM   1567 1HH2 ARG A  97      -2.508  -9.337  29.966  1.00  1.12           H  
ATOM   1568 2HH2 ARG A  97      -1.540  -7.880  29.928  1.00  1.12           H  
ATOM   1569  N   LEU A  98      -8.436  -8.778  34.311  1.00  1.20           N  
ATOM   1570  CA  LEU A  98      -8.321  -9.175  35.714  1.00  1.20           C  
ATOM   1571  C   LEU A  98      -9.492 -10.040  36.163  1.00  1.20           C  
ATOM   1572  O   LEU A  98      -9.342 -10.898  37.036  1.00  1.20           O  
ATOM   1573  CB  LEU A  98      -8.200  -7.949  36.595  1.00  1.20           C  
ATOM   1574  CG  LEU A  98      -6.906  -7.195  36.458  1.00  1.20           C  
ATOM   1575  CD1 LEU A  98      -7.001  -5.931  37.218  1.00  1.20           C  
ATOM   1576  CD2 LEU A  98      -5.782  -8.048  36.990  1.00  1.20           C  
ATOM   1577  H   LEU A  98      -8.527  -7.785  34.091  1.00  1.20           H  
ATOM   1578  HA  LEU A  98      -7.410  -9.759  35.824  1.00  1.20           H  
ATOM   1579 1HB  LEU A  98      -9.014  -7.266  36.369  1.00  1.20           H  
ATOM   1580 2HB  LEU A  98      -8.286  -8.262  37.609  1.00  1.20           H  
ATOM   1581  HG  LEU A  98      -6.719  -6.960  35.416  1.00  1.20           H  
ATOM   1582 1HD1 LEU A  98      -6.066  -5.390  37.119  1.00  1.20           H  
ATOM   1583 2HD1 LEU A  98      -7.816  -5.329  36.817  1.00  1.20           H  
ATOM   1584 3HD1 LEU A  98      -7.191  -6.150  38.270  1.00  1.20           H  
ATOM   1585 1HD2 LEU A  98      -4.840  -7.507  36.896  1.00  1.20           H  
ATOM   1586 2HD2 LEU A  98      -5.968  -8.279  38.040  1.00  1.20           H  
ATOM   1587 3HD2 LEU A  98      -5.727  -8.974  36.417  1.00  1.20           H  
ATOM   1588  N   MET A  99     -10.649  -9.853  35.530  1.00  1.28           N  
ATOM   1589  CA  MET A  99     -11.838 -10.641  35.829  1.00  1.28           C  
ATOM   1590  C   MET A  99     -11.795 -12.029  35.177  1.00  1.28           C  
ATOM   1591  O   MET A  99     -12.729 -12.821  35.347  1.00  1.28           O  
ATOM   1592  CB  MET A  99     -13.115  -9.922  35.369  1.00  1.28           C  
ATOM   1593  CG  MET A  99     -13.510  -8.627  36.131  1.00  1.28           C  
ATOM   1594  SD  MET A  99     -14.933  -7.844  35.389  1.00  1.28           S  
ATOM   1595  CE  MET A  99     -16.190  -9.089  35.585  1.00  1.28           C  
ATOM   1596  H   MET A  99     -10.715  -9.096  34.848  1.00  1.28           H  
ATOM   1597  HA  MET A  99     -11.875 -10.787  36.904  1.00  1.28           H  
ATOM   1598 1HB  MET A  99     -13.006  -9.650  34.321  1.00  1.28           H  
ATOM   1599 2HB  MET A  99     -13.953 -10.613  35.431  1.00  1.28           H  
ATOM   1600 1HG  MET A  99     -13.729  -8.810  37.165  1.00  1.28           H  
ATOM   1601 2HG  MET A  99     -12.690  -7.931  36.102  1.00  1.28           H  
ATOM   1602 1HE  MET A  99     -17.124  -8.734  35.158  1.00  1.28           H  
ATOM   1603 2HE  MET A  99     -15.883 -10.001  35.067  1.00  1.28           H  
ATOM   1604 3HE  MET A  99     -16.330  -9.303  36.637  1.00  1.28           H  
ATOM   1605  N   GLY A 100     -10.718 -12.337  34.438  1.00  1.35           N  
ATOM   1606  CA  GLY A 100     -10.578 -13.625  33.781  1.00  1.35           C  
ATOM   1607  C   GLY A 100     -11.119 -13.658  32.355  1.00  1.35           C  
ATOM   1608  O   GLY A 100     -11.349 -14.738  31.807  1.00  1.35           O  
ATOM   1609  H   GLY A 100      -9.959 -11.666  34.318  1.00  1.35           H  
ATOM   1610 1HA  GLY A 100      -9.522 -13.890  33.764  1.00  1.35           H  
ATOM   1611 2HA  GLY A 100     -11.082 -14.385  34.375  1.00  1.35           H  
ATOM   1612  N   LEU A 101     -11.344 -12.496  31.750  1.00  1.39           N  
ATOM   1613  CA  LEU A 101     -11.868 -12.478  30.394  1.00  1.39           C  
ATOM   1614  C   LEU A 101     -10.764 -12.285  29.355  1.00  1.39           C  
ATOM   1615  O   LEU A 101      -9.892 -11.425  29.489  1.00  1.39           O  
ATOM   1616  CB  LEU A 101     -12.873 -11.350  30.302  1.00  1.39           C  
ATOM   1617  CG  LEU A 101     -14.010 -11.449  31.314  1.00  1.39           C  
ATOM   1618  CD1 LEU A 101     -14.826 -10.204  31.276  1.00  1.39           C  
ATOM   1619  CD2 LEU A 101     -14.850 -12.643  30.990  1.00  1.39           C  
ATOM   1620  H   LEU A 101     -11.159 -11.608  32.218  1.00  1.39           H  
ATOM   1621  HA  LEU A 101     -12.367 -13.425  30.198  1.00  1.39           H  
ATOM   1622 1HB  LEU A 101     -12.359 -10.426  30.467  1.00  1.39           H  
ATOM   1623 2HB  LEU A 101     -13.304 -11.337  29.300  1.00  1.39           H  
ATOM   1624  HG  LEU A 101     -13.604 -11.556  32.326  1.00  1.39           H  
ATOM   1625 1HD1 LEU A 101     -15.637 -10.291  32.000  1.00  1.39           H  
ATOM   1626 2HD1 LEU A 101     -14.198  -9.359  31.537  1.00  1.39           H  
ATOM   1627 3HD1 LEU A 101     -15.229 -10.052  30.288  1.00  1.39           H  
ATOM   1628 1HD2 LEU A 101     -15.650 -12.699  31.715  1.00  1.39           H  
ATOM   1629 2HD2 LEU A 101     -15.263 -12.545  29.990  1.00  1.39           H  
ATOM   1630 3HD2 LEU A 101     -14.240 -13.547  31.041  1.00  1.39           H  
ATOM   1631  N   ASP A 102     -10.863 -13.020  28.257  1.00  1.40           N  
ATOM   1632  CA  ASP A 102      -9.877 -12.934  27.180  1.00  1.40           C  
ATOM   1633  C   ASP A 102     -10.109 -11.782  26.232  1.00  1.40           C  
ATOM   1634  O   ASP A 102     -10.555 -11.978  25.111  1.00  1.40           O  
ATOM   1635  CB  ASP A 102      -9.814 -14.237  26.386  1.00  1.40           C  
ATOM   1636  CG  ASP A 102      -9.139 -15.362  27.177  1.00  1.40           C  
ATOM   1637  OD1 ASP A 102      -8.168 -15.090  27.843  1.00  1.40           O  
ATOM   1638  OD2 ASP A 102      -9.600 -16.467  27.115  1.00  1.40           O  
ATOM   1639  H   ASP A 102     -11.617 -13.688  28.178  1.00  1.40           H  
ATOM   1640  HA  ASP A 102      -8.899 -12.783  27.637  1.00  1.40           H  
ATOM   1641 1HB  ASP A 102     -10.824 -14.551  26.101  1.00  1.40           H  
ATOM   1642 2HB  ASP A 102      -9.257 -14.074  25.469  1.00  1.40           H  
ATOM   1643  N   THR A 103      -9.855 -10.582  26.712  1.00  1.37           N  
ATOM   1644  CA  THR A 103     -10.025  -9.393  25.885  1.00  1.37           C  
ATOM   1645  C   THR A 103      -8.772  -9.134  25.126  1.00  1.37           C  
ATOM   1646  O   THR A 103      -7.739  -9.768  25.354  1.00  1.37           O  
ATOM   1647  CB  THR A 103     -10.243  -8.101  26.650  1.00  1.37           C  
ATOM   1648  OG1 THR A 103      -9.050  -7.757  27.348  1.00  1.37           O  
ATOM   1649  CG2 THR A 103     -11.316  -8.250  27.571  1.00  1.37           C  
ATOM   1650  H   THR A 103      -9.535 -10.526  27.680  1.00  1.37           H  
ATOM   1651  HA  THR A 103     -10.836  -9.553  25.177  1.00  1.37           H  
ATOM   1652  HB  THR A 103     -10.490  -7.305  25.960  1.00  1.37           H  
ATOM   1653  HG1 THR A 103      -8.414  -7.329  26.703  1.00  1.37           H  
ATOM   1654 1HG2 THR A 103     -11.428  -7.303  28.063  1.00  1.37           H  
ATOM   1655 2HG2 THR A 103     -12.229  -8.505  27.038  1.00  1.37           H  
ATOM   1656 3HG2 THR A 103     -11.076  -9.035  28.289  1.00  1.37           H  
ATOM   1657  N   THR A 104      -8.854  -8.183  24.230  1.00  1.32           N  
ATOM   1658  CA  THR A 104      -7.652  -7.723  23.590  1.00  1.32           C  
ATOM   1659  C   THR A 104      -6.734  -7.149  24.640  1.00  1.32           C  
ATOM   1660  O   THR A 104      -7.205  -6.577  25.634  1.00  1.32           O  
ATOM   1661  CB  THR A 104      -7.923  -6.629  22.591  1.00  1.32           C  
ATOM   1662  OG1 THR A 104      -6.702  -6.295  21.934  1.00  1.32           O  
ATOM   1663  CG2 THR A 104      -8.471  -5.404  23.299  1.00  1.32           C  
ATOM   1664  H   THR A 104      -9.754  -7.731  24.045  1.00  1.32           H  
ATOM   1665  HA  THR A 104      -7.156  -8.562  23.102  1.00  1.32           H  
ATOM   1666  HB  THR A 104      -8.618  -6.987  21.901  1.00  1.32           H  
ATOM   1667  HG1 THR A 104      -6.054  -5.908  22.598  1.00  1.32           H  
ATOM   1668 1HG2 THR A 104      -8.679  -4.618  22.584  1.00  1.32           H  
ATOM   1669 2HG2 THR A 104      -9.382  -5.675  23.814  1.00  1.32           H  
ATOM   1670 3HG2 THR A 104      -7.738  -5.049  24.022  1.00  1.32           H  
ATOM   1671  N   SER A 105      -5.437  -7.326  24.455  1.00  1.26           N  
ATOM   1672  CA  SER A 105      -4.503  -6.649  25.328  1.00  1.26           C  
ATOM   1673  C   SER A 105      -4.473  -5.229  24.803  1.00  1.26           C  
ATOM   1674  O   SER A 105      -4.966  -4.994  23.693  1.00  1.26           O  
ATOM   1675  CB  SER A 105      -3.127  -7.290  25.287  1.00  1.26           C  
ATOM   1676  OG  SER A 105      -2.514  -7.120  24.042  1.00  1.26           O  
ATOM   1677  H   SER A 105      -5.108  -7.866  23.666  1.00  1.26           H  
ATOM   1678  HA  SER A 105      -4.878  -6.647  26.351  1.00  1.26           H  
ATOM   1679 1HB  SER A 105      -2.503  -6.849  26.064  1.00  1.26           H  
ATOM   1680 2HB  SER A 105      -3.219  -8.353  25.508  1.00  1.26           H  
ATOM   1681  HG  SER A 105      -1.643  -7.524  24.119  1.00  1.26           H  
ATOM   1682  N   SER A 106      -3.908  -4.297  25.563  1.00  1.21           N  
ATOM   1683  CA  SER A 106      -3.753  -2.934  25.068  1.00  1.21           C  
ATOM   1684  C   SER A 106      -2.678  -2.206  25.864  1.00  1.21           C  
ATOM   1685  O   SER A 106      -2.365  -2.600  26.992  1.00  1.21           O  
ATOM   1686  CB  SER A 106      -5.061  -2.181  25.176  1.00  1.21           C  
ATOM   1687  OG  SER A 106      -5.388  -1.937  26.515  1.00  1.21           O  
ATOM   1688  H   SER A 106      -3.548  -4.541  26.473  1.00  1.21           H  
ATOM   1689  HA  SER A 106      -3.444  -2.966  24.023  1.00  1.21           H  
ATOM   1690 1HB  SER A 106      -4.975  -1.253  24.626  1.00  1.21           H  
ATOM   1691 2HB  SER A 106      -5.852  -2.760  24.708  1.00  1.21           H  
ATOM   1692  HG  SER A 106      -4.641  -1.448  26.874  1.00  1.21           H  
ATOM   1693  N   THR A 107      -2.157  -1.121  25.299  1.00  1.17           N  
ATOM   1694  CA  THR A 107      -1.192  -0.275  25.997  1.00  1.17           C  
ATOM   1695  C   THR A 107      -1.548   1.203  25.895  1.00  1.17           C  
ATOM   1696  O   THR A 107      -1.849   1.705  24.809  1.00  1.17           O  
ATOM   1697  CB  THR A 107       0.226  -0.512  25.435  1.00  1.17           C  
ATOM   1698  OG1 THR A 107       0.577  -1.893  25.606  1.00  1.17           O  
ATOM   1699  CG2 THR A 107       1.268   0.366  26.136  1.00  1.17           C  
ATOM   1700  H   THR A 107      -2.448  -0.883  24.350  1.00  1.17           H  
ATOM   1701  HA  THR A 107      -1.191  -0.545  27.053  1.00  1.17           H  
ATOM   1702  HB  THR A 107       0.230  -0.276  24.369  1.00  1.17           H  
ATOM   1703  HG1 THR A 107       0.599  -2.100  26.549  1.00  1.17           H  
ATOM   1704 1HG2 THR A 107       2.256   0.173  25.715  1.00  1.17           H  
ATOM   1705 2HG2 THR A 107       1.030   1.405  26.004  1.00  1.17           H  
ATOM   1706 3HG2 THR A 107       1.278   0.134  27.198  1.00  1.17           H  
ATOM   1707  N   THR A 108      -1.492   1.926  27.011  1.00  1.15           N  
ATOM   1708  CA  THR A 108      -1.712   3.363  26.907  1.00  1.15           C  
ATOM   1709  C   THR A 108      -0.381   3.962  26.492  1.00  1.15           C  
ATOM   1710  O   THR A 108       0.659   3.685  27.092  1.00  1.15           O  
ATOM   1711  CB  THR A 108      -2.241   3.995  28.199  1.00  1.15           C  
ATOM   1712  OG1 THR A 108      -3.486   3.380  28.551  1.00  1.15           O  
ATOM   1713  CG2 THR A 108      -2.500   5.484  27.966  1.00  1.15           C  
ATOM   1714  H   THR A 108      -1.267   1.495  27.897  1.00  1.15           H  
ATOM   1715  HA  THR A 108      -2.434   3.569  26.117  1.00  1.15           H  
ATOM   1716  HB  THR A 108      -1.520   3.856  29.003  1.00  1.15           H  
ATOM   1717  HG1 THR A 108      -4.172   3.773  27.999  1.00  1.15           H  
ATOM   1718 1HG2 THR A 108      -2.893   5.935  28.877  1.00  1.15           H  
ATOM   1719 2HG2 THR A 108      -1.571   5.981  27.687  1.00  1.15           H  
ATOM   1720 3HG2 THR A 108      -3.229   5.601  27.160  1.00  1.15           H  
ATOM   1721  N   VAL A 109      -0.422   4.722  25.422  1.00  1.15           N  
ATOM   1722  CA  VAL A 109       0.746   5.284  24.775  1.00  1.15           C  
ATOM   1723  C   VAL A 109       0.561   6.771  24.553  1.00  1.15           C  
ATOM   1724  O   VAL A 109      -0.505   7.323  24.841  1.00  1.15           O  
ATOM   1725  CB  VAL A 109       0.969   4.599  23.413  1.00  1.15           C  
ATOM   1726  CG1 VAL A 109       1.179   3.116  23.576  1.00  1.15           C  
ATOM   1727  CG2 VAL A 109      -0.210   4.835  22.534  1.00  1.15           C  
ATOM   1728  H   VAL A 109      -1.334   4.918  25.017  1.00  1.15           H  
ATOM   1729  HA  VAL A 109       1.622   5.123  25.407  1.00  1.15           H  
ATOM   1730  HB  VAL A 109       1.839   5.010  22.956  1.00  1.15           H  
ATOM   1731 1HG1 VAL A 109       1.343   2.668  22.601  1.00  1.15           H  
ATOM   1732 2HG1 VAL A 109       2.027   2.928  24.203  1.00  1.15           H  
ATOM   1733 3HG1 VAL A 109       0.306   2.675  24.020  1.00  1.15           H  
ATOM   1734 1HG2 VAL A 109      -0.038   4.366  21.576  1.00  1.15           H  
ATOM   1735 2HG2 VAL A 109      -1.103   4.411  22.992  1.00  1.15           H  
ATOM   1736 3HG2 VAL A 109      -0.330   5.900  22.404  1.00  1.15           H  
ATOM   1737  N   SER A 110       1.603   7.438  24.086  1.00  1.16           N  
ATOM   1738  CA  SER A 110       1.426   8.834  23.713  1.00  1.16           C  
ATOM   1739  C   SER A 110       1.598   8.947  22.210  1.00  1.16           C  
ATOM   1740  O   SER A 110       2.275   8.125  21.608  1.00  1.16           O  
ATOM   1741  CB  SER A 110       2.401   9.742  24.439  1.00  1.16           C  
ATOM   1742  OG  SER A 110       2.174   9.716  25.823  1.00  1.16           O  
ATOM   1743  H   SER A 110       2.487   6.950  23.913  1.00  1.16           H  
ATOM   1744  HA  SER A 110       0.414   9.145  23.962  1.00  1.16           H  
ATOM   1745 1HB  SER A 110       3.418   9.432  24.223  1.00  1.16           H  
ATOM   1746 2HB  SER A 110       2.280  10.762  24.067  1.00  1.16           H  
ATOM   1747  HG  SER A 110       1.251   9.956  25.936  1.00  1.16           H  
ATOM   1748  N   TYR A 111       0.982   9.953  21.611  1.00  1.18           N  
ATOM   1749  CA  TYR A 111       1.117  10.223  20.185  1.00  1.18           C  
ATOM   1750  C   TYR A 111       0.852  11.687  19.872  1.00  1.18           C  
ATOM   1751  O   TYR A 111      -0.162  12.248  20.285  1.00  1.18           O  
ATOM   1752  CB  TYR A 111       0.190   9.293  19.411  1.00  1.18           C  
ATOM   1753  CG  TYR A 111       0.128   9.523  17.945  1.00  1.18           C  
ATOM   1754  CD1 TYR A 111       1.129   9.070  17.129  1.00  1.18           C  
ATOM   1755  CD2 TYR A 111      -0.979  10.156  17.411  1.00  1.18           C  
ATOM   1756  CE1 TYR A 111       1.037   9.261  15.785  1.00  1.18           C  
ATOM   1757  CE2 TYR A 111      -1.082  10.337  16.064  1.00  1.18           C  
ATOM   1758  CZ  TYR A 111      -0.082   9.895  15.243  1.00  1.18           C  
ATOM   1759  OH  TYR A 111      -0.188  10.081  13.883  1.00  1.18           O  
ATOM   1760  H   TYR A 111       0.393  10.553  22.176  1.00  1.18           H  
ATOM   1761  HA  TYR A 111       2.144  10.003  19.889  1.00  1.18           H  
ATOM   1762 1HB  TYR A 111       0.511   8.261  19.574  1.00  1.18           H  
ATOM   1763 2HB  TYR A 111      -0.823   9.381  19.809  1.00  1.18           H  
ATOM   1764  HD1 TYR A 111       1.997   8.569  17.553  1.00  1.18           H  
ATOM   1765  HD2 TYR A 111      -1.771  10.505  18.066  1.00  1.18           H  
ATOM   1766  HE1 TYR A 111       1.834   8.912  15.150  1.00  1.18           H  
ATOM   1767  HE2 TYR A 111      -1.957  10.833  15.644  1.00  1.18           H  
ATOM   1768  HH  TYR A 111       0.568   9.685  13.443  1.00  1.18           H  
ATOM   1769  N   ASN A 112       1.795  12.312  19.172  1.00  1.19           N  
ATOM   1770  CA  ASN A 112       1.719  13.725  18.795  1.00  1.19           C  
ATOM   1771  C   ASN A 112       1.406  14.643  19.983  1.00  1.19           C  
ATOM   1772  O   ASN A 112       0.672  15.620  19.850  1.00  1.19           O  
ATOM   1773  CB  ASN A 112       0.724  13.948  17.672  1.00  1.19           C  
ATOM   1774  CG  ASN A 112       1.156  13.316  16.378  1.00  1.19           C  
ATOM   1775  OD1 ASN A 112       2.301  12.866  16.239  1.00  1.19           O  
ATOM   1776  ND2 ASN A 112       0.276  13.310  15.413  1.00  1.19           N  
ATOM   1777  H   ASN A 112       2.599  11.778  18.871  1.00  1.19           H  
ATOM   1778  HA  ASN A 112       2.701  14.024  18.424  1.00  1.19           H  
ATOM   1779 1HB  ASN A 112      -0.247  13.537  17.956  1.00  1.19           H  
ATOM   1780 2HB  ASN A 112       0.590  15.017  17.515  1.00  1.19           H  
ATOM   1781 1HD2 ASN A 112       0.517  12.928  14.519  1.00  1.19           H  
ATOM   1782 2HD2 ASN A 112      -0.633  13.696  15.562  1.00  1.19           H  
ATOM   1783  N   GLY A 113       2.003  14.351  21.135  1.00  1.17           N  
ATOM   1784  CA  GLY A 113       1.796  15.147  22.340  1.00  1.17           C  
ATOM   1785  C   GLY A 113       0.537  14.798  23.159  1.00  1.17           C  
ATOM   1786  O   GLY A 113       0.302  15.423  24.192  1.00  1.17           O  
ATOM   1787  H   GLY A 113       2.605  13.545  21.175  1.00  1.17           H  
ATOM   1788 1HA  GLY A 113       2.672  15.043  22.980  1.00  1.17           H  
ATOM   1789 2HA  GLY A 113       1.750  16.197  22.059  1.00  1.17           H  
ATOM   1790  N   HIS A 114      -0.237  13.782  22.755  1.00  1.14           N  
ATOM   1791  CA  HIS A 114      -1.472  13.441  23.470  1.00  1.14           C  
ATOM   1792  C   HIS A 114      -1.504  11.965  23.915  1.00  1.14           C  
ATOM   1793  O   HIS A 114      -0.843  11.129  23.313  1.00  1.14           O  
ATOM   1794  CB  HIS A 114      -2.680  13.636  22.547  1.00  1.14           C  
ATOM   1795  CG  HIS A 114      -2.893  15.019  22.035  1.00  1.14           C  
ATOM   1796  ND1 HIS A 114      -3.650  15.959  22.705  1.00  1.14           N  
ATOM   1797  CD2 HIS A 114      -2.464  15.618  20.903  1.00  1.14           C  
ATOM   1798  CE1 HIS A 114      -3.668  17.082  22.006  1.00  1.14           C  
ATOM   1799  NE2 HIS A 114      -2.957  16.901  20.908  1.00  1.14           N  
ATOM   1800  H   HIS A 114      -0.024  13.290  21.891  1.00  1.14           H  
ATOM   1801  HA  HIS A 114      -1.577  14.101  24.321  1.00  1.14           H  
ATOM   1802 1HB  HIS A 114      -2.576  12.970  21.684  1.00  1.14           H  
ATOM   1803 2HB  HIS A 114      -3.570  13.334  23.076  1.00  1.14           H  
ATOM   1804  HD2 HIS A 114      -1.842  15.161  20.131  1.00  1.14           H  
ATOM   1805  HE1 HIS A 114      -4.185  18.000  22.288  1.00  1.14           H  
ATOM   1806  HE2 HIS A 114      -2.799  17.589  20.184  1.00  1.14           H  
ATOM   1807  N   PRO A 115      -2.193  11.606  25.014  1.00  1.09           N  
ATOM   1808  CA  PRO A 115      -2.465  10.224  25.393  1.00  1.09           C  
ATOM   1809  C   PRO A 115      -3.257   9.534  24.289  1.00  1.09           C  
ATOM   1810  O   PRO A 115      -4.106  10.156  23.657  1.00  1.09           O  
ATOM   1811  CB  PRO A 115      -3.316  10.374  26.660  1.00  1.09           C  
ATOM   1812  CG  PRO A 115      -2.921  11.738  27.228  1.00  1.09           C  
ATOM   1813  CD  PRO A 115      -2.643  12.612  26.003  1.00  1.09           C  
ATOM   1814  HA  PRO A 115      -1.526   9.692  25.592  1.00  1.09           H  
ATOM   1815 1HB  PRO A 115      -4.383  10.312  26.403  1.00  1.09           H  
ATOM   1816 2HB  PRO A 115      -3.108   9.539  27.349  1.00  1.09           H  
ATOM   1817 1HG  PRO A 115      -3.728  12.143  27.857  1.00  1.09           H  
ATOM   1818 2HG  PRO A 115      -2.043  11.636  27.880  1.00  1.09           H  
ATOM   1819 1HD  PRO A 115      -3.540  13.133  25.654  1.00  1.09           H  
ATOM   1820 2HD  PRO A 115      -1.838  13.313  26.279  1.00  1.09           H  
ATOM   1821  N   ALA A 116      -3.006   8.248  24.097  1.00  1.05           N  
ATOM   1822  CA  ALA A 116      -3.709   7.436  23.103  1.00  1.05           C  
ATOM   1823  C   ALA A 116      -3.735   5.976  23.542  1.00  1.05           C  
ATOM   1824  O   ALA A 116      -2.934   5.558  24.376  1.00  1.05           O  
ATOM   1825  CB  ALA A 116      -3.039   7.568  21.760  1.00  1.05           C  
ATOM   1826  H   ALA A 116      -2.253   7.820  24.625  1.00  1.05           H  
ATOM   1827  HA  ALA A 116      -4.738   7.787  23.024  1.00  1.05           H  
ATOM   1828 1HB  ALA A 116      -3.580   6.965  21.037  1.00  1.05           H  
ATOM   1829 2HB  ALA A 116      -3.048   8.614  21.459  1.00  1.05           H  
ATOM   1830 3HB  ALA A 116      -2.022   7.231  21.830  1.00  1.05           H  
ATOM   1831  N   LEU A 117      -4.660   5.192  23.006  1.00  1.04           N  
ATOM   1832  CA  LEU A 117      -4.671   3.776  23.364  1.00  1.04           C  
ATOM   1833  C   LEU A 117      -4.323   2.904  22.184  1.00  1.04           C  
ATOM   1834  O   LEU A 117      -4.966   2.968  21.137  1.00  1.04           O  
ATOM   1835  CB  LEU A 117      -6.031   3.363  23.940  1.00  1.04           C  
ATOM   1836  CG  LEU A 117      -6.184   1.913  24.343  1.00  1.04           C  
ATOM   1837  CD1 LEU A 117      -5.206   1.632  25.442  1.00  1.04           C  
ATOM   1838  CD2 LEU A 117      -7.602   1.687  24.835  1.00  1.04           C  
ATOM   1839  H   LEU A 117      -5.326   5.579  22.335  1.00  1.04           H  
ATOM   1840  HA  LEU A 117      -3.918   3.599  24.130  1.00  1.04           H  
ATOM   1841 1HB  LEU A 117      -6.213   3.935  24.840  1.00  1.04           H  
ATOM   1842 2HB  LEU A 117      -6.812   3.599  23.218  1.00  1.04           H  
ATOM   1843  HG  LEU A 117      -5.970   1.255  23.506  1.00  1.04           H  
ATOM   1844 1HD1 LEU A 117      -5.294   0.620  25.778  1.00  1.04           H  
ATOM   1845 2HD1 LEU A 117      -4.224   1.805  25.069  1.00  1.04           H  
ATOM   1846 3HD1 LEU A 117      -5.391   2.292  26.263  1.00  1.04           H  
ATOM   1847 1HD2 LEU A 117      -7.719   0.655  25.148  1.00  1.04           H  
ATOM   1848 2HD2 LEU A 117      -7.799   2.349  25.682  1.00  1.04           H  
ATOM   1849 3HD2 LEU A 117      -8.310   1.907  24.032  1.00  1.04           H  
ATOM   1850  N   PHE A 118      -3.277   2.110  22.326  1.00  1.08           N  
ATOM   1851  CA  PHE A 118      -2.886   1.240  21.242  1.00  1.08           C  
ATOM   1852  C   PHE A 118      -3.400  -0.163  21.480  1.00  1.08           C  
ATOM   1853  O   PHE A 118      -3.101  -0.784  22.508  1.00  1.08           O  
ATOM   1854  CB  PHE A 118      -1.374   1.205  21.075  1.00  1.08           C  
ATOM   1855  CG  PHE A 118      -0.966   0.300  19.971  1.00  1.08           C  
ATOM   1856  CD1 PHE A 118      -1.261   0.607  18.648  1.00  1.08           C  
ATOM   1857  CD2 PHE A 118      -0.308  -0.882  20.251  1.00  1.08           C  
ATOM   1858  CE1 PHE A 118      -0.899  -0.256  17.642  1.00  1.08           C  
ATOM   1859  CE2 PHE A 118       0.047  -1.739  19.242  1.00  1.08           C  
ATOM   1860  CZ  PHE A 118      -0.247  -1.424  17.942  1.00  1.08           C  
ATOM   1861  H   PHE A 118      -2.758   2.083  23.202  1.00  1.08           H  
ATOM   1862  HA  PHE A 118      -3.324   1.606  20.317  1.00  1.08           H  
ATOM   1863 1HB  PHE A 118      -1.001   2.200  20.860  1.00  1.08           H  
ATOM   1864 2HB  PHE A 118      -0.905   0.865  22.003  1.00  1.08           H  
ATOM   1865  HD1 PHE A 118      -1.788   1.531  18.417  1.00  1.08           H  
ATOM   1866  HD2 PHE A 118      -0.077  -1.133  21.291  1.00  1.08           H  
ATOM   1867  HE1 PHE A 118      -1.133  -0.024  16.611  1.00  1.08           H  
ATOM   1868  HE2 PHE A 118       0.564  -2.670  19.470  1.00  1.08           H  
ATOM   1869  HZ  PHE A 118       0.037  -2.108  17.143  1.00  1.08           H  
ATOM   1870  N   ILE A 119      -4.183  -0.670  20.534  1.00  1.19           N  
ATOM   1871  CA  ILE A 119      -4.704  -2.017  20.660  1.00  1.19           C  
ATOM   1872  C   ILE A 119      -4.189  -2.943  19.560  1.00  1.19           C  
ATOM   1873  O   ILE A 119      -4.566  -2.760  18.405  1.00  1.19           O  
ATOM   1874  CB  ILE A 119      -6.236  -2.031  20.619  1.00  1.19           C  
ATOM   1875  CG1 ILE A 119      -6.789  -1.180  21.778  1.00  1.19           C  
ATOM   1876  CG2 ILE A 119      -6.722  -3.442  20.703  1.00  1.19           C  
ATOM   1877  CD1 ILE A 119      -8.283  -1.029  21.790  1.00  1.19           C  
ATOM   1878  H   ILE A 119      -4.420  -0.096  19.723  1.00  1.19           H  
ATOM   1879  HA  ILE A 119      -4.431  -2.382  21.638  1.00  1.19           H  
ATOM   1880  HB  ILE A 119      -6.578  -1.580  19.685  1.00  1.19           H  
ATOM   1881 1HG1 ILE A 119      -6.487  -1.629  22.709  1.00  1.19           H  
ATOM   1882 2HG1 ILE A 119      -6.357  -0.185  21.712  1.00  1.19           H  
ATOM   1883 1HG2 ILE A 119      -7.804  -3.462  20.670  1.00  1.19           H  
ATOM   1884 2HG2 ILE A 119      -6.323  -4.029  19.872  1.00  1.19           H  
ATOM   1885 3HG2 ILE A 119      -6.372  -3.862  21.642  1.00  1.19           H  
ATOM   1886 1HD1 ILE A 119      -8.580  -0.410  22.639  1.00  1.19           H  
ATOM   1887 2HD1 ILE A 119      -8.601  -0.558  20.872  1.00  1.19           H  
ATOM   1888 3HD1 ILE A 119      -8.752  -2.012  21.878  1.00  1.19           H  
ATOM   1889  N   PRO A 120      -3.279  -3.888  19.852  1.00  1.35           N  
ATOM   1890  CA  PRO A 120      -2.736  -4.835  18.903  1.00  1.35           C  
ATOM   1891  C   PRO A 120      -3.766  -5.911  18.561  1.00  1.35           C  
ATOM   1892  O   PRO A 120      -4.605  -6.254  19.391  1.00  1.35           O  
ATOM   1893  CB  PRO A 120      -1.517  -5.392  19.639  1.00  1.35           C  
ATOM   1894  CG  PRO A 120      -1.869  -5.270  21.100  1.00  1.35           C  
ATOM   1895  CD  PRO A 120      -2.724  -4.020  21.205  1.00  1.35           C  
ATOM   1896  HA  PRO A 120      -2.422  -4.294  18.010  1.00  1.35           H  
ATOM   1897 1HB  PRO A 120      -1.346  -6.434  19.325  1.00  1.35           H  
ATOM   1898 2HB  PRO A 120      -0.621  -4.825  19.357  1.00  1.35           H  
ATOM   1899 1HG  PRO A 120      -2.411  -6.172  21.440  1.00  1.35           H  
ATOM   1900 2HG  PRO A 120      -0.956  -5.207  21.711  1.00  1.35           H  
ATOM   1901 1HD  PRO A 120      -3.506  -4.252  21.920  1.00  1.35           H  
ATOM   1902 2HD  PRO A 120      -2.129  -3.137  21.488  1.00  1.35           H  
ATOM   1903  N   PHE A 121      -3.656  -6.481  17.374  1.00  1.54           N  
ATOM   1904  CA  PHE A 121      -4.503  -7.580  16.931  1.00  1.54           C  
ATOM   1905  C   PHE A 121      -3.748  -8.834  16.514  1.00  1.54           C  
ATOM   1906  O   PHE A 121      -2.655  -8.789  15.951  1.00  1.54           O  
ATOM   1907  CB  PHE A 121      -5.394  -7.112  15.773  1.00  1.54           C  
ATOM   1908  CG  PHE A 121      -6.488  -6.157  16.185  1.00  1.54           C  
ATOM   1909  CD1 PHE A 121      -6.223  -4.848  16.367  1.00  1.54           C  
ATOM   1910  CD2 PHE A 121      -7.795  -6.587  16.333  1.00  1.54           C  
ATOM   1911  CE1 PHE A 121      -7.188  -3.959  16.736  1.00  1.54           C  
ATOM   1912  CE2 PHE A 121      -8.790  -5.702  16.678  1.00  1.54           C  
ATOM   1913  CZ  PHE A 121      -8.483  -4.385  16.895  1.00  1.54           C  
ATOM   1914  H   PHE A 121      -2.947  -6.129  16.746  1.00  1.54           H  
ATOM   1915  HA  PHE A 121      -5.154  -7.852  17.762  1.00  1.54           H  
ATOM   1916 1HB  PHE A 121      -4.776  -6.618  15.017  1.00  1.54           H  
ATOM   1917 2HB  PHE A 121      -5.856  -7.984  15.299  1.00  1.54           H  
ATOM   1918  HD1 PHE A 121      -5.232  -4.536  16.236  1.00  1.54           H  
ATOM   1919  HD2 PHE A 121      -8.031  -7.631  16.168  1.00  1.54           H  
ATOM   1920  HE1 PHE A 121      -6.924  -2.916  16.901  1.00  1.54           H  
ATOM   1921  HE2 PHE A 121      -9.818  -6.049  16.790  1.00  1.54           H  
ATOM   1922  HZ  PHE A 121      -9.261  -3.681  17.183  1.00  1.54           H  
ATOM   1923  N   ASP A 122      -4.384  -9.956  16.786  1.00  1.71           N  
ATOM   1924  CA  ASP A 122      -3.980 -11.283  16.348  1.00  1.71           C  
ATOM   1925  C   ASP A 122      -4.769 -11.547  15.070  1.00  1.71           C  
ATOM   1926  O   ASP A 122      -5.356 -10.621  14.503  1.00  1.71           O  
ATOM   1927  CB  ASP A 122      -4.300 -12.303  17.461  1.00  1.71           C  
ATOM   1928  CG  ASP A 122      -3.500 -13.616  17.418  1.00  1.71           C  
ATOM   1929  OD1 ASP A 122      -3.237 -14.092  16.349  1.00  1.71           O  
ATOM   1930  OD2 ASP A 122      -3.213 -14.144  18.471  1.00  1.71           O  
ATOM   1931  H   ASP A 122      -5.246  -9.880  17.307  1.00  1.71           H  
ATOM   1932  HA  ASP A 122      -2.913 -11.294  16.122  1.00  1.71           H  
ATOM   1933 1HB  ASP A 122      -4.139 -11.834  18.431  1.00  1.71           H  
ATOM   1934 2HB  ASP A 122      -5.360 -12.558  17.402  1.00  1.71           H  
ATOM   1935  N   ASN A 123      -4.871 -12.794  14.646  1.00  1.84           N  
ATOM   1936  CA  ASN A 123      -5.656 -13.113  13.450  1.00  1.84           C  
ATOM   1937  C   ASN A 123      -7.156 -13.133  13.798  1.00  1.84           C  
ATOM   1938  O   ASN A 123      -7.801 -14.176  13.832  1.00  1.84           O  
ATOM   1939  CB  ASN A 123      -5.210 -14.435  12.867  1.00  1.84           C  
ATOM   1940  CG  ASN A 123      -3.807 -14.372  12.301  1.00  1.84           C  
ATOM   1941  OD1 ASN A 123      -3.428 -13.396  11.638  1.00  1.84           O  
ATOM   1942  ND2 ASN A 123      -3.030 -15.395  12.555  1.00  1.84           N  
ATOM   1943  H   ASN A 123      -4.349 -13.516  15.139  1.00  1.84           H  
ATOM   1944  HA  ASN A 123      -5.501 -12.329  12.708  1.00  1.84           H  
ATOM   1945 1HB  ASN A 123      -5.241 -15.199  13.647  1.00  1.84           H  
ATOM   1946 2HB  ASN A 123      -5.901 -14.738  12.081  1.00  1.84           H  
ATOM   1947 1HD2 ASN A 123      -2.091 -15.407  12.213  1.00  1.84           H  
ATOM   1948 2HD2 ASN A 123      -3.374 -16.161  13.098  1.00  1.84           H  
ATOM   1949  N   ILE A 124      -7.669 -11.941  14.077  1.00  1.89           N  
ATOM   1950  CA  ILE A 124      -9.017 -11.671  14.566  1.00  1.89           C  
ATOM   1951  C   ILE A 124     -10.078 -11.448  13.484  1.00  1.89           C  
ATOM   1952  O   ILE A 124      -9.884 -10.652  12.562  1.00  1.89           O  
ATOM   1953  CB  ILE A 124      -8.967 -10.427  15.484  1.00  1.89           C  
ATOM   1954  CG1 ILE A 124      -8.033 -10.642  16.679  1.00  1.89           C  
ATOM   1955  CG2 ILE A 124     -10.270 -10.078  15.944  1.00  1.89           C  
ATOM   1956  CD1 ILE A 124      -8.423 -11.801  17.555  1.00  1.89           C  
ATOM   1957  H   ILE A 124      -7.022 -11.162  13.989  1.00  1.89           H  
ATOM   1958  HA  ILE A 124      -9.335 -12.527  15.161  1.00  1.89           H  
ATOM   1959  HB  ILE A 124      -8.561  -9.597  14.910  1.00  1.89           H  
ATOM   1960 1HG1 ILE A 124      -7.055 -10.809  16.320  1.00  1.89           H  
ATOM   1961 2HG1 ILE A 124      -8.028  -9.740  17.289  1.00  1.89           H  
ATOM   1962 1HG2 ILE A 124     -10.213  -9.190  16.559  1.00  1.89           H  
ATOM   1963 2HG2 ILE A 124     -10.923  -9.882  15.096  1.00  1.89           H  
ATOM   1964 3HG2 ILE A 124     -10.640 -10.919  16.524  1.00  1.89           H  
ATOM   1965 1HD1 ILE A 124      -7.717 -11.898  18.380  1.00  1.89           H  
ATOM   1966 2HD1 ILE A 124      -9.429 -11.649  17.953  1.00  1.89           H  
ATOM   1967 3HD1 ILE A 124      -8.402 -12.697  16.954  1.00  1.89           H  
ATOM   1968  N   ASN A 125     -11.218 -12.137  13.627  1.00  1.89           N  
ATOM   1969  CA  ASN A 125     -12.359 -12.024  12.715  1.00  1.89           C  
ATOM   1970  C   ASN A 125     -13.566 -11.425  13.442  1.00  1.89           C  
ATOM   1971  O   ASN A 125     -14.080 -11.993  14.410  1.00  1.89           O  
ATOM   1972  CB  ASN A 125     -12.702 -13.374  12.115  1.00  1.89           C  
ATOM   1973  CG  ASN A 125     -11.635 -13.889  11.183  1.00  1.89           C  
ATOM   1974  OD1 ASN A 125     -10.829 -14.757  11.535  1.00  1.89           O  
ATOM   1975  ND2 ASN A 125     -11.627 -13.372   9.977  1.00  1.89           N  
ATOM   1976  H   ASN A 125     -11.300 -12.789  14.407  1.00  1.89           H  
ATOM   1977  HA  ASN A 125     -12.101 -11.341  11.903  1.00  1.89           H  
ATOM   1978 1HB  ASN A 125     -12.852 -14.099  12.918  1.00  1.89           H  
ATOM   1979 2HB  ASN A 125     -13.635 -13.286  11.556  1.00  1.89           H  
ATOM   1980 1HD2 ASN A 125     -10.952 -13.670   9.305  1.00  1.89           H  
ATOM   1981 2HD2 ASN A 125     -12.329 -12.673   9.717  1.00  1.89           H  
ATOM   1982  N   LEU A 126     -14.017 -10.265  12.990  1.00  1.86           N  
ATOM   1983  CA  LEU A 126     -15.082  -9.555  13.697  1.00  1.86           C  
ATOM   1984  C   LEU A 126     -16.357 -10.360  13.763  1.00  1.86           C  
ATOM   1985  O   LEU A 126     -16.699 -11.066  12.822  1.00  1.86           O  
ATOM   1986  CB  LEU A 126     -15.413  -8.217  13.021  1.00  1.86           C  
ATOM   1987  CG  LEU A 126     -14.331  -7.163  13.049  1.00  1.86           C  
ATOM   1988  CD1 LEU A 126     -14.837  -5.934  12.309  1.00  1.86           C  
ATOM   1989  CD2 LEU A 126     -13.975  -6.862  14.481  1.00  1.86           C  
ATOM   1990  H   LEU A 126     -13.594  -9.854  12.164  1.00  1.86           H  
ATOM   1991  HA  LEU A 126     -14.756  -9.354  14.712  1.00  1.86           H  
ATOM   1992 1HB  LEU A 126     -15.660  -8.408  11.980  1.00  1.86           H  
ATOM   1993 2HB  LEU A 126     -16.290  -7.793  13.512  1.00  1.86           H  
ATOM   1994  HG  LEU A 126     -13.442  -7.524  12.527  1.00  1.86           H  
ATOM   1995 1HD1 LEU A 126     -14.069  -5.161  12.313  1.00  1.86           H  
ATOM   1996 2HD1 LEU A 126     -15.081  -6.200  11.280  1.00  1.86           H  
ATOM   1997 3HD1 LEU A 126     -15.723  -5.565  12.810  1.00  1.86           H  
ATOM   1998 1HD2 LEU A 126     -13.200  -6.097  14.519  1.00  1.86           H  
ATOM   1999 2HD2 LEU A 126     -14.858  -6.511  15.007  1.00  1.86           H  
ATOM   2000 3HD2 LEU A 126     -13.616  -7.759  14.947  1.00  1.86           H  
ATOM   2001  N   LEU A 127     -17.121 -10.203  14.843  1.00  1.84           N  
ATOM   2002  CA  LEU A 127     -18.416 -10.885  14.934  1.00  1.84           C  
ATOM   2003  C   LEU A 127     -19.283 -10.525  13.718  1.00  1.84           C  
ATOM   2004  O   LEU A 127     -20.089 -11.334  13.263  1.00  1.84           O  
ATOM   2005  CB  LEU A 127     -19.151 -10.581  16.228  1.00  1.84           C  
ATOM   2006  CG  LEU A 127     -20.439 -11.429  16.446  1.00  1.84           C  
ATOM   2007  CD1 LEU A 127     -20.074 -12.895  16.478  1.00  1.84           C  
ATOM   2008  CD2 LEU A 127     -21.081 -11.052  17.740  1.00  1.84           C  
ATOM   2009  H   LEU A 127     -16.790  -9.621  15.616  1.00  1.84           H  
ATOM   2010  HA  LEU A 127     -18.238 -11.953  14.928  1.00  1.84           H  
ATOM   2011 1HB  LEU A 127     -18.474 -10.759  17.065  1.00  1.84           H  
ATOM   2012 2HB  LEU A 127     -19.423  -9.527  16.228  1.00  1.84           H  
ATOM   2013  HG  LEU A 127     -21.133 -11.264  15.620  1.00  1.84           H  
ATOM   2014 1HD1 LEU A 127     -20.966 -13.498  16.625  1.00  1.84           H  
ATOM   2015 2HD1 LEU A 127     -19.597 -13.181  15.546  1.00  1.84           H  
ATOM   2016 3HD1 LEU A 127     -19.400 -13.052  17.302  1.00  1.84           H  
ATOM   2017 1HD2 LEU A 127     -21.957 -11.658  17.894  1.00  1.84           H  
ATOM   2018 2HD2 LEU A 127     -20.382 -11.223  18.545  1.00  1.84           H  
ATOM   2019 3HD2 LEU A 127     -21.358 -10.013  17.714  1.00  1.84           H  
ATOM   2020  N   ASN A 128     -19.093  -9.314  13.187  1.00  1.85           N  
ATOM   2021  CA  ASN A 128     -19.779  -8.785  12.007  1.00  1.85           C  
ATOM   2022  C   ASN A 128     -19.629  -9.711  10.784  1.00  1.85           C  
ATOM   2023  O   ASN A 128     -20.472  -9.700   9.888  1.00  1.85           O  
ATOM   2024  CB  ASN A 128     -19.221  -7.407  11.675  1.00  1.85           C  
ATOM   2025  CG  ASN A 128     -19.956  -6.662  10.557  1.00  1.85           C  
ATOM   2026  OD1 ASN A 128     -21.165  -6.394  10.587  1.00  1.85           O  
ATOM   2027  ND2 ASN A 128     -19.200  -6.314   9.544  1.00  1.85           N  
ATOM   2028  H   ASN A 128     -18.419  -8.716  13.643  1.00  1.85           H  
ATOM   2029  HA  ASN A 128     -20.844  -8.700  12.234  1.00  1.85           H  
ATOM   2030 1HB  ASN A 128     -19.190  -6.801  12.564  1.00  1.85           H  
ATOM   2031 2HB  ASN A 128     -18.184  -7.531  11.360  1.00  1.85           H  
ATOM   2032 1HD2 ASN A 128     -19.598  -5.825   8.769  1.00  1.85           H  
ATOM   2033 2HD2 ASN A 128     -18.227  -6.544   9.546  1.00  1.85           H  
ATOM   2034  N   GLU A 129     -18.535 -10.487  10.725  1.00  1.91           N  
ATOM   2035  CA  GLU A 129     -18.259 -11.384   9.607  1.00  1.91           C  
ATOM   2036  C   GLU A 129     -18.974 -12.734   9.773  1.00  1.91           C  
ATOM   2037  O   GLU A 129     -18.928 -13.582   8.877  1.00  1.91           O  
ATOM   2038  CB  GLU A 129     -16.748 -11.634   9.491  1.00  1.91           C  
ATOM   2039  CG  GLU A 129     -15.906 -10.386   9.166  1.00  1.91           C  
ATOM   2040  CD  GLU A 129     -14.408 -10.673   9.092  1.00  1.91           C  
ATOM   2041  OE1 GLU A 129     -14.034 -11.810   9.263  1.00  1.91           O  
ATOM   2042  OE2 GLU A 129     -13.650  -9.756   8.885  1.00  1.91           O  
ATOM   2043  H   GLU A 129     -17.876 -10.491  11.499  1.00  1.91           H  
ATOM   2044  HA  GLU A 129     -18.618 -10.917   8.691  1.00  1.91           H  
ATOM   2045 1HB  GLU A 129     -16.378 -12.051  10.431  1.00  1.91           H  
ATOM   2046 2HB  GLU A 129     -16.564 -12.376   8.716  1.00  1.91           H  
ATOM   2047 1HG  GLU A 129     -16.237  -9.973   8.215  1.00  1.91           H  
ATOM   2048 2HG  GLU A 129     -16.090  -9.642   9.938  1.00  1.91           H  
ATOM   2049  N   PHE A 130     -19.610 -12.935  10.930  1.00  1.99           N  
ATOM   2050  CA  PHE A 130     -20.325 -14.162  11.250  1.00  1.99           C  
ATOM   2051  C   PHE A 130     -21.827 -13.896  11.412  1.00  1.99           C  
ATOM   2052  O   PHE A 130     -22.657 -14.764  11.129  1.00  1.99           O  
ATOM   2053  CB  PHE A 130     -19.752 -14.748  12.538  1.00  1.99           C  
ATOM   2054  CG  PHE A 130     -18.298 -15.081  12.417  1.00  1.99           C  
ATOM   2055  CD1 PHE A 130     -17.358 -14.258  12.957  1.00  1.99           C  
ATOM   2056  CD2 PHE A 130     -17.877 -16.215  11.772  1.00  1.99           C  
ATOM   2057  CE1 PHE A 130     -16.028 -14.541  12.871  1.00  1.99           C  
ATOM   2058  CE2 PHE A 130     -16.541 -16.519  11.680  1.00  1.99           C  
ATOM   2059  CZ  PHE A 130     -15.609 -15.674  12.237  1.00  1.99           C  
ATOM   2060  H   PHE A 130     -19.613 -12.201  11.629  1.00  1.99           H  
ATOM   2061  HA  PHE A 130     -20.185 -14.873  10.436  1.00  1.99           H  
ATOM   2062 1HB  PHE A 130     -19.877 -14.030  13.345  1.00  1.99           H  
ATOM   2063 2HB  PHE A 130     -20.297 -15.652  12.808  1.00  1.99           H  
ATOM   2064  HD1 PHE A 130     -17.677 -13.367  13.452  1.00  1.99           H  
ATOM   2065  HD2 PHE A 130     -18.619 -16.876  11.331  1.00  1.99           H  
ATOM   2066  HE1 PHE A 130     -15.310 -13.859  13.313  1.00  1.99           H  
ATOM   2067  HE2 PHE A 130     -16.228 -17.424  11.165  1.00  1.99           H  
ATOM   2068  HZ  PHE A 130     -14.547 -15.898  12.170  1.00  1.99           H  
ATOM   2069  N   SER A 131     -22.171 -12.684  11.857  1.00  2.10           N  
ATOM   2070  CA  SER A 131     -23.564 -12.318  12.099  1.00  2.10           C  
ATOM   2071  C   SER A 131     -24.254 -12.077  10.759  1.00  2.10           C  
ATOM   2072  O   SER A 131     -23.594 -12.072   9.719  1.00  2.10           O  
ATOM   2073  CB  SER A 131     -23.671 -11.094  13.000  1.00  2.10           C  
ATOM   2074  OG  SER A 131     -23.284  -9.913  12.367  1.00  2.10           O  
ATOM   2075  H   SER A 131     -21.441 -12.019  12.092  1.00  2.10           H  
ATOM   2076  HA  SER A 131     -24.066 -13.150  12.586  1.00  2.10           H  
ATOM   2077 1HB  SER A 131     -24.686 -10.989  13.322  1.00  2.10           H  
ATOM   2078 2HB  SER A 131     -23.066 -11.243  13.892  1.00  2.10           H  
ATOM   2079  HG  SER A 131     -23.843  -9.215  12.790  1.00  2.10           H  
ATOM   2080  N   SER A 132     -25.576 -11.909  10.759  1.00  2.26           N  
ATOM   2081  CA  SER A 132     -26.279 -11.714   9.489  1.00  2.26           C  
ATOM   2082  C   SER A 132     -27.350 -10.649   9.580  1.00  2.26           C  
ATOM   2083  O   SER A 132     -28.315 -10.788  10.327  1.00  2.26           O  
ATOM   2084  CB  SER A 132     -26.917 -13.010   9.050  1.00  2.26           C  
ATOM   2085  OG  SER A 132     -27.623 -12.834   7.853  1.00  2.26           O  
ATOM   2086  H   SER A 132     -26.086 -11.905  11.645  1.00  2.26           H  
ATOM   2087  HA  SER A 132     -25.555 -11.401   8.736  1.00  2.26           H  
ATOM   2088 1HB  SER A 132     -26.149 -13.775   8.922  1.00  2.26           H  
ATOM   2089 2HB  SER A 132     -27.597 -13.354   9.829  1.00  2.26           H  
ATOM   2090  HG  SER A 132     -28.084 -11.986   7.939  1.00  2.26           H  
ATOM   2091  N   GLY A 133     -27.190  -9.594   8.792  1.00  2.51           N  
ATOM   2092  CA  GLY A 133     -28.106  -8.469   8.862  1.00  2.51           C  
ATOM   2093  C   GLY A 133     -29.532  -8.794   8.503  1.00  2.51           C  
ATOM   2094  O   GLY A 133     -29.803  -9.447   7.493  1.00  2.51           O  
ATOM   2095  H   GLY A 133     -26.396  -9.551   8.170  1.00  2.51           H  
ATOM   2096 1HA  GLY A 133     -28.089  -8.065   9.853  1.00  2.51           H  
ATOM   2097 2HA  GLY A 133     -27.746  -7.683   8.206  1.00  2.51           H  
ATOM   2098  N   LYS A 134     -30.444  -8.274   9.316  1.00  2.91           N  
ATOM   2099  CA  LYS A 134     -31.876  -8.433   9.105  1.00  2.91           C  
ATOM   2100  C   LYS A 134     -32.460  -7.068   8.796  1.00  2.91           C  
ATOM   2101  O   LYS A 134     -31.923  -6.054   9.249  1.00  2.91           O  
ATOM   2102  CB  LYS A 134     -32.537  -9.069  10.327  1.00  2.91           C  
ATOM   2103  CG  LYS A 134     -31.974 -10.445  10.707  1.00  2.91           C  
ATOM   2104  CD  LYS A 134     -32.244 -11.495   9.636  1.00  2.91           C  
ATOM   2105  CE  LYS A 134     -31.749 -12.871  10.072  1.00  2.91           C  
ATOM   2106  NZ  LYS A 134     -31.983 -13.911   9.019  1.00  2.91           N  
ATOM   2107  H   LYS A 134     -30.107  -7.787  10.146  1.00  2.91           H  
ATOM   2108  HA  LYS A 134     -32.044  -9.077   8.241  1.00  2.91           H  
ATOM   2109 1HB  LYS A 134     -32.371  -8.438  11.182  1.00  2.91           H  
ATOM   2110 2HB  LYS A 134     -33.613  -9.152  10.174  1.00  2.91           H  
ATOM   2111 1HG  LYS A 134     -30.895 -10.365  10.850  1.00  2.91           H  
ATOM   2112 2HG  LYS A 134     -32.417 -10.769  11.645  1.00  2.91           H  
ATOM   2113 1HD  LYS A 134     -33.312 -11.546   9.432  1.00  2.91           H  
ATOM   2114 2HD  LYS A 134     -31.725 -11.212   8.717  1.00  2.91           H  
ATOM   2115 1HE  LYS A 134     -30.676 -12.810  10.281  1.00  2.91           H  
ATOM   2116 2HE  LYS A 134     -32.269 -13.166  10.982  1.00  2.91           H  
ATOM   2117 1HZ  LYS A 134     -31.638 -14.803   9.344  1.00  2.91           H  
ATOM   2118 2HZ  LYS A 134     -32.973 -13.982   8.825  1.00  2.91           H  
ATOM   2119 3HZ  LYS A 134     -31.490 -13.645   8.176  1.00  2.91           H  
ATOM   2120  N   ILE A 135     -33.551  -7.025   8.036  1.00  3.53           N  
ATOM   2121  CA  ILE A 135     -34.130  -5.735   7.668  1.00  3.53           C  
ATOM   2122  C   ILE A 135     -35.433  -5.399   8.367  1.00  3.53           C  
ATOM   2123  O   ILE A 135     -36.372  -6.198   8.405  1.00  3.53           O  
ATOM   2124  CB  ILE A 135     -34.318  -5.623   6.149  1.00  3.53           C  
ATOM   2125  CG1 ILE A 135     -32.957  -5.722   5.473  1.00  3.53           C  
ATOM   2126  CG2 ILE A 135     -34.977  -4.285   5.804  1.00  3.53           C  
ATOM   2127  CD1 ILE A 135     -33.020  -5.865   3.983  1.00  3.53           C  
ATOM   2128  H   ILE A 135     -33.968  -7.880   7.697  1.00  3.53           H  
ATOM   2129  HA  ILE A 135     -33.418  -4.966   7.945  1.00  3.53           H  
ATOM   2130  HB  ILE A 135     -34.937  -6.442   5.788  1.00  3.53           H  
ATOM   2131 1HG1 ILE A 135     -32.405  -4.825   5.711  1.00  3.53           H  
ATOM   2132 2HG1 ILE A 135     -32.420  -6.578   5.874  1.00  3.53           H  
ATOM   2133 1HG2 ILE A 135     -35.095  -4.203   4.727  1.00  3.53           H  
ATOM   2134 2HG2 ILE A 135     -35.955  -4.216   6.275  1.00  3.53           H  
ATOM   2135 3HG2 ILE A 135     -34.339  -3.477   6.168  1.00  3.53           H  
ATOM   2136 1HD1 ILE A 135     -32.008  -5.918   3.579  1.00  3.53           H  
ATOM   2137 2HD1 ILE A 135     -33.562  -6.775   3.724  1.00  3.53           H  
ATOM   2138 3HD1 ILE A 135     -33.533  -5.003   3.556  1.00  3.53           H  
ATOM   2139  N   PHE A 136     -35.459  -4.192   8.924  1.00  4.40           N  
ATOM   2140  CA  PHE A 136     -36.600  -3.666   9.651  1.00  4.40           C  
ATOM   2141  C   PHE A 136     -37.000  -2.314   9.070  1.00  4.40           C  
ATOM   2142  O   PHE A 136     -36.167  -1.608   8.500  1.00  4.40           O  
ATOM   2143  CB  PHE A 136     -36.233  -3.500  11.119  1.00  4.40           C  
ATOM   2144  CG  PHE A 136     -35.823  -4.786  11.772  1.00  4.40           C  
ATOM   2145  CD1 PHE A 136     -34.504  -5.197  11.713  1.00  4.40           C  
ATOM   2146  CD2 PHE A 136     -36.734  -5.584  12.440  1.00  4.40           C  
ATOM   2147  CE1 PHE A 136     -34.099  -6.357  12.304  1.00  4.40           C  
ATOM   2148  CE2 PHE A 136     -36.328  -6.765  13.035  1.00  4.40           C  
ATOM   2149  CZ  PHE A 136     -35.002  -7.150  12.965  1.00  4.40           C  
ATOM   2150  H   PHE A 136     -34.622  -3.615   8.830  1.00  4.40           H  
ATOM   2151  HA  PHE A 136     -37.438  -4.356   9.553  1.00  4.40           H  
ATOM   2152 1HB  PHE A 136     -35.408  -2.792  11.209  1.00  4.40           H  
ATOM   2153 2HB  PHE A 136     -37.083  -3.089  11.665  1.00  4.40           H  
ATOM   2154  HD1 PHE A 136     -33.786  -4.586  11.186  1.00  4.40           H  
ATOM   2155  HD2 PHE A 136     -37.779  -5.274  12.493  1.00  4.40           H  
ATOM   2156  HE1 PHE A 136     -33.060  -6.647  12.246  1.00  4.40           H  
ATOM   2157  HE2 PHE A 136     -37.051  -7.390  13.558  1.00  4.40           H  
ATOM   2158  HZ  PHE A 136     -34.676  -8.077  13.434  1.00  4.40           H  
ATOM   2159  N   LYS A 137     -38.273  -1.949   9.199  1.00  5.55           N  
ATOM   2160  CA  LYS A 137     -38.722  -0.639   8.721  1.00  5.55           C  
ATOM   2161  C   LYS A 137     -39.282   0.198   9.854  1.00  5.55           C  
ATOM   2162  O   LYS A 137     -39.755  -0.343  10.857  1.00  5.55           O  
ATOM   2163  CB  LYS A 137     -39.746  -0.788   7.597  1.00  5.55           C  
ATOM   2164  CG  LYS A 137     -39.173  -1.425   6.335  1.00  5.55           C  
ATOM   2165  CD  LYS A 137     -40.196  -1.513   5.224  1.00  5.55           C  
ATOM   2166  CE  LYS A 137     -39.598  -2.173   3.984  1.00  5.55           C  
ATOM   2167  NZ  LYS A 137     -40.589  -2.286   2.875  1.00  5.55           N  
ATOM   2168  H   LYS A 137     -38.932  -2.569   9.649  1.00  5.55           H  
ATOM   2169  HA  LYS A 137     -37.866  -0.100   8.325  1.00  5.55           H  
ATOM   2170 1HB  LYS A 137     -40.590  -1.382   7.940  1.00  5.55           H  
ATOM   2171 2HB  LYS A 137     -40.124   0.203   7.326  1.00  5.55           H  
ATOM   2172 1HG  LYS A 137     -38.346  -0.810   5.985  1.00  5.55           H  
ATOM   2173 2HG  LYS A 137     -38.794  -2.419   6.556  1.00  5.55           H  
ATOM   2174 1HD  LYS A 137     -41.061  -2.084   5.559  1.00  5.55           H  
ATOM   2175 2HD  LYS A 137     -40.522  -0.502   4.961  1.00  5.55           H  
ATOM   2176 1HE  LYS A 137     -38.750  -1.579   3.642  1.00  5.55           H  
ATOM   2177 2HE  LYS A 137     -39.247  -3.171   4.246  1.00  5.55           H  
ATOM   2178 1HZ  LYS A 137     -40.153  -2.725   2.077  1.00  5.55           H  
ATOM   2179 2HZ  LYS A 137     -41.374  -2.843   3.179  1.00  5.55           H  
ATOM   2180 3HZ  LYS A 137     -40.909  -1.362   2.619  1.00  5.55           H  
ATOM   2181  N   VAL A 138     -39.253   1.515   9.676  1.00  6.89           N  
ATOM   2182  CA  VAL A 138     -39.763   2.425  10.695  1.00  6.89           C  
ATOM   2183  C   VAL A 138     -41.146   3.002  10.369  1.00  6.89           C  
ATOM   2184  O   VAL A 138     -41.452   3.337   9.220  1.00  6.89           O  
ATOM   2185  CB  VAL A 138     -38.759   3.578  10.852  1.00  6.89           C  
ATOM   2186  CG1 VAL A 138     -38.672   4.312   9.558  1.00  6.89           C  
ATOM   2187  CG2 VAL A 138     -39.166   4.534  11.938  1.00  6.89           C  
ATOM   2188  H   VAL A 138     -38.807   1.881   8.830  1.00  6.89           H  
ATOM   2189  HA  VAL A 138     -39.826   1.880  11.637  1.00  6.89           H  
ATOM   2190  HB  VAL A 138     -37.784   3.161  11.085  1.00  6.89           H  
ATOM   2191 1HG1 VAL A 138     -37.953   5.122   9.641  1.00  6.89           H  
ATOM   2192 2HG1 VAL A 138     -38.373   3.639   8.778  1.00  6.89           H  
ATOM   2193 3HG1 VAL A 138     -39.648   4.725   9.325  1.00  6.89           H  
ATOM   2194 1HG2 VAL A 138     -38.427   5.333  12.011  1.00  6.89           H  
ATOM   2195 2HG2 VAL A 138     -40.107   4.964  11.676  1.00  6.89           H  
ATOM   2196 3HG2 VAL A 138     -39.236   4.015  12.891  1.00  6.89           H  
ATOM   2197  N   GLY A 139     -41.999   3.084  11.401  1.00  8.26           N  
ATOM   2198  CA  GLY A 139     -43.326   3.698  11.289  1.00  8.26           C  
ATOM   2199  C   GLY A 139     -43.509   4.844  12.299  1.00  8.26           C  
ATOM   2200  O   GLY A 139     -44.611   5.358  12.479  1.00  8.26           O  
ATOM   2201  H   GLY A 139     -41.703   2.729  12.300  1.00  8.26           H  
ATOM   2202 1HA  GLY A 139     -43.467   4.079  10.277  1.00  8.26           H  
ATOM   2203 2HA  GLY A 139     -44.091   2.940  11.453  1.00  8.26           H  
ATOM   2204  N   MET A 140     -42.418   5.220  12.963  1.00  9.40           N  
ATOM   2205  CA  MET A 140     -42.394   6.253  14.006  1.00  9.40           C  
ATOM   2206  C   MET A 140     -41.739   7.560  13.546  1.00  9.40           C  
ATOM   2207  O   MET A 140     -41.308   8.375  14.364  1.00  9.40           O  
ATOM   2208  CB  MET A 140     -41.665   5.720  15.234  1.00  9.40           C  
ATOM   2209  CG  MET A 140     -42.313   4.495  15.863  1.00  9.40           C  
ATOM   2210  SD  MET A 140     -43.986   4.813  16.441  1.00  9.40           S  
ATOM   2211  CE  MET A 140     -43.656   5.889  17.830  1.00  9.40           C  
ATOM   2212  H   MET A 140     -41.553   4.759  12.739  1.00  9.40           H  
ATOM   2213  HA  MET A 140     -43.422   6.484  14.283  1.00  9.40           H  
ATOM   2214 1HB  MET A 140     -40.642   5.462  14.962  1.00  9.40           H  
ATOM   2215 2HB  MET A 140     -41.614   6.501  15.994  1.00  9.40           H  
ATOM   2216 1HG  MET A 140     -42.345   3.684  15.140  1.00  9.40           H  
ATOM   2217 2HG  MET A 140     -41.713   4.167  16.714  1.00  9.40           H  
ATOM   2218 1HE  MET A 140     -44.597   6.175  18.301  1.00  9.40           H  
ATOM   2219 2HE  MET A 140     -43.030   5.367  18.555  1.00  9.40           H  
ATOM   2220 3HE  MET A 140     -43.138   6.783  17.481  1.00  9.40           H  
ATOM   2221  N   GLY A 141     -41.646   7.736  12.240  1.00 10.07           N  
ATOM   2222  CA  GLY A 141     -41.011   8.892  11.614  1.00 10.07           C  
ATOM   2223  C   GLY A 141     -40.199   8.348  10.464  1.00 10.07           C  
ATOM   2224  O   GLY A 141     -39.839   7.179  10.493  1.00 10.07           O  
ATOM   2225  H   GLY A 141     -42.040   7.023  11.645  1.00 10.07           H  
ATOM   2226 1HA  GLY A 141     -41.765   9.594  11.257  1.00 10.07           H  
ATOM   2227 2HA  GLY A 141     -40.368   9.407  12.326  1.00 10.07           H  
ATOM   2228  N   LEU A 142     -39.938   9.156   9.429  1.00 10.13           N  
ATOM   2229  CA  LEU A 142     -39.203   8.638   8.265  1.00 10.13           C  
ATOM   2230  C   LEU A 142     -39.887   7.356   7.793  1.00 10.13           C  
ATOM   2231  O   LEU A 142     -39.222   6.382   7.426  1.00 10.13           O  
ATOM   2232  CB  LEU A 142     -37.745   8.325   8.628  1.00 10.13           C  
ATOM   2233  CG  LEU A 142     -36.928   9.475   9.175  1.00 10.13           C  
ATOM   2234  CD1 LEU A 142     -35.553   8.956   9.553  1.00 10.13           C  
ATOM   2235  CD2 LEU A 142     -36.837  10.568   8.130  1.00 10.13           C  
ATOM   2236  H   LEU A 142     -40.241  10.120   9.448  1.00 10.13           H  
ATOM   2237  HA  LEU A 142     -39.235   9.374   7.461  1.00 10.13           H  
ATOM   2238 1HB  LEU A 142     -37.714   7.521   9.353  1.00 10.13           H  
ATOM   2239 2HB  LEU A 142     -37.244   7.974   7.726  1.00 10.13           H  
ATOM   2240  HG  LEU A 142     -37.400   9.870  10.074  1.00 10.13           H  
ATOM   2241 1HD1 LEU A 142     -34.954   9.772   9.957  1.00 10.13           H  
ATOM   2242 2HD1 LEU A 142     -35.654   8.175  10.307  1.00 10.13           H  
ATOM   2243 3HD1 LEU A 142     -35.061   8.547   8.670  1.00 10.13           H  
ATOM   2244 1HD2 LEU A 142     -36.248  11.398   8.521  1.00 10.13           H  
ATOM   2245 2HD2 LEU A 142     -36.359  10.176   7.231  1.00 10.13           H  
ATOM   2246 3HD2 LEU A 142     -37.839  10.918   7.884  1.00 10.13           H  
ATOM   2247  N   SER A 143     -41.219   7.376   7.819  1.00  9.63           N  
ATOM   2248  CA  SER A 143     -42.006   6.199   7.547  1.00  9.63           C  
ATOM   2249  C   SER A 143     -41.629   5.508   6.262  1.00  9.63           C  
ATOM   2250  O   SER A 143     -41.558   6.120   5.194  1.00  9.63           O  
ATOM   2251  CB  SER A 143     -43.475   6.565   7.517  1.00  9.63           C  
ATOM   2252  OG  SER A 143     -44.258   5.454   7.196  1.00  9.63           O  
ATOM   2253  H   SER A 143     -41.683   8.227   8.089  1.00  9.63           H  
ATOM   2254  HA  SER A 143     -41.850   5.509   8.369  1.00  9.63           H  
ATOM   2255 1HB  SER A 143     -43.774   6.960   8.488  1.00  9.63           H  
ATOM   2256 2HB  SER A 143     -43.634   7.348   6.778  1.00  9.63           H  
ATOM   2257  HG  SER A 143     -43.831   5.046   6.434  1.00  9.63           H  
ATOM   2258  N   GLY A 144     -41.424   4.203   6.388  1.00  8.70           N  
ATOM   2259  CA  GLY A 144     -41.072   3.319   5.287  1.00  8.70           C  
ATOM   2260  C   GLY A 144     -39.566   3.124   5.121  1.00  8.70           C  
ATOM   2261  O   GLY A 144     -39.140   2.246   4.369  1.00  8.70           O  
ATOM   2262  H   GLY A 144     -41.486   3.813   7.332  1.00  8.70           H  
ATOM   2263 1HA  GLY A 144     -41.542   2.350   5.451  1.00  8.70           H  
ATOM   2264 2HA  GLY A 144     -41.488   3.718   4.364  1.00  8.70           H  
ATOM   2265  N   GLN A 145     -38.754   3.934   5.799  1.00  7.57           N  
ATOM   2266  CA  GLN A 145     -37.306   3.796   5.680  1.00  7.57           C  
ATOM   2267  C   GLN A 145     -36.836   2.468   6.242  1.00  7.57           C  
ATOM   2268  O   GLN A 145     -37.222   2.068   7.348  1.00  7.57           O  
ATOM   2269  CB  GLN A 145     -36.581   4.951   6.381  1.00  7.57           C  
ATOM   2270  CG  GLN A 145     -35.058   4.855   6.384  1.00  7.57           C  
ATOM   2271  CD  GLN A 145     -34.424   5.037   5.026  1.00  7.57           C  
ATOM   2272  OE1 GLN A 145     -34.667   6.037   4.334  1.00  7.57           O  
ATOM   2273  NE2 GLN A 145     -33.598   4.070   4.630  1.00  7.57           N  
ATOM   2274  H   GLN A 145     -39.133   4.674   6.395  1.00  7.57           H  
ATOM   2275  HA  GLN A 145     -37.045   3.824   4.623  1.00  7.57           H  
ATOM   2276 1HB  GLN A 145     -36.861   5.894   5.909  1.00  7.57           H  
ATOM   2277 2HB  GLN A 145     -36.904   5.011   7.410  1.00  7.57           H  
ATOM   2278 1HG  GLN A 145     -34.672   5.633   7.039  1.00  7.57           H  
ATOM   2279 2HG  GLN A 145     -34.763   3.879   6.763  1.00  7.57           H  
ATOM   2280 1HE2 GLN A 145     -33.142   4.129   3.745  1.00  7.57           H  
ATOM   2281 2HE2 GLN A 145     -33.428   3.255   5.238  1.00  7.57           H  
ATOM   2282  N   SER A 146     -36.036   1.750   5.460  1.00  6.46           N  
ATOM   2283  CA  SER A 146     -35.511   0.492   5.953  1.00  6.46           C  
ATOM   2284  C   SER A 146     -34.168   0.683   6.645  1.00  6.46           C  
ATOM   2285  O   SER A 146     -33.397   1.597   6.312  1.00  6.46           O  
ATOM   2286  CB  SER A 146     -35.362  -0.491   4.814  1.00  6.46           C  
ATOM   2287  OG  SER A 146     -34.387  -0.067   3.901  1.00  6.46           O  
ATOM   2288  H   SER A 146     -35.781   2.090   4.544  1.00  6.46           H  
ATOM   2289  HA  SER A 146     -36.207   0.082   6.678  1.00  6.46           H  
ATOM   2290 1HB  SER A 146     -35.095  -1.458   5.211  1.00  6.46           H  
ATOM   2291 2HB  SER A 146     -36.319  -0.598   4.306  1.00  6.46           H  
ATOM   2292  HG  SER A 146     -33.547  -0.125   4.370  1.00  6.46           H  
ATOM   2293  N   TYR A 147     -33.874  -0.228   7.563  1.00  5.51           N  
ATOM   2294  CA  TYR A 147     -32.607  -0.284   8.272  1.00  5.51           C  
ATOM   2295  C   TYR A 147     -32.111  -1.725   8.317  1.00  5.51           C  
ATOM   2296  O   TYR A 147     -32.920  -2.651   8.429  1.00  5.51           O  
ATOM   2297  CB  TYR A 147     -32.787   0.277   9.688  1.00  5.51           C  
ATOM   2298  CG  TYR A 147     -33.243   1.741   9.726  1.00  5.51           C  
ATOM   2299  CD1 TYR A 147     -34.603   2.073   9.668  1.00  5.51           C  
ATOM   2300  CD2 TYR A 147     -32.298   2.749   9.820  1.00  5.51           C  
ATOM   2301  CE1 TYR A 147     -34.986   3.396   9.704  1.00  5.51           C  
ATOM   2302  CE2 TYR A 147     -32.696   4.073   9.859  1.00  5.51           C  
ATOM   2303  CZ  TYR A 147     -34.032   4.395   9.803  1.00  5.51           C  
ATOM   2304  OH  TYR A 147     -34.422   5.715   9.849  1.00  5.51           O  
ATOM   2305  H   TYR A 147     -34.597  -0.903   7.802  1.00  5.51           H  
ATOM   2306  HA  TYR A 147     -31.869   0.312   7.734  1.00  5.51           H  
ATOM   2307 1HB  TYR A 147     -33.530  -0.323  10.221  1.00  5.51           H  
ATOM   2308 2HB  TYR A 147     -31.846   0.196  10.235  1.00  5.51           H  
ATOM   2309  HD1 TYR A 147     -35.363   1.289   9.588  1.00  5.51           H  
ATOM   2310  HD2 TYR A 147     -31.239   2.496   9.866  1.00  5.51           H  
ATOM   2311  HE1 TYR A 147     -36.027   3.651   9.652  1.00  5.51           H  
ATOM   2312  HE2 TYR A 147     -31.947   4.862   9.936  1.00  5.51           H  
ATOM   2313  HH  TYR A 147     -35.379   5.767   9.753  1.00  5.51           H  
ATOM   2314  N   THR A 148     -30.793  -1.927   8.271  1.00  4.79           N  
ATOM   2315  CA  THR A 148     -30.276  -3.291   8.373  1.00  4.79           C  
ATOM   2316  C   THR A 148     -29.516  -3.435   9.686  1.00  4.79           C  
ATOM   2317  O   THR A 148     -28.676  -2.595  10.013  1.00  4.79           O  
ATOM   2318  CB  THR A 148     -29.348  -3.656   7.201  1.00  4.79           C  
ATOM   2319  OG1 THR A 148     -30.046  -3.519   5.961  1.00  4.79           O  
ATOM   2320  CG2 THR A 148     -28.945  -5.127   7.345  1.00  4.79           C  
ATOM   2321  H   THR A 148     -30.157  -1.148   8.176  1.00  4.79           H  
ATOM   2322  HA  THR A 148     -31.108  -3.986   8.379  1.00  4.79           H  
ATOM   2323  HB  THR A 148     -28.466  -3.018   7.204  1.00  4.79           H  
ATOM   2324  HG1 THR A 148     -30.675  -4.234   5.876  1.00  4.79           H  
ATOM   2325 1HG2 THR A 148     -28.302  -5.417   6.518  1.00  4.79           H  
ATOM   2326 2HG2 THR A 148     -28.419  -5.275   8.278  1.00  4.79           H  
ATOM   2327 3HG2 THR A 148     -29.842  -5.748   7.339  1.00  4.79           H  
ATOM   2328  N   HIS A 149     -29.827  -4.489  10.434  1.00  4.30           N  
ATOM   2329  CA  HIS A 149     -29.215  -4.741  11.737  1.00  4.30           C  
ATOM   2330  C   HIS A 149     -28.440  -6.054  11.809  1.00  4.30           C  
ATOM   2331  O   HIS A 149     -29.021  -7.145  11.820  1.00  4.30           O  
ATOM   2332  CB  HIS A 149     -30.299  -4.707  12.815  1.00  4.30           C  
ATOM   2333  CG  HIS A 149     -30.938  -3.346  12.982  1.00  4.30           C  
ATOM   2334  ND1 HIS A 149     -30.622  -2.509  14.032  1.00  4.30           N  
ATOM   2335  CD2 HIS A 149     -31.837  -2.665  12.223  1.00  4.30           C  
ATOM   2336  CE1 HIS A 149     -31.309  -1.385  13.922  1.00  4.30           C  
ATOM   2337  NE2 HIS A 149     -32.051  -1.456  12.837  1.00  4.30           N  
ATOM   2338  H   HIS A 149     -30.538  -5.127  10.077  1.00  4.30           H  
ATOM   2339  HA  HIS A 149     -28.506  -3.943  11.957  1.00  4.30           H  
ATOM   2340 1HB  HIS A 149     -31.076  -5.424  12.565  1.00  4.30           H  
ATOM   2341 2HB  HIS A 149     -29.872  -5.007  13.773  1.00  4.30           H  
ATOM   2342  HD2 HIS A 149     -32.298  -3.000  11.298  1.00  4.30           H  
ATOM   2343  HE1 HIS A 149     -31.266  -0.540  14.610  1.00  4.30           H  
ATOM   2344  HE2 HIS A 149     -32.674  -0.734  12.504  1.00  4.30           H  
ATOM   2345  N   TYR A 150     -27.117  -5.949  11.969  1.00  4.02           N  
ATOM   2346  CA  TYR A 150     -26.212  -7.103  11.961  1.00  4.02           C  
ATOM   2347  C   TYR A 150     -25.957  -7.525  13.390  1.00  4.02           C  
ATOM   2348  O   TYR A 150     -25.097  -8.367  13.675  1.00  4.02           O  
ATOM   2349  CB  TYR A 150     -24.911  -6.760  11.240  1.00  4.02           C  
ATOM   2350  CG  TYR A 150     -25.094  -6.375   9.821  1.00  4.02           C  
ATOM   2351  CD1 TYR A 150     -25.494  -5.084   9.532  1.00  4.02           C  
ATOM   2352  CD2 TYR A 150     -24.828  -7.266   8.805  1.00  4.02           C  
ATOM   2353  CE1 TYR A 150     -25.644  -4.687   8.232  1.00  4.02           C  
ATOM   2354  CE2 TYR A 150     -24.978  -6.869   7.492  1.00  4.02           C  
ATOM   2355  CZ  TYR A 150     -25.386  -5.582   7.207  1.00  4.02           C  
ATOM   2356  OH  TYR A 150     -25.533  -5.182   5.902  1.00  4.02           O  
ATOM   2357  H   TYR A 150     -26.683  -5.031  12.075  1.00  4.02           H  
ATOM   2358  HA  TYR A 150     -26.681  -7.943  11.467  1.00  4.02           H  
ATOM   2359 1HB  TYR A 150     -24.411  -5.985  11.722  1.00  4.02           H  
ATOM   2360 2HB  TYR A 150     -24.251  -7.624  11.264  1.00  4.02           H  
ATOM   2361  HD1 TYR A 150     -25.692  -4.380  10.347  1.00  4.02           H  
ATOM   2362  HD2 TYR A 150     -24.496  -8.281   9.041  1.00  4.02           H  
ATOM   2363  HE1 TYR A 150     -25.963  -3.668   8.011  1.00  4.02           H  
ATOM   2364  HE2 TYR A 150     -24.769  -7.566   6.681  1.00  4.02           H  
ATOM   2365  HH  TYR A 150     -25.801  -4.259   5.879  1.00  4.02           H  
ATOM   2366  N   SER A 151     -26.773  -6.946  14.287  1.00  3.91           N  
ATOM   2367  CA  SER A 151     -26.804  -7.304  15.690  1.00  3.91           C  
ATOM   2368  C   SER A 151     -27.445  -8.689  15.795  1.00  3.91           C  
ATOM   2369  O   SER A 151     -27.309  -9.384  16.806  1.00  3.91           O  
ATOM   2370  CB  SER A 151     -27.562  -6.277  16.515  1.00  3.91           C  
ATOM   2371  OG  SER A 151     -28.935  -6.273  16.214  1.00  3.91           O  
ATOM   2372  H   SER A 151     -27.405  -6.234  13.960  1.00  3.91           H  
ATOM   2373  HA  SER A 151     -25.785  -7.360  16.062  1.00  3.91           H  
ATOM   2374 1HB  SER A 151     -27.418  -6.482  17.576  1.00  3.91           H  
ATOM   2375 2HB  SER A 151     -27.146  -5.293  16.325  1.00  3.91           H  
ATOM   2376  HG  SER A 151     -29.300  -5.513  16.681  1.00  3.91           H  
ATOM   2377  N   THR A 152     -28.121  -9.136  14.721  1.00  3.96           N  
ATOM   2378  CA  THR A 152     -28.627 -10.485  14.791  1.00  3.96           C  
ATOM   2379  C   THR A 152     -27.419 -11.378  14.596  1.00  3.96           C  
ATOM   2380  O   THR A 152     -26.986 -11.673  13.479  1.00  3.96           O  
ATOM   2381  CB  THR A 152     -29.691 -10.773  13.728  1.00  3.96           C  
ATOM   2382  OG1 THR A 152     -30.810  -9.888  13.910  1.00  3.96           O  
ATOM   2383  CG2 THR A 152     -30.142 -12.218  13.824  1.00  3.96           C  
ATOM   2384  H   THR A 152     -28.271  -8.559  13.890  1.00  3.96           H  
ATOM   2385  HA  THR A 152     -29.050 -10.670  15.779  1.00  3.96           H  
ATOM   2386  HB  THR A 152     -29.265 -10.598  12.738  1.00  3.96           H  
ATOM   2387  HG1 THR A 152     -30.546  -8.994  13.671  1.00  3.96           H  
ATOM   2388 1HG2 THR A 152     -30.889 -12.416  13.064  1.00  3.96           H  
ATOM   2389 2HG2 THR A 152     -29.284 -12.874  13.672  1.00  3.96           H  
ATOM   2390 3HG2 THR A 152     -30.569 -12.400  14.809  1.00  3.96           H  
ATOM   2391  N   ILE A 153     -26.953 -11.879  15.718  1.00  4.15           N  
ATOM   2392  CA  ILE A 153     -25.718 -12.627  15.833  1.00  4.15           C  
ATOM   2393  C   ILE A 153     -25.623 -13.885  14.998  1.00  4.15           C  
ATOM   2394  O   ILE A 153     -24.510 -14.287  14.686  1.00  4.15           O  
ATOM   2395  CB  ILE A 153     -25.373 -13.007  17.285  1.00  4.15           C  
ATOM   2396  CG1 ILE A 153     -25.059 -11.759  18.109  1.00  4.15           C  
ATOM   2397  CG2 ILE A 153     -24.142 -13.904  17.265  1.00  4.15           C  
ATOM   2398  CD1 ILE A 153     -24.917 -12.032  19.610  1.00  4.15           C  
ATOM   2399  H   ILE A 153     -27.418 -11.548  16.560  1.00  4.15           H  
ATOM   2400  HA  ILE A 153     -24.920 -11.965  15.505  1.00  4.15           H  
ATOM   2401  HB  ILE A 153     -26.211 -13.522  17.749  1.00  4.15           H  
ATOM   2402 1HG1 ILE A 153     -24.154 -11.310  17.734  1.00  4.15           H  
ATOM   2403 2HG1 ILE A 153     -25.867 -11.044  17.976  1.00  4.15           H  
ATOM   2404 1HG2 ILE A 153     -23.865 -14.165  18.276  1.00  4.15           H  
ATOM   2405 2HG2 ILE A 153     -24.343 -14.802  16.692  1.00  4.15           H  
ATOM   2406 3HG2 ILE A 153     -23.324 -13.363  16.798  1.00  4.15           H  
ATOM   2407 1HD1 ILE A 153     -24.707 -11.097  20.130  1.00  4.15           H  
ATOM   2408 2HD1 ILE A 153     -25.845 -12.459  19.991  1.00  4.15           H  
ATOM   2409 3HD1 ILE A 153     -24.097 -12.733  19.780  1.00  4.15           H  
ATOM   2410  N   LYS A 154     -26.757 -14.566  14.748  1.00  4.43           N  
ATOM   2411  CA  LYS A 154     -26.733 -15.894  14.122  1.00  4.43           C  
ATOM   2412  C   LYS A 154     -26.235 -16.631  15.350  1.00  4.43           C  
ATOM   2413  O   LYS A 154     -25.060 -17.017  15.427  1.00  4.43           O  
ATOM   2414  CB  LYS A 154     -25.815 -15.999  12.889  1.00  4.43           C  
ATOM   2415  CG  LYS A 154     -25.921 -17.303  12.129  1.00  4.43           C  
ATOM   2416  CD  LYS A 154     -25.061 -17.260  10.870  1.00  4.43           C  
ATOM   2417  CE  LYS A 154     -25.162 -18.549  10.071  1.00  4.43           C  
ATOM   2418  NZ  LYS A 154     -24.341 -18.489   8.827  1.00  4.43           N  
ATOM   2419  H   LYS A 154     -27.634 -14.139  15.002  1.00  4.43           H  
ATOM   2420  HA  LYS A 154     -27.728 -16.224  13.831  1.00  4.43           H  
ATOM   2421 1HB  LYS A 154     -26.001 -15.168  12.203  1.00  4.43           H  
ATOM   2422 2HB  LYS A 154     -24.772 -15.967  13.169  1.00  4.43           H  
ATOM   2423 1HG  LYS A 154     -25.574 -18.112  12.763  1.00  4.43           H  
ATOM   2424 2HG  LYS A 154     -26.960 -17.495  11.862  1.00  4.43           H  
ATOM   2425 1HD  LYS A 154     -25.369 -16.417  10.246  1.00  4.43           H  
ATOM   2426 2HD  LYS A 154     -24.018 -17.103  11.157  1.00  4.43           H  
ATOM   2427 1HE  LYS A 154     -24.817 -19.380  10.686  1.00  4.43           H  
ATOM   2428 2HE  LYS A 154     -26.204 -18.721   9.799  1.00  4.43           H  
ATOM   2429 1HZ  LYS A 154     -24.428 -19.356   8.315  1.00  4.43           H  
ATOM   2430 2HZ  LYS A 154     -24.663 -17.724   8.251  1.00  4.43           H  
ATOM   2431 3HZ  LYS A 154     -23.373 -18.337   9.073  1.00  4.43           H  
ATOM   2432  N   PRO A 155     -27.140 -16.824  16.327  1.00  4.76           N  
ATOM   2433  CA  PRO A 155     -26.869 -16.912  17.743  1.00  4.76           C  
ATOM   2434  C   PRO A 155     -25.618 -17.611  18.134  1.00  4.76           C  
ATOM   2435  O   PRO A 155     -25.458 -18.826  18.020  1.00  4.76           O  
ATOM   2436  CB  PRO A 155     -28.092 -17.671  18.258  1.00  4.76           C  
ATOM   2437  CG  PRO A 155     -29.201 -17.270  17.321  1.00  4.76           C  
ATOM   2438  CD  PRO A 155     -28.549 -17.151  15.970  1.00  4.76           C  
ATOM   2439  HA  PRO A 155     -26.865 -15.892  18.155  1.00  4.76           H  
ATOM   2440 1HB  PRO A 155     -27.890 -18.754  18.242  1.00  4.76           H  
ATOM   2441 2HB  PRO A 155     -28.288 -17.397  19.306  1.00  4.76           H  
ATOM   2442 1HG  PRO A 155     -29.998 -18.030  17.334  1.00  4.76           H  
ATOM   2443 2HG  PRO A 155     -29.657 -16.327  17.658  1.00  4.76           H  
ATOM   2444 1HD  PRO A 155     -28.601 -18.104  15.403  1.00  4.76           H  
ATOM   2445 2HD  PRO A 155     -29.052 -16.325  15.459  1.00  4.76           H  
ATOM   2446  N   LEU A 156     -24.762 -16.764  18.677  1.00  5.08           N  
ATOM   2447  CA  LEU A 156     -23.477 -17.041  19.253  1.00  5.08           C  
ATOM   2448  C   LEU A 156     -22.521 -17.749  18.302  1.00  5.08           C  
ATOM   2449  O   LEU A 156     -21.553 -18.361  18.732  1.00  5.08           O  
ATOM   2450  CB  LEU A 156     -23.747 -17.812  20.529  1.00  5.08           C  
ATOM   2451  CG  LEU A 156     -24.731 -17.056  21.435  1.00  5.08           C  
ATOM   2452  CD1 LEU A 156     -24.908 -17.789  22.676  1.00  5.08           C  
ATOM   2453  CD2 LEU A 156     -24.245 -15.661  21.677  1.00  5.08           C  
ATOM   2454  H   LEU A 156     -25.046 -15.797  18.691  1.00  5.08           H  
ATOM   2455  HA  LEU A 156     -23.024 -16.090  19.525  1.00  5.08           H  
ATOM   2456 1HB  LEU A 156     -24.204 -18.756  20.271  1.00  5.08           H  
ATOM   2457 2HB  LEU A 156     -22.842 -18.021  21.056  1.00  5.08           H  
ATOM   2458  HG  LEU A 156     -25.699 -17.009  20.943  1.00  5.08           H  
ATOM   2459 1HD1 LEU A 156     -25.621 -17.270  23.319  1.00  5.08           H  
ATOM   2460 2HD1 LEU A 156     -25.271 -18.792  22.459  1.00  5.08           H  
ATOM   2461 3HD1 LEU A 156     -23.956 -17.837  23.157  1.00  5.08           H  
ATOM   2462 1HD2 LEU A 156     -24.966 -15.138  22.295  1.00  5.08           H  
ATOM   2463 2HD2 LEU A 156     -23.296 -15.696  22.186  1.00  5.08           H  
ATOM   2464 3HD2 LEU A 156     -24.135 -15.137  20.731  1.00  5.08           H  
ATOM   2465  N   GLY A 157     -22.727 -17.610  16.997  1.00  5.32           N  
ATOM   2466  CA  GLY A 157     -21.869 -18.317  16.073  1.00  5.32           C  
ATOM   2467  C   GLY A 157     -22.480 -19.694  15.880  1.00  5.32           C  
ATOM   2468  O   GLY A 157     -21.786 -20.720  15.961  1.00  5.32           O  
ATOM   2469  H   GLY A 157     -23.533 -17.102  16.643  1.00  5.32           H  
ATOM   2470 1HA  GLY A 157     -21.827 -17.782  15.123  1.00  5.32           H  
ATOM   2471 2HA  GLY A 157     -20.859 -18.391  16.472  1.00  5.32           H  
ATOM   2472  N   GLU A 158     -23.793 -19.707  15.609  1.00  5.41           N  
ATOM   2473  CA  GLU A 158     -24.580 -20.929  15.417  1.00  5.41           C  
ATOM   2474  C   GLU A 158     -23.921 -21.896  14.444  1.00  5.41           C  
ATOM   2475  O   GLU A 158     -23.874 -23.101  14.684  1.00  5.41           O  
ATOM   2476  CB  GLU A 158     -25.975 -20.580  14.875  1.00  5.41           C  
ATOM   2477  CG  GLU A 158     -26.935 -21.765  14.753  1.00  5.41           C  
ATOM   2478  CD  GLU A 158     -28.305 -21.382  14.207  1.00  5.41           C  
ATOM   2479  OE1 GLU A 158     -28.472 -20.257  13.794  1.00  5.41           O  
ATOM   2480  OE2 GLU A 158     -29.177 -22.219  14.211  1.00  5.41           O  
ATOM   2481  H   GLU A 158     -24.276 -18.808  15.573  1.00  5.41           H  
ATOM   2482  HA  GLU A 158     -24.694 -21.427  16.377  1.00  5.41           H  
ATOM   2483 1HB  GLU A 158     -26.437 -19.834  15.526  1.00  5.41           H  
ATOM   2484 2HB  GLU A 158     -25.879 -20.137  13.892  1.00  5.41           H  
ATOM   2485 1HG  GLU A 158     -26.488 -22.509  14.094  1.00  5.41           H  
ATOM   2486 2HG  GLU A 158     -27.055 -22.218  15.737  1.00  5.41           H  
ATOM   2487  N   GLY A 159     -23.403 -21.363  13.341  1.00  5.33           N  
ATOM   2488  CA  GLY A 159     -22.759 -22.175  12.318  1.00  5.33           C  
ATOM   2489  C   GLY A 159     -21.249 -22.317  12.521  1.00  5.33           C  
ATOM   2490  O   GLY A 159     -20.564 -22.867  11.656  1.00  5.33           O  
ATOM   2491  H   GLY A 159     -23.473 -20.366  13.213  1.00  5.33           H  
ATOM   2492 1HA  GLY A 159     -23.217 -23.164  12.308  1.00  5.33           H  
ATOM   2493 2HA  GLY A 159     -22.948 -21.732  11.343  1.00  5.33           H  
ATOM   2494  N   ILE A 160     -20.727 -21.770  13.623  1.00  5.10           N  
ATOM   2495  CA  ILE A 160     -19.296 -21.782  13.878  1.00  5.10           C  
ATOM   2496  C   ILE A 160     -18.937 -22.625  15.104  1.00  5.10           C  
ATOM   2497  O   ILE A 160     -18.399 -23.724  14.965  1.00  5.10           O  
ATOM   2498  CB  ILE A 160     -18.812 -20.319  14.114  1.00  5.10           C  
ATOM   2499  CG1 ILE A 160     -19.131 -19.446  12.922  1.00  5.10           C  
ATOM   2500  CG2 ILE A 160     -17.327 -20.263  14.376  1.00  5.10           C  
ATOM   2501  CD1 ILE A 160     -18.460 -19.884  11.646  1.00  5.10           C  
ATOM   2502  H   ILE A 160     -21.332 -21.365  14.324  1.00  5.10           H  
ATOM   2503  HA  ILE A 160     -18.786 -22.198  13.011  1.00  5.10           H  
ATOM   2504  HB  ILE A 160     -19.331 -19.901  14.967  1.00  5.10           H  
ATOM   2505 1HG1 ILE A 160     -20.206 -19.448  12.767  1.00  5.10           H  
ATOM   2506 2HG1 ILE A 160     -18.824 -18.437  13.156  1.00  5.10           H  
ATOM   2507 1HG2 ILE A 160     -17.029 -19.232  14.545  1.00  5.10           H  
ATOM   2508 2HG2 ILE A 160     -17.080 -20.844  15.250  1.00  5.10           H  
ATOM   2509 3HG2 ILE A 160     -16.793 -20.659  13.514  1.00  5.10           H  
ATOM   2510 1HD1 ILE A 160     -18.736 -19.212  10.836  1.00  5.10           H  
ATOM   2511 2HD1 ILE A 160     -17.377 -19.865  11.779  1.00  5.10           H  
ATOM   2512 3HD1 ILE A 160     -18.774 -20.895  11.393  1.00  5.10           H  
ATOM   2513  N   GLN A 161     -19.214 -22.083  16.300  1.00  4.79           N  
ATOM   2514  CA  GLN A 161     -18.933 -22.725  17.590  1.00  4.79           C  
ATOM   2515  C   GLN A 161     -19.820 -22.218  18.727  1.00  4.79           C  
ATOM   2516  O   GLN A 161     -19.322 -22.053  19.845  1.00  4.79           O  
ATOM   2517  CB  GLN A 161     -17.480 -22.552  18.049  1.00  4.79           C  
ATOM   2518  CG  GLN A 161     -16.366 -23.206  17.204  1.00  4.79           C  
ATOM   2519  CD  GLN A 161     -16.435 -24.723  17.212  1.00  4.79           C  
ATOM   2520  OE1 GLN A 161     -16.791 -25.345  18.222  1.00  4.79           O  
ATOM   2521  NE2 GLN A 161     -16.092 -25.329  16.083  1.00  4.79           N  
ATOM   2522  H   GLN A 161     -19.712 -21.198  16.305  1.00  4.79           H  
ATOM   2523  HA  GLN A 161     -19.125 -23.792  17.477  1.00  4.79           H  
ATOM   2524 1HB  GLN A 161     -17.283 -21.500  18.138  1.00  4.79           H  
ATOM   2525 2HB  GLN A 161     -17.381 -22.967  19.048  1.00  4.79           H  
ATOM   2526 1HG  GLN A 161     -16.381 -22.855  16.187  1.00  4.79           H  
ATOM   2527 2HG  GLN A 161     -15.415 -22.926  17.655  1.00  4.79           H  
ATOM   2528 1HE2 GLN A 161     -16.120 -26.325  16.019  1.00  4.79           H  
ATOM   2529 2HE2 GLN A 161     -15.827 -24.782  15.290  1.00  4.79           H  
ATOM   2530  N   ALA A 162     -21.120 -22.036  18.511  1.00  4.45           N  
ATOM   2531  CA  ALA A 162     -21.984 -21.485  19.572  1.00  4.45           C  
ATOM   2532  C   ALA A 162     -21.881 -22.236  20.899  1.00  4.45           C  
ATOM   2533  O   ALA A 162     -21.957 -21.618  21.965  1.00  4.45           O  
ATOM   2534  CB  ALA A 162     -23.428 -21.486  19.120  1.00  4.45           C  
ATOM   2535  H   ALA A 162     -21.500 -22.156  17.573  1.00  4.45           H  
ATOM   2536  HA  ALA A 162     -21.679 -20.467  19.751  1.00  4.45           H  
ATOM   2537 1HB  ALA A 162     -24.051 -21.045  19.889  1.00  4.45           H  
ATOM   2538 2HB  ALA A 162     -23.509 -20.903  18.223  1.00  4.45           H  
ATOM   2539 3HB  ALA A 162     -23.755 -22.505  18.932  1.00  4.45           H  
ATOM   2540  N   ASP A 163     -21.643 -23.546  20.852  1.00  4.11           N  
ATOM   2541  CA  ASP A 163     -21.524 -24.364  22.061  1.00  4.11           C  
ATOM   2542  C   ASP A 163     -20.394 -23.893  22.998  1.00  4.11           C  
ATOM   2543  O   ASP A 163     -20.413 -24.192  24.195  1.00  4.11           O  
ATOM   2544  CB  ASP A 163     -21.263 -25.824  21.690  1.00  4.11           C  
ATOM   2545  CG  ASP A 163     -22.476 -26.540  21.079  1.00  4.11           C  
ATOM   2546  OD1 ASP A 163     -23.566 -26.020  21.149  1.00  4.11           O  
ATOM   2547  OD2 ASP A 163     -22.290 -27.607  20.543  1.00  4.11           O  
ATOM   2548  H   ASP A 163     -21.560 -23.987  19.949  1.00  4.11           H  
ATOM   2549  HA  ASP A 163     -22.466 -24.302  22.608  1.00  4.11           H  
ATOM   2550 1HB  ASP A 163     -20.434 -25.869  20.979  1.00  4.11           H  
ATOM   2551 2HB  ASP A 163     -20.949 -26.367  22.581  1.00  4.11           H  
ATOM   2552  N   LEU A 164     -19.381 -23.221  22.440  1.00  3.77           N  
ATOM   2553  CA  LEU A 164     -18.247 -22.729  23.216  1.00  3.77           C  
ATOM   2554  C   LEU A 164     -18.311 -21.209  23.383  1.00  3.77           C  
ATOM   2555  O   LEU A 164     -18.033 -20.670  24.462  1.00  3.77           O  
ATOM   2556  CB  LEU A 164     -16.949 -23.095  22.506  1.00  3.77           C  
ATOM   2557  CG  LEU A 164     -16.720 -24.585  22.300  1.00  3.77           C  
ATOM   2558  CD1 LEU A 164     -15.432 -24.783  21.524  1.00  3.77           C  
ATOM   2559  CD2 LEU A 164     -16.683 -25.278  23.649  1.00  3.77           C  
ATOM   2560  H   LEU A 164     -19.421 -22.999  21.450  1.00  3.77           H  
ATOM   2561  HA  LEU A 164     -18.269 -23.189  24.202  1.00  3.77           H  
ATOM   2562 1HB  LEU A 164     -16.946 -22.618  21.522  1.00  3.77           H  
ATOM   2563 2HB  LEU A 164     -16.111 -22.696  23.076  1.00  3.77           H  
ATOM   2564  HG  LEU A 164     -17.532 -24.999  21.702  1.00  3.77           H  
ATOM   2565 1HD1 LEU A 164     -15.268 -25.847  21.354  1.00  3.77           H  
ATOM   2566 2HD1 LEU A 164     -15.505 -24.272  20.558  1.00  3.77           H  
ATOM   2567 3HD1 LEU A 164     -14.598 -24.374  22.088  1.00  3.77           H  
ATOM   2568 1HD2 LEU A 164     -16.525 -26.346  23.502  1.00  3.77           H  
ATOM   2569 2HD2 LEU A 164     -15.869 -24.866  24.245  1.00  3.77           H  
ATOM   2570 3HD2 LEU A 164     -17.632 -25.116  24.165  1.00  3.77           H  
ATOM   2571  N   TYR A 165     -18.727 -20.526  22.311  1.00  3.43           N  
ATOM   2572  CA  TYR A 165     -18.814 -19.065  22.265  1.00  3.43           C  
ATOM   2573  C   TYR A 165     -19.664 -18.588  23.427  1.00  3.43           C  
ATOM   2574  O   TYR A 165     -19.306 -17.628  24.118  1.00  3.43           O  
ATOM   2575  CB  TYR A 165     -19.455 -18.600  20.968  1.00  3.43           C  
ATOM   2576  CG  TYR A 165     -19.535 -17.090  20.754  1.00  3.43           C  
ATOM   2577  CD1 TYR A 165     -18.577 -16.431  20.002  1.00  3.43           C  
ATOM   2578  CD2 TYR A 165     -20.562 -16.372  21.321  1.00  3.43           C  
ATOM   2579  CE1 TYR A 165     -18.692 -15.077  19.811  1.00  3.43           C  
ATOM   2580  CE2 TYR A 165     -20.667 -15.025  21.119  1.00  3.43           C  
ATOM   2581  CZ  TYR A 165     -19.755 -14.382  20.375  1.00  3.43           C  
ATOM   2582  OH  TYR A 165     -19.877 -13.035  20.199  1.00  3.43           O  
ATOM   2583  H   TYR A 165     -18.972 -21.044  21.471  1.00  3.43           H  
ATOM   2584  HA  TYR A 165     -17.815 -18.641  22.359  1.00  3.43           H  
ATOM   2585 1HB  TYR A 165     -18.928 -19.043  20.119  1.00  3.43           H  
ATOM   2586 2HB  TYR A 165     -20.465 -18.979  20.945  1.00  3.43           H  
ATOM   2587  HD1 TYR A 165     -17.747 -16.983  19.558  1.00  3.43           H  
ATOM   2588  HD2 TYR A 165     -21.292 -16.880  21.927  1.00  3.43           H  
ATOM   2589  HE1 TYR A 165     -17.954 -14.555  19.226  1.00  3.43           H  
ATOM   2590  HE2 TYR A 165     -21.481 -14.470  21.560  1.00  3.43           H  
ATOM   2591  HH  TYR A 165     -19.143 -12.718  19.668  1.00  3.43           H  
ATOM   2592  N   ILE A 166     -20.786 -19.283  23.655  1.00  3.12           N  
ATOM   2593  CA  ILE A 166     -21.718 -18.972  24.725  1.00  3.12           C  
ATOM   2594  C   ILE A 166     -21.085 -18.957  26.112  1.00  3.12           C  
ATOM   2595  O   ILE A 166     -21.577 -18.263  27.005  1.00  3.12           O  
ATOM   2596  CB  ILE A 166     -22.872 -20.000  24.731  1.00  3.12           C  
ATOM   2597  CG1 ILE A 166     -24.022 -19.503  25.635  1.00  3.12           C  
ATOM   2598  CG2 ILE A 166     -22.383 -21.383  25.179  1.00  3.12           C  
ATOM   2599  CD1 ILE A 166     -25.306 -20.293  25.473  1.00  3.12           C  
ATOM   2600  H   ILE A 166     -21.026 -20.063  23.034  1.00  3.12           H  
ATOM   2601  HA  ILE A 166     -22.134 -17.993  24.528  1.00  3.12           H  
ATOM   2602  HB  ILE A 166     -23.256 -20.095  23.717  1.00  3.12           H  
ATOM   2603 1HG1 ILE A 166     -23.704 -19.578  26.673  1.00  3.12           H  
ATOM   2604 2HG1 ILE A 166     -24.223 -18.458  25.417  1.00  3.12           H  
ATOM   2605 1HG2 ILE A 166     -23.207 -22.090  25.134  1.00  3.12           H  
ATOM   2606 2HG2 ILE A 166     -21.588 -21.715  24.516  1.00  3.12           H  
ATOM   2607 3HG2 ILE A 166     -22.013 -21.345  26.192  1.00  3.12           H  
ATOM   2608 1HD1 ILE A 166     -26.067 -19.893  26.143  1.00  3.12           H  
ATOM   2609 2HD1 ILE A 166     -25.655 -20.219  24.445  1.00  3.12           H  
ATOM   2610 3HD1 ILE A 166     -25.121 -21.337  25.716  1.00  3.12           H  
ATOM   2611  N   LYS A 167     -20.004 -19.710  26.322  1.00  2.86           N  
ATOM   2612  CA  LYS A 167     -19.393 -19.734  27.629  1.00  2.86           C  
ATOM   2613  C   LYS A 167     -18.638 -18.432  27.822  1.00  2.86           C  
ATOM   2614  O   LYS A 167     -18.818 -17.734  28.828  1.00  2.86           O  
ATOM   2615  CB  LYS A 167     -18.450 -20.932  27.732  1.00  2.86           C  
ATOM   2616  CG  LYS A 167     -19.170 -22.277  27.693  1.00  2.86           C  
ATOM   2617  CD  LYS A 167     -18.204 -23.445  27.760  1.00  2.86           C  
ATOM   2618  CE  LYS A 167     -18.951 -24.770  27.665  1.00  2.86           C  
ATOM   2619  NZ  LYS A 167     -18.030 -25.938  27.715  1.00  2.86           N  
ATOM   2620  H   LYS A 167     -19.577 -20.237  25.566  1.00  2.86           H  
ATOM   2621  HA  LYS A 167     -20.169 -19.807  28.391  1.00  2.86           H  
ATOM   2622 1HB  LYS A 167     -17.731 -20.905  26.917  1.00  2.86           H  
ATOM   2623 2HB  LYS A 167     -17.888 -20.870  28.663  1.00  2.86           H  
ATOM   2624 1HG  LYS A 167     -19.877 -22.342  28.518  1.00  2.86           H  
ATOM   2625 2HG  LYS A 167     -19.725 -22.348  26.753  1.00  2.86           H  
ATOM   2626 1HD  LYS A 167     -17.500 -23.375  26.926  1.00  2.86           H  
ATOM   2627 2HD  LYS A 167     -17.646 -23.411  28.693  1.00  2.86           H  
ATOM   2628 1HE  LYS A 167     -19.657 -24.841  28.489  1.00  2.86           H  
ATOM   2629 2HE  LYS A 167     -19.502 -24.797  26.722  1.00  2.86           H  
ATOM   2630 1HZ  LYS A 167     -18.569 -26.788  27.643  1.00  2.86           H  
ATOM   2631 2HZ  LYS A 167     -17.380 -25.885  26.943  1.00  2.86           H  
ATOM   2632 3HZ  LYS A 167     -17.520 -25.933  28.587  1.00  2.86           H  
ATOM   2633  N   ASP A 168     -17.855 -18.046  26.807  1.00  2.63           N  
ATOM   2634  CA  ASP A 168     -17.102 -16.798  26.943  1.00  2.63           C  
ATOM   2635  C   ASP A 168     -18.034 -15.615  27.012  1.00  2.63           C  
ATOM   2636  O   ASP A 168     -17.819 -14.685  27.790  1.00  2.63           O  
ATOM   2637  CB  ASP A 168     -16.151 -16.545  25.779  1.00  2.63           C  
ATOM   2638  CG  ASP A 168     -14.930 -17.394  25.752  1.00  2.63           C  
ATOM   2639  OD1 ASP A 168     -14.645 -18.067  26.715  1.00  2.63           O  
ATOM   2640  OD2 ASP A 168     -14.214 -17.308  24.768  1.00  2.63           O  
ATOM   2641  H   ASP A 168     -17.786 -18.642  25.976  1.00  2.63           H  
ATOM   2642  HA  ASP A 168     -16.528 -16.838  27.868  1.00  2.63           H  
ATOM   2643 1HB  ASP A 168     -16.698 -16.704  24.843  1.00  2.63           H  
ATOM   2644 2HB  ASP A 168     -15.843 -15.498  25.802  1.00  2.63           H  
ATOM   2645  N   PHE A 169     -19.086 -15.679  26.208  1.00  2.45           N  
ATOM   2646  CA  PHE A 169     -20.088 -14.644  26.101  1.00  2.45           C  
ATOM   2647  C   PHE A 169     -20.755 -14.444  27.450  1.00  2.45           C  
ATOM   2648  O   PHE A 169     -20.806 -13.325  27.963  1.00  2.45           O  
ATOM   2649  CB  PHE A 169     -21.061 -15.061  25.010  1.00  2.45           C  
ATOM   2650  CG  PHE A 169     -22.173 -14.165  24.666  1.00  2.45           C  
ATOM   2651  CD1 PHE A 169     -21.939 -13.055  23.883  1.00  2.45           C  
ATOM   2652  CD2 PHE A 169     -23.465 -14.452  25.051  1.00  2.45           C  
ATOM   2653  CE1 PHE A 169     -22.964 -12.245  23.488  1.00  2.45           C  
ATOM   2654  CE2 PHE A 169     -24.497 -13.636  24.653  1.00  2.45           C  
ATOM   2655  CZ  PHE A 169     -24.234 -12.535  23.862  1.00  2.45           C  
ATOM   2656  H   PHE A 169     -19.183 -16.494  25.603  1.00  2.45           H  
ATOM   2657  HA  PHE A 169     -19.607 -13.713  25.813  1.00  2.45           H  
ATOM   2658 1HB  PHE A 169     -20.496 -15.253  24.104  1.00  2.45           H  
ATOM   2659 2HB  PHE A 169     -21.492 -15.998  25.304  1.00  2.45           H  
ATOM   2660  HD1 PHE A 169     -20.921 -12.837  23.568  1.00  2.45           H  
ATOM   2661  HD2 PHE A 169     -23.659 -15.338  25.660  1.00  2.45           H  
ATOM   2662  HE1 PHE A 169     -22.768 -11.378  22.865  1.00  2.45           H  
ATOM   2663  HE2 PHE A 169     -25.521 -13.863  24.948  1.00  2.45           H  
ATOM   2664  HZ  PHE A 169     -25.040 -11.899  23.533  1.00  2.45           H  
ATOM   2665  N   GLY A 170     -21.228 -15.534  28.064  1.00  2.30           N  
ATOM   2666  CA  GLY A 170     -21.890 -15.423  29.352  1.00  2.30           C  
ATOM   2667  C   GLY A 170     -20.996 -14.767  30.404  1.00  2.30           C  
ATOM   2668  O   GLY A 170     -21.479 -13.989  31.229  1.00  2.30           O  
ATOM   2669  H   GLY A 170     -21.163 -16.455  27.630  1.00  2.30           H  
ATOM   2670 1HA  GLY A 170     -22.807 -14.850  29.237  1.00  2.30           H  
ATOM   2671 2HA  GLY A 170     -22.176 -16.420  29.686  1.00  2.30           H  
ATOM   2672  N   HIS A 171     -19.687 -15.043  30.369  1.00  2.17           N  
ATOM   2673  CA  HIS A 171     -18.794 -14.418  31.338  1.00  2.17           C  
ATOM   2674  C   HIS A 171     -18.504 -12.955  30.974  1.00  2.17           C  
ATOM   2675  O   HIS A 171     -18.506 -12.071  31.842  1.00  2.17           O  
ATOM   2676  CB  HIS A 171     -17.474 -15.197  31.449  1.00  2.17           C  
ATOM   2677  CG  HIS A 171     -17.596 -16.542  32.104  1.00  2.17           C  
ATOM   2678  ND1 HIS A 171     -17.946 -16.694  33.434  1.00  2.17           N  
ATOM   2679  CD2 HIS A 171     -17.384 -17.792  31.627  1.00  2.17           C  
ATOM   2680  CE1 HIS A 171     -17.960 -17.982  33.736  1.00  2.17           C  
ATOM   2681  NE2 HIS A 171     -17.622 -18.667  32.660  1.00  2.17           N  
ATOM   2682  H   HIS A 171     -19.326 -15.718  29.688  1.00  2.17           H  
ATOM   2683  HA  HIS A 171     -19.266 -14.424  32.318  1.00  2.17           H  
ATOM   2684 1HB  HIS A 171     -17.052 -15.337  30.448  1.00  2.17           H  
ATOM   2685 2HB  HIS A 171     -16.770 -14.626  32.027  1.00  2.17           H  
ATOM   2686  HD2 HIS A 171     -17.080 -18.057  30.615  1.00  2.17           H  
ATOM   2687  HE1 HIS A 171     -18.203 -18.405  34.711  1.00  2.17           H  
ATOM   2688  HE2 HIS A 171     -17.546 -19.672  32.600  1.00  2.17           H  
ATOM   2689  N   ALA A 172     -18.309 -12.689  29.676  1.00  2.06           N  
ATOM   2690  CA  ALA A 172     -17.990 -11.355  29.177  1.00  2.06           C  
ATOM   2691  C   ALA A 172     -19.079 -10.375  29.532  1.00  2.06           C  
ATOM   2692  O   ALA A 172     -18.802  -9.221  29.866  1.00  2.06           O  
ATOM   2693  CB  ALA A 172     -17.785 -11.370  27.668  1.00  2.06           C  
ATOM   2694  H   ALA A 172     -18.346 -13.449  29.003  1.00  2.06           H  
ATOM   2695  HA  ALA A 172     -17.081 -11.029  29.655  1.00  2.06           H  
ATOM   2696 1HB  ALA A 172     -17.529 -10.370  27.325  1.00  2.06           H  
ATOM   2697 2HB  ALA A 172     -16.980 -12.062  27.415  1.00  2.06           H  
ATOM   2698 3HB  ALA A 172     -18.707 -11.696  27.187  1.00  2.06           H  
ATOM   2699  N   LEU A 173     -20.314 -10.848  29.547  1.00  1.95           N  
ATOM   2700  CA  LEU A 173     -21.429  -9.991  29.863  1.00  1.95           C  
ATOM   2701  C   LEU A 173     -21.328  -9.361  31.260  1.00  1.95           C  
ATOM   2702  O   LEU A 173     -21.794  -8.242  31.444  1.00  1.95           O  
ATOM   2703  CB  LEU A 173     -22.746 -10.760  29.686  1.00  1.95           C  
ATOM   2704  CG  LEU A 173     -23.147 -11.076  28.204  1.00  1.95           C  
ATOM   2705  CD1 LEU A 173     -24.357 -11.986  28.192  1.00  1.95           C  
ATOM   2706  CD2 LEU A 173     -23.440  -9.780  27.461  1.00  1.95           C  
ATOM   2707  H   LEU A 173     -20.483 -11.815  29.259  1.00  1.95           H  
ATOM   2708  HA  LEU A 173     -21.441  -9.191  29.137  1.00  1.95           H  
ATOM   2709 1HB  LEU A 173     -22.647 -11.718  30.206  1.00  1.95           H  
ATOM   2710 2HB  LEU A 173     -23.541 -10.206  30.149  1.00  1.95           H  
ATOM   2711  HG  LEU A 173     -22.340 -11.580  27.709  1.00  1.95           H  
ATOM   2712 1HD1 LEU A 173     -24.623 -12.217  27.174  1.00  1.95           H  
ATOM   2713 2HD1 LEU A 173     -24.116 -12.906  28.717  1.00  1.95           H  
ATOM   2714 3HD1 LEU A 173     -25.191 -11.494  28.686  1.00  1.95           H  
ATOM   2715 1HD2 LEU A 173     -23.711 -10.009  26.430  1.00  1.95           H  
ATOM   2716 2HD2 LEU A 173     -24.255  -9.261  27.945  1.00  1.95           H  
ATOM   2717 3HD2 LEU A 173     -22.564  -9.151  27.472  1.00  1.95           H  
ATOM   2718  N   ALA A 174     -20.727 -10.028  32.262  1.00  1.85           N  
ATOM   2719  CA  ALA A 174     -20.682  -9.372  33.582  1.00  1.85           C  
ATOM   2720  C   ALA A 174     -19.893  -8.059  33.494  1.00  1.85           C  
ATOM   2721  O   ALA A 174     -20.292  -7.030  34.046  1.00  1.85           O  
ATOM   2722  CB  ALA A 174     -20.050 -10.291  34.617  1.00  1.85           C  
ATOM   2723  H   ALA A 174     -20.281 -10.932  32.105  1.00  1.85           H  
ATOM   2724  HA  ALA A 174     -21.700  -9.139  33.886  1.00  1.85           H  
ATOM   2725 1HB  ALA A 174     -20.039  -9.804  35.581  1.00  1.85           H  
ATOM   2726 2HB  ALA A 174     -20.630 -11.212  34.685  1.00  1.85           H  
ATOM   2727 3HB  ALA A 174     -19.030 -10.527  34.316  1.00  1.85           H  
ATOM   2728  N   LEU A 175     -18.794  -8.094  32.750  1.00  1.76           N  
ATOM   2729  CA  LEU A 175     -17.937  -6.936  32.537  1.00  1.76           C  
ATOM   2730  C   LEU A 175     -18.632  -5.904  31.699  1.00  1.76           C  
ATOM   2731  O   LEU A 175     -18.566  -4.700  31.973  1.00  1.76           O  
ATOM   2732  CB  LEU A 175     -16.656  -7.323  31.843  1.00  1.76           C  
ATOM   2733  CG  LEU A 175     -15.652  -6.174  31.579  1.00  1.76           C  
ATOM   2734  CD1 LEU A 175     -16.119  -5.370  30.422  1.00  1.76           C  
ATOM   2735  CD2 LEU A 175     -15.490  -5.245  32.773  1.00  1.76           C  
ATOM   2736  H   LEU A 175     -18.548  -8.970  32.303  1.00  1.76           H  
ATOM   2737  HA  LEU A 175     -17.693  -6.502  33.501  1.00  1.76           H  
ATOM   2738 1HB  LEU A 175     -16.155  -8.041  32.471  1.00  1.76           H  
ATOM   2739 2HB  LEU A 175     -16.895  -7.797  30.891  1.00  1.76           H  
ATOM   2740  HG  LEU A 175     -14.733  -6.609  31.335  1.00  1.76           H  
ATOM   2741 1HD1 LEU A 175     -15.396  -4.583  30.215  1.00  1.76           H  
ATOM   2742 2HD1 LEU A 175     -16.237  -6.006  29.555  1.00  1.76           H  
ATOM   2743 3HD1 LEU A 175     -17.050  -4.933  30.670  1.00  1.76           H  
ATOM   2744 1HD2 LEU A 175     -14.767  -4.465  32.519  1.00  1.76           H  
ATOM   2745 2HD2 LEU A 175     -16.444  -4.791  33.010  1.00  1.76           H  
ATOM   2746 3HD2 LEU A 175     -15.135  -5.782  33.611  1.00  1.76           H  
ATOM   2747  N   LEU A 176     -19.266  -6.361  30.632  1.00  1.68           N  
ATOM   2748  CA  LEU A 176     -19.890  -5.442  29.711  1.00  1.68           C  
ATOM   2749  C   LEU A 176     -20.943  -4.637  30.465  1.00  1.68           C  
ATOM   2750  O   LEU A 176     -21.082  -3.428  30.257  1.00  1.68           O  
ATOM   2751  CB  LEU A 176     -20.445  -6.244  28.543  1.00  1.68           C  
ATOM   2752  CG  LEU A 176     -19.305  -6.878  27.684  1.00  1.68           C  
ATOM   2753  CD1 LEU A 176     -19.847  -7.851  26.657  1.00  1.68           C  
ATOM   2754  CD2 LEU A 176     -18.561  -5.794  27.017  1.00  1.68           C  
ATOM   2755  H   LEU A 176     -19.287  -7.366  30.447  1.00  1.68           H  
ATOM   2756  HA  LEU A 176     -19.137  -4.773  29.318  1.00  1.68           H  
ATOM   2757 1HB  LEU A 176     -21.088  -7.020  28.925  1.00  1.68           H  
ATOM   2758 2HB  LEU A 176     -21.032  -5.583  27.906  1.00  1.68           H  
ATOM   2759  HG  LEU A 176     -18.626  -7.410  28.331  1.00  1.68           H  
ATOM   2760 1HD1 LEU A 176     -19.017  -8.265  26.084  1.00  1.68           H  
ATOM   2761 2HD1 LEU A 176     -20.365  -8.654  27.154  1.00  1.68           H  
ATOM   2762 3HD1 LEU A 176     -20.524  -7.337  25.994  1.00  1.68           H  
ATOM   2763 1HD2 LEU A 176     -17.778  -6.232  26.459  1.00  1.68           H  
ATOM   2764 2HD2 LEU A 176     -19.220  -5.254  26.347  1.00  1.68           H  
ATOM   2765 3HD2 LEU A 176     -18.148  -5.107  27.757  1.00  1.68           H  
ATOM   2766  N   TYR A 177     -21.638  -5.270  31.408  1.00  1.64           N  
ATOM   2767  CA  TYR A 177     -22.615  -4.539  32.188  1.00  1.64           C  
ATOM   2768  C   TYR A 177     -21.967  -3.635  33.234  1.00  1.64           C  
ATOM   2769  O   TYR A 177     -22.461  -2.537  33.484  1.00  1.64           O  
ATOM   2770  CB  TYR A 177     -23.597  -5.512  32.790  1.00  1.64           C  
ATOM   2771  CG  TYR A 177     -24.378  -6.089  31.700  1.00  1.64           C  
ATOM   2772  CD1 TYR A 177     -24.609  -7.435  31.608  1.00  1.64           C  
ATOM   2773  CD2 TYR A 177     -24.808  -5.240  30.717  1.00  1.64           C  
ATOM   2774  CE1 TYR A 177     -25.287  -7.913  30.532  1.00  1.64           C  
ATOM   2775  CE2 TYR A 177     -25.476  -5.708  29.658  1.00  1.64           C  
ATOM   2776  CZ  TYR A 177     -25.721  -7.037  29.557  1.00  1.64           C  
ATOM   2777  OH  TYR A 177     -26.393  -7.526  28.503  1.00  1.64           O  
ATOM   2778  H   TYR A 177     -21.520  -6.276  31.551  1.00  1.64           H  
ATOM   2779  HA  TYR A 177     -23.168  -3.891  31.511  1.00  1.64           H  
ATOM   2780 1HB  TYR A 177     -23.064  -6.313  33.314  1.00  1.64           H  
ATOM   2781 2HB  TYR A 177     -24.252  -5.021  33.475  1.00  1.64           H  
ATOM   2782  HD1 TYR A 177     -24.251  -8.116  32.383  1.00  1.64           H  
ATOM   2783  HD2 TYR A 177     -24.596  -4.182  30.791  1.00  1.64           H  
ATOM   2784  HE1 TYR A 177     -25.486  -8.980  30.439  1.00  1.64           H  
ATOM   2785  HE2 TYR A 177     -25.801  -5.020  28.891  1.00  1.64           H  
ATOM   2786  HH  TYR A 177     -26.413  -8.486  28.596  1.00  1.64           H  
ATOM   2787  N   LEU A 178     -20.837  -4.055  33.813  1.00  1.62           N  
ATOM   2788  CA  LEU A 178     -20.143  -3.220  34.793  1.00  1.62           C  
ATOM   2789  C   LEU A 178     -19.718  -1.907  34.159  1.00  1.62           C  
ATOM   2790  O   LEU A 178     -19.946  -0.819  34.696  1.00  1.62           O  
ATOM   2791  CB  LEU A 178     -18.851  -3.891  35.279  1.00  1.62           C  
ATOM   2792  CG  LEU A 178     -18.015  -3.067  36.269  1.00  1.62           C  
ATOM   2793  CD1 LEU A 178     -18.823  -2.898  37.544  1.00  1.62           C  
ATOM   2794  CD2 LEU A 178     -16.653  -3.732  36.505  1.00  1.62           C  
ATOM   2795  H   LEU A 178     -20.472  -4.986  33.605  1.00  1.62           H  
ATOM   2796  HA  LEU A 178     -20.807  -3.021  35.628  1.00  1.62           H  
ATOM   2797 1HB  LEU A 178     -19.113  -4.819  35.737  1.00  1.62           H  
ATOM   2798 2HB  LEU A 178     -18.229  -4.104  34.423  1.00  1.62           H  
ATOM   2799  HG  LEU A 178     -17.849  -2.071  35.854  1.00  1.62           H  
ATOM   2800 1HD1 LEU A 178     -18.285  -2.293  38.235  1.00  1.62           H  
ATOM   2801 2HD1 LEU A 178     -19.762  -2.414  37.305  1.00  1.62           H  
ATOM   2802 3HD1 LEU A 178     -19.017  -3.869  37.988  1.00  1.62           H  
ATOM   2803 1HD2 LEU A 178     -16.072  -3.129  37.200  1.00  1.62           H  
ATOM   2804 2HD2 LEU A 178     -16.793  -4.721  36.912  1.00  1.62           H  
ATOM   2805 3HD2 LEU A 178     -16.118  -3.808  35.559  1.00  1.62           H  
ATOM   2806  N   CYS A 179     -19.054  -2.031  33.011  1.00  1.65           N  
ATOM   2807  CA  CYS A 179     -18.528  -0.888  32.291  1.00  1.65           C  
ATOM   2808  C   CYS A 179     -19.612  -0.142  31.509  1.00  1.65           C  
ATOM   2809  O   CYS A 179     -19.495   1.064  31.267  1.00  1.65           O  
ATOM   2810  CB  CYS A 179     -17.415  -1.358  31.341  1.00  1.65           C  
ATOM   2811  SG  CYS A 179     -17.926  -2.311  29.992  1.00  1.65           S  
ATOM   2812  H   CYS A 179     -18.908  -2.967  32.631  1.00  1.65           H  
ATOM   2813  HA  CYS A 179     -18.094  -0.202  33.017  1.00  1.65           H  
ATOM   2814 1HB  CYS A 179     -16.896  -0.516  30.950  1.00  1.65           H  
ATOM   2815 2HB  CYS A 179     -16.697  -1.956  31.902  1.00  1.65           H  
ATOM   2816  HG  CYS A 179     -18.369  -3.355  30.749  1.00  1.65           H  
ATOM   2817  N   CYS A 180     -20.747  -0.825  31.271  1.00  1.72           N  
ATOM   2818  CA  CYS A 180     -21.893  -0.332  30.507  1.00  1.72           C  
ATOM   2819  C   CYS A 180     -21.572  -0.163  29.019  1.00  1.72           C  
ATOM   2820  O   CYS A 180     -21.858   0.863  28.390  1.00  1.72           O  
ATOM   2821  CB  CYS A 180     -22.397   0.985  31.071  1.00  1.72           C  
ATOM   2822  SG  CYS A 180     -22.840   0.909  32.844  1.00  1.72           S  
ATOM   2823  H   CYS A 180     -20.786  -1.802  31.536  1.00  1.72           H  
ATOM   2824  HA  CYS A 180     -22.692  -1.068  30.603  1.00  1.72           H  
ATOM   2825 1HB  CYS A 180     -21.686   1.769  30.914  1.00  1.72           H  
ATOM   2826 2HB  CYS A 180     -23.276   1.254  30.521  1.00  1.72           H  
ATOM   2827  HG  CYS A 180     -21.774   0.188  33.236  1.00  1.72           H  
ATOM   2828  N   ASP A 181     -21.000  -1.211  28.433  1.00  1.83           N  
ATOM   2829  CA  ASP A 181     -20.650  -1.191  27.020  1.00  1.83           C  
ATOM   2830  C   ASP A 181     -21.861  -1.430  26.137  1.00  1.83           C  
ATOM   2831  O   ASP A 181     -22.146  -2.549  25.698  1.00  1.83           O  
ATOM   2832  CB  ASP A 181     -19.616  -2.261  26.705  1.00  1.83           C  
ATOM   2833  CG  ASP A 181     -19.137  -2.290  25.260  1.00  1.83           C  
ATOM   2834  OD1 ASP A 181     -19.735  -1.660  24.396  1.00  1.83           O  
ATOM   2835  OD2 ASP A 181     -18.197  -3.013  25.011  1.00  1.83           O  
ATOM   2836  H   ASP A 181     -20.813  -2.036  29.002  1.00  1.83           H  
ATOM   2837  HA  ASP A 181     -20.230  -0.212  26.784  1.00  1.83           H  
ATOM   2838 1HB  ASP A 181     -18.748  -2.102  27.315  1.00  1.83           H  
ATOM   2839 2HB  ASP A 181     -20.032  -3.224  26.971  1.00  1.83           H  
ATOM   2840  N   THR A 182     -22.493  -0.330  25.772  1.00  1.98           N  
ATOM   2841  CA  THR A 182     -23.705  -0.330  24.964  1.00  1.98           C  
ATOM   2842  C   THR A 182     -23.479  -0.741  23.504  1.00  1.98           C  
ATOM   2843  O   THR A 182     -24.441  -0.828  22.742  1.00  1.98           O  
ATOM   2844  CB  THR A 182     -24.372   1.054  24.978  1.00  1.98           C  
ATOM   2845  OG1 THR A 182     -23.452   2.029  24.469  1.00  1.98           O  
ATOM   2846  CG2 THR A 182     -24.800   1.443  26.382  1.00  1.98           C  
ATOM   2847  H   THR A 182     -22.162   0.535  26.199  1.00  1.98           H  
ATOM   2848  HA  THR A 182     -24.400  -1.046  25.404  1.00  1.98           H  
ATOM   2849  HB  THR A 182     -25.248   1.029  24.330  1.00  1.98           H  
ATOM   2850  HG1 THR A 182     -23.057   1.698  23.646  1.00  1.98           H  
ATOM   2851 1HG2 THR A 182     -25.270   2.424  26.345  1.00  1.98           H  
ATOM   2852 2HG2 THR A 182     -25.511   0.710  26.763  1.00  1.98           H  
ATOM   2853 3HG2 THR A 182     -23.933   1.480  27.034  1.00  1.98           H  
ATOM   2854  N   ASP A 183     -22.221  -0.920  23.081  1.00  2.15           N  
ATOM   2855  CA  ASP A 183     -21.977  -1.332  21.704  1.00  2.15           C  
ATOM   2856  C   ASP A 183     -21.859  -2.850  21.575  1.00  2.15           C  
ATOM   2857  O   ASP A 183     -21.814  -3.382  20.463  1.00  2.15           O  
ATOM   2858  CB  ASP A 183     -20.750  -0.633  21.122  1.00  2.15           C  
ATOM   2859  CG  ASP A 183     -20.985   0.879  20.894  1.00  2.15           C  
ATOM   2860  OD1 ASP A 183     -22.140   1.279  20.731  1.00  2.15           O  
ATOM   2861  OD2 ASP A 183     -20.025   1.616  20.864  1.00  2.15           O  
ATOM   2862  H   ASP A 183     -21.422  -0.873  23.731  1.00  2.15           H  
ATOM   2863  HA  ASP A 183     -22.830  -1.022  21.103  1.00  2.15           H  
ATOM   2864 1HB  ASP A 183     -19.906  -0.761  21.816  1.00  2.15           H  
ATOM   2865 2HB  ASP A 183     -20.473  -1.103  20.179  1.00  2.15           H  
ATOM   2866  N   ALA A 184     -21.943  -3.567  22.701  1.00  2.31           N  
ATOM   2867  CA  ALA A 184     -21.865  -5.032  22.719  1.00  2.31           C  
ATOM   2868  C   ALA A 184     -22.974  -5.672  21.883  1.00  2.31           C  
ATOM   2869  O   ALA A 184     -22.892  -6.831  21.470  1.00  2.31           O  
ATOM   2870  CB  ALA A 184     -21.965  -5.539  24.139  1.00  2.31           C  
ATOM   2871  H   ALA A 184     -22.008  -3.084  23.603  1.00  2.31           H  
ATOM   2872  HA  ALA A 184     -20.903  -5.321  22.293  1.00  2.31           H  
ATOM   2873 1HB  ALA A 184     -21.882  -6.621  24.147  1.00  2.31           H  
ATOM   2874 2HB  ALA A 184     -21.159  -5.100  24.735  1.00  2.31           H  
ATOM   2875 3HB  ALA A 184     -22.925  -5.243  24.560  1.00  2.31           H  
ATOM   2876  N   ILE A 185     -24.052  -4.940  21.721  1.00  2.41           N  
ATOM   2877  CA  ILE A 185     -25.229  -5.347  20.987  1.00  2.41           C  
ATOM   2878  C   ILE A 185     -25.497  -4.407  19.808  1.00  2.41           C  
ATOM   2879  O   ILE A 185     -26.605  -4.375  19.270  1.00  2.41           O  
ATOM   2880  CB  ILE A 185     -26.407  -5.401  21.954  1.00  2.41           C  
ATOM   2881  CG1 ILE A 185     -26.454  -4.122  22.715  1.00  2.41           C  
ATOM   2882  CG2 ILE A 185     -26.271  -6.564  22.892  1.00  2.41           C  
ATOM   2883  CD1 ILE A 185     -26.940  -2.969  21.921  1.00  2.41           C  
ATOM   2884  H   ILE A 185     -24.048  -4.009  22.115  1.00  2.41           H  
ATOM   2885  HA  ILE A 185     -25.064  -6.347  20.588  1.00  2.41           H  
ATOM   2886  HB  ILE A 185     -27.339  -5.493  21.396  1.00  2.41           H  
ATOM   2887 1HG1 ILE A 185     -27.095  -4.265  23.567  1.00  2.41           H  
ATOM   2888 2HG1 ILE A 185     -25.454  -3.881  23.075  1.00  2.41           H  
ATOM   2889 1HG2 ILE A 185     -27.124  -6.576  23.568  1.00  2.41           H  
ATOM   2890 2HG2 ILE A 185     -26.248  -7.483  22.312  1.00  2.41           H  
ATOM   2891 3HG2 ILE A 185     -25.354  -6.473  23.467  1.00  2.41           H  
ATOM   2892 1HD1 ILE A 185     -26.941  -2.084  22.542  1.00  2.41           H  
ATOM   2893 2HD1 ILE A 185     -26.308  -2.795  21.082  1.00  2.41           H  
ATOM   2894 3HD1 ILE A 185     -27.953  -3.178  21.578  1.00  2.41           H  
ATOM   2895  N   GLY A 186     -24.490  -3.612  19.433  1.00  2.44           N  
ATOM   2896  CA  GLY A 186     -24.657  -2.603  18.400  1.00  2.44           C  
ATOM   2897  C   GLY A 186     -24.956  -3.204  17.039  1.00  2.44           C  
ATOM   2898  O   GLY A 186     -24.632  -4.363  16.767  1.00  2.44           O  
ATOM   2899  H   GLY A 186     -23.577  -3.697  19.874  1.00  2.44           H  
ATOM   2900 1HA  GLY A 186     -25.465  -1.929  18.690  1.00  2.44           H  
ATOM   2901 2HA  GLY A 186     -23.750  -2.001  18.347  1.00  2.44           H  
ATOM   2902  N   GLY A 187     -25.475  -2.361  16.140  1.00  2.38           N  
ATOM   2903  CA  GLY A 187     -25.909  -2.755  14.795  1.00  2.38           C  
ATOM   2904  C   GLY A 187     -24.892  -3.539  13.982  1.00  2.38           C  
ATOM   2905  O   GLY A 187     -25.279  -4.290  13.094  1.00  2.38           O  
ATOM   2906  H   GLY A 187     -25.653  -1.412  16.432  1.00  2.38           H  
ATOM   2907 1HA  GLY A 187     -26.824  -3.340  14.880  1.00  2.38           H  
ATOM   2908 2HA  GLY A 187     -26.183  -1.858  14.240  1.00  2.38           H  
ATOM   2909  N   TYR A 188     -23.603  -3.331  14.221  1.00  2.25           N  
ATOM   2910  CA  TYR A 188     -22.595  -4.067  13.470  1.00  2.25           C  
ATOM   2911  C   TYR A 188     -21.674  -4.939  14.322  1.00  2.25           C  
ATOM   2912  O   TYR A 188     -20.719  -5.507  13.807  1.00  2.25           O  
ATOM   2913  CB  TYR A 188     -21.770  -3.110  12.637  1.00  2.25           C  
ATOM   2914  CG  TYR A 188     -22.544  -2.353  11.604  1.00  2.25           C  
ATOM   2915  CD1 TYR A 188     -22.992  -1.071  11.865  1.00  2.25           C  
ATOM   2916  CD2 TYR A 188     -22.775  -2.931  10.369  1.00  2.25           C  
ATOM   2917  CE1 TYR A 188     -23.686  -0.375  10.894  1.00  2.25           C  
ATOM   2918  CE2 TYR A 188     -23.458  -2.234   9.400  1.00  2.25           C  
ATOM   2919  CZ  TYR A 188     -23.918  -0.965   9.657  1.00  2.25           C  
ATOM   2920  OH  TYR A 188     -24.601  -0.268   8.684  1.00  2.25           O  
ATOM   2921  H   TYR A 188     -23.331  -2.683  14.942  1.00  2.25           H  
ATOM   2922  HA  TYR A 188     -23.096  -4.734  12.789  1.00  2.25           H  
ATOM   2923 1HB  TYR A 188     -21.253  -2.399  13.281  1.00  2.25           H  
ATOM   2924 2HB  TYR A 188     -21.032  -3.699  12.116  1.00  2.25           H  
ATOM   2925  HD1 TYR A 188     -22.802  -0.612  12.835  1.00  2.25           H  
ATOM   2926  HD2 TYR A 188     -22.410  -3.940  10.162  1.00  2.25           H  
ATOM   2927  HE1 TYR A 188     -24.043   0.634  11.098  1.00  2.25           H  
ATOM   2928  HE2 TYR A 188     -23.635  -2.689   8.429  1.00  2.25           H  
ATOM   2929  HH  TYR A 188     -24.857   0.591   9.028  1.00  2.25           H  
ATOM   2930  N   CYS A 189     -21.876  -4.985  15.637  1.00  2.09           N  
ATOM   2931  CA  CYS A 189     -21.001  -5.788  16.516  1.00  2.09           C  
ATOM   2932  C   CYS A 189     -19.483  -5.738  16.190  1.00  2.09           C  
ATOM   2933  O   CYS A 189     -18.765  -6.724  16.380  1.00  2.09           O  
ATOM   2934  CB  CYS A 189     -21.467  -7.235  16.520  1.00  2.09           C  
ATOM   2935  SG  CYS A 189     -23.132  -7.455  17.224  1.00  2.09           S  
ATOM   2936  H   CYS A 189     -22.708  -4.547  16.032  1.00  2.09           H  
ATOM   2937  HA  CYS A 189     -21.131  -5.406  17.531  1.00  2.09           H  
ATOM   2938 1HB  CYS A 189     -21.473  -7.620  15.494  1.00  2.09           H  
ATOM   2939 2HB  CYS A 189     -20.770  -7.828  17.095  1.00  2.09           H  
ATOM   2940  HG  CYS A 189     -23.649  -6.287  16.780  1.00  2.09           H  
ATOM   2941  N   LYS A 190     -18.971  -4.581  15.767  1.00  1.93           N  
ATOM   2942  CA  LYS A 190     -17.571  -4.479  15.339  1.00  1.93           C  
ATOM   2943  C   LYS A 190     -16.592  -4.389  16.492  1.00  1.93           C  
ATOM   2944  O   LYS A 190     -15.380  -4.441  16.295  1.00  1.93           O  
ATOM   2945  CB  LYS A 190     -17.372  -3.283  14.406  1.00  1.93           C  
ATOM   2946  CG  LYS A 190     -18.050  -3.414  13.051  1.00  1.93           C  
ATOM   2947  CD  LYS A 190     -17.877  -2.146  12.200  1.00  1.93           C  
ATOM   2948  CE  LYS A 190     -18.492  -2.293  10.802  1.00  1.93           C  
ATOM   2949  NZ  LYS A 190     -18.454  -1.011  10.048  1.00  1.93           N  
ATOM   2950  H   LYS A 190     -19.585  -3.788  15.669  1.00  1.93           H  
ATOM   2951  HA  LYS A 190     -17.331  -5.383  14.778  1.00  1.93           H  
ATOM   2952 1HB  LYS A 190     -17.754  -2.383  14.887  1.00  1.93           H  
ATOM   2953 2HB  LYS A 190     -16.307  -3.136  14.233  1.00  1.93           H  
ATOM   2954 1HG  LYS A 190     -17.653  -4.268  12.510  1.00  1.93           H  
ATOM   2955 2HG  LYS A 190     -19.084  -3.590  13.226  1.00  1.93           H  
ATOM   2956 1HD  LYS A 190     -18.359  -1.306  12.701  1.00  1.93           H  
ATOM   2957 2HD  LYS A 190     -16.816  -1.919  12.092  1.00  1.93           H  
ATOM   2958 1HE  LYS A 190     -17.940  -3.047  10.247  1.00  1.93           H  
ATOM   2959 2HE  LYS A 190     -19.516  -2.605  10.885  1.00  1.93           H  
ATOM   2960 1HZ  LYS A 190     -18.871  -1.132   9.129  1.00  1.93           H  
ATOM   2961 2HZ  LYS A 190     -18.984  -0.320  10.563  1.00  1.93           H  
ATOM   2962 3HZ  LYS A 190     -17.505  -0.677   9.930  1.00  1.93           H  
ATOM   2963  N   ASN A 191     -17.105  -4.234  17.704  1.00  1.80           N  
ATOM   2964  CA  ASN A 191     -16.234  -4.143  18.860  1.00  1.80           C  
ATOM   2965  C   ASN A 191     -15.975  -5.487  19.520  1.00  1.80           C  
ATOM   2966  O   ASN A 191     -15.354  -5.532  20.593  1.00  1.80           O  
ATOM   2967  CB  ASN A 191     -16.823  -3.216  19.878  1.00  1.80           C  
ATOM   2968  CG  ASN A 191     -18.118  -3.692  20.449  1.00  1.80           C  
ATOM   2969  OD1 ASN A 191     -18.924  -4.321  19.756  1.00  1.80           O  
ATOM   2970  ND2 ASN A 191     -18.327  -3.406  21.706  1.00  1.80           N  
ATOM   2971  H   ASN A 191     -18.106  -4.194  17.817  1.00  1.80           H  
ATOM   2972  HA  ASN A 191     -15.270  -3.744  18.537  1.00  1.80           H  
ATOM   2973 1HB  ASN A 191     -16.129  -3.159  20.693  1.00  1.80           H  
ATOM   2974 2HB  ASN A 191     -16.944  -2.214  19.460  1.00  1.80           H  
ATOM   2975 1HD2 ASN A 191     -19.169  -3.696  22.168  1.00  1.80           H  
ATOM   2976 2HD2 ASN A 191     -17.647  -2.881  22.226  1.00  1.80           H  
ATOM   2977  N   LYS A 192     -16.439  -6.569  18.878  1.00  1.75           N  
ATOM   2978  CA  LYS A 192     -16.271  -7.927  19.384  1.00  1.75           C  
ATOM   2979  C   LYS A 192     -15.748  -8.836  18.280  1.00  1.75           C  
ATOM   2980  O   LYS A 192     -16.094  -8.654  17.107  1.00  1.75           O  
ATOM   2981  CB  LYS A 192     -17.602  -8.462  19.875  1.00  1.75           C  
ATOM   2982  CG  LYS A 192     -18.246  -7.674  20.972  1.00  1.75           C  
ATOM   2983  CD  LYS A 192     -19.470  -8.379  21.445  1.00  1.75           C  
ATOM   2984  CE  LYS A 192     -20.477  -8.413  20.321  1.00  1.75           C  
ATOM   2985  NZ  LYS A 192     -21.760  -8.950  20.746  1.00  1.75           N  
ATOM   2986  H   LYS A 192     -16.964  -6.452  18.009  1.00  1.75           H  
ATOM   2987  HA  LYS A 192     -15.546  -7.925  20.198  1.00  1.75           H  
ATOM   2988 1HB  LYS A 192     -18.303  -8.487  19.036  1.00  1.75           H  
ATOM   2989 2HB  LYS A 192     -17.477  -9.465  20.206  1.00  1.75           H  
ATOM   2990 1HG  LYS A 192     -17.547  -7.510  21.774  1.00  1.75           H  
ATOM   2991 2HG  LYS A 192     -18.552  -6.712  20.585  1.00  1.75           H  
ATOM   2992 1HD  LYS A 192     -19.225  -9.398  21.753  1.00  1.75           H  
ATOM   2993 2HD  LYS A 192     -19.903  -7.845  22.294  1.00  1.75           H  
ATOM   2994 1HE  LYS A 192     -20.628  -7.397  19.947  1.00  1.75           H  
ATOM   2995 2HE  LYS A 192     -20.079  -9.021  19.523  1.00  1.75           H  
ATOM   2996 1HZ  LYS A 192     -22.414  -8.932  19.978  1.00  1.75           H  
ATOM   2997 2HZ  LYS A 192     -21.672  -9.884  21.099  1.00  1.75           H  
ATOM   2998 3HZ  LYS A 192     -22.109  -8.334  21.466  1.00  1.75           H  
ATOM   2999  N   ALA A 193     -14.962  -9.848  18.636  1.00  1.76           N  
ATOM   3000  CA  ALA A 193     -14.451 -10.730  17.594  1.00  1.76           C  
ATOM   3001  C   ALA A 193     -14.091 -12.131  18.035  1.00  1.76           C  
ATOM   3002  O   ALA A 193     -13.879 -12.410  19.214  1.00  1.76           O  
ATOM   3003  CB  ALA A 193     -13.234 -10.129  16.995  1.00  1.76           C  
ATOM   3004  H   ALA A 193     -14.687  -9.966  19.611  1.00  1.76           H  
ATOM   3005  HA  ALA A 193     -15.222 -10.813  16.834  1.00  1.76           H  
ATOM   3006 1HB  ALA A 193     -12.916 -10.761  16.189  1.00  1.76           H  
ATOM   3007 2HB  ALA A 193     -13.448  -9.148  16.632  1.00  1.76           H  
ATOM   3008 3HB  ALA A 193     -12.475 -10.086  17.727  1.00  1.76           H  
ATOM   3009  N   LEU A 194     -13.973 -13.007  17.048  1.00  1.84           N  
ATOM   3010  CA  LEU A 194     -13.574 -14.381  17.266  1.00  1.84           C  
ATOM   3011  C   LEU A 194     -12.111 -14.540  16.838  1.00  1.84           C  
ATOM   3012  O   LEU A 194     -11.703 -14.063  15.775  1.00  1.84           O  
ATOM   3013  CB  LEU A 194     -14.464 -15.320  16.440  1.00  1.84           C  
ATOM   3014  CG  LEU A 194     -15.930 -15.511  16.920  1.00  1.84           C  
ATOM   3015  CD1 LEU A 194     -16.700 -14.228  16.702  1.00  1.84           C  
ATOM   3016  CD2 LEU A 194     -16.606 -16.642  16.138  1.00  1.84           C  
ATOM   3017  H   LEU A 194     -14.152 -12.702  16.093  1.00  1.84           H  
ATOM   3018  HA  LEU A 194     -13.666 -14.622  18.323  1.00  1.84           H  
ATOM   3019 1HB  LEU A 194     -14.494 -14.942  15.420  1.00  1.84           H  
ATOM   3020 2HB  LEU A 194     -13.995 -16.294  16.425  1.00  1.84           H  
ATOM   3021  HG  LEU A 194     -15.941 -15.752  17.986  1.00  1.84           H  
ATOM   3022 1HD1 LEU A 194     -17.700 -14.395  17.025  1.00  1.84           H  
ATOM   3023 2HD1 LEU A 194     -16.276 -13.426  17.258  1.00  1.84           H  
ATOM   3024 3HD1 LEU A 194     -16.698 -13.973  15.658  1.00  1.84           H  
ATOM   3025 1HD2 LEU A 194     -17.636 -16.755  16.486  1.00  1.84           H  
ATOM   3026 2HD2 LEU A 194     -16.610 -16.410  15.078  1.00  1.84           H  
ATOM   3027 3HD2 LEU A 194     -16.078 -17.569  16.300  1.00  1.84           H  
ATOM   3028  N   ARG A 195     -11.309 -15.181  17.681  1.00  1.94           N  
ATOM   3029  CA  ARG A 195      -9.882 -15.383  17.364  1.00  1.94           C  
ATOM   3030  C   ARG A 195      -9.560 -16.722  16.704  1.00  1.94           C  
ATOM   3031  O   ARG A 195      -8.824 -16.804  15.728  1.00  1.94           O  
ATOM   3032  CB  ARG A 195      -9.042 -15.253  18.616  1.00  1.94           C  
ATOM   3033  CG  ARG A 195      -7.549 -15.487  18.414  1.00  1.94           C  
ATOM   3034  CD  ARG A 195      -6.772 -15.246  19.661  1.00  1.94           C  
ATOM   3035  NE  ARG A 195      -5.370 -15.547  19.488  1.00  1.94           N  
ATOM   3036  CZ  ARG A 195      -4.804 -16.735  19.706  1.00  1.94           C  
ATOM   3037  NH1 ARG A 195      -5.519 -17.743  20.148  1.00  1.94           N  
ATOM   3038  NH2 ARG A 195      -3.517 -16.856  19.466  1.00  1.94           N  
ATOM   3039  H   ARG A 195     -11.714 -15.521  18.560  1.00  1.94           H  
ATOM   3040  HA  ARG A 195      -9.582 -14.604  16.669  1.00  1.94           H  
ATOM   3041 1HB  ARG A 195      -9.166 -14.260  19.026  1.00  1.94           H  
ATOM   3042 2HB  ARG A 195      -9.390 -15.971  19.353  1.00  1.94           H  
ATOM   3043 1HG  ARG A 195      -7.383 -16.520  18.108  1.00  1.94           H  
ATOM   3044 2HG  ARG A 195      -7.170 -14.818  17.638  1.00  1.94           H  
ATOM   3045 1HD  ARG A 195      -6.862 -14.200  19.950  1.00  1.94           H  
ATOM   3046 2HD  ARG A 195      -7.158 -15.882  20.452  1.00  1.94           H  
ATOM   3047  HE  ARG A 195      -4.739 -14.815  19.153  1.00  1.94           H  
ATOM   3048 1HH1 ARG A 195      -6.500 -17.601  20.332  1.00  1.94           H  
ATOM   3049 2HH1 ARG A 195      -5.084 -18.637  20.314  1.00  1.94           H  
ATOM   3050 1HH2 ARG A 195      -3.017 -16.020  19.110  1.00  1.94           H  
ATOM   3051 2HH2 ARG A 195      -3.042 -17.728  19.612  1.00  1.94           H  
ATOM   3052  N   ASN A 196     -10.094 -17.772  17.279  1.00  2.03           N  
ATOM   3053  CA  ASN A 196      -9.844 -19.151  16.877  1.00  2.03           C  
ATOM   3054  C   ASN A 196     -11.156 -19.871  16.639  1.00  2.03           C  
ATOM   3055  O   ASN A 196     -11.256 -21.091  16.779  1.00  2.03           O  
ATOM   3056  CB  ASN A 196      -9.018 -19.815  17.949  1.00  2.03           C  
ATOM   3057  CG  ASN A 196      -9.753 -19.779  19.225  1.00  2.03           C  
ATOM   3058  OD1 ASN A 196     -10.935 -19.395  19.206  1.00  2.03           O  
ATOM   3059  ND2 ASN A 196      -9.116 -20.133  20.311  1.00  2.03           N  
ATOM   3060  H   ASN A 196     -10.699 -17.609  18.065  1.00  2.03           H  
ATOM   3061  HA  ASN A 196      -9.291 -19.155  15.937  1.00  2.03           H  
ATOM   3062 1HB  ASN A 196      -8.812 -20.850  17.676  1.00  2.03           H  
ATOM   3063 2HB  ASN A 196      -8.063 -19.296  18.062  1.00  2.03           H  
ATOM   3064 1HD2 ASN A 196      -9.580 -20.097  21.209  1.00  2.03           H  
ATOM   3065 2HD2 ASN A 196      -8.163 -20.430  20.259  1.00  2.03           H  
ATOM   3066  N   TYR A 197     -12.184 -19.067  16.376  1.00  2.05           N  
ATOM   3067  CA  TYR A 197     -13.578 -19.464  16.169  1.00  2.05           C  
ATOM   3068  C   TYR A 197     -14.287 -19.987  17.425  1.00  2.05           C  
ATOM   3069  O   TYR A 197     -15.496 -20.183  17.401  1.00  2.05           O  
ATOM   3070  CB  TYR A 197     -13.684 -20.509  15.055  1.00  2.05           C  
ATOM   3071  CG  TYR A 197     -13.164 -20.022  13.731  1.00  2.05           C  
ATOM   3072  CD1 TYR A 197     -11.952 -20.494  13.252  1.00  2.05           C  
ATOM   3073  CD2 TYR A 197     -13.895 -19.098  12.989  1.00  2.05           C  
ATOM   3074  CE1 TYR A 197     -11.467 -20.052  12.041  1.00  2.05           C  
ATOM   3075  CE2 TYR A 197     -13.405 -18.661  11.774  1.00  2.05           C  
ATOM   3076  CZ  TYR A 197     -12.200 -19.132  11.302  1.00  2.05           C  
ATOM   3077  OH  TYR A 197     -11.719 -18.691  10.092  1.00  2.05           O  
ATOM   3078  H   TYR A 197     -11.965 -18.085  16.289  1.00  2.05           H  
ATOM   3079  HA  TYR A 197     -14.119 -18.584  15.834  1.00  2.05           H  
ATOM   3080 1HB  TYR A 197     -13.146 -21.412  15.323  1.00  2.05           H  
ATOM   3081 2HB  TYR A 197     -14.706 -20.796  14.929  1.00  2.05           H  
ATOM   3082  HD1 TYR A 197     -11.381 -21.219  13.837  1.00  2.05           H  
ATOM   3083  HD2 TYR A 197     -14.849 -18.721  13.361  1.00  2.05           H  
ATOM   3084  HE1 TYR A 197     -10.514 -20.424  11.666  1.00  2.05           H  
ATOM   3085  HE2 TYR A 197     -13.961 -17.944  11.183  1.00  2.05           H  
ATOM   3086  HH  TYR A 197     -10.854 -19.076   9.933  1.00  2.05           H  
ATOM   3087  N   SER A 198     -13.551 -20.199  18.518  1.00  2.00           N  
ATOM   3088  CA  SER A 198     -14.107 -20.743  19.751  1.00  2.00           C  
ATOM   3089  C   SER A 198     -14.160 -19.687  20.845  1.00  2.00           C  
ATOM   3090  O   SER A 198     -15.112 -19.635  21.625  1.00  2.00           O  
ATOM   3091  CB  SER A 198     -13.239 -21.891  20.229  1.00  2.00           C  
ATOM   3092  OG  SER A 198     -13.222 -22.938  19.297  1.00  2.00           O  
ATOM   3093  H   SER A 198     -12.559 -20.001  18.493  1.00  2.00           H  
ATOM   3094  HA  SER A 198     -15.117 -21.101  19.558  1.00  2.00           H  
ATOM   3095 1HB  SER A 198     -12.223 -21.535  20.402  1.00  2.00           H  
ATOM   3096 2HB  SER A 198     -13.621 -22.251  21.179  1.00  2.00           H  
ATOM   3097  HG  SER A 198     -12.663 -22.635  18.566  1.00  2.00           H  
ATOM   3098  N   ASN A 199     -13.134 -18.837  20.876  1.00  1.88           N  
ATOM   3099  CA  ASN A 199     -12.997 -17.806  21.890  1.00  1.88           C  
ATOM   3100  C   ASN A 199     -13.399 -16.416  21.416  1.00  1.88           C  
ATOM   3101  O   ASN A 199     -13.056 -15.983  20.302  1.00  1.88           O  
ATOM   3102  CB  ASN A 199     -11.584 -17.782  22.433  1.00  1.88           C  
ATOM   3103  CG  ASN A 199     -11.266 -19.026  23.249  1.00  1.88           C  
ATOM   3104  OD1 ASN A 199     -10.409 -19.858  22.896  1.00  1.88           O  
ATOM   3105  ND2 ASN A 199     -11.964 -19.172  24.345  1.00  1.88           N  
ATOM   3106  H   ASN A 199     -12.390 -18.958  20.207  1.00  1.88           H  
ATOM   3107  HA  ASN A 199     -13.664 -18.066  22.707  1.00  1.88           H  
ATOM   3108 1HB  ASN A 199     -10.876 -17.703  21.608  1.00  1.88           H  
ATOM   3109 2HB  ASN A 199     -11.458 -16.901  23.068  1.00  1.88           H  
ATOM   3110 1HD2 ASN A 199     -11.817 -19.959  24.940  1.00  1.88           H  
ATOM   3111 2HD2 ASN A 199     -12.676 -18.476  24.596  1.00  1.88           H  
ATOM   3112  N   LEU A 200     -14.114 -15.728  22.309  1.00  1.73           N  
ATOM   3113  CA  LEU A 200     -14.599 -14.358  22.109  1.00  1.73           C  
ATOM   3114  C   LEU A 200     -13.758 -13.296  22.787  1.00  1.73           C  
ATOM   3115  O   LEU A 200     -13.593 -13.296  24.006  1.00  1.73           O  
ATOM   3116  CB  LEU A 200     -16.033 -14.218  22.629  1.00  1.73           C  
ATOM   3117  CG  LEU A 200     -16.629 -12.802  22.671  1.00  1.73           C  
ATOM   3118  CD1 LEU A 200     -16.766 -12.226  21.283  1.00  1.73           C  
ATOM   3119  CD2 LEU A 200     -17.973 -12.883  23.388  1.00  1.73           C  
ATOM   3120  H   LEU A 200     -14.312 -16.205  23.200  1.00  1.73           H  
ATOM   3121  HA  LEU A 200     -14.596 -14.154  21.038  1.00  1.73           H  
ATOM   3122 1HB  LEU A 200     -16.682 -14.831  22.012  1.00  1.73           H  
ATOM   3123 2HB  LEU A 200     -16.065 -14.604  23.634  1.00  1.73           H  
ATOM   3124  HG  LEU A 200     -15.964 -12.141  23.231  1.00  1.73           H  
ATOM   3125 1HD1 LEU A 200     -17.181 -11.246  21.376  1.00  1.73           H  
ATOM   3126 2HD1 LEU A 200     -15.795 -12.165  20.811  1.00  1.73           H  
ATOM   3127 3HD1 LEU A 200     -17.396 -12.827  20.695  1.00  1.73           H  
ATOM   3128 1HD2 LEU A 200     -18.417 -11.893  23.454  1.00  1.73           H  
ATOM   3129 2HD2 LEU A 200     -18.636 -13.541  22.846  1.00  1.73           H  
ATOM   3130 3HD2 LEU A 200     -17.811 -13.278  24.389  1.00  1.73           H  
ATOM   3131  N   TYR A 201     -13.276 -12.376  21.970  1.00  1.58           N  
ATOM   3132  CA  TYR A 201     -12.482 -11.245  22.389  1.00  1.58           C  
ATOM   3133  C   TYR A 201     -13.301  -9.976  22.312  1.00  1.58           C  
ATOM   3134  O   TYR A 201     -14.027  -9.735  21.343  1.00  1.58           O  
ATOM   3135  CB  TYR A 201     -11.227 -11.170  21.516  1.00  1.58           C  
ATOM   3136  CG  TYR A 201     -10.241 -12.228  21.877  1.00  1.58           C  
ATOM   3137  CD1 TYR A 201     -10.440 -13.549  21.509  1.00  1.58           C  
ATOM   3138  CD2 TYR A 201      -9.111 -11.864  22.579  1.00  1.58           C  
ATOM   3139  CE1 TYR A 201      -9.512 -14.501  21.893  1.00  1.58           C  
ATOM   3140  CE2 TYR A 201      -8.188 -12.803  22.948  1.00  1.58           C  
ATOM   3141  CZ  TYR A 201      -8.385 -14.120  22.616  1.00  1.58           C  
ATOM   3142  OH  TYR A 201      -7.464 -15.067  23.001  1.00  1.58           O  
ATOM   3143  H   TYR A 201     -13.474 -12.468  20.981  1.00  1.58           H  
ATOM   3144  HA  TYR A 201     -12.188 -11.386  23.426  1.00  1.58           H  
ATOM   3145 1HB  TYR A 201     -11.495 -11.285  20.463  1.00  1.58           H  
ATOM   3146 2HB  TYR A 201     -10.751 -10.199  21.649  1.00  1.58           H  
ATOM   3147  HD1 TYR A 201     -11.330 -13.840  20.944  1.00  1.58           H  
ATOM   3148  HD2 TYR A 201      -8.962 -10.824  22.853  1.00  1.58           H  
ATOM   3149  HE1 TYR A 201      -9.665 -15.543  21.632  1.00  1.58           H  
ATOM   3150  HE2 TYR A 201      -7.306 -12.503  23.515  1.00  1.58           H  
ATOM   3151  HH  TYR A 201      -6.841 -14.672  23.621  1.00  1.58           H  
ATOM   3152  N   ILE A 202     -13.170  -9.149  23.328  1.00  1.46           N  
ATOM   3153  CA  ILE A 202     -13.858  -7.872  23.350  1.00  1.46           C  
ATOM   3154  C   ILE A 202     -12.806  -6.781  23.197  1.00  1.46           C  
ATOM   3155  O   ILE A 202     -11.754  -6.848  23.844  1.00  1.46           O  
ATOM   3156  CB  ILE A 202     -14.624  -7.654  24.648  1.00  1.46           C  
ATOM   3157  CG1 ILE A 202     -15.566  -8.851  24.990  1.00  1.46           C  
ATOM   3158  CG2 ILE A 202     -15.462  -6.402  24.451  1.00  1.46           C  
ATOM   3159  CD1 ILE A 202     -16.655  -9.111  23.993  1.00  1.46           C  
ATOM   3160  H   ILE A 202     -12.581  -9.417  24.101  1.00  1.46           H  
ATOM   3161  HA  ILE A 202     -14.550  -7.809  22.510  1.00  1.46           H  
ATOM   3162  HB  ILE A 202     -13.925  -7.525  25.460  1.00  1.46           H  
ATOM   3163 1HG1 ILE A 202     -14.958  -9.756  25.068  1.00  1.46           H  
ATOM   3164 2HG1 ILE A 202     -16.033  -8.662  25.958  1.00  1.46           H  
ATOM   3165 1HG2 ILE A 202     -15.998  -6.205  25.332  1.00  1.46           H  
ATOM   3166 2HG2 ILE A 202     -14.835  -5.555  24.224  1.00  1.46           H  
ATOM   3167 3HG2 ILE A 202     -16.160  -6.553  23.627  1.00  1.46           H  
ATOM   3168 1HD1 ILE A 202     -17.248  -9.959  24.321  1.00  1.46           H  
ATOM   3169 2HD1 ILE A 202     -17.289  -8.232  23.928  1.00  1.46           H  
ATOM   3170 3HD1 ILE A 202     -16.221  -9.328  23.016  1.00  1.46           H  
ATOM   3171  N   PHE A 203     -13.051  -5.819  22.309  1.00  1.39           N  
ATOM   3172  CA  PHE A 203     -12.080  -4.761  22.092  1.00  1.39           C  
ATOM   3173  C   PHE A 203     -12.520  -3.402  22.624  1.00  1.39           C  
ATOM   3174  O   PHE A 203     -11.836  -2.804  23.453  1.00  1.39           O  
ATOM   3175  CB  PHE A 203     -11.812  -4.668  20.600  1.00  1.39           C  
ATOM   3176  CG  PHE A 203     -11.264  -5.951  20.108  1.00  1.39           C  
ATOM   3177  CD1 PHE A 203     -12.112  -7.021  19.976  1.00  1.39           C  
ATOM   3178  CD2 PHE A 203      -9.940  -6.123  19.804  1.00  1.39           C  
ATOM   3179  CE1 PHE A 203     -11.657  -8.224  19.587  1.00  1.39           C  
ATOM   3180  CE2 PHE A 203      -9.472  -7.364  19.393  1.00  1.39           C  
ATOM   3181  CZ  PHE A 203     -10.337  -8.413  19.294  1.00  1.39           C  
ATOM   3182  H   PHE A 203     -13.922  -5.817  21.780  1.00  1.39           H  
ATOM   3183  HA  PHE A 203     -11.164  -5.031  22.594  1.00  1.39           H  
ATOM   3184 1HB  PHE A 203     -12.736  -4.446  20.060  1.00  1.39           H  
ATOM   3185 2HB  PHE A 203     -11.096  -3.871  20.394  1.00  1.39           H  
ATOM   3186  HD1 PHE A 203     -13.171  -6.897  20.214  1.00  1.39           H  
ATOM   3187  HD2 PHE A 203      -9.245  -5.285  19.900  1.00  1.39           H  
ATOM   3188  HE1 PHE A 203     -12.355  -9.039  19.530  1.00  1.39           H  
ATOM   3189  HE2 PHE A 203      -8.410  -7.498  19.162  1.00  1.39           H  
ATOM   3190  HZ  PHE A 203      -9.983  -9.393  18.988  1.00  1.39           H  
ATOM   3191  N   ASP A 204     -13.679  -2.906  22.205  1.00  1.38           N  
ATOM   3192  CA  ASP A 204     -13.998  -1.531  22.635  1.00  1.38           C  
ATOM   3193  C   ASP A 204     -14.787  -1.446  23.923  1.00  1.38           C  
ATOM   3194  O   ASP A 204     -15.908  -0.947  23.931  1.00  1.38           O  
ATOM   3195  CB  ASP A 204     -14.755  -0.738  21.590  1.00  1.38           C  
ATOM   3196  CG  ASP A 204     -13.974  -0.572  20.320  1.00  1.38           C  
ATOM   3197  OD1 ASP A 204     -12.781  -0.805  20.338  1.00  1.38           O  
ATOM   3198  OD2 ASP A 204     -14.534  -0.179  19.337  1.00  1.38           O  
ATOM   3199  H   ASP A 204     -14.282  -3.460  21.594  1.00  1.38           H  
ATOM   3200  HA  ASP A 204     -13.057  -1.008  22.807  1.00  1.38           H  
ATOM   3201 1HB  ASP A 204     -15.722  -1.156  21.409  1.00  1.38           H  
ATOM   3202 2HB  ASP A 204     -14.932   0.261  21.995  1.00  1.38           H  
ATOM   3203  N   GLN A 205     -14.195  -1.891  25.007  1.00  1.43           N  
ATOM   3204  CA  GLN A 205     -14.881  -1.818  26.290  1.00  1.43           C  
ATOM   3205  C   GLN A 205     -14.625  -0.430  26.802  1.00  1.43           C  
ATOM   3206  O   GLN A 205     -13.566   0.118  26.527  1.00  1.43           O  
ATOM   3207  CB  GLN A 205     -14.323  -2.823  27.283  1.00  1.43           C  
ATOM   3208  CG  GLN A 205     -14.483  -4.221  26.879  1.00  1.43           C  
ATOM   3209  CD  GLN A 205     -13.881  -5.096  27.869  1.00  1.43           C  
ATOM   3210  OE1 GLN A 205     -13.121  -4.587  28.671  1.00  1.43           O  
ATOM   3211  NE2 GLN A 205     -14.170  -6.386  27.864  1.00  1.43           N  
ATOM   3212  H   GLN A 205     -13.254  -2.269  24.904  1.00  1.43           H  
ATOM   3213  HA  GLN A 205     -15.955  -1.965  26.151  1.00  1.43           H  
ATOM   3214 1HB  GLN A 205     -13.262  -2.629  27.449  1.00  1.43           H  
ATOM   3215 2HB  GLN A 205     -14.836  -2.703  28.234  1.00  1.43           H  
ATOM   3216 1HG  GLN A 205     -15.543  -4.445  26.792  1.00  1.43           H  
ATOM   3217 2HG  GLN A 205     -13.966  -4.361  25.935  1.00  1.43           H  
ATOM   3218 1HE2 GLN A 205     -13.742  -6.988  28.560  1.00  1.43           H  
ATOM   3219 2HE2 GLN A 205     -14.791  -6.765  27.182  1.00  1.43           H  
ATOM   3220  N   VAL A 206     -15.553   0.160  27.529  1.00  1.55           N  
ATOM   3221  CA  VAL A 206     -15.245   1.463  28.098  1.00  1.55           C  
ATOM   3222  C   VAL A 206     -15.975   1.663  29.398  1.00  1.55           C  
ATOM   3223  O   VAL A 206     -17.173   1.413  29.453  1.00  1.55           O  
ATOM   3224  CB  VAL A 206     -15.680   2.551  27.097  1.00  1.55           C  
ATOM   3225  CG1 VAL A 206     -17.179   2.456  26.884  1.00  1.55           C  
ATOM   3226  CG2 VAL A 206     -15.263   3.925  27.583  1.00  1.55           C  
ATOM   3227  H   VAL A 206     -16.440  -0.293  27.706  1.00  1.55           H  
ATOM   3228  HA  VAL A 206     -14.178   1.531  28.290  1.00  1.55           H  
ATOM   3229  HB  VAL A 206     -15.200   2.358  26.137  1.00  1.55           H  
ATOM   3230 1HG1 VAL A 206     -17.487   3.204  26.154  1.00  1.55           H  
ATOM   3231 2HG1 VAL A 206     -17.436   1.458  26.515  1.00  1.55           H  
ATOM   3232 3HG1 VAL A 206     -17.691   2.637  27.832  1.00  1.55           H  
ATOM   3233 1HG2 VAL A 206     -15.561   4.680  26.853  1.00  1.55           H  
ATOM   3234 2HG2 VAL A 206     -15.736   4.143  28.528  1.00  1.55           H  
ATOM   3235 3HG2 VAL A 206     -14.186   3.944  27.695  1.00  1.55           H  
ATOM   3236  N   ILE A 207     -15.311   2.192  30.420  1.00  1.76           N  
ATOM   3237  CA  ILE A 207     -16.063   2.486  31.631  1.00  1.76           C  
ATOM   3238  C   ILE A 207     -16.815   3.777  31.368  1.00  1.76           C  
ATOM   3239  O   ILE A 207     -16.210   4.765  30.954  1.00  1.76           O  
ATOM   3240  CB  ILE A 207     -15.189   2.716  32.891  1.00  1.76           C  
ATOM   3241  CG1 ILE A 207     -14.253   1.522  33.216  1.00  1.76           C  
ATOM   3242  CG2 ILE A 207     -16.159   2.928  34.064  1.00  1.76           C  
ATOM   3243  CD1 ILE A 207     -14.962   0.249  33.512  1.00  1.76           C  
ATOM   3244  H   ILE A 207     -14.306   2.356  30.355  1.00  1.76           H  
ATOM   3245  HA  ILE A 207     -16.784   1.697  31.824  1.00  1.76           H  
ATOM   3246  HB  ILE A 207     -14.566   3.598  32.755  1.00  1.76           H  
ATOM   3247 1HG1 ILE A 207     -13.586   1.375  32.375  1.00  1.76           H  
ATOM   3248 2HG1 ILE A 207     -13.649   1.772  34.074  1.00  1.76           H  
ATOM   3249 1HG2 ILE A 207     -15.648   3.113  34.955  1.00  1.76           H  
ATOM   3250 2HG2 ILE A 207     -16.788   3.772  33.870  1.00  1.76           H  
ATOM   3251 3HG2 ILE A 207     -16.776   2.040  34.187  1.00  1.76           H  
ATOM   3252 1HD1 ILE A 207     -14.254  -0.535  33.723  1.00  1.76           H  
ATOM   3253 2HD1 ILE A 207     -15.621   0.382  34.371  1.00  1.76           H  
ATOM   3254 3HD1 ILE A 207     -15.527  -0.005  32.663  1.00  1.76           H  
ATOM   3255  N   THR A 208     -18.107   3.802  31.637  1.00  2.06           N  
ATOM   3256  CA  THR A 208     -18.857   5.029  31.395  1.00  2.06           C  
ATOM   3257  C   THR A 208     -18.761   6.038  32.560  1.00  2.06           C  
ATOM   3258  O   THR A 208     -17.993   5.860  33.506  1.00  2.06           O  
ATOM   3259  CB  THR A 208     -20.330   4.708  31.078  1.00  2.06           C  
ATOM   3260  OG1 THR A 208     -20.990   5.895  30.589  1.00  2.06           O  
ATOM   3261  CG2 THR A 208     -21.028   4.199  32.316  1.00  2.06           C  
ATOM   3262  H   THR A 208     -18.574   2.934  31.914  1.00  2.06           H  
ATOM   3263  HA  THR A 208     -18.435   5.509  30.513  1.00  2.06           H  
ATOM   3264  HB  THR A 208     -20.371   3.936  30.304  1.00  2.06           H  
ATOM   3265  HG1 THR A 208     -21.167   6.503  31.329  1.00  2.06           H  
ATOM   3266 1HG2 THR A 208     -22.063   3.972  32.078  1.00  2.06           H  
ATOM   3267 2HG2 THR A 208     -20.526   3.296  32.670  1.00  2.06           H  
ATOM   3268 3HG2 THR A 208     -20.990   4.955  33.089  1.00  2.06           H  
ATOM   3269  N   ASP A 209     -19.503   7.131  32.417  1.00  2.42           N  
ATOM   3270  CA  ASP A 209     -19.498   8.290  33.312  1.00  2.42           C  
ATOM   3271  C   ASP A 209     -20.371   8.151  34.559  1.00  2.42           C  
ATOM   3272  O   ASP A 209     -20.896   7.084  34.845  1.00  2.42           O  
ATOM   3273  CB  ASP A 209     -19.951   9.514  32.518  1.00  2.42           C  
ATOM   3274  CG  ASP A 209     -21.434   9.434  32.072  1.00  2.42           C  
ATOM   3275  OD1 ASP A 209     -22.189   8.601  32.592  1.00  2.42           O  
ATOM   3276  OD2 ASP A 209     -21.793  10.201  31.217  1.00  2.42           O  
ATOM   3277  H   ASP A 209     -20.112   7.126  31.613  1.00  2.42           H  
ATOM   3278  HA  ASP A 209     -18.469   8.451  33.640  1.00  2.42           H  
ATOM   3279 1HB  ASP A 209     -19.802  10.419  33.099  1.00  2.42           H  
ATOM   3280 2HB  ASP A 209     -19.334   9.605  31.625  1.00  2.42           H  
ATOM   3281  N   THR A 210     -20.522   9.256  35.298  1.00  2.78           N  
ATOM   3282  CA  THR A 210     -21.296   9.300  36.544  1.00  2.78           C  
ATOM   3283  C   THR A 210     -22.772   8.926  36.419  1.00  2.78           C  
ATOM   3284  O   THR A 210     -23.336   8.320  37.334  1.00  2.78           O  
ATOM   3285  CB  THR A 210     -21.226  10.685  37.217  1.00  2.78           C  
ATOM   3286  OG1 THR A 210     -19.871  10.991  37.628  1.00  2.78           O  
ATOM   3287  CG2 THR A 210     -22.140  10.717  38.428  1.00  2.78           C  
ATOM   3288  H   THR A 210     -20.074  10.103  34.993  1.00  2.78           H  
ATOM   3289  HA  THR A 210     -20.846   8.583  37.223  1.00  2.78           H  
ATOM   3290  HB  THR A 210     -21.560  11.444  36.508  1.00  2.78           H  
ATOM   3291  HG1 THR A 210     -19.878  11.815  38.139  1.00  2.78           H  
ATOM   3292 1HG2 THR A 210     -22.099  11.703  38.887  1.00  2.78           H  
ATOM   3293 2HG2 THR A 210     -23.165  10.507  38.112  1.00  2.78           H  
ATOM   3294 3HG2 THR A 210     -21.826   9.971  39.146  1.00  2.78           H  
ATOM   3295  N   ASP A 211     -23.432   9.372  35.348  1.00  3.05           N  
ATOM   3296  CA  ASP A 211     -24.859   9.128  35.223  1.00  3.05           C  
ATOM   3297  C   ASP A 211     -25.116   7.658  34.902  1.00  3.05           C  
ATOM   3298  O   ASP A 211     -26.032   7.048  35.454  1.00  3.05           O  
ATOM   3299  CB  ASP A 211     -25.459  10.026  34.150  1.00  3.05           C  
ATOM   3300  CG  ASP A 211     -25.444  11.506  34.534  1.00  3.05           C  
ATOM   3301  OD1 ASP A 211     -25.179  11.805  35.674  1.00  3.05           O  
ATOM   3302  OD2 ASP A 211     -25.730  12.321  33.691  1.00  3.05           O  
ATOM   3303  H   ASP A 211     -22.928   9.841  34.604  1.00  3.05           H  
ATOM   3304  HA  ASP A 211     -25.336   9.359  36.175  1.00  3.05           H  
ATOM   3305 1HB  ASP A 211     -24.910   9.888  33.210  1.00  3.05           H  
ATOM   3306 2HB  ASP A 211     -26.483   9.731  33.987  1.00  3.05           H  
ATOM   3307  N   LYS A 212     -24.274   7.087  34.041  1.00  3.17           N  
ATOM   3308  CA  LYS A 212     -24.295   5.667  33.684  1.00  3.17           C  
ATOM   3309  C   LYS A 212     -25.675   5.005  33.583  1.00  3.17           C  
ATOM   3310  O   LYS A 212     -26.662   5.608  33.142  1.00  3.17           O  
ATOM   3311  CB  LYS A 212     -23.447   4.890  34.727  1.00  3.17           C  
ATOM   3312  CG  LYS A 212     -23.990   4.912  36.197  1.00  3.17           C  
ATOM   3313  CD  LYS A 212     -23.197   4.082  37.148  1.00  3.17           C  
ATOM   3314  CE  LYS A 212     -23.925   4.042  38.489  1.00  3.17           C  
ATOM   3315  NZ  LYS A 212     -24.137   5.416  39.020  1.00  3.17           N  
ATOM   3316  H   LYS A 212     -23.544   7.674  33.609  1.00  3.17           H  
ATOM   3317  HA  LYS A 212     -23.820   5.573  32.707  1.00  3.17           H  
ATOM   3318 1HB  LYS A 212     -23.238   3.874  34.407  1.00  3.17           H  
ATOM   3319 2HB  LYS A 212     -22.498   5.367  34.799  1.00  3.17           H  
ATOM   3320 1HG  LYS A 212     -23.860   5.919  36.571  1.00  3.17           H  
ATOM   3321 2HG  LYS A 212     -25.038   4.672  36.297  1.00  3.17           H  
ATOM   3322 1HD  LYS A 212     -23.094   3.069  36.761  1.00  3.17           H  
ATOM   3323 2HD  LYS A 212     -22.209   4.518  37.281  1.00  3.17           H  
ATOM   3324 1HE  LYS A 212     -24.892   3.557  38.359  1.00  3.17           H  
ATOM   3325 2HE  LYS A 212     -23.333   3.472  39.208  1.00  3.17           H  
ATOM   3326 1HZ  LYS A 212     -24.616   5.391  39.896  1.00  3.17           H  
ATOM   3327 2HZ  LYS A 212     -23.215   5.852  39.137  1.00  3.17           H  
ATOM   3328 3HZ  LYS A 212     -24.690   5.943  38.350  1.00  3.17           H  
ATOM   3329  N   PHE A 213     -25.700   3.746  34.037  1.00  3.14           N  
ATOM   3330  CA  PHE A 213     -26.846   2.876  34.140  1.00  3.14           C  
ATOM   3331  C   PHE A 213     -26.984   2.427  35.587  1.00  3.14           C  
ATOM   3332  O   PHE A 213     -25.991   2.247  36.294  1.00  3.14           O  
ATOM   3333  CB  PHE A 213     -26.654   1.697  33.211  1.00  3.14           C  
ATOM   3334  CG  PHE A 213     -26.673   2.093  31.771  1.00  3.14           C  
ATOM   3335  CD1 PHE A 213     -25.565   2.632  31.166  1.00  3.14           C  
ATOM   3336  CD2 PHE A 213     -27.782   1.875  31.009  1.00  3.14           C  
ATOM   3337  CE1 PHE A 213     -25.583   2.972  29.841  1.00  3.14           C  
ATOM   3338  CE2 PHE A 213     -27.816   2.199  29.695  1.00  3.14           C  
ATOM   3339  CZ  PHE A 213     -26.716   2.757  29.104  1.00  3.14           C  
ATOM   3340  H   PHE A 213     -24.837   3.350  34.357  1.00  3.14           H  
ATOM   3341  HA  PHE A 213     -27.728   3.437  33.861  1.00  3.14           H  
ATOM   3342 1HB  PHE A 213     -25.720   1.198  33.430  1.00  3.14           H  
ATOM   3343 2HB  PHE A 213     -27.457   0.982  33.373  1.00  3.14           H  
ATOM   3344  HD1 PHE A 213     -24.671   2.804  31.752  1.00  3.14           H  
ATOM   3345  HD2 PHE A 213     -28.643   1.429  31.463  1.00  3.14           H  
ATOM   3346  HE1 PHE A 213     -24.699   3.410  29.374  1.00  3.14           H  
ATOM   3347  HE2 PHE A 213     -28.715   2.014  29.122  1.00  3.14           H  
ATOM   3348  HZ  PHE A 213     -26.741   3.022  28.051  1.00  3.14           H  
ATOM   3349  N   ILE A 214     -28.211   2.240  36.025  1.00  3.03           N  
ATOM   3350  CA  ILE A 214     -28.484   1.930  37.425  1.00  3.03           C  
ATOM   3351  C   ILE A 214     -29.190   0.616  37.740  1.00  3.03           C  
ATOM   3352  O   ILE A 214     -29.779   0.487  38.822  1.00  3.03           O  
ATOM   3353  CB  ILE A 214     -29.296   3.087  38.003  1.00  3.03           C  
ATOM   3354  CG1 ILE A 214     -30.582   3.262  37.187  1.00  3.03           C  
ATOM   3355  CG2 ILE A 214     -28.463   4.352  37.962  1.00  3.03           C  
ATOM   3356  CD1 ILE A 214     -31.582   4.199  37.796  1.00  3.03           C  
ATOM   3357  H   ILE A 214     -28.977   2.380  35.367  1.00  3.03           H  
ATOM   3358  HA  ILE A 214     -27.528   1.906  37.944  1.00  3.03           H  
ATOM   3359  HB  ILE A 214     -29.572   2.869  39.026  1.00  3.03           H  
ATOM   3360 1HG1 ILE A 214     -30.315   3.646  36.197  1.00  3.03           H  
ATOM   3361 2HG1 ILE A 214     -31.049   2.289  37.062  1.00  3.03           H  
ATOM   3362 1HG2 ILE A 214     -29.039   5.180  38.376  1.00  3.03           H  
ATOM   3363 2HG2 ILE A 214     -27.558   4.211  38.547  1.00  3.03           H  
ATOM   3364 3HG2 ILE A 214     -28.196   4.579  36.936  1.00  3.03           H  
ATOM   3365 1HD1 ILE A 214     -32.455   4.264  37.146  1.00  3.03           H  
ATOM   3366 2HD1 ILE A 214     -31.882   3.826  38.772  1.00  3.03           H  
ATOM   3367 3HD1 ILE A 214     -31.137   5.189  37.906  1.00  3.03           H  
ATOM   3368  N   LEU A 215     -29.116  -0.359  36.840  1.00  2.89           N  
ATOM   3369  CA  LEU A 215     -29.849  -1.614  37.033  1.00  2.89           C  
ATOM   3370  C   LEU A 215     -31.345  -1.321  37.242  1.00  2.89           C  
ATOM   3371  O   LEU A 215     -31.777  -0.176  37.071  1.00  2.89           O  
ATOM   3372  CB  LEU A 215     -29.247  -2.465  38.177  1.00  2.89           C  
ATOM   3373  CG  LEU A 215     -27.846  -3.020  37.884  1.00  2.89           C  
ATOM   3374  CD1 LEU A 215     -27.263  -3.707  39.127  1.00  2.89           C  
ATOM   3375  CD2 LEU A 215     -27.988  -4.019  36.736  1.00  2.89           C  
ATOM   3376  H   LEU A 215     -28.571  -0.210  36.006  1.00  2.89           H  
ATOM   3377  HA  LEU A 215     -29.733  -2.205  36.137  1.00  2.89           H  
ATOM   3378 1HB  LEU A 215     -29.199  -1.883  39.089  1.00  2.89           H  
ATOM   3379 2HB  LEU A 215     -29.893  -3.321  38.356  1.00  2.89           H  
ATOM   3380  HG  LEU A 215     -27.177  -2.209  37.593  1.00  2.89           H  
ATOM   3381 1HD1 LEU A 215     -26.274  -4.100  38.892  1.00  2.89           H  
ATOM   3382 2HD1 LEU A 215     -27.177  -2.986  39.943  1.00  2.89           H  
ATOM   3383 3HD1 LEU A 215     -27.915  -4.526  39.433  1.00  2.89           H  
ATOM   3384 1HD2 LEU A 215     -27.028  -4.441  36.482  1.00  2.89           H  
ATOM   3385 2HD2 LEU A 215     -28.662  -4.818  37.035  1.00  2.89           H  
ATOM   3386 3HD2 LEU A 215     -28.403  -3.511  35.871  1.00  2.89           H  
ATOM   3387  N   ASP A 216     -32.123  -2.354  37.543  1.00  2.78           N  
ATOM   3388  CA  ASP A 216     -33.574  -2.258  37.705  1.00  2.78           C  
ATOM   3389  C   ASP A 216     -34.116  -3.380  38.583  1.00  2.78           C  
ATOM   3390  O   ASP A 216     -33.402  -4.300  38.984  1.00  2.78           O  
ATOM   3391  CB  ASP A 216     -34.264  -2.289  36.306  1.00  2.78           C  
ATOM   3392  CG  ASP A 216     -35.746  -1.670  36.193  1.00  2.78           C  
ATOM   3393  OD1 ASP A 216     -36.447  -1.609  37.198  1.00  2.78           O  
ATOM   3394  OD2 ASP A 216     -36.131  -1.305  35.109  1.00  2.78           O  
ATOM   3395  H   ASP A 216     -31.686  -3.255  37.644  1.00  2.78           H  
ATOM   3396  HA  ASP A 216     -33.803  -1.307  38.185  1.00  2.78           H  
ATOM   3397 1HB  ASP A 216     -33.629  -1.747  35.595  1.00  2.78           H  
ATOM   3398 2HB  ASP A 216     -34.294  -3.318  35.953  1.00  2.78           H  
ATOM   3399  N   SER A 217     -35.413  -3.320  38.829  1.00  2.71           N  
ATOM   3400  CA  SER A 217     -36.182  -4.287  39.601  1.00  2.71           C  
ATOM   3401  C   SER A 217     -36.179  -5.689  38.978  1.00  2.71           C  
ATOM   3402  O   SER A 217     -36.456  -6.682  39.648  1.00  2.71           O  
ATOM   3403  CB  SER A 217     -37.585  -3.738  39.735  1.00  2.71           C  
ATOM   3404  OG  SER A 217     -38.179  -3.590  38.468  1.00  2.71           O  
ATOM   3405  H   SER A 217     -35.920  -2.528  38.445  1.00  2.71           H  
ATOM   3406  HA  SER A 217     -35.738  -4.357  40.594  1.00  2.71           H  
ATOM   3407 1HB  SER A 217     -38.183  -4.410  40.346  1.00  2.71           H  
ATOM   3408 2HB  SER A 217     -37.552  -2.773  40.237  1.00  2.71           H  
ATOM   3409  HG  SER A 217     -37.644  -2.886  37.996  1.00  2.71           H  
ATOM   3410  N   ARG A 218     -35.832  -5.753  37.693  1.00  2.67           N  
ATOM   3411  CA  ARG A 218     -35.720  -6.992  36.933  1.00  2.67           C  
ATOM   3412  C   ARG A 218     -34.251  -7.207  36.539  1.00  2.67           C  
ATOM   3413  O   ARG A 218     -33.935  -7.961  35.609  1.00  2.67           O  
ATOM   3414  CB  ARG A 218     -36.583  -6.925  35.679  1.00  2.67           C  
ATOM   3415  CG  ARG A 218     -36.132  -5.888  34.640  1.00  2.67           C  
ATOM   3416  CD  ARG A 218     -37.063  -5.813  33.468  1.00  2.67           C  
ATOM   3417  NE  ARG A 218     -36.575  -4.887  32.443  1.00  2.67           N  
ATOM   3418  CZ  ARG A 218     -37.243  -4.570  31.313  1.00  2.67           C  
ATOM   3419  NH1 ARG A 218     -38.429  -5.099  31.080  1.00  2.67           N  
ATOM   3420  NH2 ARG A 218     -36.715  -3.733  30.432  1.00  2.67           N  
ATOM   3421  H   ARG A 218     -35.645  -4.879  37.223  1.00  2.67           H  
ATOM   3422  HA  ARG A 218     -36.049  -7.824  37.556  1.00  2.67           H  
ATOM   3423 1HB  ARG A 218     -36.595  -7.897  35.193  1.00  2.67           H  
ATOM   3424 2HB  ARG A 218     -37.610  -6.685  35.960  1.00  2.67           H  
ATOM   3425 1HG  ARG A 218     -36.094  -4.900  35.109  1.00  2.67           H  
ATOM   3426 2HG  ARG A 218     -35.142  -6.148  34.274  1.00  2.67           H  
ATOM   3427 1HD  ARG A 218     -37.165  -6.798  33.017  1.00  2.67           H  
ATOM   3428 2HD  ARG A 218     -38.038  -5.463  33.804  1.00  2.67           H  
ATOM   3429  HE  ARG A 218     -35.649  -4.476  32.583  1.00  2.67           H  
ATOM   3430 1HH1 ARG A 218     -38.837  -5.739  31.746  1.00  2.67           H  
ATOM   3431 2HH1 ARG A 218     -38.929  -4.863  30.235  1.00  2.67           H  
ATOM   3432 1HH2 ARG A 218     -35.806  -3.313  30.598  1.00  2.67           H  
ATOM   3433 2HH2 ARG A 218     -37.217  -3.507  29.587  1.00  2.67           H  
ATOM   3434  N   ILE A 219     -33.357  -6.548  37.282  1.00  2.65           N  
ATOM   3435  CA  ILE A 219     -31.902  -6.510  37.103  1.00  2.65           C  
ATOM   3436  C   ILE A 219     -31.375  -6.116  35.711  1.00  2.65           C  
ATOM   3437  O   ILE A 219     -30.189  -6.278  35.446  1.00  2.65           O  
ATOM   3438  CB  ILE A 219     -31.272  -7.879  37.437  1.00  2.65           C  
ATOM   3439  CG1 ILE A 219     -31.462  -8.257  38.896  1.00  2.65           C  
ATOM   3440  CG2 ILE A 219     -29.825  -7.836  37.094  1.00  2.65           C  
ATOM   3441  CD1 ILE A 219     -31.048  -9.708  39.172  1.00  2.65           C  
ATOM   3442  H   ILE A 219     -33.700  -5.969  38.044  1.00  2.65           H  
ATOM   3443  HA  ILE A 219     -31.513  -5.782  37.814  1.00  2.65           H  
ATOM   3444  HB  ILE A 219     -31.749  -8.656  36.848  1.00  2.65           H  
ATOM   3445 1HG1 ILE A 219     -30.871  -7.591  39.519  1.00  2.65           H  
ATOM   3446 2HG1 ILE A 219     -32.512  -8.137  39.165  1.00  2.65           H  
ATOM   3447 1HG2 ILE A 219     -29.357  -8.791  37.306  1.00  2.65           H  
ATOM   3448 2HG2 ILE A 219     -29.739  -7.617  36.059  1.00  2.65           H  
ATOM   3449 3HG2 ILE A 219     -29.345  -7.060  37.671  1.00  2.65           H  
ATOM   3450 1HD1 ILE A 219     -31.201  -9.942  40.226  1.00  2.65           H  
ATOM   3451 2HD1 ILE A 219     -31.648 -10.378  38.563  1.00  2.65           H  
ATOM   3452 3HD1 ILE A 219     -29.998  -9.846  38.921  1.00  2.65           H  
ATOM   3453  N   SER A 220     -32.206  -5.559  34.839  1.00  2.66           N  
ATOM   3454  CA  SER A 220     -31.694  -5.124  33.547  1.00  2.66           C  
ATOM   3455  C   SER A 220     -31.080  -3.755  33.729  1.00  2.66           C  
ATOM   3456  O   SER A 220     -31.336  -3.114  34.738  1.00  2.66           O  
ATOM   3457  CB  SER A 220     -32.789  -5.084  32.499  1.00  2.66           C  
ATOM   3458  OG  SER A 220     -33.712  -4.062  32.769  1.00  2.66           O  
ATOM   3459  H   SER A 220     -33.177  -5.452  35.071  1.00  2.66           H  
ATOM   3460  HA  SER A 220     -30.917  -5.809  33.227  1.00  2.66           H  
ATOM   3461 1HB  SER A 220     -32.347  -4.927  31.514  1.00  2.66           H  
ATOM   3462 2HB  SER A 220     -33.301  -6.048  32.475  1.00  2.66           H  
ATOM   3463  HG  SER A 220     -33.211  -3.233  32.691  1.00  2.66           H  
ATOM   3464  N   LEU A 221     -30.313  -3.279  32.758  1.00  2.71           N  
ATOM   3465  CA  LEU A 221     -29.748  -1.936  32.847  1.00  2.71           C  
ATOM   3466  C   LEU A 221     -30.681  -0.866  32.302  1.00  2.71           C  
ATOM   3467  O   LEU A 221     -31.307  -1.056  31.261  1.00  2.71           O  
ATOM   3468  CB  LEU A 221     -28.418  -1.843  32.074  1.00  2.71           C  
ATOM   3469  CG  LEU A 221     -27.150  -2.274  32.819  1.00  2.71           C  
ATOM   3470  CD1 LEU A 221     -27.196  -3.752  33.049  1.00  2.71           C  
ATOM   3471  CD2 LEU A 221     -25.912  -1.870  32.000  1.00  2.71           C  
ATOM   3472  H   LEU A 221     -30.121  -3.849  31.946  1.00  2.71           H  
ATOM   3473  HA  LEU A 221     -29.556  -1.711  33.890  1.00  2.71           H  
ATOM   3474 1HB  LEU A 221     -28.497  -2.468  31.183  1.00  2.71           H  
ATOM   3475 2HB  LEU A 221     -28.280  -0.827  31.752  1.00  2.71           H  
ATOM   3476  HG  LEU A 221     -27.115  -1.781  33.792  1.00  2.71           H  
ATOM   3477 1HD1 LEU A 221     -26.318  -4.066  33.588  1.00  2.71           H  
ATOM   3478 2HD1 LEU A 221     -28.078  -4.002  33.624  1.00  2.71           H  
ATOM   3479 3HD1 LEU A 221     -27.230  -4.256  32.093  1.00  2.71           H  
ATOM   3480 1HD2 LEU A 221     -25.002  -2.171  32.530  1.00  2.71           H  
ATOM   3481 2HD2 LEU A 221     -25.946  -2.358  31.030  1.00  2.71           H  
ATOM   3482 3HD2 LEU A 221     -25.899  -0.797  31.854  1.00  2.71           H  
ATOM   3483  N   GLN A 222     -30.732   0.277  32.976  1.00  2.85           N  
ATOM   3484  CA  GLN A 222     -31.457   1.423  32.440  1.00  2.85           C  
ATOM   3485  C   GLN A 222     -30.610   2.655  32.751  1.00  2.85           C  
ATOM   3486  O   GLN A 222     -29.925   2.656  33.772  1.00  2.85           O  
ATOM   3487  CB  GLN A 222     -32.830   1.593  33.091  1.00  2.85           C  
ATOM   3488  CG  GLN A 222     -32.745   2.002  34.534  1.00  2.85           C  
ATOM   3489  CD  GLN A 222     -34.089   2.133  35.217  1.00  2.85           C  
ATOM   3490  OE1 GLN A 222     -35.001   2.828  34.731  1.00  2.85           O  
ATOM   3491  NE2 GLN A 222     -34.215   1.460  36.355  1.00  2.85           N  
ATOM   3492  H   GLN A 222     -30.252   0.352  33.860  1.00  2.85           H  
ATOM   3493  HA  GLN A 222     -31.585   1.273  31.379  1.00  2.85           H  
ATOM   3494 1HB  GLN A 222     -33.402   2.350  32.557  1.00  2.85           H  
ATOM   3495 2HB  GLN A 222     -33.386   0.654  33.033  1.00  2.85           H  
ATOM   3496 1HG  GLN A 222     -32.166   1.256  35.068  1.00  2.85           H  
ATOM   3497 2HG  GLN A 222     -32.245   2.972  34.583  1.00  2.85           H  
ATOM   3498 1HE2 GLN A 222     -35.076   1.478  36.864  1.00  2.85           H  
ATOM   3499 2HE2 GLN A 222     -33.422   0.903  36.699  1.00  2.85           H  
ATOM   3500  N   PRO A 223     -30.605   3.699  31.911  1.00  3.10           N  
ATOM   3501  CA  PRO A 223     -29.902   4.947  32.140  1.00  3.10           C  
ATOM   3502  C   PRO A 223     -30.417   5.628  33.393  1.00  3.10           C  
ATOM   3503  O   PRO A 223     -31.607   5.549  33.690  1.00  3.10           O  
ATOM   3504  CB  PRO A 223     -30.260   5.765  30.901  1.00  3.10           C  
ATOM   3505  CG  PRO A 223     -30.634   4.770  29.849  1.00  3.10           C  
ATOM   3506  CD  PRO A 223     -31.283   3.631  30.594  1.00  3.10           C  
ATOM   3507  HA  PRO A 223     -28.822   4.765  32.196  1.00  3.10           H  
ATOM   3508 1HB  PRO A 223     -31.037   6.499  31.137  1.00  3.10           H  
ATOM   3509 2HB  PRO A 223     -29.382   6.317  30.592  1.00  3.10           H  
ATOM   3510 1HG  PRO A 223     -31.312   5.243  29.119  1.00  3.10           H  
ATOM   3511 2HG  PRO A 223     -29.736   4.469  29.294  1.00  3.10           H  
ATOM   3512 1HD  PRO A 223     -32.368   3.777  30.697  1.00  3.10           H  
ATOM   3513 2HD  PRO A 223     -31.024   2.731  30.032  1.00  3.10           H  
ATOM   3514  N   ASP A 224     -29.566   6.360  34.097  1.00  3.44           N  
ATOM   3515  CA  ASP A 224     -30.101   7.103  35.247  1.00  3.44           C  
ATOM   3516  C   ASP A 224     -30.939   8.319  34.822  1.00  3.44           C  
ATOM   3517  O   ASP A 224     -32.002   8.584  35.385  1.00  3.44           O  
ATOM   3518  CB  ASP A 224     -28.996   7.617  36.178  1.00  3.44           C  
ATOM   3519  CG  ASP A 224     -29.546   8.205  37.543  1.00  3.44           C  
ATOM   3520  OD1 ASP A 224     -30.098   7.455  38.319  1.00  3.44           O  
ATOM   3521  OD2 ASP A 224     -29.427   9.400  37.767  1.00  3.44           O  
ATOM   3522  H   ASP A 224     -28.573   6.356  33.851  1.00  3.44           H  
ATOM   3523  HA  ASP A 224     -30.739   6.429  35.816  1.00  3.44           H  
ATOM   3524 1HB  ASP A 224     -28.308   6.815  36.396  1.00  3.44           H  
ATOM   3525 2HB  ASP A 224     -28.421   8.392  35.667  1.00  3.44           H  
ATOM   3526  N   GLN A 225     -30.449   9.071  33.834  1.00  3.86           N  
ATOM   3527  CA  GLN A 225     -31.085  10.330  33.447  1.00  3.86           C  
ATOM   3528  C   GLN A 225     -32.031  10.293  32.263  1.00  3.86           C  
ATOM   3529  O   GLN A 225     -31.821   9.588  31.269  1.00  3.86           O  
ATOM   3530  CB  GLN A 225     -30.013  11.388  33.176  1.00  3.86           C  
ATOM   3531  CG  GLN A 225     -29.165  11.733  34.392  1.00  3.86           C  
ATOM   3532  CD  GLN A 225     -29.980  12.476  35.451  1.00  3.86           C  
ATOM   3533  OE1 GLN A 225     -30.514  13.558  35.150  1.00  3.86           O  
ATOM   3534  NE2 GLN A 225     -30.091  11.930  36.660  1.00  3.86           N  
ATOM   3535  H   GLN A 225     -29.598   8.777  33.385  1.00  3.86           H  
ATOM   3536  HA  GLN A 225     -31.665  10.669  34.305  1.00  3.86           H  
ATOM   3537 1HB  GLN A 225     -29.351  11.049  32.385  1.00  3.86           H  
ATOM   3538 2HB  GLN A 225     -30.487  12.308  32.830  1.00  3.86           H  
ATOM   3539 1HG  GLN A 225     -28.784  10.815  34.841  1.00  3.86           H  
ATOM   3540 2HG  GLN A 225     -28.332  12.371  34.085  1.00  3.86           H  
ATOM   3541 1HE2 GLN A 225     -30.617  12.385  37.374  1.00  3.86           H  
ATOM   3542 2HE2 GLN A 225     -29.652  11.024  36.889  1.00  3.86           H  
ATOM   3543  N   PHE A 226     -33.010  11.194  32.342  1.00  4.34           N  
ATOM   3544  CA  PHE A 226     -34.014  11.437  31.314  1.00  4.34           C  
ATOM   3545  C   PHE A 226     -33.405  11.846  29.982  1.00  4.34           C  
ATOM   3546  O   PHE A 226     -33.996  11.658  28.922  1.00  4.34           O  
ATOM   3547  CB  PHE A 226     -34.959  12.531  31.800  1.00  4.34           C  
ATOM   3548  CG  PHE A 226     -34.343  13.908  31.786  1.00  4.34           C  
ATOM   3549  CD1 PHE A 226     -34.502  14.754  30.694  1.00  4.34           C  
ATOM   3550  CD2 PHE A 226     -33.580  14.349  32.864  1.00  4.34           C  
ATOM   3551  CE1 PHE A 226     -33.929  16.014  30.686  1.00  4.34           C  
ATOM   3552  CE2 PHE A 226     -33.006  15.605  32.856  1.00  4.34           C  
ATOM   3553  CZ  PHE A 226     -33.183  16.441  31.767  1.00  4.34           C  
ATOM   3554  H   PHE A 226     -33.082  11.729  33.199  1.00  4.34           H  
ATOM   3555  HA  PHE A 226     -34.583  10.524  31.171  1.00  4.34           H  
ATOM   3556 1HB  PHE A 226     -35.847  12.549  31.169  1.00  4.34           H  
ATOM   3557 2HB  PHE A 226     -35.282  12.312  32.816  1.00  4.34           H  
ATOM   3558  HD1 PHE A 226     -35.089  14.414  29.840  1.00  4.34           H  
ATOM   3559  HD2 PHE A 226     -33.436  13.693  33.725  1.00  4.34           H  
ATOM   3560  HE1 PHE A 226     -34.064  16.667  29.825  1.00  4.34           H  
ATOM   3561  HE2 PHE A 226     -32.411  15.935  33.708  1.00  4.34           H  
ATOM   3562  HZ  PHE A 226     -32.730  17.431  31.760  1.00  4.34           H  
ATOM   3563  N   ILE A 227     -32.213  12.413  30.013  1.00  4.83           N  
ATOM   3564  CA  ILE A 227     -31.614  12.836  28.771  1.00  4.83           C  
ATOM   3565  C   ILE A 227     -31.313  11.622  27.919  1.00  4.83           C  
ATOM   3566  O   ILE A 227     -31.753  11.529  26.779  1.00  4.83           O  
ATOM   3567  CB  ILE A 227     -30.311  13.592  29.040  1.00  4.83           C  
ATOM   3568  CG1 ILE A 227     -30.634  14.878  29.756  1.00  4.83           C  
ATOM   3569  CG2 ILE A 227     -29.576  13.852  27.732  1.00  4.83           C  
ATOM   3570  CD1 ILE A 227     -29.447  15.576  30.333  1.00  4.83           C  
ATOM   3571  H   ILE A 227     -31.746  12.561  30.893  1.00  4.83           H  
ATOM   3572  HA  ILE A 227     -32.312  13.483  28.240  1.00  4.83           H  
ATOM   3573  HB  ILE A 227     -29.678  13.002  29.699  1.00  4.83           H  
ATOM   3574 1HG1 ILE A 227     -31.136  15.553  29.064  1.00  4.83           H  
ATOM   3575 2HG1 ILE A 227     -31.308  14.646  30.567  1.00  4.83           H  
ATOM   3576 1HG2 ILE A 227     -28.650  14.387  27.936  1.00  4.83           H  
ATOM   3577 2HG2 ILE A 227     -29.346  12.904  27.247  1.00  4.83           H  
ATOM   3578 3HG2 ILE A 227     -30.205  14.451  27.075  1.00  4.83           H  
ATOM   3579 1HD1 ILE A 227     -29.774  16.483  30.842  1.00  4.83           H  
ATOM   3580 2HD1 ILE A 227     -28.952  14.915  31.049  1.00  4.83           H  
ATOM   3581 3HD1 ILE A 227     -28.752  15.837  29.536  1.00  4.83           H  
ATOM   3582  N   MET A 228     -30.634  10.645  28.513  1.00  5.28           N  
ATOM   3583  CA  MET A 228     -30.220   9.423  27.831  1.00  5.28           C  
ATOM   3584  C   MET A 228     -31.412   8.580  27.397  1.00  5.28           C  
ATOM   3585  O   MET A 228     -31.424   7.997  26.292  1.00  5.28           O  
ATOM   3586  CB  MET A 228     -29.348   8.632  28.786  1.00  5.28           C  
ATOM   3587  CG  MET A 228     -27.980   9.236  29.062  1.00  5.28           C  
ATOM   3588  SD  MET A 228     -26.940   8.146  30.074  1.00  5.28           S  
ATOM   3589  CE  MET A 228     -27.673   8.476  31.679  1.00  5.28           C  
ATOM   3590  H   MET A 228     -30.365  10.769  29.479  1.00  5.28           H  
ATOM   3591  HA  MET A 228     -29.646   9.696  26.947  1.00  5.28           H  
ATOM   3592 1HB  MET A 228     -29.866   8.549  29.741  1.00  5.28           H  
ATOM   3593 2HB  MET A 228     -29.205   7.624  28.397  1.00  5.28           H  
ATOM   3594 1HG  MET A 228     -27.470   9.430  28.118  1.00  5.28           H  
ATOM   3595 2HG  MET A 228     -28.105  10.184  29.588  1.00  5.28           H  
ATOM   3596 1HE  MET A 228     -27.165   7.892  32.440  1.00  5.28           H  
ATOM   3597 2HE  MET A 228     -27.566   9.533  31.903  1.00  5.28           H  
ATOM   3598 3HE  MET A 228     -28.725   8.219  31.661  1.00  5.28           H  
ATOM   3599  N   LYS A 229     -32.450   8.604  28.241  1.00  5.64           N  
ATOM   3600  CA  LYS A 229     -33.679   7.859  28.019  1.00  5.64           C  
ATOM   3601  C   LYS A 229     -34.443   8.309  26.773  1.00  5.64           C  
ATOM   3602  O   LYS A 229     -35.310   7.579  26.292  1.00  5.64           O  
ATOM   3603  CB  LYS A 229     -34.587   7.931  29.237  1.00  5.64           C  
ATOM   3604  CG  LYS A 229     -34.026   7.182  30.430  1.00  5.64           C  
ATOM   3605  CD  LYS A 229     -34.913   7.254  31.654  1.00  5.64           C  
ATOM   3606  CE  LYS A 229     -34.221   6.576  32.812  1.00  5.64           C  
ATOM   3607  NZ  LYS A 229     -35.025   6.560  34.053  1.00  5.64           N  
ATOM   3608  H   LYS A 229     -32.351   9.121  29.120  1.00  5.64           H  
ATOM   3609  HA  LYS A 229     -33.405   6.820  27.901  1.00  5.64           H  
ATOM   3610 1HB  LYS A 229     -34.735   8.968  29.507  1.00  5.64           H  
ATOM   3611 2HB  LYS A 229     -35.563   7.515  28.992  1.00  5.64           H  
ATOM   3612 1HG  LYS A 229     -33.888   6.134  30.163  1.00  5.64           H  
ATOM   3613 2HG  LYS A 229     -33.061   7.589  30.681  1.00  5.64           H  
ATOM   3614 1HD  LYS A 229     -35.097   8.292  31.914  1.00  5.64           H  
ATOM   3615 2HD  LYS A 229     -35.864   6.762  31.460  1.00  5.64           H  
ATOM   3616 1HE  LYS A 229     -33.973   5.550  32.533  1.00  5.64           H  
ATOM   3617 2HE  LYS A 229     -33.302   7.126  33.005  1.00  5.64           H  
ATOM   3618 1HZ  LYS A 229     -34.476   6.105  34.776  1.00  5.64           H  
ATOM   3619 2HZ  LYS A 229     -35.236   7.503  34.332  1.00  5.64           H  
ATOM   3620 3HZ  LYS A 229     -35.876   6.048  33.903  1.00  5.64           H  
ATOM   3621  N   HIS A 230     -34.180   9.529  26.289  1.00  5.88           N  
ATOM   3622  CA  HIS A 230     -34.875  10.031  25.117  1.00  5.88           C  
ATOM   3623  C   HIS A 230     -33.971  10.109  23.881  1.00  5.88           C  
ATOM   3624  O   HIS A 230     -34.333  10.730  22.878  1.00  5.88           O  
ATOM   3625  CB  HIS A 230     -35.526  11.382  25.419  1.00  5.88           C  
ATOM   3626  CG  HIS A 230     -36.650  11.293  26.445  1.00  5.88           C  
ATOM   3627  ND1 HIS A 230     -36.427  11.296  27.804  1.00  5.88           N  
ATOM   3628  CD2 HIS A 230     -37.992  11.195  26.287  1.00  5.88           C  
ATOM   3629  CE1 HIS A 230     -37.578  11.207  28.441  1.00  5.88           C  
ATOM   3630  NE2 HIS A 230     -38.548  11.145  27.544  1.00  5.88           N  
ATOM   3631  H   HIS A 230     -33.453  10.119  26.704  1.00  5.88           H  
ATOM   3632  HA  HIS A 230     -35.682   9.346  24.866  1.00  5.88           H  
ATOM   3633 1HB  HIS A 230     -34.763  12.064  25.811  1.00  5.88           H  
ATOM   3634 2HB  HIS A 230     -35.920  11.814  24.503  1.00  5.88           H  
ATOM   3635  HD1 HIS A 230     -35.526  11.363  28.255  1.00  5.88           H  
ATOM   3636  HD2 HIS A 230     -38.631  11.154  25.405  1.00  5.88           H  
ATOM   3637  HE1 HIS A 230     -37.605  11.195  29.530  1.00  5.88           H  
ATOM   3638  N   THR A 231     -32.821   9.430  23.939  1.00  6.02           N  
ATOM   3639  CA  THR A 231     -31.899   9.352  22.809  1.00  6.02           C  
ATOM   3640  C   THR A 231     -32.042   7.976  22.214  1.00  6.02           C  
ATOM   3641  O   THR A 231     -32.750   7.131  22.764  1.00  6.02           O  
ATOM   3642  CB  THR A 231     -30.417   9.480  23.198  1.00  6.02           C  
ATOM   3643  OG1 THR A 231     -30.027   8.296  23.905  1.00  6.02           O  
ATOM   3644  CG2 THR A 231     -30.196  10.661  24.065  1.00  6.02           C  
ATOM   3645  H   THR A 231     -32.559   8.954  24.802  1.00  6.02           H  
ATOM   3646  HA  THR A 231     -32.161  10.098  22.061  1.00  6.02           H  
ATOM   3647  HB  THR A 231     -29.811   9.578  22.303  1.00  6.02           H  
ATOM   3648  HG1 THR A 231     -30.516   8.266  24.767  1.00  6.02           H  
ATOM   3649 1HG2 THR A 231     -29.146  10.728  24.343  1.00  6.02           H  
ATOM   3650 2HG2 THR A 231     -30.496  11.567  23.544  1.00  6.02           H  
ATOM   3651 3HG2 THR A 231     -30.790  10.534  24.934  1.00  6.02           H  
ATOM   3652  N   ARG A 232     -31.275   7.706  21.167  1.00  6.06           N  
ATOM   3653  CA  ARG A 232     -31.298   6.404  20.514  1.00  6.06           C  
ATOM   3654  C   ARG A 232     -31.089   5.245  21.503  1.00  6.06           C  
ATOM   3655  O   ARG A 232     -31.547   4.121  21.259  1.00  6.06           O  
ATOM   3656  CB  ARG A 232     -30.181   6.352  19.477  1.00  6.06           C  
ATOM   3657  CG  ARG A 232     -28.753   6.389  20.091  1.00  6.06           C  
ATOM   3658  CD  ARG A 232     -27.672   6.514  19.076  1.00  6.06           C  
ATOM   3659  NE  ARG A 232     -26.333   6.495  19.692  1.00  6.06           N  
ATOM   3660  CZ  ARG A 232     -25.179   6.625  19.007  1.00  6.06           C  
ATOM   3661  NH1 ARG A 232     -25.198   6.789  17.699  1.00  6.06           N  
ATOM   3662  NH2 ARG A 232     -24.026   6.587  19.651  1.00  6.06           N  
ATOM   3663  H   ARG A 232     -30.695   8.437  20.782  1.00  6.06           H  
ATOM   3664  HA  ARG A 232     -32.259   6.284  20.017  1.00  6.06           H  
ATOM   3665 1HB  ARG A 232     -30.270   5.437  18.894  1.00  6.06           H  
ATOM   3666 2HB  ARG A 232     -30.276   7.193  18.790  1.00  6.06           H  
ATOM   3667 1HG  ARG A 232     -28.676   7.231  20.778  1.00  6.06           H  
ATOM   3668 2HG  ARG A 232     -28.567   5.464  20.635  1.00  6.06           H  
ATOM   3669 1HD  ARG A 232     -27.732   5.696  18.367  1.00  6.06           H  
ATOM   3670 2HD  ARG A 232     -27.786   7.458  18.547  1.00  6.06           H  
ATOM   3671  HE  ARG A 232     -26.258   6.363  20.715  1.00  6.06           H  
ATOM   3672 1HH1 ARG A 232     -26.079   6.822  17.206  1.00  6.06           H  
ATOM   3673 2HH1 ARG A 232     -24.331   6.887  17.190  1.00  6.06           H  
ATOM   3674 1HH2 ARG A 232     -24.014   6.461  20.659  1.00  6.06           H  
ATOM   3675 2HH2 ARG A 232     -23.161   6.685  19.144  1.00  6.06           H  
ATOM   3676  N   HIS A 233     -30.413   5.518  22.626  1.00  5.99           N  
ATOM   3677  CA  HIS A 233     -30.101   4.498  23.607  1.00  5.99           C  
ATOM   3678  C   HIS A 233     -31.356   4.019  24.330  1.00  5.99           C  
ATOM   3679  O   HIS A 233     -31.723   2.835  24.237  1.00  5.99           O  
ATOM   3680  CB  HIS A 233     -29.076   5.098  24.570  1.00  5.99           C  
ATOM   3681  CG  HIS A 233     -27.754   5.256  23.910  1.00  5.99           C  
ATOM   3682  ND1 HIS A 233     -26.898   4.205  23.735  1.00  5.99           N  
ATOM   3683  CD2 HIS A 233     -27.165   6.332  23.334  1.00  5.99           C  
ATOM   3684  CE1 HIS A 233     -25.822   4.612  23.085  1.00  5.99           C  
ATOM   3685  NE2 HIS A 233     -25.962   5.908  22.812  1.00  5.99           N  
ATOM   3686  H   HIS A 233     -30.128   6.478  22.830  1.00  5.99           H  
ATOM   3687  HA  HIS A 233     -29.647   3.641  23.118  1.00  5.99           H  
ATOM   3688 1HB  HIS A 233     -29.416   6.071  24.912  1.00  5.99           H  
ATOM   3689 2HB  HIS A 233     -28.961   4.482  25.433  1.00  5.99           H  
ATOM   3690  HD1 HIS A 233     -27.100   3.258  24.043  1.00  5.99           H  
ATOM   3691  HD2 HIS A 233     -27.479   7.370  23.215  1.00  5.99           H  
ATOM   3692  HE1 HIS A 233     -25.019   3.908  22.852  1.00  5.99           H  
ATOM   3693  N   GLY A 234     -32.092   4.958  24.946  1.00  5.82           N  
ATOM   3694  CA  GLY A 234     -33.327   4.645  25.654  1.00  5.82           C  
ATOM   3695  C   GLY A 234     -34.489   4.322  24.725  1.00  5.82           C  
ATOM   3696  O   GLY A 234     -35.479   3.727  25.150  1.00  5.82           O  
ATOM   3697  H   GLY A 234     -31.775   5.924  24.993  1.00  5.82           H  
ATOM   3698 1HA  GLY A 234     -33.156   3.813  26.337  1.00  5.82           H  
ATOM   3699 2HA  GLY A 234     -33.604   5.494  26.253  1.00  5.82           H  
ATOM   3700  N   GLN A 235     -34.335   4.628  23.438  1.00  5.58           N  
ATOM   3701  CA  GLN A 235     -35.364   4.329  22.450  1.00  5.58           C  
ATOM   3702  C   GLN A 235     -35.303   2.866  22.014  1.00  5.58           C  
ATOM   3703  O   GLN A 235     -36.151   2.411  21.243  1.00  5.58           O  
ATOM   3704  CB  GLN A 235     -35.251   5.261  21.240  1.00  5.58           C  
ATOM   3705  CG  GLN A 235     -35.588   6.729  21.542  1.00  5.58           C  
ATOM   3706  CD  GLN A 235     -35.270   7.661  20.380  1.00  5.58           C  
ATOM   3707  OE1 GLN A 235     -34.652   7.263  19.382  1.00  5.58           O  
ATOM   3708  NE2 GLN A 235     -35.685   8.916  20.505  1.00  5.58           N  
ATOM   3709  H   GLN A 235     -33.512   5.157  23.147  1.00  5.58           H  
ATOM   3710  HA  GLN A 235     -36.336   4.498  22.913  1.00  5.58           H  
ATOM   3711 1HB  GLN A 235     -34.235   5.221  20.860  1.00  5.58           H  
ATOM   3712 2HB  GLN A 235     -35.913   4.914  20.450  1.00  5.58           H  
ATOM   3713 1HG  GLN A 235     -36.657   6.789  21.722  1.00  5.58           H  
ATOM   3714 2HG  GLN A 235     -35.068   7.063  22.425  1.00  5.58           H  
ATOM   3715 1HE2 GLN A 235     -35.500   9.581  19.784  1.00  5.58           H  
ATOM   3716 2HE2 GLN A 235     -36.182   9.200  21.327  1.00  5.58           H  
ATOM   3717  N   GLY A 236     -34.314   2.120  22.524  1.00  5.28           N  
ATOM   3718  CA  GLY A 236     -34.205   0.703  22.230  1.00  5.28           C  
ATOM   3719  C   GLY A 236     -32.879   0.242  21.645  1.00  5.28           C  
ATOM   3720  O   GLY A 236     -32.619  -0.965  21.639  1.00  5.28           O  
ATOM   3721  H   GLY A 236     -33.621   2.538  23.147  1.00  5.28           H  
ATOM   3722 1HA  GLY A 236     -34.391   0.151  23.151  1.00  5.28           H  
ATOM   3723 2HA  GLY A 236     -35.005   0.424  21.547  1.00  5.28           H  
ATOM   3724  N   ARG A 237     -32.006   1.161  21.207  1.00  4.96           N  
ATOM   3725  CA  ARG A 237     -30.731   0.735  20.633  1.00  4.96           C  
ATOM   3726  C   ARG A 237     -29.952  -0.113  21.604  1.00  4.96           C  
ATOM   3727  O   ARG A 237     -29.289  -1.061  21.200  1.00  4.96           O  
ATOM   3728  CB  ARG A 237     -29.843   1.895  20.230  1.00  4.96           C  
ATOM   3729  CG  ARG A 237     -28.544   1.492  19.516  1.00  4.96           C  
ATOM   3730  CD  ARG A 237     -27.731   2.686  19.194  1.00  4.96           C  
ATOM   3731  NE  ARG A 237     -26.534   2.397  18.384  1.00  4.96           N  
ATOM   3732  CZ  ARG A 237     -25.322   1.997  18.855  1.00  4.96           C  
ATOM   3733  NH1 ARG A 237     -25.119   1.775  20.127  1.00  4.96           N  
ATOM   3734  NH2 ARG A 237     -24.315   1.830  18.022  1.00  4.96           N  
ATOM   3735  H   ARG A 237     -32.197   2.162  21.256  1.00  4.96           H  
ATOM   3736  HA  ARG A 237     -30.938   0.140  19.744  1.00  4.96           H  
ATOM   3737 1HB  ARG A 237     -30.392   2.565  19.574  1.00  4.96           H  
ATOM   3738 2HB  ARG A 237     -29.560   2.455  21.113  1.00  4.96           H  
ATOM   3739 1HG  ARG A 237     -27.959   0.841  20.170  1.00  4.96           H  
ATOM   3740 2HG  ARG A 237     -28.778   0.967  18.590  1.00  4.96           H  
ATOM   3741 1HD  ARG A 237     -28.352   3.384  18.640  1.00  4.96           H  
ATOM   3742 2HD  ARG A 237     -27.406   3.157  20.125  1.00  4.96           H  
ATOM   3743  HE  ARG A 237     -26.609   2.548  17.387  1.00  4.96           H  
ATOM   3744 1HH1 ARG A 237     -25.875   1.864  20.788  1.00  4.96           H  
ATOM   3745 2HH1 ARG A 237     -24.166   1.493  20.437  1.00  4.96           H  
ATOM   3746 1HH2 ARG A 237     -24.435   2.002  17.035  1.00  4.96           H  
ATOM   3747 2HH2 ARG A 237     -23.407   1.542  18.393  1.00  4.96           H  
ATOM   3748  N   ASN A 238     -30.018   0.227  22.892  1.00  4.62           N  
ATOM   3749  CA  ASN A 238     -29.252  -0.506  23.878  1.00  4.62           C  
ATOM   3750  C   ASN A 238     -29.565  -1.995  23.966  1.00  4.62           C  
ATOM   3751  O   ASN A 238     -28.693  -2.733  24.400  1.00  4.62           O  
ATOM   3752  CB  ASN A 238     -29.443   0.084  25.254  1.00  4.62           C  
ATOM   3753  CG  ASN A 238     -28.748   1.359  25.437  1.00  4.62           C  
ATOM   3754  OD1 ASN A 238     -27.831   1.711  24.673  1.00  4.62           O  
ATOM   3755  ND2 ASN A 238     -29.161   2.067  26.446  1.00  4.62           N  
ATOM   3756  H   ASN A 238     -30.594   1.019  23.190  1.00  4.62           H  
ATOM   3757  HA  ASN A 238     -28.199  -0.417  23.611  1.00  4.62           H  
ATOM   3758 1HB  ASN A 238     -30.509   0.243  25.428  1.00  4.62           H  
ATOM   3759 2HB  ASN A 238     -29.091  -0.620  26.003  1.00  4.62           H  
ATOM   3760 1HD2 ASN A 238     -28.754   2.955  26.640  1.00  4.62           H  
ATOM   3761 2HD2 ASN A 238     -29.905   1.722  27.020  1.00  4.62           H  
ATOM   3762  N   ARG A 239     -30.815  -2.423  23.688  1.00  4.33           N  
ATOM   3763  CA  ARG A 239     -31.229  -3.844  23.781  1.00  4.33           C  
ATOM   3764  C   ARG A 239     -30.182  -4.773  24.374  1.00  4.33           C  
ATOM   3765  O   ARG A 239     -29.577  -5.564  23.645  1.00  4.33           O  
ATOM   3766  CB  ARG A 239     -31.678  -4.469  22.483  1.00  4.33           C  
ATOM   3767  CG  ARG A 239     -32.222  -5.913  22.770  1.00  4.33           C  
ATOM   3768  CD  ARG A 239     -32.890  -6.582  21.628  1.00  4.33           C  
ATOM   3769  NE  ARG A 239     -33.494  -7.880  22.041  1.00  4.33           N  
ATOM   3770  CZ  ARG A 239     -34.419  -8.553  21.325  1.00  4.33           C  
ATOM   3771  NH1 ARG A 239     -34.836  -8.082  20.158  1.00  4.33           N  
ATOM   3772  NH2 ARG A 239     -34.918  -9.680  21.804  1.00  4.33           N  
ATOM   3773  H   ARG A 239     -31.482  -1.760  23.296  1.00  4.33           H  
ATOM   3774  HA  ARG A 239     -32.095  -3.878  24.447  1.00  4.33           H  
ATOM   3775 1HB  ARG A 239     -32.464  -3.867  22.026  1.00  4.33           H  
ATOM   3776 2HB  ARG A 239     -30.840  -4.532  21.786  1.00  4.33           H  
ATOM   3777 1HG  ARG A 239     -31.391  -6.548  23.089  1.00  4.33           H  
ATOM   3778 2HG  ARG A 239     -32.946  -5.854  23.591  1.00  4.33           H  
ATOM   3779 1HD  ARG A 239     -33.683  -5.942  21.244  1.00  4.33           H  
ATOM   3780 2HD  ARG A 239     -32.164  -6.778  20.841  1.00  4.33           H  
ATOM   3781  HE  ARG A 239     -33.182  -8.325  22.940  1.00  4.33           H  
ATOM   3782 1HH1 ARG A 239     -34.457  -7.218  19.797  1.00  4.33           H  
ATOM   3783 2HH1 ARG A 239     -35.532  -8.587  19.630  1.00  4.33           H  
ATOM   3784 1HH2 ARG A 239     -34.615 -10.024  22.741  1.00  4.33           H  
ATOM   3785 2HH2 ARG A 239     -35.611 -10.189  21.288  1.00  4.33           H  
ATOM   3786  N   THR A 240     -29.942  -4.685  25.660  1.00  4.10           N  
ATOM   3787  CA  THR A 240     -28.879  -5.481  26.236  1.00  4.10           C  
ATOM   3788  C   THR A 240     -29.245  -6.963  26.387  1.00  4.10           C  
ATOM   3789  O   THR A 240     -30.413  -7.320  26.478  1.00  4.10           O  
ATOM   3790  CB  THR A 240     -28.499  -4.851  27.575  1.00  4.10           C  
ATOM   3791  OG1 THR A 240     -29.644  -4.802  28.397  1.00  4.10           O  
ATOM   3792  CG2 THR A 240     -27.948  -3.459  27.417  1.00  4.10           C  
ATOM   3793  H   THR A 240     -30.484  -4.044  26.227  1.00  4.10           H  
ATOM   3794  HA  THR A 240     -28.016  -5.413  25.577  1.00  4.10           H  
ATOM   3795  HB  THR A 240     -27.775  -5.470  28.034  1.00  4.10           H  
ATOM   3796  HG1 THR A 240     -30.287  -4.179  28.023  1.00  4.10           H  
ATOM   3797 1HG2 THR A 240     -27.688  -3.057  28.398  1.00  4.10           H  
ATOM   3798 2HG2 THR A 240     -27.058  -3.486  26.783  1.00  4.10           H  
ATOM   3799 3HG2 THR A 240     -28.700  -2.827  26.956  1.00  4.10           H  
ATOM   3800  N   LEU A 241     -28.242  -7.835  26.556  1.00  3.97           N  
ATOM   3801  CA  LEU A 241     -28.535  -9.272  26.697  1.00  3.97           C  
ATOM   3802  C   LEU A 241     -29.257  -9.556  27.987  1.00  3.97           C  
ATOM   3803  O   LEU A 241     -30.069 -10.479  28.082  1.00  3.97           O  
ATOM   3804  CB  LEU A 241     -27.260 -10.115  26.700  1.00  3.97           C  
ATOM   3805  CG  LEU A 241     -26.772 -10.591  25.396  1.00  3.97           C  
ATOM   3806  CD1 LEU A 241     -27.795 -11.504  24.774  1.00  3.97           C  
ATOM   3807  CD2 LEU A 241     -26.490  -9.425  24.532  1.00  3.97           C  
ATOM   3808  H   LEU A 241     -27.285  -7.509  26.531  1.00  3.97           H  
ATOM   3809  HA  LEU A 241     -29.172  -9.580  25.868  1.00  3.97           H  
ATOM   3810 1HB  LEU A 241     -26.465  -9.549  27.119  1.00  3.97           H  
ATOM   3811 2HB  LEU A 241     -27.421 -10.992  27.331  1.00  3.97           H  
ATOM   3812  HG  LEU A 241     -25.872 -11.144  25.546  1.00  3.97           H  
ATOM   3813 1HD1 LEU A 241     -27.432 -11.866  23.814  1.00  3.97           H  
ATOM   3814 2HD1 LEU A 241     -27.977 -12.352  25.435  1.00  3.97           H  
ATOM   3815 3HD1 LEU A 241     -28.727 -10.956  24.623  1.00  3.97           H  
ATOM   3816 1HD2 LEU A 241     -26.116  -9.765  23.567  1.00  3.97           H  
ATOM   3817 2HD2 LEU A 241     -27.413  -8.864  24.389  1.00  3.97           H  
ATOM   3818 3HD2 LEU A 241     -25.742  -8.790  25.008  1.00  3.97           H  
ATOM   3819  N   ILE A 242     -28.982  -8.731  28.973  1.00  3.92           N  
ATOM   3820  CA  ILE A 242     -29.572  -8.855  30.287  1.00  3.92           C  
ATOM   3821  C   ILE A 242     -31.113  -8.683  30.196  1.00  3.92           C  
ATOM   3822  O   ILE A 242     -31.835  -9.134  31.074  1.00  3.92           O  
ATOM   3823  CB  ILE A 242     -28.876  -7.854  31.228  1.00  3.92           C  
ATOM   3824  CG1 ILE A 242     -29.062  -8.177  32.652  1.00  3.92           C  
ATOM   3825  CG2 ILE A 242     -29.306  -6.521  30.926  1.00  3.92           C  
ATOM   3826  CD1 ILE A 242     -28.116  -7.379  33.518  1.00  3.92           C  
ATOM   3827  H   ILE A 242     -28.286  -8.018  28.804  1.00  3.92           H  
ATOM   3828  HA  ILE A 242     -29.361  -9.846  30.666  1.00  3.92           H  
ATOM   3829  HB  ILE A 242     -27.850  -7.914  31.069  1.00  3.92           H  
ATOM   3830 1HG1 ILE A 242     -30.088  -8.000  32.964  1.00  3.92           H  
ATOM   3831 2HG1 ILE A 242     -28.822  -9.202  32.791  1.00  3.92           H  
ATOM   3832 1HG2 ILE A 242     -28.783  -5.813  31.544  1.00  3.92           H  
ATOM   3833 2HG2 ILE A 242     -29.062  -6.374  29.919  1.00  3.92           H  
ATOM   3834 3HG2 ILE A 242     -30.370  -6.426  31.073  1.00  3.92           H  
ATOM   3835 1HD1 ILE A 242     -28.225  -7.661  34.543  1.00  3.92           H  
ATOM   3836 2HD1 ILE A 242     -27.093  -7.574  33.212  1.00  3.92           H  
ATOM   3837 3HD1 ILE A 242     -28.334  -6.332  33.407  1.00  3.92           H  
ATOM   3838  N   GLU A 243     -31.636  -8.042  29.134  1.00  3.93           N  
ATOM   3839  CA  GLU A 243     -33.085  -7.903  28.968  1.00  3.93           C  
ATOM   3840  C   GLU A 243     -33.733  -9.241  28.573  1.00  3.93           C  
ATOM   3841  O   GLU A 243     -34.927  -9.451  28.795  1.00  3.93           O  
ATOM   3842  CB  GLU A 243     -33.431  -6.873  27.881  1.00  3.93           C  
ATOM   3843  CG  GLU A 243     -33.063  -5.432  28.188  1.00  3.93           C  
ATOM   3844  CD  GLU A 243     -33.399  -4.472  27.046  1.00  3.93           C  
ATOM   3845  OE1 GLU A 243     -34.069  -4.873  26.121  1.00  3.93           O  
ATOM   3846  OE2 GLU A 243     -32.945  -3.350  27.086  1.00  3.93           O  
ATOM   3847  H   GLU A 243     -31.036  -7.684  28.390  1.00  3.93           H  
ATOM   3848  HA  GLU A 243     -33.512  -7.578  29.917  1.00  3.93           H  
ATOM   3849 1HB  GLU A 243     -32.933  -7.151  26.951  1.00  3.93           H  
ATOM   3850 2HB  GLU A 243     -34.502  -6.903  27.690  1.00  3.93           H  
ATOM   3851 1HG  GLU A 243     -33.595  -5.116  29.086  1.00  3.93           H  
ATOM   3852 2HG  GLU A 243     -32.009  -5.395  28.397  1.00  3.93           H  
ATOM   3853  N   ASP A 244     -32.942 -10.110  27.929  1.00  3.96           N  
ATOM   3854  CA  ASP A 244     -33.366 -11.414  27.419  1.00  3.96           C  
ATOM   3855  C   ASP A 244     -32.985 -12.571  28.365  1.00  3.96           C  
ATOM   3856  O   ASP A 244     -33.665 -13.598  28.421  1.00  3.96           O  
ATOM   3857  CB  ASP A 244     -32.732 -11.646  26.031  1.00  3.96           C  
ATOM   3858  CG  ASP A 244     -33.218 -10.649  24.905  1.00  3.96           C  
ATOM   3859  OD1 ASP A 244     -34.388 -10.610  24.632  1.00  3.96           O  
ATOM   3860  OD2 ASP A 244     -32.412  -9.946  24.332  1.00  3.96           O  
ATOM   3861  H   ASP A 244     -31.962  -9.878  27.819  1.00  3.96           H  
ATOM   3862  HA  ASP A 244     -34.452 -11.404  27.315  1.00  3.96           H  
ATOM   3863 1HB  ASP A 244     -31.644 -11.554  26.124  1.00  3.96           H  
ATOM   3864 2HB  ASP A 244     -32.943 -12.664  25.708  1.00  3.96           H  
ATOM   3865  N   SER A 245     -31.873 -12.393  29.081  1.00  3.97           N  
ATOM   3866  CA  SER A 245     -31.269 -13.399  29.961  1.00  3.97           C  
ATOM   3867  C   SER A 245     -32.157 -13.861  31.127  1.00  3.97           C  
ATOM   3868  O   SER A 245     -32.948 -13.089  31.678  1.00  3.97           O  
ATOM   3869  CB  SER A 245     -29.976 -12.845  30.514  1.00  3.97           C  
ATOM   3870  OG  SER A 245     -29.044 -12.599  29.487  1.00  3.97           O  
ATOM   3871  H   SER A 245     -31.374 -11.515  28.963  1.00  3.97           H  
ATOM   3872  HA  SER A 245     -31.037 -14.274  29.353  1.00  3.97           H  
ATOM   3873 1HB  SER A 245     -30.193 -11.926  31.043  1.00  3.97           H  
ATOM   3874 2HB  SER A 245     -29.561 -13.537  31.232  1.00  3.97           H  
ATOM   3875  HG  SER A 245     -29.498 -12.002  28.853  1.00  3.97           H  
ATOM   3876  N   SER A 246     -31.990 -15.135  31.527  1.00  3.89           N  
ATOM   3877  CA  SER A 246     -32.748 -15.704  32.650  1.00  3.89           C  
ATOM   3878  C   SER A 246     -32.350 -15.077  33.968  1.00  3.89           C  
ATOM   3879  O   SER A 246     -31.222 -14.608  34.107  1.00  3.89           O  
ATOM   3880  CB  SER A 246     -32.501 -17.207  32.771  1.00  3.89           C  
ATOM   3881  OG  SER A 246     -31.149 -17.523  33.205  1.00  3.89           O  
ATOM   3882  H   SER A 246     -31.332 -15.717  31.029  1.00  3.89           H  
ATOM   3883  HA  SER A 246     -33.812 -15.520  32.480  1.00  3.89           H  
ATOM   3884 1HB  SER A 246     -33.214 -17.631  33.476  1.00  3.89           H  
ATOM   3885 2HB  SER A 246     -32.688 -17.675  31.806  1.00  3.89           H  
ATOM   3886  HG  SER A 246     -31.084 -18.492  33.146  1.00  3.89           H  
ATOM   3887  N   LEU A 247     -33.228 -15.159  34.972  1.00  3.71           N  
ATOM   3888  CA  LEU A 247     -32.916 -14.607  36.290  1.00  3.71           C  
ATOM   3889  C   LEU A 247     -31.645 -15.183  36.879  1.00  3.71           C  
ATOM   3890  O   LEU A 247     -30.844 -14.463  37.476  1.00  3.71           O  
ATOM   3891  CB  LEU A 247     -34.072 -14.810  37.262  1.00  3.71           C  
ATOM   3892  CG  LEU A 247     -33.825 -14.229  38.658  1.00  3.71           C  
ATOM   3893  CD1 LEU A 247     -33.586 -12.722  38.535  1.00  3.71           C  
ATOM   3894  CD2 LEU A 247     -35.028 -14.521  39.546  1.00  3.71           C  
ATOM   3895  H   LEU A 247     -34.133 -15.575  34.806  1.00  3.71           H  
ATOM   3896  HA  LEU A 247     -32.766 -13.542  36.182  1.00  3.71           H  
ATOM   3897 1HB  LEU A 247     -34.965 -14.342  36.855  1.00  3.71           H  
ATOM   3898 2HB  LEU A 247     -34.257 -15.878  37.374  1.00  3.71           H  
ATOM   3899  HG  LEU A 247     -32.932 -14.682  39.093  1.00  3.71           H  
ATOM   3900 1HD1 LEU A 247     -33.400 -12.300  39.524  1.00  3.71           H  
ATOM   3901 2HD1 LEU A 247     -32.719 -12.547  37.900  1.00  3.71           H  
ATOM   3902 3HD1 LEU A 247     -34.462 -12.246  38.097  1.00  3.71           H  
ATOM   3903 1HD2 LEU A 247     -34.855 -14.109  40.541  1.00  3.71           H  
ATOM   3904 2HD2 LEU A 247     -35.918 -14.065  39.114  1.00  3.71           H  
ATOM   3905 3HD2 LEU A 247     -35.171 -15.599  39.620  1.00  3.71           H  
ATOM   3906  N   VAL A 248     -31.440 -16.480  36.703  1.00  3.44           N  
ATOM   3907  CA  VAL A 248     -30.246 -17.106  37.232  1.00  3.44           C  
ATOM   3908  C   VAL A 248     -29.004 -16.520  36.575  1.00  3.44           C  
ATOM   3909  O   VAL A 248     -28.020 -16.213  37.253  1.00  3.44           O  
ATOM   3910  CB  VAL A 248     -30.281 -18.621  37.002  1.00  3.44           C  
ATOM   3911  CG1 VAL A 248     -28.939 -19.226  37.385  1.00  3.44           C  
ATOM   3912  CG2 VAL A 248     -31.410 -19.225  37.820  1.00  3.44           C  
ATOM   3913  H   VAL A 248     -32.119 -17.028  36.198  1.00  3.44           H  
ATOM   3914  HA  VAL A 248     -30.198 -16.914  38.304  1.00  3.44           H  
ATOM   3915  HB  VAL A 248     -30.444 -18.822  35.943  1.00  3.44           H  
ATOM   3916 1HG1 VAL A 248     -28.960 -20.301  37.211  1.00  3.44           H  
ATOM   3917 2HG1 VAL A 248     -28.151 -18.775  36.780  1.00  3.44           H  
ATOM   3918 3HG1 VAL A 248     -28.741 -19.033  38.439  1.00  3.44           H  
ATOM   3919 1HG2 VAL A 248     -31.445 -20.302  37.655  1.00  3.44           H  
ATOM   3920 2HG2 VAL A 248     -31.240 -19.025  38.878  1.00  3.44           H  
ATOM   3921 3HG2 VAL A 248     -32.357 -18.780  37.514  1.00  3.44           H  
ATOM   3922  N   THR A 249     -29.044 -16.339  35.251  1.00  3.13           N  
ATOM   3923  CA  THR A 249     -27.898 -15.773  34.549  1.00  3.13           C  
ATOM   3924  C   THR A 249     -27.622 -14.346  35.021  1.00  3.13           C  
ATOM   3925  O   THR A 249     -26.464 -13.948  35.226  1.00  3.13           O  
ATOM   3926  CB  THR A 249     -28.150 -15.725  33.037  1.00  3.13           C  
ATOM   3927  OG1 THR A 249     -28.383 -17.046  32.534  1.00  3.13           O  
ATOM   3928  CG2 THR A 249     -26.970 -15.090  32.314  1.00  3.13           C  
ATOM   3929  H   THR A 249     -29.873 -16.600  34.707  1.00  3.13           H  
ATOM   3930  HA  THR A 249     -27.020 -16.385  34.757  1.00  3.13           H  
ATOM   3931  HB  THR A 249     -29.037 -15.129  32.852  1.00  3.13           H  
ATOM   3932  HG1 THR A 249     -29.309 -17.286  32.736  1.00  3.13           H  
ATOM   3933 1HG2 THR A 249     -27.179 -15.050  31.245  1.00  3.13           H  
ATOM   3934 2HG2 THR A 249     -26.818 -14.077  32.692  1.00  3.13           H  
ATOM   3935 3HG2 THR A 249     -26.072 -15.681  32.487  1.00  3.13           H  
ATOM   3936  N   LYS A 250     -28.694 -13.560  35.159  1.00  2.82           N  
ATOM   3937  CA  LYS A 250     -28.565 -12.159  35.522  1.00  2.82           C  
ATOM   3938  C   LYS A 250     -28.001 -12.000  36.915  1.00  2.82           C  
ATOM   3939  O   LYS A 250     -27.035 -11.261  37.124  1.00  2.82           O  
ATOM   3940  CB  LYS A 250     -29.933 -11.495  35.472  1.00  2.82           C  
ATOM   3941  CG  LYS A 250     -30.483 -11.354  34.095  1.00  2.82           C  
ATOM   3942  CD  LYS A 250     -31.708 -10.485  34.047  1.00  2.82           C  
ATOM   3943  CE  LYS A 250     -32.909 -11.172  34.607  1.00  2.82           C  
ATOM   3944  NZ  LYS A 250     -34.147 -10.431  34.311  1.00  2.82           N  
ATOM   3945  H   LYS A 250     -29.620 -13.949  34.974  1.00  2.82           H  
ATOM   3946  HA  LYS A 250     -27.889 -11.674  34.818  1.00  2.82           H  
ATOM   3947 1HB  LYS A 250     -30.643 -12.078  36.058  1.00  2.82           H  
ATOM   3948 2HB  LYS A 250     -29.879 -10.513  35.906  1.00  2.82           H  
ATOM   3949 1HG  LYS A 250     -29.736 -10.994  33.434  1.00  2.82           H  
ATOM   3950 2HG  LYS A 250     -30.775 -12.322  33.735  1.00  2.82           H  
ATOM   3951 1HD  LYS A 250     -31.541  -9.538  34.562  1.00  2.82           H  
ATOM   3952 2HD  LYS A 250     -31.931 -10.288  33.035  1.00  2.82           H  
ATOM   3953 1HE  LYS A 250     -32.982 -12.163  34.174  1.00  2.82           H  
ATOM   3954 2HE  LYS A 250     -32.802 -11.254  35.684  1.00  2.82           H  
ATOM   3955 1HZ  LYS A 250     -34.933 -10.915  34.698  1.00  2.82           H  
ATOM   3956 2HZ  LYS A 250     -34.079  -9.496  34.734  1.00  2.82           H  
ATOM   3957 3HZ  LYS A 250     -34.260 -10.349  33.308  1.00  2.82           H  
ATOM   3958  N   TYR A 251     -28.575 -12.729  37.862  1.00  2.53           N  
ATOM   3959  CA  TYR A 251     -28.132 -12.647  39.232  1.00  2.53           C  
ATOM   3960  C   TYR A 251     -26.696 -13.114  39.331  1.00  2.53           C  
ATOM   3961  O   TYR A 251     -25.866 -12.434  39.931  1.00  2.53           O  
ATOM   3962  CB  TYR A 251     -29.049 -13.437  40.146  1.00  2.53           C  
ATOM   3963  CG  TYR A 251     -28.678 -13.346  41.606  1.00  2.53           C  
ATOM   3964  CD1 TYR A 251     -28.992 -12.191  42.314  1.00  2.53           C  
ATOM   3965  CD2 TYR A 251     -28.057 -14.406  42.247  1.00  2.53           C  
ATOM   3966  CE1 TYR A 251     -28.686 -12.098  43.656  1.00  2.53           C  
ATOM   3967  CE2 TYR A 251     -27.754 -14.312  43.595  1.00  2.53           C  
ATOM   3968  CZ  TYR A 251     -28.068 -13.164  44.297  1.00  2.53           C  
ATOM   3969  OH  TYR A 251     -27.774 -13.073  45.641  1.00  2.53           O  
ATOM   3970  H   TYR A 251     -29.353 -13.348  37.634  1.00  2.53           H  
ATOM   3971  HA  TYR A 251     -28.161 -11.603  39.542  1.00  2.53           H  
ATOM   3972 1HB  TYR A 251     -30.076 -13.081  40.026  1.00  2.53           H  
ATOM   3973 2HB  TYR A 251     -29.035 -14.488  39.849  1.00  2.53           H  
ATOM   3974  HD1 TYR A 251     -29.483 -11.360  41.809  1.00  2.53           H  
ATOM   3975  HD2 TYR A 251     -27.813 -15.312  41.690  1.00  2.53           H  
ATOM   3976  HE1 TYR A 251     -28.934 -11.193  44.211  1.00  2.53           H  
ATOM   3977  HE2 TYR A 251     -27.269 -15.145  44.104  1.00  2.53           H  
ATOM   3978  HH  TYR A 251     -27.987 -12.192  45.956  1.00  2.53           H  
ATOM   3979  N   ALA A 252     -26.384 -14.265  38.726  1.00  2.29           N  
ATOM   3980  CA  ALA A 252     -25.034 -14.796  38.794  1.00  2.29           C  
ATOM   3981  C   ALA A 252     -24.019 -13.803  38.235  1.00  2.29           C  
ATOM   3982  O   ALA A 252     -22.929 -13.654  38.798  1.00  2.29           O  
ATOM   3983  CB  ALA A 252     -24.954 -16.098  38.025  1.00  2.29           C  
ATOM   3984  H   ALA A 252     -27.089 -14.802  38.218  1.00  2.29           H  
ATOM   3985  HA  ALA A 252     -24.796 -14.979  39.840  1.00  2.29           H  
ATOM   3986 1HB  ALA A 252     -23.948 -16.506  38.098  1.00  2.29           H  
ATOM   3987 2HB  ALA A 252     -25.669 -16.809  38.441  1.00  2.29           H  
ATOM   3988 3HB  ALA A 252     -25.199 -15.911  36.978  1.00  2.29           H  
ATOM   3989  N   SER A 253     -24.377 -13.085  37.163  1.00  2.10           N  
ATOM   3990  CA  SER A 253     -23.467 -12.107  36.594  1.00  2.10           C  
ATOM   3991  C   SER A 253     -23.198 -11.004  37.616  1.00  2.10           C  
ATOM   3992  O   SER A 253     -22.049 -10.577  37.800  1.00  2.10           O  
ATOM   3993  CB  SER A 253     -24.069 -11.516  35.338  1.00  2.10           C  
ATOM   3994  OG  SER A 253     -24.226 -12.503  34.351  1.00  2.10           O  
ATOM   3995  H   SER A 253     -25.277 -13.246  36.706  1.00  2.10           H  
ATOM   3996  HA  SER A 253     -22.527 -12.600  36.350  1.00  2.10           H  
ATOM   3997 1HB  SER A 253     -25.034 -11.074  35.568  1.00  2.10           H  
ATOM   3998 2HB  SER A 253     -23.426 -10.724  34.965  1.00  2.10           H  
ATOM   3999  HG  SER A 253     -24.907 -13.125  34.709  1.00  2.10           H  
ATOM   4000  N   LEU A 254     -24.251 -10.578  38.327  1.00  1.93           N  
ATOM   4001  CA  LEU A 254     -24.089  -9.522  39.314  1.00  1.93           C  
ATOM   4002  C   LEU A 254     -23.188 -10.010  40.448  1.00  1.93           C  
ATOM   4003  O   LEU A 254     -22.352  -9.263  40.973  1.00  1.93           O  
ATOM   4004  CB  LEU A 254     -25.419  -9.143  39.962  1.00  1.93           C  
ATOM   4005  CG  LEU A 254     -26.510  -8.526  39.135  1.00  1.93           C  
ATOM   4006  CD1 LEU A 254     -27.668  -8.293  40.091  1.00  1.93           C  
ATOM   4007  CD2 LEU A 254     -26.047  -7.277  38.432  1.00  1.93           C  
ATOM   4008  H   LEU A 254     -25.179 -10.967  38.138  1.00  1.93           H  
ATOM   4009  HA  LEU A 254     -23.634  -8.655  38.842  1.00  1.93           H  
ATOM   4010 1HB  LEU A 254     -25.833 -10.023  40.441  1.00  1.93           H  
ATOM   4011 2HB  LEU A 254     -25.205  -8.443  40.716  1.00  1.93           H  
ATOM   4012  HG  LEU A 254     -26.841  -9.230  38.389  1.00  1.93           H  
ATOM   4013 1HD1 LEU A 254     -28.499  -7.882  39.573  1.00  1.93           H  
ATOM   4014 2HD1 LEU A 254     -27.957  -9.242  40.544  1.00  1.93           H  
ATOM   4015 3HD1 LEU A 254     -27.357  -7.601  40.868  1.00  1.93           H  
ATOM   4016 1HD2 LEU A 254     -26.870  -6.864  37.850  1.00  1.93           H  
ATOM   4017 2HD2 LEU A 254     -25.729  -6.560  39.140  1.00  1.93           H  
ATOM   4018 3HD2 LEU A 254     -25.221  -7.524  37.766  1.00  1.93           H  
ATOM   4019  N   MET A 255     -23.353 -11.287  40.816  1.00  1.80           N  
ATOM   4020  CA  MET A 255     -22.571 -11.865  41.897  1.00  1.80           C  
ATOM   4021  C   MET A 255     -21.113 -11.984  41.504  1.00  1.80           C  
ATOM   4022  O   MET A 255     -20.236 -11.786  42.341  1.00  1.80           O  
ATOM   4023  CB  MET A 255     -23.134 -13.221  42.318  1.00  1.80           C  
ATOM   4024  CG  MET A 255     -24.502 -13.147  42.957  1.00  1.80           C  
ATOM   4025  SD  MET A 255     -24.528 -12.132  44.447  1.00  1.80           S  
ATOM   4026  CE  MET A 255     -25.135 -10.586  43.795  1.00  1.80           C  
ATOM   4027  H   MET A 255     -24.070 -11.848  40.352  1.00  1.80           H  
ATOM   4028  HA  MET A 255     -22.630 -11.196  42.754  1.00  1.80           H  
ATOM   4029 1HB  MET A 255     -23.209 -13.862  41.443  1.00  1.80           H  
ATOM   4030 2HB  MET A 255     -22.451 -13.701  43.018  1.00  1.80           H  
ATOM   4031 1HG  MET A 255     -25.210 -12.728  42.254  1.00  1.80           H  
ATOM   4032 2HG  MET A 255     -24.833 -14.149  43.214  1.00  1.80           H  
ATOM   4033 1HE  MET A 255     -25.218  -9.860  44.603  1.00  1.80           H  
ATOM   4034 2HE  MET A 255     -24.443 -10.218  43.046  1.00  1.80           H  
ATOM   4035 3HE  MET A 255     -26.110 -10.736  43.339  1.00  1.80           H  
ATOM   4036  N   ARG A 256     -20.845 -12.214  40.221  1.00  1.69           N  
ATOM   4037  CA  ARG A 256     -19.469 -12.319  39.761  1.00  1.69           C  
ATOM   4038  C   ARG A 256     -18.802 -10.951  39.918  1.00  1.69           C  
ATOM   4039  O   ARG A 256     -17.657 -10.839  40.365  1.00  1.69           O  
ATOM   4040  CB  ARG A 256     -19.429 -12.788  38.312  1.00  1.69           C  
ATOM   4041  CG  ARG A 256     -18.048 -13.029  37.744  1.00  1.69           C  
ATOM   4042  CD  ARG A 256     -17.334 -14.131  38.481  1.00  1.69           C  
ATOM   4043  NE  ARG A 256     -16.059 -14.446  37.865  1.00  1.69           N  
ATOM   4044  CZ  ARG A 256     -15.034 -15.087  38.466  1.00  1.69           C  
ATOM   4045  NH1 ARG A 256     -15.127 -15.497  39.719  1.00  1.69           N  
ATOM   4046  NH2 ARG A 256     -13.917 -15.297  37.787  1.00  1.69           N  
ATOM   4047  H   ARG A 256     -21.611 -12.388  39.570  1.00  1.69           H  
ATOM   4048  HA  ARG A 256     -18.942 -13.047  40.382  1.00  1.69           H  
ATOM   4049 1HB  ARG A 256     -20.002 -13.709  38.217  1.00  1.69           H  
ATOM   4050 2HB  ARG A 256     -19.914 -12.041  37.683  1.00  1.69           H  
ATOM   4051 1HG  ARG A 256     -18.132 -13.308  36.692  1.00  1.69           H  
ATOM   4052 2HG  ARG A 256     -17.463 -12.116  37.831  1.00  1.69           H  
ATOM   4053 1HD  ARG A 256     -17.145 -13.816  39.513  1.00  1.69           H  
ATOM   4054 2HD  ARG A 256     -17.947 -15.032  38.486  1.00  1.69           H  
ATOM   4055  HE  ARG A 256     -15.923 -14.157  36.904  1.00  1.69           H  
ATOM   4056 1HH1 ARG A 256     -15.990 -15.343  40.272  1.00  1.69           H  
ATOM   4057 2HH1 ARG A 256     -14.351 -15.970  40.151  1.00  1.69           H  
ATOM   4058 1HH2 ARG A 256     -13.842 -14.978  36.823  1.00  1.69           H  
ATOM   4059 2HH2 ARG A 256     -13.142 -15.772  38.223  1.00  1.69           H  
ATOM   4060  N   LEU A 257     -19.533  -9.884  39.596  1.00  1.58           N  
ATOM   4061  CA  LEU A 257     -18.958  -8.554  39.769  1.00  1.58           C  
ATOM   4062  C   LEU A 257     -18.657  -8.277  41.240  1.00  1.58           C  
ATOM   4063  O   LEU A 257     -17.624  -7.693  41.574  1.00  1.58           O  
ATOM   4064  CB  LEU A 257     -19.906  -7.494  39.229  1.00  1.58           C  
ATOM   4065  CG  LEU A 257     -20.047  -7.506  37.754  1.00  1.58           C  
ATOM   4066  CD1 LEU A 257     -21.099  -6.518  37.345  1.00  1.58           C  
ATOM   4067  CD2 LEU A 257     -18.705  -7.183  37.168  1.00  1.58           C  
ATOM   4068  H   LEU A 257     -20.474 -10.007  39.210  1.00  1.58           H  
ATOM   4069  HA  LEU A 257     -18.024  -8.509  39.213  1.00  1.58           H  
ATOM   4070 1HB  LEU A 257     -20.892  -7.648  39.665  1.00  1.58           H  
ATOM   4071 2HB  LEU A 257     -19.543  -6.513  39.529  1.00  1.58           H  
ATOM   4072  HG  LEU A 257     -20.368  -8.489  37.424  1.00  1.58           H  
ATOM   4073 1HD1 LEU A 257     -21.210  -6.516  36.264  1.00  1.58           H  
ATOM   4074 2HD1 LEU A 257     -22.046  -6.794  37.808  1.00  1.58           H  
ATOM   4075 3HD1 LEU A 257     -20.790  -5.538  37.681  1.00  1.58           H  
ATOM   4076 1HD2 LEU A 257     -18.760  -7.186  36.086  1.00  1.58           H  
ATOM   4077 2HD2 LEU A 257     -18.398  -6.212  37.515  1.00  1.58           H  
ATOM   4078 3HD2 LEU A 257     -17.993  -7.923  37.499  1.00  1.58           H  
ATOM   4079  N   LYS A 258     -19.548  -8.731  42.121  1.00  1.48           N  
ATOM   4080  CA  LYS A 258     -19.358  -8.579  43.558  1.00  1.48           C  
ATOM   4081  C   LYS A 258     -18.115  -9.349  44.040  1.00  1.48           C  
ATOM   4082  O   LYS A 258     -17.270  -8.797  44.749  1.00  1.48           O  
ATOM   4083  CB  LYS A 258     -20.627  -9.020  44.289  1.00  1.48           C  
ATOM   4084  CG  LYS A 258     -20.621  -8.894  45.792  1.00  1.48           C  
ATOM   4085  CD  LYS A 258     -21.990  -9.291  46.351  1.00  1.48           C  
ATOM   4086  CE  LYS A 258     -22.038  -9.182  47.868  1.00  1.48           C  
ATOM   4087  NZ  LYS A 258     -21.185 -10.215  48.530  1.00  1.48           N  
ATOM   4088  H   LYS A 258     -20.400  -9.176  41.774  1.00  1.48           H  
ATOM   4089  HA  LYS A 258     -19.189  -7.529  43.769  1.00  1.48           H  
ATOM   4090 1HB  LYS A 258     -21.477  -8.450  43.906  1.00  1.48           H  
ATOM   4091 2HB  LYS A 258     -20.820 -10.062  44.065  1.00  1.48           H  
ATOM   4092 1HG  LYS A 258     -19.853  -9.548  46.210  1.00  1.48           H  
ATOM   4093 2HG  LYS A 258     -20.400  -7.864  46.073  1.00  1.48           H  
ATOM   4094 1HD  LYS A 258     -22.754  -8.640  45.919  1.00  1.48           H  
ATOM   4095 2HD  LYS A 258     -22.213 -10.319  46.059  1.00  1.48           H  
ATOM   4096 1HE  LYS A 258     -21.687  -8.198  48.163  1.00  1.48           H  
ATOM   4097 2HE  LYS A 258     -23.069  -9.306  48.201  1.00  1.48           H  
ATOM   4098 1HZ  LYS A 258     -21.242 -10.110  49.533  1.00  1.48           H  
ATOM   4099 2HZ  LYS A 258     -21.508 -11.137  48.270  1.00  1.48           H  
ATOM   4100 3HZ  LYS A 258     -20.224 -10.101  48.234  1.00  1.48           H  
ATOM   4101  N   GLU A 259     -17.956 -10.602  43.594  1.00  1.39           N  
ATOM   4102  CA  GLU A 259     -16.816 -11.440  44.001  1.00  1.39           C  
ATOM   4103  C   GLU A 259     -15.483 -10.810  43.620  1.00  1.39           C  
ATOM   4104  O   GLU A 259     -14.496 -10.900  44.353  1.00  1.39           O  
ATOM   4105  CB  GLU A 259     -16.866 -12.817  43.309  1.00  1.39           C  
ATOM   4106  CG  GLU A 259     -17.948 -13.787  43.777  1.00  1.39           C  
ATOM   4107  CD  GLU A 259     -18.004 -15.052  42.909  1.00  1.39           C  
ATOM   4108  OE1 GLU A 259     -17.325 -15.094  41.892  1.00  1.39           O  
ATOM   4109  OE2 GLU A 259     -18.714 -15.964  43.266  1.00  1.39           O  
ATOM   4110  H   GLU A 259     -18.675 -11.002  42.993  1.00  1.39           H  
ATOM   4111  HA  GLU A 259     -16.847 -11.567  45.081  1.00  1.39           H  
ATOM   4112 1HB  GLU A 259     -17.016 -12.666  42.239  1.00  1.39           H  
ATOM   4113 2HB  GLU A 259     -15.903 -13.312  43.428  1.00  1.39           H  
ATOM   4114 1HG  GLU A 259     -17.737 -14.077  44.805  1.00  1.39           H  
ATOM   4115 2HG  GLU A 259     -18.909 -13.292  43.763  1.00  1.39           H  
ATOM   4116  N   LEU A 260     -15.469 -10.157  42.474  1.00  1.31           N  
ATOM   4117  CA  LEU A 260     -14.279  -9.550  41.923  1.00  1.31           C  
ATOM   4118  C   LEU A 260     -14.118  -8.077  42.296  1.00  1.31           C  
ATOM   4119  O   LEU A 260     -13.189  -7.421  41.816  1.00  1.31           O  
ATOM   4120  CB  LEU A 260     -14.353  -9.719  40.414  1.00  1.31           C  
ATOM   4121  CG  LEU A 260     -14.407 -11.185  39.970  1.00  1.31           C  
ATOM   4122  CD1 LEU A 260     -14.587 -11.236  38.528  1.00  1.31           C  
ATOM   4123  CD2 LEU A 260     -13.140 -11.890  40.370  1.00  1.31           C  
ATOM   4124  H   LEU A 260     -16.325 -10.137  41.915  1.00  1.31           H  
ATOM   4125  HA  LEU A 260     -13.416 -10.094  42.300  1.00  1.31           H  
ATOM   4126 1HB  LEU A 260     -15.263  -9.227  40.056  1.00  1.31           H  
ATOM   4127 2HB  LEU A 260     -13.487  -9.244  39.953  1.00  1.31           H  
ATOM   4128  HG  LEU A 260     -15.260 -11.678  40.438  1.00  1.31           H  
ATOM   4129 1HD1 LEU A 260     -14.629 -12.247  38.196  1.00  1.31           H  
ATOM   4130 2HD1 LEU A 260     -15.505 -10.724  38.267  1.00  1.31           H  
ATOM   4131 3HD1 LEU A 260     -13.763 -10.764  38.083  1.00  1.31           H  
ATOM   4132 1HD2 LEU A 260     -13.190 -12.930  40.050  1.00  1.31           H  
ATOM   4133 2HD2 LEU A 260     -12.287 -11.403  39.892  1.00  1.31           H  
ATOM   4134 3HD2 LEU A 260     -13.029 -11.848  41.454  1.00  1.31           H  
ATOM   4135  N   LYS A 261     -14.993  -7.556  43.162  1.00  1.24           N  
ATOM   4136  CA  LYS A 261     -14.975  -6.148  43.541  1.00  1.24           C  
ATOM   4137  C   LYS A 261     -13.605  -5.656  43.958  1.00  1.24           C  
ATOM   4138  O   LYS A 261     -13.151  -4.607  43.494  1.00  1.24           O  
ATOM   4139  CB  LYS A 261     -15.916  -5.929  44.722  1.00  1.24           C  
ATOM   4140  CG  LYS A 261     -16.039  -4.487  45.231  1.00  1.24           C  
ATOM   4141  CD  LYS A 261     -16.947  -4.440  46.463  1.00  1.24           C  
ATOM   4142  CE  LYS A 261     -17.045  -3.049  47.046  1.00  1.24           C  
ATOM   4143  NZ  LYS A 261     -17.842  -3.038  48.303  1.00  1.24           N  
ATOM   4144  H   LYS A 261     -15.726  -8.142  43.564  1.00  1.24           H  
ATOM   4145  HA  LYS A 261     -15.307  -5.558  42.687  1.00  1.24           H  
ATOM   4146 1HB  LYS A 261     -16.908  -6.262  44.435  1.00  1.24           H  
ATOM   4147 2HB  LYS A 261     -15.604  -6.556  45.554  1.00  1.24           H  
ATOM   4148 1HG  LYS A 261     -15.053  -4.099  45.492  1.00  1.24           H  
ATOM   4149 2HG  LYS A 261     -16.468  -3.855  44.450  1.00  1.24           H  
ATOM   4150 1HD  LYS A 261     -17.943  -4.781  46.205  1.00  1.24           H  
ATOM   4151 2HD  LYS A 261     -16.547  -5.109  47.223  1.00  1.24           H  
ATOM   4152 1HE  LYS A 261     -16.043  -2.680  47.258  1.00  1.24           H  
ATOM   4153 2HE  LYS A 261     -17.525  -2.386  46.320  1.00  1.24           H  
ATOM   4154 1HZ  LYS A 261     -17.884  -2.092  48.666  1.00  1.24           H  
ATOM   4155 2HZ  LYS A 261     -18.782  -3.370  48.111  1.00  1.24           H  
ATOM   4156 3HZ  LYS A 261     -17.406  -3.639  48.986  1.00  1.24           H  
ATOM   4157  N   ARG A 262     -12.934  -6.404  44.838  1.00  1.17           N  
ATOM   4158  CA  ARG A 262     -11.640  -5.974  45.351  1.00  1.17           C  
ATOM   4159  C   ARG A 262     -10.578  -5.906  44.266  1.00  1.17           C  
ATOM   4160  O   ARG A 262      -9.776  -4.982  44.238  1.00  1.17           O  
ATOM   4161  CB  ARG A 262     -11.167  -6.915  46.446  1.00  1.17           C  
ATOM   4162  CG  ARG A 262     -11.953  -6.829  47.749  1.00  1.17           C  
ATOM   4163  CD  ARG A 262     -11.469  -7.823  48.756  1.00  1.17           C  
ATOM   4164  NE  ARG A 262     -12.212  -7.743  50.008  1.00  1.17           N  
ATOM   4165  CZ  ARG A 262     -12.078  -8.606  51.037  1.00  1.17           C  
ATOM   4166  NH1 ARG A 262     -11.229  -9.607  50.953  1.00  1.17           N  
ATOM   4167  NH2 ARG A 262     -12.801  -8.446  52.132  1.00  1.17           N  
ATOM   4168  H   ARG A 262     -13.344  -7.270  45.165  1.00  1.17           H  
ATOM   4169  HA  ARG A 262     -11.760  -4.979  45.780  1.00  1.17           H  
ATOM   4170 1HB  ARG A 262     -11.229  -7.943  46.089  1.00  1.17           H  
ATOM   4171 2HB  ARG A 262     -10.118  -6.711  46.671  1.00  1.17           H  
ATOM   4172 1HG  ARG A 262     -11.843  -5.831  48.172  1.00  1.17           H  
ATOM   4173 2HG  ARG A 262     -13.009  -7.025  47.547  1.00  1.17           H  
ATOM   4174 1HD  ARG A 262     -11.586  -8.830  48.355  1.00  1.17           H  
ATOM   4175 2HD  ARG A 262     -10.418  -7.639  48.971  1.00  1.17           H  
ATOM   4176  HE  ARG A 262     -12.875  -6.987  50.114  1.00  1.17           H  
ATOM   4177 1HH1 ARG A 262     -10.676  -9.731  50.116  1.00  1.17           H  
ATOM   4178 2HH1 ARG A 262     -11.130 -10.252  51.723  1.00  1.17           H  
ATOM   4179 1HH2 ARG A 262     -13.454  -7.678  52.199  1.00  1.17           H  
ATOM   4180 2HH2 ARG A 262     -12.701  -9.091  52.902  1.00  1.17           H  
ATOM   4181  N   ILE A 263     -10.601  -6.855  43.344  1.00  1.11           N  
ATOM   4182  CA  ILE A 263      -9.615  -6.909  42.271  1.00  1.11           C  
ATOM   4183  C   ILE A 263      -9.805  -5.739  41.316  1.00  1.11           C  
ATOM   4184  O   ILE A 263      -8.853  -5.068  40.895  1.00  1.11           O  
ATOM   4185  CB  ILE A 263      -9.747  -8.234  41.515  1.00  1.11           C  
ATOM   4186  CG1 ILE A 263      -9.348  -9.383  42.435  1.00  1.11           C  
ATOM   4187  CG2 ILE A 263      -8.908  -8.217  40.262  1.00  1.11           C  
ATOM   4188  CD1 ILE A 263      -9.705 -10.733  41.891  1.00  1.11           C  
ATOM   4189  H   ILE A 263     -11.317  -7.567  43.389  1.00  1.11           H  
ATOM   4190  HA  ILE A 263      -8.618  -6.843  42.707  1.00  1.11           H  
ATOM   4191  HB  ILE A 263     -10.793  -8.386  41.238  1.00  1.11           H  
ATOM   4192 1HG1 ILE A 263      -8.271  -9.345  42.597  1.00  1.11           H  
ATOM   4193 2HG1 ILE A 263      -9.847  -9.254  43.396  1.00  1.11           H  
ATOM   4194 1HG2 ILE A 263      -9.029  -9.165  39.735  1.00  1.11           H  
ATOM   4195 2HG2 ILE A 263      -9.239  -7.399  39.624  1.00  1.11           H  
ATOM   4196 3HG2 ILE A 263      -7.860  -8.075  40.523  1.00  1.11           H  
ATOM   4197 1HD1 ILE A 263      -9.395 -11.505  42.596  1.00  1.11           H  
ATOM   4198 2HD1 ILE A 263     -10.778 -10.784  41.748  1.00  1.11           H  
ATOM   4199 3HD1 ILE A 263      -9.202 -10.889  40.937  1.00  1.11           H  
ATOM   4200  N   ILE A 264     -11.067  -5.497  40.988  1.00  1.06           N  
ATOM   4201  CA  ILE A 264     -11.457  -4.444  40.074  1.00  1.06           C  
ATOM   4202  C   ILE A 264     -11.056  -3.080  40.678  1.00  1.06           C  
ATOM   4203  O   ILE A 264     -10.456  -2.229  39.997  1.00  1.06           O  
ATOM   4204  CB  ILE A 264     -12.992  -4.497  39.889  1.00  1.06           C  
ATOM   4205  CG1 ILE A 264     -13.453  -5.804  39.144  1.00  1.06           C  
ATOM   4206  CG2 ILE A 264     -13.402  -3.332  39.096  1.00  1.06           C  
ATOM   4207  CD1 ILE A 264     -14.973  -6.060  39.220  1.00  1.06           C  
ATOM   4208  H   ILE A 264     -11.796  -6.095  41.378  1.00  1.06           H  
ATOM   4209  HA  ILE A 264     -10.954  -4.583  39.122  1.00  1.06           H  
ATOM   4210  HB  ILE A 264     -13.484  -4.477  40.860  1.00  1.06           H  
ATOM   4211 1HG1 ILE A 264     -13.204  -5.735  38.125  1.00  1.06           H  
ATOM   4212 2HG1 ILE A 264     -12.930  -6.655  39.561  1.00  1.06           H  
ATOM   4213 1HG2 ILE A 264     -14.473  -3.366  38.965  1.00  1.06           H  
ATOM   4214 2HG2 ILE A 264     -13.112  -2.423  39.616  1.00  1.06           H  
ATOM   4215 3HG2 ILE A 264     -12.921  -3.361  38.140  1.00  1.06           H  
ATOM   4216 1HD1 ILE A 264     -15.222  -6.974  38.679  1.00  1.06           H  
ATOM   4217 2HD1 ILE A 264     -15.278  -6.170  40.261  1.00  1.06           H  
ATOM   4218 3HD1 ILE A 264     -15.500  -5.227  38.784  1.00  1.06           H  
ATOM   4219  N   THR A 265     -11.362  -2.907  41.969  1.00  1.02           N  
ATOM   4220  CA  THR A 265     -11.076  -1.693  42.718  1.00  1.02           C  
ATOM   4221  C   THR A 265      -9.580  -1.435  42.853  1.00  1.02           C  
ATOM   4222  O   THR A 265      -9.119  -0.317  42.613  1.00  1.02           O  
ATOM   4223  CB  THR A 265     -11.666  -1.802  44.127  1.00  1.02           C  
ATOM   4224  OG1 THR A 265     -13.073  -1.997  44.027  1.00  1.02           O  
ATOM   4225  CG2 THR A 265     -11.394  -0.535  44.910  1.00  1.02           C  
ATOM   4226  H   THR A 265     -11.854  -3.654  42.463  1.00  1.02           H  
ATOM   4227  HA  THR A 265     -11.529  -0.850  42.198  1.00  1.02           H  
ATOM   4228  HB  THR A 265     -11.221  -2.653  44.642  1.00  1.02           H  
ATOM   4229  HG1 THR A 265     -13.232  -2.893  43.655  1.00  1.02           H  
ATOM   4230 1HG2 THR A 265     -11.819  -0.625  45.906  1.00  1.02           H  
ATOM   4231 2HG2 THR A 265     -10.314  -0.374  44.989  1.00  1.02           H  
ATOM   4232 3HG2 THR A 265     -11.850   0.300  44.399  1.00  1.02           H  
ATOM   4233  N   GLN A 266      -8.814  -2.475  43.214  1.00  0.99           N  
ATOM   4234  CA  GLN A 266      -7.375  -2.325  43.401  1.00  0.99           C  
ATOM   4235  C   GLN A 266      -6.718  -1.891  42.114  1.00  0.99           C  
ATOM   4236  O   GLN A 266      -5.818  -1.045  42.130  1.00  0.99           O  
ATOM   4237  CB  GLN A 266      -6.762  -3.635  43.896  1.00  0.99           C  
ATOM   4238  CG  GLN A 266      -7.105  -3.977  45.339  1.00  0.99           C  
ATOM   4239  CD  GLN A 266      -6.698  -5.393  45.717  1.00  0.99           C  
ATOM   4240  OE1 GLN A 266      -6.444  -6.248  44.858  1.00  0.99           O  
ATOM   4241  NE2 GLN A 266      -6.641  -5.656  47.018  1.00  0.99           N  
ATOM   4242  H   GLN A 266      -9.238  -3.382  43.402  1.00  0.99           H  
ATOM   4243  HA  GLN A 266      -7.205  -1.554  44.151  1.00  0.99           H  
ATOM   4244 1HB  GLN A 266      -7.123  -4.454  43.269  1.00  0.99           H  
ATOM   4245 2HB  GLN A 266      -5.680  -3.595  43.796  1.00  0.99           H  
ATOM   4246 1HG  GLN A 266      -6.545  -3.295  45.978  1.00  0.99           H  
ATOM   4247 2HG  GLN A 266      -8.160  -3.843  45.520  1.00  0.99           H  
ATOM   4248 1HE2 GLN A 266      -6.383  -6.568  47.334  1.00  0.99           H  
ATOM   4249 2HE2 GLN A 266      -6.856  -4.939  47.682  1.00  0.99           H  
ATOM   4250  N   TYR A 267      -7.175  -2.428  40.989  1.00  0.98           N  
ATOM   4251  CA  TYR A 267      -6.627  -1.986  39.729  1.00  0.98           C  
ATOM   4252  C   TYR A 267      -6.829  -0.497  39.552  1.00  0.98           C  
ATOM   4253  O   TYR A 267      -5.892   0.234  39.225  1.00  0.98           O  
ATOM   4254  CB  TYR A 267      -7.231  -2.709  38.556  1.00  0.98           C  
ATOM   4255  CG  TYR A 267      -6.685  -2.149  37.277  1.00  0.98           C  
ATOM   4256  CD1 TYR A 267      -5.407  -2.500  36.869  1.00  0.98           C  
ATOM   4257  CD2 TYR A 267      -7.435  -1.265  36.526  1.00  0.98           C  
ATOM   4258  CE1 TYR A 267      -4.880  -1.960  35.727  1.00  0.98           C  
ATOM   4259  CE2 TYR A 267      -6.903  -0.734  35.389  1.00  0.98           C  
ATOM   4260  CZ  TYR A 267      -5.634  -1.068  34.990  1.00  0.98           C  
ATOM   4261  OH  TYR A 267      -5.108  -0.514  33.841  1.00  0.98           O  
ATOM   4262  H   TYR A 267      -7.894  -3.159  41.006  1.00  0.98           H  
ATOM   4263  HA  TYR A 267      -5.554  -2.177  39.735  1.00  0.98           H  
ATOM   4264 1HB  TYR A 267      -6.986  -3.737  38.636  1.00  0.98           H  
ATOM   4265 2HB  TYR A 267      -8.316  -2.609  38.555  1.00  0.98           H  
ATOM   4266  HD1 TYR A 267      -4.818  -3.197  37.465  1.00  0.98           H  
ATOM   4267  HD2 TYR A 267      -8.441  -0.986  36.847  1.00  0.98           H  
ATOM   4268  HE1 TYR A 267      -3.873  -2.228  35.407  1.00  0.98           H  
ATOM   4269  HE2 TYR A 267      -7.470  -0.045  34.805  1.00  0.98           H  
ATOM   4270  HH  TYR A 267      -4.207  -0.827  33.717  1.00  0.98           H  
ATOM   4271  N   CYS A 268      -8.061  -0.038  39.751  1.00  0.98           N  
ATOM   4272  CA  CYS A 268      -8.341   1.370  39.557  1.00  0.98           C  
ATOM   4273  C   CYS A 268      -7.431   2.224  40.462  1.00  0.98           C  
ATOM   4274  O   CYS A 268      -6.880   3.234  40.011  1.00  0.98           O  
ATOM   4275  CB  CYS A 268      -9.799   1.641  39.856  1.00  0.98           C  
ATOM   4276  SG  CYS A 268     -10.944   0.819  38.710  1.00  0.98           S  
ATOM   4277  H   CYS A 268      -8.810  -0.684  40.019  1.00  0.98           H  
ATOM   4278  HA  CYS A 268      -8.142   1.626  38.515  1.00  0.98           H  
ATOM   4279 1HB  CYS A 268     -10.037   1.331  40.872  1.00  0.98           H  
ATOM   4280 2HB  CYS A 268      -9.964   2.707  39.779  1.00  0.98           H  
ATOM   4281  HG  CYS A 268     -10.664  -0.444  39.131  1.00  0.98           H  
ATOM   4282  N   ASP A 269      -7.230   1.786  41.728  1.00  0.99           N  
ATOM   4283  CA  ASP A 269      -6.324   2.497  42.648  1.00  0.99           C  
ATOM   4284  C   ASP A 269      -4.892   2.534  42.130  1.00  0.99           C  
ATOM   4285  O   ASP A 269      -4.216   3.564  42.239  1.00  0.99           O  
ATOM   4286  CB  ASP A 269      -6.311   1.866  44.055  1.00  0.99           C  
ATOM   4287  CG  ASP A 269      -7.519   2.197  44.952  1.00  0.99           C  
ATOM   4288  OD1 ASP A 269      -8.238   3.135  44.655  1.00  0.99           O  
ATOM   4289  OD2 ASP A 269      -7.703   1.534  45.944  1.00  0.99           O  
ATOM   4290  H   ASP A 269      -7.724   0.949  42.045  1.00  0.99           H  
ATOM   4291  HA  ASP A 269      -6.675   3.523  42.739  1.00  0.99           H  
ATOM   4292 1HB  ASP A 269      -6.260   0.784  43.947  1.00  0.99           H  
ATOM   4293 2HB  ASP A 269      -5.405   2.172  44.573  1.00  0.99           H  
ATOM   4294  N   HIS A 270      -4.444   1.435  41.522  1.00  1.01           N  
ATOM   4295  CA  HIS A 270      -3.104   1.346  40.957  1.00  1.01           C  
ATOM   4296  C   HIS A 270      -2.942   2.428  39.907  1.00  1.01           C  
ATOM   4297  O   HIS A 270      -1.936   3.140  39.877  1.00  1.01           O  
ATOM   4298  CB  HIS A 270      -2.847  -0.033  40.337  1.00  1.01           C  
ATOM   4299  CG  HIS A 270      -1.468  -0.213  39.782  1.00  1.01           C  
ATOM   4300  ND1 HIS A 270      -0.353  -0.375  40.584  1.00  1.01           N  
ATOM   4301  CD2 HIS A 270      -1.024  -0.268  38.507  1.00  1.01           C  
ATOM   4302  CE1 HIS A 270       0.716  -0.521  39.820  1.00  1.01           C  
ATOM   4303  NE2 HIS A 270       0.338  -0.463  38.560  1.00  1.01           N  
ATOM   4304  H   HIS A 270      -5.049   0.613  41.478  1.00  1.01           H  
ATOM   4305  HA  HIS A 270      -2.362   1.515  41.734  1.00  1.01           H  
ATOM   4306 1HB  HIS A 270      -3.035  -0.807  41.082  1.00  1.01           H  
ATOM   4307 2HB  HIS A 270      -3.537  -0.198  39.523  1.00  1.01           H  
ATOM   4308  HD2 HIS A 270      -1.634  -0.177  37.606  1.00  1.01           H  
ATOM   4309  HE1 HIS A 270       1.736  -0.667  40.172  1.00  1.01           H  
ATOM   4310  HE2 HIS A 270       0.945  -0.547  37.757  1.00  1.01           H  
ATOM   4311  N   ILE A 271      -3.945   2.559  39.048  1.00  1.03           N  
ATOM   4312  CA  ILE A 271      -3.872   3.547  37.994  1.00  1.03           C  
ATOM   4313  C   ILE A 271      -3.873   4.970  38.549  1.00  1.03           C  
ATOM   4314  O   ILE A 271      -3.101   5.820  38.084  1.00  1.03           O  
ATOM   4315  CB  ILE A 271      -5.016   3.353  37.006  1.00  1.03           C  
ATOM   4316  CG1 ILE A 271      -4.860   2.007  36.358  1.00  1.03           C  
ATOM   4317  CG2 ILE A 271      -5.029   4.450  36.002  1.00  1.03           C  
ATOM   4318  CD1 ILE A 271      -3.536   1.829  35.696  1.00  1.03           C  
ATOM   4319  H   ILE A 271      -4.751   1.935  39.129  1.00  1.03           H  
ATOM   4320  HA  ILE A 271      -2.941   3.401  37.455  1.00  1.03           H  
ATOM   4321  HB  ILE A 271      -5.963   3.343  37.548  1.00  1.03           H  
ATOM   4322 1HG1 ILE A 271      -4.983   1.231  37.110  1.00  1.03           H  
ATOM   4323 2HG1 ILE A 271      -5.638   1.892  35.610  1.00  1.03           H  
ATOM   4324 1HG2 ILE A 271      -5.844   4.292  35.318  1.00  1.03           H  
ATOM   4325 2HG2 ILE A 271      -5.164   5.388  36.520  1.00  1.03           H  
ATOM   4326 3HG2 ILE A 271      -4.088   4.463  35.452  1.00  1.03           H  
ATOM   4327 1HD1 ILE A 271      -3.469   0.850  35.245  1.00  1.03           H  
ATOM   4328 2HD1 ILE A 271      -3.402   2.591  34.929  1.00  1.03           H  
ATOM   4329 3HD1 ILE A 271      -2.771   1.924  36.448  1.00  1.03           H  
ATOM   4330  N   SER A 272      -4.691   5.246  39.569  1.00  1.04           N  
ATOM   4331  CA  SER A 272      -4.664   6.585  40.149  1.00  1.04           C  
ATOM   4332  C   SER A 272      -3.268   6.875  40.703  1.00  1.04           C  
ATOM   4333  O   SER A 272      -2.709   7.945  40.465  1.00  1.04           O  
ATOM   4334  CB  SER A 272      -5.678   6.717  41.269  1.00  1.04           C  
ATOM   4335  OG  SER A 272      -6.975   6.643  40.799  1.00  1.04           O  
ATOM   4336  H   SER A 272      -5.334   4.531  39.920  1.00  1.04           H  
ATOM   4337  HA  SER A 272      -4.893   7.312  39.369  1.00  1.04           H  
ATOM   4338 1HB  SER A 272      -5.515   5.928  42.002  1.00  1.04           H  
ATOM   4339 2HB  SER A 272      -5.534   7.669  41.778  1.00  1.04           H  
ATOM   4340  HG  SER A 272      -7.531   6.801  41.593  1.00  1.04           H  
ATOM   4341  N   TRP A 273      -2.679   5.878  41.368  1.00  1.05           N  
ATOM   4342  CA  TRP A 273      -1.343   5.973  41.942  1.00  1.05           C  
ATOM   4343  C   TRP A 273      -0.287   6.247  40.873  1.00  1.05           C  
ATOM   4344  O   TRP A 273       0.566   7.127  41.047  1.00  1.05           O  
ATOM   4345  CB  TRP A 273      -1.057   4.702  42.745  1.00  1.05           C  
ATOM   4346  CG  TRP A 273       0.305   4.568  43.294  1.00  1.05           C  
ATOM   4347  CD1 TRP A 273       0.799   5.103  44.444  1.00  1.05           C  
ATOM   4348  CD2 TRP A 273       1.362   3.766  42.734  1.00  1.05           C  
ATOM   4349  NE1 TRP A 273       2.102   4.707  44.625  1.00  1.05           N  
ATOM   4350  CE2 TRP A 273       2.460   3.883  43.586  1.00  1.05           C  
ATOM   4351  CE3 TRP A 273       1.458   2.959  41.601  1.00  1.05           C  
ATOM   4352  CZ2 TRP A 273       3.654   3.229  43.334  1.00  1.05           C  
ATOM   4353  CZ3 TRP A 273       2.652   2.304  41.351  1.00  1.05           C  
ATOM   4354  CH2 TRP A 273       3.722   2.436  42.190  1.00  1.05           C  
ATOM   4355  H   TRP A 273      -3.201   5.015  41.516  1.00  1.05           H  
ATOM   4356  HA  TRP A 273      -1.335   6.805  42.641  1.00  1.05           H  
ATOM   4357 1HB  TRP A 273      -1.764   4.641  43.572  1.00  1.05           H  
ATOM   4358 2HB  TRP A 273      -1.239   3.841  42.121  1.00  1.05           H  
ATOM   4359  HD1 TRP A 273       0.244   5.751  45.119  1.00  1.05           H  
ATOM   4360  HE1 TRP A 273       2.695   4.970  45.400  1.00  1.05           H  
ATOM   4361  HE3 TRP A 273       0.603   2.848  40.929  1.00  1.05           H  
ATOM   4362  HZ2 TRP A 273       4.515   3.319  43.996  1.00  1.05           H  
ATOM   4363  HZ3 TRP A 273       2.715   1.677  40.467  1.00  1.05           H  
ATOM   4364  HH2 TRP A 273       4.645   1.905  41.958  1.00  1.05           H  
ATOM   4365  N   LEU A 274      -0.342   5.534  39.749  1.00  1.06           N  
ATOM   4366  CA  LEU A 274       0.633   5.787  38.698  1.00  1.06           C  
ATOM   4367  C   LEU A 274       0.518   7.215  38.170  1.00  1.06           C  
ATOM   4368  O   LEU A 274       1.538   7.883  37.944  1.00  1.06           O  
ATOM   4369  CB  LEU A 274       0.426   4.830  37.522  1.00  1.06           C  
ATOM   4370  CG  LEU A 274       0.777   3.374  37.760  1.00  1.06           C  
ATOM   4371  CD1 LEU A 274       0.360   2.581  36.557  1.00  1.06           C  
ATOM   4372  CD2 LEU A 274       2.260   3.251  38.003  1.00  1.06           C  
ATOM   4373  H   LEU A 274      -1.045   4.802  39.645  1.00  1.06           H  
ATOM   4374  HA  LEU A 274       1.629   5.643  39.111  1.00  1.06           H  
ATOM   4375 1HB  LEU A 274      -0.631   4.867  37.241  1.00  1.06           H  
ATOM   4376 2HB  LEU A 274       1.014   5.185  36.679  1.00  1.06           H  
ATOM   4377  HG  LEU A 274       0.232   2.999  38.621  1.00  1.06           H  
ATOM   4378 1HD1 LEU A 274       0.594   1.538  36.702  1.00  1.06           H  
ATOM   4379 2HD1 LEU A 274      -0.698   2.699  36.412  1.00  1.06           H  
ATOM   4380 3HD1 LEU A 274       0.889   2.950  35.681  1.00  1.06           H  
ATOM   4381 1HD2 LEU A 274       2.511   2.205  38.169  1.00  1.06           H  
ATOM   4382 2HD2 LEU A 274       2.803   3.622  37.135  1.00  1.06           H  
ATOM   4383 3HD2 LEU A 274       2.533   3.839  38.877  1.00  1.06           H  
ATOM   4384  N   HIS A 275      -0.712   7.714  38.030  1.00  1.05           N  
ATOM   4385  CA  HIS A 275      -0.898   9.069  37.537  1.00  1.05           C  
ATOM   4386  C   HIS A 275      -0.411  10.079  38.569  1.00  1.05           C  
ATOM   4387  O   HIS A 275       0.193  11.096  38.219  1.00  1.05           O  
ATOM   4388  CB  HIS A 275      -2.352   9.347  37.181  1.00  1.05           C  
ATOM   4389  CG  HIS A 275      -2.844   8.627  35.974  1.00  1.05           C  
ATOM   4390  ND1 HIS A 275      -2.174   8.647  34.764  1.00  1.05           N  
ATOM   4391  CD2 HIS A 275      -3.966   7.909  35.767  1.00  1.05           C  
ATOM   4392  CE1 HIS A 275      -2.863   7.958  33.877  1.00  1.05           C  
ATOM   4393  NE2 HIS A 275      -3.947   7.502  34.457  1.00  1.05           N  
ATOM   4394  H   HIS A 275      -1.527   7.129  38.231  1.00  1.05           H  
ATOM   4395  HA  HIS A 275      -0.309   9.210  36.635  1.00  1.05           H  
ATOM   4396 1HB  HIS A 275      -2.987   9.069  38.025  1.00  1.05           H  
ATOM   4397 2HB  HIS A 275      -2.482  10.411  37.009  1.00  1.05           H  
ATOM   4398  HD2 HIS A 275      -4.744   7.705  36.502  1.00  1.05           H  
ATOM   4399  HE1 HIS A 275      -2.593   7.797  32.833  1.00  1.05           H  
ATOM   4400  HE2 HIS A 275      -4.656   6.956  33.989  1.00  1.05           H  
ATOM   4401  N   HIS A 276      -0.635   9.786  39.846  1.00  1.03           N  
ATOM   4402  CA  HIS A 276      -0.219  10.663  40.930  1.00  1.03           C  
ATOM   4403  C   HIS A 276       1.297  10.835  40.854  1.00  1.03           C  
ATOM   4404  O   HIS A 276       1.814  11.956  40.868  1.00  1.03           O  
ATOM   4405  CB  HIS A 276      -0.597  10.052  42.280  1.00  1.03           C  
ATOM   4406  CG  HIS A 276      -0.419  10.937  43.461  1.00  1.03           C  
ATOM   4407  ND1 HIS A 276      -1.339  11.909  43.775  1.00  1.03           N  
ATOM   4408  CD2 HIS A 276       0.539  10.998  44.416  1.00  1.03           C  
ATOM   4409  CE1 HIS A 276      -0.966  12.535  44.876  1.00  1.03           C  
ATOM   4410  NE2 HIS A 276       0.173  12.002  45.300  1.00  1.03           N  
ATOM   4411  H   HIS A 276      -1.158   8.943  40.079  1.00  1.03           H  
ATOM   4412  HA  HIS A 276      -0.698  11.639  40.833  1.00  1.03           H  
ATOM   4413 1HB  HIS A 276      -1.644   9.740  42.245  1.00  1.03           H  
ATOM   4414 2HB  HIS A 276      -0.004   9.159  42.448  1.00  1.03           H  
ATOM   4415  HD1 HIS A 276      -2.211  12.059  43.246  1.00  1.03           H  
ATOM   4416  HD2 HIS A 276       1.455  10.422  44.580  1.00  1.03           H  
ATOM   4417  HE1 HIS A 276      -1.576  13.341  45.283  1.00  1.03           H  
ATOM   4418  N   ASN A 277       2.018   9.713  40.765  1.00  1.00           N  
ATOM   4419  CA  ASN A 277       3.472   9.766  40.693  1.00  1.00           C  
ATOM   4420  C   ASN A 277       3.950  10.517  39.446  1.00  1.00           C  
ATOM   4421  O   ASN A 277       4.897  11.310  39.511  1.00  1.00           O  
ATOM   4422  CB  ASN A 277       4.037   8.363  40.705  1.00  1.00           C  
ATOM   4423  CG  ASN A 277       3.950   7.701  42.050  1.00  1.00           C  
ATOM   4424  OD1 ASN A 277       3.777   8.351  43.089  1.00  1.00           O  
ATOM   4425  ND2 ASN A 277       4.096   6.409  42.051  1.00  1.00           N  
ATOM   4426  H   ASN A 277       1.540   8.809  40.755  1.00  1.00           H  
ATOM   4427  HA  ASN A 277       3.842  10.307  41.566  1.00  1.00           H  
ATOM   4428 1HB  ASN A 277       3.483   7.752  39.985  1.00  1.00           H  
ATOM   4429 2HB  ASN A 277       5.077   8.385  40.386  1.00  1.00           H  
ATOM   4430 1HD2 ASN A 277       4.073   5.904  42.915  1.00  1.00           H  
ATOM   4431 2HD2 ASN A 277       4.239   5.922  41.191  1.00  1.00           H  
ATOM   4432  N   ARG A 278       3.278  10.298  38.310  1.00  0.97           N  
ATOM   4433  CA  ARG A 278       3.620  10.998  37.078  1.00  0.97           C  
ATOM   4434  C   ARG A 278       3.414  12.500  37.247  1.00  0.97           C  
ATOM   4435  O   ARG A 278       4.246  13.299  36.815  1.00  0.97           O  
ATOM   4436  CB  ARG A 278       2.794  10.473  35.922  1.00  0.97           C  
ATOM   4437  CG  ARG A 278       3.098  11.058  34.555  1.00  0.97           C  
ATOM   4438  CD  ARG A 278       2.278  10.371  33.514  1.00  0.97           C  
ATOM   4439  NE  ARG A 278       2.387  10.978  32.176  1.00  0.97           N  
ATOM   4440  CZ  ARG A 278       1.649  10.608  31.124  1.00  0.97           C  
ATOM   4441  NH1 ARG A 278       0.759   9.643  31.223  1.00  0.97           N  
ATOM   4442  NH2 ARG A 278       1.833  11.236  29.997  1.00  0.97           N  
ATOM   4443  H   ARG A 278       2.522   9.610  38.291  1.00  0.97           H  
ATOM   4444  HA  ARG A 278       4.671  10.813  36.857  1.00  0.97           H  
ATOM   4445 1HB  ARG A 278       2.914   9.392  35.859  1.00  0.97           H  
ATOM   4446 2HB  ARG A 278       1.744  10.659  36.124  1.00  0.97           H  
ATOM   4447 1HG  ARG A 278       2.863  12.112  34.561  1.00  0.97           H  
ATOM   4448 2HG  ARG A 278       4.153  10.920  34.316  1.00  0.97           H  
ATOM   4449 1HD  ARG A 278       2.602   9.335  33.440  1.00  0.97           H  
ATOM   4450 2HD  ARG A 278       1.231  10.392  33.816  1.00  0.97           H  
ATOM   4451  HE  ARG A 278       3.054  11.748  32.000  1.00  0.97           H  
ATOM   4452 1HH1 ARG A 278       0.636   9.166  32.105  1.00  0.97           H  
ATOM   4453 2HH1 ARG A 278       0.209   9.378  30.421  1.00  0.97           H  
ATOM   4454 1HH2 ARG A 278       2.542  11.984  29.977  1.00  0.97           H  
ATOM   4455 2HH2 ARG A 278       1.300  10.998  29.181  1.00  0.97           H  
ATOM   4456  N   THR A 279       2.324  12.882  37.916  1.00  0.92           N  
ATOM   4457  CA  THR A 279       2.001  14.280  38.149  1.00  0.92           C  
ATOM   4458  C   THR A 279       3.147  14.930  38.897  1.00  0.92           C  
ATOM   4459  O   THR A 279       3.615  16.014  38.534  1.00  0.92           O  
ATOM   4460  CB  THR A 279       0.726  14.407  39.011  1.00  0.92           C  
ATOM   4461  OG1 THR A 279      -0.360  13.791  38.343  1.00  0.92           O  
ATOM   4462  CG2 THR A 279       0.382  15.834  39.262  1.00  0.92           C  
ATOM   4463  H   THR A 279       1.672  12.175  38.247  1.00  0.92           H  
ATOM   4464  HA  THR A 279       1.861  14.783  37.193  1.00  0.92           H  
ATOM   4465  HB  THR A 279       0.882  13.929  39.957  1.00  0.92           H  
ATOM   4466  HG1 THR A 279      -0.190  12.823  38.277  1.00  0.92           H  
ATOM   4467 1HG2 THR A 279      -0.516  15.889  39.875  1.00  0.92           H  
ATOM   4468 2HG2 THR A 279       1.208  16.323  39.778  1.00  0.92           H  
ATOM   4469 3HG2 THR A 279       0.193  16.313  38.323  1.00  0.92           H  
ATOM   4470  N   GLN A 280       3.621  14.243  39.938  1.00  0.88           N  
ATOM   4471  CA  GLN A 280       4.701  14.768  40.750  1.00  0.88           C  
ATOM   4472  C   GLN A 280       5.980  14.903  39.934  1.00  0.88           C  
ATOM   4473  O   GLN A 280       6.676  15.917  40.031  1.00  0.88           O  
ATOM   4474  CB  GLN A 280       4.951  13.833  41.934  1.00  0.88           C  
ATOM   4475  CG  GLN A 280       3.834  13.810  42.954  1.00  0.88           C  
ATOM   4476  CD  GLN A 280       4.071  12.775  44.031  1.00  0.88           C  
ATOM   4477  OE1 GLN A 280       4.899  11.869  43.881  1.00  0.88           O  
ATOM   4478  NE2 GLN A 280       3.344  12.899  45.127  1.00  0.88           N  
ATOM   4479  H   GLN A 280       3.183  13.352  40.183  1.00  0.88           H  
ATOM   4480  HA  GLN A 280       4.417  15.752  41.116  1.00  0.88           H  
ATOM   4481 1HB  GLN A 280       5.084  12.817  41.568  1.00  0.88           H  
ATOM   4482 2HB  GLN A 280       5.870  14.122  42.437  1.00  0.88           H  
ATOM   4483 1HG  GLN A 280       3.763  14.787  43.426  1.00  0.88           H  
ATOM   4484 2HG  GLN A 280       2.899  13.571  42.450  1.00  0.88           H  
ATOM   4485 1HE2 GLN A 280       3.445  12.242  45.873  1.00  0.88           H  
ATOM   4486 2HE2 GLN A 280       2.675  13.641  45.205  1.00  0.88           H  
ATOM   4487  N   ALA A 281       6.273  13.911  39.086  1.00  0.85           N  
ATOM   4488  CA  ALA A 281       7.475  13.967  38.265  1.00  0.85           C  
ATOM   4489  C   ALA A 281       7.446  15.169  37.330  1.00  0.85           C  
ATOM   4490  O   ALA A 281       8.452  15.867  37.167  1.00  0.85           O  
ATOM   4491  CB  ALA A 281       7.610  12.693  37.455  1.00  0.85           C  
ATOM   4492  H   ALA A 281       5.669  13.086  39.045  1.00  0.85           H  
ATOM   4493  HA  ALA A 281       8.333  14.069  38.928  1.00  0.85           H  
ATOM   4494 1HB  ALA A 281       8.521  12.732  36.862  1.00  0.85           H  
ATOM   4495 2HB  ALA A 281       7.646  11.837  38.130  1.00  0.85           H  
ATOM   4496 3HB  ALA A 281       6.751  12.596  36.795  1.00  0.85           H  
ATOM   4497  N   ILE A 282       6.275  15.443  36.764  1.00  0.81           N  
ATOM   4498  CA  ILE A 282       6.110  16.556  35.846  1.00  0.81           C  
ATOM   4499  C   ILE A 282       6.302  17.860  36.595  1.00  0.81           C  
ATOM   4500  O   ILE A 282       6.975  18.767  36.104  1.00  0.81           O  
ATOM   4501  CB  ILE A 282       4.742  16.516  35.186  1.00  0.81           C  
ATOM   4502  CG1 ILE A 282       4.641  15.306  34.288  1.00  0.81           C  
ATOM   4503  CG2 ILE A 282       4.540  17.782  34.352  1.00  0.81           C  
ATOM   4504  CD1 ILE A 282       3.237  15.023  33.872  1.00  0.81           C  
ATOM   4505  H   ILE A 282       5.482  14.824  36.942  1.00  0.81           H  
ATOM   4506  HA  ILE A 282       6.871  16.485  35.069  1.00  0.81           H  
ATOM   4507  HB  ILE A 282       3.968  16.431  35.944  1.00  0.81           H  
ATOM   4508 1HG1 ILE A 282       5.239  15.475  33.388  1.00  0.81           H  
ATOM   4509 2HG1 ILE A 282       5.040  14.440  34.805  1.00  0.81           H  
ATOM   4510 1HG2 ILE A 282       3.577  17.735  33.870  1.00  0.81           H  
ATOM   4511 2HG2 ILE A 282       4.593  18.658  34.991  1.00  0.81           H  
ATOM   4512 3HG2 ILE A 282       5.307  17.844  33.595  1.00  0.81           H  
ATOM   4513 1HD1 ILE A 282       3.231  14.147  33.229  1.00  0.81           H  
ATOM   4514 2HD1 ILE A 282       2.626  14.832  34.754  1.00  0.81           H  
ATOM   4515 3HD1 ILE A 282       2.847  15.875  33.333  1.00  0.81           H  
ATOM   4516  N   LYS A 283       5.707  17.973  37.786  1.00  0.78           N  
ATOM   4517  CA  LYS A 283       5.884  19.192  38.558  1.00  0.78           C  
ATOM   4518  C   LYS A 283       7.362  19.410  38.891  1.00  0.78           C  
ATOM   4519  O   LYS A 283       7.858  20.540  38.825  1.00  0.78           O  
ATOM   4520  CB  LYS A 283       5.028  19.166  39.827  1.00  0.78           C  
ATOM   4521  CG  LYS A 283       3.528  19.330  39.569  1.00  0.78           C  
ATOM   4522  CD  LYS A 283       2.719  19.290  40.863  1.00  0.78           C  
ATOM   4523  CE  LYS A 283       1.229  19.548  40.608  1.00  0.78           C  
ATOM   4524  NZ  LYS A 283       0.426  19.482  41.865  1.00  0.78           N  
ATOM   4525  H   LYS A 283       5.133  17.209  38.150  1.00  0.78           H  
ATOM   4526  HA  LYS A 283       5.553  20.030  37.953  1.00  0.78           H  
ATOM   4527 1HB  LYS A 283       5.175  18.210  40.336  1.00  0.78           H  
ATOM   4528 2HB  LYS A 283       5.352  19.954  40.504  1.00  0.78           H  
ATOM   4529 1HG  LYS A 283       3.339  20.266  39.043  1.00  0.78           H  
ATOM   4530 2HG  LYS A 283       3.209  18.513  38.942  1.00  0.78           H  
ATOM   4531 1HD  LYS A 283       2.830  18.304  41.319  1.00  0.78           H  
ATOM   4532 2HD  LYS A 283       3.098  20.039  41.557  1.00  0.78           H  
ATOM   4533 1HE  LYS A 283       1.111  20.535  40.167  1.00  0.78           H  
ATOM   4534 2HE  LYS A 283       0.846  18.806  39.913  1.00  0.78           H  
ATOM   4535 1HZ  LYS A 283      -0.554  19.663  41.654  1.00  0.78           H  
ATOM   4536 2HZ  LYS A 283       0.514  18.565  42.275  1.00  0.78           H  
ATOM   4537 3HZ  LYS A 283       0.760  20.176  42.515  1.00  0.78           H  
ATOM   4538  N   LYS A 284       8.094  18.332  39.193  1.00  0.79           N  
ATOM   4539  CA  LYS A 284       9.510  18.498  39.482  1.00  0.79           C  
ATOM   4540  C   LYS A 284      10.235  19.028  38.249  1.00  0.79           C  
ATOM   4541  O   LYS A 284      11.076  19.918  38.362  1.00  0.79           O  
ATOM   4542  CB  LYS A 284      10.133  17.178  39.942  1.00  0.79           C  
ATOM   4543  CG  LYS A 284       9.694  16.727  41.335  1.00  0.79           C  
ATOM   4544  CD  LYS A 284      10.303  15.383  41.703  1.00  0.79           C  
ATOM   4545  CE  LYS A 284       9.827  14.918  43.071  1.00  0.79           C  
ATOM   4546  NZ  LYS A 284      10.386  13.583  43.430  1.00  0.79           N  
ATOM   4547  H   LYS A 284       7.657  17.412  39.258  1.00  0.79           H  
ATOM   4548  HA  LYS A 284       9.619  19.232  40.279  1.00  0.79           H  
ATOM   4549 1HB  LYS A 284       9.862  16.391  39.241  1.00  0.79           H  
ATOM   4550 2HB  LYS A 284      11.218  17.264  39.934  1.00  0.79           H  
ATOM   4551 1HG  LYS A 284      10.009  17.470  42.066  1.00  0.79           H  
ATOM   4552 2HG  LYS A 284       8.614  16.652  41.369  1.00  0.79           H  
ATOM   4553 1HD  LYS A 284      10.012  14.642  40.956  1.00  0.79           H  
ATOM   4554 2HD  LYS A 284      11.389  15.462  41.709  1.00  0.79           H  
ATOM   4555 1HE  LYS A 284      10.134  15.644  43.822  1.00  0.79           H  
ATOM   4556 2HE  LYS A 284       8.737  14.854  43.064  1.00  0.79           H  
ATOM   4557 1HZ  LYS A 284      10.046  13.308  44.341  1.00  0.79           H  
ATOM   4558 2HZ  LYS A 284      10.095  12.901  42.743  1.00  0.79           H  
ATOM   4559 3HZ  LYS A 284      11.394  13.633  43.449  1.00  0.79           H  
ATOM   4560  N   GLN A 285       9.871  18.530  37.059  1.00  0.88           N  
ATOM   4561  CA  GLN A 285      10.494  19.008  35.824  1.00  0.88           C  
ATOM   4562  C   GLN A 285      10.151  20.477  35.576  1.00  0.88           C  
ATOM   4563  O   GLN A 285      11.006  21.267  35.193  1.00  0.88           O  
ATOM   4564  CB  GLN A 285      10.061  18.154  34.634  1.00  0.88           C  
ATOM   4565  CG  GLN A 285      10.614  16.750  34.642  1.00  0.88           C  
ATOM   4566  CD  GLN A 285      10.068  15.905  33.510  1.00  0.88           C  
ATOM   4567  OE1 GLN A 285       8.869  15.916  33.225  1.00  0.88           O  
ATOM   4568  NE2 GLN A 285      10.954  15.167  32.846  1.00  0.88           N  
ATOM   4569  H   GLN A 285       9.178  17.781  37.022  1.00  0.88           H  
ATOM   4570  HA  GLN A 285      11.576  18.927  35.929  1.00  0.88           H  
ATOM   4571 1HB  GLN A 285       8.974  18.093  34.602  1.00  0.88           H  
ATOM   4572 2HB  GLN A 285      10.396  18.628  33.720  1.00  0.88           H  
ATOM   4573 1HG  GLN A 285      11.699  16.805  34.540  1.00  0.88           H  
ATOM   4574 2HG  GLN A 285      10.354  16.275  35.584  1.00  0.88           H  
ATOM   4575 1HE2 GLN A 285      10.657  14.588  32.084  1.00  0.88           H  
ATOM   4576 2HE2 GLN A 285      11.920  15.190  33.109  1.00  0.88           H  
ATOM   4577  N   LEU A 286       8.921  20.874  35.877  1.00  1.11           N  
ATOM   4578  CA  LEU A 286       8.500  22.262  35.691  1.00  1.11           C  
ATOM   4579  C   LEU A 286       9.300  23.238  36.549  1.00  1.11           C  
ATOM   4580  O   LEU A 286       9.450  24.405  36.182  1.00  1.11           O  
ATOM   4581  CB  LEU A 286       6.999  22.395  35.953  1.00  1.11           C  
ATOM   4582  CG  LEU A 286       6.109  21.785  34.856  1.00  1.11           C  
ATOM   4583  CD1 LEU A 286       4.658  21.734  35.288  1.00  1.11           C  
ATOM   4584  CD2 LEU A 286       6.236  22.675  33.639  1.00  1.11           C  
ATOM   4585  H   LEU A 286       8.243  20.183  36.199  1.00  1.11           H  
ATOM   4586  HA  LEU A 286       8.674  22.522  34.649  1.00  1.11           H  
ATOM   4587 1HB  LEU A 286       6.767  21.900  36.890  1.00  1.11           H  
ATOM   4588 2HB  LEU A 286       6.750  23.450  36.047  1.00  1.11           H  
ATOM   4589  HG  LEU A 286       6.435  20.772  34.624  1.00  1.11           H  
ATOM   4590 1HD1 LEU A 286       4.058  21.314  34.478  1.00  1.11           H  
ATOM   4591 2HD1 LEU A 286       4.565  21.108  36.164  1.00  1.11           H  
ATOM   4592 3HD1 LEU A 286       4.307  22.738  35.516  1.00  1.11           H  
ATOM   4593 1HD2 LEU A 286       5.613  22.301  32.852  1.00  1.11           H  
ATOM   4594 2HD2 LEU A 286       5.907  23.682  33.892  1.00  1.11           H  
ATOM   4595 3HD2 LEU A 286       7.274  22.703  33.312  1.00  1.11           H  
ATOM   4596  N   LYS A 287       9.832  22.761  37.675  1.00  1.60           N  
ATOM   4597  CA  LYS A 287      10.646  23.589  38.559  1.00  1.60           C  
ATOM   4598  C   LYS A 287      12.115  23.712  38.087  1.00  1.60           C  
ATOM   4599  O   LYS A 287      12.890  24.471  38.677  1.00  1.60           O  
ATOM   4600  CB  LYS A 287      10.595  23.039  39.987  1.00  1.60           C  
ATOM   4601  CG  LYS A 287       9.218  23.141  40.648  1.00  1.60           C  
ATOM   4602  CD  LYS A 287       9.224  22.551  42.052  1.00  1.60           C  
ATOM   4603  CE  LYS A 287       7.849  22.641  42.698  1.00  1.60           C  
ATOM   4604  NZ  LYS A 287       7.838  22.049  44.067  1.00  1.60           N  
ATOM   4605  H   LYS A 287       9.626  21.796  37.943  1.00  1.60           H  
ATOM   4606  HA  LYS A 287      10.220  24.590  38.566  1.00  1.60           H  
ATOM   4607 1HB  LYS A 287      10.879  21.984  39.973  1.00  1.60           H  
ATOM   4608 2HB  LYS A 287      11.314  23.566  40.609  1.00  1.60           H  
ATOM   4609 1HG  LYS A 287       8.923  24.188  40.704  1.00  1.60           H  
ATOM   4610 2HG  LYS A 287       8.487  22.613  40.043  1.00  1.60           H  
ATOM   4611 1HD  LYS A 287       9.521  21.502  41.995  1.00  1.60           H  
ATOM   4612 2HD  LYS A 287       9.945  23.083  42.671  1.00  1.60           H  
ATOM   4613 1HE  LYS A 287       7.552  23.686  42.760  1.00  1.60           H  
ATOM   4614 2HE  LYS A 287       7.129  22.105  42.074  1.00  1.60           H  
ATOM   4615 1HZ  LYS A 287       6.911  22.126  44.461  1.00  1.60           H  
ATOM   4616 2HZ  LYS A 287       8.102  21.076  44.015  1.00  1.60           H  
ATOM   4617 3HZ  LYS A 287       8.494  22.545  44.654  1.00  1.60           H  
ATOM   4618  N   GLU A 288      12.502  22.966  37.042  1.00  2.56           N  
ATOM   4619  CA  GLU A 288      13.867  23.000  36.507  1.00  2.56           C  
ATOM   4620  C   GLU A 288      14.039  24.151  35.517  1.00  2.56           C  
ATOM   4621  O   GLU A 288      13.068  24.735  35.030  1.00  2.56           O  
ATOM   4622  CB  GLU A 288      14.270  21.672  35.833  1.00  2.56           C  
ATOM   4623  CG  GLU A 288      14.356  20.463  36.770  1.00  2.56           C  
ATOM   4624  CD  GLU A 288      14.844  19.182  36.081  1.00  2.56           C  
ATOM   4625  OE1 GLU A 288      14.899  19.154  34.873  1.00  2.56           O  
ATOM   4626  OE2 GLU A 288      15.169  18.244  36.776  1.00  2.56           O  
ATOM   4627  H   GLU A 288      11.828  22.360  36.575  1.00  2.56           H  
ATOM   4628  HA  GLU A 288      14.553  23.170  37.338  1.00  2.56           H  
ATOM   4629 1HB  GLU A 288      13.551  21.431  35.054  1.00  2.56           H  
ATOM   4630 2HB  GLU A 288      15.238  21.790  35.349  1.00  2.56           H  
ATOM   4631 1HG  GLU A 288      15.031  20.702  37.589  1.00  2.56           H  
ATOM   4632 2HG  GLU A 288      13.369  20.288  37.192  1.00  2.56           H  
ATOM   4633  N   GLU A 289      15.287  24.482  35.189  1.00  4.08           N  
ATOM   4634  CA  GLU A 289      15.551  25.586  34.265  1.00  4.08           C  
ATOM   4635  C   GLU A 289      15.333  25.197  32.802  1.00  4.08           C  
ATOM   4636  O   GLU A 289      16.277  25.003  32.036  1.00  4.08           O  
ATOM   4637  CB  GLU A 289      16.977  26.101  34.461  1.00  4.08           C  
ATOM   4638  CG  GLU A 289      17.234  26.707  35.843  1.00  4.08           C  
ATOM   4639  CD  GLU A 289      18.645  27.232  36.020  1.00  4.08           C  
ATOM   4640  OE1 GLU A 289      19.455  27.025  35.148  1.00  4.08           O  
ATOM   4641  OE2 GLU A 289      18.905  27.842  37.032  1.00  4.08           O  
ATOM   4642  H   GLU A 289      16.059  23.974  35.596  1.00  4.08           H  
ATOM   4643  HA  GLU A 289      14.864  26.396  34.502  1.00  4.08           H  
ATOM   4644 1HB  GLU A 289      17.682  25.284  34.314  1.00  4.08           H  
ATOM   4645 2HB  GLU A 289      17.194  26.863  33.713  1.00  4.08           H  
ATOM   4646 1HG  GLU A 289      16.533  27.526  36.000  1.00  4.08           H  
ATOM   4647 2HG  GLU A 289      17.035  25.948  36.600  1.00  4.08           H  
ATOM   4648  N   LEU A 290      14.059  25.099  32.448  1.00  5.75           N  
ATOM   4649  CA  LEU A 290      13.580  24.685  31.133  1.00  5.75           C  
ATOM   4650  C   LEU A 290      13.213  25.834  30.182  1.00  5.75           C  
ATOM   4651  O   LEU A 290      12.844  26.938  30.607  1.00  5.75           O  
ATOM   4652  CB  LEU A 290      12.364  23.800  31.316  1.00  5.75           C  
ATOM   4653  CG  LEU A 290      12.559  22.553  32.107  1.00  5.75           C  
ATOM   4654  CD1 LEU A 290      11.249  21.864  32.197  1.00  5.75           C  
ATOM   4655  CD2 LEU A 290      13.597  21.688  31.444  1.00  5.75           C  
ATOM   4656  H   LEU A 290      13.384  25.259  33.195  1.00  5.75           H  
ATOM   4657  HA  LEU A 290      14.365  24.098  30.655  1.00  5.75           H  
ATOM   4658 1HB  LEU A 290      11.616  24.372  31.838  1.00  5.75           H  
ATOM   4659 2HB  LEU A 290      11.983  23.530  30.350  1.00  5.75           H  
ATOM   4660  HG  LEU A 290      12.881  22.796  33.116  1.00  5.75           H  
ATOM   4661 1HD1 LEU A 290      11.365  20.949  32.770  1.00  5.75           H  
ATOM   4662 2HD1 LEU A 290      10.526  22.517  32.690  1.00  5.75           H  
ATOM   4663 3HD1 LEU A 290      10.909  21.628  31.192  1.00  5.75           H  
ATOM   4664 1HD2 LEU A 290      13.730  20.772  32.025  1.00  5.75           H  
ATOM   4665 2HD2 LEU A 290      13.271  21.437  30.430  1.00  5.75           H  
ATOM   4666 3HD2 LEU A 290      14.543  22.228  31.395  1.00  5.75           H  
ATOM   4667  N   ALA A 291      13.306  25.560  28.876  1.00  6.61           N  
ATOM   4668  CA  ALA A 291      12.909  26.519  27.841  1.00  6.61           C  
ATOM   4669  C   ALA A 291      11.413  26.740  27.908  1.00  6.61           C  
ATOM   4670  O   ALA A 291      10.675  25.814  28.242  1.00  6.61           O  
ATOM   4671  CB  ALA A 291      13.299  26.030  26.454  1.00  6.61           C  
ATOM   4672  H   ALA A 291      13.603  24.619  28.589  1.00  6.61           H  
ATOM   4673  HA  ALA A 291      13.408  27.467  28.042  1.00  6.61           H  
ATOM   4674 1HB  ALA A 291      13.000  26.764  25.709  1.00  6.61           H  
ATOM   4675 2HB  ALA A 291      14.378  25.883  26.410  1.00  6.61           H  
ATOM   4676 3HB  ALA A 291      12.800  25.086  26.254  1.00  6.61           H  
ATOM   4677  N   LYS A 292      10.934  27.919  27.513  1.00  6.03           N  
ATOM   4678  CA  LYS A 292       9.487  28.141  27.530  1.00  6.03           C  
ATOM   4679  C   LYS A 292       8.714  27.024  26.829  1.00  6.03           C  
ATOM   4680  O   LYS A 292       7.707  26.551  27.349  1.00  6.03           O  
ATOM   4681  CB  LYS A 292       9.123  29.473  26.884  1.00  6.03           C  
ATOM   4682  CG  LYS A 292       7.619  29.764  26.899  1.00  6.03           C  
ATOM   4683  CD  LYS A 292       7.293  31.117  26.285  1.00  6.03           C  
ATOM   4684  CE  LYS A 292       5.788  31.358  26.259  1.00  6.03           C  
ATOM   4685  NZ  LYS A 292       5.448  32.678  25.657  1.00  6.03           N  
ATOM   4686  H   LYS A 292      11.561  28.661  27.235  1.00  6.03           H  
ATOM   4687  HA  LYS A 292       9.160  28.167  28.568  1.00  6.03           H  
ATOM   4688 1HB  LYS A 292       9.632  30.287  27.399  1.00  6.03           H  
ATOM   4689 2HB  LYS A 292       9.452  29.479  25.843  1.00  6.03           H  
ATOM   4690 1HG  LYS A 292       7.102  28.987  26.330  1.00  6.03           H  
ATOM   4691 2HG  LYS A 292       7.253  29.738  27.925  1.00  6.03           H  
ATOM   4692 1HD  LYS A 292       7.773  31.908  26.862  1.00  6.03           H  
ATOM   4693 2HD  LYS A 292       7.674  31.149  25.263  1.00  6.03           H  
ATOM   4694 1HE  LYS A 292       5.311  30.570  25.676  1.00  6.03           H  
ATOM   4695 2HE  LYS A 292       5.403  31.325  27.278  1.00  6.03           H  
ATOM   4696 1HZ  LYS A 292       4.445  32.801  25.657  1.00  6.03           H  
ATOM   4697 2HZ  LYS A 292       5.877  33.416  26.198  1.00  6.03           H  
ATOM   4698 3HZ  LYS A 292       5.791  32.714  24.708  1.00  6.03           H  
ATOM   4699  N   ASP A 293       9.183  26.571  25.667  1.00  4.51           N  
ATOM   4700  CA  ASP A 293       8.464  25.523  24.946  1.00  4.51           C  
ATOM   4701  C   ASP A 293       8.355  24.234  25.764  1.00  4.51           C  
ATOM   4702  O   ASP A 293       7.365  23.502  25.669  1.00  4.51           O  
ATOM   4703  CB  ASP A 293       9.160  25.216  23.620  1.00  4.51           C  
ATOM   4704  CG  ASP A 293       9.008  26.327  22.582  1.00  4.51           C  
ATOM   4705  OD1 ASP A 293       8.185  27.195  22.767  1.00  4.51           O  
ATOM   4706  OD2 ASP A 293       9.730  26.301  21.617  1.00  4.51           O  
ATOM   4707  H   ASP A 293      10.026  26.967  25.279  1.00  4.51           H  
ATOM   4708  HA  ASP A 293       7.454  25.881  24.740  1.00  4.51           H  
ATOM   4709 1HB  ASP A 293      10.222  25.048  23.802  1.00  4.51           H  
ATOM   4710 2HB  ASP A 293       8.754  24.293  23.205  1.00  4.51           H  
ATOM   4711  N   GLU A 294       9.392  23.933  26.544  1.00  3.02           N  
ATOM   4712  CA  GLU A 294       9.422  22.715  27.332  1.00  3.02           C  
ATOM   4713  C   GLU A 294       8.457  22.865  28.495  1.00  3.02           C  
ATOM   4714  O   GLU A 294       7.704  21.945  28.823  1.00  3.02           O  
ATOM   4715  CB  GLU A 294      10.848  22.460  27.822  1.00  3.02           C  
ATOM   4716  CG  GLU A 294      11.845  22.119  26.716  1.00  3.02           C  
ATOM   4717  CD  GLU A 294      13.310  22.034  27.172  1.00  3.02           C  
ATOM   4718  OE1 GLU A 294      13.730  22.791  28.038  1.00  3.02           O  
ATOM   4719  OE2 GLU A 294      14.006  21.199  26.644  1.00  3.02           O  
ATOM   4720  H   GLU A 294      10.150  24.595  26.650  1.00  3.02           H  
ATOM   4721  HA  GLU A 294       9.098  21.881  26.711  1.00  3.02           H  
ATOM   4722 1HB  GLU A 294      11.213  23.352  28.298  1.00  3.02           H  
ATOM   4723 2HB  GLU A 294      10.853  21.661  28.563  1.00  3.02           H  
ATOM   4724 1HG  GLU A 294      11.561  21.162  26.281  1.00  3.02           H  
ATOM   4725 2HG  GLU A 294      11.758  22.874  25.937  1.00  3.02           H  
ATOM   4726  N   ARG A 295       8.438  24.066  29.080  1.00  2.02           N  
ATOM   4727  CA  ARG A 295       7.563  24.361  30.204  1.00  2.02           C  
ATOM   4728  C   ARG A 295       6.107  24.272  29.774  1.00  2.02           C  
ATOM   4729  O   ARG A 295       5.261  23.743  30.503  1.00  2.02           O  
ATOM   4730  CB  ARG A 295       7.856  25.752  30.735  1.00  2.02           C  
ATOM   4731  CG  ARG A 295       9.192  25.884  31.450  1.00  2.02           C  
ATOM   4732  CD  ARG A 295       9.441  27.273  31.885  1.00  2.02           C  
ATOM   4733  NE  ARG A 295      10.752  27.449  32.506  1.00  2.02           N  
ATOM   4734  CZ  ARG A 295      11.024  27.302  33.821  1.00  2.02           C  
ATOM   4735  NH1 ARG A 295      10.082  26.971  34.683  1.00  2.02           N  
ATOM   4736  NH2 ARG A 295      12.252  27.503  34.252  1.00  2.02           N  
ATOM   4737  H   ARG A 295       9.085  24.782  28.742  1.00  2.02           H  
ATOM   4738  HA  ARG A 295       7.748  23.631  30.991  1.00  2.02           H  
ATOM   4739 1HB  ARG A 295       7.852  26.461  29.914  1.00  2.02           H  
ATOM   4740 2HB  ARG A 295       7.071  26.049  31.428  1.00  2.02           H  
ATOM   4741 1HG  ARG A 295       9.227  25.222  32.318  1.00  2.02           H  
ATOM   4742 2HG  ARG A 295       9.979  25.613  30.747  1.00  2.02           H  
ATOM   4743 1HD  ARG A 295       9.392  27.928  31.017  1.00  2.02           H  
ATOM   4744 2HD  ARG A 295       8.681  27.567  32.605  1.00  2.02           H  
ATOM   4745  HE  ARG A 295      11.545  27.645  31.880  1.00  2.02           H  
ATOM   4746 1HH1 ARG A 295       9.138  26.807  34.372  1.00  2.02           H  
ATOM   4747 2HH1 ARG A 295      10.314  26.871  35.666  1.00  2.02           H  
ATOM   4748 1HH2 ARG A 295      12.981  27.789  33.607  1.00  2.02           H  
ATOM   4749 2HH2 ARG A 295      12.460  27.385  35.234  1.00  2.02           H  
ATOM   4750  N   VAL A 296       5.807  24.759  28.568  1.00  1.46           N  
ATOM   4751  CA  VAL A 296       4.445  24.695  28.070  1.00  1.46           C  
ATOM   4752  C   VAL A 296       4.029  23.260  27.823  1.00  1.46           C  
ATOM   4753  O   VAL A 296       2.957  22.843  28.265  1.00  1.46           O  
ATOM   4754  CB  VAL A 296       4.276  25.510  26.777  1.00  1.46           C  
ATOM   4755  CG1 VAL A 296       2.893  25.245  26.181  1.00  1.46           C  
ATOM   4756  CG2 VAL A 296       4.431  27.009  27.089  1.00  1.46           C  
ATOM   4757  H   VAL A 296       6.534  25.207  28.009  1.00  1.46           H  
ATOM   4758  HA  VAL A 296       3.786  25.122  28.824  1.00  1.46           H  
ATOM   4759  HB  VAL A 296       5.036  25.200  26.052  1.00  1.46           H  
ATOM   4760 1HG1 VAL A 296       2.776  25.816  25.262  1.00  1.46           H  
ATOM   4761 2HG1 VAL A 296       2.785  24.179  25.959  1.00  1.46           H  
ATOM   4762 3HG1 VAL A 296       2.122  25.542  26.892  1.00  1.46           H  
ATOM   4763 1HG2 VAL A 296       4.317  27.584  26.172  1.00  1.46           H  
ATOM   4764 2HG2 VAL A 296       3.667  27.308  27.806  1.00  1.46           H  
ATOM   4765 3HG2 VAL A 296       5.406  27.197  27.511  1.00  1.46           H  
ATOM   4766  N   ARG A 297       4.883  22.479  27.157  1.00  1.17           N  
ATOM   4767  CA  ARG A 297       4.528  21.096  26.881  1.00  1.17           C  
ATOM   4768  C   ARG A 297       4.326  20.309  28.170  1.00  1.17           C  
ATOM   4769  O   ARG A 297       3.355  19.557  28.289  1.00  1.17           O  
ATOM   4770  CB  ARG A 297       5.609  20.453  26.035  1.00  1.17           C  
ATOM   4771  CG  ARG A 297       5.653  20.953  24.594  1.00  1.17           C  
ATOM   4772  CD  ARG A 297       6.826  20.421  23.861  1.00  1.17           C  
ATOM   4773  NE  ARG A 297       6.874  20.906  22.491  1.00  1.17           N  
ATOM   4774  CZ  ARG A 297       7.907  20.717  21.646  1.00  1.17           C  
ATOM   4775  NH1 ARG A 297       8.971  20.051  22.043  1.00  1.17           N  
ATOM   4776  NH2 ARG A 297       7.850  21.198  20.416  1.00  1.17           N  
ATOM   4777  H   ARG A 297       5.770  22.850  26.807  1.00  1.17           H  
ATOM   4778  HA  ARG A 297       3.593  21.088  26.319  1.00  1.17           H  
ATOM   4779 1HB  ARG A 297       6.585  20.660  26.484  1.00  1.17           H  
ATOM   4780 2HB  ARG A 297       5.474  19.374  26.020  1.00  1.17           H  
ATOM   4781 1HG  ARG A 297       4.753  20.623  24.077  1.00  1.17           H  
ATOM   4782 2HG  ARG A 297       5.692  22.039  24.583  1.00  1.17           H  
ATOM   4783 1HD  ARG A 297       7.737  20.747  24.369  1.00  1.17           H  
ATOM   4784 2HD  ARG A 297       6.787  19.334  23.841  1.00  1.17           H  
ATOM   4785  HE  ARG A 297       6.076  21.423  22.149  1.00  1.17           H  
ATOM   4786 1HH1 ARG A 297       9.013  19.683  22.983  1.00  1.17           H  
ATOM   4787 2HH1 ARG A 297       9.743  19.909  21.409  1.00  1.17           H  
ATOM   4788 1HH2 ARG A 297       7.033  21.708  20.110  1.00  1.17           H  
ATOM   4789 2HH2 ARG A 297       8.623  21.056  19.782  1.00  1.17           H  
ATOM   4790  N   LEU A 298       5.195  20.523  29.161  1.00  1.03           N  
ATOM   4791  CA  LEU A 298       5.040  19.858  30.444  1.00  1.03           C  
ATOM   4792  C   LEU A 298       3.799  20.330  31.180  1.00  1.03           C  
ATOM   4793  O   LEU A 298       3.135  19.531  31.832  1.00  1.03           O  
ATOM   4794  CB  LEU A 298       6.265  20.066  31.309  1.00  1.03           C  
ATOM   4795  CG  LEU A 298       7.499  19.354  30.915  1.00  1.03           C  
ATOM   4796  CD1 LEU A 298       8.587  19.868  31.773  1.00  1.03           C  
ATOM   4797  CD2 LEU A 298       7.311  17.853  31.110  1.00  1.03           C  
ATOM   4798  H   LEU A 298       5.991  21.146  29.020  1.00  1.03           H  
ATOM   4799  HA  LEU A 298       4.938  18.790  30.259  1.00  1.03           H  
ATOM   4800 1HB  LEU A 298       6.518  21.115  31.245  1.00  1.03           H  
ATOM   4801 2HB  LEU A 298       6.031  19.816  32.337  1.00  1.03           H  
ATOM   4802  HG  LEU A 298       7.742  19.566  29.873  1.00  1.03           H  
ATOM   4803 1HD1 LEU A 298       9.523  19.376  31.517  1.00  1.03           H  
ATOM   4804 2HD1 LEU A 298       8.669  20.937  31.608  1.00  1.03           H  
ATOM   4805 3HD1 LEU A 298       8.341  19.680  32.814  1.00  1.03           H  
ATOM   4806 1HD2 LEU A 298       8.228  17.331  30.839  1.00  1.03           H  
ATOM   4807 2HD2 LEU A 298       7.082  17.647  32.151  1.00  1.03           H  
ATOM   4808 3HD2 LEU A 298       6.490  17.494  30.481  1.00  1.03           H  
ATOM   4809  N   THR A 299       3.455  21.611  31.075  1.00  0.97           N  
ATOM   4810  CA  THR A 299       2.259  22.090  31.740  1.00  0.97           C  
ATOM   4811  C   THR A 299       1.042  21.399  31.142  1.00  0.97           C  
ATOM   4812  O   THR A 299       0.152  20.952  31.872  1.00  0.97           O  
ATOM   4813  CB  THR A 299       2.095  23.607  31.615  1.00  0.97           C  
ATOM   4814  OG1 THR A 299       3.218  24.267  32.223  1.00  0.97           O  
ATOM   4815  CG2 THR A 299       0.815  24.026  32.315  1.00  0.97           C  
ATOM   4816  H   THR A 299       4.034  22.272  30.558  1.00  0.97           H  
ATOM   4817  HA  THR A 299       2.316  21.833  32.797  1.00  0.97           H  
ATOM   4818  HB  THR A 299       2.050  23.884  30.560  1.00  0.97           H  
ATOM   4819  HG1 THR A 299       4.032  24.019  31.726  1.00  0.97           H  
ATOM   4820 1HG2 THR A 299       0.693  25.104  32.229  1.00  0.97           H  
ATOM   4821 2HG2 THR A 299      -0.033  23.523  31.847  1.00  0.97           H  
ATOM   4822 3HG2 THR A 299       0.869  23.747  33.366  1.00  0.97           H  
ATOM   4823  N   GLU A 300       0.989  21.302  29.810  1.00  0.92           N  
ATOM   4824  CA  GLU A 300      -0.149  20.630  29.207  1.00  0.92           C  
ATOM   4825  C   GLU A 300      -0.173  19.159  29.629  1.00  0.92           C  
ATOM   4826  O   GLU A 300      -1.235  18.637  29.975  1.00  0.92           O  
ATOM   4827  CB  GLU A 300      -0.126  20.759  27.677  1.00  0.92           C  
ATOM   4828  CG  GLU A 300      -0.416  22.181  27.150  1.00  0.92           C  
ATOM   4829  CD  GLU A 300      -0.404  22.291  25.625  1.00  0.92           C  
ATOM   4830  OE1 GLU A 300      -0.067  21.330  24.970  1.00  0.92           O  
ATOM   4831  OE2 GLU A 300      -0.746  23.340  25.125  1.00  0.92           O  
ATOM   4832  H   GLU A 300       1.733  21.700  29.235  1.00  0.92           H  
ATOM   4833  HA  GLU A 300      -1.060  21.101  29.573  1.00  0.92           H  
ATOM   4834 1HB  GLU A 300       0.861  20.467  27.309  1.00  0.92           H  
ATOM   4835 2HB  GLU A 300      -0.855  20.078  27.242  1.00  0.92           H  
ATOM   4836 1HG  GLU A 300      -1.389  22.500  27.519  1.00  0.92           H  
ATOM   4837 2HG  GLU A 300       0.335  22.859  27.560  1.00  0.92           H  
ATOM   4838  N   GLU A 301       0.999  18.504  29.678  1.00  0.88           N  
ATOM   4839  CA  GLU A 301       1.039  17.112  30.113  1.00  0.88           C  
ATOM   4840  C   GLU A 301       0.536  17.013  31.547  1.00  0.88           C  
ATOM   4841  O   GLU A 301      -0.227  16.112  31.883  1.00  0.88           O  
ATOM   4842  CB  GLU A 301       2.446  16.505  30.025  1.00  0.88           C  
ATOM   4843  CG  GLU A 301       2.485  14.986  30.348  1.00  0.88           C  
ATOM   4844  CD  GLU A 301       3.883  14.361  30.287  1.00  0.88           C  
ATOM   4845  OE1 GLU A 301       4.813  15.057  29.970  1.00  0.88           O  
ATOM   4846  OE2 GLU A 301       4.005  13.175  30.554  1.00  0.88           O  
ATOM   4847  H   GLU A 301       1.857  18.965  29.370  1.00  0.88           H  
ATOM   4848  HA  GLU A 301       0.370  16.533  29.474  1.00  0.88           H  
ATOM   4849 1HB  GLU A 301       2.852  16.663  29.026  1.00  0.88           H  
ATOM   4850 2HB  GLU A 301       3.104  17.014  30.731  1.00  0.88           H  
ATOM   4851 1HG  GLU A 301       2.048  14.822  31.320  1.00  0.88           H  
ATOM   4852 2HG  GLU A 301       1.849  14.479  29.625  1.00  0.88           H  
ATOM   4853  N   LEU A 302       0.945  17.955  32.398  1.00  0.84           N  
ATOM   4854  CA  LEU A 302       0.553  17.937  33.794  1.00  0.84           C  
ATOM   4855  C   LEU A 302      -0.951  17.932  33.882  1.00  0.84           C  
ATOM   4856  O   LEU A 302      -1.539  17.105  34.584  1.00  0.84           O  
ATOM   4857  CB  LEU A 302       1.038  19.195  34.525  1.00  0.84           C  
ATOM   4858  CG  LEU A 302       0.737  19.241  35.985  1.00  0.84           C  
ATOM   4859  CD1 LEU A 302       1.489  18.125  36.644  1.00  0.84           C  
ATOM   4860  CD2 LEU A 302       1.140  20.573  36.552  1.00  0.84           C  
ATOM   4861  H   LEU A 302       1.576  18.679  32.075  1.00  0.84           H  
ATOM   4862  HA  LEU A 302       0.945  17.042  34.271  1.00  0.84           H  
ATOM   4863 1HB  LEU A 302       2.095  19.325  34.381  1.00  0.84           H  
ATOM   4864 2HB  LEU A 302       0.542  20.052  34.091  1.00  0.84           H  
ATOM   4865  HG  LEU A 302      -0.335  19.084  36.149  1.00  0.84           H  
ATOM   4866 1HD1 LEU A 302       1.277  18.143  37.693  1.00  0.84           H  
ATOM   4867 2HD1 LEU A 302       1.183  17.167  36.222  1.00  0.84           H  
ATOM   4868 3HD1 LEU A 302       2.553  18.266  36.490  1.00  0.84           H  
ATOM   4869 1HD2 LEU A 302       0.920  20.591  37.617  1.00  0.84           H  
ATOM   4870 2HD2 LEU A 302       2.198  20.723  36.396  1.00  0.84           H  
ATOM   4871 3HD2 LEU A 302       0.579  21.364  36.051  1.00  0.84           H  
ATOM   4872  N   ASN A 303      -1.580  18.842  33.134  1.00  0.82           N  
ATOM   4873  CA  ASN A 303      -3.023  18.965  33.166  1.00  0.82           C  
ATOM   4874  C   ASN A 303      -3.668  17.669  32.693  1.00  0.82           C  
ATOM   4875  O   ASN A 303      -4.597  17.165  33.332  1.00  0.82           O  
ATOM   4876  CB  ASN A 303      -3.452  20.129  32.293  1.00  0.82           C  
ATOM   4877  CG  ASN A 303      -3.087  21.478  32.886  1.00  0.82           C  
ATOM   4878  OD1 ASN A 303      -2.832  21.613  34.089  1.00  0.82           O  
ATOM   4879  ND2 ASN A 303      -3.054  22.483  32.048  1.00  0.82           N  
ATOM   4880  H   ASN A 303      -1.029  19.484  32.559  1.00  0.82           H  
ATOM   4881  HA  ASN A 303      -3.337  19.142  34.196  1.00  0.82           H  
ATOM   4882 1HB  ASN A 303      -2.974  20.040  31.317  1.00  0.82           H  
ATOM   4883 2HB  ASN A 303      -4.528  20.086  32.133  1.00  0.82           H  
ATOM   4884 1HD2 ASN A 303      -2.817  23.398  32.374  1.00  0.82           H  
ATOM   4885 2HD2 ASN A 303      -3.262  22.334  31.082  1.00  0.82           H  
ATOM   4886  N   ASP A 304      -3.134  17.075  31.619  1.00  0.81           N  
ATOM   4887  CA  ASP A 304      -3.703  15.826  31.134  1.00  0.81           C  
ATOM   4888  C   ASP A 304      -3.610  14.735  32.184  1.00  0.81           C  
ATOM   4889  O   ASP A 304      -4.560  13.986  32.396  1.00  0.81           O  
ATOM   4890  CB  ASP A 304      -2.996  15.348  29.862  1.00  0.81           C  
ATOM   4891  CG  ASP A 304      -3.342  16.130  28.598  1.00  0.81           C  
ATOM   4892  OD1 ASP A 304      -4.305  16.865  28.585  1.00  0.81           O  
ATOM   4893  OD2 ASP A 304      -2.629  15.967  27.643  1.00  0.81           O  
ATOM   4894  H   ASP A 304      -2.354  17.515  31.125  1.00  0.81           H  
ATOM   4895  HA  ASP A 304      -4.750  15.998  30.908  1.00  0.81           H  
ATOM   4896 1HB  ASP A 304      -1.920  15.424  30.016  1.00  0.81           H  
ATOM   4897 2HB  ASP A 304      -3.216  14.296  29.697  1.00  0.81           H  
ATOM   4898  N   VAL A 305      -2.489  14.672  32.886  1.00  0.79           N  
ATOM   4899  CA  VAL A 305      -2.318  13.636  33.883  1.00  0.79           C  
ATOM   4900  C   VAL A 305      -3.276  13.823  35.042  1.00  0.79           C  
ATOM   4901  O   VAL A 305      -3.874  12.849  35.499  1.00  0.79           O  
ATOM   4902  CB  VAL A 305      -0.884  13.577  34.378  1.00  0.79           C  
ATOM   4903  CG1 VAL A 305      -0.782  12.607  35.525  1.00  0.79           C  
ATOM   4904  CG2 VAL A 305      -0.004  13.135  33.251  1.00  0.79           C  
ATOM   4905  H   VAL A 305      -1.729  15.325  32.689  1.00  0.79           H  
ATOM   4906  HA  VAL A 305      -2.535  12.679  33.416  1.00  0.79           H  
ATOM   4907  HB  VAL A 305      -0.581  14.568  34.732  1.00  0.79           H  
ATOM   4908 1HG1 VAL A 305       0.241  12.572  35.881  1.00  0.79           H  
ATOM   4909 2HG1 VAL A 305      -1.439  12.932  36.326  1.00  0.79           H  
ATOM   4910 3HG1 VAL A 305      -1.085  11.613  35.192  1.00  0.79           H  
ATOM   4911 1HG2 VAL A 305       1.011  13.101  33.593  1.00  0.79           H  
ATOM   4912 2HG2 VAL A 305      -0.322  12.151  32.921  1.00  0.79           H  
ATOM   4913 3HG2 VAL A 305      -0.078  13.822  32.429  1.00  0.79           H  
ATOM   4914  N   GLU A 306      -3.442  15.062  35.519  1.00  0.78           N  
ATOM   4915  CA  GLU A 306      -4.371  15.291  36.621  1.00  0.78           C  
ATOM   4916  C   GLU A 306      -5.795  14.907  36.196  1.00  0.78           C  
ATOM   4917  O   GLU A 306      -6.555  14.329  36.978  1.00  0.78           O  
ATOM   4918  CB  GLU A 306      -4.298  16.739  37.130  1.00  0.78           C  
ATOM   4919  CG  GLU A 306      -2.980  17.061  37.891  1.00  0.78           C  
ATOM   4920  CD  GLU A 306      -2.916  18.462  38.500  1.00  0.78           C  
ATOM   4921  OE1 GLU A 306      -3.808  19.244  38.269  1.00  0.78           O  
ATOM   4922  OE2 GLU A 306      -1.974  18.727  39.225  1.00  0.78           O  
ATOM   4923  H   GLU A 306      -2.911  15.837  35.116  1.00  0.78           H  
ATOM   4924  HA  GLU A 306      -4.083  14.641  37.448  1.00  0.78           H  
ATOM   4925 1HB  GLU A 306      -4.371  17.424  36.280  1.00  0.78           H  
ATOM   4926 2HB  GLU A 306      -5.139  16.939  37.792  1.00  0.78           H  
ATOM   4927 1HG  GLU A 306      -2.853  16.326  38.686  1.00  0.78           H  
ATOM   4928 2HG  GLU A 306      -2.147  16.941  37.196  1.00  0.78           H  
ATOM   4929  N   ILE A 307      -6.152  15.158  34.936  1.00  0.78           N  
ATOM   4930  CA  ILE A 307      -7.465  14.742  34.458  1.00  0.78           C  
ATOM   4931  C   ILE A 307      -7.588  13.224  34.519  1.00  0.78           C
[truncated: 30,719 more chars]
