# Supplementary material for: Pan-kinome of Legionella expanded by a bioinformatics survey
Source: Sci Rep. 2022 Dec 16;12:21782. doi: 10.1038/s41598-022-26109-x (PMC9758233; doi:10.1038/s41598-022-26109-x)
Supplement: Supplementary file 9 — Supplementary Information 9. [file 41598_2022_26109_MOESM9_ESM.zip › S15 - Data - 3D structure models of novel kinases/pdb - protein kinase domains - RoseTTAFold/Lqui_0983_1-248.pdb]

PFRMAT TS
TARGET lqui
AUTHOR BAKER-ROBETTA
METHOD    ROSETTA provides both ab initio and
METHOD    comparative models of protein domains.
METHOD    Comparative models are built from structures
METHOD    detected and aligned by HHSEARCH, SPARKS, and
METHOD    Raptor. Loop regions are assembled from fragments and 
METHOD    optimized to fit the aligned template structures.
METHOD    De novo models are built using the Rosetta de
METHOD    novo protocol.  The procedure is fully automated.
MODEL     1
PARENT N/A
REMARK PARENT    N/A
REMARK PARSRC    RoseTTAFold
REMARK SCORE     0.00
ATOM      1  N   MET A   1       0.930  -1.656  -2.098  1.00  4.28           N  
ATOM      2  CA  MET A   1       1.264  -1.779  -0.684  1.00  4.28           C  
ATOM      3  C   MET A   1       2.529  -0.962  -0.341  1.00  4.28           C  
ATOM      4  O   MET A   1       3.188  -0.462  -1.254  1.00  4.28           O  
ATOM      5  CB  MET A   1       1.391  -3.268  -0.336  1.00  4.28           C  
ATOM      6  CG  MET A   1       0.118  -4.048  -0.520  1.00  4.28           C  
ATOM      7  SD  MET A   1      -1.217  -3.457   0.557  1.00  4.28           S  
ATOM      8  CE  MET A   1      -0.703  -3.997   2.182  1.00  4.28           C  
ATOM      9 1H   MET A   1       0.046  -2.114  -2.272  1.00  4.28           H  
ATOM     10 2H   MET A   1       0.861  -0.681  -2.350  1.00  4.28           H  
ATOM     11 3H   MET A   1       1.654  -2.098  -2.651  1.00  4.28           H  
ATOM     12  HA  MET A   1       0.424  -1.372  -0.135  1.00  4.28           H  
ATOM     13 1HB  MET A   1       2.129  -3.722  -1.001  1.00  4.28           H  
ATOM     14 2HB  MET A   1       1.715  -3.434   0.659  1.00  4.28           H  
ATOM     15 1HG  MET A   1      -0.206  -3.962  -1.553  1.00  4.28           H  
ATOM     16 2HG  MET A   1       0.300  -5.098  -0.302  1.00  4.28           H  
ATOM     17 1HE  MET A   1      -1.444  -3.688   2.919  1.00  4.28           H  
ATOM     18 2HE  MET A   1      -0.619  -5.058   2.190  1.00  4.28           H  
ATOM     19 3HE  MET A   1       0.256  -3.564   2.429  1.00  4.28           H  
ATOM     20  N   PRO A   2       2.847  -0.727   0.956  1.00  3.78           N  
ATOM     21  CA  PRO A   2       4.004   0.013   1.443  1.00  3.78           C  
ATOM     22  C   PRO A   2       5.339  -0.584   1.021  1.00  3.78           C  
ATOM     23  O   PRO A   2       5.425  -1.768   0.663  1.00  3.78           O  
ATOM     24  CB  PRO A   2       3.833  -0.028   2.967  1.00  3.78           C  
ATOM     25  CG  PRO A   2       2.368  -0.270   3.192  1.00  3.78           C  
ATOM     26  CD  PRO A   2       1.953  -1.169   2.072  1.00  3.78           C  
ATOM     27  HA  PRO A   2       3.930   1.052   1.083  1.00  3.78           H  
ATOM     28 1HB  PRO A   2       4.468  -0.805   3.401  1.00  3.78           H  
ATOM     29 2HB  PRO A   2       4.172   0.923   3.401  1.00  3.78           H  
ATOM     30 1HG  PRO A   2       2.209  -0.729   4.181  1.00  3.78           H  
ATOM     31 2HG  PRO A   2       1.823   0.687   3.196  1.00  3.78           H  
ATOM     32 1HD  PRO A   2       2.182  -2.192   2.379  1.00  3.78           H  
ATOM     33 2HD  PRO A   2       0.893  -1.004   1.886  1.00  3.78           H  
ATOM     34  N   ARG A   3       6.356   0.277   1.023  1.00  3.36           N  
ATOM     35  CA  ARG A   3       7.729  -0.089   0.705  1.00  3.36           C  
ATOM     36  C   ARG A   3       8.601   0.422   1.865  1.00  3.36           C  
ATOM     37  O   ARG A   3       8.226   1.396   2.524  1.00  3.36           O  
ATOM     38  CB  ARG A   3       8.164   0.577  -0.595  1.00  3.36           C  
ATOM     39  CG  ARG A   3       7.271   0.309  -1.842  1.00  3.36           C  
ATOM     40  CD  ARG A   3       7.837   0.985  -3.082  1.00  3.36           C  
ATOM     41  NE  ARG A   3       6.950   0.897  -4.251  1.00  3.36           N  
ATOM     42  CZ  ARG A   3       7.266   1.358  -5.497  1.00  3.36           C  
ATOM     43  NH1 ARG A   3       8.457   1.898  -5.705  1.00  3.36           N  
ATOM     44  NH2 ARG A   3       6.372   1.261  -6.481  1.00  3.36           N  
ATOM     45  H   ARG A   3       6.175   1.234   1.292  1.00  3.36           H  
ATOM     46  HA  ARG A   3       7.816  -1.168   0.631  1.00  3.36           H  
ATOM     47 1HB  ARG A   3       8.216   1.649  -0.449  1.00  3.36           H  
ATOM     48 2HB  ARG A   3       9.166   0.226  -0.838  1.00  3.36           H  
ATOM     49 1HG  ARG A   3       7.195  -0.761  -2.019  1.00  3.36           H  
ATOM     50 2HG  ARG A   3       6.272   0.711  -1.665  1.00  3.36           H  
ATOM     51 1HD  ARG A   3       8.013   2.039  -2.868  1.00  3.36           H  
ATOM     52 2HD  ARG A   3       8.777   0.517  -3.349  1.00  3.36           H  
ATOM     53  HE  ARG A   3       6.034   0.490  -4.118  1.00  3.36           H  
ATOM     54 1HH1 ARG A   3       9.121   1.944  -4.956  1.00  3.36           H  
ATOM     55 2HH1 ARG A   3       8.758   2.235  -6.633  1.00  3.36           H  
ATOM     56 1HH2 ARG A   3       5.473   0.849  -6.302  1.00  3.36           H  
ATOM     57 2HH2 ARG A   3       6.572   1.622  -7.434  1.00  3.36           H  
ATOM     58  N   LYS A   4       9.751  -0.206   2.124  1.00  3.07           N  
ATOM     59  CA  LYS A   4      10.605   0.269   3.222  1.00  3.07           C  
ATOM     60  C   LYS A   4      12.084  -0.075   3.088  1.00  3.07           C  
ATOM     61  O   LYS A   4      12.477  -0.972   2.342  1.00  3.07           O  
ATOM     62  CB  LYS A   4      10.093  -0.269   4.558  1.00  3.07           C  
ATOM     63  CG  LYS A   4      10.198  -1.768   4.700  1.00  3.07           C  
ATOM     64  CD  LYS A   4       9.569  -2.250   5.995  1.00  3.07           C  
ATOM     65  CE  LYS A   4      10.377  -1.784   7.204  1.00  3.07           C  
ATOM     66  NZ  LYS A   4       9.862  -2.362   8.476  1.00  3.07           N  
ATOM     67  H   LYS A   4      10.010  -1.014   1.557  1.00  3.07           H  
ATOM     68  HA  LYS A   4      10.536   1.358   3.247  1.00  3.07           H  
ATOM     69 1HB  LYS A   4      10.660   0.181   5.373  1.00  3.07           H  
ATOM     70 2HB  LYS A   4       9.049   0.011   4.692  1.00  3.07           H  
ATOM     71 1HG  LYS A   4       9.690  -2.237   3.859  1.00  3.07           H  
ATOM     72 2HG  LYS A   4      11.249  -2.055   4.678  1.00  3.07           H  
ATOM     73 1HD  LYS A   4       8.550  -1.867   6.072  1.00  3.07           H  
ATOM     74 2HD  LYS A   4       9.529  -3.341   5.992  1.00  3.07           H  
ATOM     75 1HE  LYS A   4      11.413  -2.080   7.075  1.00  3.07           H  
ATOM     76 2HE  LYS A   4      10.329  -0.698   7.266  1.00  3.07           H  
ATOM     77 1HZ  LYS A   4      10.424  -2.028   9.246  1.00  3.07           H  
ATOM     78 2HZ  LYS A   4       8.901  -2.079   8.612  1.00  3.07           H  
ATOM     79 3HZ  LYS A   4       9.913  -3.370   8.434  1.00  3.07           H  
ATOM     80  N   HIS A   5      12.910   0.626   3.853  1.00  2.94           N  
ATOM     81  CA  HIS A   5      14.345   0.376   3.828  1.00  2.94           C  
ATOM     82  C   HIS A   5      14.802  -0.636   4.869  1.00  2.94           C  
ATOM     83  O   HIS A   5      14.480  -0.518   6.057  1.00  2.94           O  
ATOM     84  CB  HIS A   5      15.090   1.682   4.027  1.00  2.94           C  
ATOM     85  CG  HIS A   5      14.855   2.635   2.927  1.00  2.94           C  
ATOM     86  ND1 HIS A   5      13.792   3.525   2.909  1.00  2.94           N  
ATOM     87  CD2 HIS A   5      15.525   2.828   1.795  1.00  2.94           C  
ATOM     88  CE1 HIS A   5      13.849   4.237   1.793  1.00  2.94           C  
ATOM     89  NE2 HIS A   5      14.889   3.828   1.105  1.00  2.94           N  
ATOM     90  H   HIS A   5      12.543   1.351   4.453  1.00  2.94           H  
ATOM     91  HA  HIS A   5      14.624  -0.019   2.853  1.00  2.94           H  
ATOM     92 1HB  HIS A   5      14.786   2.144   4.967  1.00  2.94           H  
ATOM     93 2HB  HIS A   5      16.160   1.481   4.088  1.00  2.94           H  
ATOM     94  HD2 HIS A   5      16.417   2.288   1.479  1.00  2.94           H  
ATOM     95  HE1 HIS A   5      13.153   5.019   1.493  1.00  2.94           H  
ATOM     96  HE2 HIS A   5      15.221   4.161   0.191  1.00  2.94           H  
ATOM     97  N   ILE A   6      15.547  -1.631   4.394  1.00  2.96           N  
ATOM     98  CA  ILE A   6      16.068  -2.714   5.208  1.00  2.96           C  
ATOM     99  C   ILE A   6      17.594  -2.703   5.342  1.00  2.96           C  
ATOM    100  O   ILE A   6      18.346  -2.577   4.363  1.00  2.96           O  
ATOM    101  CB  ILE A   6      15.615  -4.078   4.656  1.00  2.96           C  
ATOM    102  CG1 ILE A   6      14.100  -4.140   4.561  1.00  2.96           C  
ATOM    103  CG2 ILE A   6      16.138  -5.213   5.528  1.00  2.96           C  
ATOM    104  CD1 ILE A   6      13.361  -4.017   5.850  1.00  2.96           C  
ATOM    105  H   ILE A   6      15.756  -1.645   3.399  1.00  2.96           H  
ATOM    106  HA  ILE A   6      15.651  -2.610   6.208  1.00  2.96           H  
ATOM    107  HB  ILE A   6      15.989  -4.192   3.656  1.00  2.96           H  
ATOM    108 1HG1 ILE A   6      13.769  -3.333   3.909  1.00  2.96           H  
ATOM    109 2HG1 ILE A   6      13.830  -5.094   4.117  1.00  2.96           H  
ATOM    110 1HG2 ILE A   6      15.817  -6.157   5.120  1.00  2.96           H  
ATOM    111 2HG2 ILE A   6      17.216  -5.187   5.556  1.00  2.96           H  
ATOM    112 3HG2 ILE A   6      15.748  -5.107   6.538  1.00  2.96           H  
ATOM    113 1HD1 ILE A   6      12.292  -4.080   5.655  1.00  2.96           H  
ATOM    114 2HD1 ILE A   6      13.655  -4.825   6.518  1.00  2.96           H  
ATOM    115 3HD1 ILE A   6      13.593  -3.061   6.313  1.00  2.96           H  
ATOM    116  N   ASP A   7      18.028  -2.855   6.586  1.00  3.07           N  
ATOM    117  CA  ASP A   7      19.424  -2.971   6.979  1.00  3.07           C  
ATOM    118  C   ASP A   7      19.934  -4.368   6.593  1.00  3.07           C  
ATOM    119  O   ASP A   7      19.369  -5.360   7.065  1.00  3.07           O  
ATOM    120  CB  ASP A   7      19.581  -2.735   8.487  1.00  3.07           C  
ATOM    121  CG  ASP A   7      21.046  -2.770   9.006  1.00  3.07           C  
ATOM    122  OD1 ASP A   7      21.908  -3.368   8.370  1.00  3.07           O  
ATOM    123  OD2 ASP A   7      21.277  -2.246  10.073  1.00  3.07           O  
ATOM    124  H   ASP A   7      17.325  -2.910   7.311  1.00  3.07           H  
ATOM    125  HA  ASP A   7      19.962  -2.188   6.459  1.00  3.07           H  
ATOM    126 1HB  ASP A   7      19.159  -1.759   8.738  1.00  3.07           H  
ATOM    127 2HB  ASP A   7      19.004  -3.484   9.033  1.00  3.07           H  
ATOM    128  N   PRO A   8      20.971  -4.496   5.740  1.00  3.24           N  
ATOM    129  CA  PRO A   8      21.477  -5.749   5.215  1.00  3.24           C  
ATOM    130  C   PRO A   8      21.966  -6.697   6.309  1.00  3.24           C  
ATOM    131  O   PRO A   8      22.077  -7.896   6.059  1.00  3.24           O  
ATOM    132  CB  PRO A   8      22.647  -5.301   4.322  1.00  3.24           C  
ATOM    133  CG  PRO A   8      23.042  -3.947   4.840  1.00  3.24           C  
ATOM    134  CD  PRO A   8      21.749  -3.315   5.302  1.00  3.24           C  
ATOM    135  HA  PRO A   8      20.700  -6.219   4.608  1.00  3.24           H  
ATOM    136 1HB  PRO A   8      23.466  -6.028   4.385  1.00  3.24           H  
ATOM    137 2HB  PRO A   8      22.329  -5.273   3.270  1.00  3.24           H  
ATOM    138 1HG  PRO A   8      23.771  -4.051   5.658  1.00  3.24           H  
ATOM    139 2HG  PRO A   8      23.543  -3.368   4.043  1.00  3.24           H  
ATOM    140 1HD  PRO A   8      22.007  -2.651   6.128  1.00  3.24           H  
ATOM    141 2HD  PRO A   8      21.237  -2.795   4.481  1.00  3.24           H  
ATOM    142  N   GLN A   9      22.278  -6.194   7.519  1.00  3.41           N  
ATOM    143  CA  GLN A   9      22.719  -7.126   8.568  1.00  3.41           C  
ATOM    144  C   GLN A   9      21.531  -7.953   9.089  1.00  3.41           C  
ATOM    145  O   GLN A   9      21.720  -8.953   9.783  1.00  3.41           O  
ATOM    146  CB  GLN A   9      23.386  -6.436   9.766  1.00  3.41           C  
ATOM    147  CG  GLN A   9      22.439  -5.730  10.702  1.00  3.41           C  
ATOM    148  CD  GLN A   9      23.138  -5.010  11.856  1.00  3.41           C  
ATOM    149  OE1 GLN A   9      23.788  -5.658  12.693  1.00  3.41           O  
ATOM    150  NE2 GLN A   9      23.010  -3.684  11.919  1.00  3.41           N  
ATOM    151  H   GLN A   9      22.188  -5.188   7.732  1.00  3.41           H  
ATOM    152  HA  GLN A   9      23.440  -7.816   8.132  1.00  3.41           H  
ATOM    153 1HB  GLN A   9      23.955  -7.165  10.340  1.00  3.41           H  
ATOM    154 2HB  GLN A   9      24.085  -5.684   9.399  1.00  3.41           H  
ATOM    155 1HG  GLN A   9      21.853  -5.030  10.155  1.00  3.41           H  
ATOM    156 2HG  GLN A   9      21.799  -6.484  11.135  1.00  3.41           H  
ATOM    157 1HE2 GLN A   9      23.444  -3.170  12.651  1.00  3.41           H  
ATOM    158 2HE2 GLN A   9      22.458  -3.176  11.203  1.00  3.41           H  
ATOM    159  N   LYS A  10      20.303  -7.489   8.804  1.00  3.57           N  
ATOM    160  CA  LYS A  10      19.084  -8.155   9.249  1.00  3.57           C  
ATOM    161  C   LYS A  10      18.391  -8.824   8.070  1.00  3.57           C  
ATOM    162  O   LYS A  10      17.725  -9.858   8.227  1.00  3.57           O  
ATOM    163  CB  LYS A  10      18.120  -7.164   9.907  1.00  3.57           C  
ATOM    164  CG  LYS A  10      18.667  -6.447  11.142  1.00  3.57           C  
ATOM    165  CD  LYS A  10      19.010  -7.432  12.262  1.00  3.57           C  
ATOM    166  CE  LYS A  10      19.467  -6.710  13.531  1.00  3.57           C  
ATOM    167  NZ  LYS A  10      19.806  -7.671  14.629  1.00  3.57           N  
ATOM    168  H   LYS A  10      20.202  -6.659   8.227  1.00  3.57           H  
ATOM    169  HA  LYS A  10      19.347  -8.930   9.969  1.00  3.57           H  
ATOM    170 1HB  LYS A  10      17.848  -6.397   9.176  1.00  3.57           H  
ATOM    171 2HB  LYS A  10      17.208  -7.680  10.196  1.00  3.57           H  
ATOM    172 1HG  LYS A  10      19.545  -5.875  10.865  1.00  3.57           H  
ATOM    173 2HG  LYS A  10      17.916  -5.750  11.508  1.00  3.57           H  
ATOM    174 1HD  LYS A  10      18.136  -8.040  12.491  1.00  3.57           H  
ATOM    175 2HD  LYS A  10      19.814  -8.093  11.926  1.00  3.57           H  
ATOM    176 1HE  LYS A  10      20.350  -6.111  13.300  1.00  3.57           H  
ATOM    177 2HE  LYS A  10      18.672  -6.048  13.871  1.00  3.57           H  
ATOM    178 1HZ  LYS A  10      20.105  -7.159  15.447  1.00  3.57           H  
ATOM    179 2HZ  LYS A  10      18.991  -8.225  14.858  1.00  3.57           H  
ATOM    180 3HZ  LYS A  10      20.552  -8.281  14.321  1.00  3.57           H  
ATOM    181  N   PHE A  11      18.545  -8.236   6.878  1.00  3.74           N  
ATOM    182  CA  PHE A  11      17.895  -8.786   5.694  1.00  3.74           C  
ATOM    183  C   PHE A  11      18.256 -10.258   5.637  1.00  3.74           C  
ATOM    184  O   PHE A  11      19.430 -10.616   5.701  1.00  3.74           O  
ATOM    185  CB  PHE A  11      18.368  -8.044   4.433  1.00  3.74           C  
ATOM    186  CG  PHE A  11      17.725  -8.427   3.100  1.00  3.74           C  
ATOM    187  CD1 PHE A  11      16.378  -8.236   2.844  1.00  3.74           C  
ATOM    188  CD2 PHE A  11      18.502  -8.927   2.084  1.00  3.74           C  
ATOM    189  CE1 PHE A  11      15.846  -8.561   1.617  1.00  3.74           C  
ATOM    190  CE2 PHE A  11      17.970  -9.260   0.857  1.00  3.74           C  
ATOM    191  CZ  PHE A  11      16.643  -9.080   0.624  1.00  3.74           C  
ATOM    192  H   PHE A  11      19.084  -7.374   6.814  1.00  3.74           H  
ATOM    193  HA  PHE A  11      16.814  -8.686   5.794  1.00  3.74           H  
ATOM    194 1HB  PHE A  11      18.248  -6.979   4.572  1.00  3.74           H  
ATOM    195 2HB  PHE A  11      19.439  -8.218   4.330  1.00  3.74           H  
ATOM    196  HD1 PHE A  11      15.737  -7.829   3.617  1.00  3.74           H  
ATOM    197  HD2 PHE A  11      19.564  -9.050   2.264  1.00  3.74           H  
ATOM    198  HE1 PHE A  11      14.790  -8.407   1.436  1.00  3.74           H  
ATOM    199  HE2 PHE A  11      18.612  -9.658   0.073  1.00  3.74           H  
ATOM    200  HZ  PHE A  11      16.221  -9.342  -0.344  1.00  3.74           H  
ATOM    201  N   THR A  12      17.240 -11.103   5.566  1.00  3.98           N  
ATOM    202  CA  THR A  12      17.401 -12.546   5.524  1.00  3.98           C  
ATOM    203  C   THR A  12      16.473 -13.106   4.461  1.00  3.98           C  
ATOM    204  O   THR A  12      15.318 -12.706   4.409  1.00  3.98           O  
ATOM    205  CB  THR A  12      17.098 -13.159   6.908  1.00  3.98           C  
ATOM    206  OG1 THR A  12      17.990 -12.586   7.893  1.00  3.98           O  
ATOM    207  CG2 THR A  12      17.280 -14.672   6.879  1.00  3.98           C  
ATOM    208  H   THR A  12      16.307 -10.722   5.542  1.00  3.98           H  
ATOM    209  HA  THR A  12      18.427 -12.789   5.258  1.00  3.98           H  
ATOM    210  HB  THR A  12      16.071 -12.929   7.190  1.00  3.98           H  
ATOM    211  HG1 THR A  12      17.843 -11.603   7.971  1.00  3.98           H  
ATOM    212 1HG2 THR A  12      17.063 -15.079   7.865  1.00  3.98           H  
ATOM    213 2HG2 THR A  12      16.599 -15.096   6.165  1.00  3.98           H  
ATOM    214 3HG2 THR A  12      18.307 -14.912   6.602  1.00  3.98           H  
ATOM    215  N   LEU A  13      16.935 -14.042   3.622  1.00  4.35           N  
ATOM    216  CA  LEU A  13      15.996 -14.573   2.625  1.00  4.35           C  
ATOM    217  C   LEU A  13      15.197 -15.800   3.093  1.00  4.35           C  
ATOM    218  O   LEU A  13      14.122 -16.059   2.559  1.00  4.35           O  
ATOM    219  CB  LEU A  13      16.685 -14.991   1.313  1.00  4.35           C  
ATOM    220  CG  LEU A  13      17.473 -13.948   0.532  1.00  4.35           C  
ATOM    221  CD1 LEU A  13      18.052 -14.586  -0.713  1.00  4.35           C  
ATOM    222  CD2 LEU A  13      16.616 -12.748   0.234  1.00  4.35           C  
ATOM    223  H   LEU A  13      17.895 -14.352   3.662  1.00  4.35           H  
ATOM    224  HA  LEU A  13      15.288 -13.793   2.382  1.00  4.35           H  
ATOM    225 1HB  LEU A  13      17.337 -15.816   1.513  1.00  4.35           H  
ATOM    226 2HB  LEU A  13      15.904 -15.350   0.639  1.00  4.35           H  
ATOM    227  HG  LEU A  13      18.269 -13.664   1.085  1.00  4.35           H  
ATOM    228 1HD1 LEU A  13      18.651 -13.857  -1.245  1.00  4.35           H  
ATOM    229 2HD1 LEU A  13      18.680 -15.429  -0.431  1.00  4.35           H  
ATOM    230 3HD1 LEU A  13      17.241 -14.929  -1.354  1.00  4.35           H  
ATOM    231 1HD2 LEU A  13      17.197 -12.008  -0.308  1.00  4.35           H  
ATOM    232 2HD2 LEU A  13      15.788 -13.045  -0.361  1.00  4.35           H  
ATOM    233 3HD2 LEU A  13      16.259 -12.317   1.170  1.00  4.35           H  
ATOM    234  N   LYS A  14      15.711 -16.557   4.081  1.00  4.91           N  
ATOM    235  CA  LYS A  14      15.111 -17.848   4.480  1.00  4.91           C  
ATOM    236  C   LYS A  14      15.019 -18.717   3.233  1.00  4.91           C  
ATOM    237  O   LYS A  14      16.065 -19.110   2.736  1.00  4.91           O  
ATOM    238  CB  LYS A  14      13.747 -17.718   5.152  1.00  4.91           C  
ATOM    239  CG  LYS A  14      13.718 -17.062   6.515  1.00  4.91           C  
ATOM    240  CD  LYS A  14      12.305 -17.176   7.046  1.00  4.91           C  
ATOM    241  CE  LYS A  14      12.044 -16.400   8.315  1.00  4.91           C  
ATOM    242  NZ  LYS A  14      12.733 -16.916   9.521  1.00  4.91           N  
ATOM    243  H   LYS A  14      16.552 -16.250   4.535  1.00  4.91           H  
ATOM    244  HA  LYS A  14      15.781 -18.346   5.183  1.00  4.91           H  
ATOM    245 1HB  LYS A  14      13.084 -17.128   4.534  1.00  4.91           H  
ATOM    246 2HB  LYS A  14      13.299 -18.705   5.268  1.00  4.91           H  
ATOM    247 1HG  LYS A  14      14.420 -17.546   7.195  1.00  4.91           H  
ATOM    248 2HG  LYS A  14      13.979 -16.006   6.419  1.00  4.91           H  
ATOM    249 1HD  LYS A  14      11.624 -16.802   6.286  1.00  4.91           H  
ATOM    250 2HD  LYS A  14      12.069 -18.221   7.228  1.00  4.91           H  
ATOM    251 1HE  LYS A  14      12.334 -15.366   8.161  1.00  4.91           H  
ATOM    252 2HE  LYS A  14      10.984 -16.440   8.493  1.00  4.91           H  
ATOM    253 1HZ  LYS A  14      12.417 -16.307  10.296  1.00  4.91           H  
ATOM    254 2HZ  LYS A  14      12.447 -17.856   9.701  1.00  4.91           H  
ATOM    255 3HZ  LYS A  14      13.728 -16.873   9.417  1.00  4.91           H  
ATOM    256  N   ARG A  15      13.801 -19.097   2.798  1.00  5.65           N  
ATOM    257  CA  ARG A  15      13.600 -19.866   1.556  1.00  5.65           C  
ATOM    258  C   ARG A  15      12.119 -19.860   1.137  1.00  5.65           C  
ATOM    259  O   ARG A  15      11.229 -20.057   1.974  1.00  5.65           O  
ATOM    260  CB  ARG A  15      14.066 -21.310   1.676  1.00  5.65           C  
ATOM    261  CG  ARG A  15      13.281 -22.176   2.627  1.00  5.65           C  
ATOM    262  CD  ARG A  15      13.844 -23.554   2.679  1.00  5.65           C  
ATOM    263  NE  ARG A  15      13.082 -24.428   3.562  1.00  5.65           N  
ATOM    264  CZ  ARG A  15      13.369 -25.724   3.793  1.00  5.65           C  
ATOM    265  NH1 ARG A  15      14.402 -26.285   3.204  1.00  5.65           N  
ATOM    266  NH2 ARG A  15      12.611 -26.432   4.612  1.00  5.65           N  
ATOM    267  H   ARG A  15      12.990 -18.764   3.286  1.00  5.65           H  
ATOM    268  HA  ARG A  15      14.175 -19.395   0.762  1.00  5.65           H  
ATOM    269 1HB  ARG A  15      14.030 -21.779   0.688  1.00  5.65           H  
ATOM    270 2HB  ARG A  15      15.097 -21.338   2.004  1.00  5.65           H  
ATOM    271 1HG  ARG A  15      13.312 -21.747   3.628  1.00  5.65           H  
ATOM    272 2HG  ARG A  15      12.246 -22.237   2.283  1.00  5.65           H  
ATOM    273 1HD  ARG A  15      13.829 -23.984   1.675  1.00  5.65           H  
ATOM    274 2HD  ARG A  15      14.870 -23.515   3.041  1.00  5.65           H  
ATOM    275  HE  ARG A  15      12.279 -24.034   4.033  1.00  5.65           H  
ATOM    276 1HH1 ARG A  15      14.981 -25.744   2.578  1.00  5.65           H  
ATOM    277 2HH1 ARG A  15      14.616 -27.257   3.378  1.00  5.65           H  
ATOM    278 1HH2 ARG A  15      11.818 -26.002   5.067  1.00  5.65           H  
ATOM    279 2HH2 ARG A  15      12.826 -27.403   4.786  1.00  5.65           H  
ATOM    280  N   ASN A  16      11.863 -19.768  -0.169  1.00  6.48           N  
ATOM    281  CA  ASN A  16      10.498 -19.831  -0.721  1.00  6.48           C  
ATOM    282  C   ASN A  16      10.003 -21.215  -1.111  1.00  6.48           C  
ATOM    283  O   ASN A  16      10.797 -22.122  -1.360  1.00  6.48           O  
ATOM    284  CB  ASN A  16      10.378 -18.914  -1.912  1.00  6.48           C  
ATOM    285  CG  ASN A  16      10.376 -17.535  -1.503  1.00  6.48           C  
ATOM    286  OD1 ASN A  16      11.412 -16.927  -1.207  1.00  6.48           O  
ATOM    287  ND2 ASN A  16       9.199 -17.011  -1.462  1.00  6.48           N  
ATOM    288  H   ASN A  16      12.642 -19.557  -0.795  1.00  6.48           H  
ATOM    289  HA  ASN A  16       9.814 -19.464   0.048  1.00  6.48           H  
ATOM    290 1HB  ASN A  16      11.213 -19.078  -2.593  1.00  6.48           H  
ATOM    291 2HB  ASN A  16       9.459 -19.122  -2.454  1.00  6.48           H  
ATOM    292 1HD2 ASN A  16       9.032 -16.073  -1.145  1.00  6.48           H  
ATOM    293 2HD2 ASN A  16       8.404 -17.561  -1.709  1.00  6.48           H  
ATOM    294  N   ALA A  17       8.663 -21.369  -1.200  1.00  7.25           N  
ATOM    295  CA  ALA A  17       8.085 -22.623  -1.699  1.00  7.25           C  
ATOM    296  C   ALA A  17       8.108 -22.631  -3.218  1.00  7.25           C  
ATOM    297  O   ALA A  17       8.178 -23.680  -3.856  1.00  7.25           O  
ATOM    298  CB  ALA A  17       6.660 -22.808  -1.213  1.00  7.25           C  
ATOM    299  H   ALA A  17       8.023 -20.604  -0.954  1.00  7.25           H  
ATOM    300  HA  ALA A  17       8.698 -23.448  -1.339  1.00  7.25           H  
ATOM    301 1HB  ALA A  17       6.271 -23.751  -1.593  1.00  7.25           H  
ATOM    302 2HB  ALA A  17       6.641 -22.823  -0.127  1.00  7.25           H  
ATOM    303 3HB  ALA A  17       6.041 -21.991  -1.580  1.00  7.25           H  
ATOM    304  N   LEU A  18       8.049 -21.435  -3.794  1.00  7.83           N  
ATOM    305  CA  LEU A  18       8.040 -21.265  -5.237  1.00  7.83           C  
ATOM    306  C   LEU A  18       9.442 -21.360  -5.831  1.00  7.83           C  
ATOM    307  O   LEU A  18       9.600 -21.660  -7.011  1.00  7.83           O  
ATOM    308  CB  LEU A  18       7.385 -19.936  -5.616  1.00  7.83           C  
ATOM    309  CG  LEU A  18       5.880 -19.825  -5.290  1.00  7.83           C  
ATOM    310  CD1 LEU A  18       5.363 -18.410  -5.678  1.00  7.83           C  
ATOM    311  CD2 LEU A  18       5.116 -20.942  -6.036  1.00  7.83           C  
ATOM    312  H   LEU A  18       7.993 -20.619  -3.202  1.00  7.83           H  
ATOM    313  HA  LEU A  18       7.440 -22.067  -5.666  1.00  7.83           H  
ATOM    314 1HB  LEU A  18       7.895 -19.136  -5.077  1.00  7.83           H  
ATOM    315 2HB  LEU A  18       7.527 -19.765  -6.663  1.00  7.83           H  
ATOM    316  HG  LEU A  18       5.736 -19.952  -4.219  1.00  7.83           H  
ATOM    317 1HD1 LEU A  18       4.303 -18.333  -5.430  1.00  7.83           H  
ATOM    318 2HD1 LEU A  18       5.919 -17.645  -5.134  1.00  7.83           H  
ATOM    319 3HD1 LEU A  18       5.492 -18.250  -6.742  1.00  7.83           H  
ATOM    320 1HD2 LEU A  18       4.055 -20.886  -5.803  1.00  7.83           H  
ATOM    321 2HD2 LEU A  18       5.243 -20.836  -7.109  1.00  7.83           H  
ATOM    322 3HD2 LEU A  18       5.501 -21.905  -5.724  1.00  7.83           H  
ATOM    323  N   ASN A  19      10.461 -21.082  -5.022  1.00  8.12           N  
ATOM    324  CA  ASN A  19      11.831 -21.149  -5.512  1.00  8.12           C  
ATOM    325  C   ASN A  19      12.809 -21.322  -4.358  1.00  8.12           C  
ATOM    326  O   ASN A  19      13.199 -20.355  -3.697  1.00  8.12           O  
ATOM    327  CB  ASN A  19      12.218 -19.940  -6.336  1.00  8.12           C  
ATOM    328  CG  ASN A  19      13.563 -20.145  -7.009  1.00  8.12           C  
ATOM    329  OD1 ASN A  19      14.361 -21.007  -6.585  1.00  8.12           O  
ATOM    330  ND2 ASN A  19      13.846 -19.374  -8.035  1.00  8.12           N  
ATOM    331  H   ASN A  19      10.283 -20.852  -4.058  1.00  8.12           H  
ATOM    332  HA  ASN A  19      11.926 -22.032  -6.145  1.00  8.12           H  
ATOM    333 1HB  ASN A  19      11.469 -19.768  -7.101  1.00  8.12           H  
ATOM    334 2HB  ASN A  19      12.259 -19.054  -5.704  1.00  8.12           H  
ATOM    335 1HD2 ASN A  19      14.723 -19.470  -8.502  1.00  8.12           H  
ATOM    336 2HD2 ASN A  19      13.166 -18.680  -8.369  1.00  8.12           H  
ATOM    337  N   LYS A  20      13.280 -22.550  -4.186  1.00  8.13           N  
ATOM    338  CA  LYS A  20      14.171 -22.931  -3.091  1.00  8.13           C  
ATOM    339  C   LYS A  20      15.532 -22.222  -3.129  1.00  8.13           C  
ATOM    340  O   LYS A  20      16.301 -22.323  -2.181  1.00  8.13           O  
ATOM    341  CB  LYS A  20      14.358 -24.445  -3.075  1.00  8.13           C  
ATOM    342  CG  LYS A  20      13.092 -25.205  -2.689  1.00  8.13           C  
ATOM    343  CD  LYS A  20      13.311 -26.710  -2.690  1.00  8.13           C  
ATOM    344  CE  LYS A  20      12.040 -27.452  -2.295  1.00  8.13           C  
ATOM    345  NZ  LYS A  20      12.224 -28.930  -2.333  1.00  8.13           N  
ATOM    346  H   LYS A  20      12.951 -23.275  -4.808  1.00  8.13           H  
ATOM    347  HA  LYS A  20      13.682 -22.648  -2.156  1.00  8.13           H  
ATOM    348 1HB  LYS A  20      14.673 -24.783  -4.062  1.00  8.13           H  
ATOM    349 2HB  LYS A  20      15.145 -24.709  -2.369  1.00  8.13           H  
ATOM    350 1HG  LYS A  20      12.773 -24.886  -1.694  1.00  8.13           H  
ATOM    351 2HG  LYS A  20      12.297 -24.960  -3.394  1.00  8.13           H  
ATOM    352 1HD  LYS A  20      13.620 -27.033  -3.685  1.00  8.13           H  
ATOM    353 2HD  LYS A  20      14.102 -26.961  -1.983  1.00  8.13           H  
ATOM    354 1HE  LYS A  20      11.755 -27.157  -1.285  1.00  8.13           H  
ATOM    355 2HE  LYS A  20      11.238 -27.176  -2.982  1.00  8.13           H  
ATOM    356 1HZ  LYS A  20      11.361 -29.384  -2.066  1.00  8.13           H  
ATOM    357 2HZ  LYS A  20      12.477 -29.214  -3.269  1.00  8.13           H  
ATOM    358 3HZ  LYS A  20      12.956 -29.196  -1.691  1.00  8.13           H  
ATOM    359  N   THR A  21      15.847 -21.568  -4.251  1.00  7.91           N  
ATOM    360  CA  THR A  21      17.077 -20.808  -4.479  1.00  7.91           C  
ATOM    361  C   THR A  21      17.239 -19.632  -3.521  1.00  7.91           C  
ATOM    362  O   THR A  21      18.362 -19.235  -3.201  1.00  7.91           O  
ATOM    363  CB  THR A  21      17.132 -20.201  -5.888  1.00  7.91           C  
ATOM    364  OG1 THR A  21      17.005 -21.228  -6.870  1.00  7.91           O  
ATOM    365  CG2 THR A  21      18.444 -19.474  -6.083  1.00  7.91           C  
ATOM    366  H   THR A  21      15.159 -21.545  -4.997  1.00  7.91           H  
ATOM    367  HA  THR A  21      17.925 -21.481  -4.341  1.00  7.91           H  
ATOM    368  HB  THR A  21      16.324 -19.484  -6.008  1.00  7.91           H  
ATOM    369  HG1 THR A  21      16.057 -21.430  -6.948  1.00  7.91           H  
ATOM    370 1HG2 THR A  21      18.474 -19.039  -7.081  1.00  7.91           H  
ATOM    371 2HG2 THR A  21      18.534 -18.683  -5.339  1.00  7.91           H  
ATOM    372 3HG2 THR A  21      19.271 -20.175  -5.969  1.00  7.91           H  
ATOM    373  N   THR A  22      16.119 -19.000  -3.147  1.00  7.60           N  
ATOM    374  CA  THR A  22      16.116 -17.753  -2.366  1.00  7.60           C  
ATOM    375  C   THR A  22      16.600 -17.960  -0.933  1.00  7.60           C  
ATOM    376  O   THR A  22      15.831 -17.805   0.010  1.00  7.60           O  
ATOM    377  CB  THR A  22      14.689 -17.185  -2.297  1.00  7.60           C  
ATOM    378  OG1 THR A  22      13.812 -18.116  -1.634  1.00  7.60           O  
ATOM    379  CG2 THR A  22      14.161 -16.977  -3.696  1.00  7.60           C  
ATOM    380  H   THR A  22      15.220 -19.415  -3.407  1.00  7.60           H  
ATOM    381  HA  THR A  22      16.775 -17.035  -2.853  1.00  7.60           H  
ATOM    382  HB  THR A  22      14.689 -16.241  -1.752  1.00  7.60           H  
ATOM    383  HG1 THR A  22      12.987 -17.627  -1.420  1.00  7.60           H  
ATOM    384 1HG2 THR A  22      13.151 -16.600  -3.629  1.00  7.60           H  
ATOM    385 2HG2 THR A  22      14.793 -16.266  -4.225  1.00  7.60           H  
ATOM    386 3HG2 THR A  22      14.156 -17.929  -4.225  1.00  7.60           H  
ATOM    387  N   VAL A  23      17.878 -18.295  -0.775  1.00  7.29           N  
ATOM    388  CA  VAL A  23      18.400 -18.687   0.524  1.00  7.29           C  
ATOM    389  C   VAL A  23      19.453 -17.832   1.209  1.00  7.29           C  
ATOM    390  O   VAL A  23      20.477 -17.471   0.630  1.00  7.29           O  
ATOM    391  CB  VAL A  23      18.931 -20.126   0.406  1.00  7.29           C  
ATOM    392  CG1 VAL A  23      19.562 -20.591   1.692  1.00  7.29           C  
ATOM    393  CG2 VAL A  23      17.786 -21.006   0.078  1.00  7.29           C  
ATOM    394  H   VAL A  23      18.451 -18.374  -1.607  1.00  7.29           H  
ATOM    395  HA  VAL A  23      17.562 -18.716   1.174  1.00  7.29           H  
ATOM    396  HB  VAL A  23      19.679 -20.174  -0.385  1.00  7.29           H  
ATOM    397 1HG1 VAL A  23      19.910 -21.613   1.575  1.00  7.29           H  
ATOM    398 2HG1 VAL A  23      20.402 -19.953   1.934  1.00  7.29           H  
ATOM    399 3HG1 VAL A  23      18.816 -20.548   2.486  1.00  7.29           H  
ATOM    400 1HG2 VAL A  23      18.121 -22.034  -0.031  1.00  7.29           H  
ATOM    401 2HG2 VAL A  23      17.056 -20.941   0.871  1.00  7.29           H  
ATOM    402 3HG2 VAL A  23      17.348 -20.675  -0.838  1.00  7.29           H  
ATOM    403  N   LYS A  24      19.163 -17.540   2.485  1.00  7.00           N  
ATOM    404  CA  LYS A  24      20.079 -16.821   3.385  1.00  7.00           C  
ATOM    405  C   LYS A  24      20.761 -15.561   2.845  1.00  7.00           C  
ATOM    406  O   LYS A  24      21.947 -15.590   2.518  1.00  7.00           O  
ATOM    407  CB  LYS A  24      21.141 -17.765   3.937  1.00  7.00           C  
ATOM    408  CG  LYS A  24      20.590 -18.878   4.822  1.00  7.00           C  
ATOM    409  CD  LYS A  24      21.695 -19.788   5.333  1.00  7.00           C  
ATOM    410  CE  LYS A  24      21.122 -20.928   6.172  1.00  7.00           C  
ATOM    411  NZ  LYS A  24      22.185 -21.854   6.664  1.00  7.00           N  
ATOM    412  H   LYS A  24      18.263 -17.897   2.821  1.00  7.00           H  
ATOM    413  HA  LYS A  24      19.484 -16.501   4.239  1.00  7.00           H  
ATOM    414 1HB  LYS A  24      21.698 -18.216   3.116  1.00  7.00           H  
ATOM    415 2HB  LYS A  24      21.854 -17.192   4.533  1.00  7.00           H  
ATOM    416 1HG  LYS A  24      20.100 -18.422   5.682  1.00  7.00           H  
ATOM    417 2HG  LYS A  24      19.855 -19.456   4.290  1.00  7.00           H  
ATOM    418 1HD  LYS A  24      22.246 -20.206   4.487  1.00  7.00           H  
ATOM    419 2HD  LYS A  24      22.393 -19.209   5.945  1.00  7.00           H  
ATOM    420 1HE  LYS A  24      20.594 -20.511   7.027  1.00  7.00           H  
ATOM    421 2HE  LYS A  24      20.418 -21.495   5.562  1.00  7.00           H  
ATOM    422 1HZ  LYS A  24      21.762 -22.592   7.210  1.00  7.00           H  
ATOM    423 2HZ  LYS A  24      22.674 -22.257   5.878  1.00  7.00           H  
ATOM    424 3HZ  LYS A  24      22.837 -21.344   7.240  1.00  7.00           H  
ATOM    425  N   ALA A  25      20.061 -14.417   2.847  1.00  6.72           N  
ATOM    426  CA  ALA A  25      20.680 -13.160   2.368  1.00  6.72           C  
ATOM    427  C   ALA A  25      21.996 -12.883   3.089  1.00  6.72           C  
ATOM    428  O   ALA A  25      22.919 -12.322   2.505  1.00  6.72           O  
ATOM    429  CB  ALA A  25      19.816 -11.945   2.607  1.00  6.72           C  
ATOM    430  H   ALA A  25      19.091 -14.420   3.130  1.00  6.72           H  
ATOM    431  HA  ALA A  25      20.862 -13.265   1.303  1.00  6.72           H  
ATOM    432 1HB  ALA A  25      20.363 -11.095   2.224  1.00  6.72           H  
ATOM    433 2HB  ALA A  25      18.864 -11.982   2.137  1.00  6.72           H  
ATOM    434 3HB  ALA A  25      19.675 -11.830   3.648  1.00  6.72           H  
ATOM    435  N   GLU A  26      22.073 -13.310   4.344  1.00  6.45           N  
ATOM    436  CA  GLU A  26      23.223 -13.157   5.220  1.00  6.45           C  
ATOM    437  C   GLU A  26      24.529 -13.629   4.590  1.00  6.45           C  
ATOM    438  O   GLU A  26      25.602 -13.125   4.927  1.00  6.45           O  
ATOM    439  CB  GLU A  26      23.000 -13.982   6.493  1.00  6.45           C  
ATOM    440  CG  GLU A  26      24.143 -13.921   7.500  1.00  6.45           C  
ATOM    441  CD  GLU A  26      23.902 -14.764   8.733  1.00  6.45           C  
ATOM    442  OE1 GLU A  26      22.817 -15.273   8.888  1.00  6.45           O  
ATOM    443  OE2 GLU A  26      24.833 -14.945   9.491  1.00  6.45           O  
ATOM    444  H   GLU A  26      21.264 -13.771   4.725  1.00  6.45           H  
ATOM    445  HA  GLU A  26      23.321 -12.100   5.471  1.00  6.45           H  
ATOM    446 1HB  GLU A  26      22.090 -13.643   6.990  1.00  6.45           H  
ATOM    447 2HB  GLU A  26      22.853 -15.027   6.219  1.00  6.45           H  
ATOM    448 1HG  GLU A  26      25.056 -14.259   7.013  1.00  6.45           H  
ATOM    449 2HG  GLU A  26      24.290 -12.885   7.801  1.00  6.45           H  
ATOM    450  N   LYS A  27      24.455 -14.672   3.765  1.00  6.14           N  
ATOM    451  CA  LYS A  27      25.648 -15.273   3.203  1.00  6.14           C  
ATOM    452  C   LYS A  27      25.936 -14.828   1.760  1.00  6.14           C  
ATOM    453  O   LYS A  27      26.835 -15.376   1.115  1.00  6.14           O  
ATOM    454  CB  LYS A  27      25.507 -16.789   3.279  1.00  6.14           C  
ATOM    455  CG  LYS A  27      25.252 -17.294   4.718  1.00  6.14           C  
ATOM    456  CD  LYS A  27      26.393 -16.959   5.683  1.00  6.14           C  
ATOM    457  CE  LYS A  27      26.089 -17.491   7.091  1.00  6.14           C  
ATOM    458  NZ  LYS A  27      27.147 -17.123   8.086  1.00  6.14           N  
ATOM    459  H   LYS A  27      23.543 -15.034   3.486  1.00  6.14           H  
ATOM    460  HA  LYS A  27      26.499 -14.976   3.813  1.00  6.14           H  
ATOM    461 1HB  LYS A  27      24.664 -17.103   2.655  1.00  6.14           H  
ATOM    462 2HB  LYS A  27      26.407 -17.267   2.894  1.00  6.14           H  
ATOM    463 1HG  LYS A  27      24.339 -16.835   5.098  1.00  6.14           H  
ATOM    464 2HG  LYS A  27      25.105 -18.373   4.698  1.00  6.14           H  
ATOM    465 1HD  LYS A  27      27.323 -17.399   5.325  1.00  6.14           H  
ATOM    466 2HD  LYS A  27      26.518 -15.876   5.738  1.00  6.14           H  
ATOM    467 1HE  LYS A  27      25.138 -17.075   7.422  1.00  6.14           H  
ATOM    468 2HE  LYS A  27      26.003 -18.575   7.054  1.00  6.14           H  
ATOM    469 1HZ  LYS A  27      26.888 -17.486   8.993  1.00  6.14           H  
ATOM    470 2HZ  LYS A  27      28.033 -17.513   7.803  1.00  6.14           H  
ATOM    471 3HZ  LYS A  27      27.227 -16.111   8.145  1.00  6.14           H  
ATOM    472  N   THR A  28      25.170 -13.862   1.239  1.00  5.80           N  
ATOM    473  CA  THR A  28      25.353 -13.424  -0.145  1.00  5.80           C  
ATOM    474  C   THR A  28      25.255 -11.893  -0.304  1.00  5.80           C  
ATOM    475  O   THR A  28      25.352 -11.142   0.664  1.00  5.80           O  
ATOM    476  CB  THR A  28      24.357 -14.162  -1.082  1.00  5.80           C  
ATOM    477  OG1 THR A  28      24.699 -13.892  -2.454  1.00  5.80           O  
ATOM    478  CG2 THR A  28      22.919 -13.737  -0.803  1.00  5.80           C  
ATOM    479  H   THR A  28      24.444 -13.416   1.804  1.00  5.80           H  
ATOM    480  HA  THR A  28      26.356 -13.709  -0.457  1.00  5.80           H  
ATOM    481  HB  THR A  28      24.442 -15.234  -0.909  1.00  5.80           H  
ATOM    482  HG1 THR A  28      25.579 -14.253  -2.632  1.00  5.80           H  
ATOM    483 1HG2 THR A  28      22.240 -14.282  -1.457  1.00  5.80           H  
ATOM    484 2HG2 THR A  28      22.700 -13.978   0.229  1.00  5.80           H  
ATOM    485 3HG2 THR A  28      22.792 -12.672  -0.962  1.00  5.80           H  
ATOM    486  N   ALA A  29      25.132 -11.438  -1.551  1.00  5.38           N  
ATOM    487  CA  ALA A  29      25.092 -10.016  -1.880  1.00  5.38           C  
ATOM    488  C   ALA A  29      26.278  -9.310  -1.230  1.00  5.38           C  
ATOM    489  O   ALA A  29      27.415  -9.758  -1.390  1.00  5.38           O  
ATOM    490  CB  ALA A  29      23.769  -9.406  -1.436  1.00  5.38           C  
ATOM    491  H   ALA A  29      25.046 -12.132  -2.272  1.00  5.38           H  
ATOM    492  HA  ALA A  29      25.189  -9.913  -2.961  1.00  5.38           H  
ATOM    493 1HB  ALA A  29      23.745  -8.353  -1.713  1.00  5.38           H  
ATOM    494 2HB  ALA A  29      22.952  -9.929  -1.930  1.00  5.38           H  
ATOM    495 3HB  ALA A  29      23.657  -9.505  -0.356  1.00  5.38           H  
ATOM    496  N   LYS A  30      26.036  -8.211  -0.515  1.00  4.87           N  
ATOM    497  CA  LYS A  30      27.142  -7.527   0.130  1.00  4.87           C  
ATOM    498  C   LYS A  30      26.683  -6.563   1.237  1.00  4.87           C  
ATOM    499  O   LYS A  30      25.620  -5.950   1.125  1.00  4.87           O  
ATOM    500  CB  LYS A  30      27.943  -6.755  -0.925  1.00  4.87           C  
ATOM    501  CG  LYS A  30      27.160  -5.676  -1.645  1.00  4.87           C  
ATOM    502  CD  LYS A  30      28.012  -5.000  -2.710  1.00  4.87           C  
ATOM    503  CE  LYS A  30      27.239  -3.910  -3.443  1.00  4.87           C  
ATOM    504  NZ  LYS A  30      28.067  -3.273  -4.512  1.00  4.87           N  
ATOM    505  H   LYS A  30      25.099  -7.869  -0.402  1.00  4.87           H  
ATOM    506  HA  LYS A  30      27.777  -8.302   0.532  1.00  4.87           H  
ATOM    507 1HB  LYS A  30      28.802  -6.276  -0.463  1.00  4.87           H  
ATOM    508 2HB  LYS A  30      28.331  -7.441  -1.677  1.00  4.87           H  
ATOM    509 1HG  LYS A  30      26.280  -6.112  -2.118  1.00  4.87           H  
ATOM    510 2HG  LYS A  30      26.830  -4.936  -0.936  1.00  4.87           H  
ATOM    511 1HD  LYS A  30      28.886  -4.550  -2.238  1.00  4.87           H  
ATOM    512 2HD  LYS A  30      28.352  -5.744  -3.430  1.00  4.87           H  
ATOM    513 1HE  LYS A  30      26.343  -4.342  -3.893  1.00  4.87           H  
ATOM    514 2HE  LYS A  30      26.936  -3.144  -2.724  1.00  4.87           H  
ATOM    515 1HZ  LYS A  30      27.525  -2.557  -4.972  1.00  4.87           H  
ATOM    516 2HZ  LYS A  30      28.895  -2.861  -4.103  1.00  4.87           H  
ATOM    517 3HZ  LYS A  30      28.339  -3.975  -5.186  1.00  4.87           H  
ATOM    518  N   PRO A  31      27.525  -6.295   2.260  1.00  4.29           N  
ATOM    519  CA  PRO A  31      27.341  -5.289   3.306  1.00  4.29           C  
ATOM    520  C   PRO A  31      27.160  -3.876   2.765  1.00  4.29           C  
ATOM    521  O   PRO A  31      26.634  -3.000   3.446  1.00  4.29           O  
ATOM    522  CB  PRO A  31      28.652  -5.380   4.097  1.00  4.29           C  
ATOM    523  CG  PRO A  31      29.153  -6.778   3.869  1.00  4.29           C  
ATOM    524  CD  PRO A  31      28.747  -7.125   2.457  1.00  4.29           C  
ATOM    525  HA  PRO A  31      26.479  -5.573   3.933  1.00  4.29           H  
ATOM    526 1HB  PRO A  31      29.355  -4.614   3.733  1.00  4.29           H  
ATOM    527 2HB  PRO A  31      28.467  -5.159   5.157  1.00  4.29           H  
ATOM    528 1HG  PRO A  31      30.245  -6.808   4.015  1.00  4.29           H  
ATOM    529 2HG  PRO A  31      28.718  -7.459   4.615  1.00  4.29           H  
ATOM    530 1HD  PRO A  31      29.538  -6.866   1.739  1.00  4.29           H  
ATOM    531 2HD  PRO A  31      28.515  -8.197   2.474  1.00  4.29           H  
ATOM    532  N   GLY A  32      27.627  -3.652   1.539  1.00  3.71           N  
ATOM    533  CA  GLY A  32      27.550  -2.349   0.903  1.00  3.71           C  
ATOM    534  C   GLY A  32      26.205  -2.059   0.235  1.00  3.71           C  
ATOM    535  O   GLY A  32      26.032  -0.982  -0.340  1.00  3.71           O  
ATOM    536  H   GLY A  32      28.053  -4.404   1.028  1.00  3.71           H  
ATOM    537 1HA  GLY A  32      27.756  -1.579   1.646  1.00  3.71           H  
ATOM    538 2HA  GLY A  32      28.342  -2.277   0.157  1.00  3.71           H  
ATOM    539  N   SER A  33      25.260  -3.004   0.278  1.00  3.20           N  
ATOM    540  CA  SER A  33      23.968  -2.758  -0.353  1.00  3.20           C  
ATOM    541  C   SER A  33      22.853  -2.621   0.654  1.00  3.20           C  
ATOM    542  O   SER A  33      22.636  -3.484   1.497  1.00  3.20           O  
ATOM    543  CB  SER A  33      23.555  -3.871  -1.284  1.00  3.20           C  
ATOM    544  OG  SER A  33      22.265  -3.594  -1.847  1.00  3.20           O  
ATOM    545  H   SER A  33      25.433  -3.898   0.744  1.00  3.20           H  
ATOM    546  HA  SER A  33      24.021  -1.829  -0.922  1.00  3.20           H  
ATOM    547 1HB  SER A  33      24.288  -3.990  -2.077  1.00  3.20           H  
ATOM    548 2HB  SER A  33      23.515  -4.810  -0.727  1.00  3.20           H  
ATOM    549  HG  SER A  33      21.665  -3.183  -1.144  1.00  3.20           H  
ATOM    550  N   GLN A  34      22.101  -1.551   0.521  1.00  2.81           N  
ATOM    551  CA  GLN A  34      20.916  -1.355   1.332  1.00  2.81           C  
ATOM    552  C   GLN A  34      19.842  -2.102   0.579  1.00  2.81           C  
ATOM    553  O   GLN A  34      20.035  -2.349  -0.624  1.00  2.81           O  
ATOM    554  CB  GLN A  34      20.554   0.130   1.445  1.00  2.81           C  
ATOM    555  CG  GLN A  34      21.565   0.981   2.158  1.00  2.81           C  
ATOM    556  CD  GLN A  34      21.152   2.456   2.214  1.00  2.81           C  
ATOM    557  OE1 GLN A  34      20.493   3.006   1.305  1.00  2.81           O  
ATOM    558  NE2 GLN A  34      21.545   3.115   3.301  1.00  2.81           N  
ATOM    559  H   GLN A  34      22.351  -0.861  -0.174  1.00  2.81           H  
ATOM    560  HA  GLN A  34      21.043  -1.804   2.316  1.00  2.81           H  
ATOM    561 1HB  GLN A  34      20.452   0.544   0.454  1.00  2.81           H  
ATOM    562 2HB  GLN A  34      19.588   0.232   1.949  1.00  2.81           H  
ATOM    563 1HG  GLN A  34      21.661   0.614   3.181  1.00  2.81           H  
ATOM    564 2HG  GLN A  34      22.524   0.907   1.643  1.00  2.81           H  
ATOM    565 1HE2 GLN A  34      21.318   4.083   3.412  1.00  2.81           H  
ATOM    566 2HE2 GLN A  34      22.071   2.642   4.010  1.00  2.81           H  
ATOM    567  N   TRP A  35      18.752  -2.494   1.238  1.00  2.55           N  
ATOM    568  CA  TRP A  35      17.685  -3.133   0.482  1.00  2.55           C  
ATOM    569  C   TRP A  35      16.386  -2.344   0.551  1.00  2.55           C  
ATOM    570  O   TRP A  35      16.038  -1.779   1.593  1.00  2.55           O  
ATOM    571  CB  TRP A  35      17.504  -4.568   0.966  1.00  2.55           C  
ATOM    572  CG  TRP A  35      18.648  -5.417   0.585  1.00  2.55           C  
ATOM    573  CD1 TRP A  35      19.792  -5.648   1.291  1.00  2.55           C  
ATOM    574  CD2 TRP A  35      18.781  -6.137  -0.651  1.00  2.55           C  
ATOM    575  NE1 TRP A  35      20.626  -6.468   0.571  1.00  2.55           N  
ATOM    576  CE2 TRP A  35      20.016  -6.769  -0.628  1.00  2.55           C  
ATOM    577  CE3 TRP A  35      17.965  -6.283  -1.760  1.00  2.55           C  
ATOM    578  CZ2 TRP A  35      20.453  -7.539  -1.687  1.00  2.55           C  
ATOM    579  CZ3 TRP A  35      18.398  -7.050  -2.824  1.00  2.55           C  
ATOM    580  CH2 TRP A  35      19.608  -7.657  -2.789  1.00  2.55           C  
ATOM    581  H   TRP A  35      18.643  -2.351   2.245  1.00  2.55           H  
ATOM    582  HA  TRP A  35      17.987  -3.184  -0.560  1.00  2.55           H  
ATOM    583 1HB  TRP A  35      17.436  -4.580   2.042  1.00  2.55           H  
ATOM    584 2HB  TRP A  35      16.589  -4.986   0.563  1.00  2.55           H  
ATOM    585  HD1 TRP A  35      20.015  -5.235   2.273  1.00  2.55           H  
ATOM    586  HE1 TRP A  35      21.539  -6.783   0.867  1.00  2.55           H  
ATOM    587  HE3 TRP A  35      17.002  -5.789  -1.788  1.00  2.55           H  
ATOM    588  HZ2 TRP A  35      21.408  -8.030  -1.678  1.00  2.55           H  
ATOM    589  HZ3 TRP A  35      17.748  -7.151  -3.694  1.00  2.55           H  
ATOM    590  HH2 TRP A  35      19.920  -8.245  -3.645  1.00  2.55           H  
ATOM    591  N   TYR A  36      15.661  -2.310  -0.566  1.00  2.47           N  
ATOM    592  CA  TYR A  36      14.367  -1.637  -0.576  1.00  2.47           C  
ATOM    593  C   TYR A  36      13.307  -2.699  -0.731  1.00  2.47           C  
ATOM    594  O   TYR A  36      13.184  -3.337  -1.778  1.00  2.47           O  
ATOM    595  CB  TYR A  36      14.306  -0.586  -1.669  1.00  2.47           C  
ATOM    596  CG  TYR A  36      13.163   0.368  -1.532  1.00  2.47           C  
ATOM    597  CD1 TYR A  36      12.962   0.984  -0.306  1.00  2.47           C  
ATOM    598  CD2 TYR A  36      12.370   0.693  -2.606  1.00  2.47           C  
ATOM    599  CE1 TYR A  36      11.970   1.918  -0.150  1.00  2.47           C  
ATOM    600  CE2 TYR A  36      11.378   1.640  -2.455  1.00  2.47           C  
ATOM    601  CZ  TYR A  36      11.181   2.256  -1.230  1.00  2.47           C  
ATOM    602  OH  TYR A  36      10.203   3.218  -1.087  1.00  2.47           O  
ATOM    603  H   TYR A  36      16.022  -2.755  -1.408  1.00  2.47           H  
ATOM    604  HA  TYR A  36      14.203  -1.148   0.383  1.00  2.47           H  
ATOM    605 1HB  TYR A  36      15.210  -0.019  -1.658  1.00  2.47           H  
ATOM    606 2HB  TYR A  36      14.237  -1.073  -2.642  1.00  2.47           H  
ATOM    607  HD1 TYR A  36      13.603   0.727   0.540  1.00  2.47           H  
ATOM    608  HD2 TYR A  36      12.533   0.220  -3.575  1.00  2.47           H  
ATOM    609  HE1 TYR A  36      11.819   2.397   0.817  1.00  2.47           H  
ATOM    610  HE2 TYR A  36      10.758   1.911  -3.308  1.00  2.47           H  
ATOM    611  HH  TYR A  36      10.238   3.582  -0.197  1.00  2.47           H  
ATOM    612  N   TYR A  37      12.632  -2.952   0.368  1.00  2.55           N  
ATOM    613  CA  TYR A  37      11.677  -4.026   0.537  1.00  2.55           C  
ATOM    614  C   TYR A  37      10.327  -3.560   0.048  1.00  2.55           C  
ATOM    615  O   TYR A  37       9.890  -2.457   0.388  1.00  2.55           O  
ATOM    616  CB  TYR A  37      11.697  -4.353   2.012  1.00  2.55           C  
ATOM    617  CG  TYR A  37      10.993  -5.526   2.540  1.00  2.55           C  
ATOM    618  CD1 TYR A  37      11.638  -6.751   2.487  1.00  2.55           C  
ATOM    619  CD2 TYR A  37       9.752  -5.404   3.134  1.00  2.55           C  
ATOM    620  CE1 TYR A  37      11.049  -7.848   3.041  1.00  2.55           C  
ATOM    621  CE2 TYR A  37       9.165  -6.506   3.681  1.00  2.55           C  
ATOM    622  CZ  TYR A  37       9.816  -7.722   3.641  1.00  2.55           C  
ATOM    623  OH  TYR A  37       9.246  -8.804   4.201  1.00  2.55           O  
ATOM    624  H   TYR A  37      12.776  -2.330   1.158  1.00  2.55           H  
ATOM    625  HA  TYR A  37      11.985  -4.890  -0.052  1.00  2.55           H  
ATOM    626 1HB  TYR A  37      12.724  -4.489   2.248  1.00  2.55           H  
ATOM    627 2HB  TYR A  37      11.363  -3.484   2.567  1.00  2.55           H  
ATOM    628  HD1 TYR A  37      12.620  -6.834   2.024  1.00  2.55           H  
ATOM    629  HD2 TYR A  37       9.253  -4.439   3.178  1.00  2.55           H  
ATOM    630  HE1 TYR A  37      11.552  -8.815   3.019  1.00  2.55           H  
ATOM    631  HE2 TYR A  37       8.194  -6.422   4.160  1.00  2.55           H  
ATOM    632  HH  TYR A  37       9.744  -9.589   3.961  1.00  2.55           H  
ATOM    633  N   LYS A  38       9.661  -4.373  -0.755  1.00  2.82           N  
ATOM    634  CA  LYS A  38       8.369  -3.973  -1.286  1.00  2.82           C  
ATOM    635  C   LYS A  38       7.314  -5.046  -1.068  1.00  2.82           C  
ATOM    636  O   LYS A  38       7.479  -6.202  -1.485  1.00  2.82           O  
ATOM    637  CB  LYS A  38       8.542  -3.660  -2.770  1.00  2.82           C  
ATOM    638  CG  LYS A  38       9.582  -2.546  -3.030  1.00  2.82           C  
ATOM    639  CD  LYS A  38       9.805  -2.302  -4.486  1.00  2.82           C  
ATOM    640  CE  LYS A  38      10.552  -3.465  -5.077  1.00  2.82           C  
ATOM    641  NZ  LYS A  38      11.021  -3.199  -6.396  1.00  2.82           N  
ATOM    642  H   LYS A  38      10.073  -5.261  -1.034  1.00  2.82           H  
ATOM    643  HA  LYS A  38       8.033  -3.076  -0.772  1.00  2.82           H  
ATOM    644 1HB  LYS A  38       8.861  -4.551  -3.292  1.00  2.82           H  
ATOM    645 2HB  LYS A  38       7.586  -3.349  -3.192  1.00  2.82           H  
ATOM    646 1HG  LYS A  38       9.298  -1.638  -2.536  1.00  2.82           H  
ATOM    647 2HG  LYS A  38      10.543  -2.858  -2.629  1.00  2.82           H  
ATOM    648 1HD  LYS A  38       8.854  -2.179  -5.004  1.00  2.82           H  
ATOM    649 2HD  LYS A  38      10.397  -1.393  -4.631  1.00  2.82           H  
ATOM    650 1HE  LYS A  38      11.404  -3.716  -4.437  1.00  2.82           H  
ATOM    651 2HE  LYS A  38       9.883  -4.297  -5.124  1.00  2.82           H  
ATOM    652 1HZ  LYS A  38      11.498  -4.001  -6.764  1.00  2.82           H  
ATOM    653 2HZ  LYS A  38      10.240  -2.976  -6.987  1.00  2.82           H  
ATOM    654 3HZ  LYS A  38      11.672  -2.393  -6.395  1.00  2.82           H  
ATOM    655  N   HIS A  39       6.220  -4.676  -0.401  1.00  3.28           N  
ATOM    656  CA  HIS A  39       5.172  -5.649  -0.129  1.00  3.28           C  
ATOM    657  C   HIS A  39       4.389  -5.972  -1.422  1.00  3.28           C  
ATOM    658  O   HIS A  39       4.100  -5.058  -2.193  1.00  3.28           O  
ATOM    659  CB  HIS A  39       4.205  -5.098   0.920  1.00  3.28           C  
ATOM    660  CG  HIS A  39       4.734  -5.019   2.330  1.00  3.28           C  
ATOM    661  ND1 HIS A  39       4.909  -6.129   3.122  1.00  3.28           N  
ATOM    662  CD2 HIS A  39       5.118  -3.961   3.082  1.00  3.28           C  
ATOM    663  CE1 HIS A  39       5.365  -5.751   4.308  1.00  3.28           C  
ATOM    664  NE2 HIS A  39       5.499  -4.445   4.306  1.00  3.28           N  
ATOM    665  H   HIS A  39       6.103  -3.710  -0.075  1.00  3.28           H  
ATOM    666  HA  HIS A  39       5.629  -6.524   0.306  1.00  3.28           H  
ATOM    667 1HB  HIS A  39       3.952  -4.081   0.637  1.00  3.28           H  
ATOM    668 2HB  HIS A  39       3.284  -5.684   0.918  1.00  3.28           H  
ATOM    669  HD1 HIS A  39       4.716  -7.076   2.865  1.00  3.28           H  
ATOM    670  HD2 HIS A  39       5.158  -2.903   2.890  1.00  3.28           H  
ATOM    671  HE1 HIS A  39       5.561  -6.475   5.091  1.00  3.28           H  
ATOM    672  N   PRO A  40       4.083  -7.247  -1.716  1.00  3.92           N  
ATOM    673  CA  PRO A  40       3.232  -7.706  -2.799  1.00  3.92           C  
ATOM    674  C   PRO A  40       1.818  -7.183  -2.652  1.00  3.92           C  
ATOM    675  O   PRO A  40       1.299  -7.037  -1.547  1.00  3.92           O  
ATOM    676  CB  PRO A  40       3.290  -9.234  -2.673  1.00  3.92           C  
ATOM    677  CG  PRO A  40       4.572  -9.497  -1.956  1.00  3.92           C  
ATOM    678  CD  PRO A  40       4.734  -8.332  -1.005  1.00  3.92           C  
ATOM    679  HA  PRO A  40       3.666  -7.375  -3.754  1.00  3.92           H  
ATOM    680 1HB  PRO A  40       2.413  -9.604  -2.139  1.00  3.92           H  
ATOM    681 2HB  PRO A  40       3.271  -9.696  -3.672  1.00  3.92           H  
ATOM    682 1HG  PRO A  40       4.541 -10.464  -1.433  1.00  3.92           H  
ATOM    683 2HG  PRO A  40       5.402  -9.562  -2.677  1.00  3.92           H  
ATOM    684 1HD  PRO A  40       4.267  -8.525  -0.034  1.00  3.92           H  
ATOM    685 2HD  PRO A  40       5.788  -8.146  -0.934  1.00  3.92           H  
ATOM    686  N   ASN A  41       1.126  -7.051  -3.767  1.00  4.72           N  
ATOM    687  CA  ASN A  41      -0.257  -6.584  -3.748  1.00  4.72           C  
ATOM    688  C   ASN A  41      -1.217  -7.719  -3.393  1.00  4.72           C  
ATOM    689  O   ASN A  41      -2.433  -7.540  -3.349  1.00  4.72           O  
ATOM    690  CB  ASN A  41      -0.612  -5.978  -5.086  1.00  4.72           C  
ATOM    691  CG  ASN A  41       0.079  -4.656  -5.325  1.00  4.72           C  
ATOM    692  OD1 ASN A  41       0.394  -3.901  -4.392  1.00  4.72           O  
ATOM    693  ND2 ASN A  41       0.329  -4.363  -6.574  1.00  4.72           N  
ATOM    694  H   ASN A  41       1.575  -7.215  -4.658  1.00  4.72           H  
ATOM    695  HA  ASN A  41      -0.357  -5.821  -2.980  1.00  4.72           H  
ATOM    696 1HB  ASN A  41      -0.334  -6.669  -5.882  1.00  4.72           H  
ATOM    697 2HB  ASN A  41      -1.689  -5.829  -5.143  1.00  4.72           H  
ATOM    698 1HD2 ASN A  41       0.787  -3.504  -6.807  1.00  4.72           H  
ATOM    699 2HD2 ASN A  41       0.064  -4.997  -7.300  1.00  4.72           H  
ATOM    700  N   ASN A  42      -0.645  -8.879  -3.093  1.00  5.64           N  
ATOM    701  CA  ASN A  42      -1.383 -10.064  -2.724  1.00  5.64           C  
ATOM    702  C   ASN A  42      -1.546 -10.191  -1.208  1.00  5.64           C  
ATOM    703  O   ASN A  42      -2.066 -11.191  -0.730  1.00  5.64           O  
ATOM    704  CB  ASN A  42      -0.719 -11.295  -3.300  1.00  5.64           C  
ATOM    705  CG  ASN A  42      -0.837 -11.366  -4.801  1.00  5.64           C  
ATOM    706  OD1 ASN A  42      -1.871 -11.005  -5.376  1.00  5.64           O  
ATOM    707  ND2 ASN A  42       0.203 -11.825  -5.448  1.00  5.64           N  
ATOM    708  H   ASN A  42       0.359  -8.937  -3.138  1.00  5.64           H  
ATOM    709  HA  ASN A  42      -2.386  -9.990  -3.146  1.00  5.64           H  
ATOM    710 1HB  ASN A  42       0.336 -11.312  -3.017  1.00  5.64           H  
ATOM    711 2HB  ASN A  42      -1.188 -12.176  -2.879  1.00  5.64           H  
ATOM    712 1HD2 ASN A  42       0.180 -11.898  -6.447  1.00  5.64           H  
ATOM    713 2HD2 ASN A  42       1.021 -12.105  -4.945  1.00  5.64           H  
ATOM    714  N   VAL A  43      -1.178  -9.152  -0.441  1.00  6.62           N  
ATOM    715  CA  VAL A  43      -1.407  -9.209   1.011  1.00  6.62           C  
ATOM    716  C   VAL A  43      -2.897  -9.405   1.316  1.00  6.62           C  
ATOM    717  O   VAL A  43      -3.277 -10.217   2.173  1.00  6.62           O  
ATOM    718  CB  VAL A  43      -0.960  -7.893   1.678  1.00  6.62           C  
ATOM    719  CG1 VAL A  43      -1.414  -7.867   3.106  1.00  6.62           C  
ATOM    720  CG2 VAL A  43       0.508  -7.783   1.654  1.00  6.62           C  
ATOM    721  H   VAL A  43      -0.696  -8.351  -0.857  1.00  6.62           H  
ATOM    722  HA  VAL A  43      -0.844 -10.044   1.425  1.00  6.62           H  
ATOM    723  HB  VAL A  43      -1.406  -7.053   1.146  1.00  6.62           H  
ATOM    724 1HG1 VAL A  43      -1.102  -6.944   3.587  1.00  6.62           H  
ATOM    725 2HG1 VAL A  43      -2.481  -7.938   3.147  1.00  6.62           H  
ATOM    726 3HG1 VAL A  43      -0.982  -8.699   3.620  1.00  6.62           H  
ATOM    727 1HG2 VAL A  43       0.829  -6.859   2.122  1.00  6.62           H  
ATOM    728 2HG2 VAL A  43       0.882  -8.599   2.203  1.00  6.62           H  
ATOM    729 3HG2 VAL A  43       0.868  -7.817   0.643  1.00  6.62           H  
ATOM    730  N   ARG A  44      -3.733  -8.617   0.621  1.00  7.60           N  
ATOM    731  CA  ARG A  44      -5.212  -8.627   0.633  1.00  7.60           C  
ATOM    732  C   ARG A  44      -5.952  -8.250   1.931  1.00  7.60           C  
ATOM    733  O   ARG A  44      -7.149  -7.962   1.887  1.00  7.60           O  
ATOM    734  CB  ARG A  44      -5.720 -10.007   0.227  1.00  7.60           C  
ATOM    735  CG  ARG A  44      -5.400 -10.412  -1.194  1.00  7.60           C  
ATOM    736  CD  ARG A  44      -5.983 -11.725  -1.558  1.00  7.60           C  
ATOM    737  NE  ARG A  44      -5.406 -12.859  -0.813  1.00  7.60           N  
ATOM    738  CZ  ARG A  44      -5.856 -14.125  -0.942  1.00  7.60           C  
ATOM    739  NH1 ARG A  44      -6.845 -14.388  -1.772  1.00  7.60           N  
ATOM    740  NH2 ARG A  44      -5.317 -15.096  -0.242  1.00  7.60           N  
ATOM    741  H   ARG A  44      -3.294  -7.976  -0.024  1.00  7.60           H  
ATOM    742  HA  ARG A  44      -5.532  -7.923  -0.136  1.00  7.60           H  
ATOM    743 1HB  ARG A  44      -5.316 -10.774   0.884  1.00  7.60           H  
ATOM    744 2HB  ARG A  44      -6.803 -10.036   0.336  1.00  7.60           H  
ATOM    745 1HG  ARG A  44      -5.793  -9.661  -1.879  1.00  7.60           H  
ATOM    746 2HG  ARG A  44      -4.340 -10.482  -1.320  1.00  7.60           H  
ATOM    747 1HD  ARG A  44      -7.054 -11.705  -1.364  1.00  7.60           H  
ATOM    748 2HD  ARG A  44      -5.815 -11.903  -2.620  1.00  7.60           H  
ATOM    749  HE  ARG A  44      -4.622 -12.695  -0.150  1.00  7.60           H  
ATOM    750 1HH1 ARG A  44      -7.263 -13.643  -2.312  1.00  7.60           H  
ATOM    751 2HH1 ARG A  44      -7.186 -15.333  -1.869  1.00  7.60           H  
ATOM    752 1HH2 ARG A  44      -4.570 -14.880   0.406  1.00  7.60           H  
ATOM    753 2HH2 ARG A  44      -5.658 -16.040  -0.338  1.00  7.60           H  
ATOM    754  N   SER A  45      -5.265  -8.233   3.060  1.00  8.49           N  
ATOM    755  CA  SER A  45      -5.910  -7.978   4.347  1.00  8.49           C  
ATOM    756  C   SER A  45      -4.900  -7.675   5.456  1.00  8.49           C  
ATOM    757  O   SER A  45      -3.755  -8.101   5.366  1.00  8.49           O  
ATOM    758  CB  SER A  45      -6.719  -9.210   4.753  1.00  8.49           C  
ATOM    759  OG  SER A  45      -7.327  -9.048   6.018  1.00  8.49           O  
ATOM    760  H   SER A  45      -4.285  -8.475   3.024  1.00  8.49           H  
ATOM    761  HA  SER A  45      -6.584  -7.139   4.210  1.00  8.49           H  
ATOM    762 1HB  SER A  45      -7.482  -9.414   4.006  1.00  8.49           H  
ATOM    763 2HB  SER A  45      -6.053 -10.076   4.782  1.00  8.49           H  
ATOM    764  HG  SER A  45      -7.755  -9.895   6.213  1.00  8.49           H  
ATOM    765  N   PRO A  46      -5.278  -6.923   6.517  1.00  9.26           N  
ATOM    766  CA  PRO A  46      -4.533  -6.829   7.770  1.00  9.26           C  
ATOM    767  C   PRO A  46      -4.196  -8.246   8.254  1.00  9.26           C  
ATOM    768  O   PRO A  46      -3.122  -8.497   8.812  1.00  9.26           O  
ATOM    769  CB  PRO A  46      -5.526  -6.103   8.681  1.00  9.26           C  
ATOM    770  CG  PRO A  46      -6.318  -5.224   7.723  1.00  9.26           C  
ATOM    771  CD  PRO A  46      -6.480  -6.065   6.462  1.00  9.26           C  
ATOM    772  HA  PRO A  46      -3.622  -6.237   7.614  1.00  9.26           H  
ATOM    773 1HB  PRO A  46      -6.151  -6.836   9.214  1.00  9.26           H  
ATOM    774 2HB  PRO A  46      -4.982  -5.527   9.446  1.00  9.26           H  
ATOM    775 1HG  PRO A  46      -7.283  -4.949   8.176  1.00  9.26           H  
ATOM    776 2HG  PRO A  46      -5.776  -4.285   7.541  1.00  9.26           H  
ATOM    777 1HD  PRO A  46      -7.402  -6.653   6.515  1.00  9.26           H  
ATOM    778 2HD  PRO A  46      -6.451  -5.405   5.585  1.00  9.26           H  
ATOM    779  N   GLU A  47      -5.088  -9.208   7.972  1.00  9.85           N  
ATOM    780  CA  GLU A  47      -4.849 -10.602   8.313  1.00  9.85           C  
ATOM    781  C   GLU A  47      -4.066 -11.137   7.121  1.00  9.85           C  
ATOM    782  O   GLU A  47      -4.587 -11.858   6.269  1.00  9.85           O  
ATOM    783  CB  GLU A  47      -6.159 -11.363   8.524  1.00  9.85           C  
ATOM    784  CG  GLU A  47      -7.006 -10.837   9.685  1.00  9.85           C  
ATOM    785  CD  GLU A  47      -8.296 -11.600   9.885  1.00  9.85           C  
ATOM    786  OE1 GLU A  47      -8.605 -12.442   9.075  1.00  9.85           O  
ATOM    787  OE2 GLU A  47      -8.974 -11.331  10.848  1.00  9.85           O  
ATOM    788  H   GLU A  47      -5.947  -8.987   7.476  1.00  9.85           H  
ATOM    789  HA  GLU A  47      -4.229 -10.670   9.208  1.00  9.85           H  
ATOM    790 1HB  GLU A  47      -6.757 -11.316   7.615  1.00  9.85           H  
ATOM    791 2HB  GLU A  47      -5.939 -12.412   8.718  1.00  9.85           H  
ATOM    792 1HG  GLU A  47      -6.416 -10.893  10.601  1.00  9.85           H  
ATOM    793 2HG  GLU A  47      -7.233  -9.786   9.498  1.00  9.85           H  
ATOM    794  N   ASN A  48      -2.816 -10.708   7.085  1.00 10.20           N  
ATOM    795  CA  ASN A  48      -1.882 -10.838   5.982  1.00 10.20           C  
ATOM    796  C   ASN A  48      -1.811 -12.257   5.435  1.00 10.20           C  
ATOM    797  O   ASN A  48      -1.491 -13.197   6.165  1.00 10.20           O  
ATOM    798  CB  ASN A  48      -0.537 -10.335   6.475  1.00 10.20           C  
ATOM    799  CG  ASN A  48       0.463 -10.126   5.439  1.00 10.20           C  
ATOM    800  OD1 ASN A  48       0.538 -10.851   4.457  1.00 10.20           O  
ATOM    801  ND2 ASN A  48       1.266  -9.102   5.627  1.00 10.20           N  
ATOM    802  H   ASN A  48      -2.538 -10.136   7.884  1.00 10.20           H  
ATOM    803  HA  ASN A  48      -2.228 -10.195   5.170  1.00 10.20           H  
ATOM    804 1HB  ASN A  48      -0.693  -9.389   7.002  1.00 10.20           H  
ATOM    805 2HB  ASN A  48      -0.137 -11.044   7.198  1.00 10.20           H  
ATOM    806 1HD2 ASN A  48       1.972  -8.886   4.959  1.00 10.20           H  
ATOM    807 2HD2 ASN A  48       1.159  -8.532   6.445  1.00 10.20           H  
ATOM    808  N   THR A  49      -2.093 -12.407   4.131  1.00 10.27           N  
ATOM    809  CA  THR A  49      -2.122 -13.720   3.495  1.00 10.27           C  
ATOM    810  C   THR A  49      -0.792 -14.109   2.832  1.00 10.27           C  
ATOM    811  O   THR A  49      -0.700 -15.173   2.206  1.00 10.27           O  
ATOM    812  CB  THR A  49      -3.267 -13.807   2.463  1.00 10.27           C  
ATOM    813  OG1 THR A  49      -3.067 -12.869   1.400  1.00 10.27           O  
ATOM    814  CG2 THR A  49      -4.583 -13.469   3.139  1.00 10.27           C  
ATOM    815  H   THR A  49      -2.347 -11.592   3.567  1.00 10.27           H  
ATOM    816  HA  THR A  49      -2.327 -14.457   4.271  1.00 10.27           H  
ATOM    817  HB  THR A  49      -3.303 -14.812   2.054  1.00 10.27           H  
ATOM    818  HG1 THR A  49      -3.047 -11.956   1.772  1.00 10.27           H  
ATOM    819 1HG2 THR A  49      -5.394 -13.529   2.419  1.00 10.27           H  
ATOM    820 2HG2 THR A  49      -4.765 -14.167   3.955  1.00 10.27           H  
ATOM    821 3HG2 THR A  49      -4.530 -12.451   3.539  1.00 10.27           H  
ATOM    822  N   LEU A  50       0.238 -13.272   2.998  1.00 10.04           N  
ATOM    823  CA  LEU A  50       1.542 -13.511   2.376  1.00 10.04           C  
ATOM    824  C   LEU A  50       2.226 -14.835   2.685  1.00 10.04           C  
ATOM    825  O   LEU A  50       2.842 -15.378   1.783  1.00 10.04           O  
ATOM    826  CB  LEU A  50       2.519 -12.391   2.641  1.00 10.04           C  
ATOM    827  CG  LEU A  50       2.210 -11.114   1.931  1.00 10.04           C  
ATOM    828  CD1 LEU A  50       3.168 -10.087   2.394  1.00 10.04           C  
ATOM    829  CD2 LEU A  50       2.291 -11.309   0.455  1.00 10.04           C  
ATOM    830  H   LEU A  50       0.109 -12.429   3.556  1.00 10.04           H  
ATOM    831  HA  LEU A  50       1.383 -13.493   1.305  1.00 10.04           H  
ATOM    832 1HB  LEU A  50       2.577 -12.187   3.707  1.00 10.04           H  
ATOM    833 2HB  LEU A  50       3.472 -12.725   2.308  1.00 10.04           H  
ATOM    834  HG  LEU A  50       1.217 -10.807   2.164  1.00 10.04           H  
ATOM    835 1HD1 LEU A  50       2.992  -9.141   1.907  1.00 10.04           H  
ATOM    836 2HD1 LEU A  50       3.067  -9.970   3.468  1.00 10.04           H  
ATOM    837 3HD1 LEU A  50       4.143 -10.419   2.155  1.00 10.04           H  
ATOM    838 1HD2 LEU A  50       2.054 -10.368  -0.031  1.00 10.04           H  
ATOM    839 2HD2 LEU A  50       3.291 -11.621   0.182  1.00 10.04           H  
ATOM    840 3HD2 LEU A  50       1.581 -12.067   0.140  1.00 10.04           H  
ATOM    841  N   PRO A  51       2.132 -15.446   3.885  1.00  9.57           N  
ATOM    842  CA  PRO A  51       2.747 -16.733   4.172  1.00  9.57           C  
ATOM    843  C   PRO A  51       2.298 -17.805   3.163  1.00  9.57           C  
ATOM    844  O   PRO A  51       2.965 -18.834   3.007  1.00  9.57           O  
ATOM    845  CB  PRO A  51       2.264 -17.032   5.593  1.00  9.57           C  
ATOM    846  CG  PRO A  51       2.010 -15.665   6.200  1.00  9.57           C  
ATOM    847  CD  PRO A  51       1.481 -14.822   5.069  1.00  9.57           C  
ATOM    848  HA  PRO A  51       3.842 -16.617   4.144  1.00  9.57           H  
ATOM    849 1HB  PRO A  51       1.359 -17.658   5.550  1.00  9.57           H  
ATOM    850 2HB  PRO A  51       3.029 -17.607   6.135  1.00  9.57           H  
ATOM    851 1HG  PRO A  51       1.291 -15.744   7.027  1.00  9.57           H  
ATOM    852 2HG  PRO A  51       2.935 -15.260   6.623  1.00  9.57           H  
ATOM    853 1HD  PRO A  51       0.401 -14.954   5.064  1.00  9.57           H  
ATOM    854 2HD  PRO A  51       1.783 -13.775   5.207  1.00  9.57           H  
ATOM    855  N   ASN A  52       1.148 -17.573   2.504  1.00  8.91           N  
ATOM    856  CA  ASN A  52       0.628 -18.474   1.494  1.00  8.91           C  
ATOM    857  C   ASN A  52       0.890 -17.834   0.114  1.00  8.91           C  
ATOM    858  O   ASN A  52       1.326 -18.490  -0.836  1.00  8.91           O  
ATOM    859  CB  ASN A  52      -0.851 -18.688   1.730  1.00  8.91           C  
ATOM    860  CG  ASN A  52      -1.119 -19.368   3.051  1.00  8.91           C  
ATOM    861  OD1 ASN A  52      -0.896 -20.574   3.205  1.00  8.91           O  
ATOM    862  ND2 ASN A  52      -1.586 -18.608   4.014  1.00  8.91           N  
ATOM    863  H   ASN A  52       0.619 -16.722   2.658  1.00  8.91           H  
ATOM    864  HA  ASN A  52       1.161 -19.422   1.538  1.00  8.91           H  
ATOM    865 1HB  ASN A  52      -1.364 -17.724   1.714  1.00  8.91           H  
ATOM    866 2HB  ASN A  52      -1.265 -19.295   0.928  1.00  8.91           H  
ATOM    867 1HD2 ASN A  52      -1.780 -19.000   4.912  1.00  8.91           H  
ATOM    868 2HD2 ASN A  52      -1.744 -17.632   3.847  1.00  8.91           H  
ATOM    869  N   GLN A  53       0.694 -16.517   0.019  1.00  8.14           N  
ATOM    870  CA  GLN A  53       0.887 -15.794  -1.241  1.00  8.14           C  
ATOM    871  C   GLN A  53       2.347 -15.386  -1.450  1.00  8.14           C  
ATOM    872  O   GLN A  53       2.706 -14.214  -1.321  1.00  8.14           O  
ATOM    873  CB  GLN A  53      -0.001 -14.543  -1.314  1.00  8.14           C  
ATOM    874  CG  GLN A  53      -1.497 -14.781  -1.303  1.00  8.14           C  
ATOM    875  CD  GLN A  53      -1.987 -15.417  -2.583  1.00  8.14           C  
ATOM    876  OE1 GLN A  53      -1.884 -14.827  -3.666  1.00  8.14           O  
ATOM    877  NE2 GLN A  53      -2.531 -16.625  -2.479  1.00  8.14           N  
ATOM    878  H   GLN A  53       0.358 -16.005   0.830  1.00  8.14           H  
ATOM    879  HA  GLN A  53       0.610 -16.458  -2.060  1.00  8.14           H  
ATOM    880 1HB  GLN A  53       0.204 -13.904  -0.478  1.00  8.14           H  
ATOM    881 2HB  GLN A  53       0.246 -13.989  -2.210  1.00  8.14           H  
ATOM    882 1HG  GLN A  53      -1.739 -15.441  -0.468  1.00  8.14           H  
ATOM    883 2HG  GLN A  53      -2.005 -13.821  -1.170  1.00  8.14           H  
ATOM    884 1HE2 GLN A  53      -2.874 -17.095  -3.296  1.00  8.14           H  
ATOM    885 2HE2 GLN A  53      -2.595 -17.067  -1.585  1.00  8.14           H  
ATOM    886  N   HIS A  54       3.173 -16.363  -1.823  1.00  7.28           N  
ATOM    887  CA  HIS A  54       4.618 -16.130  -1.970  1.00  7.28           C  
ATOM    888  C   HIS A  54       4.944 -15.126  -3.070  1.00  7.28           C  
ATOM    889  O   HIS A  54       4.207 -14.984  -4.047  1.00  7.28           O  
ATOM    890  CB  HIS A  54       5.405 -17.444  -2.159  1.00  7.28           C  
ATOM    891  CG  HIS A  54       5.427 -18.276  -0.901  1.00  7.28           C  
ATOM    892  ND1 HIS A  54       6.370 -19.304  -0.633  1.00  7.28           N  
ATOM    893  CD2 HIS A  54       4.599 -18.235   0.156  1.00  7.28           C  
ATOM    894  CE1 HIS A  54       6.070 -19.823   0.563  1.00  7.28           C  
ATOM    895  NE2 HIS A  54       5.002 -19.188   1.037  1.00  7.28           N  
ATOM    896  H   HIS A  54       2.771 -17.299  -1.903  1.00  7.28           H  
ATOM    897  HA  HIS A  54       4.983 -15.693  -1.069  1.00  7.28           H  
ATOM    898 1HB  HIS A  54       4.934 -18.029  -2.929  1.00  7.28           H  
ATOM    899 2HB  HIS A  54       6.427 -17.225  -2.467  1.00  7.28           H  
ATOM    900  HD2 HIS A  54       3.755 -17.564   0.291  1.00  7.28           H  
ATOM    901  HE1 HIS A  54       6.601 -20.628   1.062  1.00  7.28           H  
ATOM    902  HE2 HIS A  54       4.495 -19.330   1.921  1.00  7.28           H  
ATOM    903  N   ALA A  55       6.043 -14.386  -2.895  1.00  6.40           N  
ATOM    904  CA  ALA A  55       6.418 -13.359  -3.879  1.00  6.40           C  
ATOM    905  C   ALA A  55       6.631 -13.964  -5.276  1.00  6.40           C  
ATOM    906  O   ALA A  55       7.064 -15.107  -5.422  1.00  6.40           O  
ATOM    907  CB  ALA A  55       7.639 -12.624  -3.422  1.00  6.40           C  
ATOM    908  H   ALA A  55       6.617 -14.542  -2.053  1.00  6.40           H  
ATOM    909  HA  ALA A  55       5.593 -12.649  -3.951  1.00  6.40           H  
ATOM    910 1HB  ALA A  55       7.899 -11.854  -4.135  1.00  6.40           H  
ATOM    911 2HB  ALA A  55       7.468 -12.179  -2.443  1.00  6.40           H  
ATOM    912 3HB  ALA A  55       8.393 -13.334  -3.366  1.00  6.40           H  
ATOM    913  N   TYR A  56       6.317 -13.154  -6.289  1.00  5.60           N  
ATOM    914  CA  TYR A  56       6.275 -13.513  -7.714  1.00  5.60           C  
ATOM    915  C   TYR A  56       7.552 -13.600  -8.582  1.00  5.60           C  
ATOM    916  O   TYR A  56       7.440 -13.878  -9.775  1.00  5.60           O  
ATOM    917  CB  TYR A  56       5.296 -12.530  -8.350  1.00  5.60           C  
ATOM    918  CG  TYR A  56       5.662 -11.064  -8.163  1.00  5.60           C  
ATOM    919  CD1 TYR A  56       6.466 -10.424  -9.077  1.00  5.60           C  
ATOM    920  CD2 TYR A  56       5.204 -10.378  -7.037  1.00  5.60           C  
ATOM    921  CE1 TYR A  56       6.788  -9.089  -8.909  1.00  5.60           C  
ATOM    922  CE2 TYR A  56       5.539  -9.046  -6.850  1.00  5.60           C  
ATOM    923  CZ  TYR A  56       6.327  -8.392  -7.786  1.00  5.60           C  
ATOM    924  OH  TYR A  56       6.639  -7.046  -7.599  1.00  5.60           O  
ATOM    925  H   TYR A  56       6.009 -12.224  -6.049  1.00  5.60           H  
ATOM    926  HA  TYR A  56       5.815 -14.502  -7.758  1.00  5.60           H  
ATOM    927 1HB  TYR A  56       5.226 -12.730  -9.420  1.00  5.60           H  
ATOM    928 2HB  TYR A  56       4.309 -12.680  -7.929  1.00  5.60           H  
ATOM    929  HD1 TYR A  56       6.818 -10.967  -9.940  1.00  5.60           H  
ATOM    930  HD2 TYR A  56       4.580 -10.893  -6.305  1.00  5.60           H  
ATOM    931  HE1 TYR A  56       7.391  -8.586  -9.655  1.00  5.60           H  
ATOM    932  HE2 TYR A  56       5.176  -8.511  -5.971  1.00  5.60           H  
ATOM    933  HH  TYR A  56       7.329  -6.746  -8.241  1.00  5.60           H  
ATOM    934  N   GLU A  57       8.740 -13.304  -8.050  1.00  4.91           N  
ATOM    935  CA  GLU A  57      10.037 -13.423  -8.790  1.00  4.91           C  
ATOM    936  C   GLU A  57      10.328 -12.481  -9.976  1.00  4.91           C  
ATOM    937  O   GLU A  57      11.432 -11.951 -10.060  1.00  4.91           O  
ATOM    938  CB  GLU A  57      10.294 -14.852  -9.298  1.00  4.91           C  
ATOM    939  CG  GLU A  57      10.527 -15.886  -8.206  1.00  4.91           C  
ATOM    940  CD  GLU A  57      10.889 -17.256  -8.743  1.00  4.91           C  
ATOM    941  OE1 GLU A  57      10.212 -18.184  -8.421  1.00  4.91           O  
ATOM    942  OE2 GLU A  57      11.898 -17.378  -9.425  1.00  4.91           O  
ATOM    943  H   GLU A  57       8.761 -13.047  -7.074  1.00  4.91           H  
ATOM    944  HA  GLU A  57      10.820 -13.220  -8.068  1.00  4.91           H  
ATOM    945 1HB  GLU A  57       9.473 -15.200  -9.914  1.00  4.91           H  
ATOM    946 2HB  GLU A  57      11.183 -14.849  -9.928  1.00  4.91           H  
ATOM    947 1HG  GLU A  57      11.335 -15.543  -7.566  1.00  4.91           H  
ATOM    948 2HG  GLU A  57       9.623 -15.966  -7.598  1.00  4.91           H  
ATOM    949  N   LEU A  58       9.353 -12.273 -10.869  1.00  4.35           N  
ATOM    950  CA  LEU A  58       9.458 -11.570 -12.173  1.00  4.35           C  
ATOM    951  C   LEU A  58      10.415 -10.371 -12.213  1.00  4.35           C  
ATOM    952  O   LEU A  58      11.074 -10.149 -13.238  1.00  4.35           O  
ATOM    953  CB  LEU A  58       8.061 -11.099 -12.609  1.00  4.35           C  
ATOM    954  CG  LEU A  58       7.933 -10.412 -13.981  1.00  4.35           C  
ATOM    955  CD1 LEU A  58       8.375 -11.385 -15.043  1.00  4.35           C  
ATOM    956  CD2 LEU A  58       6.463  -9.993 -14.201  1.00  4.35           C  
ATOM    957  H   LEU A  58       8.482 -12.746 -10.661  1.00  4.35           H  
ATOM    958  HA  LEU A  58       9.807 -12.299 -12.904  1.00  4.35           H  
ATOM    959 1HB  LEU A  58       7.379 -11.952 -12.592  1.00  4.35           H  
ATOM    960 2HB  LEU A  58       7.715 -10.372 -11.886  1.00  4.35           H  
ATOM    961  HG  LEU A  58       8.572  -9.525 -14.024  1.00  4.35           H  
ATOM    962 1HD1 LEU A  58       8.289 -10.946 -16.011  1.00  4.35           H  
ATOM    963 2HD1 LEU A  58       9.401 -11.640 -14.852  1.00  4.35           H  
ATOM    964 3HD1 LEU A  58       7.751 -12.277 -14.999  1.00  4.35           H  
ATOM    965 1HD2 LEU A  58       6.345  -9.515 -15.166  1.00  4.35           H  
ATOM    966 2HD2 LEU A  58       5.818 -10.877 -14.158  1.00  4.35           H  
ATOM    967 3HD2 LEU A  58       6.162  -9.289 -13.418  1.00  4.35           H  
ATOM    968  N   GLU A  59      10.513  -9.630 -11.112  1.00  3.92           N  
ATOM    969  CA  GLU A  59      11.339  -8.433 -11.017  1.00  3.92           C  
ATOM    970  C   GLU A  59      12.786  -8.789 -11.359  1.00  3.92           C  
ATOM    971  O   GLU A  59      13.515  -7.999 -11.962  1.00  3.92           O  
ATOM    972  CB  GLU A  59      11.397  -7.970  -9.556  1.00  3.92           C  
ATOM    973  CG  GLU A  59      10.146  -7.441  -8.877  1.00  3.92           C  
ATOM    974  CD  GLU A  59       9.763  -6.057  -9.226  1.00  3.92           C  
ATOM    975  OE1 GLU A  59      10.642  -5.307  -9.624  1.00  3.92           O  
ATOM    976  OE2 GLU A  59       8.612  -5.706  -9.037  1.00  3.92           O  
ATOM    977  H   GLU A  59       9.971  -9.910 -10.309  1.00  3.92           H  
ATOM    978  HA  GLU A  59      10.964  -7.664 -11.696  1.00  3.92           H  
ATOM    979 1HB  GLU A  59      11.771  -8.790  -8.940  1.00  3.92           H  
ATOM    980 2HB  GLU A  59      12.127  -7.170  -9.503  1.00  3.92           H  
ATOM    981 1HG  GLU A  59       9.366  -8.093  -9.155  1.00  3.92           H  
ATOM    982 2HG  GLU A  59      10.267  -7.518  -7.802  1.00  3.92           H  
ATOM    983  N   ALA A  60      13.207  -9.982 -10.936  1.00  3.63           N  
ATOM    984  CA  ALA A  60      14.556 -10.472 -11.158  1.00  3.63           C  
ATOM    985  C   ALA A  60      14.848 -10.621 -12.648  1.00  3.63           C  
ATOM    986  O   ALA A  60      15.941 -10.289 -13.111  1.00  3.63           O  
ATOM    987  CB  ALA A  60      14.736 -11.798 -10.448  1.00  3.63           C  
ATOM    988  H   ALA A  60      12.540 -10.591 -10.474  1.00  3.63           H  
ATOM    989  HA  ALA A  60      15.254  -9.748 -10.743  1.00  3.63           H  
ATOM    990 1HB  ALA A  60      15.754 -12.155 -10.592  1.00  3.63           H  
ATOM    991 2HB  ALA A  60      14.545 -11.659  -9.381  1.00  3.63           H  
ATOM    992 3HB  ALA A  60      14.033 -12.524 -10.852  1.00  3.63           H  
ATOM    993  N   ILE A  61      13.858 -11.078 -13.424  1.00  3.46           N  
ATOM    994  CA  ILE A  61      14.079 -11.231 -14.855  1.00  3.46           C  
ATOM    995  C   ILE A  61      14.277  -9.883 -15.463  1.00  3.46           C  
ATOM    996  O   ILE A  61      15.184  -9.661 -16.267  1.00  3.46           O  
ATOM    997  CB  ILE A  61      12.902 -11.879 -15.602  1.00  3.46           C  
ATOM    998  CG1 ILE A  61      12.728 -13.312 -15.229  1.00  3.46           C  
ATOM    999  CG2 ILE A  61      13.086 -11.737 -17.097  1.00  3.46           C  
ATOM   1000  CD1 ILE A  61      11.457 -13.887 -15.782  1.00  3.46           C  
ATOM   1001  H   ILE A  61      12.954 -11.302 -13.021  1.00  3.46           H  
ATOM   1002  HA  ILE A  61      14.979 -11.824 -15.014  1.00  3.46           H  
ATOM   1003  HB  ILE A  61      11.985 -11.364 -15.320  1.00  3.46           H  
ATOM   1004 1HG1 ILE A  61      13.568 -13.883 -15.618  1.00  3.46           H  
ATOM   1005 2HG1 ILE A  61      12.714 -13.405 -14.141  1.00  3.46           H  
ATOM   1006 1HG2 ILE A  61      12.224 -12.170 -17.589  1.00  3.46           H  
ATOM   1007 2HG2 ILE A  61      13.166 -10.686 -17.365  1.00  3.46           H  
ATOM   1008 3HG2 ILE A  61      13.988 -12.258 -17.411  1.00  3.46           H  
ATOM   1009 1HD1 ILE A  61      11.388 -14.904 -15.503  1.00  3.46           H  
ATOM   1010 2HD1 ILE A  61      10.615 -13.356 -15.395  1.00  3.46           H  
ATOM   1011 3HD1 ILE A  61      11.464 -13.813 -16.872  1.00  3.46           H  
ATOM   1012  N   ALA A  62      13.402  -8.976 -15.068  1.00  3.37           N  
ATOM   1013  CA  ALA A  62      13.433  -7.638 -15.585  1.00  3.37           C  
ATOM   1014  C   ALA A  62      14.725  -6.928 -15.283  1.00  3.37           C  
ATOM   1015  O   ALA A  62      15.246  -6.195 -16.123  1.00  3.37           O  
ATOM   1016  CB  ALA A  62      12.340  -6.879 -14.985  1.00  3.37           C  
ATOM   1017  H   ALA A  62      12.684  -9.248 -14.392  1.00  3.37           H  
ATOM   1018  HA  ALA A  62      13.302  -7.689 -16.661  1.00  3.37           H  
ATOM   1019 1HB  ALA A  62      12.371  -5.915 -15.431  1.00  3.37           H  
ATOM   1020 2HB  ALA A  62      11.410  -7.341 -15.168  1.00  3.37           H  
ATOM   1021 3HB  ALA A  62      12.502  -6.828 -13.920  1.00  3.37           H  
ATOM   1022  N   SER A  63      15.265  -7.165 -14.094  1.00  3.34           N  
ATOM   1023  CA  SER A  63      16.521  -6.574 -13.692  1.00  3.34           C  
ATOM   1024  C   SER A  63      17.634  -7.034 -14.616  1.00  3.34           C  
ATOM   1025  O   SER A  63      18.438  -6.231 -15.104  1.00  3.34           O  
ATOM   1026  CB  SER A  63      16.861  -6.987 -12.296  1.00  3.34           C  
ATOM   1027  OG  SER A  63      18.050  -6.417 -11.907  1.00  3.34           O  
ATOM   1028  H   SER A  63      14.764  -7.756 -13.427  1.00  3.34           H  
ATOM   1029  HA  SER A  63      16.433  -5.486 -13.748  1.00  3.34           H  
ATOM   1030 1HB  SER A  63      16.065  -6.696 -11.607  1.00  3.34           H  
ATOM   1031 2HB  SER A  63      16.950  -8.070 -12.257  1.00  3.34           H  
ATOM   1032  HG  SER A  63      17.790  -5.622 -11.406  1.00  3.34           H  
ATOM   1033  N   ASP A  64      17.685  -8.343 -14.865  1.00  3.35           N  
ATOM   1034  CA  ASP A  64      18.715  -8.874 -15.741  1.00  3.35           C  
ATOM   1035  C   ASP A  64      18.520  -8.353 -17.174  1.00  3.35           C  
ATOM   1036  O   ASP A  64      19.499  -8.012 -17.849  1.00  3.35           O  
ATOM   1037  CB  ASP A  64      18.731 -10.399 -15.671  1.00  3.35           C  
ATOM   1038  CG  ASP A  64      19.289 -10.928 -14.289  1.00  3.35           C  
ATOM   1039  OD1 ASP A  64      19.837 -10.141 -13.524  1.00  3.35           O  
ATOM   1040  OD2 ASP A  64      19.182 -12.103 -14.026  1.00  3.35           O  
ATOM   1041  H   ASP A  64      17.008  -8.975 -14.430  1.00  3.35           H  
ATOM   1042  HA  ASP A  64      19.679  -8.516 -15.384  1.00  3.35           H  
ATOM   1043 1HB  ASP A  64      17.709 -10.771 -15.799  1.00  3.35           H  
ATOM   1044 2HB  ASP A  64      19.332 -10.801 -16.484  1.00  3.35           H  
ATOM   1045  N   LEU A  65      17.254  -8.228 -17.611  1.00  3.37           N  
ATOM   1046  CA  LEU A  65      16.938  -7.682 -18.934  1.00  3.37           C  
ATOM   1047  C   LEU A  65      17.446  -6.255 -19.015  1.00  3.37           C  
ATOM   1048  O   LEU A  65      18.098  -5.874 -19.986  1.00  3.37           O  
ATOM   1049  CB  LEU A  65      15.432  -7.733 -19.220  1.00  3.37           C  
ATOM   1050  CG  LEU A  65      15.007  -7.131 -20.551  1.00  3.37           C  
ATOM   1051  CD1 LEU A  65      15.690  -7.870 -21.679  1.00  3.37           C  
ATOM   1052  CD2 LEU A  65      13.501  -7.225 -20.695  1.00  3.37           C  
ATOM   1053  H   LEU A  65      16.488  -8.544 -17.016  1.00  3.37           H  
ATOM   1054  HA  LEU A  65      17.451  -8.279 -19.685  1.00  3.37           H  
ATOM   1055 1HB  LEU A  65      15.100  -8.770 -19.182  1.00  3.37           H  
ATOM   1056 2HB  LEU A  65      14.918  -7.184 -18.441  1.00  3.37           H  
ATOM   1057  HG  LEU A  65      15.313  -6.101 -20.579  1.00  3.37           H  
ATOM   1058 1HD1 LEU A  65      15.396  -7.430 -22.631  1.00  3.37           H  
ATOM   1059 2HD1 LEU A  65      16.769  -7.793 -21.561  1.00  3.37           H  
ATOM   1060 3HD1 LEU A  65      15.398  -8.917 -21.655  1.00  3.37           H  
ATOM   1061 1HD2 LEU A  65      13.193  -6.787 -21.646  1.00  3.37           H  
ATOM   1062 2HD2 LEU A  65      13.226  -8.259 -20.666  1.00  3.37           H  
ATOM   1063 3HD2 LEU A  65      13.015  -6.697 -19.877  1.00  3.37           H  
ATOM   1064  N   PHE A  66      17.174  -5.467 -17.986  1.00  3.39           N  
ATOM   1065  CA  PHE A  66      17.645  -4.103 -17.903  1.00  3.39           C  
ATOM   1066  C   PHE A  66      19.162  -3.993 -18.020  1.00  3.39           C  
ATOM   1067  O   PHE A  66      19.675  -3.208 -18.829  1.00  3.39           O  
ATOM   1068  CB  PHE A  66      17.184  -3.483 -16.586  1.00  3.39           C  
ATOM   1069  CG  PHE A  66      17.882  -2.268 -16.292  1.00  3.39           C  
ATOM   1070  CD1 PHE A  66      17.577  -1.075 -16.878  1.00  3.39           C  
ATOM   1071  CD2 PHE A  66      18.934  -2.347 -15.410  1.00  3.39           C  
ATOM   1072  CE1 PHE A  66      18.335   0.002 -16.597  1.00  3.39           C  
ATOM   1073  CE2 PHE A  66      19.691  -1.287 -15.133  1.00  3.39           C  
ATOM   1074  CZ  PHE A  66      19.411  -0.124 -15.729  1.00  3.39           C  
ATOM   1075  H   PHE A  66      16.610  -5.830 -17.227  1.00  3.39           H  
ATOM   1076  HA  PHE A  66      17.209  -3.542 -18.721  1.00  3.39           H  
ATOM   1077 1HB  PHE A  66      16.130  -3.279 -16.649  1.00  3.39           H  
ATOM   1078 2HB  PHE A  66      17.335  -4.169 -15.772  1.00  3.39           H  
ATOM   1079  HD1 PHE A  66      16.753  -1.002 -17.573  1.00  3.39           H  
ATOM   1080  HD2 PHE A  66      19.153  -3.311 -14.952  1.00  3.39           H  
ATOM   1081  HE1 PHE A  66      18.113   0.960 -17.073  1.00  3.39           H  
ATOM   1082  HE2 PHE A  66      20.534  -1.371 -14.449  1.00  3.39           H  
ATOM   1083  HZ  PHE A  66      20.051   0.718 -15.522  1.00  3.39           H  
ATOM   1084  N   ARG A  67      19.903  -4.789 -17.241  1.00  3.41           N  
ATOM   1085  CA  ARG A  67      21.352  -4.701 -17.346  1.00  3.41           C  
ATOM   1086  C   ARG A  67      21.814  -5.069 -18.747  1.00  3.41           C  
ATOM   1087  O   ARG A  67      22.687  -4.401 -19.308  1.00  3.41           O  
ATOM   1088  CB  ARG A  67      22.036  -5.564 -16.304  1.00  3.41           C  
ATOM   1089  CG  ARG A  67      21.982  -5.002 -14.897  1.00  3.41           C  
ATOM   1090  CD  ARG A  67      22.563  -5.930 -13.909  1.00  3.41           C  
ATOM   1091  NE  ARG A  67      23.994  -6.201 -14.134  1.00  3.41           N  
ATOM   1092  CZ  ARG A  67      24.667  -7.193 -13.501  1.00  3.41           C  
ATOM   1093  NH1 ARG A  67      24.034  -7.947 -12.626  1.00  3.41           N  
ATOM   1094  NH2 ARG A  67      25.944  -7.431 -13.746  1.00  3.41           N  
ATOM   1095  H   ARG A  67      19.455  -5.426 -16.580  1.00  3.41           H  
ATOM   1096  HA  ARG A  67      21.641  -3.667 -17.151  1.00  3.41           H  
ATOM   1097 1HB  ARG A  67      21.562  -6.548 -16.285  1.00  3.41           H  
ATOM   1098 2HB  ARG A  67      23.084  -5.699 -16.569  1.00  3.41           H  
ATOM   1099 1HG  ARG A  67      22.546  -4.064 -14.856  1.00  3.41           H  
ATOM   1100 2HG  ARG A  67      20.945  -4.819 -14.621  1.00  3.41           H  
ATOM   1101 1HD  ARG A  67      22.456  -5.492 -12.923  1.00  3.41           H  
ATOM   1102 2HD  ARG A  67      22.023  -6.876 -13.945  1.00  3.41           H  
ATOM   1103  HE  ARG A  67      24.507  -5.603 -14.814  1.00  3.41           H  
ATOM   1104 1HH1 ARG A  67      23.057  -7.780 -12.433  1.00  3.41           H  
ATOM   1105 2HH1 ARG A  67      24.528  -8.691 -12.154  1.00  3.41           H  
ATOM   1106 1HH2 ARG A  67      26.448  -6.888 -14.427  1.00  3.41           H  
ATOM   1107 2HH2 ARG A  67      26.415  -8.177 -13.260  1.00  3.41           H  
ATOM   1108  N   PHE A  68      21.192  -6.097 -19.343  1.00  3.43           N  
ATOM   1109  CA  PHE A  68      21.490  -6.500 -20.714  1.00  3.43           C  
ATOM   1110  C   PHE A  68      21.266  -5.373 -21.699  1.00  3.43           C  
ATOM   1111  O   PHE A  68      22.149  -5.056 -22.500  1.00  3.43           O  
ATOM   1112  CB  PHE A  68      20.673  -7.722 -21.120  1.00  3.43           C  
ATOM   1113  CG  PHE A  68      20.690  -8.006 -22.599  1.00  3.43           C  
ATOM   1114  CD1 PHE A  68      21.790  -8.551 -23.235  1.00  3.43           C  
ATOM   1115  CD2 PHE A  68      19.556  -7.730 -23.350  1.00  3.43           C  
ATOM   1116  CE1 PHE A  68      21.757  -8.792 -24.601  1.00  3.43           C  
ATOM   1117  CE2 PHE A  68      19.516  -7.979 -24.691  1.00  3.43           C  
ATOM   1118  CZ  PHE A  68      20.625  -8.507 -25.325  1.00  3.43           C  
ATOM   1119  H   PHE A  68      20.485  -6.628 -18.829  1.00  3.43           H  
ATOM   1120  HA  PHE A  68      22.544  -6.772 -20.754  1.00  3.43           H  
ATOM   1121 1HB  PHE A  68      21.054  -8.596 -20.598  1.00  3.43           H  
ATOM   1122 2HB  PHE A  68      19.646  -7.592 -20.815  1.00  3.43           H  
ATOM   1123  HD1 PHE A  68      22.687  -8.775 -22.660  1.00  3.43           H  
ATOM   1124  HD2 PHE A  68      18.687  -7.306 -22.853  1.00  3.43           H  
ATOM   1125  HE1 PHE A  68      22.636  -9.209 -25.104  1.00  3.43           H  
ATOM   1126  HE2 PHE A  68      18.613  -7.752 -25.248  1.00  3.43           H  
ATOM   1127  HZ  PHE A  68      20.610  -8.705 -26.393  1.00  3.43           H  
ATOM   1128  N   ILE A  69      20.095  -4.758 -21.636  1.00  3.45           N  
ATOM   1129  CA  ILE A  69      19.743  -3.708 -22.563  1.00  3.45           C  
ATOM   1130  C   ILE A  69      20.700  -2.526 -22.523  1.00  3.45           C  
ATOM   1131  O   ILE A  69      21.108  -2.017 -23.567  1.00  3.45           O  
ATOM   1132  CB  ILE A  69      18.312  -3.215 -22.329  1.00  3.45           C  
ATOM   1133  CG1 ILE A  69      17.262  -4.270 -22.712  1.00  3.45           C  
ATOM   1134  CG2 ILE A  69      18.074  -1.985 -23.058  1.00  3.45           C  
ATOM   1135  CD1 ILE A  69      15.866  -3.905 -22.227  1.00  3.45           C  
ATOM   1136  H   ILE A  69      19.421  -5.047 -20.929  1.00  3.45           H  
ATOM   1137  HA  ILE A  69      19.786  -4.148 -23.558  1.00  3.45           H  
ATOM   1138  HB  ILE A  69      18.191  -3.019 -21.258  1.00  3.45           H  
ATOM   1139 1HG1 ILE A  69      17.236  -4.367 -23.795  1.00  3.45           H  
ATOM   1140 2HG1 ILE A  69      17.544  -5.227 -22.292  1.00  3.45           H  
ATOM   1141 1HG2 ILE A  69      17.085  -1.688 -22.826  1.00  3.45           H  
ATOM   1142 2HG2 ILE A  69      18.788  -1.232 -22.743  1.00  3.45           H  
ATOM   1143 3HG2 ILE A  69      18.166  -2.145 -24.107  1.00  3.45           H  
ATOM   1144 1HD1 ILE A  69      15.161  -4.677 -22.525  1.00  3.45           H  
ATOM   1145 2HD1 ILE A  69      15.879  -3.829 -21.143  1.00  3.45           H  
ATOM   1146 3HD1 ILE A  69      15.557  -2.953 -22.653  1.00  3.45           H  
ATOM   1147  N   LEU A  70      21.057  -2.060 -21.324  1.00  3.48           N  
ATOM   1148  CA  LEU A  70      22.005  -0.952 -21.276  1.00  3.48           C  
ATOM   1149  C   LEU A  70      23.478  -1.366 -21.165  1.00  3.48           C  
ATOM   1150  O   LEU A  70      24.358  -0.510 -21.250  1.00  3.48           O  
ATOM   1151  CB  LEU A  70      21.642   0.040 -20.169  1.00  3.48           C  
ATOM   1152  CG  LEU A  70      20.347   0.805 -20.377  1.00  3.48           C  
ATOM   1153  CD1 LEU A  70      20.112   1.708 -19.203  1.00  3.48           C  
ATOM   1154  CD2 LEU A  70      20.449   1.617 -21.666  1.00  3.48           C  
ATOM   1155  H   LEU A  70      20.685  -2.481 -20.471  1.00  3.48           H  
ATOM   1156  HA  LEU A  70      21.907  -0.403 -22.207  1.00  3.48           H  
ATOM   1157 1HB  LEU A  70      21.519  -0.522 -19.244  1.00  3.48           H  
ATOM   1158 2HB  LEU A  70      22.453   0.756 -20.048  1.00  3.48           H  
ATOM   1159  HG  LEU A  70      19.514   0.101 -20.437  1.00  3.48           H  
ATOM   1160 1HD1 LEU A  70      19.178   2.250 -19.339  1.00  3.48           H  
ATOM   1161 2HD1 LEU A  70      20.071   1.123 -18.313  1.00  3.48           H  
ATOM   1162 3HD1 LEU A  70      20.935   2.418 -19.118  1.00  3.48           H  
ATOM   1163 1HD2 LEU A  70      19.545   2.174 -21.825  1.00  3.48           H  
ATOM   1164 2HD2 LEU A  70      21.283   2.313 -21.592  1.00  3.48           H  
ATOM   1165 3HD2 LEU A  70      20.612   0.945 -22.511  1.00  3.48           H  
ATOM   1166  N   GLY A  71      23.770  -2.663 -21.009  1.00  3.53           N  
ATOM   1167  CA  GLY A  71      25.157  -3.106 -20.928  1.00  3.53           C  
ATOM   1168  C   GLY A  71      25.807  -2.687 -19.616  1.00  3.53           C  
ATOM   1169  O   GLY A  71      26.994  -2.353 -19.579  1.00  3.53           O  
ATOM   1170  H   GLY A  71      23.035  -3.359 -20.915  1.00  3.53           H  
ATOM   1171 1HA  GLY A  71      25.183  -4.193 -21.015  1.00  3.53           H  
ATOM   1172 2HA  GLY A  71      25.719  -2.701 -21.766  1.00  3.53           H  
ATOM   1173  N   LEU A  72      25.022  -2.646 -18.546  1.00  3.56           N  
ATOM   1174  CA  LEU A  72      25.565  -2.163 -17.286  1.00  3.56           C  
ATOM   1175  C   LEU A  72      26.043  -3.255 -16.353  1.00  3.56           C  
ATOM   1176  O   LEU A  72      25.347  -4.249 -16.107  1.00  3.56           O  
ATOM   1177  CB  LEU A  72      24.508  -1.337 -16.559  1.00  3.56           C  
ATOM   1178  CG  LEU A  72      23.980  -0.165 -17.351  1.00  3.56           C  
ATOM   1179  CD1 LEU A  72      22.900   0.520 -16.561  1.00  3.56           C  
ATOM   1180  CD2 LEU A  72      25.097   0.773 -17.689  1.00  3.56           C  
ATOM   1181  H   LEU A  72      24.065  -2.983 -18.640  1.00  3.56           H  
ATOM   1182  HA  LEU A  72      26.411  -1.515 -17.511  1.00  3.56           H  
ATOM   1183 1HB  LEU A  72      23.666  -1.984 -16.311  1.00  3.56           H  
ATOM   1184 2HB  LEU A  72      24.936  -0.955 -15.633  1.00  3.56           H  
ATOM   1185  HG  LEU A  72      23.556  -0.531 -18.261  1.00  3.56           H  
ATOM   1186 1HD1 LEU A  72      22.490   1.355 -17.131  1.00  3.56           H  
ATOM   1187 2HD1 LEU A  72      22.124  -0.199 -16.362  1.00  3.56           H  
ATOM   1188 3HD1 LEU A  72      23.306   0.892 -15.622  1.00  3.56           H  
ATOM   1189 1HD2 LEU A  72      24.709   1.607 -18.276  1.00  3.56           H  
ATOM   1190 2HD2 LEU A  72      25.548   1.157 -16.774  1.00  3.56           H  
ATOM   1191 3HD2 LEU A  72      25.856   0.249 -18.274  1.00  3.56           H  
ATOM   1192  N   SER A  73      27.224  -3.011 -15.783  1.00  3.57           N  
ATOM   1193  CA  SER A  73      27.826  -3.891 -14.794  1.00  3.57           C  
ATOM   1194  C   SER A  73      27.323  -3.577 -13.388  1.00  3.57           C  
ATOM   1195  O   SER A  73      27.529  -4.351 -12.454  1.00  3.57           O  
ATOM   1196  CB  SER A  73      29.334  -3.761 -14.850  1.00  3.57           C  
ATOM   1197  OG  SER A  73      29.744  -2.484 -14.444  1.00  3.57           O  
ATOM   1198  H   SER A  73      27.731  -2.184 -16.067  1.00  3.57           H  
ATOM   1199  HA  SER A  73      27.552  -4.918 -15.035  1.00  3.57           H  
ATOM   1200 1HB  SER A  73      29.791  -4.515 -14.211  1.00  3.57           H  
ATOM   1201 2HB  SER A  73      29.672  -3.947 -15.869  1.00  3.57           H  
ATOM   1202  HG  SER A  73      29.614  -2.456 -13.491  1.00  3.57           H  
ATOM   1203  N   ARG A  74      26.685  -2.419 -13.241  1.00  3.54           N  
ATOM   1204  CA  ARG A  74      26.162  -2.001 -11.951  1.00  3.54           C  
ATOM   1205  C   ARG A  74      24.865  -2.746 -11.671  1.00  3.54           C  
ATOM   1206  O   ARG A  74      23.999  -2.856 -12.539  1.00  3.54           O  
ATOM   1207  CB  ARG A  74      25.930  -0.498 -11.912  1.00  3.54           C  
ATOM   1208  CG  ARG A  74      27.217   0.385 -12.018  1.00  3.54           C  
ATOM   1209  CD  ARG A  74      26.881   1.847 -11.947  1.00  3.54           C  
ATOM   1210  NE  ARG A  74      28.031   2.739 -12.020  1.00  3.54           N  
ATOM   1211  CZ  ARG A  74      28.656   3.135 -13.148  1.00  3.54           C  
ATOM   1212  NH1 ARG A  74      28.291   2.686 -14.328  1.00  3.54           N  
ATOM   1213  NH2 ARG A  74      29.627   3.995 -13.039  1.00  3.54           N  
ATOM   1214  H   ARG A  74      26.554  -1.833 -14.049  1.00  3.54           H  
ATOM   1215  HA  ARG A  74      26.884  -2.259 -11.177  1.00  3.54           H  
ATOM   1216 1HB  ARG A  74      25.258  -0.208 -12.722  1.00  3.54           H  
ATOM   1217 2HB  ARG A  74      25.436  -0.251 -10.974  1.00  3.54           H  
ATOM   1218 1HG  ARG A  74      27.892   0.144 -11.197  1.00  3.54           H  
ATOM   1219 2HG  ARG A  74      27.716   0.190 -12.968  1.00  3.54           H  
ATOM   1220 1HD  ARG A  74      26.201   2.102 -12.758  1.00  3.54           H  
ATOM   1221 2HD  ARG A  74      26.400   2.040 -10.997  1.00  3.54           H  
ATOM   1222  HE  ARG A  74      28.369   3.149 -11.151  1.00  3.54           H  
ATOM   1223 1HH1 ARG A  74      27.530   2.030 -14.408  1.00  3.54           H  
ATOM   1224 2HH1 ARG A  74      28.762   3.013 -15.162  1.00  3.54           H  
ATOM   1225 1HH2 ARG A  74      29.862   4.375 -12.111  1.00  3.54           H  
ATOM   1226 2HH2 ARG A  74      30.122   4.352 -13.848  1.00  3.54           H  
ATOM   1227  N   ALA A  75      24.729  -3.265 -10.464  1.00  3.48           N  
ATOM   1228  CA  ALA A  75      23.529  -4.003 -10.113  1.00  3.48           C  
ATOM   1229  C   ALA A  75      22.287  -3.134 -10.076  1.00  3.48           C  
ATOM   1230  O   ALA A  75      22.327  -1.976  -9.677  1.00  3.48           O  
ATOM   1231  CB  ALA A  75      23.689  -4.675  -8.764  1.00  3.48           C  
ATOM   1232  H   ALA A  75      25.470  -3.158  -9.786  1.00  3.48           H  
ATOM   1233  HA  ALA A  75      23.384  -4.768 -10.871  1.00  3.48           H  
ATOM   1234 1HB  ALA A  75      22.801  -5.254  -8.531  1.00  3.48           H  
ATOM   1235 2HB  ALA A  75      24.554  -5.335  -8.786  1.00  3.48           H  
ATOM   1236 3HB  ALA A  75      23.833  -3.915  -7.995  1.00  3.48           H  
ATOM   1237  N   ALA A  76      21.177  -3.750 -10.447  1.00  3.41           N  
ATOM   1238  CA  ALA A  76      19.824  -3.225 -10.327  1.00  3.41           C  
ATOM   1239  C   ALA A  76      19.014  -4.404  -9.838  1.00  3.41           C  
ATOM   1240  O   ALA A  76      17.821  -4.527 -10.100  1.00  3.41           O  
ATOM   1241  CB  ALA A  76      19.289  -2.697 -11.655  1.00  3.41           C  
ATOM   1242  H   ALA A  76      21.264  -4.680 -10.827  1.00  3.41           H  
ATOM   1243  HA  ALA A  76      19.800  -2.440  -9.571  1.00  3.41           H  
ATOM   1244 1HB  ALA A  76      18.262  -2.358 -11.533  1.00  3.41           H  
ATOM   1245 2HB  ALA A  76      19.908  -1.865 -11.992  1.00  3.41           H  
ATOM   1246 3HB  ALA A  76      19.315  -3.494 -12.397  1.00  3.41           H  
ATOM   1247  N   LYS A  77      19.735  -5.339  -9.228  1.00  3.35           N  
ATOM   1248  CA  LYS A  77      19.206  -6.629  -8.802  1.00  3.35           C  
ATOM   1249  C   LYS A  77      18.067  -6.550  -7.800  1.00  3.35           C  
ATOM   1250  O   LYS A  77      18.124  -5.786  -6.827  1.00  3.35           O  
ATOM   1251  CB  LYS A  77      20.331  -7.496  -8.224  1.00  3.35           C  
ATOM   1252  CG  LYS A  77      19.920  -8.969  -7.915  1.00  3.35           C  
ATOM   1253  CD  LYS A  77      19.665  -9.787  -9.219  1.00  3.35           C  
ATOM   1254  CE  LYS A  77      20.985 -10.279  -9.854  1.00  3.35           C  
ATOM   1255  NZ  LYS A  77      20.760 -11.116 -11.100  1.00  3.35           N  
ATOM   1256  H   LYS A  77      20.700  -5.129  -9.033  1.00  3.35           H  
ATOM   1257  HA  LYS A  77      18.821  -7.142  -9.679  1.00  3.35           H  
ATOM   1258 1HB  LYS A  77      21.166  -7.524  -8.923  1.00  3.35           H  
ATOM   1259 2HB  LYS A  77      20.688  -7.049  -7.305  1.00  3.35           H  
ATOM   1260 1HG  LYS A  77      20.723  -9.453  -7.357  1.00  3.35           H  
ATOM   1261 2HG  LYS A  77      19.029  -8.999  -7.296  1.00  3.35           H  
ATOM   1262 1HD  LYS A  77      19.034 -10.649  -8.989  1.00  3.35           H  
ATOM   1263 2HD  LYS A  77      19.140  -9.169  -9.950  1.00  3.35           H  
ATOM   1264 1HE  LYS A  77      21.613  -9.427 -10.104  1.00  3.35           H  
ATOM   1265 2HE  LYS A  77      21.501 -10.896  -9.117  1.00  3.35           H  
ATOM   1266 1HZ  LYS A  77      21.644 -11.430 -11.465  1.00  3.35           H  
ATOM   1267 2HZ  LYS A  77      20.186 -11.916 -10.895  1.00  3.35           H  
ATOM   1268 3HZ  LYS A  77      20.296 -10.575 -11.848  1.00  3.35           H  
ATOM   1269  N   THR A  78      17.051  -7.378  -8.053  1.00  3.36           N  
ATOM   1270  CA  THR A  78      15.912  -7.548  -7.170  1.00  3.36           C  
ATOM   1271  C   THR A  78      15.810  -9.026  -6.816  1.00  3.36           C  
ATOM   1272  O   THR A  78      15.964  -9.886  -7.686  1.00  3.36           O  
ATOM   1273  CB  THR A  78      14.596  -7.041  -7.794  1.00  3.36           C  
ATOM   1274  OG1 THR A  78      14.719  -5.632  -8.112  1.00  3.36           O  
ATOM   1275  CG2 THR A  78      13.423  -7.225  -6.784  1.00  3.36           C  
ATOM   1276  H   THR A  78      17.088  -7.934  -8.895  1.00  3.36           H  
ATOM   1277  HA  THR A  78      16.095  -7.009  -6.258  1.00  3.36           H  
ATOM   1278  HB  THR A  78      14.391  -7.597  -8.707  1.00  3.36           H  
ATOM   1279  HG1 THR A  78      13.969  -5.357  -8.665  1.00  3.36           H  
ATOM   1280 1HG2 THR A  78      12.510  -6.856  -7.213  1.00  3.36           H  
ATOM   1281 2HG2 THR A  78      13.302  -8.276  -6.535  1.00  3.36           H  
ATOM   1282 3HG2 THR A  78      13.624  -6.669  -5.889  1.00  3.36           H  
ATOM   1283  N   ARG A  79      15.608  -9.303  -5.531  1.00  3.47           N  
ATOM   1284  CA  ARG A  79      15.522 -10.654  -5.004  1.00  3.47           C  
ATOM   1285  C   ARG A  79      14.208 -10.949  -4.325  1.00  3.47           C  
ATOM   1286  O   ARG A  79      13.564 -10.071  -3.753  1.00  3.47           O  
ATOM   1287  CB  ARG A  79      16.594 -10.900  -3.947  1.00  3.47           C  
ATOM   1288  CG  ARG A  79      18.015 -10.889  -4.424  1.00  3.47           C  
ATOM   1289  CD  ARG A  79      18.966 -11.123  -3.292  1.00  3.47           C  
ATOM   1290  NE  ARG A  79      20.348 -11.067  -3.738  1.00  3.47           N  
ATOM   1291  CZ  ARG A  79      21.070 -12.133  -4.129  1.00  3.47           C  
ATOM   1292  NH1 ARG A  79      20.543 -13.336  -4.090  1.00  3.47           N  
ATOM   1293  NH2 ARG A  79      22.305 -11.970  -4.561  1.00  3.47           N  
ATOM   1294  H   ARG A  79      15.504  -8.520  -4.895  1.00  3.47           H  
ATOM   1295  HA  ARG A  79      15.653 -11.356  -5.827  1.00  3.47           H  
ATOM   1296 1HB  ARG A  79      16.504 -10.136  -3.170  1.00  3.47           H  
ATOM   1297 2HB  ARG A  79      16.411 -11.865  -3.466  1.00  3.47           H  
ATOM   1298 1HG  ARG A  79      18.154 -11.670  -5.172  1.00  3.47           H  
ATOM   1299 2HG  ARG A  79      18.237  -9.917  -4.868  1.00  3.47           H  
ATOM   1300 1HD  ARG A  79      18.817 -10.378  -2.515  1.00  3.47           H  
ATOM   1301 2HD  ARG A  79      18.783 -12.109  -2.876  1.00  3.47           H  
ATOM   1302  HE  ARG A  79      20.790 -10.163  -3.786  1.00  3.47           H  
ATOM   1303 1HH1 ARG A  79      19.596 -13.463  -3.764  1.00  3.47           H  
ATOM   1304 2HH1 ARG A  79      21.084 -14.135  -4.389  1.00  3.47           H  
ATOM   1305 1HH2 ARG A  79      22.702 -11.046  -4.626  1.00  3.47           H  
ATOM   1306 2HH2 ARG A  79      22.844 -12.772  -4.857  1.00  3.47           H  
ATOM   1307  N   VAL A  80      13.841 -12.214  -4.320  1.00  3.68           N  
ATOM   1308  CA  VAL A  80      12.728 -12.638  -3.497  1.00  3.68           C  
ATOM   1309  C   VAL A  80      13.196 -12.987  -2.108  1.00  3.68           C  
ATOM   1310  O   VAL A  80      14.175 -13.709  -1.943  1.00  3.68           O  
ATOM   1311  CB  VAL A  80      11.967 -13.792  -4.111  1.00  3.68           C  
ATOM   1312  CG1 VAL A  80      10.987 -14.255  -3.139  1.00  3.68           C  
ATOM   1313  CG2 VAL A  80      11.251 -13.309  -5.325  1.00  3.68           C  
ATOM   1314  H   VAL A  80      14.365 -12.897  -4.851  1.00  3.68           H  
ATOM   1315  HA  VAL A  80      12.026 -11.809  -3.411  1.00  3.68           H  
ATOM   1316  HB  VAL A  80      12.629 -14.589  -4.376  1.00  3.68           H  
ATOM   1317 1HG1 VAL A  80      10.386 -15.062  -3.558  1.00  3.68           H  
ATOM   1318 2HG1 VAL A  80      11.496 -14.611  -2.251  1.00  3.68           H  
ATOM   1319 3HG1 VAL A  80      10.378 -13.426  -2.870  1.00  3.68           H  
ATOM   1320 1HG2 VAL A  80      10.678 -14.129  -5.752  1.00  3.68           H  
ATOM   1321 2HG2 VAL A  80      10.581 -12.512  -5.040  1.00  3.68           H  
ATOM   1322 3HG2 VAL A  80      11.977 -12.941  -6.047  1.00  3.68           H  
ATOM   1323  N   VAL A  81      12.513 -12.408  -1.127  1.00  3.99           N  
ATOM   1324  CA  VAL A  81      12.804 -12.548   0.288  1.00  3.99           C  
ATOM   1325  C   VAL A  81      11.627 -13.008   1.143  1.00  3.99           C  
ATOM   1326  O   VAL A  81      10.508 -12.500   1.025  1.00  3.99           O  
ATOM   1327  CB  VAL A  81      13.311 -11.179   0.789  1.00  3.99           C  
ATOM   1328  CG1 VAL A  81      12.333 -10.113   0.419  1.00  3.99           C  
ATOM   1329  CG2 VAL A  81      13.432 -11.192   2.280  1.00  3.99           C  
ATOM   1330  H   VAL A  81      11.714 -11.829  -1.390  1.00  3.99           H  
ATOM   1331  HA  VAL A  81      13.600 -13.286   0.397  1.00  3.99           H  
ATOM   1332  HB  VAL A  81      14.265 -10.956   0.327  1.00  3.99           H  
ATOM   1333 1HG1 VAL A  81      12.679  -9.152   0.766  1.00  3.99           H  
ATOM   1334 2HG1 VAL A  81      12.234 -10.084  -0.663  1.00  3.99           H  
ATOM   1335 3HG1 VAL A  81      11.375 -10.340   0.870  1.00  3.99           H  
ATOM   1336 1HG2 VAL A  81      13.784 -10.236   2.639  1.00  3.99           H  
ATOM   1337 2HG2 VAL A  81      12.461 -11.401   2.730  1.00  3.99           H  
ATOM   1338 3HG2 VAL A  81      14.117 -11.941   2.556  1.00  3.99           H  
ATOM   1339  N   LYS A  82      11.888 -13.949   2.051  1.00  4.36           N  
ATOM   1340  CA  LYS A  82      10.866 -14.407   2.982  1.00  4.36           C  
ATOM   1341  C   LYS A  82      11.225 -14.100   4.437  1.00  4.36           C  
ATOM   1342  O   LYS A  82      12.293 -14.475   4.917  1.00  4.36           O  
ATOM   1343  CB  LYS A  82      10.652 -15.906   2.834  1.00  4.36           C  
ATOM   1344  CG  LYS A  82       9.636 -16.489   3.788  1.00  4.36           C  
ATOM   1345  CD  LYS A  82       9.564 -17.983   3.638  1.00  4.36           C  
ATOM   1346  CE  LYS A  82       8.613 -18.612   4.623  1.00  4.36           C  
ATOM   1347  NZ  LYS A  82       8.599 -20.089   4.478  1.00  4.36           N  
ATOM   1348  H   LYS A  82      12.807 -14.394   2.103  1.00  4.36           H  
ATOM   1349  HA  LYS A  82       9.929 -13.896   2.756  1.00  4.36           H  
ATOM   1350 1HB  LYS A  82      10.290 -16.119   1.822  1.00  4.36           H  
ATOM   1351 2HB  LYS A  82      11.589 -16.431   2.956  1.00  4.36           H  
ATOM   1352 1HG  LYS A  82       9.913 -16.253   4.801  1.00  4.36           H  
ATOM   1353 2HG  LYS A  82       8.654 -16.054   3.586  1.00  4.36           H  
ATOM   1354 1HD  LYS A  82       9.247 -18.229   2.617  1.00  4.36           H  
ATOM   1355 2HD  LYS A  82      10.553 -18.398   3.802  1.00  4.36           H  
ATOM   1356 1HE  LYS A  82       8.923 -18.352   5.635  1.00  4.36           H  
ATOM   1357 2HE  LYS A  82       7.606 -18.227   4.451  1.00  4.36           H  
ATOM   1358 1HZ  LYS A  82       7.963 -20.495   5.144  1.00  4.36           H  
ATOM   1359 2HZ  LYS A  82       8.307 -20.324   3.540  1.00  4.36           H  
ATOM   1360 3HZ  LYS A  82       9.531 -20.448   4.637  1.00  4.36           H  
ATOM   1361  N   SER A  83      10.330 -13.411   5.141  1.00  4.66           N  
ATOM   1362  CA  SER A  83      10.527 -13.133   6.554  1.00  4.66           C  
ATOM   1363  C   SER A  83       9.620 -14.062   7.354  1.00  4.66           C  
ATOM   1364  O   SER A  83       9.050 -14.999   6.802  1.00  4.66           O  
ATOM   1365  CB  SER A  83      10.258 -11.680   6.893  1.00  4.66           C  
ATOM   1366  OG  SER A  83      10.646 -11.410   8.224  1.00  4.66           O  
ATOM   1367  H   SER A  83       9.477 -13.085   4.691  1.00  4.66           H  
ATOM   1368  HA  SER A  83      11.563 -13.354   6.816  1.00  4.66           H  
ATOM   1369 1HB  SER A  83      10.805 -11.034   6.206  1.00  4.66           H  
ATOM   1370 2HB  SER A  83       9.197 -11.472   6.766  1.00  4.66           H  
ATOM   1371  HG  SER A  83      11.612 -11.467   8.237  1.00  4.66           H  
ATOM   1372  N   ASP A  84       9.481 -13.805   8.648  1.00  4.78           N  
ATOM   1373  CA  ASP A  84       8.687 -14.674   9.521  1.00  4.78           C  
ATOM   1374  C   ASP A  84       7.196 -14.758   9.147  1.00  4.78           C  
ATOM   1375  O   ASP A  84       6.574 -15.807   9.314  1.00  4.78           O  
ATOM   1376  CB  ASP A  84       8.867 -14.253  10.978  1.00  4.78           C  
ATOM   1377  CG  ASP A  84      10.290 -14.614  11.523  1.00  4.78           C  
ATOM   1378  OD1 ASP A  84      10.998 -15.376  10.860  1.00  4.78           O  
ATOM   1379  OD2 ASP A  84      10.646 -14.135  12.571  1.00  4.78           O  
ATOM   1380  H   ASP A  84       9.952 -12.983   9.004  1.00  4.78           H  
ATOM   1381  HA  ASP A  84       9.081 -15.682   9.437  1.00  4.78           H  
ATOM   1382 1HB  ASP A  84       8.712 -13.177  11.071  1.00  4.78           H  
ATOM   1383 2HB  ASP A  84       8.116 -14.747  11.594  1.00  4.78           H  
ATOM   1384  N   SER A  85       6.621 -13.659   8.652  1.00  4.66           N  
ATOM   1385  CA  SER A  85       5.206 -13.652   8.269  1.00  4.66           C  
ATOM   1386  C   SER A  85       4.942 -12.897   6.964  1.00  4.66           C  
ATOM   1387  O   SER A  85       3.791 -12.658   6.598  1.00  4.66           O  
ATOM   1388  CB  SER A  85       4.373 -13.055   9.384  1.00  4.66           C  
ATOM   1389  OG  SER A  85       4.724 -11.719   9.622  1.00  4.66           O  
ATOM   1390  H   SER A  85       7.173 -12.823   8.549  1.00  4.66           H  
ATOM   1391  HA  SER A  85       4.889 -14.684   8.122  1.00  4.66           H  
ATOM   1392 1HB  SER A  85       3.317 -13.116   9.122  1.00  4.66           H  
ATOM   1393 2HB  SER A  85       4.520 -13.638  10.292  1.00  4.66           H  
ATOM   1394  HG  SER A  85       4.446 -11.232   8.842  1.00  4.66           H  
ATOM   1395  N   VAL A  86       6.011 -12.451   6.311  1.00  4.30           N  
ATOM   1396  CA  VAL A  86       5.913 -11.646   5.093  1.00  4.30           C  
ATOM   1397  C   VAL A  86       6.749 -12.115   3.913  1.00  4.30           C  
ATOM   1398  O   VAL A  86       7.959 -12.328   4.016  1.00  4.30           O  
ATOM   1399  CB  VAL A  86       6.323 -10.187   5.389  1.00  4.30           C  
ATOM   1400  CG1 VAL A  86       6.322  -9.351   4.118  1.00  4.30           C  
ATOM   1401  CG2 VAL A  86       5.354  -9.566   6.387  1.00  4.30           C  
ATOM   1402  H   VAL A  86       6.919 -12.701   6.664  1.00  4.30           H  
ATOM   1403  HA  VAL A  86       4.868 -11.655   4.778  1.00  4.30           H  
ATOM   1404  HB  VAL A  86       7.333 -10.175   5.790  1.00  4.30           H  
ATOM   1405 1HG1 VAL A  86       6.637  -8.352   4.357  1.00  4.30           H  
ATOM   1406 2HG1 VAL A  86       7.016  -9.768   3.396  1.00  4.30           H  
ATOM   1407 3HG1 VAL A  86       5.354  -9.321   3.702  1.00  4.30           H  
ATOM   1408 1HG2 VAL A  86       5.653  -8.541   6.593  1.00  4.30           H  
ATOM   1409 2HG2 VAL A  86       4.347  -9.577   5.966  1.00  4.30           H  
ATOM   1410 3HG2 VAL A  86       5.364 -10.129   7.310  1.00  4.30           H  
ATOM   1411  N   GLU A  87       6.106 -12.206   2.772  1.00  3.79           N  
ATOM   1412  CA  GLU A  87       6.778 -12.496   1.522  1.00  3.79           C  
ATOM   1413  C   GLU A  87       6.951 -11.195   0.782  1.00  3.79           C  
ATOM   1414  O   GLU A  87       6.054 -10.360   0.777  1.00  3.79           O  
ATOM   1415  CB  GLU A  87       5.983 -13.474   0.704  1.00  3.79           C  
ATOM   1416  CG  GLU A  87       5.997 -14.830   1.258  1.00  3.79           C  
ATOM   1417  CD  GLU A  87       7.129 -15.575   0.704  1.00  3.79           C  
ATOM   1418  OE1 GLU A  87       7.587 -15.213  -0.385  1.00  3.79           O  
ATOM   1419  OE2 GLU A  87       7.520 -16.541   1.296  1.00  3.79           O  
ATOM   1420  H   GLU A  87       5.107 -12.053   2.771  1.00  3.79           H  
ATOM   1421  HA  GLU A  87       7.765 -12.909   1.722  1.00  3.79           H  
ATOM   1422 1HB  GLU A  87       4.955 -13.157   0.609  1.00  3.79           H  
ATOM   1423 2HB  GLU A  87       6.402 -13.517  -0.287  1.00  3.79           H  
ATOM   1424 1HG  GLU A  87       6.107 -14.774   2.342  1.00  3.79           H  
ATOM   1425 2HG  GLU A  87       5.087 -15.332   1.053  1.00  3.79           H  
ATOM   1426  N   ALA A  88       8.094 -11.002   0.167  1.00  3.27           N  
ATOM   1427  CA  ALA A  88       8.304  -9.755  -0.528  1.00  3.27           C  
ATOM   1428  C   ALA A  88       9.394  -9.837  -1.548  1.00  3.27           C  
ATOM   1429  O   ALA A  88      10.073 -10.857  -1.705  1.00  3.27           O  
ATOM   1430  CB  ALA A  88       8.631  -8.662   0.470  1.00  3.27           C  
ATOM   1431  H   ALA A  88       8.837 -11.698   0.233  1.00  3.27           H  
ATOM   1432  HA  ALA A  88       7.401  -9.519  -1.064  1.00  3.27           H  
ATOM   1433 1HB  ALA A  88       8.771  -7.717  -0.042  1.00  3.27           H  
ATOM   1434 2HB  ALA A  88       7.827  -8.555   1.195  1.00  3.27           H  
ATOM   1435 3HB  ALA A  88       9.535  -8.922   0.975  1.00  3.27           H  
ATOM   1436  N   VAL A  89       9.539  -8.755  -2.277  1.00  2.86           N  
ATOM   1437  CA  VAL A  89      10.660  -8.655  -3.174  1.00  2.86           C  
ATOM   1438  C   VAL A  89      11.494  -7.525  -2.620  1.00  2.86           C  
ATOM   1439  O   VAL A  89      10.959  -6.636  -1.950  1.00  2.86           O  
ATOM   1440  CB  VAL A  89      10.217  -8.347  -4.615  1.00  2.86           C  
ATOM   1441  CG1 VAL A  89       9.336  -9.456  -5.167  1.00  2.86           C  
ATOM   1442  CG2 VAL A  89       9.494  -7.055  -4.620  1.00  2.86           C  
ATOM   1443  H   VAL A  89       8.904  -7.959  -2.150  1.00  2.86           H  
ATOM   1444  HA  VAL A  89      11.236  -9.575  -3.158  1.00  2.86           H  
ATOM   1445  HB  VAL A  89      11.097  -8.283  -5.249  1.00  2.86           H  
ATOM   1446 1HG1 VAL A  89       9.046  -9.220  -6.191  1.00  2.86           H  
ATOM   1447 2HG1 VAL A  89       9.889 -10.381  -5.152  1.00  2.86           H  
ATOM   1448 3HG1 VAL A  89       8.445  -9.548  -4.550  1.00  2.86           H  
ATOM   1449 1HG2 VAL A  89       9.189  -6.799  -5.638  1.00  2.86           H  
ATOM   1450 2HG2 VAL A  89       8.608  -7.120  -3.981  1.00  2.86           H  
ATOM   1451 3HG2 VAL A  89      10.170  -6.310  -4.230  1.00  2.86           H  
ATOM   1452  N   ALA A  90      12.786  -7.543  -2.872  1.00  2.60           N  
ATOM   1453  CA  ALA A  90      13.609  -6.450  -2.385  1.00  2.60           C  
ATOM   1454  C   ALA A  90      14.666  -6.094  -3.397  1.00  2.60           C  
ATOM   1455  O   ALA A  90      15.283  -6.962  -4.006  1.00  2.60           O  
ATOM   1456  CB  ALA A  90      14.258  -6.822  -1.071  1.00  2.60           C  
ATOM   1457  H   ALA A  90      13.189  -8.322  -3.380  1.00  2.60           H  
ATOM   1458  HA  ALA A  90      12.971  -5.589  -2.249  1.00  2.60           H  
ATOM   1459 1HB  ALA A  90      14.852  -5.986  -0.713  1.00  2.60           H  
ATOM   1460 2HB  ALA A  90      13.491  -7.060  -0.341  1.00  2.60           H  
ATOM   1461 3HB  ALA A  90      14.893  -7.681  -1.230  1.00  2.60           H  
ATOM   1462  N   SER A  91      14.909  -4.803  -3.541  1.00  2.51           N  
ATOM   1463  CA  SER A  91      15.878  -4.353  -4.522  1.00  2.51           C  
ATOM   1464  C   SER A  91      17.119  -3.785  -3.908  1.00  2.51           C  
ATOM   1465  O   SER A  91      17.100  -3.237  -2.803  1.00  2.51           O  
ATOM   1466  CB  SER A  91      15.251  -3.292  -5.403  1.00  2.51           C  
ATOM   1467  OG  SER A  91      14.152  -3.811  -6.100  1.00  2.51           O  
ATOM   1468  H   SER A  91      14.372  -4.135  -2.990  1.00  2.51           H  
ATOM   1469  HA  SER A  91      16.171  -5.187  -5.140  1.00  2.51           H  
ATOM   1470 1HB  SER A  91      14.938  -2.450  -4.790  1.00  2.51           H  
ATOM   1471 2HB  SER A  91      15.993  -2.929  -6.112  1.00  2.51           H  
ATOM   1472  HG  SER A  91      14.520  -4.354  -6.829  1.00  2.51           H  
ATOM   1473  N   GLN A  92      18.208  -3.812  -4.653  1.00  2.57           N  
ATOM   1474  CA  GLN A  92      19.353  -3.104  -4.134  1.00  2.57           C  
ATOM   1475  C   GLN A  92      18.956  -1.646  -4.266  1.00  2.57           C  
ATOM   1476  O   GLN A  92      18.917  -1.085  -5.355  1.00  2.57           O  
ATOM   1477  CB  GLN A  92      20.648  -3.456  -4.872  1.00  2.57           C  
ATOM   1478  CG  GLN A  92      21.093  -4.922  -4.659  1.00  2.57           C  
ATOM   1479  CD  GLN A  92      22.497  -5.236  -5.208  1.00  2.57           C  
ATOM   1480  OE1 GLN A  92      23.330  -4.337  -5.373  1.00  2.57           O  
ATOM   1481  NE2 GLN A  92      22.773  -6.516  -5.467  1.00  2.57           N  
ATOM   1482  H   GLN A  92      18.230  -4.322  -5.538  1.00  2.57           H  
ATOM   1483  HA  GLN A  92      19.484  -3.340  -3.078  1.00  2.57           H  
ATOM   1484 1HB  GLN A  92      20.533  -3.283  -5.937  1.00  2.57           H  
ATOM   1485 2HB  GLN A  92      21.451  -2.813  -4.509  1.00  2.57           H  
ATOM   1486 1HG  GLN A  92      21.095  -5.132  -3.590  1.00  2.57           H  
ATOM   1487 2HG  GLN A  92      20.375  -5.575  -5.162  1.00  2.57           H  
ATOM   1488 1HE2 GLN A  92      23.674  -6.771  -5.817  1.00  2.57           H  
ATOM   1489 2HE2 GLN A  92      22.084  -7.215  -5.294  1.00  2.57           H  
ATOM   1490  N   HIS A  93      18.576  -1.078  -3.127  1.00  2.72           N  
ATOM   1491  CA  HIS A  93      17.950   0.235  -3.033  1.00  2.72           C  
ATOM   1492  C   HIS A  93      18.600   1.303  -3.864  1.00  2.72           C  
ATOM   1493  O   HIS A  93      17.946   1.984  -4.662  1.00  2.72           O  
ATOM   1494  CB  HIS A  93      18.003   0.715  -1.581  1.00  2.72           C  
ATOM   1495  CG  HIS A  93      17.532   2.103  -1.378  1.00  2.72           C  
ATOM   1496  ND1 HIS A  93      18.287   3.042  -0.687  1.00  2.72           N  
ATOM   1497  CD2 HIS A  93      16.394   2.737  -1.751  1.00  2.72           C  
ATOM   1498  CE1 HIS A  93      17.636   4.185  -0.654  1.00  2.72           C  
ATOM   1499  NE2 HIS A  93      16.467   4.034  -1.276  1.00  2.72           N  
ATOM   1500  H   HIS A  93      18.695  -1.642  -2.286  1.00  2.72           H  
ATOM   1501  HA  HIS A  93      16.909   0.153  -3.347  1.00  2.72           H  
ATOM   1502 1HB  HIS A  93      17.427   0.054  -0.945  1.00  2.72           H  
ATOM   1503 2HB  HIS A  93      19.024   0.669  -1.249  1.00  2.72           H  
ATOM   1504  HD1 HIS A  93      19.192   2.911  -0.224  1.00  2.72           H  
ATOM   1505  HD2 HIS A  93      15.511   2.406  -2.307  1.00  2.72           H  
ATOM   1506  HE1 HIS A  93      18.077   5.041  -0.146  1.00  2.72           H  
ATOM   1507  N   ASN A  94      19.874   1.480  -3.646  1.00  2.86           N  
ATOM   1508  CA  ASN A  94      20.617   2.486  -4.344  1.00  2.86           C  
ATOM   1509  C   ASN A  94      22.049   2.006  -4.419  1.00  2.86           C  
ATOM   1510  O   ASN A  94      22.768   2.101  -3.419  1.00  2.86           O  
ATOM   1511  CB  ASN A  94      20.507   3.820  -3.639  1.00  2.86           C  
ATOM   1512  CG  ASN A  94      21.111   4.884  -4.436  1.00  2.86           C  
ATOM   1513  OD1 ASN A  94      20.854   4.944  -5.643  1.00  2.86           O  
ATOM   1514  ND2 ASN A  94      21.903   5.725  -3.837  1.00  2.86           N  
ATOM   1515  H   ASN A  94      20.344   0.880  -2.982  1.00  2.86           H  
ATOM   1516  HA  ASN A  94      20.209   2.613  -5.341  1.00  2.86           H  
ATOM   1517 1HB  ASN A  94      19.455   4.070  -3.476  1.00  2.86           H  
ATOM   1518 2HB  ASN A  94      20.987   3.770  -2.662  1.00  2.86           H  
ATOM   1519 1HD2 ASN A  94      22.361   6.442  -4.389  1.00  2.86           H  
ATOM   1520 2HD2 ASN A  94      22.088   5.640  -2.861  1.00  2.86           H  
ATOM   1521  N   PRO A  95      22.486   1.402  -5.518  1.00  2.89           N  
ATOM   1522  CA  PRO A  95      23.818   0.884  -5.666  1.00  2.89           C  
ATOM   1523  C   PRO A  95      24.724   2.074  -5.408  1.00  2.89           C  
ATOM   1524  O   PRO A  95      24.337   3.212  -5.669  1.00  2.89           O  
ATOM   1525  CB  PRO A  95      23.839   0.360  -7.098  1.00  2.89           C  
ATOM   1526  CG  PRO A  95      22.363   0.089  -7.422  1.00  2.89           C  
ATOM   1527  CD  PRO A  95      21.586   1.137  -6.663  1.00  2.89           C  
ATOM   1528  HA  PRO A  95      23.985   0.079  -4.927  1.00  2.89           H  
ATOM   1529 1HB  PRO A  95      24.329   1.058  -7.750  1.00  2.89           H  
ATOM   1530 2HB  PRO A  95      24.431  -0.564  -7.143  1.00  2.89           H  
ATOM   1531 1HG  PRO A  95      22.206   0.174  -8.510  1.00  2.89           H  
ATOM   1532 2HG  PRO A  95      22.088  -0.944  -7.148  1.00  2.89           H  
ATOM   1533 1HD  PRO A  95      21.430   2.035  -7.267  1.00  2.89           H  
ATOM   1534 2HD  PRO A  95      20.630   0.684  -6.330  1.00  2.89           H  
ATOM   1535  N   ALA A  96      25.932   1.825  -4.930  1.00  2.76           N  
ATOM   1536  CA  ALA A  96      26.852   2.887  -4.508  1.00  2.76           C  
ATOM   1537  C   ALA A  96      27.105   3.967  -5.556  1.00  2.76           C  
ATOM   1538  O   ALA A  96      27.404   5.106  -5.209  1.00  2.76           O  
ATOM   1539  CB  ALA A  96      28.185   2.272  -4.125  1.00  2.76           C  
ATOM   1540  H   ALA A  96      26.207   0.864  -4.776  1.00  2.76           H  
ATOM   1541  HA  ALA A  96      26.415   3.369  -3.634  1.00  2.76           H  
ATOM   1542 1HB  ALA A  96      28.854   3.055  -3.765  1.00  2.76           H  
ATOM   1543 2HB  ALA A  96      28.033   1.532  -3.337  1.00  2.76           H  
ATOM   1544 3HB  ALA A  96      28.630   1.791  -4.993  1.00  2.76           H  
ATOM   1545  N   GLY A  97      27.034   3.620  -6.834  1.00  2.48           N  
ATOM   1546  CA  GLY A  97      27.293   4.600  -7.879  1.00  2.48           C  
ATOM   1547  C   GLY A  97      26.058   5.417  -8.295  1.00  2.48           C  
ATOM   1548  O   GLY A  97      26.171   6.239  -9.198  1.00  2.48           O  
ATOM   1549  H   GLY A  97      26.780   2.675  -7.074  1.00  2.48           H  
ATOM   1550 1HA  GLY A  97      28.076   5.284  -7.538  1.00  2.48           H  
ATOM   1551 2HA  GLY A  97      27.694   4.091  -8.755  1.00  2.48           H  
ATOM   1552  N   TYR A  98      24.892   5.211  -7.647  1.00  2.14           N  
ATOM   1553  CA  TYR A  98      23.623   5.869  -8.039  1.00  2.14           C  
ATOM   1554  C   TYR A  98      22.987   6.950  -7.166  1.00  2.14           C  
ATOM   1555  O   TYR A  98      23.187   7.043  -5.952  1.00  2.14           O  
ATOM   1556  CB  TYR A  98      22.519   4.840  -8.310  1.00  2.14           C  
ATOM   1557  CG  TYR A  98      22.653   4.179  -9.619  1.00  2.14           C  
ATOM   1558  CD1 TYR A  98      23.434   3.097  -9.762  1.00  2.14           C  
ATOM   1559  CD2 TYR A  98      21.983   4.707 -10.700  1.00  2.14           C  
ATOM   1560  CE1 TYR A  98      23.572   2.522 -10.986  1.00  2.14           C  
ATOM   1561  CE2 TYR A  98      22.129   4.158 -11.934  1.00  2.14           C  
ATOM   1562  CZ  TYR A  98      22.933   3.060 -12.079  1.00  2.14           C  
ATOM   1563  OH  TYR A  98      23.149   2.512 -13.305  1.00  2.14           O  
ATOM   1564  H   TYR A  98      24.861   4.542  -6.876  1.00  2.14           H  
ATOM   1565  HA  TYR A  98      23.819   6.346  -8.987  1.00  2.14           H  
ATOM   1566 1HB  TYR A  98      22.553   4.078  -7.532  1.00  2.14           H  
ATOM   1567 2HB  TYR A  98      21.545   5.320  -8.264  1.00  2.14           H  
ATOM   1568  HD1 TYR A  98      23.944   2.710  -8.913  1.00  2.14           H  
ATOM   1569  HD2 TYR A  98      21.354   5.580 -10.566  1.00  2.14           H  
ATOM   1570  HE1 TYR A  98      24.198   1.663 -11.098  1.00  2.14           H  
ATOM   1571  HE2 TYR A  98      21.622   4.596 -12.791  1.00  2.14           H  
ATOM   1572  HH  TYR A  98      22.634   2.984 -13.978  1.00  2.14           H  
ATOM   1573  N   ARG A  99      22.197   7.775  -7.875  1.00  1.84           N  
ATOM   1574  CA  ARG A  99      21.336   8.834  -7.346  1.00  1.84           C  
ATOM   1575  C   ARG A  99      19.972   8.885  -8.071  1.00  1.84           C  
ATOM   1576  O   ARG A  99      19.901   8.783  -9.296  1.00  1.84           O  
ATOM   1577  CB  ARG A  99      22.029  10.183  -7.495  1.00  1.84           C  
ATOM   1578  CG  ARG A  99      21.229  11.375  -6.991  1.00  1.84           C  
ATOM   1579  CD  ARG A  99      22.024  12.637  -6.985  1.00  1.84           C  
ATOM   1580  NE  ARG A  99      22.545  12.935  -8.304  1.00  1.84           N  
ATOM   1581  CZ  ARG A  99      21.833  13.485  -9.307  1.00  1.84           C  
ATOM   1582  NH1 ARG A  99      20.564  13.783  -9.139  1.00  1.84           N  
ATOM   1583  NH2 ARG A  99      22.408  13.705 -10.472  1.00  1.84           N  
ATOM   1584  H   ARG A  99      22.198   7.638  -8.884  1.00  1.84           H  
ATOM   1585  HA  ARG A  99      21.161   8.639  -6.285  1.00  1.84           H  
ATOM   1586 1HB  ARG A  99      22.974  10.165  -6.953  1.00  1.84           H  
ATOM   1587 2HB  ARG A  99      22.257  10.355  -8.547  1.00  1.84           H  
ATOM   1588 1HG  ARG A  99      20.368  11.530  -7.645  1.00  1.84           H  
ATOM   1589 2HG  ARG A  99      20.882  11.182  -5.979  1.00  1.84           H  
ATOM   1590 1HD  ARG A  99      21.387  13.465  -6.674  1.00  1.84           H  
ATOM   1591 2HD  ARG A  99      22.864  12.544  -6.296  1.00  1.84           H  
ATOM   1592  HE  ARG A  99      23.516  12.716  -8.485  1.00  1.84           H  
ATOM   1593 1HH1 ARG A  99      20.112  13.608  -8.252  1.00  1.84           H  
ATOM   1594 2HH1 ARG A  99      20.024  14.182  -9.924  1.00  1.84           H  
ATOM   1595 1HH2 ARG A  99      23.375  13.471 -10.615  1.00  1.84           H  
ATOM   1596 2HH2 ARG A  99      21.846  14.077 -11.252  1.00  1.84           H  
ATOM   1597  N   THR A 100      18.876   9.018  -7.321  1.00  1.63           N  
ATOM   1598  CA  THR A 100      17.535   9.133  -7.931  1.00  1.63           C  
ATOM   1599  C   THR A 100      17.394  10.423  -8.750  1.00  1.63           C  
ATOM   1600  O   THR A 100      17.769  11.496  -8.277  1.00  1.63           O  
ATOM   1601  CB  THR A 100      16.430   9.077  -6.861  1.00  1.63           C  
ATOM   1602  OG1 THR A 100      16.521   7.836  -6.149  1.00  1.63           O  
ATOM   1603  CG2 THR A 100      15.057   9.172  -7.510  1.00  1.63           C  
ATOM   1604  H   THR A 100      18.965   9.064  -6.315  1.00  1.63           H  
ATOM   1605  HA  THR A 100      17.384   8.292  -8.605  1.00  1.63           H  
ATOM   1606  HB  THR A 100      16.556   9.900  -6.161  1.00  1.63           H  
ATOM   1607  HG1 THR A 100      16.290   7.112  -6.747  1.00  1.63           H  
ATOM   1608 1HG2 THR A 100      14.297   9.121  -6.739  1.00  1.63           H  
ATOM   1609 2HG2 THR A 100      14.956  10.112  -8.048  1.00  1.63           H  
ATOM   1610 3HG2 THR A 100      14.924   8.343  -8.208  1.00  1.63           H  
ATOM   1611  N   ALA A 101      16.876  10.323  -9.980  1.00  1.50           N  
ATOM   1612  CA  ALA A 101      16.691  11.502 -10.829  1.00  1.50           C  
ATOM   1613  C   ALA A 101      15.325  12.146 -10.592  1.00  1.50           C  
ATOM   1614  O   ALA A 101      14.321  11.454 -10.448  1.00  1.50           O  
ATOM   1615  CB  ALA A 101      16.815  11.106 -12.291  1.00  1.50           C  
ATOM   1616  H   ALA A 101      16.575   9.417 -10.336  1.00  1.50           H  
ATOM   1617  HA  ALA A 101      17.463  12.231 -10.585  1.00  1.50           H  
ATOM   1618 1HB  ALA A 101      16.694  11.994 -12.916  1.00  1.50           H  
ATOM   1619 2HB  ALA A 101      17.787  10.674 -12.460  1.00  1.50           H  
ATOM   1620 3HB  ALA A 101      16.044  10.377 -12.537  1.00  1.50           H  
ATOM   1621  N   SER A 102      15.274  13.476 -10.621  1.00  1.47           N  
ATOM   1622  CA  SER A 102      13.997  14.184 -10.533  1.00  1.47           C  
ATOM   1623  C   SER A 102      13.326  14.005 -11.889  1.00  1.47           C  
ATOM   1624  O   SER A 102      14.037  13.702 -12.842  1.00  1.47           O  
ATOM   1625  CB  SER A 102      14.260  15.664 -10.223  1.00  1.47           C  
ATOM   1626  OG  SER A 102      14.885  16.347 -11.308  1.00  1.47           O  
ATOM   1627  H   SER A 102      16.140  13.997 -10.717  1.00  1.47           H  
ATOM   1628  HA  SER A 102      13.387  13.731  -9.750  1.00  1.47           H  
ATOM   1629 1HB  SER A 102      13.361  16.183  -9.946  1.00  1.47           H  
ATOM   1630 2HB  SER A 102      14.920  15.709  -9.360  1.00  1.47           H  
ATOM   1631  HG  SER A 102      15.311  17.124 -10.915  1.00  1.47           H  
ATOM   1632  N   PRO A 103      12.002  14.210 -12.056  1.00  1.49           N  
ATOM   1633  CA  PRO A 103      11.345  14.131 -13.351  1.00  1.49           C  
ATOM   1634  C   PRO A 103      11.888  15.146 -14.335  1.00  1.49           C  
ATOM   1635  O   PRO A 103      11.853  14.918 -15.546  1.00  1.49           O  
ATOM   1636  CB  PRO A 103       9.882  14.463 -13.009  1.00  1.49           C  
ATOM   1637  CG  PRO A 103       9.933  15.140 -11.644  1.00  1.49           C  
ATOM   1638  CD  PRO A 103      11.100  14.478 -10.929  1.00  1.49           C  
ATOM   1639  HA  PRO A 103      11.438  13.115 -13.745  1.00  1.49           H  
ATOM   1640 1HB  PRO A 103       9.485  15.143 -13.777  1.00  1.49           H  
ATOM   1641 2HB  PRO A 103       9.259  13.577 -13.053  1.00  1.49           H  
ATOM   1642 1HG  PRO A 103      10.070  16.225 -11.765  1.00  1.49           H  
ATOM   1643 2HG  PRO A 103       8.975  15.000 -11.118  1.00  1.49           H  
ATOM   1644 1HD  PRO A 103      11.498  15.166 -10.210  1.00  1.49           H  
ATOM   1645 2HD  PRO A 103      10.789  13.537 -10.459  1.00  1.49           H  
ATOM   1646  N   LYS A 104      12.450  16.241 -13.843  1.00  1.56           N  
ATOM   1647  CA  LYS A 104      12.997  17.204 -14.767  1.00  1.56           C  
ATOM   1648  C   LYS A 104      14.311  16.643 -15.277  1.00  1.56           C  
ATOM   1649  O   LYS A 104      14.541  16.586 -16.482  1.00  1.56           O  
ATOM   1650  CB  LYS A 104      13.189  18.571 -14.118  1.00  1.56           C  
ATOM   1651  CG  LYS A 104      13.643  19.661 -15.096  1.00  1.56           C  
ATOM   1652  CD  LYS A 104      12.548  19.925 -16.155  1.00  1.56           C  
ATOM   1653  CE  LYS A 104      12.777  21.233 -16.950  1.00  1.56           C  
ATOM   1654  NZ  LYS A 104      13.956  21.161 -17.874  1.00  1.56           N  
ATOM   1655  H   LYS A 104      12.483  16.416 -12.848  1.00  1.56           H  
ATOM   1656  HA  LYS A 104      12.323  17.311 -15.618  1.00  1.56           H  
ATOM   1657 1HB  LYS A 104      12.253  18.892 -13.660  1.00  1.56           H  
ATOM   1658 2HB  LYS A 104      13.936  18.499 -13.328  1.00  1.56           H  
ATOM   1659 1HG  LYS A 104      13.856  20.583 -14.557  1.00  1.56           H  
ATOM   1660 2HG  LYS A 104      14.555  19.337 -15.607  1.00  1.56           H  
ATOM   1661 1HD  LYS A 104      12.553  19.096 -16.869  1.00  1.56           H  
ATOM   1662 2HD  LYS A 104      11.572  19.962 -15.675  1.00  1.56           H  
ATOM   1663 1HE  LYS A 104      11.887  21.447 -17.538  1.00  1.56           H  
ATOM   1664 2HE  LYS A 104      12.937  22.046 -16.244  1.00  1.56           H  
ATOM   1665 1HZ  LYS A 104      14.069  22.020 -18.364  1.00  1.56           H  
ATOM   1666 2HZ  LYS A 104      14.823  20.952 -17.380  1.00  1.56           H  
ATOM   1667 3HZ  LYS A 104      13.862  20.400 -18.564  1.00  1.56           H  
ATOM   1668  N   GLU A 105      15.166  16.172 -14.360  1.00  1.65           N  
ATOM   1669  CA  GLU A 105      16.450  15.624 -14.779  1.00  1.65           C  
ATOM   1670  C   GLU A 105      16.240  14.433 -15.701  1.00  1.65           C  
ATOM   1671  O   GLU A 105      16.947  14.274 -16.696  1.00  1.65           O  
ATOM   1672  CB  GLU A 105      17.303  15.226 -13.575  1.00  1.65           C  
ATOM   1673  CG  GLU A 105      18.700  14.700 -13.914  1.00  1.65           C  
ATOM   1674  CD  GLU A 105      19.541  14.455 -12.685  1.00  1.65           C  
ATOM   1675  OE1 GLU A 105      19.042  14.636 -11.596  1.00  1.65           O  
ATOM   1676  OE2 GLU A 105      20.691  14.112 -12.824  1.00  1.65           O  
ATOM   1677  H   GLU A 105      14.934  16.193 -13.365  1.00  1.65           H  
ATOM   1678  HA  GLU A 105      16.984  16.394 -15.338  1.00  1.65           H  
ATOM   1679 1HB  GLU A 105      17.417  16.084 -12.915  1.00  1.65           H  
ATOM   1680 2HB  GLU A 105      16.782  14.454 -13.011  1.00  1.65           H  
ATOM   1681 1HG  GLU A 105      18.600  13.763 -14.468  1.00  1.65           H  
ATOM   1682 2HG  GLU A 105      19.202  15.416 -14.551  1.00  1.65           H  
ATOM   1683  N   PHE A 106      15.255  13.600 -15.376  1.00  1.78           N  
ATOM   1684  CA  PHE A 106      14.968  12.425 -16.174  1.00  1.78           C  
ATOM   1685  C   PHE A 106      14.640  12.850 -17.608  1.00  1.78           C  
ATOM   1686  O   PHE A 106      15.292  12.414 -18.568  1.00  1.78           O  
ATOM   1687  CB  PHE A 106      13.791  11.652 -15.540  1.00  1.78           C  
ATOM   1688  CG  PHE A 106      13.370  10.352 -16.214  1.00  1.78           C  
ATOM   1689  CD1 PHE A 106      14.061   9.170 -15.967  1.00  1.78           C  
ATOM   1690  CD2 PHE A 106      12.287  10.300 -17.068  1.00  1.78           C  
ATOM   1691  CE1 PHE A 106      13.687   7.985 -16.560  1.00  1.78           C  
ATOM   1692  CE2 PHE A 106      11.907   9.105 -17.655  1.00  1.78           C  
ATOM   1693  CZ  PHE A 106      12.612   7.950 -17.398  1.00  1.78           C  
ATOM   1694  H   PHE A 106      14.707  13.774 -14.538  1.00  1.78           H  
ATOM   1695  HA  PHE A 106      15.848  11.802 -16.191  1.00  1.78           H  
ATOM   1696 1HB  PHE A 106      14.035  11.431 -14.497  1.00  1.78           H  
ATOM   1697 2HB  PHE A 106      12.923  12.306 -15.522  1.00  1.78           H  
ATOM   1698  HD1 PHE A 106      14.905   9.186 -15.287  1.00  1.78           H  
ATOM   1699  HD2 PHE A 106      11.722  11.217 -17.283  1.00  1.78           H  
ATOM   1700  HE1 PHE A 106      14.245   7.078 -16.358  1.00  1.78           H  
ATOM   1701  HE2 PHE A 106      11.045   9.087 -18.329  1.00  1.78           H  
ATOM   1702  HZ  PHE A 106      12.310   7.014 -17.865  1.00  1.78           H  
ATOM   1703  N   GLU A 107      13.693  13.778 -17.761  1.00  1.94           N  
ATOM   1704  CA  GLU A 107      13.339  14.211 -19.101  1.00  1.94           C  
ATOM   1705  C   GLU A 107      14.466  14.979 -19.819  1.00  1.94           C  
ATOM   1706  O   GLU A 107      14.621  14.844 -21.034  1.00  1.94           O  
ATOM   1707  CB  GLU A 107      12.065  15.056 -19.062  1.00  1.94           C  
ATOM   1708  CG  GLU A 107      10.782  14.269 -18.704  1.00  1.94           C  
ATOM   1709  CD  GLU A 107      10.432  13.170 -19.693  1.00  1.94           C  
ATOM   1710  OE1 GLU A 107      10.415  13.432 -20.872  1.00  1.94           O  
ATOM   1711  OE2 GLU A 107      10.147  12.078 -19.256  1.00  1.94           O  
ATOM   1712  H   GLU A 107      13.186  14.162 -16.958  1.00  1.94           H  
ATOM   1713  HA  GLU A 107      13.118  13.321 -19.680  1.00  1.94           H  
ATOM   1714 1HB  GLU A 107      12.188  15.848 -18.315  1.00  1.94           H  
ATOM   1715 2HB  GLU A 107      11.916  15.536 -20.027  1.00  1.94           H  
ATOM   1716 1HG  GLU A 107      10.925  13.816 -17.723  1.00  1.94           H  
ATOM   1717 2HG  GLU A 107       9.952  14.968 -18.631  1.00  1.94           H  
ATOM   1718  N   ASP A 108      15.253  15.781 -19.092  1.00  2.15           N  
ATOM   1719  CA  ASP A 108      16.321  16.561 -19.725  1.00  2.15           C  
ATOM   1720  C   ASP A 108      17.586  15.775 -20.105  1.00  2.15           C  
ATOM   1721  O   ASP A 108      18.158  15.990 -21.180  1.00  2.15           O  
ATOM   1722  CB  ASP A 108      16.796  17.708 -18.817  1.00  2.15           C  
ATOM   1723  CG  ASP A 108      15.822  18.876 -18.602  1.00  2.15           C  
ATOM   1724  OD1 ASP A 108      14.818  19.000 -19.279  1.00  2.15           O  
ATOM   1725  OD2 ASP A 108      16.101  19.709 -17.749  1.00  2.15           O  
ATOM   1726  H   ASP A 108      15.091  15.875 -18.090  1.00  2.15           H  
ATOM   1727  HA  ASP A 108      15.911  16.993 -20.636  1.00  2.15           H  
ATOM   1728 1HB  ASP A 108      17.019  17.287 -17.834  1.00  2.15           H  
ATOM   1729 2HB  ASP A 108      17.731  18.103 -19.209  1.00  2.15           H  
ATOM   1730  N   ASN A 109      18.029  14.872 -19.227  1.00  2.43           N  
ATOM   1731  CA  ASN A 109      19.294  14.173 -19.431  1.00  2.43           C  
ATOM   1732  C   ASN A 109      19.204  12.693 -19.800  1.00  2.43           C  
ATOM   1733  O   ASN A 109      20.177  12.138 -20.315  1.00  2.43           O  
ATOM   1734  CB  ASN A 109      20.152  14.343 -18.194  1.00  2.43           C  
ATOM   1735  CG  ASN A 109      20.571  15.781 -17.984  1.00  2.43           C  
ATOM   1736  OD1 ASN A 109      21.476  16.281 -18.663  1.00  2.43           O  
ATOM   1737  ND2 ASN A 109      19.930  16.455 -17.069  1.00  2.43           N  
ATOM   1738  H   ASN A 109      17.513  14.703 -18.368  1.00  2.43           H  
ATOM   1739  HA  ASN A 109      19.808  14.663 -20.257  1.00  2.43           H  
ATOM   1740 1HB  ASN A 109      19.590  14.006 -17.317  1.00  2.43           H  
ATOM   1741 2HB  ASN A 109      21.040  13.719 -18.275  1.00  2.43           H  
ATOM   1742 1HD2 ASN A 109      20.168  17.412 -16.891  1.00  2.43           H  
ATOM   1743 2HD2 ASN A 109      19.199  16.010 -16.543  1.00  2.43           H  
ATOM   1744  N   ILE A 110      18.076  12.039 -19.534  1.00  2.79           N  
ATOM   1745  CA  ILE A 110      17.953  10.622 -19.838  1.00  2.79           C  
ATOM   1746  C   ILE A 110      17.121  10.372 -21.090  1.00  2.79           C  
ATOM   1747  O   ILE A 110      17.546   9.684 -22.024  1.00  2.79           O  
ATOM   1748  CB  ILE A 110      17.355   9.848 -18.652  1.00  2.79           C  
ATOM   1749  CG1 ILE A 110      18.301   9.899 -17.450  1.00  2.79           C  
ATOM   1750  CG2 ILE A 110      17.065   8.441 -19.026  1.00  2.79           C  
ATOM   1751  CD1 ILE A 110      17.682   9.344 -16.198  1.00  2.79           C  
ATOM   1752  H   ILE A 110      17.274  12.499 -19.108  1.00  2.79           H  
ATOM   1753  HA  ILE A 110      18.944  10.230 -20.003  1.00  2.79           H  
ATOM   1754  HB  ILE A 110      16.426  10.307 -18.353  1.00  2.79           H  
ATOM   1755 1HG1 ILE A 110      19.193   9.312 -17.685  1.00  2.79           H  
ATOM   1756 2HG1 ILE A 110      18.604  10.929 -17.262  1.00  2.79           H  
ATOM   1757 1HG2 ILE A 110      16.632   7.938 -18.166  1.00  2.79           H  
ATOM   1758 2HG2 ILE A 110      16.367   8.415 -19.856  1.00  2.79           H  
ATOM   1759 3HG2 ILE A 110      17.977   7.951 -19.308  1.00  2.79           H  
ATOM   1760 1HD1 ILE A 110      18.380   9.377 -15.387  1.00  2.79           H  
ATOM   1761 2HD1 ILE A 110      16.835   9.916 -15.942  1.00  2.79           H  
ATOM   1762 3HD1 ILE A 110      17.383   8.326 -16.372  1.00  2.79           H  
ATOM   1763  N   MET A 111      15.952  10.992 -21.139  1.00  3.21           N  
ATOM   1764  CA  MET A 111      15.025  10.704 -22.221  1.00  3.21           C  
ATOM   1765  C   MET A 111      15.320  11.409 -23.537  1.00  3.21           C  
ATOM   1766  O   MET A 111      14.536  11.305 -24.473  1.00  3.21           O  
ATOM   1767  CB  MET A 111      13.612  10.997 -21.786  1.00  3.21           C  
ATOM   1768  CG  MET A 111      13.198  10.156 -20.626  1.00  3.21           C  
ATOM   1769  SD  MET A 111      13.413   8.389 -20.941  1.00  3.21           S  
ATOM   1770  CE  MET A 111      12.180   8.035 -22.161  1.00  3.21           C  
ATOM   1771  H   MET A 111      15.670  11.594 -20.363  1.00  3.21           H  
ATOM   1772  HA  MET A 111      15.088   9.635 -22.406  1.00  3.21           H  
ATOM   1773 1HB  MET A 111      13.522  12.046 -21.519  1.00  3.21           H  
ATOM   1774 2HB  MET A 111      12.925  10.807 -22.609  1.00  3.21           H  
ATOM   1775 1HG  MET A 111      13.797  10.430 -19.755  1.00  3.21           H  
ATOM   1776 2HG  MET A 111      12.147  10.353 -20.394  1.00  3.21           H  
ATOM   1777 1HE  MET A 111      12.223   6.975 -22.426  1.00  3.21           H  
ATOM   1778 2HE  MET A 111      11.195   8.271 -21.757  1.00  3.21           H  
ATOM   1779 3HE  MET A 111      12.362   8.639 -23.049  1.00  3.21           H  
ATOM   1780  N   ASN A 112      16.421  12.150 -23.604  1.00  3.62           N  
ATOM   1781  CA  ASN A 112      16.838  12.778 -24.851  1.00  3.62           C  
ATOM   1782  C   ASN A 112      17.953  11.976 -25.533  1.00  3.62           C  
ATOM   1783  O   ASN A 112      18.472  12.378 -26.573  1.00  3.62           O  
ATOM   1784  CB  ASN A 112      17.254  14.220 -24.623  1.00  3.62           C  
ATOM   1785  CG  ASN A 112      16.074  15.115 -24.320  1.00  3.62           C  
ATOM   1786  OD1 ASN A 112      15.015  14.976 -24.948  1.00  3.62           O  
ATOM   1787  ND2 ASN A 112      16.226  16.022 -23.391  1.00  3.62           N  
ATOM   1788  H   ASN A 112      17.002  12.237 -22.783  1.00  3.62           H  
ATOM   1789  HA  ASN A 112      15.990  12.786 -25.532  1.00  3.62           H  
ATOM   1790 1HB  ASN A 112      17.954  14.269 -23.783  1.00  3.62           H  
ATOM   1791 2HB  ASN A 112      17.768  14.598 -25.504  1.00  3.62           H  
ATOM   1792 1HD2 ASN A 112      15.467  16.627 -23.155  1.00  3.62           H  
ATOM   1793 2HD2 ASN A 112      17.097  16.100 -22.876  1.00  3.62           H  
ATOM   1794  N   ASP A 113      18.312  10.829 -24.950  1.00  3.97           N  
ATOM   1795  CA  ASP A 113      19.344   9.958 -25.501  1.00  3.97           C  
ATOM   1796  C   ASP A 113      18.737   8.650 -25.971  1.00  3.97           C  
ATOM   1797  O   ASP A 113      18.501   7.775 -25.134  1.00  3.97           O  
ATOM   1798  CB  ASP A 113      20.429   9.668 -24.475  1.00  3.97           C  
ATOM   1799  CG  ASP A 113      21.583   8.722 -24.981  1.00  3.97           C  
ATOM   1800  OD1 ASP A 113      21.366   7.888 -25.875  1.00  3.97           O  
ATOM   1801  OD2 ASP A 113      22.672   8.863 -24.471  1.00  3.97           O  
ATOM   1802  H   ASP A 113      17.866  10.541 -24.076  1.00  3.97           H  
ATOM   1803  HA  ASP A 113      19.832  10.484 -26.309  1.00  3.97           H  
ATOM   1804 1HB  ASP A 113      20.866  10.604 -24.125  1.00  3.97           H  
ATOM   1805 2HB  ASP A 113      19.957   9.199 -23.628  1.00  3.97           H  
ATOM   1806  N   PRO A 114      18.583   8.413 -27.289  1.00  4.21           N  
ATOM   1807  CA  PRO A 114      17.906   7.267 -27.870  1.00  4.21           C  
ATOM   1808  C   PRO A 114      18.303   5.942 -27.220  1.00  4.21           C  
ATOM   1809  O   PRO A 114      17.475   5.048 -27.109  1.00  4.21           O  
ATOM   1810  CB  PRO A 114      18.402   7.311 -29.320  1.00  4.21           C  
ATOM   1811  CG  PRO A 114      18.627   8.768 -29.590  1.00  4.21           C  
ATOM   1812  CD  PRO A 114      19.167   9.327 -28.290  1.00  4.21           C  
ATOM   1813  HA  PRO A 114      16.825   7.425 -27.841  1.00  4.21           H  
ATOM   1814 1HB  PRO A 114      19.308   6.697 -29.428  1.00  4.21           H  
ATOM   1815 2HB  PRO A 114      17.641   6.876 -29.978  1.00  4.21           H  
ATOM   1816 1HG  PRO A 114      19.332   8.888 -30.424  1.00  4.21           H  
ATOM   1817 2HG  PRO A 114      17.696   9.232 -29.901  1.00  4.21           H  
ATOM   1818 1HD  PRO A 114      20.270   9.283 -28.257  1.00  4.21           H  
ATOM   1819 2HD  PRO A 114      18.772  10.349 -28.176  1.00  4.21           H  
ATOM   1820  N   GLY A 115      19.538   5.799 -26.748  1.00  4.29           N  
ATOM   1821  CA  GLY A 115      19.924   4.527 -26.150  1.00  4.29           C  
ATOM   1822  C   GLY A 115      19.065   4.231 -24.924  1.00  4.29           C  
ATOM   1823  O   GLY A 115      18.520   3.130 -24.755  1.00  4.29           O  
ATOM   1824  H   GLY A 115      20.214   6.575 -26.746  1.00  4.29           H  
ATOM   1825 1HA  GLY A 115      19.814   3.731 -26.885  1.00  4.29           H  
ATOM   1826 2HA  GLY A 115      20.975   4.573 -25.863  1.00  4.29           H  
ATOM   1827  N   MET A 116      19.016   5.217 -24.033  1.00  4.25           N  
ATOM   1828  CA  MET A 116      18.294   5.115 -22.781  1.00  4.25           C  
ATOM   1829  C   MET A 116      16.812   5.188 -23.036  1.00  4.25           C  
ATOM   1830  O   MET A 116      16.023   4.514 -22.378  1.00  4.25           O  
ATOM   1831  CB  MET A 116      18.757   6.198 -21.835  1.00  4.25           C  
ATOM   1832  CG  MET A 116      20.174   5.982 -21.364  1.00  4.25           C  
ATOM   1833  SD  MET A 116      20.666   7.104 -20.091  1.00  4.25           S  
ATOM   1834  CE  MET A 116      20.969   8.593 -20.951  1.00  4.25           C  
ATOM   1835  H   MET A 116      19.437   6.112 -24.284  1.00  4.25           H  
ATOM   1836  HA  MET A 116      18.503   4.148 -22.333  1.00  4.25           H  
ATOM   1837 1HB  MET A 116      18.696   7.172 -22.332  1.00  4.25           H  
ATOM   1838 2HB  MET A 116      18.102   6.225 -20.967  1.00  4.25           H  
ATOM   1839 1HG  MET A 116      20.287   4.960 -20.995  1.00  4.25           H  
ATOM   1840 2HG  MET A 116      20.847   6.115 -22.212  1.00  4.25           H  
ATOM   1841 1HE  MET A 116      21.279   9.369 -20.247  1.00  4.25           H  
ATOM   1842 2HE  MET A 116      21.757   8.437 -21.695  1.00  4.25           H  
ATOM   1843 3HE  MET A 116      20.062   8.901 -21.447  1.00  4.25           H  
ATOM   1844  N   VAL A 117      16.427   5.953 -24.051  1.00  4.15           N  
ATOM   1845  CA  VAL A 117      15.015   6.078 -24.355  1.00  4.15           C  
ATOM   1846  C   VAL A 117      14.465   4.722 -24.732  1.00  4.15           C  
ATOM   1847  O   VAL A 117      13.400   4.322 -24.252  1.00  4.15           O  
ATOM   1848  CB  VAL A 117      14.779   7.020 -25.539  1.00  4.15           C  
ATOM   1849  CG1 VAL A 117      13.342   6.967 -25.945  1.00  4.15           C  
ATOM   1850  CG2 VAL A 117      15.155   8.396 -25.178  1.00  4.15           C  
ATOM   1851  H   VAL A 117      17.126   6.479 -24.579  1.00  4.15           H  
ATOM   1852  HA  VAL A 117      14.497   6.454 -23.474  1.00  4.15           H  
ATOM   1853  HB  VAL A 117      15.367   6.678 -26.371  1.00  4.15           H  
ATOM   1854 1HG1 VAL A 117      13.187   7.610 -26.784  1.00  4.15           H  
ATOM   1855 2HG1 VAL A 117      13.088   5.947 -26.209  1.00  4.15           H  
ATOM   1856 3HG1 VAL A 117      12.714   7.294 -25.125  1.00  4.15           H  
ATOM   1857 1HG2 VAL A 117      15.002   9.063 -26.018  1.00  4.15           H  
ATOM   1858 2HG2 VAL A 117      14.529   8.699 -24.360  1.00  4.15           H  
ATOM   1859 3HG2 VAL A 117      16.182   8.435 -24.878  1.00  4.15           H  
ATOM   1860  N   TRP A 118      15.188   4.001 -25.593  1.00  4.03           N  
ATOM   1861  CA  TRP A 118      14.724   2.702 -26.028  1.00  4.03           C  
ATOM   1862  C   TRP A 118      14.681   1.742 -24.860  1.00  4.03           C  
ATOM   1863  O   TRP A 118      13.707   1.015 -24.682  1.00  4.03           O  
ATOM   1864  CB  TRP A 118      15.651   2.133 -27.093  1.00  4.03           C  
ATOM   1865  CG  TRP A 118      15.740   3.010 -28.261  1.00  4.03           C  
ATOM   1866  CD1 TRP A 118      14.934   4.051 -28.518  1.00  4.03           C  
ATOM   1867  CD2 TRP A 118      16.707   2.978 -29.326  1.00  4.03           C  
ATOM   1868  NE1 TRP A 118      15.326   4.681 -29.657  1.00  4.03           N  
ATOM   1869  CE2 TRP A 118      16.406   4.037 -30.170  1.00  4.03           C  
ATOM   1870  CE3 TRP A 118      17.792   2.161 -29.616  1.00  4.03           C  
ATOM   1871  CZ2 TRP A 118      17.149   4.312 -31.294  1.00  4.03           C  
ATOM   1872  CZ3 TRP A 118      18.542   2.434 -30.746  1.00  4.03           C  
ATOM   1873  CH2 TRP A 118      18.224   3.486 -31.565  1.00  4.03           C  
ATOM   1874  H   TRP A 118      16.060   4.373 -25.974  1.00  4.03           H  
ATOM   1875  HA  TRP A 118      13.724   2.809 -26.438  1.00  4.03           H  
ATOM   1876 1HB  TRP A 118      16.657   2.029 -26.675  1.00  4.03           H  
ATOM   1877 2HB  TRP A 118      15.314   1.147 -27.399  1.00  4.03           H  
ATOM   1878  HD1 TRP A 118      14.118   4.353 -27.887  1.00  4.03           H  
ATOM   1879  HE1 TRP A 118      14.896   5.529 -30.048  1.00  4.03           H  
ATOM   1880  HE3 TRP A 118      18.050   1.332 -28.963  1.00  4.03           H  
ATOM   1881  HZ2 TRP A 118      16.910   5.150 -31.952  1.00  4.03           H  
ATOM   1882  HZ3 TRP A 118      19.395   1.791 -30.970  1.00  4.03           H  
ATOM   1883  HH2 TRP A 118      18.836   3.677 -32.446  1.00  4.03           H  
ATOM   1884  N   ALA A 119      15.710   1.758 -24.014  1.00  3.94           N  
ATOM   1885  CA  ALA A 119      15.717   0.824 -22.901  1.00  3.94           C  
ATOM   1886  C   ALA A 119      14.547   1.018 -21.977  1.00  3.94           C  
ATOM   1887  O   ALA A 119      13.859   0.064 -21.594  1.00  3.94           O  
ATOM   1888  CB  ALA A 119      16.977   1.021 -22.089  1.00  3.94           C  
ATOM   1889  H   ALA A 119      16.514   2.374 -24.169  1.00  3.94           H  
ATOM   1890  HA  ALA A 119      15.655  -0.174 -23.316  1.00  3.94           H  
ATOM   1891 1HB  ALA A 119      17.007   0.309 -21.265  1.00  3.94           H  
ATOM   1892 2HB  ALA A 119      17.829   0.875 -22.739  1.00  3.94           H  
ATOM   1893 3HB  ALA A 119      16.996   2.035 -21.693  1.00  3.94           H  
ATOM   1894  N   LEU A 120      14.291   2.272 -21.664  1.00  3.92           N  
ATOM   1895  CA  LEU A 120      13.244   2.625 -20.749  1.00  3.92           C  
ATOM   1896  C   LEU A 120      11.889   2.346 -21.377  1.00  3.92           C  
ATOM   1897  O   LEU A 120      10.959   1.934 -20.688  1.00  3.92           O  
ATOM   1898  CB  LEU A 120      13.464   4.078 -20.357  1.00  3.92           C  
ATOM   1899  CG  LEU A 120      14.781   4.275 -19.533  1.00  3.92           C  
ATOM   1900  CD1 LEU A 120      15.071   5.706 -19.381  1.00  3.92           C  
ATOM   1901  CD2 LEU A 120      14.640   3.648 -18.193  1.00  3.92           C  
ATOM   1902  H   LEU A 120      14.879   3.018 -22.043  1.00  3.92           H  
ATOM   1903  HA  LEU A 120      13.343   2.008 -19.857  1.00  3.92           H  
ATOM   1904 1HB  LEU A 120      13.539   4.681 -21.267  1.00  3.92           H  
ATOM   1905 2HB  LEU A 120      12.622   4.429 -19.765  1.00  3.92           H  
ATOM   1906  HG  LEU A 120      15.611   3.807 -20.057  1.00  3.92           H  
ATOM   1907 1HD1 LEU A 120      15.979   5.817 -18.815  1.00  3.92           H  
ATOM   1908 2HD1 LEU A 120      15.197   6.149 -20.366  1.00  3.92           H  
ATOM   1909 3HD1 LEU A 120      14.265   6.183 -18.865  1.00  3.92           H  
ATOM   1910 1HD2 LEU A 120      15.562   3.784 -17.622  1.00  3.92           H  
ATOM   1911 2HD2 LEU A 120      13.825   4.132 -17.690  1.00  3.92           H  
ATOM   1912 3HD2 LEU A 120      14.432   2.582 -18.303  1.00  3.92           H  
ATOM   1913  N   SER A 121      11.781   2.541 -22.695  1.00  3.97           N  
ATOM   1914  CA  SER A 121      10.547   2.284 -23.418  1.00  3.97           C  
ATOM   1915  C   SER A 121      10.214   0.785 -23.444  1.00  3.97           C  
ATOM   1916  O   SER A 121       9.077   0.399 -23.180  1.00  3.97           O  
ATOM   1917  CB  SER A 121      10.670   2.826 -24.807  1.00  3.97           C  
ATOM   1918  OG  SER A 121      10.796   4.224 -24.782  1.00  3.97           O  
ATOM   1919  H   SER A 121      12.571   2.914 -23.220  1.00  3.97           H  
ATOM   1920  HA  SER A 121       9.742   2.815 -22.921  1.00  3.97           H  
ATOM   1921 1HB  SER A 121      11.551   2.391 -25.250  1.00  3.97           H  
ATOM   1922 2HB  SER A 121       9.804   2.539 -25.400  1.00  3.97           H  
ATOM   1923  HG  SER A 121      11.680   4.388 -24.384  1.00  3.97           H  
ATOM   1924  N   VAL A 122      11.219  -0.073 -23.659  1.00  4.06           N  
ATOM   1925  CA  VAL A 122      11.009  -1.529 -23.675  1.00  4.06           C  
ATOM   1926  C   VAL A 122      10.463  -1.995 -22.336  1.00  4.06           C  
ATOM   1927  O   VAL A 122       9.589  -2.855 -22.265  1.00  4.06           O  
ATOM   1928  CB  VAL A 122      12.321  -2.304 -23.967  1.00  4.06           C  
ATOM   1929  CG1 VAL A 122      12.108  -3.822 -23.733  1.00  4.06           C  
ATOM   1930  CG2 VAL A 122      12.757  -2.081 -25.416  1.00  4.06           C  
ATOM   1931  H   VAL A 122      12.149   0.299 -23.862  1.00  4.06           H  
ATOM   1932  HA  VAL A 122      10.283  -1.765 -24.455  1.00  4.06           H  
ATOM   1933  HB  VAL A 122      13.101  -1.947 -23.286  1.00  4.06           H  
ATOM   1934 1HG1 VAL A 122      13.036  -4.356 -23.930  1.00  4.06           H  
ATOM   1935 2HG1 VAL A 122      11.807  -3.991 -22.697  1.00  4.06           H  
ATOM   1936 3HG1 VAL A 122      11.330  -4.191 -24.402  1.00  4.06           H  
ATOM   1937 1HG2 VAL A 122      13.684  -2.616 -25.602  1.00  4.06           H  
ATOM   1938 2HG2 VAL A 122      11.985  -2.453 -26.081  1.00  4.06           H  
ATOM   1939 3HG2 VAL A 122      12.911  -1.032 -25.600  1.00  4.06           H  
ATOM   1940  N   LEU A 123      11.009  -1.414 -21.279  1.00  4.16           N  
ATOM   1941  CA  LEU A 123      10.681  -1.725 -19.902  1.00  4.16           C  
ATOM   1942  C   LEU A 123       9.487  -0.905 -19.322  1.00  4.16           C  
ATOM   1943  O   LEU A 123       9.151  -1.079 -18.138  1.00  4.16           O  
ATOM   1944  CB  LEU A 123      11.971  -1.460 -19.123  1.00  4.16           C  
ATOM   1945  CG  LEU A 123      13.195  -2.352 -19.582  1.00  4.16           C  
ATOM   1946  CD1 LEU A 123      14.489  -1.863 -18.944  1.00  4.16           C  
ATOM   1947  CD2 LEU A 123      12.952  -3.814 -19.197  1.00  4.16           C  
ATOM   1948  H   LEU A 123      11.745  -0.724 -21.437  1.00  4.16           H  
ATOM   1949  HA  LEU A 123      10.431  -2.783 -19.847  1.00  4.16           H  
ATOM   1950 1HB  LEU A 123      12.248  -0.409 -19.250  1.00  4.16           H  
ATOM   1951 2HB  LEU A 123      11.776  -1.640 -18.081  1.00  4.16           H  
ATOM   1952  HG  LEU A 123      13.307  -2.271 -20.663  1.00  4.16           H  
ATOM   1953 1HD1 LEU A 123      15.301  -2.473 -19.299  1.00  4.16           H  
ATOM   1954 2HD1 LEU A 123      14.660  -0.827 -19.236  1.00  4.16           H  
ATOM   1955 3HD1 LEU A 123      14.451  -1.924 -17.889  1.00  4.16           H  
ATOM   1956 1HD2 LEU A 123      13.801  -4.408 -19.529  1.00  4.16           H  
ATOM   1957 2HD2 LEU A 123      12.853  -3.901 -18.117  1.00  4.16           H  
ATOM   1958 3HD2 LEU A 123      12.042  -4.172 -19.676  1.00  4.16           H  
ATOM   1959  N   ASN A 124       8.861  -0.025 -20.150  1.00  4.23           N  
ATOM   1960  CA  ASN A 124       7.730   0.857 -19.774  1.00  4.23           C  
ATOM   1961  C   ASN A 124       6.435   0.075 -19.596  1.00  4.23           C  
ATOM   1962  O   ASN A 124       6.389  -1.116 -19.865  1.00  4.23           O  
ATOM   1963  CB  ASN A 124       7.545   1.971 -20.818  1.00  4.23           C  
ATOM   1964  CG  ASN A 124       6.711   3.240 -20.404  1.00  4.23           C  
ATOM   1965  OD1 ASN A 124       6.090   3.308 -19.339  1.00  4.23           O  
ATOM   1966  ND2 ASN A 124       6.688   4.218 -21.277  1.00  4.23           N  
ATOM   1967  H   ASN A 124       9.169   0.043 -21.119  1.00  4.23           H  
ATOM   1968  HA  ASN A 124       7.967   1.319 -18.816  1.00  4.23           H  
ATOM   1969 1HB  ASN A 124       8.519   2.316 -21.101  1.00  4.23           H  
ATOM   1970 2HB  ASN A 124       7.092   1.539 -21.711  1.00  4.23           H  
ATOM   1971 1HD2 ASN A 124       6.152   5.045 -21.099  1.00  4.23           H  
ATOM   1972 2HD2 ASN A 124       7.187   4.129 -22.138  1.00  4.23           H  
ATOM   1973  N   GLU A 125       5.368   0.778 -19.190  1.00  4.18           N  
ATOM   1974  CA  GLU A 125       4.045   0.225 -18.867  1.00  4.18           C  
ATOM   1975  C   GLU A 125       4.157  -0.643 -17.623  1.00  4.18           C  
ATOM   1976  O   GLU A 125       3.470  -1.646 -17.464  1.00  4.18           O  
ATOM   1977  CB  GLU A 125       3.468  -0.582 -20.039  1.00  4.18           C  
ATOM   1978  CG  GLU A 125       3.291   0.215 -21.345  1.00  4.18           C  
ATOM   1979  CD  GLU A 125       2.705  -0.609 -22.511  1.00  4.18           C  
ATOM   1980  OE1 GLU A 125       1.855  -1.463 -22.299  1.00  4.18           O  
ATOM   1981  OE2 GLU A 125       3.136  -0.366 -23.629  1.00  4.18           O  
ATOM   1982  H   GLU A 125       5.502   1.765 -19.046  1.00  4.18           H  
ATOM   1983  HA  GLU A 125       3.366   1.050 -18.648  1.00  4.18           H  
ATOM   1984 1HB  GLU A 125       4.056  -1.472 -20.239  1.00  4.18           H  
ATOM   1985 2HB  GLU A 125       2.477  -0.926 -19.755  1.00  4.18           H  
ATOM   1986 1HG  GLU A 125       2.631   1.062 -21.152  1.00  4.18           H  
ATOM   1987 2HG  GLU A 125       4.259   0.613 -21.647  1.00  4.18           H  
ATOM   1988  N   GLY A 126       5.038  -0.193 -16.735  1.00  3.98           N  
ATOM   1989  CA  GLY A 126       5.321  -0.765 -15.429  1.00  3.98           C  
ATOM   1990  C   GLY A 126       4.932   0.240 -14.362  1.00  3.98           C  
ATOM   1991  O   GLY A 126       3.793   0.269 -13.902  1.00  3.98           O  
ATOM   1992  H   GLY A 126       5.550   0.630 -17.002  1.00  3.98           H  
ATOM   1993 1HA  GLY A 126       4.769  -1.685 -15.297  1.00  3.98           H  
ATOM   1994 2HA  GLY A 126       6.382  -0.999 -15.350  1.00  3.98           H  
ATOM   1995  N   ASP A 127       5.902   1.070 -13.988  1.00  3.66           N  
ATOM   1996  CA  ASP A 127       5.729   2.125 -12.996  1.00  3.66           C  
ATOM   1997  C   ASP A 127       6.635   3.306 -13.343  1.00  3.66           C  
ATOM   1998  O   ASP A 127       7.661   3.535 -12.698  1.00  3.66           O  
ATOM   1999  CB  ASP A 127       6.049   1.600 -11.579  1.00  3.66           C  
ATOM   2000  CG  ASP A 127       5.696   2.605 -10.425  1.00  3.66           C  
ATOM   2001  OD1 ASP A 127       4.904   3.489 -10.642  1.00  3.66           O  
ATOM   2002  OD2 ASP A 127       6.235   2.448  -9.325  1.00  3.66           O  
ATOM   2003  H   ASP A 127       6.811   0.967 -14.415  1.00  3.66           H  
ATOM   2004  HA  ASP A 127       4.694   2.466 -13.020  1.00  3.66           H  
ATOM   2005 1HB  ASP A 127       5.494   0.677 -11.405  1.00  3.66           H  
ATOM   2006 2HB  ASP A 127       7.110   1.356 -11.515  1.00  3.66           H  
ATOM   2007  N   LEU A 128       6.280   4.058 -14.392  1.00  3.27           N  
ATOM   2008  CA  LEU A 128       7.153   5.146 -14.830  1.00  3.27           C  
ATOM   2009  C   LEU A 128       6.992   6.361 -13.930  1.00  3.27           C  
ATOM   2010  O   LEU A 128       6.322   7.343 -14.246  1.00  3.27           O  
ATOM   2011  CB  LEU A 128       6.901   5.504 -16.302  1.00  3.27           C  
ATOM   2012  CG  LEU A 128       7.855   6.574 -16.910  1.00  3.27           C  
ATOM   2013  CD1 LEU A 128       9.275   6.115 -16.789  1.00  3.27           C  
ATOM   2014  CD2 LEU A 128       7.512   6.785 -18.372  1.00  3.27           C  
ATOM   2015  H   LEU A 128       5.420   3.864 -14.884  1.00  3.27           H  
ATOM   2016  HA  LEU A 128       8.179   4.807 -14.757  1.00  3.27           H  
ATOM   2017 1HB  LEU A 128       6.995   4.600 -16.906  1.00  3.27           H  
ATOM   2018 2HB  LEU A 128       5.881   5.877 -16.402  1.00  3.27           H  
ATOM   2019  HG  LEU A 128       7.747   7.514 -16.368  1.00  3.27           H  
ATOM   2020 1HD1 LEU A 128       9.930   6.863 -17.208  1.00  3.27           H  
ATOM   2021 2HD1 LEU A 128       9.496   5.989 -15.749  1.00  3.27           H  
ATOM   2022 3HD1 LEU A 128       9.413   5.173 -17.320  1.00  3.27           H  
ATOM   2023 1HD2 LEU A 128       8.180   7.535 -18.801  1.00  3.27           H  
ATOM   2024 2HD2 LEU A 128       7.630   5.845 -18.909  1.00  3.27           H  
ATOM   2025 3HD2 LEU A 128       6.480   7.125 -18.461  1.00  3.27           H  
ATOM   2026  N   ASN A 129       7.669   6.252 -12.809  1.00  2.87           N  
ATOM   2027  CA  ASN A 129       7.702   7.180 -11.705  1.00  2.87           C  
ATOM   2028  C   ASN A 129       9.151   7.439 -11.333  1.00  2.87           C  
ATOM   2029  O   ASN A 129       9.775   6.533 -10.794  1.00  2.87           O  
ATOM   2030  CB  ASN A 129       6.990   6.626 -10.493  1.00  2.87           C  
ATOM   2031  CG  ASN A 129       6.950   7.634  -9.346  1.00  2.87           C  
ATOM   2032  OD1 ASN A 129       7.977   8.212  -8.926  1.00  2.87           O  
ATOM   2033  ND2 ASN A 129       5.765   7.865  -8.833  1.00  2.87           N  
ATOM   2034  H   ASN A 129       8.142   5.361 -12.696  1.00  2.87           H  
ATOM   2035  HA  ASN A 129       7.194   8.085 -12.007  1.00  2.87           H  
ATOM   2036 1HB  ASN A 129       5.968   6.342 -10.763  1.00  2.87           H  
ATOM   2037 2HB  ASN A 129       7.496   5.718 -10.159  1.00  2.87           H  
ATOM   2038 1HD2 ASN A 129       5.661   8.518  -8.082  1.00  2.87           H  
ATOM   2039 2HD2 ASN A 129       4.962   7.386  -9.197  1.00  2.87           H  
ATOM   2040  N   PRO A 130       9.710   8.650 -11.532  1.00  2.50           N  
ATOM   2041  CA  PRO A 130      11.116   9.015 -11.334  1.00  2.50           C  
ATOM   2042  C   PRO A 130      11.731   8.448 -10.052  1.00  2.50           C  
ATOM   2043  O   PRO A 130      12.937   8.234  -9.996  1.00  2.50           O  
ATOM   2044  CB  PRO A 130      11.043  10.536 -11.264  1.00  2.50           C  
ATOM   2045  CG  PRO A 130       9.867  10.886 -12.126  1.00  2.50           C  
ATOM   2046  CD  PRO A 130       8.866   9.784 -11.935  1.00  2.50           C  
ATOM   2047  HA  PRO A 130      11.697   8.712 -12.213  1.00  2.50           H  
ATOM   2048 1HB  PRO A 130      10.935  10.864 -10.221  1.00  2.50           H  
ATOM   2049 2HB  PRO A 130      11.993  10.970 -11.633  1.00  2.50           H  
ATOM   2050 1HG  PRO A 130       9.463  11.826 -11.770  1.00  2.50           H  
ATOM   2051 2HG  PRO A 130      10.176  11.030 -13.172  1.00  2.50           H  
ATOM   2052 1HD  PRO A 130       8.148  10.042 -11.141  1.00  2.50           H  
ATOM   2053 2HD  PRO A 130       8.387   9.599 -12.911  1.00  2.50           H  
ATOM   2054  N   ALA A 131      10.934   8.152  -9.031  1.00  2.23           N  
ATOM   2055  CA  ALA A 131      11.475   7.608  -7.790  1.00  2.23           C  
ATOM   2056  C   ALA A 131      12.230   6.295  -8.047  1.00  2.23           C  
ATOM   2057  O   ALA A 131      13.109   5.905  -7.277  1.00  2.23           O  
ATOM   2058  CB  ALA A 131      10.354   7.355  -6.807  1.00  2.23           C  
ATOM   2059  H   ALA A 131       9.926   8.285  -9.097  1.00  2.23           H  
ATOM   2060  HA  ALA A 131      12.169   8.333  -7.376  1.00  2.23           H  
ATOM   2061 1HB  ALA A 131      10.765   6.965  -5.879  1.00  2.23           H  
ATOM   2062 2HB  ALA A 131       9.824   8.286  -6.612  1.00  2.23           H  
ATOM   2063 3HB  ALA A 131       9.663   6.626  -7.237  1.00  2.23           H  
ATOM   2064  N   ASN A 132      11.824   5.594  -9.106  1.00  2.04           N  
ATOM   2065  CA  ASN A 132      12.352   4.303  -9.510  1.00  2.04           C  
ATOM   2066  C   ASN A 132      13.468   4.426 -10.564  1.00  2.04           C  
ATOM   2067  O   ASN A 132      13.957   3.403 -11.075  1.00  2.04           O  
ATOM   2068  CB  ASN A 132      11.227   3.509 -10.128  1.00  2.04           C  
ATOM   2069  CG  ASN A 132      10.084   3.215  -9.201  1.00  2.04           C  
ATOM   2070  OD1 ASN A 132      10.204   3.056  -7.977  1.00  2.04           O  
ATOM   2071  ND2 ASN A 132       8.940   3.145  -9.808  1.00  2.04           N  
ATOM   2072  H   ASN A 132      11.098   6.001  -9.687  1.00  2.04           H  
ATOM   2073  HA  ASN A 132      12.757   3.794  -8.636  1.00  2.04           H  
ATOM   2074 1HB  ASN A 132      10.828   4.060 -10.962  1.00  2.04           H  
ATOM   2075 2HB  ASN A 132      11.615   2.568 -10.518  1.00  2.04           H  
ATOM   2076 1HD2 ASN A 132       8.075   2.947  -9.310  1.00  2.04           H  
ATOM   2077 2HD2 ASN A 132       8.891   3.273 -10.804  1.00  2.04           H  
ATOM   2078  N   PHE A 133      13.833   5.672 -10.929  1.00  1.96           N  
ATOM   2079  CA  PHE A 133      14.811   5.930 -11.989  1.00  1.96           C  
ATOM   2080  C   PHE A 133      15.953   6.837 -11.570  1.00  1.96           C  
ATOM   2081  O   PHE A 133      15.737   7.992 -11.197  1.00  1.96           O  
ATOM   2082  CB  PHE A 133      14.122   6.570 -13.183  1.00  1.96           C  
ATOM   2083  CG  PHE A 133      13.087   5.688 -13.734  1.00  1.96           C  
ATOM   2084  CD1 PHE A 133      11.850   5.690 -13.183  1.00  1.96           C  
ATOM   2085  CD2 PHE A 133      13.337   4.848 -14.785  1.00  1.96           C  
ATOM   2086  CE1 PHE A 133      10.884   4.866 -13.633  1.00  1.96           C  
ATOM   2087  CE2 PHE A 133      12.347   4.030 -15.254  1.00  1.96           C  
ATOM   2088  CZ  PHE A 133      11.126   4.032 -14.669  1.00  1.96           C  
ATOM   2089  H   PHE A 133      13.425   6.481 -10.465  1.00  1.96           H  
ATOM   2090  HA  PHE A 133      15.213   4.979 -12.300  1.00  1.96           H  
ATOM   2091 1HB  PHE A 133      13.671   7.517 -12.892  1.00  1.96           H  
ATOM   2092 2HB  PHE A 133      14.860   6.768 -13.958  1.00  1.96           H  
ATOM   2093  HD1 PHE A 133      11.655   6.345 -12.351  1.00  1.96           H  
ATOM   2094  HD2 PHE A 133      14.329   4.838 -15.240  1.00  1.96           H  
ATOM   2095  HE1 PHE A 133       9.922   4.868 -13.159  1.00  1.96           H  
ATOM   2096  HE2 PHE A 133      12.532   3.363 -16.083  1.00  1.96           H  
ATOM   2097  HZ  PHE A 133      10.346   3.365 -15.031  1.00  1.96           H  
ATOM   2098  N   GLY A 134      17.167   6.325 -11.649  1.00  1.97           N  
ATOM   2099  CA  GLY A 134      18.316   7.122 -11.270  1.00  1.97           C  
ATOM   2100  C   GLY A 134      19.327   7.289 -12.380  1.00  1.97           C  
ATOM   2101  O   GLY A 134      19.089   6.889 -13.529  1.00  1.97           O  
ATOM   2102  H   GLY A 134      17.277   5.363 -11.973  1.00  1.97           H  
ATOM   2103 1HA  GLY A 134      17.995   8.102 -10.948  1.00  1.97           H  
ATOM   2104 2HA  GLY A 134      18.803   6.663 -10.410  1.00  1.97           H  
ATOM   2105  N   VAL A 135      20.440   7.896 -11.982  1.00  2.05           N  
ATOM   2106  CA  VAL A 135      21.640   8.190 -12.761  1.00  2.05           C  
ATOM   2107  C   VAL A 135      22.840   7.756 -11.947  1.00  2.05           C  
ATOM   2108  O   VAL A 135      22.742   7.650 -10.723  1.00  2.05           O  
ATOM   2109  CB  VAL A 135      21.755   9.683 -13.077  1.00  2.05           C  
ATOM   2110  CG1 VAL A 135      20.625  10.140 -13.925  1.00  2.05           C  
ATOM   2111  CG2 VAL A 135      21.752  10.465 -11.772  1.00  2.05           C  
ATOM   2112  H   VAL A 135      20.439   8.200 -11.008  1.00  2.05           H  
ATOM   2113  HA  VAL A 135      21.627   7.627 -13.691  1.00  2.05           H  
ATOM   2114  HB  VAL A 135      22.684   9.862 -13.622  1.00  2.05           H  
ATOM   2115 1HG1 VAL A 135      20.732  11.205 -14.138  1.00  2.05           H  
ATOM   2116 2HG1 VAL A 135      20.642   9.574 -14.862  1.00  2.05           H  
ATOM   2117 3HG1 VAL A 135      19.699   9.969 -13.409  1.00  2.05           H  
ATOM   2118 1HG2 VAL A 135      21.843  11.522 -12.002  1.00  2.05           H  
ATOM   2119 2HG2 VAL A 135      20.817  10.289 -11.235  1.00  2.05           H  
ATOM   2120 3HG2 VAL A 135      22.592  10.147 -11.157  1.00  2.05           H  
ATOM   2121  N   ASN A 136      23.975   7.523 -12.584  1.00  2.18           N  
ATOM   2122  CA  ASN A 136      25.139   7.118 -11.826  1.00  2.18           C  
ATOM   2123  C   ASN A 136      26.287   8.113 -11.930  1.00  2.18           C  
ATOM   2124  O   ASN A 136      26.159   9.171 -12.553  1.00  2.18           O  
ATOM   2125  CB  ASN A 136      25.546   5.676 -12.201  1.00  2.18           C  
ATOM   2126  CG  ASN A 136      25.983   5.427 -13.626  1.00  2.18           C  
ATOM   2127  OD1 ASN A 136      26.850   6.125 -14.130  1.00  2.18           O  
ATOM   2128  ND2 ASN A 136      25.415   4.424 -14.298  1.00  2.18           N  
ATOM   2129  H   ASN A 136      24.033   7.603 -13.591  1.00  2.18           H  
ATOM   2130  HA  ASN A 136      24.848   7.116 -10.793  1.00  2.18           H  
ATOM   2131 1HB  ASN A 136      26.364   5.360 -11.558  1.00  2.18           H  
ATOM   2132 2HB  ASN A 136      24.744   5.041 -11.984  1.00  2.18           H  
ATOM   2133 1HD2 ASN A 136      25.705   4.238 -15.267  1.00  2.18           H  
ATOM   2134 2HD2 ASN A 136      24.704   3.836 -13.891  1.00  2.18           H  
ATOM   2135  N   ASP A 137      27.435   7.758 -11.362  1.00  2.33           N  
ATOM   2136  CA  ASP A 137      28.611   8.633 -11.397  1.00  2.33           C  
ATOM   2137  C   ASP A 137      29.111   8.921 -12.831  1.00  2.33           C  
ATOM   2138  O   ASP A 137      29.849   9.882 -13.055  1.00  2.33           O  
ATOM   2139  CB  ASP A 137      29.726   8.058 -10.509  1.00  2.33           C  
ATOM   2140  CG  ASP A 137      30.235   6.653 -10.895  1.00  2.33           C  
ATOM   2141  OD1 ASP A 137      29.447   5.728 -10.969  1.00  2.33           O  
ATOM   2142  OD2 ASP A 137      31.418   6.512 -11.070  1.00  2.33           O  
ATOM   2143  H   ASP A 137      27.440   6.904 -10.809  1.00  2.33           H  
ATOM   2144  HA  ASP A 137      28.321   9.587 -10.958  1.00  2.33           H  
ATOM   2145 1HB  ASP A 137      30.576   8.739 -10.531  1.00  2.33           H  
ATOM   2146 2HB  ASP A 137      29.373   8.020  -9.478  1.00  2.33           H  
ATOM   2147  N   ASN A 138      28.699   8.088 -13.790  1.00  2.45           N  
ATOM   2148  CA  ASN A 138      28.992   8.237 -15.212  1.00  2.45           C  
ATOM   2149  C   ASN A 138      27.699   8.602 -15.956  1.00  2.45           C  
ATOM   2150  O   ASN A 138      27.591   8.397 -17.165  1.00  2.45           O  
ATOM   2151  CB  ASN A 138      29.597   6.978 -15.821  1.00  2.45           C  
ATOM   2152  CG  ASN A 138      30.997   6.664 -15.338  1.00  2.45           C  
ATOM   2153  OD1 ASN A 138      31.258   5.610 -14.739  1.00  2.45           O  
ATOM   2154  ND2 ASN A 138      31.911   7.572 -15.587  1.00  2.45           N  
ATOM   2155  H   ASN A 138      28.094   7.315 -13.535  1.00  2.45           H  
ATOM   2156  HA  ASN A 138      29.689   9.064 -15.346  1.00  2.45           H  
ATOM   2157 1HB  ASN A 138      28.955   6.126 -15.597  1.00  2.45           H  
ATOM   2158 2HB  ASN A 138      29.619   7.082 -16.905  1.00  2.45           H  
ATOM   2159 1HD2 ASN A 138      32.856   7.425 -15.290  1.00  2.45           H  
ATOM   2160 2HD2 ASN A 138      31.663   8.413 -16.068  1.00  2.45           H  
ATOM   2161  N   ASN A 139      26.735   9.171 -15.233  1.00  2.52           N  
ATOM   2162  CA  ASN A 139      25.407   9.508 -15.745  1.00  2.52           C  
ATOM   2163  C   ASN A 139      24.634   8.255 -16.183  1.00  2.52           C  
ATOM   2164  O   ASN A 139      24.196   7.479 -15.335  1.00  2.52           O  
ATOM   2165  CB  ASN A 139      25.484  10.543 -16.863  1.00  2.52           C  
ATOM   2166  CG  ASN A 139      26.052  11.857 -16.392  1.00  2.52           C  
ATOM   2167  OD1 ASN A 139      25.998  12.193 -15.204  1.00  2.52           O  
ATOM   2168  ND2 ASN A 139      26.600  12.612 -17.310  1.00  2.52           N  
ATOM   2169  H   ASN A 139      26.893   9.332 -14.244  1.00  2.52           H  
ATOM   2170  HA  ASN A 139      24.841   9.955 -14.926  1.00  2.52           H  
ATOM   2171 1HB  ASN A 139      26.078  10.186 -17.697  1.00  2.52           H  
ATOM   2172 2HB  ASN A 139      24.477  10.728 -17.240  1.00  2.52           H  
ATOM   2173 1HD2 ASN A 139      26.995  13.496 -17.061  1.00  2.52           H  
ATOM   2174 2HD2 ASN A 139      26.622  12.304 -18.262  1.00  2.52           H  
ATOM   2175  N   GLU A 140      24.389   8.073 -17.470  1.00  2.52           N  
ATOM   2176  CA  GLU A 140      23.607   6.916 -17.905  1.00  2.52           C  
ATOM   2177  C   GLU A 140      22.283   6.912 -17.123  1.00  2.52           C  
ATOM   2178  O   GLU A 140      21.731   7.979 -16.841  1.00  2.52           O  
ATOM   2179  CB  GLU A 140      24.374   5.593 -17.663  1.00  2.52           C  
ATOM   2180  CG  GLU A 140      25.707   5.483 -18.387  1.00  2.52           C  
ATOM   2181  CD  GLU A 140      26.403   4.141 -18.206  1.00  2.52           C  
ATOM   2182  OE1 GLU A 140      26.432   3.611 -17.107  1.00  2.52           O  
ATOM   2183  OE2 GLU A 140      26.909   3.644 -19.187  1.00  2.52           O  
ATOM   2184  H   GLU A 140      24.763   8.713 -18.153  1.00  2.52           H  
ATOM   2185  HA  GLU A 140      23.396   7.012 -18.968  1.00  2.52           H  
ATOM   2186 1HB  GLU A 140      24.541   5.436 -16.615  1.00  2.52           H  
ATOM   2187 2HB  GLU A 140      23.780   4.758 -18.028  1.00  2.52           H  
ATOM   2188 1HG  GLU A 140      25.543   5.652 -19.449  1.00  2.52           H  
ATOM   2189 2HG  GLU A 140      26.364   6.269 -18.022  1.00  2.52           H  
ATOM   2190  N   THR A 141      21.764   5.723 -16.797  1.00  2.48           N  
ATOM   2191  CA  THR A 141      20.517   5.631 -16.045  1.00  2.48           C  
ATOM   2192  C   THR A 141      20.253   4.256 -15.476  1.00  2.48           C  
ATOM   2193  O   THR A 141      20.840   3.263 -15.915  1.00  2.48           O  
ATOM   2194  CB  THR A 141      19.278   5.978 -16.871  1.00  2.48           C  
ATOM   2195  OG1 THR A 141      18.154   6.065 -15.987  1.00  2.48           O  
ATOM   2196  CG2 THR A 141      19.000   4.878 -17.885  1.00  2.48           C  
ATOM   2197  H   THR A 141      22.245   4.879 -17.060  1.00  2.48           H  
ATOM   2198  HA  THR A 141      20.586   6.327 -15.223  1.00  2.48           H  
ATOM   2199  HB  THR A 141      19.425   6.925 -17.367  1.00  2.48           H  
ATOM   2200  HG1 THR A 141      18.416   6.586 -15.190  1.00  2.48           H  
ATOM   2201 1HG2 THR A 141      18.117   5.125 -18.456  1.00  2.48           H  
ATOM   2202 2HG2 THR A 141      19.841   4.772 -18.550  1.00  2.48           H  
ATOM   2203 3HG2 THR A 141      18.841   3.939 -17.360  1.00  2.48           H  
ATOM   2204  N   ALA A 142      19.327   4.183 -14.525  1.00  2.44           N  
ATOM   2205  CA  ALA A 142      18.819   2.869 -14.170  1.00  2.44           C  
ATOM   2206  C   ALA A 142      17.409   2.864 -13.651  1.00  2.44           C  
ATOM   2207  O   ALA A 142      17.021   3.676 -12.815  1.00  2.44           O  
ATOM   2208  CB  ALA A 142      19.687   2.179 -13.139  1.00  2.44           C  
ATOM   2209  H   ALA A 142      18.947   5.045 -14.146  1.00  2.44           H  
ATOM   2210  HA  ALA A 142      18.800   2.315 -15.083  1.00  2.44           H  
ATOM   2211 1HB  ALA A 142      19.291   1.181 -12.946  1.00  2.44           H  
ATOM   2212 2HB  ALA A 142      20.688   2.095 -13.519  1.00  2.44           H  
ATOM   2213 3HB  ALA A 142      19.681   2.749 -12.216  1.00  2.44           H  
ATOM   2214  N   HIS A 143      16.686   1.859 -14.130  1.00  2.46           N  
ATOM   2215  CA  HIS A 143      15.307   1.521 -13.809  1.00  2.46           C  
ATOM   2216  C   HIS A 143      15.335   0.360 -12.832  1.00  2.46           C  
ATOM   2217  O   HIS A 143      15.892  -0.689 -13.145  1.00  2.46           O  
ATOM   2218  CB  HIS A 143      14.551   1.155 -15.104  1.00  2.46           C  
ATOM   2219  CG  HIS A 143      13.085   0.794 -14.954  1.00  2.46           C  
ATOM   2220  ND1 HIS A 143      12.229   0.669 -16.045  1.00  2.46           N  
ATOM   2221  CD2 HIS A 143      12.338   0.509 -13.871  1.00  2.46           C  
ATOM   2222  CE1 HIS A 143      11.029   0.322 -15.611  1.00  2.46           C  
ATOM   2223  NE2 HIS A 143      11.086   0.213 -14.302  1.00  2.46           N  
ATOM   2224  H   HIS A 143      17.145   1.266 -14.808  1.00  2.46           H  
ATOM   2225  HA  HIS A 143      14.808   2.365 -13.333  1.00  2.46           H  
ATOM   2226 1HB  HIS A 143      14.617   1.989 -15.791  1.00  2.46           H  
ATOM   2227 2HB  HIS A 143      15.054   0.317 -15.584  1.00  2.46           H  
ATOM   2228  HD2 HIS A 143      12.638   0.488 -12.855  1.00  2.46           H  
ATOM   2229  HE1 HIS A 143      10.154   0.140 -16.223  1.00  2.46           H  
ATOM   2230  HE2 HIS A 143      10.344  -0.067 -13.653  1.00  2.46           H  
ATOM   2231  N   ILE A 144      14.848   0.581 -11.614  1.00  2.54           N  
ATOM   2232  CA  ILE A 144      14.937  -0.456 -10.594  1.00  2.54           C  
ATOM   2233  C   ILE A 144      13.668  -1.344 -10.419  1.00  2.54           C  
ATOM   2234  O   ILE A 144      13.789  -2.564 -10.317  1.00  2.54           O  
ATOM   2235  CB  ILE A 144      15.317   0.201  -9.263  1.00  2.54           C  
ATOM   2236  CG1 ILE A 144      16.627   1.017  -9.448  1.00  2.54           C  
ATOM   2237  CG2 ILE A 144      15.513  -0.871  -8.195  1.00  2.54           C  
ATOM   2238  CD1 ILE A 144      17.805   0.208  -9.955  1.00  2.54           C  
ATOM   2239  H   ILE A 144      14.429   1.490 -11.400  1.00  2.54           H  
ATOM   2240  HA  ILE A 144      15.755  -1.119 -10.868  1.00  2.54           H  
ATOM   2241  HB  ILE A 144      14.528   0.891  -8.950  1.00  2.54           H  
ATOM   2242 1HG1 ILE A 144      16.435   1.833 -10.156  1.00  2.54           H  
ATOM   2243 2HG1 ILE A 144      16.904   1.453  -8.486  1.00  2.54           H  
ATOM   2244 1HG2 ILE A 144      15.787  -0.402  -7.249  1.00  2.54           H  
ATOM   2245 2HG2 ILE A 144      14.578  -1.428  -8.068  1.00  2.54           H  
ATOM   2246 3HG2 ILE A 144      16.305  -1.558  -8.503  1.00  2.54           H  
ATOM   2247 1HD1 ILE A 144      18.679   0.853 -10.054  1.00  2.54           H  
ATOM   2248 2HD1 ILE A 144      18.025  -0.596  -9.251  1.00  2.54           H  
ATOM   2249 3HD1 ILE A 144      17.558  -0.213 -10.924  1.00  2.54           H  
ATOM   2250  N   ASP A 145      12.468  -0.746 -10.346  1.00  2.70           N  
ATOM   2251  CA  ASP A 145      11.227  -1.518 -10.092  1.00  2.70           C  
ATOM   2252  C   ASP A 145      10.469  -1.983 -11.356  1.00  2.70           C  
ATOM   2253  O   ASP A 145      10.008  -1.151 -12.148  1.00  2.70           O  
ATOM   2254  CB  ASP A 145      10.278  -0.697  -9.223  1.00  2.70           C  
ATOM   2255  CG  ASP A 145      10.842  -0.481  -7.821  1.00  2.70           C  
ATOM   2256  OD1 ASP A 145      11.815  -1.131  -7.496  1.00  2.70           O  
ATOM   2257  OD2 ASP A 145      10.244   0.192  -7.041  1.00  2.70           O  
ATOM   2258  H   ASP A 145      12.414   0.254 -10.453  1.00  2.70           H  
ATOM   2259  HA  ASP A 145      11.502  -2.418  -9.537  1.00  2.70           H  
ATOM   2260 1HB  ASP A 145      10.104   0.272  -9.689  1.00  2.70           H  
ATOM   2261 2HB  ASP A 145       9.312  -1.201  -9.149  1.00  2.70           H  
ATOM   2262  N   PHE A 146      10.327  -3.309 -11.534  1.00  2.90           N  
ATOM   2263  CA  PHE A 146       9.695  -3.859 -12.736  1.00  2.90           C  
ATOM   2264  C   PHE A 146       8.651  -4.970 -12.533  1.00  2.90           C  
ATOM   2265  O   PHE A 146       9.016  -6.095 -12.206  1.00  2.90           O  
ATOM   2266  CB  PHE A 146      10.723  -4.563 -13.540  1.00  2.90           C  
ATOM   2267  CG  PHE A 146      11.901  -3.826 -13.933  1.00  2.90           C  
ATOM   2268  CD1 PHE A 146      13.030  -3.870 -13.132  1.00  2.90           C  
ATOM   2269  CD2 PHE A 146      11.945  -3.156 -15.099  1.00  2.90           C  
ATOM   2270  CE1 PHE A 146      14.169  -3.246 -13.517  1.00  2.90           C  
ATOM   2271  CE2 PHE A 146      13.075  -2.542 -15.464  1.00  2.90           C  
ATOM   2272  CZ  PHE A 146      14.186  -2.582 -14.689  1.00  2.90           C  
ATOM   2273  H   PHE A 146      10.660  -3.960 -10.822  1.00  2.90           H  
ATOM   2274  HA  PHE A 146       9.240  -3.042 -13.295  1.00  2.90           H  
ATOM   2275 1HB  PHE A 146      11.048  -5.412 -12.950  1.00  2.90           H  
ATOM   2276 2HB  PHE A 146      10.249  -4.949 -14.440  1.00  2.90           H  
ATOM   2277  HD1 PHE A 146      13.005  -4.422 -12.188  1.00  2.90           H  
ATOM   2278  HD2 PHE A 146      11.063  -3.120 -15.741  1.00  2.90           H  
ATOM   2279  HE1 PHE A 146      15.059  -3.279 -12.883  1.00  2.90           H  
ATOM   2280  HE2 PHE A 146      13.086  -2.008 -16.369  1.00  2.90           H  
ATOM   2281  HZ  PHE A 146      15.086  -2.072 -15.006  1.00  2.90           H  
ATOM   2282  N   ASP A 147       7.390  -4.726 -12.862  1.00  3.13           N  
ATOM   2283  CA  ASP A 147       6.384  -5.796 -12.772  1.00  3.13           C  
ATOM   2284  C   ASP A 147       5.472  -5.866 -13.997  1.00  3.13           C  
ATOM   2285  O   ASP A 147       5.683  -6.672 -14.917  1.00  3.13           O  
ATOM   2286  CB  ASP A 147       5.522  -5.688 -11.520  1.00  3.13           C  
ATOM   2287  CG  ASP A 147       4.455  -6.831 -11.480  1.00  3.13           C  
ATOM   2288  OD1 ASP A 147       4.430  -7.643 -12.407  1.00  3.13           O  
ATOM   2289  OD2 ASP A 147       3.669  -6.859 -10.561  1.00  3.13           O  
ATOM   2290  H   ASP A 147       7.124  -3.796 -13.140  1.00  3.13           H  
ATOM   2291  HA  ASP A 147       6.911  -6.748 -12.709  1.00  3.13           H  
ATOM   2292 1HB  ASP A 147       6.164  -5.783 -10.634  1.00  3.13           H  
ATOM   2293 2HB  ASP A 147       5.032  -4.722 -11.466  1.00  3.13           H  
ATOM   2294  N   LEU A 148       4.465  -4.988 -14.026  1.00  3.34           N  
ATOM   2295  CA  LEU A 148       3.497  -4.986 -15.109  1.00  3.34           C  
ATOM   2296  C   LEU A 148       4.175  -4.891 -16.466  1.00  3.34           C  
ATOM   2297  O   LEU A 148       3.683  -5.469 -17.436  1.00  3.34           O  
ATOM   2298  CB  LEU A 148       2.473  -3.861 -14.935  1.00  3.34           C  
ATOM   2299  CG  LEU A 148       1.366  -3.812 -16.001  1.00  3.34           C  
ATOM   2300  CD1 LEU A 148       0.554  -5.115 -15.972  1.00  3.34           C  
ATOM   2301  CD2 LEU A 148       0.485  -2.603 -15.748  1.00  3.34           C  
ATOM   2302  H   LEU A 148       4.339  -4.344 -13.262  1.00  3.34           H  
ATOM   2303  HA  LEU A 148       2.954  -5.930 -15.070  1.00  3.34           H  
ATOM   2304 1HB  LEU A 148       1.997  -3.972 -13.963  1.00  3.34           H  
ATOM   2305 2HB  LEU A 148       2.978  -2.911 -14.960  1.00  3.34           H  
ATOM   2306  HG  LEU A 148       1.823  -3.716 -16.980  1.00  3.34           H  
ATOM   2307 1HD1 LEU A 148      -0.217  -5.084 -16.741  1.00  3.34           H  
ATOM   2308 2HD1 LEU A 148       1.210  -5.946 -16.155  1.00  3.34           H  
ATOM   2309 3HD1 LEU A 148       0.089  -5.234 -14.995  1.00  3.34           H  
ATOM   2310 1HD2 LEU A 148      -0.284  -2.553 -16.502  1.00  3.34           H  
ATOM   2311 2HD2 LEU A 148       0.027  -2.684 -14.765  1.00  3.34           H  
ATOM   2312 3HD2 LEU A 148       1.101  -1.700 -15.793  1.00  3.34           H  
ATOM   2313  N   SER A 149       5.294  -4.164 -16.562  1.00  3.53           N  
ATOM   2314  CA  SER A 149       5.935  -4.034 -17.859  1.00  3.53           C  
ATOM   2315  C   SER A 149       6.409  -5.349 -18.451  1.00  3.53           C  
ATOM   2316  O   SER A 149       6.492  -5.482 -19.670  1.00  3.53           O  
ATOM   2317  CB  SER A 149       7.074  -3.044 -17.831  1.00  3.53           C  
ATOM   2318  OG  SER A 149       8.160  -3.362 -17.017  1.00  3.53           O  
ATOM   2319  H   SER A 149       5.675  -3.706 -15.754  1.00  3.53           H  
ATOM   2320  HA  SER A 149       5.193  -3.614 -18.541  1.00  3.53           H  
ATOM   2321 1HB  SER A 149       7.444  -2.975 -18.845  1.00  3.53           H  
ATOM   2322 2HB  SER A 149       6.711  -2.085 -17.568  1.00  3.53           H  
ATOM   2323  HG  SER A 149       8.813  -2.634 -17.247  1.00  3.53           H  
ATOM   2324  N   LEU A 150       6.685  -6.365 -17.635  1.00  3.66           N  
ATOM   2325  CA  LEU A 150       7.080  -7.612 -18.258  1.00  3.66           C  
ATOM   2326  C   LEU A 150       5.841  -8.383 -18.633  1.00  3.66           C  
ATOM   2327  O   LEU A 150       5.838  -9.125 -19.610  1.00  3.66           O  
ATOM   2328  CB  LEU A 150       8.039  -8.429 -17.422  1.00  3.66           C  
ATOM   2329  CG  LEU A 150       9.506  -8.122 -17.706  1.00  3.66           C  
ATOM   2330  CD1 LEU A 150       9.798  -6.671 -17.328  1.00  3.66           C  
ATOM   2331  CD2 LEU A 150      10.375  -9.145 -16.978  1.00  3.66           C  
ATOM   2332  H   LEU A 150       6.576  -6.288 -16.625  1.00  3.66           H  
ATOM   2333  HA  LEU A 150       7.619  -7.378 -19.169  1.00  3.66           H  
ATOM   2334 1HB  LEU A 150       7.852  -8.221 -16.369  1.00  3.66           H  
ATOM   2335 2HB  LEU A 150       7.859  -9.476 -17.625  1.00  3.66           H  
ATOM   2336  HG  LEU A 150       9.694  -8.205 -18.767  1.00  3.66           H  
ATOM   2337 1HD1 LEU A 150      10.839  -6.435 -17.547  1.00  3.66           H  
ATOM   2338 2HD1 LEU A 150       9.158  -6.009 -17.901  1.00  3.66           H  
ATOM   2339 3HD1 LEU A 150       9.600  -6.527 -16.269  1.00  3.66           H  
ATOM   2340 1HD2 LEU A 150      11.411  -8.953 -17.197  1.00  3.66           H  
ATOM   2341 2HD2 LEU A 150      10.207  -9.086 -15.905  1.00  3.66           H  
ATOM   2342 3HD2 LEU A 150      10.126 -10.146 -17.318  1.00  3.66           H  
ATOM   2343  N   GLN A 151       4.756  -8.193 -17.888  1.00  3.73           N  
ATOM   2344  CA  GLN A 151       3.535  -8.902 -18.261  1.00  3.73           C  
ATOM   2345  C   GLN A 151       3.075  -8.352 -19.628  1.00  3.73           C  
ATOM   2346  O   GLN A 151       2.679  -9.102 -20.530  1.00  3.73           O  
ATOM   2347  CB  GLN A 151       2.445  -8.674 -17.216  1.00  3.73           C  
ATOM   2348  CG  GLN A 151       2.730  -9.289 -15.822  1.00  3.73           C  
ATOM   2349  CD  GLN A 151       1.615  -8.973 -14.815  1.00  3.73           C  
ATOM   2350  OE1 GLN A 151       0.436  -9.065 -15.176  1.00  3.73           O  
ATOM   2351  NE2 GLN A 151       1.951  -8.592 -13.579  1.00  3.73           N  
ATOM   2352  H   GLN A 151       4.797  -7.580 -17.067  1.00  3.73           H  
ATOM   2353  HA  GLN A 151       3.744  -9.965 -18.358  1.00  3.73           H  
ATOM   2354 1HB  GLN A 151       2.313  -7.617 -17.088  1.00  3.73           H  
ATOM   2355 2HB  GLN A 151       1.502  -9.080 -17.581  1.00  3.73           H  
ATOM   2356 1HG  GLN A 151       2.824 -10.373 -15.909  1.00  3.73           H  
ATOM   2357 2HG  GLN A 151       3.662  -8.859 -15.434  1.00  3.73           H  
ATOM   2358 1HE2 GLN A 151       1.245  -8.376 -12.910  1.00  3.73           H  
ATOM   2359 2HE2 GLN A 151       2.932  -8.497 -13.278  1.00  3.73           H  
ATOM   2360  N   ARG A 152       3.194  -7.025 -19.783  1.00  3.76           N  
ATOM   2361  CA  ARG A 152       2.833  -6.342 -21.019  1.00  3.76           C  
ATOM   2362  C   ARG A 152       3.788  -6.710 -22.145  1.00  3.76           C  
ATOM   2363  O   ARG A 152       3.355  -6.961 -23.274  1.00  3.76           O  
ATOM   2364  CB  ARG A 152       2.845  -4.837 -20.811  1.00  3.76           C  
ATOM   2365  CG  ARG A 152       1.760  -4.310 -19.883  1.00  3.76           C  
ATOM   2366  CD  ARG A 152       0.444  -4.311 -20.536  1.00  3.76           C  
ATOM   2367  NE  ARG A 152      -0.606  -3.818 -19.658  1.00  3.76           N  
ATOM   2368  CZ  ARG A 152      -0.976  -2.528 -19.551  1.00  3.76           C  
ATOM   2369  NH1 ARG A 152      -0.388  -1.601 -20.279  1.00  3.76           N  
ATOM   2370  NH2 ARG A 152      -1.944  -2.189 -18.713  1.00  3.76           N  
ATOM   2371  H   ARG A 152       3.519  -6.468 -18.993  1.00  3.76           H  
ATOM   2372  HA  ARG A 152       1.826  -6.646 -21.301  1.00  3.76           H  
ATOM   2373 1HB  ARG A 152       3.804  -4.539 -20.390  1.00  3.76           H  
ATOM   2374 2HB  ARG A 152       2.737  -4.325 -21.768  1.00  3.76           H  
ATOM   2375 1HG  ARG A 152       1.700  -4.961 -19.014  1.00  3.76           H  
ATOM   2376 2HG  ARG A 152       2.007  -3.297 -19.563  1.00  3.76           H  
ATOM   2377 1HD  ARG A 152       0.484  -3.665 -21.416  1.00  3.76           H  
ATOM   2378 2HD  ARG A 152       0.200  -5.323 -20.837  1.00  3.76           H  
ATOM   2379  HE  ARG A 152      -1.085  -4.492 -19.080  1.00  3.76           H  
ATOM   2380 1HH1 ARG A 152       0.356  -1.846 -20.952  1.00  3.76           H  
ATOM   2381 2HH1 ARG A 152      -0.668  -0.639 -20.194  1.00  3.76           H  
ATOM   2382 1HH2 ARG A 152      -2.401  -2.897 -18.155  1.00  3.76           H  
ATOM   2383 2HH2 ARG A 152      -2.227  -1.223 -18.633  1.00  3.76           H  
ATOM   2384  N   LEU A 153       5.087  -6.788 -21.834  1.00  3.80           N  
ATOM   2385  CA  LEU A 153       6.073  -7.150 -22.833  1.00  3.80           C  
ATOM   2386  C   LEU A 153       5.764  -8.558 -23.314  1.00  3.80           C  
ATOM   2387  O   LEU A 153       5.753  -8.795 -24.515  1.00  3.80           O  
ATOM   2388  CB  LEU A 153       7.498  -7.030 -22.273  1.00  3.80           C  
ATOM   2389  CG  LEU A 153       8.654  -7.343 -23.227  1.00  3.80           C  
ATOM   2390  CD1 LEU A 153       8.624  -6.396 -24.427  1.00  3.80           C  
ATOM   2391  CD2 LEU A 153       9.967  -7.206 -22.469  1.00  3.80           C  
ATOM   2392  H   LEU A 153       5.413  -6.550 -20.899  1.00  3.80           H  
ATOM   2393  HA  LEU A 153       5.981  -6.467 -23.677  1.00  3.80           H  
ATOM   2394 1HB  LEU A 153       7.640  -6.018 -21.894  1.00  3.80           H  
ATOM   2395 2HB  LEU A 153       7.585  -7.719 -21.442  1.00  3.80           H  
ATOM   2396  HG  LEU A 153       8.550  -8.328 -23.582  1.00  3.80           H  
ATOM   2397 1HD1 LEU A 153       9.449  -6.636 -25.097  1.00  3.80           H  
ATOM   2398 2HD1 LEU A 153       7.680  -6.508 -24.960  1.00  3.80           H  
ATOM   2399 3HD1 LEU A 153       8.727  -5.364 -24.077  1.00  3.80           H  
ATOM   2400 1HD2 LEU A 153      10.802  -7.443 -23.128  1.00  3.80           H  
ATOM   2401 2HD2 LEU A 153      10.072  -6.180 -22.102  1.00  3.80           H  
ATOM   2402 3HD2 LEU A 153       9.952  -7.883 -21.636  1.00  3.80           H  
ATOM   2403  N   LYS A 154       5.461  -9.495 -22.404  1.00  3.83           N  
ATOM   2404  CA  LYS A 154       5.132 -10.846 -22.845  1.00  3.83           C  
ATOM   2405  C   LYS A 154       3.933 -10.837 -23.771  1.00  3.83           C  
ATOM   2406  O   LYS A 154       3.915 -11.573 -24.758  1.00  3.83           O  
ATOM   2407  CB  LYS A 154       4.889 -11.797 -21.668  1.00  3.83           C  
ATOM   2408  CG  LYS A 154       6.132 -12.235 -20.907  1.00  3.83           C  
ATOM   2409  CD  LYS A 154       5.820 -13.363 -19.902  1.00  3.83           C  
ATOM   2410  CE  LYS A 154       5.068 -12.854 -18.656  1.00  3.83           C  
ATOM   2411  NZ  LYS A 154       4.883 -13.952 -17.630  1.00  3.83           N  
ATOM   2412  H   LYS A 154       5.477  -9.277 -21.409  1.00  3.83           H  
ATOM   2413  HA  LYS A 154       5.960 -11.234 -23.417  1.00  3.83           H  
ATOM   2414 1HB  LYS A 154       4.251 -11.293 -20.945  1.00  3.83           H  
ATOM   2415 2HB  LYS A 154       4.364 -12.686 -22.016  1.00  3.83           H  
ATOM   2416 1HG  LYS A 154       6.873 -12.600 -21.616  1.00  3.83           H  
ATOM   2417 2HG  LYS A 154       6.554 -11.387 -20.377  1.00  3.83           H  
ATOM   2418 1HD  LYS A 154       5.204 -14.118 -20.396  1.00  3.83           H  
ATOM   2419 2HD  LYS A 154       6.748 -13.839 -19.584  1.00  3.83           H  
ATOM   2420 1HE  LYS A 154       5.632 -12.035 -18.205  1.00  3.83           H  
ATOM   2421 2HE  LYS A 154       4.086 -12.483 -18.956  1.00  3.83           H  
ATOM   2422 1HZ  LYS A 154       4.373 -13.616 -16.788  1.00  3.83           H  
ATOM   2423 2HZ  LYS A 154       4.352 -14.709 -18.033  1.00  3.83           H  
ATOM   2424 3HZ  LYS A 154       5.783 -14.295 -17.339  1.00  3.83           H  
ATOM   2425  N   ALA A 155       2.935  -9.988 -23.508  1.00  3.88           N  
ATOM   2426  CA  ALA A 155       1.809  -9.947 -24.430  1.00  3.88           C  
ATOM   2427  C   ALA A 155       2.276  -9.520 -25.828  1.00  3.88           C  
ATOM   2428  O   ALA A 155       1.870 -10.085 -26.847  1.00  3.88           O  
ATOM   2429  CB  ALA A 155       0.720  -9.004 -23.928  1.00  3.88           C  
ATOM   2430  H   ALA A 155       2.949  -9.409 -22.665  1.00  3.88           H  
ATOM   2431  HA  ALA A 155       1.410 -10.945 -24.497  1.00  3.88           H  
ATOM   2432 1HB  ALA A 155      -0.120  -9.021 -24.625  1.00  3.88           H  
ATOM   2433 2HB  ALA A 155       0.379  -9.319 -22.952  1.00  3.88           H  
ATOM   2434 3HB  ALA A 155       1.116  -7.997 -23.862  1.00  3.88           H  
ATOM   2435  N   LYS A 156       3.190  -8.558 -25.889  1.00  3.96           N  
ATOM   2436  CA  LYS A 156       3.675  -8.083 -27.181  1.00  3.96           C  
ATOM   2437  C   LYS A 156       4.540  -9.132 -27.880  1.00  3.96           C  
ATOM   2438  O   LYS A 156       4.430  -9.348 -29.090  1.00  3.96           O  
ATOM   2439  CB  LYS A 156       4.492  -6.808 -26.981  1.00  3.96           C  
ATOM   2440  CG  LYS A 156       3.672  -5.622 -26.523  1.00  3.96           C  
ATOM   2441  CD  LYS A 156       4.550  -4.406 -26.266  1.00  3.96           C  
ATOM   2442  CE  LYS A 156       3.744  -3.278 -25.636  1.00  3.96           C  
ATOM   2443  NZ  LYS A 156       4.584  -2.095 -25.315  1.00  3.96           N  
ATOM   2444  H   LYS A 156       3.514  -8.119 -25.023  1.00  3.96           H  
ATOM   2445  HA  LYS A 156       2.821  -7.867 -27.816  1.00  3.96           H  
ATOM   2446 1HB  LYS A 156       5.268  -6.983 -26.238  1.00  3.96           H  
ATOM   2447 2HB  LYS A 156       4.988  -6.540 -27.914  1.00  3.96           H  
ATOM   2448 1HG  LYS A 156       2.931  -5.377 -27.284  1.00  3.96           H  
ATOM   2449 2HG  LYS A 156       3.149  -5.886 -25.605  1.00  3.96           H  
ATOM   2450 1HD  LYS A 156       5.362  -4.684 -25.591  1.00  3.96           H  
ATOM   2451 2HD  LYS A 156       4.981  -4.058 -27.205  1.00  3.96           H  
ATOM   2452 1HE  LYS A 156       2.950  -2.973 -26.313  1.00  3.96           H  
ATOM   2453 2HE  LYS A 156       3.298  -3.645 -24.708  1.00  3.96           H  
ATOM   2454 1HZ  LYS A 156       3.992  -1.381 -24.868  1.00  3.96           H  
ATOM   2455 2HZ  LYS A 156       5.316  -2.355 -24.666  1.00  3.96           H  
ATOM   2456 3HZ  LYS A 156       4.994  -1.719 -26.150  1.00  3.96           H  
ATOM   2457  N   MET A 157       5.393  -9.797 -27.103  1.00  4.08           N  
ATOM   2458  CA  MET A 157       6.340 -10.762 -27.644  1.00  4.08           C  
ATOM   2459  C   MET A 157       5.614 -12.028 -28.118  1.00  4.08           C  
ATOM   2460  O   MET A 157       5.892 -12.569 -29.197  1.00  4.08           O  
ATOM   2461  CB  MET A 157       7.326 -11.136 -26.554  1.00  4.08           C  
ATOM   2462  CG  MET A 157       8.260 -10.052 -26.065  1.00  4.08           C  
ATOM   2463  SD  MET A 157       9.501 -10.667 -24.932  1.00  4.08           S  
ATOM   2464  CE  MET A 157       8.706 -11.295 -23.513  1.00  4.08           C  
ATOM   2465  H   MET A 157       5.412  -9.582 -26.108  1.00  4.08           H  
ATOM   2466  HA  MET A 157       6.854 -10.315 -28.492  1.00  4.08           H  
ATOM   2467 1HB  MET A 157       6.807 -11.582 -25.705  1.00  4.08           H  
ATOM   2468 2HB  MET A 157       7.984 -11.853 -26.973  1.00  4.08           H  
ATOM   2469 1HG  MET A 157       8.779  -9.663 -26.909  1.00  4.08           H  
ATOM   2470 2HG  MET A 157       7.728  -9.245 -25.614  1.00  4.08           H  
ATOM   2471 1HE  MET A 157       9.463 -11.694 -22.851  1.00  4.08           H  
ATOM   2472 2HE  MET A 157       8.153 -10.513 -23.006  1.00  4.08           H  
ATOM   2473 3HE  MET A 157       8.035 -12.095 -23.806  1.00  4.08           H  
ATOM   2474  N   TYR A 158       4.656 -12.493 -27.318  1.00  4.26           N  
ATOM   2475  CA  TYR A 158       3.883 -13.669 -27.677  1.00  4.26           C  
ATOM   2476  C   TYR A 158       3.048 -13.324 -28.895  1.00  4.26           C  
ATOM   2477  O   TYR A 158       2.997 -14.100 -29.848  1.00  4.26           O  
ATOM   2478  CB  TYR A 158       3.051 -14.181 -26.513  1.00  4.26           C  
ATOM   2479  CG  TYR A 158       2.330 -15.479 -26.790  1.00  4.26           C  
ATOM   2480  CD1 TYR A 158       2.977 -16.673 -26.540  1.00  4.26           C  
ATOM   2481  CD2 TYR A 158       1.055 -15.489 -27.301  1.00  4.26           C  
ATOM   2482  CE1 TYR A 158       2.344 -17.867 -26.790  1.00  4.26           C  
ATOM   2483  CE2 TYR A 158       0.412 -16.677 -27.548  1.00  4.26           C  
ATOM   2484  CZ  TYR A 158       1.049 -17.865 -27.296  1.00  4.26           C  
ATOM   2485  OH  TYR A 158       0.408 -19.057 -27.551  1.00  4.26           O  
ATOM   2486  H   TYR A 158       4.453 -12.030 -26.435  1.00  4.26           H  
ATOM   2487  HA  TYR A 158       4.550 -14.460 -27.980  1.00  4.26           H  
ATOM   2488 1HB  TYR A 158       3.693 -14.333 -25.653  1.00  4.26           H  
ATOM   2489 2HB  TYR A 158       2.361 -13.462 -26.230  1.00  4.26           H  
ATOM   2490  HD1 TYR A 158       3.983 -16.667 -26.140  1.00  4.26           H  
ATOM   2491  HD2 TYR A 158       0.556 -14.561 -27.509  1.00  4.26           H  
ATOM   2492  HE1 TYR A 158       2.854 -18.805 -26.590  1.00  4.26           H  
ATOM   2493  HE2 TYR A 158      -0.599 -16.674 -27.950  1.00  4.26           H  
ATOM   2494  HH  TYR A 158      -0.470 -18.882 -27.901  1.00  4.26           H  
ATOM   2495  N   GLY A 159       2.378 -12.167 -28.882  1.00  4.52           N  
ATOM   2496  CA  GLY A 159       1.568 -11.777 -30.024  1.00  4.52           C  
ATOM   2497  C   GLY A 159       2.413 -11.720 -31.304  1.00  4.52           C  
ATOM   2498  O   GLY A 159       1.945 -12.137 -32.370  1.00  4.52           O  
ATOM   2499  H   GLY A 159       2.416 -11.534 -28.082  1.00  4.52           H  
ATOM   2500 1HA  GLY A 159       0.746 -12.483 -30.149  1.00  4.52           H  
ATOM   2501 2HA  GLY A 159       1.132 -10.801 -29.821  1.00  4.52           H  
ATOM   2502  N   ALA A 160       3.677 -11.255 -31.196  1.00  4.88           N  
ATOM   2503  CA  ALA A 160       4.572 -11.204 -32.353  1.00  4.88           C  
ATOM   2504  C   ALA A 160       4.796 -12.602 -32.905  1.00  4.88           C  
ATOM   2505  O   ALA A 160       4.720 -12.831 -34.123  1.00  4.88           O  
ATOM   2506  CB  ALA A 160       5.920 -10.596 -31.958  1.00  4.88           C  
ATOM   2507  H   ALA A 160       4.005 -10.884 -30.306  1.00  4.88           H  
ATOM   2508  HA  ALA A 160       4.101 -10.600 -33.122  1.00  4.88           H  
ATOM   2509 1HB  ALA A 160       6.577 -10.552 -32.826  1.00  4.88           H  
ATOM   2510 2HB  ALA A 160       5.767  -9.602 -31.566  1.00  4.88           H  
ATOM   2511 3HB  ALA A 160       6.388 -11.202 -31.196  1.00  4.88           H  
ATOM   2512  N   THR A 161       4.977 -13.552 -31.985  1.00  5.37           N  
ATOM   2513  CA  THR A 161       5.197 -14.941 -32.335  1.00  5.37           C  
ATOM   2514  C   THR A 161       3.984 -15.504 -33.041  1.00  5.37           C  
ATOM   2515  O   THR A 161       4.116 -16.177 -34.062  1.00  5.37           O  
ATOM   2516  CB  THR A 161       5.521 -15.783 -31.092  1.00  5.37           C  
ATOM   2517  OG1 THR A 161       6.728 -15.283 -30.494  1.00  5.37           O  
ATOM   2518  CG2 THR A 161       5.689 -17.238 -31.475  1.00  5.37           C  
ATOM   2519  H   THR A 161       5.017 -13.282 -30.999  1.00  5.37           H  
ATOM   2520  HA  THR A 161       6.043 -14.995 -33.019  1.00  5.37           H  
ATOM   2521  HB  THR A 161       4.717 -15.708 -30.375  1.00  5.37           H  
ATOM   2522  HG1 THR A 161       6.543 -14.393 -30.113  1.00  5.37           H  
ATOM   2523 1HG2 THR A 161       5.919 -17.822 -30.586  1.00  5.37           H  
ATOM   2524 2HG2 THR A 161       4.762 -17.602 -31.922  1.00  5.37           H  
ATOM   2525 3HG2 THR A 161       6.501 -17.335 -32.195  1.00  5.37           H  
ATOM   2526  N   ILE A 162       2.800 -15.198 -32.527  1.00  6.01           N  
ATOM   2527  CA  ILE A 162       1.585 -15.701 -33.139  1.00  6.01           C  
ATOM   2528  C   ILE A 162       1.417 -15.139 -34.543  1.00  6.01           C  
ATOM   2529  O   ILE A 162       1.035 -15.877 -35.451  1.00  6.01           O  
ATOM   2530  CB  ILE A 162       0.362 -15.427 -32.280  1.00  6.01           C  
ATOM   2531  CG1 ILE A 162       0.500 -16.199 -30.988  1.00  6.01           C  
ATOM   2532  CG2 ILE A 162      -0.875 -15.832 -33.026  1.00  6.01           C  
ATOM   2533  CD1 ILE A 162       0.653 -17.694 -31.199  1.00  6.01           C  
ATOM   2534  H   ILE A 162       2.759 -14.634 -31.677  1.00  6.01           H  
ATOM   2535  HA  ILE A 162       1.674 -16.777 -33.222  1.00  6.01           H  
ATOM   2536  HB  ILE A 162       0.330 -14.373 -32.030  1.00  6.01           H  
ATOM   2537 1HG1 ILE A 162       1.370 -15.839 -30.453  1.00  6.01           H  
ATOM   2538 2HG1 ILE A 162      -0.381 -16.017 -30.377  1.00  6.01           H  
ATOM   2539 1HG2 ILE A 162      -1.752 -15.641 -32.415  1.00  6.01           H  
ATOM   2540 2HG2 ILE A 162      -0.939 -15.254 -33.949  1.00  6.01           H  
ATOM   2541 3HG2 ILE A 162      -0.824 -16.893 -33.268  1.00  6.01           H  
ATOM   2542 1HD1 ILE A 162       0.751 -18.192 -30.239  1.00  6.01           H  
ATOM   2543 2HD1 ILE A 162      -0.221 -18.083 -31.722  1.00  6.01           H  
ATOM   2544 3HD1 ILE A 162       1.546 -17.884 -31.794  1.00  6.01           H  
ATOM   2545  N   GLY A 163       1.743 -13.862 -34.740  1.00  6.82           N  
ATOM   2546  CA  GLY A 163       1.695 -13.288 -36.079  1.00  6.82           C  
ATOM   2547  C   GLY A 163       2.499 -14.184 -37.030  1.00  6.82           C  
ATOM   2548  O   GLY A 163       2.015 -14.579 -38.100  1.00  6.82           O  
ATOM   2549  H   GLY A 163       2.022 -13.281 -33.948  1.00  6.82           H  
ATOM   2550 1HA  GLY A 163       0.663 -13.210 -36.418  1.00  6.82           H  
ATOM   2551 2HA  GLY A 163       2.119 -12.284 -36.065  1.00  6.82           H  
ATOM   2552  N   SER A 164       3.721 -14.551 -36.619  1.00  7.77           N  
ATOM   2553  CA  SER A 164       4.560 -15.412 -37.453  1.00  7.77           C  
ATOM   2554  C   SER A 164       3.848 -16.738 -37.740  1.00  7.77           C  
ATOM   2555  O   SER A 164       3.789 -17.185 -38.890  1.00  7.77           O  
ATOM   2556  CB  SER A 164       5.901 -15.664 -36.780  1.00  7.77           C  
ATOM   2557  OG  SER A 164       6.724 -16.471 -37.580  1.00  7.77           O  
ATOM   2558  H   SER A 164       4.070 -14.195 -35.725  1.00  7.77           H  
ATOM   2559  HA  SER A 164       4.736 -14.912 -38.403  1.00  7.77           H  
ATOM   2560 1HB  SER A 164       6.392 -14.717 -36.579  1.00  7.77           H  
ATOM   2561 2HB  SER A 164       5.748 -16.151 -35.831  1.00  7.77           H  
ATOM   2562  HG  SER A 164       6.310 -17.337 -37.595  1.00  7.77           H  
ATOM   2563  N   ILE A 165       3.237 -17.325 -36.712  1.00  8.77           N  
ATOM   2564  CA  ILE A 165       2.519 -18.597 -36.837  1.00  8.77           C  
ATOM   2565  C   ILE A 165       1.375 -18.491 -37.846  1.00  8.77           C  
ATOM   2566  O   ILE A 165       1.114 -19.425 -38.607  1.00  8.77           O  
ATOM   2567  CB  ILE A 165       1.946 -19.064 -35.486  1.00  8.77           C  
ATOM   2568  CG1 ILE A 165       3.080 -19.361 -34.506  1.00  8.77           C  
ATOM   2569  CG2 ILE A 165       1.068 -20.274 -35.674  1.00  8.77           C  
ATOM   2570  CD1 ILE A 165       4.018 -20.433 -34.962  1.00  8.77           C  
ATOM   2571  H   ILE A 165       3.316 -16.884 -35.793  1.00  8.77           H  
ATOM   2572  HA  ILE A 165       3.217 -19.351 -37.193  1.00  8.77           H  
ATOM   2573  HB  ILE A 165       1.346 -18.274 -35.061  1.00  8.77           H  
ATOM   2574 1HG1 ILE A 165       3.651 -18.469 -34.360  1.00  8.77           H  
ATOM   2575 2HG1 ILE A 165       2.649 -19.656 -33.550  1.00  8.77           H  
ATOM   2576 1HG2 ILE A 165       0.659 -20.576 -34.712  1.00  8.77           H  
ATOM   2577 2HG2 ILE A 165       0.256 -20.033 -36.352  1.00  8.77           H  
ATOM   2578 3HG2 ILE A 165       1.657 -21.090 -36.092  1.00  8.77           H  
ATOM   2579 1HD1 ILE A 165       4.796 -20.576 -34.212  1.00  8.77           H  
ATOM   2580 2HD1 ILE A 165       3.470 -21.365 -35.101  1.00  8.77           H  
ATOM   2581 3HD1 ILE A 165       4.475 -20.135 -35.906  1.00  8.77           H  
ATOM   2582  N   HIS A 166       0.692 -17.351 -37.850  1.00  9.70           N  
ATOM   2583  CA  HIS A 166      -0.431 -17.110 -38.743  1.00  9.70           C  
ATOM   2584  C   HIS A 166      -0.027 -16.690 -40.165  1.00  9.70           C  
ATOM   2585  O   HIS A 166      -0.896 -16.398 -40.989  1.00  9.70           O  
ATOM   2586  CB  HIS A 166      -1.355 -16.033 -38.166  1.00  9.70           C  
ATOM   2587  CG  HIS A 166      -2.104 -16.459 -36.943  1.00  9.70           C  
ATOM   2588  ND1 HIS A 166      -2.929 -15.602 -36.236  1.00  9.70           N  
ATOM   2589  CD2 HIS A 166      -2.157 -17.646 -36.302  1.00  9.70           C  
ATOM   2590  CE1 HIS A 166      -3.458 -16.251 -35.217  1.00  9.70           C  
ATOM   2591  NE2 HIS A 166      -3.005 -17.492 -35.234  1.00  9.70           N  
ATOM   2592  H   HIS A 166       0.954 -16.626 -37.181  1.00  9.70           H  
ATOM   2593  HA  HIS A 166      -1.009 -18.027 -38.831  1.00  9.70           H  
ATOM   2594 1HB  HIS A 166      -0.753 -15.156 -37.904  1.00  9.70           H  
ATOM   2595 2HB  HIS A 166      -2.072 -15.723 -38.923  1.00  9.70           H  
ATOM   2596  HD2 HIS A 166      -1.628 -18.553 -36.582  1.00  9.70           H  
ATOM   2597  HE1 HIS A 166      -4.146 -15.837 -34.486  1.00  9.70           H  
ATOM   2598  HE2 HIS A 166      -3.238 -18.216 -34.571  1.00  9.70           H  
ATOM   2599  N   GLY A 167       1.273 -16.661 -40.467  1.00 10.32           N  
ATOM   2600  CA  GLY A 167       1.740 -16.308 -41.802  1.00 10.32           C  
ATOM   2601  C   GLY A 167       1.975 -14.815 -42.049  1.00 10.32           C  
ATOM   2602  O   GLY A 167       2.234 -14.416 -43.187  1.00 10.32           O  
ATOM   2603  H   GLY A 167       1.975 -16.901 -39.767  1.00 10.32           H  
ATOM   2604 1HA  GLY A 167       2.670 -16.844 -41.988  1.00 10.32           H  
ATOM   2605 2HA  GLY A 167       1.024 -16.680 -42.532  1.00 10.32           H  
ATOM   2606  N   SER A 168       1.866 -13.983 -41.012  1.00 10.38           N  
ATOM   2607  CA  SER A 168       2.098 -12.553 -41.180  1.00 10.38           C  
ATOM   2608  C   SER A 168       2.459 -11.883 -39.888  1.00 10.38           C  
ATOM   2609  O   SER A 168       1.708 -11.890 -38.918  1.00 10.38           O  
ATOM   2610  CB  SER A 168       0.912 -11.825 -41.753  1.00 10.38           C  
ATOM   2611  OG  SER A 168       1.186 -10.425 -41.830  1.00 10.38           O  
ATOM   2612  H   SER A 168       1.675 -14.346 -40.077  1.00 10.38           H  
ATOM   2613  HA  SER A 168       2.936 -12.426 -41.866  1.00 10.38           H  
ATOM   2614 1HB  SER A 168       0.696 -12.213 -42.749  1.00 10.38           H  
ATOM   2615 2HB  SER A 168       0.036 -12.001 -41.132  1.00 10.38           H  
ATOM   2616  HG  SER A 168       0.474 -10.054 -42.364  1.00 10.38           H  
ATOM   2617  N   MET A 169       3.586 -11.215 -39.916  1.00  9.85           N  
ATOM   2618  CA  MET A 169       4.092 -10.513 -38.764  1.00  9.85           C  
ATOM   2619  C   MET A 169       3.744  -9.032 -38.865  1.00  9.85           C  
ATOM   2620  O   MET A 169       4.173  -8.213 -38.046  1.00  9.85           O  
ATOM   2621  CB  MET A 169       5.588 -10.747 -38.716  1.00  9.85           C  
ATOM   2622  CG  MET A 169       5.924 -12.227 -38.576  1.00  9.85           C  
ATOM   2623  SD  MET A 169       7.660 -12.597 -38.364  1.00  9.85           S  
ATOM   2624  CE  MET A 169       8.341 -12.032 -39.918  1.00  9.85           C  
ATOM   2625  H   MET A 169       4.136 -11.228 -40.763  1.00  9.85           H  
ATOM   2626  HA  MET A 169       3.626 -10.916 -37.866  1.00  9.85           H  
ATOM   2627 1HB  MET A 169       6.063 -10.359 -39.622  1.00  9.85           H  
ATOM   2628 2HB  MET A 169       5.997 -10.221 -37.875  1.00  9.85           H  
ATOM   2629 1HG  MET A 169       5.397 -12.596 -37.705  1.00  9.85           H  
ATOM   2630 2HG  MET A 169       5.563 -12.765 -39.449  1.00  9.85           H  
ATOM   2631 1HE  MET A 169       9.418 -12.197 -39.924  1.00  9.85           H  
ATOM   2632 2HE  MET A 169       7.882 -12.582 -40.739  1.00  9.85           H  
ATOM   2633 3HE  MET A 169       8.139 -10.960 -40.040  1.00  9.85           H  
ATOM   2634  N   ASN A 170       2.970  -8.661 -39.891  1.00  8.88           N  
ATOM   2635  CA  ASN A 170       2.709  -7.245 -40.082  1.00  8.88           C  
ATOM   2636  C   ASN A 170       1.598  -6.735 -39.216  1.00  8.88           C  
ATOM   2637  O   ASN A 170       0.440  -6.716 -39.634  1.00  8.88           O  
ATOM   2638  CB  ASN A 170       2.415  -6.922 -41.531  1.00  8.88           C  
ATOM   2639  CG  ASN A 170       2.282  -5.406 -41.784  1.00  8.88           C  
ATOM   2640  OD1 ASN A 170       1.916  -4.595 -40.902  1.00  8.88           O  
ATOM   2641  ND2 ASN A 170       2.584  -5.016 -43.003  1.00  8.88           N  
ATOM   2642  H   ASN A 170       2.551  -9.349 -40.522  1.00  8.88           H  
ATOM   2643  HA  ASN A 170       3.598  -6.689 -39.794  1.00  8.88           H  
ATOM   2644 1HB  ASN A 170       3.217  -7.316 -42.159  1.00  8.88           H  
ATOM   2645 2HB  ASN A 170       1.490  -7.415 -41.831  1.00  8.88           H  
ATOM   2646 1HD2 ASN A 170       2.525  -4.047 -43.248  1.00  8.88           H  
ATOM   2647 2HD2 ASN A 170       2.876  -5.687 -43.685  1.00  8.88           H  
ATOM   2648  N   THR A 171       2.008  -6.251 -38.048  1.00  7.68           N  
ATOM   2649  CA  THR A 171       1.160  -5.698 -36.999  1.00  7.68           C  
ATOM   2650  C   THR A 171       0.461  -6.802 -36.233  1.00  7.68           C  
ATOM   2651  O   THR A 171      -0.224  -7.630 -36.819  1.00  7.68           O  
ATOM   2652  CB  THR A 171       0.099  -4.726 -37.569  1.00  7.68           C  
ATOM   2653  OG1 THR A 171       0.754  -3.671 -38.302  1.00  7.68           O  
ATOM   2654  CG2 THR A 171      -0.704  -4.117 -36.425  1.00  7.68           C  
ATOM   2655  H   THR A 171       3.002  -6.370 -37.864  1.00  7.68           H  
ATOM   2656  HA  THR A 171       1.787  -5.154 -36.298  1.00  7.68           H  
ATOM   2657  HB  THR A 171      -0.603  -5.237 -38.205  1.00  7.68           H  
ATOM   2658  HG1 THR A 171       1.164  -4.038 -39.126  1.00  7.68           H  
ATOM   2659 1HG2 THR A 171      -1.443  -3.431 -36.829  1.00  7.68           H  
ATOM   2660 2HG2 THR A 171      -1.208  -4.906 -35.872  1.00  7.68           H  
ATOM   2661 3HG2 THR A 171      -0.040  -3.582 -35.763  1.00  7.68           H  
ATOM   2662  N   ILE A 172       0.637  -6.829 -34.919  1.00  6.49           N  
ATOM   2663  CA  ILE A 172      -0.037  -7.832 -34.115  1.00  6.49           C  
ATOM   2664  C   ILE A 172      -1.477  -7.359 -33.955  1.00  6.49           C  
ATOM   2665  O   ILE A 172      -1.670  -6.241 -33.472  1.00  6.49           O  
ATOM   2666  CB  ILE A 172       0.561  -7.906 -32.708  1.00  6.49           C  
ATOM   2667  CG1 ILE A 172       2.017  -8.267 -32.756  1.00  6.49           C  
ATOM   2668  CG2 ILE A 172      -0.176  -8.958 -31.930  1.00  6.49           C  
ATOM   2669  CD1 ILE A 172       2.707  -8.075 -31.420  1.00  6.49           C  
ATOM   2670  H   ILE A 172       1.230  -6.140 -34.480  1.00  6.49           H  
ATOM   2671  HA  ILE A 172       0.033  -8.800 -34.598  1.00  6.49           H  
ATOM   2672  HB  ILE A 172       0.461  -6.942 -32.214  1.00  6.49           H  
ATOM   2673 1HG1 ILE A 172       2.112  -9.306 -33.061  1.00  6.49           H  
ATOM   2674 2HG1 ILE A 172       2.517  -7.645 -33.495  1.00  6.49           H  
ATOM   2675 1HG2 ILE A 172       0.232  -9.012 -30.935  1.00  6.49           H  
ATOM   2676 2HG2 ILE A 172      -1.230  -8.704 -31.880  1.00  6.49           H  
ATOM   2677 3HG2 ILE A 172      -0.054  -9.915 -32.427  1.00  6.49           H  
ATOM   2678 1HD1 ILE A 172       3.749  -8.346 -31.506  1.00  6.49           H  
ATOM   2679 2HD1 ILE A 172       2.632  -7.034 -31.116  1.00  6.49           H  
ATOM   2680 3HD1 ILE A 172       2.239  -8.699 -30.665  1.00  6.49           H  
ATOM   2681  N   PRO A 173      -2.502  -8.114 -34.367  1.00  5.45           N  
ATOM   2682  CA  PRO A 173      -3.878  -7.721 -34.222  1.00  5.45           C  
ATOM   2683  C   PRO A 173      -4.157  -7.391 -32.776  1.00  5.45           C  
ATOM   2684  O   PRO A 173      -3.772  -8.155 -31.874  1.00  5.45           O  
ATOM   2685  CB  PRO A 173      -4.638  -8.968 -34.680  1.00  5.45           C  
ATOM   2686  CG  PRO A 173      -3.686  -9.647 -35.643  1.00  5.45           C  
ATOM   2687  CD  PRO A 173      -2.306  -9.396 -35.072  1.00  5.45           C  
ATOM   2688  HA  PRO A 173      -4.079  -6.851 -34.875  1.00  5.45           H  
ATOM   2689 1HB  PRO A 173      -4.883  -9.591 -33.812  1.00  5.45           H  
ATOM   2690 2HB  PRO A 173      -5.591  -8.681 -35.146  1.00  5.45           H  
ATOM   2691 1HG  PRO A 173      -3.922 -10.721 -35.726  1.00  5.45           H  
ATOM   2692 2HG  PRO A 173      -3.804  -9.218 -36.652  1.00  5.45           H  
ATOM   2693 1HD  PRO A 173      -2.012 -10.165 -34.397  1.00  5.45           H  
ATOM   2694 2HD  PRO A 173      -1.622  -9.303 -35.913  1.00  5.45           H  
ATOM   2695  N   SER A 174      -4.917  -6.326 -32.544  1.00  4.66           N  
ATOM   2696  CA  SER A 174      -5.251  -5.943 -31.179  1.00  4.66           C  
ATOM   2697  C   SER A 174      -6.053  -7.036 -30.494  1.00  4.66           C  
ATOM   2698  O   SER A 174      -6.005  -7.173 -29.276  1.00  4.66           O  
ATOM   2699  CB  SER A 174      -6.026  -4.641 -31.181  1.00  4.66           C  
ATOM   2700  OG  SER A 174      -7.270  -4.794 -31.814  1.00  4.66           O  
ATOM   2701  H   SER A 174      -5.225  -5.747 -33.314  1.00  4.66           H  
ATOM   2702  HA  SER A 174      -4.324  -5.798 -30.625  1.00  4.66           H  
ATOM   2703 1HB  SER A 174      -6.176  -4.308 -30.156  1.00  4.66           H  
ATOM   2704 2HB  SER A 174      -5.446  -3.874 -31.694  1.00  4.66           H  
ATOM   2705  HG  SER A 174      -7.755  -5.464 -31.307  1.00  4.66           H  
ATOM   2706  N   ASP A 175      -6.735  -7.856 -31.290  1.00  4.09           N  
ATOM   2707  CA  ASP A 175      -7.516  -8.972 -30.787  1.00  4.09           C  
ATOM   2708  C   ASP A 175      -6.630 -10.018 -30.109  1.00  4.09           C  
ATOM   2709  O   ASP A 175      -7.053 -10.679 -29.154  1.00  4.09           O  
ATOM   2710  CB  ASP A 175      -8.294  -9.627 -31.923  1.00  4.09           C  
ATOM   2711  CG  ASP A 175      -9.437  -8.758 -32.439  1.00  4.09           C  
ATOM   2712  OD1 ASP A 175      -9.770  -7.788 -31.794  1.00  4.09           O  
ATOM   2713  OD2 ASP A 175      -9.958  -9.069 -33.479  1.00  4.09           O  
ATOM   2714  H   ASP A 175      -6.711  -7.679 -32.284  1.00  4.09           H  
ATOM   2715  HA  ASP A 175      -8.225  -8.593 -30.053  1.00  4.09           H  
ATOM   2716 1HB  ASP A 175      -7.615  -9.843 -32.748  1.00  4.09           H  
ATOM   2717 2HB  ASP A 175      -8.704 -10.578 -31.581  1.00  4.09           H  
ATOM   2718  N   LEU A 176      -5.388 -10.192 -30.589  1.00  3.74           N  
ATOM   2719  CA  LEU A 176      -4.569 -11.208 -29.961  1.00  3.74           C  
ATOM   2720  C   LEU A 176      -4.099 -10.652 -28.659  1.00  3.74           C  
ATOM   2721  O   LEU A 176      -4.137 -11.333 -27.642  1.00  3.74           O  
ATOM   2722  CB  LEU A 176      -3.313 -11.577 -30.770  1.00  3.74           C  
ATOM   2723  CG  LEU A 176      -3.504 -12.253 -32.107  1.00  3.74           C  
ATOM   2724  CD1 LEU A 176      -2.130 -12.475 -32.720  1.00  3.74           C  
ATOM   2725  CD2 LEU A 176      -4.250 -13.552 -31.930  1.00  3.74           C  
ATOM   2726  H   LEU A 176      -5.008  -9.608 -31.329  1.00  3.74           H  
ATOM   2727  HA  LEU A 176      -5.168 -12.099 -29.777  1.00  3.74           H  
ATOM   2728 1HB  LEU A 176      -2.759 -10.654 -30.960  1.00  3.74           H  
ATOM   2729 2HB  LEU A 176      -2.686 -12.225 -30.158  1.00  3.74           H  
ATOM   2730  HG  LEU A 176      -4.069 -11.598 -32.767  1.00  3.74           H  
ATOM   2731 1HD1 LEU A 176      -2.226 -12.947 -33.700  1.00  3.74           H  
ATOM   2732 2HD1 LEU A 176      -1.622 -11.544 -32.816  1.00  3.74           H  
ATOM   2733 3HD1 LEU A 176      -1.561 -13.114 -32.063  1.00  3.74           H  
ATOM   2734 1HD2 LEU A 176      -4.379 -14.028 -32.899  1.00  3.74           H  
ATOM   2735 2HD2 LEU A 176      -3.683 -14.211 -31.274  1.00  3.74           H  
ATOM   2736 3HD2 LEU A 176      -5.228 -13.351 -31.489  1.00  3.74           H  
ATOM   2737  N   LEU A 177      -3.711  -9.383 -28.677  1.00  3.54           N  
ATOM   2738  CA  LEU A 177      -3.178  -8.751 -27.482  1.00  3.54           C  
ATOM   2739  C   LEU A 177      -4.255  -8.661 -26.394  1.00  3.54           C  
ATOM   2740  O   LEU A 177      -3.980  -8.873 -25.206  1.00  3.54           O  
ATOM   2741  CB  LEU A 177      -2.630  -7.378 -27.867  1.00  3.54           C  
ATOM   2742  CG  LEU A 177      -1.393  -7.449 -28.785  1.00  3.54           C  
ATOM   2743  CD1 LEU A 177      -1.024  -6.069 -29.288  1.00  3.54           C  
ATOM   2744  CD2 LEU A 177      -0.231  -8.082 -28.021  1.00  3.54           C  
ATOM   2745  H   LEU A 177      -3.755  -8.868 -29.562  1.00  3.54           H  
ATOM   2746  HA  LEU A 177      -2.356  -9.356 -27.111  1.00  3.54           H  
ATOM   2747 1HB  LEU A 177      -3.411  -6.824 -28.385  1.00  3.54           H  
ATOM   2748 2HB  LEU A 177      -2.357  -6.838 -26.963  1.00  3.54           H  
ATOM   2749  HG  LEU A 177      -1.637  -8.060 -29.646  1.00  3.54           H  
ATOM   2750 1HD1 LEU A 177      -0.160  -6.146 -29.947  1.00  3.54           H  
ATOM   2751 2HD1 LEU A 177      -1.864  -5.647 -29.841  1.00  3.54           H  
ATOM   2752 3HD1 LEU A 177      -0.781  -5.427 -28.445  1.00  3.54           H  
ATOM   2753 1HD2 LEU A 177       0.636  -8.152 -28.671  1.00  3.54           H  
ATOM   2754 2HD2 LEU A 177       0.017  -7.470 -27.153  1.00  3.54           H  
ATOM   2755 3HD2 LEU A 177      -0.514  -9.074 -27.694  1.00  3.54           H  
ATOM   2756  N   ALA A 178      -5.491  -8.368 -26.820  1.00  3.46           N  
ATOM   2757  CA  ALA A 178      -6.643  -8.263 -25.934  1.00  3.46           C  
ATOM   2758  C   ALA A 178      -6.957  -9.585 -25.249  1.00  3.46           C  
ATOM   2759  O   ALA A 178      -7.306  -9.607 -24.070  1.00  3.46           O  
ATOM   2760  CB  ALA A 178      -7.855  -7.814 -26.729  1.00  3.46           C  
ATOM   2761  H   ALA A 178      -5.637  -8.180 -27.804  1.00  3.46           H  
ATOM   2762  HA  ALA A 178      -6.415  -7.525 -25.170  1.00  3.46           H  
ATOM   2763 1HB  ALA A 178      -8.708  -7.711 -26.063  1.00  3.46           H  
ATOM   2764 2HB  ALA A 178      -7.643  -6.858 -27.205  1.00  3.46           H  
ATOM   2765 3HB  ALA A 178      -8.077  -8.557 -27.494  1.00  3.46           H  
ATOM   2766  N   ALA A 179      -6.830 -10.695 -25.975  1.00  3.48           N  
ATOM   2767  CA  ALA A 179      -7.077 -12.010 -25.393  1.00  3.48           C  
ATOM   2768  C   ALA A 179      -5.892 -12.466 -24.544  1.00  3.48           C  
ATOM   2769  O   ALA A 179      -6.046 -13.058 -23.469  1.00  3.48           O  
ATOM   2770  CB  ALA A 179      -7.321 -13.016 -26.504  1.00  3.48           C  
ATOM   2771  H   ALA A 179      -6.585 -10.635 -26.966  1.00  3.48           H  
ATOM   2772  HA  ALA A 179      -7.955 -11.942 -24.753  1.00  3.48           H  
ATOM   2773 1HB  ALA A 179      -7.520 -13.994 -26.073  1.00  3.48           H  
ATOM   2774 2HB  ALA A 179      -8.173 -12.698 -27.104  1.00  3.48           H  
ATOM   2775 3HB  ALA A 179      -6.431 -13.066 -27.137  1.00  3.48           H  
ATOM   2776  N   LEU A 180      -4.709 -12.181 -25.052  1.00  3.61           N  
ATOM   2777  CA  LEU A 180      -3.448 -12.590 -24.490  1.00  3.61           C  
ATOM   2778  C   LEU A 180      -3.075 -11.996 -23.165  1.00  3.61           C  
ATOM   2779  O   LEU A 180      -2.656 -12.732 -22.278  1.00  3.61           O  
ATOM   2780  CB  LEU A 180      -2.390 -12.294 -25.498  1.00  3.61           C  
ATOM   2781  CG  LEU A 180      -1.044 -12.545 -25.163  1.00  3.61           C  
ATOM   2782  CD1 LEU A 180      -0.829 -14.010 -24.810  1.00  3.61           C  
ATOM   2783  CD2 LEU A 180      -0.299 -12.125 -26.371  1.00  3.61           C  
ATOM   2784  H   LEU A 180      -4.666 -11.670 -25.930  1.00  3.61           H  
ATOM   2785  HA  LEU A 180      -3.485 -13.662 -24.362  1.00  3.61           H  
ATOM   2786 1HB  LEU A 180      -2.607 -12.865 -26.396  1.00  3.61           H  
ATOM   2787 2HB  LEU A 180      -2.457 -11.242 -25.740  1.00  3.61           H  
ATOM   2788  HG  LEU A 180      -0.741 -11.943 -24.310  1.00  3.61           H  
ATOM   2789 1HD1 LEU A 180       0.225 -14.178 -24.591  1.00  3.61           H  
ATOM   2790 2HD1 LEU A 180      -1.425 -14.266 -23.937  1.00  3.61           H  
ATOM   2791 3HD1 LEU A 180      -1.135 -14.629 -25.646  1.00  3.61           H  
ATOM   2792 1HD2 LEU A 180       0.718 -12.248 -26.223  1.00  3.61           H  
ATOM   2793 2HD2 LEU A 180      -0.622 -12.715 -27.225  1.00  3.61           H  
ATOM   2794 3HD2 LEU A 180      -0.502 -11.080 -26.562  1.00  3.61           H  
ATOM   2795  N   LEU A 181      -3.169 -10.680 -22.994  1.00  3.82           N  
ATOM   2796  CA  LEU A 181      -2.739 -10.200 -21.694  1.00  3.82           C  
ATOM   2797  C   LEU A 181      -3.515 -10.929 -20.563  1.00  3.82           C  
ATOM   2798  O   LEU A 181      -2.858 -11.410 -19.643  1.00  3.82           O  
ATOM   2799  CB  LEU A 181      -2.779  -8.666 -21.593  1.00  3.82           C  
ATOM   2800  CG  LEU A 181      -2.346  -8.102 -20.229  1.00  3.82           C  
ATOM   2801  CD1 LEU A 181      -0.840  -8.451 -19.985  1.00  3.82           C  
ATOM   2802  CD2 LEU A 181      -2.581  -6.612 -20.214  1.00  3.82           C  
ATOM   2803  H   LEU A 181      -3.505 -10.059 -23.733  1.00  3.82           H  
ATOM   2804  HA  LEU A 181      -1.692 -10.461 -21.580  1.00  3.82           H  
ATOM   2805 1HB  LEU A 181      -2.064  -8.281 -22.317  1.00  3.82           H  
ATOM   2806 2HB  LEU A 181      -3.730  -8.265 -21.860  1.00  3.82           H  
ATOM   2807  HG  LEU A 181      -2.935  -8.569 -19.430  1.00  3.82           H  
ATOM   2808 1HD1 LEU A 181      -0.526  -8.060 -19.015  1.00  3.82           H  
ATOM   2809 2HD1 LEU A 181      -0.705  -9.531 -19.995  1.00  3.82           H  
ATOM   2810 3HD1 LEU A 181      -0.226  -8.007 -20.767  1.00  3.82           H  
ATOM   2811 1HD2 LEU A 181      -2.280  -6.213 -19.248  1.00  3.82           H  
ATOM   2812 2HD2 LEU A 181      -2.002  -6.145 -21.005  1.00  3.82           H  
ATOM   2813 3HD2 LEU A 181      -3.640  -6.414 -20.376  1.00  3.82           H  
ATOM   2814  N   PRO A 182      -4.874 -11.054 -20.566  1.00  4.11           N  
ATOM   2815  CA  PRO A 182      -5.637 -11.861 -19.614  1.00  4.11           C  
ATOM   2816  C   PRO A 182      -5.115 -13.296 -19.492  1.00  4.11           C  
ATOM   2817  O   PRO A 182      -5.077 -13.848 -18.392  1.00  4.11           O  
ATOM   2818  CB  PRO A 182      -7.040 -11.825 -20.213  1.00  4.11           C  
ATOM   2819  CG  PRO A 182      -7.103 -10.489 -20.889  1.00  4.11           C  
ATOM   2820  CD  PRO A 182      -5.730 -10.282 -21.482  1.00  4.11           C  
ATOM   2821  HA  PRO A 182      -5.626 -11.360 -18.635  1.00  4.11           H  
ATOM   2822 1HB  PRO A 182      -7.168 -12.663 -20.920  1.00  4.11           H  
ATOM   2823 2HB  PRO A 182      -7.791 -11.946 -19.421  1.00  4.11           H  
ATOM   2824 1HG  PRO A 182      -7.886 -10.492 -21.664  1.00  4.11           H  
ATOM   2825 2HG  PRO A 182      -7.368  -9.708 -20.165  1.00  4.11           H  
ATOM   2826 1HD  PRO A 182      -5.707 -10.668 -22.484  1.00  4.11           H  
ATOM   2827 2HD  PRO A 182      -5.534  -9.232 -21.436  1.00  4.11           H  
ATOM   2828  N   ILE A 183      -4.647 -13.892 -20.597  1.00  4.46           N  
ATOM   2829  CA  ILE A 183      -4.081 -15.235 -20.496  1.00  4.46           C  
ATOM   2830  C   ILE A 183      -2.833 -15.187 -19.644  1.00  4.46           C  
ATOM   2831  O   ILE A 183      -2.624 -16.038 -18.780  1.00  4.46           O  
ATOM   2832  CB  ILE A 183      -3.748 -15.846 -21.865  1.00  4.46           C  
ATOM   2833  CG1 ILE A 183      -5.051 -16.138 -22.626  1.00  4.46           C  
ATOM   2834  CG2 ILE A 183      -2.895 -17.086 -21.690  1.00  4.46           C  
ATOM   2835  CD1 ILE A 183      -4.865 -16.468 -24.097  1.00  4.46           C  
ATOM   2836  H   ILE A 183      -4.722 -13.446 -21.516  1.00  4.46           H  
ATOM   2837  HA  ILE A 183      -4.803 -15.883 -20.010  1.00  4.46           H  
ATOM   2838  HB  ILE A 183      -3.192 -15.132 -22.447  1.00  4.46           H  
ATOM   2839 1HG1 ILE A 183      -5.543 -16.983 -22.151  1.00  4.46           H  
ATOM   2840 2HG1 ILE A 183      -5.701 -15.274 -22.541  1.00  4.46           H  
ATOM   2841 1HG2 ILE A 183      -2.651 -17.500 -22.664  1.00  4.46           H  
ATOM   2842 2HG2 ILE A 183      -1.971 -16.825 -21.166  1.00  4.46           H  
ATOM   2843 3HG2 ILE A 183      -3.441 -17.826 -21.106  1.00  4.46           H  
ATOM   2844 1HD1 ILE A 183      -5.839 -16.665 -24.546  1.00  4.46           H  
ATOM   2845 2HD1 ILE A 183      -4.403 -15.643 -24.610  1.00  4.46           H  
ATOM   2846 3HD1 ILE A 183      -4.237 -17.349 -24.191  1.00  4.46           H  
ATOM   2847  N   LEU A 184      -2.007 -14.184 -19.886  1.00  4.88           N  
ATOM   2848  CA  LEU A 184      -0.788 -14.032 -19.126  1.00  4.88           C  
ATOM   2849  C   LEU A 184      -1.127 -13.753 -17.662  1.00  4.88           C  
ATOM   2850  O   LEU A 184      -0.452 -14.254 -16.766  1.00  4.88           O  
ATOM   2851  CB  LEU A 184       0.053 -12.927 -19.746  1.00  4.88           C  
ATOM   2852  CG  LEU A 184       0.579 -13.272 -21.132  1.00  4.88           C  
ATOM   2853  CD1 LEU A 184       1.198 -12.086 -21.711  1.00  4.88           C  
ATOM   2854  CD2 LEU A 184       1.576 -14.405 -21.045  1.00  4.88           C  
ATOM   2855  H   LEU A 184      -2.243 -13.513 -20.621  1.00  4.88           H  
ATOM   2856  HA  LEU A 184      -0.228 -14.964 -19.181  1.00  4.88           H  
ATOM   2857 1HB  LEU A 184      -0.537 -12.029 -19.826  1.00  4.88           H  
ATOM   2858 2HB  LEU A 184       0.905 -12.726 -19.097  1.00  4.88           H  
ATOM   2859  HG  LEU A 184      -0.250 -13.573 -21.770  1.00  4.88           H  
ATOM   2860 1HD1 LEU A 184       1.560 -12.341 -22.697  1.00  4.88           H  
ATOM   2861 2HD1 LEU A 184       0.465 -11.301 -21.776  1.00  4.88           H  
ATOM   2862 3HD1 LEU A 184       2.014 -11.760 -21.088  1.00  4.88           H  
ATOM   2863 1HD2 LEU A 184       1.940 -14.638 -22.046  1.00  4.88           H  
ATOM   2864 2HD2 LEU A 184       2.410 -14.104 -20.415  1.00  4.88           H  
ATOM   2865 3HD2 LEU A 184       1.093 -15.291 -20.615  1.00  4.88           H  
ATOM   2866  N   GLU A 185      -2.198 -12.992 -17.406  1.00  5.36           N  
ATOM   2867  CA  GLU A 185      -2.602 -12.742 -16.023  1.00  5.36           C  
ATOM   2868  C   GLU A 185      -2.988 -14.076 -15.363  1.00  5.36           C  
ATOM   2869  O   GLU A 185      -2.652 -14.326 -14.199  1.00  5.36           O  
ATOM   2870  CB  GLU A 185      -3.768 -11.747 -15.957  1.00  5.36           C  
ATOM   2871  CG  GLU A 185      -3.409 -10.300 -16.360  1.00  5.36           C  
ATOM   2872  CD  GLU A 185      -4.606  -9.362 -16.370  1.00  5.36           C  
ATOM   2873  OE1 GLU A 185      -5.706  -9.828 -16.185  1.00  5.36           O  
ATOM   2874  OE2 GLU A 185      -4.416  -8.181 -16.559  1.00  5.36           O  
ATOM   2875  H   GLU A 185      -2.707 -12.568 -18.181  1.00  5.36           H  
ATOM   2876  HA  GLU A 185      -1.754 -12.321 -15.482  1.00  5.36           H  
ATOM   2877 1HB  GLU A 185      -4.567 -12.085 -16.602  1.00  5.36           H  
ATOM   2878 2HB  GLU A 185      -4.163 -11.722 -14.942  1.00  5.36           H  
ATOM   2879 1HG  GLU A 185      -2.662  -9.914 -15.664  1.00  5.36           H  
ATOM   2880 2HG  GLU A 185      -2.961 -10.314 -17.349  1.00  5.36           H  
ATOM   2881  N   ARG A 186      -3.661 -14.957 -16.120  1.00  5.88           N  
ATOM   2882  CA  ARG A 186      -4.014 -16.267 -15.588  1.00  5.88           C  
ATOM   2883  C   ARG A 186      -2.746 -17.063 -15.314  1.00  5.88           C  
ATOM   2884  O   ARG A 186      -2.651 -17.742 -14.288  1.00  5.88           O  
ATOM   2885  CB  ARG A 186      -4.907 -17.048 -16.541  1.00  5.88           C  
ATOM   2886  CG  ARG A 186      -6.334 -16.527 -16.677  1.00  5.88           C  
ATOM   2887  CD  ARG A 186      -7.104 -17.305 -17.692  1.00  5.88           C  
ATOM   2888  NE  ARG A 186      -8.467 -16.815 -17.846  1.00  5.88           N  
ATOM   2889  CZ  ARG A 186      -9.339 -17.249 -18.781  1.00  5.88           C  
ATOM   2890  NH1 ARG A 186      -8.983 -18.182 -19.636  1.00  5.88           N  
ATOM   2891  NH2 ARG A 186     -10.555 -16.734 -18.836  1.00  5.88           N  
ATOM   2892  H   ARG A 186      -3.951 -14.693 -17.062  1.00  5.88           H  
ATOM   2893  HA  ARG A 186      -4.549 -16.128 -14.650  1.00  5.88           H  
ATOM   2894 1HB  ARG A 186      -4.472 -17.047 -17.530  1.00  5.88           H  
ATOM   2895 2HB  ARG A 186      -4.961 -18.085 -16.215  1.00  5.88           H  
ATOM   2896 1HG  ARG A 186      -6.842 -16.610 -15.718  1.00  5.88           H  
ATOM   2897 2HG  ARG A 186      -6.313 -15.486 -16.984  1.00  5.88           H  
ATOM   2898 1HD  ARG A 186      -6.603 -17.228 -18.657  1.00  5.88           H  
ATOM   2899 2HD  ARG A 186      -7.150 -18.351 -17.390  1.00  5.88           H  
ATOM   2900  HE  ARG A 186      -8.781 -16.097 -17.208  1.00  5.88           H  
ATOM   2901 1HH1 ARG A 186      -8.055 -18.579 -19.595  1.00  5.88           H  
ATOM   2902 2HH1 ARG A 186      -9.639 -18.505 -20.333  1.00  5.88           H  
ATOM   2903 1HH2 ARG A 186     -10.831 -16.017 -18.179  1.00  5.88           H  
ATOM   2904 2HH2 ARG A 186     -11.207 -17.057 -19.535  1.00  5.88           H  
ATOM   2905  N   ASP A 187      -1.740 -16.952 -16.201  1.00  6.43           N  
ATOM   2906  CA  ASP A 187      -0.492 -17.658 -15.945  1.00  6.43           C  
ATOM   2907  C   ASP A 187       0.114 -17.167 -14.647  1.00  6.43           C  
ATOM   2908  O   ASP A 187       0.581 -17.981 -13.859  1.00  6.43           O  
ATOM   2909  CB  ASP A 187       0.581 -17.445 -17.026  1.00  6.43           C  
ATOM   2910  CG  ASP A 187       0.402 -18.143 -18.383  1.00  6.43           C  
ATOM   2911  OD1 ASP A 187      -0.403 -19.025 -18.550  1.00  6.43           O  
ATOM   2912  OD2 ASP A 187       1.216 -17.853 -19.227  1.00  6.43           O  
ATOM   2913  H   ASP A 187      -1.867 -16.401 -17.050  1.00  6.43           H  
ATOM   2914  HA  ASP A 187      -0.703 -18.723 -15.855  1.00  6.43           H  
ATOM   2915 1HB  ASP A 187       0.678 -16.383 -17.214  1.00  6.43           H  
ATOM   2916 2HB  ASP A 187       1.538 -17.767 -16.616  1.00  6.43           H  
ATOM   2917  N   GLU A 188       0.047 -15.854 -14.382  1.00  7.00           N  
ATOM   2918  CA  GLU A 188       0.653 -15.319 -13.166  1.00  7.00           C  
ATOM   2919  C   GLU A 188      -0.056 -15.905 -11.944  1.00  7.00           C  
ATOM   2920  O   GLU A 188       0.586 -16.220 -10.938  1.00  7.00           O  
ATOM   2921  CB  GLU A 188       0.578 -13.780 -13.120  1.00  7.00           C  
ATOM   2922  CG  GLU A 188       1.419 -12.997 -14.189  1.00  7.00           C  
ATOM   2923  CD  GLU A 188       2.921 -13.164 -14.122  1.00  7.00           C  
ATOM   2924  OE1 GLU A 188       3.482 -12.976 -13.075  1.00  7.00           O  
ATOM   2925  OE2 GLU A 188       3.512 -13.462 -15.154  1.00  7.00           O  
ATOM   2926  H   GLU A 188      -0.367 -15.226 -15.072  1.00  7.00           H  
ATOM   2927  HA  GLU A 188       1.698 -15.616 -13.138  1.00  7.00           H  
ATOM   2928 1HB  GLU A 188      -0.456 -13.471 -13.235  1.00  7.00           H  
ATOM   2929 2HB  GLU A 188       0.905 -13.441 -12.139  1.00  7.00           H  
ATOM   2930 1HG  GLU A 188       1.098 -13.309 -15.167  1.00  7.00           H  
ATOM   2931 2HG  GLU A 188       1.178 -11.940 -14.095  1.00  7.00           H  
ATOM   2932  N   LYS A 189      -1.376 -16.098 -12.031  1.00  7.57           N  
ATOM   2933  CA  LYS A 189      -2.084 -16.692 -10.902  1.00  7.57           C  
ATOM   2934  C   LYS A 189      -1.592 -18.132 -10.704  1.00  7.57           C  
ATOM   2935  O   LYS A 189      -1.317 -18.565  -9.575  1.00  7.57           O  
ATOM   2936  CB  LYS A 189      -3.596 -16.654 -11.132  1.00  7.57           C  
ATOM   2937  CG  LYS A 189      -4.203 -15.249 -11.068  1.00  7.57           C  
ATOM   2938  CD  LYS A 189      -5.710 -15.268 -11.323  1.00  7.57           C  
ATOM   2939  CE  LYS A 189      -6.295 -13.859 -11.288  1.00  7.57           C  
ATOM   2940  NZ  LYS A 189      -7.766 -13.855 -11.556  1.00  7.57           N  
ATOM   2941  H   LYS A 189      -1.876 -15.794 -12.870  1.00  7.57           H  
ATOM   2942  HA  LYS A 189      -1.850 -16.124 -10.003  1.00  7.57           H  
ATOM   2943 1HB  LYS A 189      -3.822 -17.072 -12.112  1.00  7.57           H  
ATOM   2944 2HB  LYS A 189      -4.092 -17.277 -10.391  1.00  7.57           H  
ATOM   2945 1HG  LYS A 189      -4.009 -14.816 -10.088  1.00  7.57           H  
ATOM   2946 2HG  LYS A 189      -3.724 -14.624 -11.823  1.00  7.57           H  
ATOM   2947 1HD  LYS A 189      -5.904 -15.707 -12.303  1.00  7.57           H  
ATOM   2948 2HD  LYS A 189      -6.203 -15.877 -10.566  1.00  7.57           H  
ATOM   2949 1HE  LYS A 189      -6.114 -13.421 -10.307  1.00  7.57           H  
ATOM   2950 2HE  LYS A 189      -5.797 -13.249 -12.045  1.00  7.57           H  
ATOM   2951 1HZ  LYS A 189      -8.113 -12.907 -11.526  1.00  7.57           H  
ATOM   2952 2HZ  LYS A 189      -7.945 -14.248 -12.468  1.00  7.57           H  
ATOM   2953 3HZ  LYS A 189      -8.238 -14.408 -10.855  1.00  7.57           H  
ATOM   2954  N   ASP A 190      -1.407 -18.862 -11.808  1.00  8.13           N  
ATOM   2955  CA  ASP A 190      -0.866 -20.206 -11.681  1.00  8.13           C  
ATOM   2956  C   ASP A 190       0.548 -20.190 -11.126  1.00  8.13           C  
ATOM   2957  O   ASP A 190       0.927 -21.099 -10.383  1.00  8.13           O  
ATOM   2958  CB  ASP A 190      -0.862 -20.992 -12.988  1.00  8.13           C  
ATOM   2959  CG  ASP A 190      -2.222 -21.567 -13.435  1.00  8.13           C  
ATOM   2960  OD1 ASP A 190      -3.154 -21.553 -12.672  1.00  8.13           O  
ATOM   2961  OD2 ASP A 190      -2.263 -22.140 -14.522  1.00  8.13           O  
ATOM   2962  H   ASP A 190      -1.649 -18.479 -12.725  1.00  8.13           H  
ATOM   2963  HA  ASP A 190      -1.492 -20.753 -10.979  1.00  8.13           H  
ATOM   2964 1HB  ASP A 190      -0.486 -20.346 -13.783  1.00  8.13           H  
ATOM   2965 2HB  ASP A 190      -0.165 -21.793 -12.878  1.00  8.13           H  
ATOM   2966  N   LEU A 191       1.326 -19.157 -11.462  1.00  8.66           N  
ATOM   2967  CA  LEU A 191       2.692 -19.107 -10.982  1.00  8.66           C  
ATOM   2968  C   LEU A 191       2.703 -18.943  -9.475  1.00  8.66           C  
ATOM   2969  O   LEU A 191       3.538 -19.520  -8.786  1.00  8.66           O  
ATOM   2970  CB  LEU A 191       3.485 -17.962 -11.607  1.00  8.66           C  
ATOM   2971  CG  LEU A 191       3.687 -18.073 -13.107  1.00  8.66           C  
ATOM   2972  CD1 LEU A 191       4.644 -17.000 -13.568  1.00  8.66           C  
ATOM   2973  CD2 LEU A 191       4.020 -19.446 -13.428  1.00  8.66           C  
ATOM   2974  H   LEU A 191       0.974 -18.440 -12.095  1.00  8.66           H  
ATOM   2975  HA  LEU A 191       3.184 -20.048 -11.229  1.00  8.66           H  
ATOM   2976 1HB  LEU A 191       2.936 -17.042 -11.428  1.00  8.66           H  
ATOM   2977 2HB  LEU A 191       4.427 -17.867 -11.120  1.00  8.66           H  
ATOM   2978  HG  LEU A 191       2.803 -17.840 -13.596  1.00  8.66           H  
ATOM   2979 1HD1 LEU A 191       4.750 -17.054 -14.648  1.00  8.66           H  
ATOM   2980 2HD1 LEU A 191       4.255 -16.015 -13.292  1.00  8.66           H  
ATOM   2981 3HD1 LEU A 191       5.614 -17.153 -13.098  1.00  8.66           H  
ATOM   2982 1HD2 LEU A 191       4.153 -19.570 -14.492  1.00  8.66           H  
ATOM   2983 2HD2 LEU A 191       4.866 -19.685 -12.936  1.00  8.66           H  
ATOM   2984 3HD2 LEU A 191       3.219 -20.096 -13.085  1.00  8.66           H  
ATOM   2985  N   GLN A 192       1.725 -18.214  -8.944  1.00  9.12           N  
ATOM   2986  CA  GLN A 192       1.639 -18.059  -7.500  1.00  9.12           C  
ATOM   2987  C   GLN A 192       1.396 -19.411  -6.846  1.00  9.12           C  
ATOM   2988  O   GLN A 192       1.867 -19.672  -5.738  1.00  9.12           O  
ATOM   2989  CB  GLN A 192       0.494 -17.122  -7.106  1.00  9.12           C  
ATOM   2990  CG  GLN A 192       0.689 -15.696  -7.472  1.00  9.12           C  
ATOM   2991  CD  GLN A 192       1.875 -15.161  -6.781  1.00  9.12           C  
ATOM   2992  OE1 GLN A 192       2.775 -14.590  -7.400  1.00  9.12           O  
ATOM   2993  NE2 GLN A 192       1.914 -15.377  -5.478  1.00  9.12           N  
ATOM   2994  H   GLN A 192       1.066 -17.730  -9.558  1.00  9.12           H  
ATOM   2995  HA  GLN A 192       2.582 -17.657  -7.133  1.00  9.12           H  
ATOM   2996 1HB  GLN A 192      -0.427 -17.459  -7.565  1.00  9.12           H  
ATOM   2997 2HB  GLN A 192       0.350 -17.167  -6.026  1.00  9.12           H  
ATOM   2998 1HG  GLN A 192       0.848 -15.625  -8.543  1.00  9.12           H  
ATOM   2999 2HG  GLN A 192      -0.189 -15.119  -7.178  1.00  9.12           H  
ATOM   3000 1HE2 GLN A 192       2.727 -15.084  -4.943  1.00  9.12           H  
ATOM   3001 2HE2 GLN A 192       1.173 -15.874  -5.032  1.00  9.12           H  
ATOM   3002  N   SER A 193       0.645 -20.265  -7.534  1.00  9.45           N  
ATOM   3003  CA  SER A 193       0.324 -21.582  -7.017  1.00  9.45           C  
ATOM   3004  C   SER A 193       1.418 -22.653  -7.180  1.00  9.45           C  
ATOM   3005  O   SER A 193       1.591 -23.472  -6.272  1.00  9.45           O  
ATOM   3006  CB  SER A 193      -0.940 -22.093  -7.683  1.00  9.45           C  
ATOM   3007  OG  SER A 193      -2.050 -21.302  -7.353  1.00  9.45           O  
ATOM   3008  H   SER A 193       0.259 -19.967  -8.431  1.00  9.45           H  
ATOM   3009  HA  SER A 193       0.128 -21.473  -5.951  1.00  9.45           H  
ATOM   3010 1HB  SER A 193      -0.805 -22.100  -8.761  1.00  9.45           H  
ATOM   3011 2HB  SER A 193      -1.115 -23.121  -7.372  1.00  9.45           H  
ATOM   3012  HG  SER A 193      -1.941 -20.477  -7.849  1.00  9.45           H  
ATOM   3013  N   GLU A 194       2.137 -22.682  -8.319  1.00  9.65           N  
ATOM   3014  CA  GLU A 194       3.051 -23.819  -8.514  1.00  9.65           C  
ATOM   3015  C   GLU A 194       4.421 -23.504  -9.242  1.00  9.65           C  
ATOM   3016  O   GLU A 194       4.431 -22.904 -10.325  1.00  9.65           O  
ATOM   3017  CB  GLU A 194       2.238 -24.866  -9.302  1.00  9.65           C  
ATOM   3018  CG  GLU A 194       2.780 -26.265  -9.343  1.00  9.65           C  
ATOM   3019  CD  GLU A 194       3.769 -26.409 -10.328  1.00  9.65           C  
ATOM   3020  OE1 GLU A 194       3.654 -25.766 -11.350  1.00  9.65           O  
ATOM   3021  OE2 GLU A 194       4.730 -27.101 -10.074  1.00  9.65           O  
ATOM   3022  H   GLU A 194       1.973 -21.978  -9.040  1.00  9.65           H  
ATOM   3023  HA  GLU A 194       3.242 -24.208  -7.527  1.00  9.65           H  
ATOM   3024 1HB  GLU A 194       1.232 -24.923  -8.881  1.00  9.65           H  
ATOM   3025 2HB  GLU A 194       2.132 -24.524 -10.334  1.00  9.65           H  
ATOM   3026 1HG  GLU A 194       3.169 -26.549  -8.379  1.00  9.65           H  
ATOM   3027 2HG  GLU A 194       1.960 -26.937  -9.573  1.00  9.65           H  
ATOM   3028  N   PRO A 195       5.588 -23.964  -8.697  1.00  9.71           N  
ATOM   3029  CA  PRO A 195       6.948 -23.771  -9.230  1.00  9.71           C  
ATOM   3030  C   PRO A 195       7.365 -24.406 -10.578  1.00  9.71           C  
ATOM   3031  O   PRO A 195       8.258 -23.883 -11.248  1.00  9.71           O  
ATOM   3032  CB  PRO A 195       7.810 -24.364  -8.110  1.00  9.71           C  
ATOM   3033  CG  PRO A 195       6.926 -25.324  -7.377  1.00  9.71           C  
ATOM   3034  CD  PRO A 195       5.563 -24.731  -7.433  1.00  9.71           C  
ATOM   3035  HA  PRO A 195       7.132 -22.696  -9.279  1.00  9.71           H  
ATOM   3036 1HB  PRO A 195       8.690 -24.856  -8.547  1.00  9.71           H  
ATOM   3037 2HB  PRO A 195       8.180 -23.575  -7.466  1.00  9.71           H  
ATOM   3038 1HG  PRO A 195       6.962 -26.314  -7.858  1.00  9.71           H  
ATOM   3039 2HG  PRO A 195       7.289 -25.454  -6.343  1.00  9.71           H  
ATOM   3040 1HD  PRO A 195       4.879 -25.564  -7.470  1.00  9.71           H  
ATOM   3041 2HD  PRO A 195       5.383 -24.072  -6.579  1.00  9.71           H  
ATOM   3042  N   THR A 196       6.724 -25.483 -11.040  1.00  9.64           N  
ATOM   3043  CA  THR A 196       7.130 -26.059 -12.324  1.00  9.64           C  
ATOM   3044  C   THR A 196       6.773 -25.057 -13.393  1.00  9.64           C  
ATOM   3045  O   THR A 196       7.571 -24.738 -14.288  1.00  9.64           O  
ATOM   3046  CB  THR A 196       6.402 -27.377 -12.628  1.00  9.64           C  
ATOM   3047  OG1 THR A 196       6.670 -28.311 -11.594  1.00  9.64           O  
ATOM   3048  CG2 THR A 196       6.868 -27.939 -13.957  1.00  9.64           C  
ATOM   3049  H   THR A 196       5.984 -25.950 -10.526  1.00  9.64           H  
ATOM   3050  HA  THR A 196       8.208 -26.221 -12.330  1.00  9.64           H  
ATOM   3051  HB  THR A 196       5.331 -27.203 -12.678  1.00  9.64           H  
ATOM   3052  HG1 THR A 196       6.097 -28.044 -10.840  1.00  9.64           H  
ATOM   3053 1HG2 THR A 196       6.343 -28.871 -14.158  1.00  9.64           H  
ATOM   3054 2HG2 THR A 196       6.650 -27.220 -14.747  1.00  9.64           H  
ATOM   3055 3HG2 THR A 196       7.939 -28.125 -13.917  1.00  9.64           H  
ATOM   3056  N   LYS A 197       5.556 -24.530 -13.268  1.00  9.48           N  
ATOM   3057  CA  LYS A 197       5.080 -23.523 -14.191  1.00  9.48           C  
ATOM   3058  C   LYS A 197       5.958 -22.280 -14.127  1.00  9.48           C  
ATOM   3059  O   LYS A 197       6.243 -21.686 -15.167  1.00  9.48           O  
ATOM   3060  CB  LYS A 197       3.617 -23.199 -13.923  1.00  9.48           C  
ATOM   3061  CG  LYS A 197       2.652 -24.316 -14.340  1.00  9.48           C  
ATOM   3062  CD  LYS A 197       1.213 -23.954 -14.024  1.00  9.48           C  
ATOM   3063  CE  LYS A 197       0.229 -25.019 -14.517  1.00  9.48           C  
ATOM   3064  NZ  LYS A 197      -1.192 -24.700 -14.136  1.00  9.48           N  
ATOM   3065  H   LYS A 197       4.945 -24.870 -12.514  1.00  9.48           H  
ATOM   3066  HA  LYS A 197       5.148 -23.927 -15.200  1.00  9.48           H  
ATOM   3067 1HB  LYS A 197       3.478 -23.024 -12.847  1.00  9.48           H  
ATOM   3068 2HB  LYS A 197       3.336 -22.288 -14.444  1.00  9.48           H  
ATOM   3069 1HG  LYS A 197       2.749 -24.503 -15.408  1.00  9.48           H  
ATOM   3070 2HG  LYS A 197       2.913 -25.231 -13.801  1.00  9.48           H  
ATOM   3071 1HD  LYS A 197       1.104 -23.841 -12.940  1.00  9.48           H  
ATOM   3072 2HD  LYS A 197       0.969 -23.007 -14.503  1.00  9.48           H  
ATOM   3073 1HE  LYS A 197       0.295 -25.074 -15.601  1.00  9.48           H  
ATOM   3074 2HE  LYS A 197       0.500 -25.986 -14.095  1.00  9.48           H  
ATOM   3075 1HZ  LYS A 197      -1.808 -25.410 -14.484  1.00  9.48           H  
ATOM   3076 2HZ  LYS A 197      -1.268 -24.656 -13.133  1.00  9.48           H  
ATOM   3077 3HZ  LYS A 197      -1.493 -23.785 -14.516  1.00  9.48           H  
ATOM   3078  N   ILE A 198       6.457 -21.915 -12.941  1.00  9.26           N  
ATOM   3079  CA  ILE A 198       7.345 -20.752 -12.880  1.00  9.26           C  
ATOM   3080  C   ILE A 198       8.608 -20.975 -13.665  1.00  9.26           C  
ATOM   3081  O   ILE A 198       8.988 -20.125 -14.468  1.00  9.26           O  
ATOM   3082  CB  ILE A 198       7.731 -20.342 -11.461  1.00  9.26           C  
ATOM   3083  CG1 ILE A 198       6.574 -19.850 -10.715  1.00  9.26           C  
ATOM   3084  CG2 ILE A 198       8.727 -19.250 -11.539  1.00  9.26           C  
ATOM   3085  CD1 ILE A 198       6.841 -19.662  -9.285  1.00  9.26           C  
ATOM   3086  H   ILE A 198       6.170 -22.408 -12.090  1.00  9.26           H  
ATOM   3087  HA  ILE A 198       6.867 -19.904 -13.357  1.00  9.26           H  
ATOM   3088  HB  ILE A 198       8.155 -21.193 -10.931  1.00  9.26           H  
ATOM   3089 1HG1 ILE A 198       6.303 -18.904 -11.128  1.00  9.26           H  
ATOM   3090 2HG1 ILE A 198       5.738 -20.548 -10.823  1.00  9.26           H  
ATOM   3091 1HG2 ILE A 198       9.026 -18.950 -10.534  1.00  9.26           H  
ATOM   3092 2HG2 ILE A 198       9.565 -19.613 -12.069  1.00  9.26           H  
ATOM   3093 3HG2 ILE A 198       8.300 -18.392 -12.061  1.00  9.26           H  
ATOM   3094 1HD1 ILE A 198       5.956 -19.277  -8.809  1.00  9.26           H  
ATOM   3095 2HD1 ILE A 198       7.117 -20.594  -8.826  1.00  9.26           H  
ATOM   3096 3HD1 ILE A 198       7.659 -18.946  -9.157  1.00  9.26           H  
ATOM   3097  N   GLU A 199       9.254 -22.122 -13.493  1.00  9.02           N  
ATOM   3098  CA  GLU A 199      10.484 -22.326 -14.248  1.00  9.02           C  
ATOM   3099  C   GLU A 199      10.184 -22.338 -15.749  1.00  9.02           C  
ATOM   3100  O   GLU A 199      10.942 -21.779 -16.553  1.00  9.02           O  
ATOM   3101  CB  GLU A 199      11.162 -23.632 -13.826  1.00  9.02           C  
ATOM   3102  CG  GLU A 199      11.780 -23.636 -12.400  1.00  9.02           C  
ATOM   3103  CD  GLU A 199      12.981 -22.695 -12.226  1.00  9.02           C  
ATOM   3104  OE1 GLU A 199      13.890 -22.770 -13.017  1.00  9.02           O  
ATOM   3105  OE2 GLU A 199      12.985 -21.909 -11.287  1.00  9.02           O  
ATOM   3106  H   GLU A 199       8.907 -22.817 -12.829  1.00  9.02           H  
ATOM   3107  HA  GLU A 199      11.159 -21.503 -14.045  1.00  9.02           H  
ATOM   3108 1HB  GLU A 199      10.428 -24.440 -13.866  1.00  9.02           H  
ATOM   3109 2HB  GLU A 199      11.952 -23.874 -14.536  1.00  9.02           H  
ATOM   3110 1HG  GLU A 199      11.002 -23.341 -11.690  1.00  9.02           H  
ATOM   3111 2HG  GLU A 199      12.082 -24.654 -12.153  1.00  9.02           H  
ATOM   3112  N   THR A 200       9.042 -22.904 -16.131  1.00  8.80           N  
ATOM   3113  CA  THR A 200       8.671 -22.952 -17.532  1.00  8.80           C  
ATOM   3114  C   THR A 200       8.491 -21.540 -18.089  1.00  8.80           C  
ATOM   3115  O   THR A 200       9.011 -21.210 -19.161  1.00  8.80           O  
ATOM   3116  CB  THR A 200       7.363 -23.736 -17.711  1.00  8.80           C  
ATOM   3117  OG1 THR A 200       7.547 -25.083 -17.242  1.00  8.80           O  
ATOM   3118  CG2 THR A 200       6.950 -23.744 -19.171  1.00  8.80           C  
ATOM   3119  H   THR A 200       8.443 -23.356 -15.437  1.00  8.80           H  
ATOM   3120  HA  THR A 200       9.467 -23.445 -18.088  1.00  8.80           H  
ATOM   3121  HB  THR A 200       6.582 -23.267 -17.128  1.00  8.80           H  
ATOM   3122  HG1 THR A 200       7.765 -25.049 -16.284  1.00  8.80           H  
ATOM   3123 1HG2 THR A 200       6.020 -24.299 -19.278  1.00  8.80           H  
ATOM   3124 2HG2 THR A 200       6.806 -22.719 -19.510  1.00  8.80           H  
ATOM   3125 3HG2 THR A 200       7.728 -24.218 -19.767  1.00  8.80           H  
ATOM   3126  N   ARG A 201       7.769 -20.694 -17.355  1.00  8.59           N  
ATOM   3127  CA  ARG A 201       7.535 -19.330 -17.796  1.00  8.59           C  
ATOM   3128  C   ARG A 201       8.810 -18.488 -17.791  1.00  8.59           C  
ATOM   3129  O   ARG A 201       8.988 -17.621 -18.655  1.00  8.59           O  
ATOM   3130  CB  ARG A 201       6.420 -18.677 -16.998  1.00  8.59           C  
ATOM   3131  CG  ARG A 201       5.040 -19.309 -17.265  1.00  8.59           C  
ATOM   3132  CD  ARG A 201       4.669 -19.225 -18.728  1.00  8.59           C  
ATOM   3133  NE  ARG A 201       3.304 -19.679 -18.988  1.00  8.59           N  
ATOM   3134  CZ  ARG A 201       2.922 -20.944 -19.275  1.00  8.59           C  
ATOM   3135  NH1 ARG A 201       3.811 -21.906 -19.356  1.00  8.59           N  
ATOM   3136  NH2 ARG A 201       1.637 -21.216 -19.473  1.00  8.59           N  
ATOM   3137  H   ARG A 201       7.358 -21.016 -16.479  1.00  8.59           H  
ATOM   3138  HA  ARG A 201       7.177 -19.380 -18.821  1.00  8.59           H  
ATOM   3139 1HB  ARG A 201       6.633 -18.790 -15.929  1.00  8.59           H  
ATOM   3140 2HB  ARG A 201       6.369 -17.616 -17.219  1.00  8.59           H  
ATOM   3141 1HG  ARG A 201       5.056 -20.358 -16.974  1.00  8.59           H  
ATOM   3142 2HG  ARG A 201       4.275 -18.782 -16.696  1.00  8.59           H  
ATOM   3143 1HD  ARG A 201       4.748 -18.193 -19.062  1.00  8.59           H  
ATOM   3144 2HD  ARG A 201       5.351 -19.847 -19.310  1.00  8.59           H  
ATOM   3145  HE  ARG A 201       2.566 -18.970 -18.977  1.00  8.59           H  
ATOM   3146 1HH1 ARG A 201       4.785 -21.697 -19.208  1.00  8.59           H  
ATOM   3147 2HH1 ARG A 201       3.519 -22.850 -19.569  1.00  8.59           H  
ATOM   3148 1HH2 ARG A 201       0.921 -20.458 -19.387  1.00  8.59           H  
ATOM   3149 2HH2 ARG A 201       1.344 -22.152 -19.685  1.00  8.59           H  
ATOM   3150  N   LYS A 202       9.712 -18.723 -16.833  1.00  8.42           N  
ATOM   3151  CA  LYS A 202      10.956 -17.964 -16.831  1.00  8.42           C  
ATOM   3152  C   LYS A 202      11.749 -18.265 -18.099  1.00  8.42           C  
ATOM   3153  O   LYS A 202      12.392 -17.373 -18.646  1.00  8.42           O  
ATOM   3154  CB  LYS A 202      11.804 -18.241 -15.589  1.00  8.42           C  
ATOM   3155  CG  LYS A 202      11.228 -17.667 -14.294  1.00  8.42           C  
ATOM   3156  CD  LYS A 202      12.229 -17.675 -13.165  1.00  8.42           C  
ATOM   3157  CE  LYS A 202      12.522 -19.071 -12.704  1.00  8.42           C  
ATOM   3158  NZ  LYS A 202      13.244 -19.076 -11.437  1.00  8.42           N  
ATOM   3159  H   LYS A 202       9.531 -19.415 -16.105  1.00  8.42           H  
ATOM   3160  HA  LYS A 202      10.710 -16.904 -16.839  1.00  8.42           H  
ATOM   3161 1HB  LYS A 202      11.897 -19.325 -15.457  1.00  8.42           H  
ATOM   3162 2HB  LYS A 202      12.804 -17.839 -15.732  1.00  8.42           H  
ATOM   3163 1HG  LYS A 202      10.863 -16.676 -14.438  1.00  8.42           H  
ATOM   3164 2HG  LYS A 202      10.396 -18.269 -13.992  1.00  8.42           H  
ATOM   3165 1HD  LYS A 202      13.154 -17.205 -13.491  1.00  8.42           H  
ATOM   3166 2HD  LYS A 202      11.827 -17.111 -12.319  1.00  8.42           H  
ATOM   3167 1HE  LYS A 202      11.610 -19.596 -12.573  1.00  8.42           H  
ATOM   3168 2HE  LYS A 202      13.117 -19.595 -13.451  1.00  8.42           H  
ATOM   3169 1HZ  LYS A 202      13.377 -20.066 -11.175  1.00  8.42           H  
ATOM   3170 2HZ  LYS A 202      14.127 -18.612 -11.528  1.00  8.42           H  
ATOM   3171 3HZ  LYS A 202      12.660 -18.583 -10.726  1.00  8.42           H  
ATOM   3172  N   LYS A 203      11.701 -19.523 -18.570  1.00  8.29           N  
ATOM   3173  CA  LYS A 203      12.367 -19.927 -19.813  1.00  8.29           C  
ATOM   3174  C   LYS A 203      11.634 -19.357 -21.040  1.00  8.29           C  
ATOM   3175  O   LYS A 203      12.259 -18.912 -22.009  1.00  8.29           O  
ATOM   3176  CB  LYS A 203      12.449 -21.450 -19.888  1.00  8.29           C  
ATOM   3177  CG  LYS A 203      13.418 -22.072 -18.877  1.00  8.29           C  
ATOM   3178  CD  LYS A 203      13.416 -23.590 -18.968  1.00  8.29           C  
ATOM   3179  CE  LYS A 203      14.365 -24.210 -17.950  1.00  8.29           C  
ATOM   3180  NZ  LYS A 203      14.359 -25.701 -18.023  1.00  8.29           N  
ATOM   3181  H   LYS A 203      11.197 -20.233 -18.033  1.00  8.29           H  
ATOM   3182  HA  LYS A 203      13.378 -19.521 -19.809  1.00  8.29           H  
ATOM   3183 1HB  LYS A 203      11.462 -21.872 -19.701  1.00  8.29           H  
ATOM   3184 2HB  LYS A 203      12.753 -21.750 -20.888  1.00  8.29           H  
ATOM   3185 1HG  LYS A 203      14.425 -21.703 -19.065  1.00  8.29           H  
ATOM   3186 2HG  LYS A 203      13.125 -21.775 -17.870  1.00  8.29           H  
ATOM   3187 1HD  LYS A 203      12.404 -23.953 -18.772  1.00  8.29           H  
ATOM   3188 2HD  LYS A 203      13.707 -23.899 -19.971  1.00  8.29           H  
ATOM   3189 1HE  LYS A 203      15.375 -23.848 -18.136  1.00  8.29           H  
ATOM   3190 2HE  LYS A 203      14.058 -23.903 -16.946  1.00  8.29           H  
ATOM   3191 1HZ  LYS A 203      14.996 -26.078 -17.334  1.00  8.29           H  
ATOM   3192 2HZ  LYS A 203      13.426 -26.042 -17.840  1.00  8.29           H  
ATOM   3193 3HZ  LYS A 203      14.651 -25.994 -18.945  1.00  8.29           H  
ATOM   3194  N   LEU A 204      10.303 -19.340 -20.984  1.00  8.19           N  
ATOM   3195  CA  LEU A 204       9.504 -18.815 -22.083  1.00  8.19           C  
ATOM   3196  C   LEU A 204       9.813 -17.350 -22.343  1.00  8.19           C  
ATOM   3197  O   LEU A 204       9.891 -16.929 -23.494  1.00  8.19           O  
ATOM   3198  CB  LEU A 204       8.012 -18.987 -21.810  1.00  8.19           C  
ATOM   3199  CG  LEU A 204       7.092 -18.483 -22.909  1.00  8.19           C  
ATOM   3200  CD1 LEU A 204       7.398 -19.232 -24.214  1.00  8.19           C  
ATOM   3201  CD2 LEU A 204       5.636 -18.686 -22.485  1.00  8.19           C  
ATOM   3202  H   LEU A 204       9.832 -19.744 -20.176  1.00  8.19           H  
ATOM   3203  HA  LEU A 204       9.741 -19.373 -22.978  1.00  8.19           H  
ATOM   3204 1HB  LEU A 204       7.802 -20.040 -21.625  1.00  8.19           H  
ATOM   3205 2HB  LEU A 204       7.773 -18.427 -20.912  1.00  8.19           H  
ATOM   3206  HG  LEU A 204       7.274 -17.434 -23.065  1.00  8.19           H  
ATOM   3207 1HD1 LEU A 204       6.747 -18.861 -25.006  1.00  8.19           H  
ATOM   3208 2HD1 LEU A 204       8.436 -19.065 -24.495  1.00  8.19           H  
ATOM   3209 3HD1 LEU A 204       7.228 -20.297 -24.073  1.00  8.19           H  
ATOM   3210 1HD2 LEU A 204       4.974 -18.317 -23.270  1.00  8.19           H  
ATOM   3211 2HD2 LEU A 204       5.448 -19.748 -22.319  1.00  8.19           H  
ATOM   3212 3HD2 LEU A 204       5.448 -18.137 -21.564  1.00  8.19           H  
ATOM   3213  N   PHE A 205       9.960 -16.559 -21.282  1.00  8.12           N  
ATOM   3214  CA  PHE A 205      10.224 -15.134 -21.441  1.00  8.12           C  
ATOM   3215  C   PHE A 205      11.337 -14.842 -22.498  1.00  8.12           C  
ATOM   3216  O   PHE A 205      11.022 -14.194 -23.500  1.00  8.12           O  
ATOM   3217  CB  PHE A 205      10.523 -14.472 -20.083  1.00  8.12           C  
ATOM   3218  CG  PHE A 205      10.772 -12.992 -20.168  1.00  8.12           C  
ATOM   3219  CD1 PHE A 205       9.709 -12.131 -20.062  1.00  8.12           C  
ATOM   3220  CD2 PHE A 205      12.033 -12.458 -20.404  1.00  8.12           C  
ATOM   3221  CE1 PHE A 205       9.877 -10.780 -20.166  1.00  8.12           C  
ATOM   3222  CE2 PHE A 205      12.208 -11.102 -20.513  1.00  8.12           C  
ATOM   3223  CZ  PHE A 205      11.127 -10.267 -20.390  1.00  8.12           C  
ATOM   3224  H   PHE A 205       9.853 -16.958 -20.345  1.00  8.12           H  
ATOM   3225  HA  PHE A 205       9.306 -14.674 -21.809  1.00  8.12           H  
ATOM   3226 1HB  PHE A 205       9.645 -14.613 -19.451  1.00  8.12           H  
ATOM   3227 2HB  PHE A 205      11.323 -14.942 -19.549  1.00  8.12           H  
ATOM   3228  HD1 PHE A 205       8.728 -12.541 -19.888  1.00  8.12           H  
ATOM   3229  HD2 PHE A 205      12.887 -13.116 -20.503  1.00  8.12           H  
ATOM   3230  HE1 PHE A 205       9.013 -10.118 -20.074  1.00  8.12           H  
ATOM   3231  HE2 PHE A 205      13.202 -10.693 -20.694  1.00  8.12           H  
ATOM   3232  HZ  PHE A 205      11.258  -9.206 -20.469  1.00  8.12           H  
ATOM   3233  N   PRO A 206      12.633 -15.265 -22.348  1.00  8.09           N  
ATOM   3234  CA  PRO A 206      13.678 -15.030 -23.328  1.00  8.09           C  
ATOM   3235  C   PRO A 206      13.386 -15.701 -24.670  1.00  8.09           C  
ATOM   3236  O   PRO A 206      13.830 -15.221 -25.710  1.00  8.09           O  
ATOM   3237  CB  PRO A 206      14.930 -15.612 -22.659  1.00  8.09           C  
ATOM   3238  CG  PRO A 206      14.411 -16.589 -21.667  1.00  8.09           C  
ATOM   3239  CD  PRO A 206      13.112 -15.991 -21.181  1.00  8.09           C  
ATOM   3240  HA  PRO A 206      13.793 -13.943 -23.454  1.00  8.09           H  
ATOM   3241 1HB  PRO A 206      15.571 -16.084 -23.418  1.00  8.09           H  
ATOM   3242 2HB  PRO A 206      15.519 -14.808 -22.197  1.00  8.09           H  
ATOM   3243 1HG  PRO A 206      14.280 -17.565 -22.146  1.00  8.09           H  
ATOM   3244 2HG  PRO A 206      15.128 -16.734 -20.849  1.00  8.09           H  
ATOM   3245 1HD  PRO A 206      12.454 -16.759 -20.912  1.00  8.09           H  
ATOM   3246 2HD  PRO A 206      13.333 -15.329 -20.351  1.00  8.09           H  
ATOM   3247  N   ILE A 207      12.583 -16.770 -24.694  1.00  8.10           N  
ATOM   3248  CA  ILE A 207      12.268 -17.357 -25.996  1.00  8.10           C  
ATOM   3249  C   ILE A 207      11.423 -16.374 -26.793  1.00  8.10           C  
ATOM   3250  O   ILE A 207      11.674 -16.108 -27.980  1.00  8.10           O  
ATOM   3251  CB  ILE A 207      11.526 -18.695 -25.848  1.00  8.10           C  
ATOM   3252  CG1 ILE A 207      12.477 -19.744 -25.247  1.00  8.10           C  
ATOM   3253  CG2 ILE A 207      10.961 -19.138 -27.172  1.00  8.10           C  
ATOM   3254  CD1 ILE A 207      11.791 -21.022 -24.790  1.00  8.10           C  
ATOM   3255  H   ILE A 207      12.225 -17.209 -23.840  1.00  8.10           H  
ATOM   3256  HA  ILE A 207      13.196 -17.535 -26.535  1.00  8.10           H  
ATOM   3257  HB  ILE A 207      10.715 -18.570 -25.153  1.00  8.10           H  
ATOM   3258 1HG1 ILE A 207      13.221 -20.005 -25.995  1.00  8.10           H  
ATOM   3259 2HG1 ILE A 207      12.988 -19.300 -24.392  1.00  8.10           H  
ATOM   3260 1HG2 ILE A 207      10.427 -20.076 -27.040  1.00  8.10           H  
ATOM   3261 2HG2 ILE A 207      10.275 -18.379 -27.544  1.00  8.10           H  
ATOM   3262 3HG2 ILE A 207      11.773 -19.277 -27.886  1.00  8.10           H  
ATOM   3263 1HD1 ILE A 207      12.536 -21.704 -24.382  1.00  8.10           H  
ATOM   3264 2HD1 ILE A 207      11.065 -20.797 -24.028  1.00  8.10           H  
ATOM   3265 3HD1 ILE A 207      11.294 -21.490 -25.636  1.00  8.10           H  
ATOM   3266  N   LEU A 208      10.424 -15.821 -26.118  1.00  8.16           N  
ATOM   3267  CA  LEU A 208       9.537 -14.863 -26.733  1.00  8.16           C  
ATOM   3268  C   LEU A 208      10.295 -13.592 -27.094  1.00  8.16           C  
ATOM   3269  O   LEU A 208      10.035 -12.971 -28.129  1.00  8.16           O  
ATOM   3270  CB  LEU A 208       8.387 -14.543 -25.792  1.00  8.16           C  
ATOM   3271  CG  LEU A 208       7.455 -15.641 -25.523  1.00  8.16           C  
ATOM   3272  CD1 LEU A 208       6.418 -15.137 -24.515  1.00  8.16           C  
ATOM   3273  CD2 LEU A 208       6.863 -16.098 -26.829  1.00  8.16           C  
ATOM   3274  H   LEU A 208      10.281 -16.091 -25.141  1.00  8.16           H  
ATOM   3275  HA  LEU A 208       9.133 -15.297 -27.647  1.00  8.16           H  
ATOM   3276 1HB  LEU A 208       8.793 -14.198 -24.841  1.00  8.16           H  
ATOM   3277 2HB  LEU A 208       7.797 -13.794 -26.212  1.00  8.16           H  
ATOM   3278  HG  LEU A 208       7.981 -16.471 -25.075  1.00  8.16           H  
ATOM   3279 1HD1 LEU A 208       5.708 -15.930 -24.287  1.00  8.16           H  
ATOM   3280 2HD1 LEU A 208       6.926 -14.828 -23.599  1.00  8.16           H  
ATOM   3281 3HD1 LEU A 208       5.892 -14.287 -24.935  1.00  8.16           H  
ATOM   3282 1HD2 LEU A 208       6.169 -16.914 -26.656  1.00  8.16           H  
ATOM   3283 2HD2 LEU A 208       6.364 -15.280 -27.284  1.00  8.16           H  
ATOM   3284 3HD2 LEU A 208       7.661 -16.440 -27.489  1.00  8.16           H  
ATOM   3285  N   LEU A 209      11.268 -13.226 -26.265  1.00  8.26           N  
ATOM   3286  CA  LEU A 209      12.049 -12.032 -26.528  1.00  8.26           C  
ATOM   3287  C   LEU A 209      12.824 -12.218 -27.806  1.00  8.26           C  
ATOM   3288  O   LEU A 209      12.777 -11.348 -28.666  1.00  8.26           O  
ATOM   3289  CB  LEU A 209      12.963 -11.720 -25.339  1.00  8.26           C  
ATOM   3290  CG  LEU A 209      13.788 -10.452 -25.427  1.00  8.26           C  
ATOM   3291  CD1 LEU A 209      12.854  -9.223 -25.538  1.00  8.26           C  
ATOM   3292  CD2 LEU A 209      14.669 -10.355 -24.201  1.00  8.26           C  
ATOM   3293  H   LEU A 209      11.421 -13.756 -25.408  1.00  8.26           H  
ATOM   3294  HA  LEU A 209      11.396 -11.194 -26.705  1.00  8.26           H  
ATOM   3295 1HB  LEU A 209      12.367 -11.692 -24.426  1.00  8.26           H  
ATOM   3296 2HB  LEU A 209      13.669 -12.539 -25.255  1.00  8.26           H  
ATOM   3297  HG  LEU A 209      14.400 -10.494 -26.302  1.00  8.26           H  
ATOM   3298 1HD1 LEU A 209      13.452  -8.315 -25.609  1.00  8.26           H  
ATOM   3299 2HD1 LEU A 209      12.231  -9.317 -26.428  1.00  8.26           H  
ATOM   3300 3HD1 LEU A 209      12.221  -9.170 -24.652  1.00  8.26           H  
ATOM   3301 1HD2 LEU A 209      15.276  -9.453 -24.262  1.00  8.26           H  
ATOM   3302 2HD2 LEU A 209      14.040 -10.317 -23.308  1.00  8.26           H  
ATOM   3303 3HD2 LEU A 209      15.320 -11.229 -24.151  1.00  8.26           H  
ATOM   3304  N   LYS A 210      13.454 -13.370 -27.996  1.00  8.43           N  
ATOM   3305  CA  LYS A 210      14.211 -13.596 -29.219  1.00  8.43           C  
ATOM   3306  C   LYS A 210      13.307 -13.471 -30.453  1.00  8.43           C  
ATOM   3307  O   LYS A 210      13.702 -12.886 -31.471  1.00  8.43           O  
ATOM   3308  CB  LYS A 210      14.876 -14.967 -29.143  1.00  8.43           C  
ATOM   3309  CG  LYS A 210      16.022 -15.022 -28.141  1.00  8.43           C  
ATOM   3310  CD  LYS A 210      16.634 -16.409 -28.029  1.00  8.43           C  
ATOM   3311  CE  LYS A 210      17.650 -16.465 -26.892  1.00  8.43           C  
ATOM   3312  NZ  LYS A 210      18.297 -17.806 -26.789  1.00  8.43           N  
ATOM   3313  H   LYS A 210      13.454 -14.082 -27.261  1.00  8.43           H  
ATOM   3314  HA  LYS A 210      14.984 -12.839 -29.293  1.00  8.43           H  
ATOM   3315 1HB  LYS A 210      14.135 -15.706 -28.828  1.00  8.43           H  
ATOM   3316 2HB  LYS A 210      15.235 -15.263 -30.112  1.00  8.43           H  
ATOM   3317 1HG  LYS A 210      16.791 -14.347 -28.492  1.00  8.43           H  
ATOM   3318 2HG  LYS A 210      15.694 -14.684 -27.169  1.00  8.43           H  
ATOM   3319 1HD  LYS A 210      15.845 -17.138 -27.839  1.00  8.43           H  
ATOM   3320 2HD  LYS A 210      17.135 -16.669 -28.959  1.00  8.43           H  
ATOM   3321 1HE  LYS A 210      18.404 -15.714 -27.042  1.00  8.43           H  
ATOM   3322 2HE  LYS A 210      17.134 -16.250 -25.953  1.00  8.43           H  
ATOM   3323 1HZ  LYS A 210      18.954 -17.800 -26.021  1.00  8.43           H  
ATOM   3324 2HZ  LYS A 210      17.593 -18.505 -26.628  1.00  8.43           H  
ATOM   3325 3HZ  LYS A 210      18.790 -18.012 -27.651  1.00  8.43           H  
ATOM   3326  N   SER A 211      12.065 -13.950 -30.342  1.00  8.64           N  
ATOM   3327  CA  SER A 211      11.106 -13.846 -31.440  1.00  8.64           C  
ATOM   3328  C   SER A 211      10.849 -12.363 -31.793  1.00  8.64           C  
ATOM   3329  O   SER A 211      10.869 -11.983 -32.979  1.00  8.64           O  
ATOM   3330  CB  SER A 211       9.819 -14.553 -31.045  1.00  8.64           C  
ATOM   3331  OG  SER A 211       8.867 -14.522 -32.068  1.00  8.64           O  
ATOM   3332  H   SER A 211      11.798 -14.438 -29.484  1.00  8.64           H  
ATOM   3333  HA  SER A 211      11.526 -14.341 -32.314  1.00  8.64           H  
ATOM   3334 1HB  SER A 211      10.035 -15.585 -30.769  1.00  8.64           H  
ATOM   3335 2HB  SER A 211       9.402 -14.076 -30.175  1.00  8.64           H  
ATOM   3336  HG  SER A 211       8.055 -14.853 -31.648  1.00  8.64           H  
ATOM   3337  N   LEU A 212      10.624 -11.532 -30.755  1.00  8.89           N  
ATOM   3338  CA  LEU A 212      10.393 -10.089 -30.921  1.00  8.89           C  
ATOM   3339  C   LEU A 212      11.618  -9.348 -31.429  1.00  8.89           C  
ATOM   3340  O   LEU A 212      11.514  -8.468 -32.280  1.00  8.89           O  
ATOM   3341  CB  LEU A 212       9.958  -9.413 -29.616  1.00  8.89           C  
ATOM   3342  CG  LEU A 212       9.729  -7.865 -29.746  1.00  8.89           C  
ATOM   3343  CD1 LEU A 212       8.657  -7.602 -30.788  1.00  8.89           C  
ATOM   3344  CD2 LEU A 212       9.324  -7.262 -28.401  1.00  8.89           C  
ATOM   3345  H   LEU A 212      10.610 -11.933 -29.812  1.00  8.89           H  
ATOM   3346  HA  LEU A 212       9.594  -9.962 -31.649  1.00  8.89           H  
ATOM   3347 1HB  LEU A 212       9.036  -9.873 -29.290  1.00  8.89           H  
ATOM   3348 2HB  LEU A 212      10.724  -9.590 -28.856  1.00  8.89           H  
ATOM   3349  HG  LEU A 212      10.659  -7.397 -30.082  1.00  8.89           H  
ATOM   3350 1HD1 LEU A 212       8.514  -6.530 -30.895  1.00  8.89           H  
ATOM   3351 2HD1 LEU A 212       8.965  -8.022 -31.749  1.00  8.89           H  
ATOM   3352 3HD1 LEU A 212       7.723  -8.066 -30.469  1.00  8.89           H  
ATOM   3353 1HD2 LEU A 212       9.184  -6.186 -28.514  1.00  8.89           H  
ATOM   3354 2HD2 LEU A 212       8.390  -7.708 -28.062  1.00  8.89           H  
ATOM   3355 3HD2 LEU A 212      10.109  -7.452 -27.665  1.00  8.89           H  
ATOM   3356  N   LEU A 213      12.784  -9.679 -30.880  1.00  9.14           N  
ATOM   3357  CA  LEU A 213      14.015  -8.984 -31.224  1.00  9.14           C  
ATOM   3358  C   LEU A 213      14.297  -9.147 -32.711  1.00  9.14           C  
ATOM   3359  O   LEU A 213      14.824  -8.243 -33.362  1.00  9.14           O  
ATOM   3360  CB  LEU A 213      15.204  -9.561 -30.428  1.00  9.14           C  
ATOM   3361  CG  LEU A 213      15.223  -9.346 -28.928  1.00  9.14           C  
ATOM   3362  CD1 LEU A 213      16.406 -10.095 -28.314  1.00  9.14           C  
ATOM   3363  CD2 LEU A 213      15.292  -7.962 -28.682  1.00  9.14           C  
ATOM   3364  H   LEU A 213      12.808 -10.416 -30.184  1.00  9.14           H  
ATOM   3365  HA  LEU A 213      13.901  -7.929 -30.997  1.00  9.14           H  
ATOM   3366 1HB  LEU A 213      15.285 -10.628 -30.631  1.00  9.14           H  
ATOM   3367 2HB  LEU A 213      16.081  -9.075 -30.765  1.00  9.14           H  
ATOM   3368  HG  LEU A 213      14.335  -9.705 -28.498  1.00  9.14           H  
ATOM   3369 1HD1 LEU A 213      16.426  -9.934 -27.241  1.00  9.14           H  
ATOM   3370 2HD1 LEU A 213      16.314 -11.155 -28.516  1.00  9.14           H  
ATOM   3371 3HD1 LEU A 213      17.327  -9.729 -28.743  1.00  9.14           H  
ATOM   3372 1HD2 LEU A 213      15.293  -7.768 -27.611  1.00  9.14           H  
ATOM   3373 2HD2 LEU A 213      16.169  -7.587 -29.122  1.00  9.14           H  
ATOM   3374 3HD2 LEU A 213      14.435  -7.517 -29.148  1.00  9.14           H  
ATOM   3375  N   LEU A 214      13.965 -10.323 -33.238  1.00  9.36           N  
ATOM   3376  CA  LEU A 214      14.157 -10.624 -34.641  1.00  9.36           C  
ATOM   3377  C   LEU A 214      13.099 -10.048 -35.562  1.00  9.36           C  
ATOM   3378  O   LEU A 214      13.448  -9.489 -36.600  1.00  9.36           O  
ATOM   3379  CB  LEU A 214      14.237 -12.139 -34.828  1.00  9.36           C  
ATOM   3380  CG  LEU A 214      14.474 -12.621 -36.258  1.00  9.36           C  
ATOM   3381  CD1 LEU A 214      15.805 -12.075 -36.762  1.00  9.36           C  
ATOM   3382  CD2 LEU A 214      14.464 -14.141 -36.276  1.00  9.36           C  
ATOM   3383  H   LEU A 214      13.584 -11.051 -32.631  1.00  9.36           H  
ATOM   3384  HA  LEU A 214      15.076 -10.177 -34.967  1.00  9.36           H  
ATOM   3385 1HB  LEU A 214      15.040 -12.520 -34.203  1.00  9.36           H  
ATOM   3386 2HB  LEU A 214      13.300 -12.575 -34.472  1.00  9.36           H  
ATOM   3387  HG  LEU A 214      13.682 -12.243 -36.906  1.00  9.36           H  
ATOM   3388 1HD1 LEU A 214      15.974 -12.410 -37.784  1.00  9.36           H  
ATOM   3389 2HD1 LEU A 214      15.783 -10.987 -36.736  1.00  9.36           H  
ATOM   3390 3HD1 LEU A 214      16.609 -12.433 -36.131  1.00  9.36           H  
ATOM   3391 1HD2 LEU A 214      14.627 -14.495 -37.296  1.00  9.36           H  
ATOM   3392 2HD2 LEU A 214      15.251 -14.522 -35.632  1.00  9.36           H  
ATOM   3393 3HD2 LEU A 214      13.498 -14.498 -35.917  1.00  9.36           H  
ATOM   3394  N   THR A 215      11.823 -10.199 -35.226  1.00  9.48           N  
ATOM   3395  CA  THR A 215      10.777  -9.790 -36.146  1.00  9.48           C  
ATOM   3396  C   THR A 215      10.703  -8.278 -36.436  1.00  9.48           C  
ATOM   3397  O   THR A 215      10.035  -7.545 -35.694  1.00  9.48           O  
ATOM   3398  CB  THR A 215       9.448 -10.217 -35.562  1.00  9.48           C  
ATOM   3399  OG1 THR A 215       9.446 -11.636 -35.393  1.00  9.48           O  
ATOM   3400  CG2 THR A 215       8.364  -9.759 -36.439  1.00  9.48           C  
ATOM   3401  H   THR A 215      11.569 -10.652 -34.345  1.00  9.48           H  
ATOM   3402  HA  THR A 215      10.929 -10.358 -37.053  1.00  9.48           H  
ATOM   3403  HB  THR A 215       9.317  -9.765 -34.573  1.00  9.48           H  
ATOM   3404  HG1 THR A 215       9.958 -11.863 -34.571  1.00  9.48           H  
ATOM   3405 1HG2 THR A 215       7.417 -10.073 -36.020  1.00  9.48           H  
ATOM   3406 2HG2 THR A 215       8.401  -8.700 -36.510  1.00  9.48           H  
ATOM   3407 3HG2 THR A 215       8.493 -10.168 -37.413  1.00  9.48           H  
ATOM   3408  N   PRO A 216      11.101  -7.833 -37.650  1.00  9.52           N  
ATOM   3409  CA  PRO A 216      11.241  -6.440 -38.029  1.00  9.52           C  
ATOM   3410  C   PRO A 216       9.911  -5.768 -38.241  1.00  9.52           C  
ATOM   3411  O   PRO A 216       9.795  -4.552 -38.187  1.00  9.52           O  
ATOM   3412  CB  PRO A 216      12.004  -6.532 -39.348  1.00  9.52           C  
ATOM   3413  CG  PRO A 216      11.558  -7.861 -39.949  1.00  9.52           C  
ATOM   3414  CD  PRO A 216      11.343  -8.784 -38.776  1.00  9.52           C  
ATOM   3415  HA  PRO A 216      11.833  -5.913 -37.266  1.00  9.52           H  
ATOM   3416 1HB  PRO A 216      11.742  -5.674 -39.987  1.00  9.52           H  
ATOM   3417 2HB  PRO A 216      13.086  -6.485 -39.164  1.00  9.52           H  
ATOM   3418 1HG  PRO A 216      10.638  -7.720 -40.549  1.00  9.52           H  
ATOM   3419 2HG  PRO A 216      12.327  -8.236 -40.639  1.00  9.52           H  
ATOM   3420 1HD  PRO A 216      10.441  -9.392 -38.982  1.00  9.52           H  
ATOM   3421 2HD  PRO A 216      12.237  -9.392 -38.627  1.00  9.52           H  
ATOM   3422  N   ASP A 217       8.877  -6.572 -38.412  1.00  9.49           N  
ATOM   3423  CA  ASP A 217       7.575  -6.040 -38.751  1.00  9.49           C  
ATOM   3424  C   ASP A 217       6.858  -5.598 -37.494  1.00  9.49           C  
ATOM   3425  O   ASP A 217       6.061  -4.649 -37.504  1.00  9.49           O  
ATOM   3426  CB  ASP A 217       6.807  -7.110 -39.498  1.00  9.49           C  
ATOM   3427  CG  ASP A 217       7.479  -7.457 -40.832  1.00  9.49           C  
ATOM   3428  OD1 ASP A 217       7.548  -6.605 -41.685  1.00  9.49           O  
ATOM   3429  OD2 ASP A 217       7.948  -8.565 -40.970  1.00  9.49           O  
ATOM   3430  H   ASP A 217       9.003  -7.570 -38.389  1.00  9.49           H  
ATOM   3431  HA  ASP A 217       7.705  -5.178 -39.403  1.00  9.49           H  
ATOM   3432 1HB  ASP A 217       6.736  -8.001 -38.884  1.00  9.49           H  
ATOM   3433 2HB  ASP A 217       5.809  -6.761 -39.689  1.00  9.49           H  
ATOM   3434  N   VAL A 218       7.166  -6.265 -36.396  1.00  9.40           N  
ATOM   3435  CA  VAL A 218       6.574  -5.919 -35.133  1.00  9.40           C  
ATOM   3436  C   VAL A 218       7.369  -4.758 -34.621  1.00  9.40           C  
ATOM   3437  O   VAL A 218       6.814  -3.811 -34.073  1.00  9.40           O  
ATOM   3438  CB  VAL A 218       6.513  -7.083 -34.164  1.00  9.40           C  
ATOM   3439  CG1 VAL A 218       6.032  -6.583 -32.819  1.00  9.40           C  
ATOM   3440  CG2 VAL A 218       5.528  -8.093 -34.734  1.00  9.40           C  
ATOM   3441  H   VAL A 218       7.877  -6.989 -36.422  1.00  9.40           H  
ATOM   3442  HA  VAL A 218       5.548  -5.597 -35.301  1.00  9.40           H  
ATOM   3443  HB  VAL A 218       7.507  -7.528 -34.044  1.00  9.40           H  
ATOM   3444 1HG1 VAL A 218       5.969  -7.400 -32.123  1.00  9.40           H  
ATOM   3445 2HG1 VAL A 218       6.732  -5.840 -32.443  1.00  9.40           H  
ATOM   3446 3HG1 VAL A 218       5.047  -6.129 -32.931  1.00  9.40           H  
ATOM   3447 1HG2 VAL A 218       5.444  -8.927 -34.085  1.00  9.40           H  
ATOM   3448 2HG2 VAL A 218       4.554  -7.620 -34.844  1.00  9.40           H  
ATOM   3449 3HG2 VAL A 218       5.864  -8.426 -35.710  1.00  9.40           H  
ATOM   3450  N   LEU A 219       8.683  -4.809 -34.813  1.00  9.27           N  
ATOM   3451  CA  LEU A 219       9.487  -3.702 -34.357  1.00  9.27           C  
ATOM   3452  C   LEU A 219       9.062  -2.415 -35.094  1.00  9.27           C  
ATOM   3453  O   LEU A 219       8.947  -1.355 -34.476  1.00  9.27           O  
ATOM   3454  CB  LEU A 219      10.948  -4.003 -34.602  1.00  9.27           C  
ATOM   3455  CG  LEU A 219      11.513  -5.170 -33.803  1.00  9.27           C  
ATOM   3456  CD1 LEU A 219      12.959  -5.420 -34.208  1.00  9.27           C  
ATOM   3457  CD2 LEU A 219      11.383  -4.885 -32.385  1.00  9.27           C  
ATOM   3458  H   LEU A 219       9.124  -5.622 -35.250  1.00  9.27           H  
ATOM   3459  HA  LEU A 219       9.324  -3.563 -33.290  1.00  9.27           H  
ATOM   3460 1HB  LEU A 219      11.094  -4.200 -35.660  1.00  9.27           H  
ATOM   3461 2HB  LEU A 219      11.499  -3.133 -34.330  1.00  9.27           H  
ATOM   3462  HG  LEU A 219      10.951  -6.069 -34.023  1.00  9.27           H  
ATOM   3463 1HD1 LEU A 219      13.343  -6.263 -33.638  1.00  9.27           H  
ATOM   3464 2HD1 LEU A 219      13.014  -5.651 -35.264  1.00  9.27           H  
ATOM   3465 3HD1 LEU A 219      13.563  -4.538 -33.995  1.00  9.27           H  
ATOM   3466 1HD2 LEU A 219      11.778  -5.729 -31.815  1.00  9.27           H  
ATOM   3467 2HD2 LEU A 219      11.944  -3.995 -32.179  1.00  9.27           H  
ATOM   3468 3HD2 LEU A 219      10.338  -4.735 -32.135  1.00  9.27           H  
ATOM   3469  N   ASP A 220       8.768  -2.508 -36.408  1.00  9.15           N  
ATOM   3470  CA  ASP A 220       8.248  -1.347 -37.134  1.00  9.15           C  
ATOM   3471  C   ASP A 220       6.867  -0.927 -36.635  1.00  9.15           C  
ATOM   3472  O   ASP A 220       6.578   0.268 -36.584  1.00  9.15           O  
ATOM   3473  CB  ASP A 220       8.251  -1.551 -38.653  1.00  9.15           C  
ATOM   3474  CG  ASP A 220       9.657  -1.365 -39.268  1.00  9.15           C  
ATOM   3475  OD1 ASP A 220      10.513  -0.840 -38.574  1.00  9.15           O  
ATOM   3476  OD2 ASP A 220       9.853  -1.703 -40.412  1.00  9.15           O  
ATOM   3477  H   ASP A 220       8.919  -3.378 -36.916  1.00  9.15           H  
ATOM   3478  HA  ASP A 220       8.926  -0.518 -36.946  1.00  9.15           H  
ATOM   3479 1HB  ASP A 220       7.896  -2.561 -38.880  1.00  9.15           H  
ATOM   3480 2HB  ASP A 220       7.561  -0.847 -39.118  1.00  9.15           H  
ATOM   3481  N   THR A 221       6.025  -1.884 -36.236  1.00  9.07           N  
ATOM   3482  CA  THR A 221       4.708  -1.562 -35.690  1.00  9.07           C  
ATOM   3483  C   THR A 221       4.883  -0.747 -34.407  1.00  9.07           C  
ATOM   3484  O   THR A 221       4.215   0.273 -34.193  1.00  9.07           O  
ATOM   3485  CB  THR A 221       3.916  -2.838 -35.381  1.00  9.07           C  
ATOM   3486  OG1 THR A 221       3.730  -3.586 -36.590  1.00  9.07           O  
ATOM   3487  CG2 THR A 221       2.574  -2.497 -34.770  1.00  9.07           C  
ATOM   3488  H   THR A 221       6.280  -2.866 -36.342  1.00  9.07           H  
ATOM   3489  HA  THR A 221       4.158  -0.964 -36.415  1.00  9.07           H  
ATOM   3490  HB  THR A 221       4.468  -3.441 -34.678  1.00  9.07           H  
ATOM   3491  HG1 THR A 221       4.608  -3.753 -37.017  1.00  9.07           H  
ATOM   3492 1HG2 THR A 221       2.035  -3.413 -34.548  1.00  9.07           H  
ATOM   3493 2HG2 THR A 221       2.732  -1.938 -33.850  1.00  9.07           H  
ATOM   3494 3HG2 THR A 221       1.997  -1.894 -35.470  1.00  9.07           H  
ATOM   3495  N   ILE A 222       5.821  -1.185 -33.563  1.00  9.04           N  
ATOM   3496  CA  ILE A 222       6.107  -0.485 -32.324  1.00  9.04           C  
ATOM   3497  C   ILE A 222       6.568   0.927 -32.662  1.00  9.04           C  
ATOM   3498  O   ILE A 222       6.063   1.901 -32.103  1.00  9.04           O  
ATOM   3499  CB  ILE A 222       7.178  -1.237 -31.493  1.00  9.04           C  
ATOM   3500  CG1 ILE A 222       6.596  -2.586 -30.961  1.00  9.04           C  
ATOM   3501  CG2 ILE A 222       7.693  -0.366 -30.350  1.00  9.04           C  
ATOM   3502  CD1 ILE A 222       7.646  -3.548 -30.386  1.00  9.04           C  
ATOM   3503  H   ILE A 222       6.329  -2.039 -33.790  1.00  9.04           H  
ATOM   3504  HA  ILE A 222       5.192  -0.423 -31.736  1.00  9.04           H  
ATOM   3505  HB  ILE A 222       8.014  -1.485 -32.141  1.00  9.04           H  
ATOM   3506 1HG1 ILE A 222       5.872  -2.365 -30.181  1.00  9.04           H  
ATOM   3507 2HG1 ILE A 222       6.079  -3.087 -31.778  1.00  9.04           H  
ATOM   3508 1HG2 ILE A 222       8.455  -0.915 -29.806  1.00  9.04           H  
ATOM   3509 2HG2 ILE A 222       8.126   0.555 -30.749  1.00  9.04           H  
ATOM   3510 3HG2 ILE A 222       6.874  -0.120 -29.682  1.00  9.04           H  
ATOM   3511 1HD1 ILE A 222       7.153  -4.457 -30.040  1.00  9.04           H  
ATOM   3512 2HD1 ILE A 222       8.362  -3.800 -31.156  1.00  9.04           H  
ATOM   3513 3HD1 ILE A 222       8.160  -3.075 -29.554  1.00  9.04           H  
ATOM   3514  N   SER A 223       7.473   1.059 -33.629  1.00  9.06           N  
ATOM   3515  CA  SER A 223       7.929   2.380 -34.038  1.00  9.06           C  
ATOM   3516  C   SER A 223       6.782   3.252 -34.553  1.00  9.06           C  
ATOM   3517  O   SER A 223       6.687   4.417 -34.188  1.00  9.06           O  
ATOM   3518  CB  SER A 223       8.991   2.273 -35.102  1.00  9.06           C  
ATOM   3519  OG  SER A 223       9.408   3.555 -35.507  1.00  9.06           O  
ATOM   3520  H   SER A 223       7.875   0.228 -34.065  1.00  9.06           H  
ATOM   3521  HA  SER A 223       8.366   2.871 -33.166  1.00  9.06           H  
ATOM   3522 1HB  SER A 223       9.836   1.708 -34.703  1.00  9.06           H  
ATOM   3523 2HB  SER A 223       8.609   1.725 -35.954  1.00  9.06           H  
ATOM   3524  HG  SER A 223       9.454   4.084 -34.703  1.00  9.06           H  
ATOM   3525  N   ALA A 224       5.903   2.694 -35.382  1.00  9.12           N  
ATOM   3526  CA  ALA A 224       4.789   3.437 -35.973  1.00  9.12           C  
ATOM   3527  C   ALA A 224       3.873   4.047 -34.915  1.00  9.12           C  
ATOM   3528  O   ALA A 224       3.308   5.124 -35.110  1.00  9.12           O  
ATOM   3529  CB  ALA A 224       3.974   2.519 -36.864  1.00  9.12           C  
ATOM   3530  H   ALA A 224       6.034   1.723 -35.650  1.00  9.12           H  
ATOM   3531  HA  ALA A 224       5.207   4.247 -36.568  1.00  9.12           H  
ATOM   3532 1HB  ALA A 224       3.166   3.081 -37.326  1.00  9.12           H  
ATOM   3533 2HB  ALA A 224       4.619   2.099 -37.636  1.00  9.12           H  
ATOM   3534 3HB  ALA A 224       3.559   1.712 -36.262  1.00  9.12           H  
ATOM   3535  N   ARG A 225       3.735   3.355 -33.792  1.00  9.21           N  
ATOM   3536  CA  ARG A 225       2.884   3.777 -32.689  1.00  9.21           C  
ATOM   3537  C   ARG A 225       3.570   4.715 -31.681  1.00  9.21           C  
ATOM   3538  O   ARG A 225       2.955   5.106 -30.684  1.00  9.21           O  
ATOM   3539  CB  ARG A 225       2.378   2.542 -31.977  1.00  9.21           C  
ATOM   3540  CG  ARG A 225       1.445   1.686 -32.828  1.00  9.21           C  
ATOM   3541  CD  ARG A 225       1.071   0.431 -32.152  1.00  9.21           C  
ATOM   3542  NE  ARG A 225       0.148  -0.360 -32.954  1.00  9.21           N  
ATOM   3543  CZ  ARG A 225      -0.302  -1.580 -32.614  1.00  9.21           C  
ATOM   3544  NH1 ARG A 225       0.109  -2.138 -31.500  1.00  9.21           N  
ATOM   3545  NH2 ARG A 225      -1.154  -2.215 -33.397  1.00  9.21           N  
ATOM   3546  H   ARG A 225       4.215   2.454 -33.717  1.00  9.21           H  
ATOM   3547  HA  ARG A 225       2.030   4.302 -33.113  1.00  9.21           H  
ATOM   3548 1HB  ARG A 225       3.235   1.920 -31.698  1.00  9.21           H  
ATOM   3549 2HB  ARG A 225       1.860   2.823 -31.063  1.00  9.21           H  
ATOM   3550 1HG  ARG A 225       0.537   2.245 -33.046  1.00  9.21           H  
ATOM   3551 2HG  ARG A 225       1.945   1.430 -33.763  1.00  9.21           H  
ATOM   3552 1HD  ARG A 225       1.970  -0.163 -31.981  1.00  9.21           H  
ATOM   3553 2HD  ARG A 225       0.594   0.655 -31.201  1.00  9.21           H  
ATOM   3554  HE  ARG A 225      -0.188   0.043 -33.818  1.00  9.21           H  
ATOM   3555 1HH1 ARG A 225       0.761  -1.650 -30.903  1.00  9.21           H  
ATOM   3556 2HH1 ARG A 225      -0.229  -3.054 -31.241  1.00  9.21           H  
ATOM   3557 1HH2 ARG A 225      -1.475  -1.781 -34.252  1.00  9.21           H  
ATOM   3558 2HH2 ARG A 225      -1.492  -3.133 -33.136  1.00  9.21           H  
ATOM   3559  N   HIS A 226       4.833   5.067 -31.930  1.00  9.33           N  
ATOM   3560  CA  HIS A 226       5.627   5.900 -31.029  1.00  9.33           C  
ATOM   3561  C   HIS A 226       6.268   7.120 -31.712  1.00  9.33           C  
ATOM   3562  O   HIS A 226       6.272   7.248 -32.936  1.00  9.33           O  
ATOM   3563  CB  HIS A 226       6.705   5.062 -30.324  1.00  9.33           C  
ATOM   3564  CG  HIS A 226       6.187   4.078 -29.291  1.00  9.33           C  
ATOM   3565  ND1 HIS A 226       5.693   2.838 -29.610  1.00  9.33           N  
ATOM   3566  CD2 HIS A 226       6.111   4.177 -27.944  1.00  9.33           C  
ATOM   3567  CE1 HIS A 226       5.328   2.212 -28.508  1.00  9.33           C  
ATOM   3568  NE2 HIS A 226       5.569   3.002 -27.477  1.00  9.33           N  
ATOM   3569  H   HIS A 226       5.292   4.736 -32.779  1.00  9.33           H  
ATOM   3570  HA  HIS A 226       4.975   6.291 -30.251  1.00  9.33           H  
ATOM   3571 1HB  HIS A 226       7.266   4.494 -31.076  1.00  9.33           H  
ATOM   3572 2HB  HIS A 226       7.395   5.703 -29.846  1.00  9.33           H  
ATOM   3573  HD1 HIS A 226       5.665   2.433 -30.531  1.00  9.33           H  
ATOM   3574  HD2 HIS A 226       6.387   4.968 -27.247  1.00  9.33           H  
ATOM   3575  HE1 HIS A 226       4.906   1.210 -28.561  1.00  9.33           H  
ATOM   3576  N   THR A 227       6.768   8.051 -30.897  1.00  9.46           N  
ATOM   3577  CA  THR A 227       7.442   9.251 -31.394  1.00  9.46           C  
ATOM   3578  C   THR A 227       8.853   8.899 -31.869  1.00  9.46           C  
ATOM   3579  O   THR A 227       9.272   7.752 -31.743  1.00  9.46           O  
ATOM   3580  CB  THR A 227       7.457  10.360 -30.325  1.00  9.46           C  
ATOM   3581  OG1 THR A 227       8.199   9.940 -29.184  1.00  9.46           O  
ATOM   3582  CG2 THR A 227       6.042  10.671 -29.901  1.00  9.46           C  
ATOM   3583  H   THR A 227       6.703   7.907 -29.901  1.00  9.46           H  
ATOM   3584  HA  THR A 227       6.888   9.629 -32.254  1.00  9.46           H  
ATOM   3585  HB  THR A 227       7.915  11.257 -30.737  1.00  9.46           H  
ATOM   3586  HG1 THR A 227       8.175  10.629 -28.514  1.00  9.46           H  
ATOM   3587 1HG2 THR A 227       6.053  11.458 -29.147  1.00  9.46           H  
ATOM   3588 2HG2 THR A 227       5.469  11.003 -30.766  1.00  9.46           H  
ATOM   3589 3HG2 THR A 227       5.582   9.776 -29.483  1.00  9.46           H  
ATOM   3590  N   GLU A 228       9.563   9.855 -32.472  1.00  9.52           N  
ATOM   3591  CA  GLU A 228      10.877   9.561 -33.051  1.00  9.52           C  
ATOM   3592  C   GLU A 228      11.982   9.074 -32.098  1.00  9.52           C  
ATOM   3593  O   GLU A 228      12.731   8.169 -32.460  1.00  9.52           O  
ATOM   3594  CB  GLU A 228      11.387  10.796 -33.785  1.00  9.52           C  
ATOM   3595  CG  GLU A 228      10.615  11.133 -35.060  1.00  9.52           C  
ATOM   3596  CD  GLU A 228      11.085  12.408 -35.728  1.00  9.52           C  
ATOM   3597  OE1 GLU A 228      11.903  13.091 -35.158  1.00  9.52           O  
ATOM   3598  OE2 GLU A 228      10.623  12.693 -36.808  1.00  9.52           O  
ATOM   3599  H   GLU A 228       9.181  10.786 -32.546  1.00  9.52           H  
ATOM   3600  HA  GLU A 228      10.726   8.772 -33.790  1.00  9.52           H  
ATOM   3601 1HB  GLU A 228      11.337  11.658 -33.119  1.00  9.52           H  
ATOM   3602 2HB  GLU A 228      12.433  10.651 -34.051  1.00  9.52           H  
ATOM   3603 1HG  GLU A 228      10.724  10.307 -35.764  1.00  9.52           H  
ATOM   3604 2HG  GLU A 228       9.557  11.225 -34.815  1.00  9.52           H  
ATOM   3605  N   LEU A 229      12.119   9.645 -30.896  1.00  9.47           N  
ATOM   3606  CA  LEU A 229      13.162   9.114 -30.015  1.00  9.47           C  
ATOM   3607  C   LEU A 229      12.954   7.640 -29.628  1.00  9.47           C  
ATOM   3608  O   LEU A 229      13.862   6.836 -29.821  1.00  9.47           O  
ATOM   3609  CB  LEU A 229      13.365   9.981 -28.764  1.00  9.47           C  
ATOM   3610  CG  LEU A 229      14.097  11.283 -28.953  1.00  9.47           C  
ATOM   3611  CD1 LEU A 229      13.989  12.093 -27.691  1.00  9.47           C  
ATOM   3612  CD2 LEU A 229      15.551  10.972 -29.234  1.00  9.47           C  
ATOM   3613  H   LEU A 229      11.511  10.398 -30.608  1.00  9.47           H  
ATOM   3614  HA  LEU A 229      14.101   9.161 -30.568  1.00  9.47           H  
ATOM   3615 1HB  LEU A 229      12.414  10.255 -28.347  1.00  9.47           H  
ATOM   3616 2HB  LEU A 229      13.914   9.407 -28.035  1.00  9.47           H  
ATOM   3617  HG  LEU A 229      13.663  11.848 -29.777  1.00  9.47           H  
ATOM   3618 1HD1 LEU A 229      14.531  13.033 -27.803  1.00  9.47           H  
ATOM   3619 2HD1 LEU A 229      12.944  12.303 -27.473  1.00  9.47           H  
ATOM   3620 3HD1 LEU A 229      14.418  11.525 -26.881  1.00  9.47           H  
ATOM   3621 1HD2 LEU A 229      16.109  11.900 -29.357  1.00  9.47           H  
ATOM   3622 2HD2 LEU A 229      15.966  10.409 -28.393  1.00  9.47           H  
ATOM   3623 3HD2 LEU A 229      15.622  10.380 -30.144  1.00  9.47           H  
ATOM   3624  N   PRO A 230      11.757   7.197 -29.165  1.00  9.30           N  
ATOM   3625  CA  PRO A 230      11.460   5.818 -28.834  1.00  9.30           C  
ATOM   3626  C   PRO A 230      11.175   4.941 -30.044  1.00  9.30           C  
ATOM   3627  O   PRO A 230      10.094   4.385 -30.196  1.00  9.30           O  
ATOM   3628  CB  PRO A 230      10.262   5.956 -27.901  1.00  9.30           C  
ATOM   3629  CG  PRO A 230       9.580   7.187 -28.365  1.00  9.30           C  
ATOM   3630  CD  PRO A 230      10.682   8.119 -28.756  1.00  9.30           C  
ATOM   3631  HA  PRO A 230      12.299   5.405 -28.283  1.00  9.30           H  
ATOM   3632 1HB  PRO A 230       9.625   5.061 -27.971  1.00  9.30           H  
ATOM   3633 2HB  PRO A 230      10.602   6.021 -26.858  1.00  9.30           H  
ATOM   3634 1HG  PRO A 230       8.965   6.986 -29.223  1.00  9.30           H  
ATOM   3635 2HG  PRO A 230       8.927   7.595 -27.584  1.00  9.30           H  
ATOM   3636 1HD  PRO A 230      10.312   8.710 -29.547  1.00  9.30           H  
ATOM   3637 2HD  PRO A 230      10.960   8.697 -27.879  1.00  9.30           H  
ATOM   3638  N   LEU A 231      12.195   4.806 -30.878  1.00  9.02           N  
ATOM   3639  CA  LEU A 231      12.194   3.936 -32.046  1.00  9.02           C  
ATOM   3640  C   LEU A 231      12.157   2.463 -31.658  1.00  9.02           C  
ATOM   3641  O   LEU A 231      11.423   1.669 -32.238  1.00  9.02           O  
ATOM   3642  CB  LEU A 231      13.468   4.207 -32.863  1.00  9.02           C  
ATOM   3643  CG  LEU A 231      13.722   3.307 -34.081  1.00  9.02           C  
ATOM   3644  CD1 LEU A 231      12.607   3.445 -35.059  1.00  9.02           C  
ATOM   3645  CD2 LEU A 231      15.039   3.687 -34.705  1.00  9.02           C  
ATOM   3646  H   LEU A 231      13.024   5.349 -30.668  1.00  9.02           H  
ATOM   3647  HA  LEU A 231      11.316   4.164 -32.646  1.00  9.02           H  
ATOM   3648 1HB  LEU A 231      13.429   5.243 -33.212  1.00  9.02           H  
ATOM   3649 2HB  LEU A 231      14.316   4.107 -32.213  1.00  9.02           H  
ATOM   3650  HG  LEU A 231      13.761   2.278 -33.766  1.00  9.02           H  
ATOM   3651 1HD1 LEU A 231      12.782   2.795 -35.917  1.00  9.02           H  
ATOM   3652 2HD1 LEU A 231      11.695   3.159 -34.570  1.00  9.02           H  
ATOM   3653 3HD1 LEU A 231      12.535   4.479 -35.395  1.00  9.02           H  
ATOM   3654 1HD2 LEU A 231      15.223   3.056 -35.567  1.00  9.02           H  
ATOM   3655 2HD2 LEU A 231      15.001   4.729 -35.024  1.00  9.02           H  
ATOM   3656 3HD2 LEU A 231      15.840   3.558 -33.978  1.00  9.02           H  
ATOM   3657  N   LEU A 232      13.070   2.080 -30.766  1.00  8.67           N  
ATOM   3658  CA  LEU A 232      13.305   0.738 -30.181  1.00  8.67           C  
ATOM   3659  C   LEU A 232      13.738  -0.366 -31.145  1.00  8.67           C  
ATOM   3660  O   LEU A 232      14.454  -1.279 -30.740  1.00  8.67           O  
ATOM   3661  CB  LEU A 232      12.035   0.224 -29.480  1.00  8.67           C  
ATOM   3662  CG  LEU A 232      11.771   0.775 -28.121  1.00  8.67           C  
ATOM   3663  CD1 LEU A 232      11.489   2.205 -28.285  1.00  8.67           C  
ATOM   3664  CD2 LEU A 232      10.595   0.046 -27.501  1.00  8.67           C  
ATOM   3665  H   LEU A 232      13.651   2.823 -30.399  1.00  8.67           H  
ATOM   3666  HA  LEU A 232      14.087   0.842 -29.437  1.00  8.67           H  
ATOM   3667 1HB  LEU A 232      11.167   0.437 -30.100  1.00  8.67           H  
ATOM   3668 2HB  LEU A 232      12.117  -0.847 -29.377  1.00  8.67           H  
ATOM   3669  HG  LEU A 232      12.650   0.659 -27.489  1.00  8.67           H  
ATOM   3670 1HD1 LEU A 232      11.291   2.682 -27.375  1.00  8.67           H  
ATOM   3671 2HD1 LEU A 232      12.347   2.674 -28.740  1.00  8.67           H  
ATOM   3672 3HD1 LEU A 232      10.620   2.308 -28.931  1.00  8.67           H  
ATOM   3673 1HD2 LEU A 232      10.388   0.444 -26.518  1.00  8.67           H  
ATOM   3674 2HD2 LEU A 232       9.723   0.177 -28.130  1.00  8.67           H  
ATOM   3675 3HD2 LEU A 232      10.823  -1.006 -27.421  1.00  8.67           H  
ATOM   3676  N   ARG A 233      13.441  -0.201 -32.426  1.00  8.32           N  
ATOM   3677  CA  ARG A 233      13.761  -1.164 -33.465  1.00  8.32           C  
ATOM   3678  C   ARG A 233      15.239  -1.477 -33.554  1.00  8.32           C  
ATOM   3679  O   ARG A 233      15.642  -2.639 -33.529  1.00  8.32           O  
ATOM   3680  CB  ARG A 233      13.281  -0.643 -34.809  1.00  8.32           C  
ATOM   3681  CG  ARG A 233      13.515  -1.568 -35.969  1.00  8.32           C  
ATOM   3682  CD  ARG A 233      13.241  -0.908 -37.240  1.00  8.32           C  
ATOM   3683  NE  ARG A 233      14.229   0.101 -37.582  1.00  8.32           N  
ATOM   3684  CZ  ARG A 233      13.986   1.123 -38.391  1.00  8.32           C  
ATOM   3685  NH1 ARG A 233      12.787   1.272 -38.932  1.00  8.32           N  
ATOM   3686  NH2 ARG A 233      14.974   1.956 -38.632  1.00  8.32           N  
ATOM   3687  H   ARG A 233      12.840   0.577 -32.656  1.00  8.32           H  
ATOM   3688  HA  ARG A 233      13.233  -2.086 -33.237  1.00  8.32           H  
ATOM   3689 1HB  ARG A 233      12.207  -0.434 -34.761  1.00  8.32           H  
ATOM   3690 2HB  ARG A 233      13.782   0.288 -35.045  1.00  8.32           H  
ATOM   3691 1HG  ARG A 233      14.534  -1.878 -35.950  1.00  8.32           H  
ATOM   3692 2HG  ARG A 233      12.882  -2.430 -35.916  1.00  8.32           H  
ATOM   3693 1HD  ARG A 233      13.183  -1.635 -38.051  1.00  8.32           H  
ATOM   3694 2HD  ARG A 233      12.288  -0.405 -37.139  1.00  8.32           H  
ATOM   3695  HE  ARG A 233      15.190   0.029 -37.217  1.00  8.32           H  
ATOM   3696 1HH1 ARG A 233      12.035   0.572 -38.735  1.00  8.32           H  
ATOM   3697 2HH1 ARG A 233      12.598   2.041 -39.550  1.00  8.32           H  
ATOM   3698 1HH2 ARG A 233      15.887   1.748 -38.195  1.00  8.32           H  
ATOM   3699 2HH2 ARG A 233      14.848   2.749 -39.241  1.00  8.32           H  
ATOM   3700  N   GLU A 234      16.063  -0.441 -33.643  1.00  8.01           N  
ATOM   3701  CA  GLU A 234      17.499  -0.638 -33.794  1.00  8.01           C  
ATOM   3702  C   GLU A 234      18.092  -1.280 -32.539  1.00  8.01           C  
ATOM   3703  O   GLU A 234      19.034  -2.083 -32.604  1.00  8.01           O  
ATOM   3704  CB  GLU A 234      18.156   0.701 -34.100  1.00  8.01           C  
ATOM   3705  CG  GLU A 234      17.788   1.295 -35.467  1.00  8.01           C  
ATOM   3706  CD  GLU A 234      18.227   0.479 -36.651  1.00  8.01           C  
ATOM   3707  OE1 GLU A 234      19.371   0.104 -36.702  1.00  8.01           O  
ATOM   3708  OE2 GLU A 234      17.404   0.229 -37.530  1.00  8.01           O  
ATOM   3709  H   GLU A 234      15.683   0.494 -33.626  1.00  8.01           H  
ATOM   3710  HA  GLU A 234      17.670  -1.312 -34.630  1.00  8.01           H  
ATOM   3711 1HB  GLU A 234      17.836   1.413 -33.362  1.00  8.01           H  
ATOM   3712 2HB  GLU A 234      19.239   0.612 -34.030  1.00  8.01           H  
ATOM   3713 1HG  GLU A 234      16.709   1.364 -35.505  1.00  8.01           H  
ATOM   3714 2HG  GLU A 234      18.195   2.301 -35.542  1.00  8.01           H  
ATOM   3715  N   GLY A 235      17.543  -0.916 -31.384  1.00  7.80           N  
ATOM   3716  CA  GLY A 235      17.991  -1.467 -30.118  1.00  7.80           C  
ATOM   3717  C   GLY A 235      17.721  -2.957 -30.118  1.00  7.80           C  
ATOM   3718  O   GLY A 235      18.624  -3.775 -29.917  1.00  7.80           O  
ATOM   3719  H   GLY A 235      16.776  -0.260 -31.394  1.00  7.80           H  
ATOM   3720 1HA  GLY A 235      19.053  -1.272 -29.976  1.00  7.80           H  
ATOM   3721 2HA  GLY A 235      17.447  -0.993 -29.301  1.00  7.80           H  
ATOM   3722  N   LEU A 236      16.471  -3.306 -30.385  1.00  7.72           N  
ATOM   3723  CA  LEU A 236      16.028  -4.679 -30.373  1.00  7.72           C  
ATOM   3724  C   LEU A 236      16.770  -5.523 -31.438  1.00  7.72           C  
ATOM   3725  O   LEU A 236      17.191  -6.638 -31.140  1.00  7.72           O  
ATOM   3726  CB  LEU A 236      14.493  -4.660 -30.469  1.00  7.72           C  
ATOM   3727  CG  LEU A 236      13.765  -4.028 -29.136  1.00  7.72           C  
ATOM   3728  CD1 LEU A 236      12.280  -3.807 -29.347  1.00  7.72           C  
ATOM   3729  CD2 LEU A 236      13.925  -4.944 -27.954  1.00  7.72           C  
ATOM   3730  H   LEU A 236      15.783  -2.575 -30.581  1.00  7.72           H  
ATOM   3731  HA  LEU A 236      16.274  -5.096 -29.400  1.00  7.72           H  
ATOM   3732 1HB  LEU A 236      14.222  -4.036 -31.324  1.00  7.72           H  
ATOM   3733 2HB  LEU A 236      14.123  -5.656 -30.641  1.00  7.72           H  
ATOM   3734  HG  LEU A 236      14.231  -3.067 -28.915  1.00  7.72           H  
ATOM   3735 1HD1 LEU A 236      11.849  -3.377 -28.445  1.00  7.72           H  
ATOM   3736 2HD1 LEU A 236      12.135  -3.120 -30.169  1.00  7.72           H  
ATOM   3737 3HD1 LEU A 236      11.797  -4.757 -29.557  1.00  7.72           H  
ATOM   3738 1HD2 LEU A 236      13.459  -4.494 -27.083  1.00  7.72           H  
ATOM   3739 2HD2 LEU A 236      13.432  -5.878 -28.162  1.00  7.72           H  
ATOM   3740 3HD2 LEU A 236      14.972  -5.108 -27.756  1.00  7.72           H  
ATOM   3741  N   LYS A 237      17.026  -4.976 -32.641  1.00  7.76           N  
ATOM   3742  CA  LYS A 237      17.815  -5.731 -33.634  1.00  7.76           C  
ATOM   3743  C   LYS A 237      19.259  -5.962 -33.154  1.00  7.76           C  
ATOM   3744  O   LYS A 237      19.860  -7.017 -33.394  1.00  7.76           O  
ATOM   3745  CB  LYS A 237      17.869  -5.027 -34.990  1.00  7.76           C  
ATOM   3746  CG  LYS A 237      16.584  -5.036 -35.792  1.00  7.76           C  
ATOM   3747  CD  LYS A 237      16.854  -4.530 -37.205  1.00  7.76           C  
ATOM   3748  CE  LYS A 237      17.219  -3.058 -37.178  1.00  7.76           C  
ATOM   3749  NZ  LYS A 237      17.367  -2.462 -38.539  1.00  7.76           N  
ATOM   3750  H   LYS A 237      16.657  -4.058 -32.880  1.00  7.76           H  
ATOM   3751  HA  LYS A 237      17.342  -6.704 -33.774  1.00  7.76           H  
ATOM   3752 1HB  LYS A 237      18.147  -3.980 -34.831  1.00  7.76           H  
ATOM   3753 2HB  LYS A 237      18.647  -5.481 -35.600  1.00  7.76           H  
ATOM   3754 1HG  LYS A 237      16.182  -6.050 -35.832  1.00  7.76           H  
ATOM   3755 2HG  LYS A 237      15.851  -4.394 -35.312  1.00  7.76           H  
ATOM   3756 1HD  LYS A 237      17.675  -5.094 -37.648  1.00  7.76           H  
ATOM   3757 2HD  LYS A 237      15.964  -4.666 -37.818  1.00  7.76           H  
ATOM   3758 1HE  LYS A 237      16.454  -2.530 -36.658  1.00  7.76           H  
ATOM   3759 2HE  LYS A 237      18.156  -2.926 -36.637  1.00  7.76           H  
ATOM   3760 1HZ  LYS A 237      17.586  -1.457 -38.388  1.00  7.76           H  
ATOM   3761 2HZ  LYS A 237      18.110  -2.912 -39.046  1.00  7.76           H  
ATOM   3762 3HZ  LYS A 237      16.508  -2.543 -39.052  1.00  7.76           H  
ATOM   3763  N   THR A 238      19.836  -4.983 -32.461  1.00  7.91           N  
ATOM   3764  CA  THR A 238      21.189  -5.156 -31.954  1.00  7.91           C  
ATOM   3765  C   THR A 238      21.199  -6.318 -30.969  1.00  7.91           C  
ATOM   3766  O   THR A 238      22.056  -7.213 -31.027  1.00  7.91           O  
ATOM   3767  CB  THR A 238      21.686  -3.874 -31.259  1.00  7.91           C  
ATOM   3768  OG1 THR A 238      21.723  -2.792 -32.215  1.00  7.91           O  
ATOM   3769  CG2 THR A 238      23.065  -4.095 -30.653  1.00  7.91           C  
ATOM   3770  H   THR A 238      19.354  -4.097 -32.294  1.00  7.91           H  
ATOM   3771  HA  THR A 238      21.853  -5.393 -32.784  1.00  7.91           H  
ATOM   3772  HB  THR A 238      21.003  -3.608 -30.462  1.00  7.91           H  
ATOM   3773  HG1 THR A 238      20.794  -2.564 -32.481  1.00  7.91           H  
ATOM   3774 1HG2 THR A 238      23.392  -3.182 -30.159  1.00  7.91           H  
ATOM   3775 2HG2 THR A 238      23.014  -4.906 -29.922  1.00  7.91           H  
ATOM   3776 3HG2 THR A 238      23.772  -4.358 -31.437  1.00  7.91           H  
ATOM   3777  N   PHE A 239      20.207  -6.319 -30.089  1.00  8.14           N  
ATOM   3778  CA  PHE A 239      20.065  -7.335 -29.067  1.00  8.14           C  
ATOM   3779  C   PHE A 239      19.857  -8.696 -29.706  1.00  8.14           C  
ATOM   3780  O   PHE A 239      20.401  -9.689 -29.233  1.00  8.14           O  
ATOM   3781  CB  PHE A 239      18.917  -6.973 -28.166  1.00  8.14           C  
ATOM   3782  CG  PHE A 239      19.193  -5.742 -27.421  1.00  8.14           C  
ATOM   3783  CD1 PHE A 239      20.487  -5.390 -27.091  1.00  8.14           C  
ATOM   3784  CD2 PHE A 239      18.164  -4.900 -27.084  1.00  8.14           C  
ATOM   3785  CE1 PHE A 239      20.734  -4.211 -26.454  1.00  8.14           C  
ATOM   3786  CE2 PHE A 239      18.403  -3.723 -26.458  1.00  8.14           C  
ATOM   3787  CZ  PHE A 239      19.694  -3.372 -26.149  1.00  8.14           C  
ATOM   3788  H   PHE A 239      19.536  -5.547 -30.116  1.00  8.14           H  
ATOM   3789  HA  PHE A 239      20.986  -7.367 -28.481  1.00  8.14           H  
ATOM   3790 1HB  PHE A 239      18.077  -6.777 -28.776  1.00  8.14           H  
ATOM   3791 2HB  PHE A 239      18.670  -7.777 -27.498  1.00  8.14           H  
ATOM   3792  HD1 PHE A 239      21.316  -6.054 -27.352  1.00  8.14           H  
ATOM   3793  HD2 PHE A 239      17.161  -5.177 -27.342  1.00  8.14           H  
ATOM   3794  HE1 PHE A 239      21.759  -3.930 -26.195  1.00  8.14           H  
ATOM   3795  HE2 PHE A 239      17.578  -3.061 -26.213  1.00  8.14           H  
ATOM   3796  HZ  PHE A 239      19.901  -2.428 -25.652  1.00  8.14           H  
ATOM   3797  N   MET A 240      19.096  -8.733 -30.803  1.00  8.48           N  
ATOM   3798  CA  MET A 240      18.853  -9.958 -31.550  1.00  8.48           C  
ATOM   3799  C   MET A 240      20.141 -10.613 -31.965  1.00  8.48           C  
ATOM   3800  O   MET A 240      20.310 -11.820 -31.782  1.00  8.48           O  
ATOM   3801  CB  MET A 240      18.050  -9.645 -32.802  1.00  8.48           C  
ATOM   3802  CG  MET A 240      17.769 -10.754 -33.683  1.00  8.48           C  
ATOM   3803  SD  MET A 240      19.099 -11.049 -34.819  1.00  8.48           S  
ATOM   3804  CE  MET A 240      18.902  -9.606 -35.844  1.00  8.48           C  
ATOM   3805  H   MET A 240      18.646  -7.875 -31.119  1.00  8.48           H  
ATOM   3806  HA  MET A 240      18.299 -10.653 -30.920  1.00  8.48           H  
ATOM   3807 1HB  MET A 240      17.154  -9.130 -32.580  1.00  8.48           H  
ATOM   3808 2HB  MET A 240      18.620  -8.986 -33.409  1.00  8.48           H  
ATOM   3809 1HG  MET A 240      17.556 -11.638 -33.113  1.00  8.48           H  
ATOM   3810 2HG  MET A 240      16.951 -10.519 -34.239  1.00  8.48           H  
ATOM   3811 1HE  MET A 240      19.664  -9.606 -36.624  1.00  8.48           H  
ATOM   3812 2HE  MET A 240      17.911  -9.617 -36.295  1.00  8.48           H  
ATOM   3813 3HE  MET A 240      19.012  -8.707 -35.231  1.00  8.48           H  
ATOM   3814  N   SER A 241      21.074  -9.819 -32.479  1.00  8.91           N  
ATOM   3815  CA  SER A 241      22.328 -10.385 -32.930  1.00  8.91           C  
ATOM   3816  C   SER A 241      23.042 -11.071 -31.768  1.00  8.91           C  
ATOM   3817  O   SER A 241      23.589 -12.167 -31.921  1.00  8.91           O  
ATOM   3818  CB  SER A 241      23.198  -9.299 -33.528  1.00  8.91           C  
ATOM   3819  OG  SER A 241      22.623  -8.776 -34.700  1.00  8.91           O  
ATOM   3820  H   SER A 241      20.876  -8.822 -32.601  1.00  8.91           H  
ATOM   3821  HA  SER A 241      22.115 -11.132 -33.695  1.00  8.91           H  
ATOM   3822 1HB  SER A 241      23.333  -8.501 -32.800  1.00  8.91           H  
ATOM   3823 2HB  SER A 241      24.180  -9.706 -33.752  1.00  8.91           H  
ATOM   3824  HG  SER A 241      21.816  -8.317 -34.412  1.00  8.91           H  
ATOM   3825  N   GLU A 242      23.003 -10.440 -30.594  1.00  9.44           N  
ATOM   3826  CA  GLU A 242      23.636 -11.016 -29.410  1.00  9.44           C  
ATOM   3827  C   GLU A 242      22.869 -12.237 -28.858  1.00  9.44           C  
ATOM   3828  O   GLU A 242      23.474 -13.201 -28.384  1.00  9.44           O  
ATOM   3829  CB  GLU A 242      23.780  -9.952 -28.308  1.00  9.44           C  
ATOM   3830  CG  GLU A 242      24.766  -8.821 -28.645  1.00  9.44           C  
ATOM   3831  CD  GLU A 242      24.960  -7.815 -27.523  1.00  9.44           C  
ATOM   3832  OE1 GLU A 242      24.298  -7.925 -26.522  1.00  9.44           O  
ATOM   3833  OE2 GLU A 242      25.784  -6.943 -27.672  1.00  9.44           O  
ATOM   3834  H   GLU A 242      22.538  -9.529 -30.544  1.00  9.44           H  
ATOM   3835  HA  GLU A 242      24.633 -11.351 -29.692  1.00  9.44           H  
ATOM   3836 1HB  GLU A 242      22.805  -9.498 -28.114  1.00  9.44           H  
ATOM   3837 2HB  GLU A 242      24.107 -10.427 -27.384  1.00  9.44           H  
ATOM   3838 1HG  GLU A 242      25.730  -9.258 -28.900  1.00  9.44           H  
ATOM   3839 2HG  GLU A 242      24.391  -8.299 -29.529  1.00  9.44           H  
ATOM   3840  N   GLN A 243      21.536 -12.197 -28.931  1.00 10.07           N  
ATOM   3841  CA  GLN A 243      20.684 -13.246 -28.369  1.00 10.07           C  
ATOM   3842  C   GLN A 243      20.425 -14.458 -29.267  1.00 10.07           C  
ATOM   3843  O   GLN A 243      20.066 -15.523 -28.761  1.00 10.07           O  
ATOM   3844  CB  GLN A 243      19.353 -12.631 -27.923  1.00 10.07           C  
ATOM   3845  CG  GLN A 243      19.488 -11.666 -26.760  1.00 10.07           C  
ATOM   3846  CD  GLN A 243      19.914 -12.372 -25.479  1.00 10.07           C  
ATOM   3847  OE1 GLN A 243      19.200 -13.259 -24.996  1.00 10.07           O  
ATOM   3848  NE2 GLN A 243      21.066 -12.009 -24.936  1.00 10.07           N  
ATOM   3849  H   GLN A 243      21.098 -11.376 -29.340  1.00 10.07           H  
ATOM   3850  HA  GLN A 243      21.180 -13.616 -27.476  1.00 10.07           H  
ATOM   3851 1HB  GLN A 243      18.912 -12.089 -28.762  1.00 10.07           H  
ATOM   3852 2HB  GLN A 243      18.670 -13.405 -27.635  1.00 10.07           H  
ATOM   3853 1HG  GLN A 243      20.254 -10.942 -27.012  1.00 10.07           H  
ATOM   3854 2HG  GLN A 243      18.540 -11.166 -26.582  1.00 10.07           H  
ATOM   3855 1HE2 GLN A 243      21.387 -12.449 -24.097  1.00 10.07           H  
ATOM   3856 2HE2 GLN A 243      21.616 -11.295 -25.373  1.00 10.07           H  
ATOM   3857  N   LEU A 244      20.656 -14.357 -30.571  1.00 10.76           N  
ATOM   3858  CA  LEU A 244      20.414 -15.530 -31.409  1.00 10.76           C  
ATOM   3859  C   LEU A 244      21.680 -16.341 -31.640  1.00 10.76           C  
ATOM   3860  O   LEU A 244      21.683 -17.258 -32.457  1.00 10.76           O  
ATOM   3861  CB  LEU A 244      19.805 -15.189 -32.769  1.00 10.76           C  
ATOM   3862  CG  LEU A 244      18.454 -14.498 -32.751  1.00 10.76           C  
ATOM   3863  CD1 LEU A 244      17.998 -14.322 -34.170  1.00 10.76           C  
ATOM   3864  CD2 LEU A 244      17.455 -15.270 -31.948  1.00 10.76           C  
ATOM   3865  H   LEU A 244      20.919 -13.463 -30.986  1.00 10.76           H  
ATOM   3866  HA  LEU A 244      19.701 -16.171 -30.895  1.00 10.76           H  
ATOM   3867 1HB  LEU A 244      20.498 -14.524 -33.291  1.00 10.76           H  
ATOM   3868 2HB  LEU A 244      19.706 -16.104 -33.347  1.00 10.76           H  
ATOM   3869  HG  LEU A 244      18.573 -13.518 -32.309  1.00 10.76           H  
ATOM   3870 1HD1 LEU A 244      17.053 -13.796 -34.176  1.00 10.76           H  
ATOM   3871 2HD1 LEU A 244      18.728 -13.771 -34.722  1.00 10.76           H  
ATOM   3872 3HD1 LEU A 244      17.874 -15.297 -34.630  1.00 10.76           H  
ATOM   3873 1HD2 LEU A 244      16.508 -14.730 -31.963  1.00 10.76           H  
ATOM   3874 2HD2 LEU A 244      17.321 -16.259 -32.384  1.00 10.76           H  
ATOM   3875 3HD2 LEU A 244      17.812 -15.367 -30.926  1.00 10.76           H  
ATOM   3876  N   ASP A 245      22.754 -16.006 -30.928  1.00 11.47           N  
ATOM   3877  CA  ASP A 245      24.019 -16.727 -31.031  1.00 11.47           C  
ATOM   3878  C   ASP A 245      23.710 -18.184 -30.590  1.00 11.47           C  
ATOM   3879  O   ASP A 245      23.305 -18.379 -29.443  1.00 11.47           O  
ATOM   3880  CB  ASP A 245      25.065 -16.065 -30.109  1.00 11.47           C  
ATOM   3881  CG  ASP A 245      26.528 -16.586 -30.266  1.00 11.47           C  
ATOM   3882  OD1 ASP A 245      26.751 -17.483 -31.035  1.00 11.47           O  
ATOM   3883  OD2 ASP A 245      27.400 -16.055 -29.610  1.00 11.47           O  
ATOM   3884  H   ASP A 245      22.681 -15.226 -30.286  1.00 11.47           H  
ATOM   3885  HA  ASP A 245      24.385 -16.664 -32.045  1.00 11.47           H  
ATOM   3886 1HB  ASP A 245      25.063 -14.983 -30.291  1.00 11.47           H  
ATOM   3887 2HB  ASP A 245      24.762 -16.203 -29.070  1.00 11.47           H  
ATOM   3888  N   PRO A 246      23.820 -19.208 -31.470  1.00 12.15           N  
ATOM   3889  CA  PRO A 246      23.460 -20.597 -31.211  1.00 12.15           C  
ATOM   3890  C   PRO A 246      24.144 -21.189 -29.992  1.00 12.15           C  
ATOM   3891  O   PRO A 246      25.333 -20.977 -29.762  1.00 12.15           O  
ATOM   3892  CB  PRO A 246      23.950 -21.311 -32.479  1.00 12.15           C  
ATOM   3893  CG  PRO A 246      23.906 -20.258 -33.549  1.00 12.15           C  
ATOM   3894  CD  PRO A 246      24.314 -18.977 -32.849  1.00 12.15           C  
ATOM   3895  HA  PRO A 246      22.367 -20.667 -31.113  1.00 12.15           H  
ATOM   3896 1HB  PRO A 246      24.963 -21.706 -32.313  1.00 12.15           H  
ATOM   3897 2HB  PRO A 246      23.303 -22.174 -32.700  1.00 12.15           H  
ATOM   3898 1HG  PRO A 246      24.580 -20.521 -34.377  1.00 12.15           H  
ATOM   3899 2HG  PRO A 246      22.892 -20.191 -33.973  1.00 12.15           H  
ATOM   3900 1HD  PRO A 246      25.408 -18.827 -32.847  1.00 12.15           H  
ATOM   3901 2HD  PRO A 246      23.774 -18.176 -33.356  1.00 12.15           H  
ATOM   3902  N   VAL A 247      23.390 -21.994 -29.246  1.00 12.74           N  
ATOM   3903  CA  VAL A 247      23.889 -22.656 -28.045  1.00 12.74           C  
ATOM   3904  C   VAL A 247      23.858 -24.177 -28.178  1.00 12.74           C  
ATOM   3905  O   VAL A 247      24.214 -24.894 -27.240  1.00 12.74           O  
ATOM   3906  CB  VAL A 247      23.035 -22.246 -26.838  1.00 12.74           C  
ATOM   3907  CG1 VAL A 247      23.132 -20.738 -26.626  1.00 12.74           C  
ATOM   3908  CG2 VAL A 247      21.590 -22.677 -27.081  1.00 12.74           C  
ATOM   3909  H   VAL A 247      22.419 -22.130 -29.495  1.00 12.74           H  
ATOM   3910  HA  VAL A 247      24.918 -22.341 -27.875  1.00 12.74           H  
ATOM   3911  HB  VAL A 247      23.417 -22.735 -25.943  1.00 12.74           H  
ATOM   3912 1HG1 VAL A 247      22.536 -20.450 -25.762  1.00 12.74           H  
ATOM   3913 2HG1 VAL A 247      24.173 -20.463 -26.456  1.00 12.74           H  
ATOM   3914 3HG1 VAL A 247      22.761 -20.215 -27.509  1.00 12.74           H  
ATOM   3915 1HG2 VAL A 247      20.976 -22.401 -26.227  1.00 12.74           H  
ATOM   3916 2HG2 VAL A 247      21.210 -22.189 -27.977  1.00 12.74           H  
ATOM   3917 3HG2 VAL A 247      21.548 -23.765 -27.219  1.00 12.74           H  
ATOM   3918  N   ASP A 248      23.402 -24.643 -29.338  1.00 13.17           N  
ATOM   3919  CA  ASP A 248      23.238 -26.060 -29.622  1.00 13.17           C  
ATOM   3920  C   ASP A 248      24.270 -26.525 -30.644  1.00 13.17           C  
ATOM   3921  O   ASP A 248      25.244 -27.190 -30.293  1.00 13.17           O  
ATOM   3922  OXT ASP A 248      24.228 -26.062 -31.783  1.00 13.17           O  
ATOM   3923  CB  ASP A 248      21.826 -26.328 -30.164  1.00 13.17           C  
ATOM   3924  CG  ASP A 248      20.710 -26.047 -29.146  1.00 13.17           C  
ATOM   3925  OD1 ASP A 248      20.846 -26.431 -28.013  1.00 13.17           O  
ATOM   3926  OD2 ASP A 248      19.735 -25.440 -29.524  1.00 13.17           O  
ATOM   3927  H   ASP A 248      23.163 -23.974 -30.052  1.00 13.17           H  
ATOM   3928  HA  ASP A 248      23.382 -26.625 -28.700  1.00 13.17           H  
ATOM   3929 1HB  ASP A 248      21.654 -25.712 -31.047  1.00 13.17           H  
ATOM   3930 2HB  ASP A 248      21.752 -27.370 -30.477  1.00 13.17           H  
TER    3931
ENDMDL
