# Supplementary material for: Pan-kinome of Legionella expanded by a bioinformatics survey
Source: Sci Rep. 2022 Dec 16;12:21782. doi: 10.1038/s41598-022-26109-x (PMC9758233; doi:10.1038/s41598-022-26109-x)
Supplement: Supplementary file 9 — Supplementary Information 9. [file 41598_2022_26109_MOESM9_ESM.zip › S15 - Data - 3D structure models of novel kinases/pdb - protein kinase domains - RoseTTAFold/Lsai_0337_1-231.pdb]

PFRMAT TS
TARGET lsai
AUTHOR BAKER-ROBETTA
METHOD    ROSETTA provides both ab initio and
METHOD    comparative models of protein domains.
METHOD    Comparative models are built from structures
METHOD    detected and aligned by HHSEARCH, SPARKS, and
METHOD    Raptor. Loop regions are assembled from fragments and 
METHOD    optimized to fit the aligned template structures.
METHOD    De novo models are built using the Rosetta de
METHOD    novo protocol.  The procedure is fully automated.
MODEL     1
PARENT N/A
REMARK PARENT    N/A
REMARK PARSRC    RoseTTAFold
REMARK SCORE     0.00
ATOM      1  N   MET A   1      -0.388   0.551   1.856  1.00 11.54           N  
ATOM      2  CA  MET A   1       1.043   0.260   1.777  1.00 11.54           C  
ATOM      3  C   MET A   1       1.771   0.992   0.652  1.00 11.54           C  
ATOM      4  O   MET A   1       1.696   0.557  -0.496  1.00 11.54           O  
ATOM      5  CB  MET A   1       1.255  -1.230   1.584  1.00 11.54           C  
ATOM      6  CG  MET A   1       2.703  -1.622   1.430  1.00 11.54           C  
ATOM      7  SD  MET A   1       3.705  -1.365   2.859  1.00 11.54           S  
ATOM      8  CE  MET A   1       5.290  -1.685   2.088  1.00 11.54           C  
ATOM      9 1H   MET A   1      -0.637   0.784   2.807  1.00 11.54           H  
ATOM     10 2H   MET A   1      -0.612   1.326   1.248  1.00 11.54           H  
ATOM     11 3H   MET A   1      -0.909  -0.263   1.564  1.00 11.54           H  
ATOM     12  HA  MET A   1       1.495   0.530   2.728  1.00 11.54           H  
ATOM     13 1HB  MET A   1       0.842  -1.772   2.432  1.00 11.54           H  
ATOM     14 2HB  MET A   1       0.726  -1.558   0.690  1.00 11.54           H  
ATOM     15 1HG  MET A   1       2.772  -2.667   1.145  1.00 11.54           H  
ATOM     16 2HG  MET A   1       3.131  -1.019   0.633  1.00 11.54           H  
ATOM     17 1HE  MET A   1       6.085  -1.574   2.823  1.00 11.54           H  
ATOM     18 2HE  MET A   1       5.301  -2.699   1.688  1.00 11.54           H  
ATOM     19 3HE  MET A   1       5.448  -0.978   1.273  1.00 11.54           H  
ATOM     20  N   PRO A   2       2.373   2.160   0.922  1.00 10.91           N  
ATOM     21  CA  PRO A   2       3.238   2.899   0.021  1.00 10.91           C  
ATOM     22  C   PRO A   2       4.480   2.088  -0.318  1.00 10.91           C  
ATOM     23  O   PRO A   2       5.000   1.374   0.536  1.00 10.91           O  
ATOM     24  CB  PRO A   2       3.613   4.141   0.842  1.00 10.91           C  
ATOM     25  CG  PRO A   2       2.518   4.268   1.879  1.00 10.91           C  
ATOM     26  CD  PRO A   2       2.140   2.842   2.211  1.00 10.91           C  
ATOM     27  HA  PRO A   2       2.684   3.166  -0.889  1.00 10.91           H  
ATOM     28 1HB  PRO A   2       4.609   4.003   1.287  1.00 10.91           H  
ATOM     29 2HB  PRO A   2       3.679   5.018   0.182  1.00 10.91           H  
ATOM     30 1HG  PRO A   2       2.890   4.825   2.754  1.00 10.91           H  
ATOM     31 2HG  PRO A   2       1.675   4.848   1.470  1.00 10.91           H  
ATOM     32 1HD  PRO A   2       2.814   2.442   2.989  1.00 10.91           H  
ATOM     33 2HD  PRO A   2       1.089   2.819   2.508  1.00 10.91           H  
ATOM     34  N   TYR A   3       4.995   2.256  -1.527  1.00 10.12           N  
ATOM     35  CA  TYR A   3       6.245   1.610  -1.917  1.00 10.12           C  
ATOM     36  C   TYR A   3       7.261   2.591  -2.467  1.00 10.12           C  
ATOM     37  O   TYR A   3       6.905   3.609  -3.063  1.00 10.12           O  
ATOM     38  CB  TYR A   3       6.032   0.501  -2.945  1.00 10.12           C  
ATOM     39  CG  TYR A   3       5.304  -0.715  -2.453  1.00 10.12           C  
ATOM     40  CD1 TYR A   3       3.931  -0.773  -2.456  1.00 10.12           C  
ATOM     41  CD2 TYR A   3       6.048  -1.804  -2.012  1.00 10.12           C  
ATOM     42  CE1 TYR A   3       3.297  -1.917  -2.023  1.00 10.12           C  
ATOM     43  CE2 TYR A   3       5.415  -2.944  -1.577  1.00 10.12           C  
ATOM     44  CZ  TYR A   3       4.043  -3.005  -1.583  1.00 10.12           C  
ATOM     45  OH  TYR A   3       3.399  -4.147  -1.160  1.00 10.12           O  
ATOM     46  H   TYR A   3       4.519   2.845  -2.193  1.00 10.12           H  
ATOM     47  HA  TYR A   3       6.687   1.160  -1.028  1.00 10.12           H  
ATOM     48 1HB  TYR A   3       5.483   0.901  -3.797  1.00 10.12           H  
ATOM     49 2HB  TYR A   3       7.001   0.183  -3.312  1.00 10.12           H  
ATOM     50  HD1 TYR A   3       3.343   0.078  -2.800  1.00 10.12           H  
ATOM     51  HD2 TYR A   3       7.140  -1.754  -2.017  1.00 10.12           H  
ATOM     52  HE1 TYR A   3       2.208  -1.962  -2.026  1.00 10.12           H  
ATOM     53  HE2 TYR A   3       6.001  -3.800  -1.235  1.00 10.12           H  
ATOM     54  HH  TYR A   3       2.448  -4.003  -1.184  1.00 10.12           H  
ATOM     55  N   THR A   4       8.527   2.244  -2.296  1.00  9.23           N  
ATOM     56  CA  THR A   4       9.633   2.984  -2.871  1.00  9.23           C  
ATOM     57  C   THR A   4      10.073   2.255  -4.128  1.00  9.23           C  
ATOM     58  O   THR A   4      10.296   1.041  -4.099  1.00  9.23           O  
ATOM     59  CB  THR A   4      10.791   3.117  -1.867  1.00  9.23           C  
ATOM     60  OG1 THR A   4      10.347   3.853  -0.721  1.00  9.23           O  
ATOM     61  CG2 THR A   4      11.995   3.799  -2.493  1.00  9.23           C  
ATOM     62  H   THR A   4       8.729   1.410  -1.764  1.00  9.23           H  
ATOM     63  HA  THR A   4       9.293   3.983  -3.151  1.00  9.23           H  
ATOM     64  HB  THR A   4      11.080   2.131  -1.540  1.00  9.23           H  
ATOM     65  HG1 THR A   4      10.068   4.733  -0.993  1.00  9.23           H  
ATOM     66 1HG2 THR A   4      12.795   3.866  -1.758  1.00  9.23           H  
ATOM     67 2HG2 THR A   4      12.335   3.226  -3.332  1.00  9.23           H  
ATOM     68 3HG2 THR A   4      11.719   4.799  -2.822  1.00  9.23           H  
ATOM     69  N   LYS A   5      10.224   2.991  -5.226  1.00  8.28           N  
ATOM     70  CA  LYS A   5      10.603   2.390  -6.502  1.00  8.28           C  
ATOM     71  C   LYS A   5      11.823   1.493  -6.392  1.00  8.28           C  
ATOM     72  O   LYS A   5      11.821   0.391  -6.926  1.00  8.28           O  
ATOM     73  CB  LYS A   5      10.869   3.470  -7.547  1.00  8.28           C  
ATOM     74  CG  LYS A   5      11.253   2.921  -8.926  1.00  8.28           C  
ATOM     75  CD  LYS A   5      11.414   4.041  -9.954  1.00  8.28           C  
ATOM     76  CE  LYS A   5      11.675   3.496 -11.371  1.00  8.28           C  
ATOM     77  NZ  LYS A   5      13.036   2.877 -11.524  1.00  8.28           N  
ATOM     78  H   LYS A   5      10.036   3.983  -5.181  1.00  8.28           H  
ATOM     79  HA  LYS A   5       9.772   1.775  -6.848  1.00  8.28           H  
ATOM     80 1HB  LYS A   5       9.982   4.093  -7.666  1.00  8.28           H  
ATOM     81 2HB  LYS A   5      11.682   4.112  -7.210  1.00  8.28           H  
ATOM     82 1HG  LYS A   5      12.202   2.378  -8.849  1.00  8.28           H  
ATOM     83 2HG  LYS A   5      10.494   2.220  -9.271  1.00  8.28           H  
ATOM     84 1HD  LYS A   5      10.510   4.651  -9.970  1.00  8.28           H  
ATOM     85 2HD  LYS A   5      12.252   4.673  -9.665  1.00  8.28           H  
ATOM     86 1HE  LYS A   5      10.924   2.743 -11.605  1.00  8.28           H  
ATOM     87 2HE  LYS A   5      11.585   4.317 -12.079  1.00  8.28           H  
ATOM     88 1HZ  LYS A   5      13.148   2.544 -12.463  1.00  8.28           H  
ATOM     89 2HZ  LYS A   5      13.747   3.555 -11.324  1.00  8.28           H  
ATOM     90 3HZ  LYS A   5      13.162   2.073 -10.888  1.00  8.28           H  
ATOM     91  N   LYS A   6      12.847   1.941  -5.672  1.00  7.31           N  
ATOM     92  CA  LYS A   6      14.074   1.165  -5.531  1.00  7.31           C  
ATOM     93  C   LYS A   6      13.834  -0.193  -4.871  1.00  7.31           C  
ATOM     94  O   LYS A   6      14.524  -1.167  -5.170  1.00  7.31           O  
ATOM     95  CB  LYS A   6      15.098   1.951  -4.720  1.00  7.31           C  
ATOM     96  CG  LYS A   6      15.664   3.168  -5.444  1.00  7.31           C  
ATOM     97  CD  LYS A   6      16.663   3.922  -4.571  1.00  7.31           C  
ATOM     98  CE  LYS A   6      17.225   5.145  -5.292  1.00  7.31           C  
ATOM     99  NZ  LYS A   6      18.170   5.913  -4.432  1.00  7.31           N  
ATOM    100  H   LYS A   6      12.780   2.849  -5.238  1.00  7.31           H  
ATOM    101  HA  LYS A   6      14.478   0.984  -6.528  1.00  7.31           H  
ATOM    102 1HB  LYS A   6      14.648   2.284  -3.787  1.00  7.31           H  
ATOM    103 2HB  LYS A   6      15.932   1.297  -4.465  1.00  7.31           H  
ATOM    104 1HG  LYS A   6      16.161   2.845  -6.360  1.00  7.31           H  
ATOM    105 2HG  LYS A   6      14.848   3.839  -5.713  1.00  7.31           H  
ATOM    106 1HD  LYS A   6      16.171   4.245  -3.652  1.00  7.31           H  
ATOM    107 2HD  LYS A   6      17.487   3.260  -4.307  1.00  7.31           H  
ATOM    108 1HE  LYS A   6      17.749   4.820  -6.190  1.00  7.31           H  
ATOM    109 2HE  LYS A   6      16.401   5.798  -5.580  1.00  7.31           H  
ATOM    110 1HZ  LYS A   6      18.519   6.712  -4.943  1.00  7.31           H  
ATOM    111 2HZ  LYS A   6      17.689   6.229  -3.601  1.00  7.31           H  
ATOM    112 3HZ  LYS A   6      18.944   5.320  -4.167  1.00  7.31           H  
ATOM    113  N   VAL A   7      12.866  -0.276  -3.961  1.00  6.36           N  
ATOM    114  CA  VAL A   7      12.611  -1.541  -3.299  1.00  6.36           C  
ATOM    115  C   VAL A   7      11.955  -2.464  -4.288  1.00  6.36           C  
ATOM    116  O   VAL A   7      12.331  -3.630  -4.420  1.00  6.36           O  
ATOM    117  CB  VAL A   7      11.695  -1.362  -2.086  1.00  6.36           C  
ATOM    118  CG1 VAL A   7      11.314  -2.725  -1.514  1.00  6.36           C  
ATOM    119  CG2 VAL A   7      12.412  -0.512  -1.058  1.00  6.36           C  
ATOM    120  H   VAL A   7      12.258   0.515  -3.773  1.00  6.36           H  
ATOM    121  HA  VAL A   7      13.557  -1.973  -2.976  1.00  6.36           H  
ATOM    122  HB  VAL A   7      10.777  -0.863  -2.398  1.00  6.36           H  
ATOM    123 1HG1 VAL A   7      10.654  -2.591  -0.657  1.00  6.36           H  
ATOM    124 2HG1 VAL A   7      10.796  -3.311  -2.279  1.00  6.36           H  
ATOM    125 3HG1 VAL A   7      12.212  -3.255  -1.199  1.00  6.36           H  
ATOM    126 1HG2 VAL A   7      11.767  -0.362  -0.193  1.00  6.36           H  
ATOM    127 2HG2 VAL A   7      13.326  -1.014  -0.748  1.00  6.36           H  
ATOM    128 3HG2 VAL A   7      12.662   0.450  -1.498  1.00  6.36           H  
ATOM    129  N   VAL A   8      10.990  -1.916  -5.011  1.00  5.48           N  
ATOM    130  CA  VAL A   8      10.246  -2.685  -5.984  1.00  5.48           C  
ATOM    131  C   VAL A   8      11.170  -3.187  -7.094  1.00  5.48           C  
ATOM    132  O   VAL A   8      11.101  -4.358  -7.483  1.00  5.48           O  
ATOM    133  CB  VAL A   8       9.120  -1.820  -6.561  1.00  5.48           C  
ATOM    134  CG1 VAL A   8       8.442  -2.540  -7.708  1.00  5.48           C  
ATOM    135  CG2 VAL A   8       8.136  -1.477  -5.435  1.00  5.48           C  
ATOM    136  H   VAL A   8      10.760  -0.931  -4.857  1.00  5.48           H  
ATOM    137  HA  VAL A   8       9.803  -3.545  -5.478  1.00  5.48           H  
ATOM    138  HB  VAL A   8       9.545  -0.899  -6.961  1.00  5.48           H  
ATOM    139 1HG1 VAL A   8       7.657  -1.910  -8.120  1.00  5.48           H  
ATOM    140 2HG1 VAL A   8       9.180  -2.754  -8.484  1.00  5.48           H  
ATOM    141 3HG1 VAL A   8       8.010  -3.474  -7.347  1.00  5.48           H  
ATOM    142 1HG2 VAL A   8       7.340  -0.843  -5.823  1.00  5.48           H  
ATOM    143 2HG2 VAL A   8       7.708  -2.394  -5.029  1.00  5.48           H  
ATOM    144 3HG2 VAL A   8       8.674  -0.946  -4.648  1.00  5.48           H  
ATOM    145  N   ASP A   9      12.060  -2.317  -7.587  1.00  4.72           N  
ATOM    146  CA  ASP A   9      13.008  -2.714  -8.619  1.00  4.72           C  
ATOM    147  C   ASP A   9      13.900  -3.853  -8.134  1.00  4.72           C  
ATOM    148  O   ASP A   9      14.150  -4.806  -8.882  1.00  4.72           O  
ATOM    149  CB  ASP A   9      13.899  -1.537  -9.043  1.00  4.72           C  
ATOM    150  CG  ASP A   9      13.199  -0.452  -9.915  1.00  4.72           C  
ATOM    151  OD1 ASP A   9      12.127  -0.694 -10.418  1.00  4.72           O  
ATOM    152  OD2 ASP A   9      13.779   0.617 -10.084  1.00  4.72           O  
ATOM    153  H   ASP A   9      12.066  -1.363  -7.240  1.00  4.72           H  
ATOM    154  HA  ASP A   9      12.448  -3.061  -9.487  1.00  4.72           H  
ATOM    155 1HB  ASP A   9      14.278  -1.051  -8.141  1.00  4.72           H  
ATOM    156 2HB  ASP A   9      14.760  -1.918  -9.587  1.00  4.72           H  
ATOM    157  N   LYS A  10      14.339  -3.794  -6.866  1.00  4.07           N  
ATOM    158  CA  LYS A  10      15.160  -4.872  -6.337  1.00  4.07           C  
ATOM    159  C   LYS A  10      14.365  -6.159  -6.202  1.00  4.07           C  
ATOM    160  O   LYS A  10      14.862  -7.221  -6.580  1.00  4.07           O  
ATOM    161  CB  LYS A  10      15.778  -4.483  -4.997  1.00  4.07           C  
ATOM    162  CG  LYS A  10      16.885  -3.436  -5.105  1.00  4.07           C  
ATOM    163  CD  LYS A  10      17.429  -3.055  -3.741  1.00  4.07           C  
ATOM    164  CE  LYS A  10      18.516  -2.001  -3.860  1.00  4.07           C  
ATOM    165  NZ  LYS A  10      19.049  -1.599  -2.529  1.00  4.07           N  
ATOM    166  H   LYS A  10      14.135  -2.984  -6.275  1.00  4.07           H  
ATOM    167  HA  LYS A  10      15.972  -5.055  -7.038  1.00  4.07           H  
ATOM    168 1HB  LYS A  10      14.997  -4.070  -4.351  1.00  4.07           H  
ATOM    169 2HB  LYS A  10      16.178  -5.368  -4.503  1.00  4.07           H  
ATOM    170 1HG  LYS A  10      17.698  -3.838  -5.708  1.00  4.07           H  
ATOM    171 2HG  LYS A  10      16.505  -2.550  -5.602  1.00  4.07           H  
ATOM    172 1HD  LYS A  10      16.613  -2.657  -3.132  1.00  4.07           H  
ATOM    173 2HD  LYS A  10      17.835  -3.936  -3.246  1.00  4.07           H  
ATOM    174 1HE  LYS A  10      19.331  -2.396  -4.462  1.00  4.07           H  
ATOM    175 2HE  LYS A  10      18.102  -1.121  -4.355  1.00  4.07           H  
ATOM    176 1HZ  LYS A  10      19.766  -0.898  -2.649  1.00  4.07           H  
ATOM    177 2HZ  LYS A  10      18.298  -1.221  -1.969  1.00  4.07           H  
ATOM    178 3HZ  LYS A  10      19.442  -2.405  -2.065  1.00  4.07           H  
ATOM    179  N   GLU A  11      13.114  -6.088  -5.734  1.00  3.55           N  
ATOM    180  CA  GLU A  11      12.345  -7.324  -5.621  1.00  3.55           C  
ATOM    181  C   GLU A  11      12.150  -7.939  -7.006  1.00  3.55           C  
ATOM    182  O   GLU A  11      12.238  -9.158  -7.169  1.00  3.55           O  
ATOM    183  CB  GLU A  11      10.989  -7.113  -4.934  1.00  3.55           C  
ATOM    184  CG  GLU A  11      11.039  -6.832  -3.407  1.00  3.55           C  
ATOM    185  CD  GLU A  11       9.643  -6.683  -2.749  1.00  3.55           C  
ATOM    186  OE1 GLU A  11       8.679  -6.476  -3.450  1.00  3.55           O  
ATOM    187  OE2 GLU A  11       9.559  -6.821  -1.543  1.00  3.55           O  
ATOM    188  H   GLU A  11      12.723  -5.195  -5.429  1.00  3.55           H  
ATOM    189  HA  GLU A  11      12.918  -8.027  -5.014  1.00  3.55           H  
ATOM    190 1HB  GLU A  11      10.467  -6.283  -5.414  1.00  3.55           H  
ATOM    191 2HB  GLU A  11      10.403  -7.991  -5.079  1.00  3.55           H  
ATOM    192 1HG  GLU A  11      11.563  -7.657  -2.925  1.00  3.55           H  
ATOM    193 2HG  GLU A  11      11.620  -5.925  -3.242  1.00  3.55           H  
ATOM    194  N   GLY A  12      11.942  -7.082  -8.012  1.00  3.15           N  
ATOM    195  CA  GLY A  12      11.790  -7.504  -9.398  1.00  3.15           C  
ATOM    196  C   GLY A  12      13.038  -8.248  -9.860  1.00  3.15           C  
ATOM    197  O   GLY A  12      12.949  -9.358 -10.390  1.00  3.15           O  
ATOM    198  H   GLY A  12      11.861  -6.087  -7.800  1.00  3.15           H  
ATOM    199 1HA  GLY A  12      10.913  -8.143  -9.499  1.00  3.15           H  
ATOM    200 2HA  GLY A  12      11.632  -6.625 -10.024  1.00  3.15           H  
ATOM    201  N   ALA A  13      14.208  -7.643  -9.634  1.00  2.86           N  
ATOM    202  CA  ALA A  13      15.485  -8.240 -10.025  1.00  2.86           C  
ATOM    203  C   ALA A  13      15.655  -9.618  -9.377  1.00  2.86           C  
ATOM    204  O   ALA A  13      16.169 -10.554  -9.999  1.00  2.86           O  
ATOM    205  CB  ALA A  13      16.620  -7.311  -9.623  1.00  2.86           C  
ATOM    206  H   ALA A  13      14.209  -6.719  -9.198  1.00  2.86           H  
ATOM    207  HA  ALA A  13      15.489  -8.369 -11.109  1.00  2.86           H  
ATOM    208 1HB  ALA A  13      17.570  -7.721  -9.918  1.00  2.86           H  
ATOM    209 2HB  ALA A  13      16.478  -6.345 -10.107  1.00  2.86           H  
ATOM    210 3HB  ALA A  13      16.608  -7.179  -8.544  1.00  2.86           H  
ATOM    211  N   ILE A  14      15.187  -9.757  -8.143  1.00  2.65           N  
ATOM    212  CA  ILE A  14      15.273 -11.036  -7.470  1.00  2.65           C  
ATOM    213  C   ILE A  14      14.309 -12.046  -8.036  1.00  2.65           C  
ATOM    214  O   ILE A  14      14.680 -13.193  -8.286  1.00  2.65           O  
ATOM    215  CB  ILE A  14      15.062 -10.863  -5.979  1.00  2.65           C  
ATOM    216  CG1 ILE A  14      16.214 -10.038  -5.479  1.00  2.65           C  
ATOM    217  CG2 ILE A  14      14.894 -12.172  -5.287  1.00  2.65           C  
ATOM    218  CD1 ILE A  14      17.554 -10.635  -5.816  1.00  2.65           C  
ATOM    219  H   ILE A  14      14.796  -8.948  -7.653  1.00  2.65           H  
ATOM    220  HA  ILE A  14      16.275 -11.425  -7.616  1.00  2.65           H  
ATOM    221  HB  ILE A  14      14.164 -10.266  -5.816  1.00  2.65           H  
ATOM    222 1HG1 ILE A  14      16.168  -9.061  -5.918  1.00  2.65           H  
ATOM    223 2HG1 ILE A  14      16.129  -9.937  -4.421  1.00  2.65           H  
ATOM    224 1HG2 ILE A  14      14.743 -12.004  -4.221  1.00  2.65           H  
ATOM    225 2HG2 ILE A  14      14.033 -12.705  -5.694  1.00  2.65           H  
ATOM    226 3HG2 ILE A  14      15.760 -12.727  -5.447  1.00  2.65           H  
ATOM    227 1HD1 ILE A  14      18.334  -9.984  -5.436  1.00  2.65           H  
ATOM    228 2HD1 ILE A  14      17.646 -11.618  -5.382  1.00  2.65           H  
ATOM    229 3HD1 ILE A  14      17.656 -10.716  -6.895  1.00  2.65           H  
ATOM    230  N   ALA A  15      13.082 -11.637  -8.291  1.00  2.50           N  
ATOM    231  CA  ALA A  15      12.129 -12.565  -8.855  1.00  2.50           C  
ATOM    232  C   ALA A  15      12.663 -13.103 -10.182  1.00  2.50           C  
ATOM    233  O   ALA A  15      12.566 -14.305 -10.445  1.00  2.50           O  
ATOM    234  CB  ALA A  15      10.803 -11.872  -9.038  1.00  2.50           C  
ATOM    235  H   ALA A  15      12.801 -10.680  -8.074  1.00  2.50           H  
ATOM    236  HA  ALA A  15      12.011 -13.407  -8.173  1.00  2.50           H  
ATOM    237 1HB  ALA A  15      10.098 -12.553  -9.469  1.00  2.50           H  
ATOM    238 2HB  ALA A  15      10.437 -11.509  -8.074  1.00  2.50           H  
ATOM    239 3HB  ALA A  15      10.956 -11.038  -9.696  1.00  2.50           H  
ATOM    240  N   GLU A  16      13.298 -12.234 -10.987  1.00  2.39           N  
ATOM    241  CA  GLU A  16      13.889 -12.675 -12.248  1.00  2.39           C  
ATOM    242  C   GLU A  16      14.972 -13.712 -12.009  1.00  2.39           C  
ATOM    243  O   GLU A  16      14.997 -14.746 -12.673  1.00  2.39           O  
ATOM    244  CB  GLU A  16      14.534 -11.495 -12.994  1.00  2.39           C  
ATOM    245  CG  GLU A  16      15.049 -11.770 -14.465  1.00  2.39           C  
ATOM    246  CD  GLU A  16      16.414 -12.438 -14.585  1.00  2.39           C  
ATOM    247  OE1 GLU A  16      17.142 -12.446 -13.634  1.00  2.39           O  
ATOM    248  OE2 GLU A  16      16.738 -12.893 -15.660  1.00  2.39           O  
ATOM    249  H   GLU A  16      13.340 -11.247 -10.724  1.00  2.39           H  
ATOM    250  HA  GLU A  16      13.105 -13.114 -12.864  1.00  2.39           H  
ATOM    251 1HB  GLU A  16      13.809 -10.678 -13.056  1.00  2.39           H  
ATOM    252 2HB  GLU A  16      15.381 -11.123 -12.419  1.00  2.39           H  
ATOM    253 1HG  GLU A  16      14.354 -12.396 -14.975  1.00  2.39           H  
ATOM    254 2HG  GLU A  16      15.084 -10.817 -14.992  1.00  2.39           H  
ATOM    255  N   ALA A  17      15.845 -13.471 -11.023  1.00  2.30           N  
ATOM    256  CA  ALA A  17      16.949 -14.392 -10.775  1.00  2.30           C  
ATOM    257  C   ALA A  17      16.452 -15.786 -10.423  1.00  2.30           C  
ATOM    258  O   ALA A  17      16.996 -16.804 -10.879  1.00  2.30           O  
ATOM    259  CB  ALA A  17      17.815 -13.853  -9.648  1.00  2.30           C  
ATOM    260  H   ALA A  17      15.783 -12.600 -10.493  1.00  2.30           H  
ATOM    261  HA  ALA A  17      17.539 -14.456 -11.691  1.00  2.30           H  
ATOM    262 1HB  ALA A  17      18.651 -14.517  -9.489  1.00  2.30           H  
ATOM    263 2HB  ALA A  17      18.181 -12.859  -9.916  1.00  2.30           H  
ATOM    264 3HB  ALA A  17      17.221 -13.785  -8.737  1.00  2.30           H  
ATOM    265  N   VAL A  18      15.389 -15.822  -9.631  1.00  2.23           N  
ATOM    266  CA  VAL A  18      14.813 -17.073  -9.185  1.00  2.23           C  
ATOM    267  C   VAL A  18      14.111 -17.755 -10.354  1.00  2.23           C  
ATOM    268  O   VAL A  18      14.288 -18.955 -10.581  1.00  2.23           O  
ATOM    269  CB  VAL A  18      13.847 -16.797  -8.029  1.00  2.23           C  
ATOM    270  CG1 VAL A  18      13.121 -18.072  -7.593  1.00  2.23           C  
ATOM    271  CG2 VAL A  18      14.624 -16.185  -6.891  1.00  2.23           C  
ATOM    272  H   VAL A  18      14.996 -14.936  -9.297  1.00  2.23           H  
ATOM    273  HA  VAL A  18      15.618 -17.718  -8.827  1.00  2.23           H  
ATOM    274  HB  VAL A  18      13.097 -16.088  -8.369  1.00  2.23           H  
ATOM    275 1HG1 VAL A  18      12.430 -17.836  -6.790  1.00  2.23           H  
ATOM    276 2HG1 VAL A  18      12.577 -18.484  -8.423  1.00  2.23           H  
ATOM    277 3HG1 VAL A  18      13.840 -18.800  -7.242  1.00  2.23           H  
ATOM    278 1HG2 VAL A  18      13.951 -15.950  -6.073  1.00  2.23           H  
ATOM    279 2HG2 VAL A  18      15.380 -16.887  -6.569  1.00  2.23           H  
ATOM    280 3HG2 VAL A  18      15.109 -15.281  -7.224  1.00  2.23           H  
ATOM    281  N   SER A  19      13.341 -16.974 -11.119  1.00  2.19           N  
ATOM    282  CA  SER A  19      12.609 -17.483 -12.270  1.00  2.19           C  
ATOM    283  C   SER A  19      13.544 -18.078 -13.289  1.00  2.19           C  
ATOM    284  O   SER A  19      13.242 -19.128 -13.851  1.00  2.19           O  
ATOM    285  CB  SER A  19      11.755 -16.413 -12.880  1.00  2.19           C  
ATOM    286  OG  SER A  19      11.045 -16.923 -13.966  1.00  2.19           O  
ATOM    287  H   SER A  19      13.240 -15.985 -10.887  1.00  2.19           H  
ATOM    288  HA  SER A  19      11.950 -18.281 -11.940  1.00  2.19           H  
ATOM    289 1HB  SER A  19      11.072 -16.053 -12.135  1.00  2.19           H  
ATOM    290 2HB  SER A  19      12.372 -15.575 -13.191  1.00  2.19           H  
ATOM    291  HG  SER A  19      11.673 -16.966 -14.690  1.00  2.19           H  
ATOM    292  N   VAL A  20      14.674 -17.430 -13.537  1.00  2.17           N  
ATOM    293  CA  VAL A  20      15.652 -17.965 -14.459  1.00  2.17           C  
ATOM    294  C   VAL A  20      16.176 -19.318 -14.053  1.00  2.17           C  
ATOM    295  O   VAL A  20      16.282 -20.210 -14.887  1.00  2.17           O  
ATOM    296  CB  VAL A  20      16.819 -17.032 -14.656  1.00  2.17           C  
ATOM    297  CG1 VAL A  20      17.873 -17.749 -15.401  1.00  2.17           C  
ATOM    298  CG2 VAL A  20      16.393 -15.871 -15.450  1.00  2.17           C  
ATOM    299  H   VAL A  20      14.869 -16.542 -13.065  1.00  2.17           H  
ATOM    300  HA  VAL A  20      15.158 -18.083 -15.423  1.00  2.17           H  
ATOM    301  HB  VAL A  20      17.213 -16.715 -13.683  1.00  2.17           H  
ATOM    302 1HG1 VAL A  20      18.715 -17.086 -15.541  1.00  2.17           H  
ATOM    303 2HG1 VAL A  20      18.196 -18.624 -14.837  1.00  2.17           H  
ATOM    304 3HG1 VAL A  20      17.466 -18.059 -16.358  1.00  2.17           H  
ATOM    305 1HG2 VAL A  20      17.249 -15.221 -15.605  1.00  2.17           H  
ATOM    306 2HG2 VAL A  20      16.020 -16.212 -16.403  1.00  2.17           H  
ATOM    307 3HG2 VAL A  20      15.621 -15.329 -14.935  1.00  2.17           H  
ATOM    308  N   GLU A  21      16.512 -19.491 -12.771  1.00  2.18           N  
ATOM    309  CA  GLU A  21      16.995 -20.799 -12.366  1.00  2.18           C  
ATOM    310  C   GLU A  21      15.897 -21.848 -12.559  1.00  2.18           C  
ATOM    311  O   GLU A  21      16.171 -22.961 -13.020  1.00  2.18           O  
ATOM    312  CB  GLU A  21      17.474 -20.758 -10.933  1.00  2.18           C  
ATOM    313  CG  GLU A  21      18.005 -22.085 -10.412  1.00  2.18           C  
ATOM    314  CD  GLU A  21      19.243 -22.643 -11.084  1.00  2.18           C  
ATOM    315  OE1 GLU A  21      19.929 -21.918 -11.768  1.00  2.18           O  
ATOM    316  OE2 GLU A  21      19.513 -23.808 -10.873  1.00  2.18           O  
ATOM    317  H   GLU A  21      16.448 -18.721 -12.102  1.00  2.18           H  
ATOM    318  HA  GLU A  21      17.840 -21.068 -12.997  1.00  2.18           H  
ATOM    319 1HB  GLU A  21      18.256 -20.008 -10.832  1.00  2.18           H  
ATOM    320 2HB  GLU A  21      16.646 -20.451 -10.295  1.00  2.18           H  
ATOM    321 1HG  GLU A  21      18.254 -21.944  -9.383  1.00  2.18           H  
ATOM    322 2HG  GLU A  21      17.199 -22.805 -10.476  1.00  2.18           H  
ATOM    323  N   ILE A  22      14.648 -21.485 -12.271  1.00  2.20           N  
ATOM    324  CA  ILE A  22      13.528 -22.395 -12.492  1.00  2.20           C  
ATOM    325  C   ILE A  22      13.386 -22.725 -13.976  1.00  2.20           C  
ATOM    326  O   ILE A  22      13.200 -23.887 -14.347  1.00  2.20           O  
ATOM    327  CB  ILE A  22      12.233 -21.788 -11.940  1.00  2.20           C  
ATOM    328  CG1 ILE A  22      12.333 -21.761 -10.423  1.00  2.20           C  
ATOM    329  CG2 ILE A  22      11.000 -22.517 -12.443  1.00  2.20           C  
ATOM    330  CD1 ILE A  22      11.292 -20.953  -9.780  1.00  2.20           C  
ATOM    331  H   ILE A  22      14.476 -20.558 -11.870  1.00  2.20           H  
ATOM    332  HA  ILE A  22      13.725 -23.320 -11.953  1.00  2.20           H  
ATOM    333  HB  ILE A  22      12.173 -20.757 -12.265  1.00  2.20           H  
ATOM    334 1HG1 ILE A  22      12.269 -22.782 -10.044  1.00  2.20           H  
ATOM    335 2HG1 ILE A  22      13.302 -21.346 -10.149  1.00  2.20           H  
ATOM    336 1HG2 ILE A  22      10.107 -22.041 -12.043  1.00  2.20           H  
ATOM    337 2HG2 ILE A  22      10.972 -22.482 -13.533  1.00  2.20           H  
ATOM    338 3HG2 ILE A  22      11.037 -23.534 -12.116  1.00  2.20           H  
ATOM    339 1HD1 ILE A  22      11.429 -20.963  -8.700  1.00  2.20           H  
ATOM    340 2HD1 ILE A  22      11.387 -19.952 -10.148  1.00  2.20           H  
ATOM    341 3HD1 ILE A  22      10.311 -21.349 -10.028  1.00  2.20           H  
ATOM    342  N   ALA A  23      13.483 -21.702 -14.828  1.00  2.25           N  
ATOM    343  CA  ALA A  23      13.393 -21.889 -16.265  1.00  2.25           C  
ATOM    344  C   ALA A  23      14.483 -22.816 -16.750  1.00  2.25           C  
ATOM    345  O   ALA A  23      14.238 -23.712 -17.561  1.00  2.25           O  
ATOM    346  CB  ALA A  23      13.527 -20.545 -16.973  1.00  2.25           C  
ATOM    347  H   ALA A  23      13.618 -20.767 -14.460  1.00  2.25           H  
ATOM    348  HA  ALA A  23      12.438 -22.345 -16.493  1.00  2.25           H  
ATOM    349 1HB  ALA A  23      13.452 -20.683 -18.050  1.00  2.25           H  
ATOM    350 2HB  ALA A  23      12.754 -19.867 -16.641  1.00  2.25           H  
ATOM    351 3HB  ALA A  23      14.495 -20.117 -16.738  1.00  2.25           H  
ATOM    352  N   LYS A  24      15.686 -22.655 -16.202  1.00  2.30           N  
ATOM    353  CA  LYS A  24      16.796 -23.483 -16.615  1.00  2.30           C  
ATOM    354  C   LYS A  24      16.519 -24.932 -16.196  1.00  2.30           C  
ATOM    355  O   LYS A  24      16.651 -25.848 -17.009  1.00  2.30           O  
ATOM    356  CB  LYS A  24      18.104 -22.904 -16.056  1.00  2.30           C  
ATOM    357  CG  LYS A  24      19.401 -23.579 -16.533  1.00  2.30           C  
ATOM    358  CD  LYS A  24      20.646 -22.769 -16.074  1.00  2.30           C  
ATOM    359  CE  LYS A  24      21.953 -23.399 -16.580  1.00  2.30           C  
ATOM    360  NZ  LYS A  24      23.180 -22.597 -16.199  1.00  2.30           N  
ATOM    361  H   LYS A  24      15.844 -21.903 -15.532  1.00  2.30           H  
ATOM    362  HA  LYS A  24      16.861 -23.456 -17.703  1.00  2.30           H  
ATOM    363 1HB  LYS A  24      18.162 -21.843 -16.308  1.00  2.30           H  
ATOM    364 2HB  LYS A  24      18.081 -22.970 -14.964  1.00  2.30           H  
ATOM    365 1HG  LYS A  24      19.454 -24.587 -16.117  1.00  2.30           H  
ATOM    366 2HG  LYS A  24      19.399 -23.648 -17.620  1.00  2.30           H  
ATOM    367 1HD  LYS A  24      20.577 -21.747 -16.445  1.00  2.30           H  
ATOM    368 2HD  LYS A  24      20.666 -22.733 -14.980  1.00  2.30           H  
ATOM    369 1HE  LYS A  24      22.042 -24.394 -16.150  1.00  2.30           H  
ATOM    370 2HE  LYS A  24      21.916 -23.483 -17.666  1.00  2.30           H  
ATOM    371 1HZ  LYS A  24      24.000 -23.063 -16.549  1.00  2.30           H  
ATOM    372 2HZ  LYS A  24      23.170 -21.639 -16.610  1.00  2.30           H  
ATOM    373 3HZ  LYS A  24      23.241 -22.519 -15.200  1.00  2.30           H  
ATOM    374  N   LYS A  25      16.030 -25.141 -14.962  1.00  2.33           N  
ATOM    375  CA  LYS A  25      15.713 -26.493 -14.485  1.00  2.33           C  
ATOM    376  C   LYS A  25      14.622 -27.138 -15.340  1.00  2.33           C  
ATOM    377  O   LYS A  25      14.649 -28.341 -15.598  1.00  2.33           O  
ATOM    378  CB  LYS A  25      15.254 -26.485 -13.017  1.00  2.33           C  
ATOM    379  CG  LYS A  25      16.345 -26.211 -11.983  1.00  2.33           C  
ATOM    380  CD  LYS A  25      15.786 -26.290 -10.559  1.00  2.33           C  
ATOM    381  CE  LYS A  25      16.847 -25.951  -9.517  1.00  2.33           C  
ATOM    382  NZ  LYS A  25      18.025 -26.847  -9.605  1.00  2.33           N  
ATOM    383  H   LYS A  25      15.922 -24.350 -14.325  1.00  2.33           H  
ATOM    384  HA  LYS A  25      16.611 -27.104 -14.568  1.00  2.33           H  
ATOM    385 1HB  LYS A  25      14.496 -25.710 -12.890  1.00  2.33           H  
ATOM    386 2HB  LYS A  25      14.789 -27.439 -12.774  1.00  2.33           H  
ATOM    387 1HG  LYS A  25      17.142 -26.942 -12.093  1.00  2.33           H  
ATOM    388 2HG  LYS A  25      16.767 -25.219 -12.142  1.00  2.33           H  
ATOM    389 1HD  LYS A  25      14.965 -25.578 -10.463  1.00  2.33           H  
ATOM    390 2HD  LYS A  25      15.403 -27.286 -10.364  1.00  2.33           H  
ATOM    391 1HE  LYS A  25      17.175 -24.931  -9.661  1.00  2.33           H  
ATOM    392 2HE  LYS A  25      16.406 -26.043  -8.524  1.00  2.33           H  
ATOM    393 1HZ  LYS A  25      18.696 -26.582  -8.896  1.00  2.33           H  
ATOM    394 2HZ  LYS A  25      17.739 -27.804  -9.461  1.00  2.33           H  
ATOM    395 3HZ  LYS A  25      18.445 -26.743 -10.524  1.00  2.33           H  
ATOM    396  N   ALA A  26      13.677 -26.321 -15.800  1.00  2.34           N  
ATOM    397  CA  ALA A  26      12.553 -26.760 -16.614  1.00  2.34           C  
ATOM    398  C   ALA A  26      12.925 -26.965 -18.092  1.00  2.34           C  
ATOM    399  O   ALA A  26      12.102 -27.428 -18.878  1.00  2.34           O  
ATOM    400  CB  ALA A  26      11.432 -25.727 -16.509  1.00  2.34           C  
ATOM    401  H   ALA A  26      13.711 -25.337 -15.528  1.00  2.34           H  
ATOM    402  HA  ALA A  26      12.207 -27.715 -16.221  1.00  2.34           H  
ATOM    403 1HB  ALA A  26      10.571 -26.044 -17.077  1.00  2.34           H  
ATOM    404 2HB  ALA A  26      11.150 -25.603 -15.463  1.00  2.34           H  
ATOM    405 3HB  ALA A  26      11.791 -24.777 -16.900  1.00  2.34           H  
ATOM    406  N   GLY A  27      14.136 -26.586 -18.499  1.00  2.35           N  
ATOM    407  CA  GLY A  27      14.522 -26.704 -19.900  1.00  2.35           C  
ATOM    408  C   GLY A  27      13.991 -25.564 -20.786  1.00  2.35           C  
ATOM    409  O   GLY A  27      13.972 -25.694 -22.012  1.00  2.35           O  
ATOM    410  H   GLY A  27      14.827 -26.228 -17.841  1.00  2.35           H  
ATOM    411 1HA  GLY A  27      15.610 -26.726 -19.957  1.00  2.35           H  
ATOM    412 2HA  GLY A  27      14.170 -27.659 -20.286  1.00  2.35           H  
ATOM    413  N   MET A  28      13.526 -24.470 -20.179  1.00  2.38           N  
ATOM    414  CA  MET A  28      12.977 -23.330 -20.912  1.00  2.38           C  
ATOM    415  C   MET A  28      14.066 -22.318 -21.260  1.00  2.38           C  
ATOM    416  O   MET A  28      14.959 -22.049 -20.453  1.00  2.38           O  
ATOM    417  CB  MET A  28      11.867 -22.665 -20.108  1.00  2.38           C  
ATOM    418  CG  MET A  28      11.209 -21.468 -20.781  1.00  2.38           C  
ATOM    419  SD  MET A  28      10.258 -21.900 -22.243  1.00  2.38           S  
ATOM    420  CE  MET A  28       9.976 -20.283 -22.927  1.00  2.38           C  
ATOM    421  H   MET A  28      13.595 -24.403 -19.165  1.00  2.38           H  
ATOM    422  HA  MET A  28      12.553 -23.693 -21.849  1.00  2.38           H  
ATOM    423 1HB  MET A  28      11.083 -23.395 -19.910  1.00  2.38           H  
ATOM    424 2HB  MET A  28      12.252 -22.349 -19.148  1.00  2.38           H  
ATOM    425 1HG  MET A  28      10.573 -20.980 -20.094  1.00  2.38           H  
ATOM    426 2HG  MET A  28      11.969 -20.746 -21.069  1.00  2.38           H  
ATOM    427 1HE  MET A  28       9.402 -20.368 -23.848  1.00  2.38           H  
ATOM    428 2HE  MET A  28       9.426 -19.677 -22.208  1.00  2.38           H  
ATOM    429 3HE  MET A  28      10.941 -19.817 -23.143  1.00  2.38           H  
ATOM    430  N   SER A  29      14.010 -21.769 -22.471  1.00  2.49           N  
ATOM    431  CA  SER A  29      15.003 -20.789 -22.883  1.00  2.49           C  
ATOM    432  C   SER A  29      14.624 -19.339 -22.577  1.00  2.49           C  
ATOM    433  O   SER A  29      13.588 -18.840 -23.014  1.00  2.49           O  
ATOM    434  CB  SER A  29      15.275 -20.915 -24.361  1.00  2.49           C  
ATOM    435  OG  SER A  29      15.851 -22.151 -24.672  1.00  2.49           O  
ATOM    436  H   SER A  29      13.266 -22.034 -23.101  1.00  2.49           H  
ATOM    437  HA  SER A  29      15.929 -21.009 -22.351  1.00  2.49           H  
ATOM    438 1HB  SER A  29      14.348 -20.790 -24.914  1.00  2.49           H  
ATOM    439 2HB  SER A  29      15.952 -20.118 -24.654  1.00  2.49           H  
ATOM    440  HG  SER A  29      16.596 -22.256 -24.072  1.00  2.49           H  
ATOM    441  N   HIS A  30      15.519 -18.676 -21.855  1.00  2.71           N  
ATOM    442  CA  HIS A  30      15.459 -17.265 -21.459  1.00  2.71           C  
ATOM    443  C   HIS A  30      16.861 -16.708 -21.681  1.00  2.71           C  
ATOM    444  O   HIS A  30      17.562 -16.474 -20.705  1.00  2.71           O  
ATOM    445  CB  HIS A  30      15.076 -17.073 -19.989  1.00  2.71           C  
ATOM    446  CG  HIS A  30      14.789 -15.612 -19.637  1.00  2.71           C  
ATOM    447  ND1 HIS A  30      15.566 -14.879 -18.755  1.00  2.71           N  
ATOM    448  CD2 HIS A  30      13.809 -14.782 -20.045  1.00  2.71           C  
ATOM    449  CE1 HIS A  30      15.066 -13.660 -18.640  1.00  2.71           C  
ATOM    450  NE2 HIS A  30      14.003 -13.573 -19.421  1.00  2.71           N  
ATOM    451  H   HIS A  30      16.318 -19.212 -21.542  1.00  2.71           H  
ATOM    452  HA  HIS A  30      14.729 -16.721 -22.056  1.00  2.71           H  
ATOM    453 1HB  HIS A  30      14.185 -17.659 -19.773  1.00  2.71           H  
ATOM    454 2HB  HIS A  30      15.876 -17.438 -19.344  1.00  2.71           H  
ATOM    455  HD1 HIS A  30      16.372 -15.190 -18.248  1.00  2.71           H  
ATOM    456  HD2 HIS A  30      12.983 -14.909 -20.710  1.00  2.71           H  
ATOM    457  HE1 HIS A  30      15.539 -12.925 -17.976  1.00  2.71           H  
ATOM    458  N   PRO A  31      17.261 -16.392 -22.922  1.00  3.09           N  
ATOM    459  CA  PRO A  31      18.636 -16.218 -23.423  1.00  3.09           C  
ATOM    460  C   PRO A  31      19.640 -15.485 -22.520  1.00  3.09           C  
ATOM    461  O   PRO A  31      20.844 -15.716 -22.616  1.00  3.09           O  
ATOM    462  CB  PRO A  31      18.390 -15.416 -24.704  1.00  3.09           C  
ATOM    463  CG  PRO A  31      17.018 -15.853 -25.171  1.00  3.09           C  
ATOM    464  CD  PRO A  31      16.220 -16.059 -23.919  1.00  3.09           C  
ATOM    465  HA  PRO A  31      19.035 -17.213 -23.682  1.00  3.09           H  
ATOM    466 1HB  PRO A  31      18.442 -14.338 -24.484  1.00  3.09           H  
ATOM    467 2HB  PRO A  31      19.180 -15.630 -25.438  1.00  3.09           H  
ATOM    468 1HG  PRO A  31      16.573 -15.087 -25.826  1.00  3.09           H  
ATOM    469 2HG  PRO A  31      17.100 -16.769 -25.776  1.00  3.09           H  
ATOM    470 1HD  PRO A  31      15.674 -15.141 -23.632  1.00  3.09           H  
ATOM    471 2HD  PRO A  31      15.550 -16.905 -24.082  1.00  3.09           H  
ATOM    472  N   ALA A  32      19.170 -14.601 -21.653  1.00  3.67           N  
ATOM    473  CA  ALA A  32      20.051 -13.844 -20.767  1.00  3.67           C  
ATOM    474  C   ALA A  32      20.430 -14.657 -19.513  1.00  3.67           C  
ATOM    475  O   ALA A  32      21.188 -14.191 -18.661  1.00  3.67           O  
ATOM    476  CB  ALA A  32      19.380 -12.543 -20.364  1.00  3.67           C  
ATOM    477  H   ALA A  32      18.172 -14.454 -21.582  1.00  3.67           H  
ATOM    478  HA  ALA A  32      20.965 -13.621 -21.312  1.00  3.67           H  
ATOM    479 1HB  ALA A  32      20.057 -11.978 -19.739  1.00  3.67           H  
ATOM    480 2HB  ALA A  32      19.146 -11.969 -21.247  1.00  3.67           H  
ATOM    481 3HB  ALA A  32      18.462 -12.759 -19.812  1.00  3.67           H  
ATOM    482  N   PHE A  33      19.910 -15.877 -19.407  1.00  4.46           N  
ATOM    483  CA  PHE A  33      20.068 -16.734 -18.228  1.00  4.46           C  
ATOM    484  C   PHE A  33      21.471 -17.020 -17.685  1.00  4.46           C  
ATOM    485  O   PHE A  33      21.611 -17.203 -16.475  1.00  4.46           O  
ATOM    486  CB  PHE A  33      19.367 -18.071 -18.522  1.00  4.46           C  
ATOM    487  CG  PHE A  33      20.011 -19.002 -19.534  1.00  4.46           C  
ATOM    488  CD1 PHE A  33      20.844 -20.007 -19.140  1.00  4.46           C  
ATOM    489  CD2 PHE A  33      19.760 -18.866 -20.889  1.00  4.46           C  
ATOM    490  CE1 PHE A  33      21.408 -20.864 -20.067  1.00  4.46           C  
ATOM    491  CE2 PHE A  33      20.317 -19.705 -21.818  1.00  4.46           C  
ATOM    492  CZ  PHE A  33      21.145 -20.713 -21.405  1.00  4.46           C  
ATOM    493  H   PHE A  33      19.294 -16.191 -20.152  1.00  4.46           H  
ATOM    494  HA  PHE A  33      19.517 -16.241 -17.433  1.00  4.46           H  
ATOM    495 1HB  PHE A  33      19.329 -18.633 -17.602  1.00  4.46           H  
ATOM    496 2HB  PHE A  33      18.344 -17.888 -18.828  1.00  4.46           H  
ATOM    497  HD1 PHE A  33      21.067 -20.128 -18.083  1.00  4.46           H  
ATOM    498  HD2 PHE A  33      19.126 -18.090 -21.215  1.00  4.46           H  
ATOM    499  HE1 PHE A  33      22.076 -21.658 -19.728  1.00  4.46           H  
ATOM    500  HE2 PHE A  33      20.101 -19.566 -22.878  1.00  4.46           H  
ATOM    501  HZ  PHE A  33      21.596 -21.388 -22.130  1.00  4.46           H  
ATOM    502  N   ASP A  34      22.502 -17.034 -18.521  1.00  5.36           N  
ATOM    503  CA  ASP A  34      23.867 -17.250 -18.023  1.00  5.36           C  
ATOM    504  C   ASP A  34      24.696 -15.968 -17.959  1.00  5.36           C  
ATOM    505  O   ASP A  34      25.901 -16.026 -17.710  1.00  5.36           O  
ATOM    506  CB  ASP A  34      24.643 -18.327 -18.793  1.00  5.36           C  
ATOM    507  CG  ASP A  34      24.186 -19.799 -18.526  1.00  5.36           C  
ATOM    508  OD1 ASP A  34      23.659 -20.094 -17.448  1.00  5.36           O  
ATOM    509  OD2 ASP A  34      24.413 -20.619 -19.385  1.00  5.36           O  
ATOM    510  H   ASP A  34      22.337 -16.885 -19.508  1.00  5.36           H  
ATOM    511  HA  ASP A  34      23.786 -17.619 -17.001  1.00  5.36           H  
ATOM    512 1HB  ASP A  34      24.539 -18.134 -19.863  1.00  5.36           H  
ATOM    513 2HB  ASP A  34      25.704 -18.244 -18.555  1.00  5.36           H  
ATOM    514  N   ASN A  35      24.079 -14.817 -18.210  1.00  6.23           N  
ATOM    515  CA  ASN A  35      24.830 -13.569 -18.202  1.00  6.23           C  
ATOM    516  C   ASN A  35      24.852 -12.910 -16.807  1.00  6.23           C  
ATOM    517  O   ASN A  35      23.797 -12.716 -16.191  1.00  6.23           O  
ATOM    518  CB  ASN A  35      24.309 -12.615 -19.255  1.00  6.23           C  
ATOM    519  CG  ASN A  35      24.591 -13.100 -20.649  1.00  6.23           C  
ATOM    520  OD1 ASN A  35      25.649 -13.680 -20.924  1.00  6.23           O  
ATOM    521  ND2 ASN A  35      23.675 -12.862 -21.540  1.00  6.23           N  
ATOM    522  H   ASN A  35      23.073 -14.792 -18.392  1.00  6.23           H  
ATOM    523  HA  ASN A  35      25.835 -13.807 -18.518  1.00  6.23           H  
ATOM    524 1HB  ASN A  35      23.233 -12.505 -19.145  1.00  6.23           H  
ATOM    525 2HB  ASN A  35      24.759 -11.633 -19.112  1.00  6.23           H  
ATOM    526 1HD2 ASN A  35      23.810 -13.158 -22.487  1.00  6.23           H  
ATOM    527 2HD2 ASN A  35      22.838 -12.387 -21.279  1.00  6.23           H  
ATOM    528  N   PRO A  36      26.035 -12.608 -16.242  1.00  6.93           N  
ATOM    529  CA  PRO A  36      26.175 -11.955 -14.964  1.00  6.93           C  
ATOM    530  C   PRO A  36      25.383 -10.670 -14.981  1.00  6.93           C  
ATOM    531  O   PRO A  36      25.359  -9.960 -15.986  1.00  6.93           O  
ATOM    532  CB  PRO A  36      27.679 -11.682 -14.885  1.00  6.93           C  
ATOM    533  CG  PRO A  36      28.298 -12.776 -15.718  1.00  6.93           C  
ATOM    534  CD  PRO A  36      27.330 -12.986 -16.865  1.00  6.93           C  
ATOM    535  HA  PRO A  36      25.835 -12.626 -14.162  1.00  6.93           H  
ATOM    536 1HB  PRO A  36      27.893 -10.672 -15.266  1.00  6.93           H  
ATOM    537 2HB  PRO A  36      28.007 -11.702 -13.835  1.00  6.93           H  
ATOM    538 1HG  PRO A  36      29.299 -12.474 -16.059  1.00  6.93           H  
ATOM    539 2HG  PRO A  36      28.428 -13.685 -15.112  1.00  6.93           H  
ATOM    540 1HD  PRO A  36      27.564 -12.341 -17.726  1.00  6.93           H  
ATOM    541 2HD  PRO A  36      27.369 -14.060 -17.105  1.00  6.93           H  
ATOM    542  N   GLU A  37      24.727 -10.393 -13.865  1.00  7.38           N  
ATOM    543  CA  GLU A  37      23.890  -9.213 -13.669  1.00  7.38           C  
ATOM    544  C   GLU A  37      22.723  -9.097 -14.666  1.00  7.38           C  
ATOM    545  O   GLU A  37      22.125  -8.025 -14.806  1.00  7.38           O  
ATOM    546  CB  GLU A  37      24.748  -7.943 -13.714  1.00  7.38           C  
ATOM    547  CG  GLU A  37      25.843  -7.893 -12.637  1.00  7.38           C  
ATOM    548  CD  GLU A  37      26.637  -6.598 -12.630  1.00  7.38           C  
ATOM    549  OE1 GLU A  37      26.610  -5.892 -13.609  1.00  7.38           O  
ATOM    550  OE2 GLU A  37      27.271  -6.323 -11.637  1.00  7.38           O  
ATOM    551  H   GLU A  37      24.808 -11.042 -13.096  1.00  7.38           H  
ATOM    552  HA  GLU A  37      23.455  -9.281 -12.670  1.00  7.38           H  
ATOM    553 1HB  GLU A  37      25.219  -7.834 -14.685  1.00  7.38           H  
ATOM    554 2HB  GLU A  37      24.106  -7.073 -13.569  1.00  7.38           H  
ATOM    555 1HG  GLU A  37      25.378  -8.027 -11.660  1.00  7.38           H  
ATOM    556 2HG  GLU A  37      26.527  -8.726 -12.797  1.00  7.38           H  
ATOM    557  N   ALA A  38      22.251 -10.241 -15.191  1.00  7.63           N  
ATOM    558  CA  ALA A  38      21.111 -10.265 -16.115  1.00  7.63           C  
ATOM    559  C   ALA A  38      19.794 -10.026 -15.405  1.00  7.63           C  
ATOM    560  O   ALA A  38      18.750  -9.946 -16.051  1.00  7.63           O  
ATOM    561  CB  ALA A  38      21.019 -11.580 -16.841  1.00  7.63           C  
ATOM    562  H   ALA A  38      22.775 -11.109 -15.066  1.00  7.63           H  
ATOM    563  HA  ALA A  38      21.249  -9.464 -16.842  1.00  7.63           H  
ATOM    564 1HB  ALA A  38      20.179 -11.550 -17.518  1.00  7.63           H  
ATOM    565 2HB  ALA A  38      21.921 -11.752 -17.397  1.00  7.63           H  
ATOM    566 3HB  ALA A  38      20.875 -12.389 -16.126  1.00  7.63           H  
ATOM    567  N   SER A  39      19.842  -9.857 -14.075  1.00  7.79           N  
ATOM    568  CA  SER A  39      18.647  -9.558 -13.290  1.00  7.79           C  
ATOM    569  C   SER A  39      18.060  -8.230 -13.764  1.00  7.79           C  
ATOM    570  O   SER A  39      16.870  -7.954 -13.590  1.00  7.79           O  
ATOM    571  CB  SER A  39      18.994  -9.511 -11.823  1.00  7.79           C  
ATOM    572  OG  SER A  39      19.813  -8.413 -11.526  1.00  7.79           O  
ATOM    573  H   SER A  39      20.731  -9.942 -13.614  1.00  7.79           H  
ATOM    574  HA  SER A  39      17.909 -10.326 -13.455  1.00  7.79           H  
ATOM    575 1HB  SER A  39      18.081  -9.457 -11.260  1.00  7.79           H  
ATOM    576 2HB  SER A  39      19.492 -10.432 -11.535  1.00  7.79           H  
ATOM    577  HG  SER A  39      19.420  -7.662 -11.988  1.00  7.79           H  
ATOM    578  N   ILE A  40      18.901  -7.413 -14.389  1.00  7.94           N  
ATOM    579  CA  ILE A  40      18.459  -6.203 -15.029  1.00  7.94           C  
ATOM    580  C   ILE A  40      18.456  -6.607 -16.493  1.00  7.94           C  
ATOM    581  O   ILE A  40      19.518  -6.898 -17.041  1.00  7.94           O  
ATOM    582  CB  ILE A  40      19.410  -5.037 -14.765  1.00  7.94           C  
ATOM    583  CG1 ILE A  40      19.615  -4.874 -13.237  1.00  7.94           C  
ATOM    584  CG2 ILE A  40      18.861  -3.776 -15.398  1.00  7.94           C  
ATOM    585  CD1 ILE A  40      18.331  -4.646 -12.458  1.00  7.94           C  
ATOM    586  H   ILE A  40      19.887  -7.677 -14.481  1.00  7.94           H  
ATOM    587  HA  ILE A  40      17.447  -5.947 -14.719  1.00  7.94           H  
ATOM    588  HB  ILE A  40      20.385  -5.267 -15.200  1.00  7.94           H  
ATOM    589 1HG1 ILE A  40      20.100  -5.770 -12.852  1.00  7.94           H  
ATOM    590 2HG1 ILE A  40      20.275  -4.025 -13.063  1.00  7.94           H  
ATOM    591 1HG2 ILE A  40      19.547  -2.949 -15.222  1.00  7.94           H  
ATOM    592 2HG2 ILE A  40      18.748  -3.933 -16.476  1.00  7.94           H  
ATOM    593 3HG2 ILE A  40      17.891  -3.543 -14.962  1.00  7.94           H  
ATOM    594 1HD1 ILE A  40      18.560  -4.539 -11.398  1.00  7.94           H  
ATOM    595 2HD1 ILE A  40      17.846  -3.739 -12.818  1.00  7.94           H  
ATOM    596 3HD1 ILE A  40      17.659  -5.493 -12.597  1.00  7.94           H  
ATOM    597  N   ALA A  41      17.291  -6.697 -17.122  1.00  8.17           N  
ATOM    598  CA  ALA A  41      17.289  -7.273 -18.459  1.00  8.17           C  
ATOM    599  C   ALA A  41      18.232  -6.488 -19.379  1.00  8.17           C  
ATOM    600  O   ALA A  41      18.176  -5.256 -19.379  1.00  8.17           O  
ATOM    601  CB  ALA A  41      15.889  -7.274 -19.052  1.00  8.17           C  
ATOM    602  H   ALA A  41      16.431  -6.428 -16.661  1.00  8.17           H  
ATOM    603  HA  ALA A  41      17.600  -8.304 -18.363  1.00  8.17           H  
ATOM    604 1HB  ALA A  41      15.917  -7.738 -20.034  1.00  8.17           H  
ATOM    605 2HB  ALA A  41      15.220  -7.838 -18.401  1.00  8.17           H  
ATOM    606 3HB  ALA A  41      15.527  -6.250 -19.146  1.00  8.17           H  
ATOM    607  N   PRO A  42      19.118  -7.156 -20.151  1.00  8.50           N  
ATOM    608  CA  PRO A  42      20.007  -6.555 -21.133  1.00  8.50           C  
ATOM    609  C   PRO A  42      19.231  -5.781 -22.176  1.00  8.50           C  
ATOM    610  O   PRO A  42      18.157  -6.208 -22.594  1.00  8.50           O  
ATOM    611  CB  PRO A  42      20.711  -7.769 -21.748  1.00  8.50           C  
ATOM    612  CG  PRO A  42      20.660  -8.834 -20.669  1.00  8.50           C  
ATOM    613  CD  PRO A  42      19.351  -8.614 -19.943  1.00  8.50           C  
ATOM    614  HA  PRO A  42      20.723  -5.896 -20.612  1.00  8.50           H  
ATOM    615 1HB  PRO A  42      20.204  -8.060 -22.677  1.00  8.50           H  
ATOM    616 2HB  PRO A  42      21.739  -7.499 -22.025  1.00  8.50           H  
ATOM    617 1HG  PRO A  42      20.736  -9.832 -21.120  1.00  8.50           H  
ATOM    618 2HG  PRO A  42      21.528  -8.727 -19.995  1.00  8.50           H  
ATOM    619 1HD  PRO A  42      18.540  -9.224 -20.350  1.00  8.50           H  
ATOM    620 2HD  PRO A  42      19.560  -8.837 -18.876  1.00  8.50           H  
ATOM    621  N   LYS A  43      19.784  -4.677 -22.651  1.00  8.91           N  
ATOM    622  CA  LYS A  43      19.100  -3.923 -23.691  1.00  8.91           C  
ATOM    623  C   LYS A  43      19.236  -4.623 -25.049  1.00  8.91           C  
ATOM    624  O   LYS A  43      20.321  -5.135 -25.370  1.00  8.91           O  
ATOM    625  CB  LYS A  43      19.664  -2.506 -23.796  1.00  8.91           C  
ATOM    626  CG  LYS A  43      19.404  -1.614 -22.605  1.00  8.91           C  
ATOM    627  CD  LYS A  43      19.957  -0.222 -22.868  1.00  8.91           C  
ATOM    628  CE  LYS A  43      19.713   0.722 -21.707  1.00  8.91           C  
ATOM    629  NZ  LYS A  43      20.272   2.071 -21.978  1.00  8.91           N  
ATOM    630  H   LYS A  43      20.667  -4.353 -22.280  1.00  8.91           H  
ATOM    631  HA  LYS A  43      18.055  -3.860 -23.403  1.00  8.91           H  
ATOM    632 1HB  LYS A  43      20.743  -2.550 -23.952  1.00  8.91           H  
ATOM    633 2HB  LYS A  43      19.242  -2.008 -24.661  1.00  8.91           H  
ATOM    634 1HG  LYS A  43      18.330  -1.552 -22.424  1.00  8.91           H  
ATOM    635 2HG  LYS A  43      19.882  -2.033 -21.721  1.00  8.91           H  
ATOM    636 1HD  LYS A  43      21.033  -0.288 -23.055  1.00  8.91           H  
ATOM    637 2HD  LYS A  43      19.488   0.190 -23.765  1.00  8.91           H  
ATOM    638 1HE  LYS A  43      18.641   0.811 -21.535  1.00  8.91           H  
ATOM    639 2HE  LYS A  43      20.183   0.318 -20.811  1.00  8.91           H  
ATOM    640 1HZ  LYS A  43      20.096   2.677 -21.191  1.00  8.91           H  
ATOM    641 2HZ  LYS A  43      21.268   1.995 -22.133  1.00  8.91           H  
ATOM    642 3HZ  LYS A  43      19.834   2.455 -22.807  1.00  8.91           H  
ATOM    643  N   PRO A  44      18.212  -4.567 -25.929  1.00  9.33           N  
ATOM    644  CA  PRO A  44      18.200  -5.148 -27.268  1.00  9.33           C  
ATOM    645  C   PRO A  44      18.991  -4.295 -28.249  1.00  9.33           C  
ATOM    646  O   PRO A  44      18.474  -3.820 -29.260  1.00  9.33           O  
ATOM    647  CB  PRO A  44      16.708  -5.154 -27.599  1.00  9.33           C  
ATOM    648  CG  PRO A  44      16.171  -3.934 -26.882  1.00  9.33           C  
ATOM    649  CD  PRO A  44      16.949  -3.888 -25.568  1.00  9.33           C  
ATOM    650  HA  PRO A  44      18.603  -6.171 -27.226  1.00  9.33           H  
ATOM    651 1HB  PRO A  44      16.567  -5.114 -28.689  1.00  9.33           H  
ATOM    652 2HB  PRO A  44      16.250  -6.091 -27.248  1.00  9.33           H  
ATOM    653 1HG  PRO A  44      16.334  -3.037 -27.499  1.00  9.33           H  
ATOM    654 2HG  PRO A  44      15.085  -4.025 -26.733  1.00  9.33           H  
ATOM    655 1HD  PRO A  44      17.118  -2.843 -25.280  1.00  9.33           H  
ATOM    656 2HD  PRO A  44      16.408  -4.463 -24.797  1.00  9.33           H  
ATOM    657  N   GLU A  45      20.253  -4.103 -27.903  1.00  9.74           N  
ATOM    658  CA  GLU A  45      21.236  -3.361 -28.653  1.00  9.74           C  
ATOM    659  C   GLU A  45      22.259  -4.397 -29.019  1.00  9.74           C  
ATOM    660  O   GLU A  45      22.993  -4.278 -29.998  1.00  9.74           O  
ATOM    661  CB  GLU A  45      21.851  -2.245 -27.802  1.00  9.74           C  
ATOM    662  CG  GLU A  45      20.854  -1.178 -27.342  1.00  9.74           C  
ATOM    663  CD  GLU A  45      21.484  -0.100 -26.468  1.00  9.74           C  
ATOM    664  OE1 GLU A  45      22.651  -0.205 -26.176  1.00  9.74           O  
ATOM    665  OE2 GLU A  45      20.788   0.816 -26.083  1.00  9.74           O  
ATOM    666  H   GLU A  45      20.574  -4.558 -27.056  1.00  9.74           H  
ATOM    667  HA  GLU A  45      20.793  -2.951 -29.562  1.00  9.74           H  
ATOM    668 1HB  GLU A  45      22.304  -2.682 -26.910  1.00  9.74           H  
ATOM    669 2HB  GLU A  45      22.642  -1.752 -28.364  1.00  9.74           H  
ATOM    670 1HG  GLU A  45      20.418  -0.706 -28.221  1.00  9.74           H  
ATOM    671 2HG  GLU A  45      20.052  -1.664 -26.799  1.00  9.74           H  
ATOM    672  N   ARG A  46      22.296  -5.429 -28.170  1.00 10.19           N  
ATOM    673  CA  ARG A  46      23.238  -6.540 -28.322  1.00 10.19           C  
ATOM    674  C   ARG A  46      24.703  -6.095 -28.402  1.00 10.19           C  
ATOM    675  O   ARG A  46      25.451  -6.559 -29.264  1.00 10.19           O  
ATOM    676  CB  ARG A  46      22.890  -7.353 -29.570  1.00 10.19           C  
ATOM    677  CG  ARG A  46      21.480  -7.987 -29.576  1.00 10.19           C  
ATOM    678  CD  ARG A  46      21.242  -8.783 -30.824  1.00 10.19           C  
ATOM    679  NE  ARG A  46      21.239  -7.933 -32.004  1.00 10.19           N  
ATOM    680  CZ  ARG A  46      20.179  -7.222 -32.457  1.00 10.19           C  
ATOM    681  NH1 ARG A  46      19.005  -7.270 -31.851  1.00 10.19           N  
ATOM    682  NH2 ARG A  46      20.324  -6.465 -33.534  1.00 10.19           N  
ATOM    683  H   ARG A  46      21.632  -5.417 -27.386  1.00 10.19           H  
ATOM    684  HA  ARG A  46      23.132  -7.190 -27.453  1.00 10.19           H  
ATOM    685 1HB  ARG A  46      22.980  -6.738 -30.461  1.00 10.19           H  
ATOM    686 2HB  ARG A  46      23.608  -8.167 -29.674  1.00 10.19           H  
ATOM    687 1HG  ARG A  46      21.369  -8.650 -28.717  1.00 10.19           H  
ATOM    688 2HG  ARG A  46      20.721  -7.200 -29.523  1.00 10.19           H  
ATOM    689 1HD  ARG A  46      22.036  -9.521 -30.940  1.00 10.19           H  
ATOM    690 2HD  ARG A  46      20.290  -9.294 -30.773  1.00 10.19           H  
ATOM    691  HE  ARG A  46      22.103  -7.847 -32.516  1.00 10.19           H  
ATOM    692 1HH1 ARG A  46      18.850  -7.862 -31.023  1.00 10.19           H  
ATOM    693 2HH1 ARG A  46      18.235  -6.731 -32.213  1.00 10.19           H  
ATOM    694 1HH2 ARG A  46      21.218  -6.424 -34.002  1.00 10.19           H  
ATOM    695 2HH2 ARG A  46      19.545  -5.928 -33.881  1.00 10.19           H  
ATOM    696  N   GLU A  47      25.118  -5.209 -27.496  1.00 10.66           N  
ATOM    697  CA  GLU A  47      26.503  -4.738 -27.484  1.00 10.66           C  
ATOM    698  C   GLU A  47      27.448  -5.932 -27.403  1.00 10.66           C  
ATOM    699  O   GLU A  47      27.256  -6.832 -26.585  1.00 10.66           O  
ATOM    700  CB  GLU A  47      26.740  -3.779 -26.312  1.00 10.66           C  
ATOM    701  CG  GLU A  47      28.133  -3.142 -26.283  1.00 10.66           C  
ATOM    702  CD  GLU A  47      28.321  -2.152 -25.149  1.00 10.66           C  
ATOM    703  OE1 GLU A  47      27.428  -2.017 -24.346  1.00 10.66           O  
ATOM    704  OE2 GLU A  47      29.353  -1.523 -25.099  1.00 10.66           O  
ATOM    705  H   GLU A  47      24.460  -4.856 -26.817  1.00 10.66           H  
ATOM    706  HA  GLU A  47      26.700  -4.208 -28.416  1.00 10.66           H  
ATOM    707 1HB  GLU A  47      26.002  -2.975 -26.347  1.00 10.66           H  
ATOM    708 2HB  GLU A  47      26.599  -4.313 -25.374  1.00 10.66           H  
ATOM    709 1HG  GLU A  47      28.879  -3.934 -26.180  1.00 10.66           H  
ATOM    710 2HG  GLU A  47      28.310  -2.641 -27.233  1.00 10.66           H  
ATOM    711  N   LYS A  48      28.458  -5.946 -28.267  1.00 11.13           N  
ATOM    712  CA  LYS A  48      29.385  -7.064 -28.316  1.00 11.13           C  
ATOM    713  C   LYS A  48      30.332  -7.093 -27.107  1.00 11.13           C  
ATOM    714  O   LYS A  48      30.940  -6.071 -26.787  1.00 11.13           O  
ATOM    715  CB  LYS A  48      30.216  -6.964 -29.591  1.00 11.13           C  
ATOM    716  CG  LYS A  48      29.411  -7.143 -30.866  1.00 11.13           C  
ATOM    717  CD  LYS A  48      30.294  -7.054 -32.110  1.00 11.13           C  
ATOM    718  CE  LYS A  48      29.474  -7.241 -33.385  1.00 11.13           C  
ATOM    719  NZ  LYS A  48      30.318  -7.149 -34.607  1.00 11.13           N  
ATOM    720  H   LYS A  48      28.563  -5.176 -28.911  1.00 11.13           H  
ATOM    721  HA  LYS A  48      28.783  -7.963 -28.363  1.00 11.13           H  
ATOM    722 1HB  LYS A  48      30.716  -5.999 -29.632  1.00 11.13           H  
ATOM    723 2HB  LYS A  48      30.994  -7.738 -29.575  1.00 11.13           H  
ATOM    724 1HG  LYS A  48      28.915  -8.113 -30.843  1.00 11.13           H  
ATOM    725 2HG  LYS A  48      28.643  -6.371 -30.918  1.00 11.13           H  
ATOM    726 1HD  LYS A  48      30.780  -6.080 -32.142  1.00 11.13           H  
ATOM    727 2HD  LYS A  48      31.064  -7.823 -32.067  1.00 11.13           H  
ATOM    728 1HE  LYS A  48      28.993  -8.219 -33.360  1.00 11.13           H  
ATOM    729 2HE  LYS A  48      28.704  -6.472 -33.429  1.00 11.13           H  
ATOM    730 1HZ  LYS A  48      29.737  -7.279 -35.423  1.00 11.13           H  
ATOM    731 2HZ  LYS A  48      30.758  -6.242 -34.645  1.00 11.13           H  
ATOM    732 3HZ  LYS A  48      31.027  -7.868 -34.579  1.00 11.13           H  
ATOM    733  N   PRO A  49      30.580  -8.261 -26.483  1.00 11.49           N  
ATOM    734  CA  PRO A  49      31.498  -8.444 -25.370  1.00 11.49           C  
ATOM    735  C   PRO A  49      32.967  -8.509 -25.812  1.00 11.49           C  
ATOM    736  O   PRO A  49      33.637  -9.541 -25.700  1.00 11.49           O  
ATOM    737  CB  PRO A  49      30.994  -9.755 -24.748  1.00 11.49           C  
ATOM    738  CG  PRO A  49      30.430 -10.533 -25.899  1.00 11.49           C  
ATOM    739  CD  PRO A  49      29.819  -9.474 -26.832  1.00 11.49           C  
ATOM    740  HA  PRO A  49      31.361  -7.614 -24.665  1.00 11.49           H  
ATOM    741 1HB  PRO A  49      31.826 -10.276 -24.253  1.00 11.49           H  
ATOM    742 2HB  PRO A  49      30.244  -9.535 -23.974  1.00 11.49           H  
ATOM    743 1HG  PRO A  49      31.223 -11.117 -26.362  1.00 11.49           H  
ATOM    744 2HG  PRO A  49      29.683 -11.252 -25.537  1.00 11.49           H  
ATOM    745 1HD  PRO A  49      29.992  -9.756 -27.877  1.00 11.49           H  
ATOM    746 2HD  PRO A  49      28.747  -9.339 -26.596  1.00 11.49           H  
ATOM    747  N   ASP A  50      33.446  -7.364 -26.310  1.00 11.61           N  
ATOM    748  CA  ASP A  50      34.831  -7.203 -26.762  1.00 11.61           C  
ATOM    749  C   ASP A  50      35.265  -8.264 -27.780  1.00 11.61           C  
ATOM    750  O   ASP A  50      34.817  -8.265 -28.923  1.00 11.61           O  
ATOM    751  CB  ASP A  50      35.779  -7.182 -25.552  1.00 11.61           C  
ATOM    752  CG  ASP A  50      35.541  -5.988 -24.610  1.00 11.61           C  
ATOM    753  OD1 ASP A  50      35.300  -4.904 -25.087  1.00 11.61           O  
ATOM    754  OD2 ASP A  50      35.591  -6.187 -23.420  1.00 11.61           O  
ATOM    755  H   ASP A  50      32.796  -6.585 -26.378  1.00 11.61           H  
ATOM    756  HA  ASP A  50      34.901  -6.230 -27.255  1.00 11.61           H  
ATOM    757 1HB  ASP A  50      35.666  -8.097 -24.967  1.00 11.61           H  
ATOM    758 2HB  ASP A  50      36.812  -7.128 -25.900  1.00 11.61           H  
ATOM    759  N   GLN A  51      36.199  -9.123 -27.362  1.00 11.36           N  
ATOM    760  CA  GLN A  51      36.785 -10.183 -28.177  1.00 11.36           C  
ATOM    761  C   GLN A  51      35.798 -11.198 -28.749  1.00 11.36           C  
ATOM    762  O   GLN A  51      36.079 -11.803 -29.786  1.00 11.36           O  
ATOM    763  CB  GLN A  51      37.846 -10.927 -27.370  1.00 11.36           C  
ATOM    764  CG  GLN A  51      38.484 -12.090 -28.087  1.00 11.36           C  
ATOM    765  CD  GLN A  51      39.552 -12.760 -27.245  1.00 11.36           C  
ATOM    766  OE1 GLN A  51      40.220 -12.113 -26.432  1.00 11.36           O  
ATOM    767  NE2 GLN A  51      39.721 -14.066 -27.431  1.00 11.36           N  
ATOM    768  H   GLN A  51      36.504  -9.057 -26.409  1.00 11.36           H  
ATOM    769  HA  GLN A  51      37.278  -9.709 -29.022  1.00 11.36           H  
ATOM    770 1HB  GLN A  51      38.641 -10.234 -27.104  1.00 11.36           H  
ATOM    771 2HB  GLN A  51      37.430 -11.278 -26.471  1.00 11.36           H  
ATOM    772 1HG  GLN A  51      37.707 -12.828 -28.307  1.00 11.36           H  
ATOM    773 2HG  GLN A  51      38.939 -11.736 -29.010  1.00 11.36           H  
ATOM    774 1HE2 GLN A  51      40.410 -14.562 -26.905  1.00 11.36           H  
ATOM    775 2HE2 GLN A  51      39.154 -14.553 -28.098  1.00 11.36           H  
ATOM    776  N   TRP A  52      34.686 -11.447 -28.062  1.00 10.65           N  
ATOM    777  CA  TRP A  52      33.770 -12.473 -28.541  1.00 10.65           C  
ATOM    778  C   TRP A  52      32.485 -11.850 -29.043  1.00 10.65           C  
ATOM    779  O   TRP A  52      32.102 -10.777 -28.598  1.00 10.65           O  
ATOM    780  CB  TRP A  52      33.430 -13.465 -27.434  1.00 10.65           C  
ATOM    781  CG  TRP A  52      34.625 -14.168 -26.896  1.00 10.65           C  
ATOM    782  CD1 TRP A  52      35.101 -15.395 -27.238  1.00 10.65           C  
ATOM    783  CD2 TRP A  52      35.487 -13.677 -25.851  1.00 10.65           C  
ATOM    784  NE1 TRP A  52      36.217 -15.691 -26.493  1.00 10.65           N  
ATOM    785  CE2 TRP A  52      36.466 -14.646 -25.638  1.00 10.65           C  
ATOM    786  CE3 TRP A  52      35.501 -12.507 -25.088  1.00 10.65           C  
ATOM    787  CZ2 TRP A  52      37.465 -14.482 -24.692  1.00 10.65           C  
ATOM    788  CZ3 TRP A  52      36.499 -12.343 -24.136  1.00 10.65           C  
ATOM    789  CH2 TRP A  52      37.459 -13.305 -23.948  1.00 10.65           C  
ATOM    790  H   TRP A  52      34.461 -10.896 -27.227  1.00 10.65           H  
ATOM    791  HA  TRP A  52      34.236 -13.011 -29.364  1.00 10.65           H  
ATOM    792 1HB  TRP A  52      32.947 -12.933 -26.614  1.00 10.65           H  
ATOM    793 2HB  TRP A  52      32.723 -14.205 -27.808  1.00 10.65           H  
ATOM    794  HD1 TRP A  52      34.663 -16.044 -27.994  1.00 10.65           H  
ATOM    795  HE1 TRP A  52      36.759 -16.542 -26.559  1.00 10.65           H  
ATOM    796  HE3 TRP A  52      34.743 -11.736 -25.239  1.00 10.65           H  
ATOM    797  HZ2 TRP A  52      38.232 -15.238 -24.523  1.00 10.65           H  
ATOM    798  HZ3 TRP A  52      36.503 -11.424 -23.547  1.00 10.65           H  
ATOM    799  HH2 TRP A  52      38.230 -13.143 -23.195  1.00 10.65           H  
ATOM    800  N   SER A  53      31.826 -12.507 -29.994  1.00  9.52           N  
ATOM    801  CA  SER A  53      30.548 -11.996 -30.460  1.00  9.52           C  
ATOM    802  C   SER A  53      29.670 -12.991 -31.200  1.00  9.52           C  
ATOM    803  O   SER A  53      30.117 -13.666 -32.130  1.00  9.52           O  
ATOM    804  CB  SER A  53      30.775 -10.827 -31.385  1.00  9.52           C  
ATOM    805  OG  SER A  53      29.560 -10.377 -31.898  1.00  9.52           O  
ATOM    806  H   SER A  53      32.193 -13.372 -30.365  1.00  9.52           H  
ATOM    807  HA  SER A  53      29.992 -11.650 -29.588  1.00  9.52           H  
ATOM    808 1HB  SER A  53      31.270 -10.019 -30.849  1.00  9.52           H  
ATOM    809 2HB  SER A  53      31.429 -11.130 -32.198  1.00  9.52           H  
ATOM    810  HG  SER A  53      29.166 -11.140 -32.337  1.00  9.52           H  
ATOM    811  N   VAL A  54      28.407 -13.022 -30.797  1.00  8.09           N  
ATOM    812  CA  VAL A  54      27.355 -13.784 -31.450  1.00  8.09           C  
ATOM    813  C   VAL A  54      26.179 -12.851 -31.672  1.00  8.09           C  
ATOM    814  O   VAL A  54      25.656 -12.291 -30.706  1.00  8.09           O  
ATOM    815  CB  VAL A  54      26.885 -14.973 -30.585  1.00  8.09           C  
ATOM    816  CG1 VAL A  54      25.752 -15.718 -31.307  1.00  8.09           C  
ATOM    817  CG2 VAL A  54      28.057 -15.912 -30.302  1.00  8.09           C  
ATOM    818  H   VAL A  54      28.152 -12.452 -30.004  1.00  8.09           H  
ATOM    819  HA  VAL A  54      27.715 -14.150 -32.413  1.00  8.09           H  
ATOM    820  HB  VAL A  54      26.485 -14.598 -29.644  1.00  8.09           H  
ATOM    821 1HG1 VAL A  54      25.408 -16.549 -30.689  1.00  8.09           H  
ATOM    822 2HG1 VAL A  54      24.924 -15.036 -31.485  1.00  8.09           H  
ATOM    823 3HG1 VAL A  54      26.115 -16.102 -32.259  1.00  8.09           H  
ATOM    824 1HG2 VAL A  54      27.716 -16.745 -29.689  1.00  8.09           H  
ATOM    825 2HG2 VAL A  54      28.451 -16.291 -31.246  1.00  8.09           H  
ATOM    826 3HG2 VAL A  54      28.839 -15.376 -29.773  1.00  8.09           H  
ATOM    827  N   THR A  55      25.756 -12.674 -32.915  1.00  6.60           N  
ATOM    828  CA  THR A  55      24.618 -11.802 -33.155  1.00  6.60           C  
ATOM    829  C   THR A  55      23.536 -12.541 -33.899  1.00  6.60           C  
ATOM    830  O   THR A  55      23.748 -13.021 -35.013  1.00  6.60           O  
ATOM    831  CB  THR A  55      25.005 -10.544 -33.953  1.00  6.60           C  
ATOM    832  OG1 THR A  55      26.005  -9.805 -33.241  1.00  6.60           O  
ATOM    833  CG2 THR A  55      23.772  -9.658 -34.140  1.00  6.60           C  
ATOM    834  H   THR A  55      26.213 -13.145 -33.682  1.00  6.60           H  
ATOM    835  HA  THR A  55      24.200 -11.485 -32.200  1.00  6.60           H  
ATOM    836  HB  THR A  55      25.394 -10.828 -34.929  1.00  6.60           H  
ATOM    837  HG1 THR A  55      25.721  -9.678 -32.326  1.00  6.60           H  
ATOM    838 1HG2 THR A  55      24.045  -8.766 -34.700  1.00  6.60           H  
ATOM    839 2HG2 THR A  55      23.002 -10.206 -34.683  1.00  6.60           H  
ATOM    840 3HG2 THR A  55      23.395  -9.376 -33.166  1.00  6.60           H  
ATOM    841  N   LEU A  56      22.375 -12.623 -33.282  1.00  5.25           N  
ATOM    842  CA  LEU A  56      21.264 -13.302 -33.900  1.00  5.25           C  
ATOM    843  C   LEU A  56      20.228 -12.238 -34.261  1.00  5.25           C  
ATOM    844  O   LEU A  56      20.160 -11.220 -33.575  1.00  5.25           O  
ATOM    845  CB  LEU A  56      20.699 -14.325 -32.924  1.00  5.25           C  
ATOM    846  CG  LEU A  56      21.724 -15.338 -32.400  1.00  5.25           C  
ATOM    847  CD1 LEU A  56      21.059 -16.246 -31.396  1.00  5.25           C  
ATOM    848  CD2 LEU A  56      22.301 -16.128 -33.562  1.00  5.25           C  
ATOM    849  H   LEU A  56      22.272 -12.214 -32.366  1.00  5.25           H  
ATOM    850  HA  LEU A  56      21.626 -13.826 -34.772  1.00  5.25           H  
ATOM    851 1HB  LEU A  56      20.245 -13.812 -32.076  1.00  5.25           H  
ATOM    852 2HB  LEU A  56      19.932 -14.890 -33.438  1.00  5.25           H  
ATOM    853  HG  LEU A  56      22.527 -14.808 -31.891  1.00  5.25           H  
ATOM    854 1HD1 LEU A  56      21.788 -16.957 -31.010  1.00  5.25           H  
ATOM    855 2HD1 LEU A  56      20.662 -15.650 -30.575  1.00  5.25           H  
ATOM    856 3HD1 LEU A  56      20.243 -16.785 -31.880  1.00  5.25           H  
ATOM    857 1HD2 LEU A  56      23.036 -16.842 -33.189  1.00  5.25           H  
ATOM    858 2HD2 LEU A  56      21.499 -16.664 -34.071  1.00  5.25           H  
ATOM    859 3HD2 LEU A  56      22.782 -15.450 -34.266  1.00  5.25           H  
ATOM    860  N   PRO A  57      19.454 -12.399 -35.344  1.00  4.18           N  
ATOM    861  CA  PRO A  57      18.330 -11.544 -35.675  1.00  4.18           C  
ATOM    862  C   PRO A  57      17.305 -11.600 -34.557  1.00  4.18           C  
ATOM    863  O   PRO A  57      17.118 -12.654 -33.941  1.00  4.18           O  
ATOM    864  CB  PRO A  57      17.777 -12.195 -36.951  1.00  4.18           C  
ATOM    865  CG  PRO A  57      18.963 -12.925 -37.555  1.00  4.18           C  
ATOM    866  CD  PRO A  57      19.774 -13.416 -36.366  1.00  4.18           C  
ATOM    867  HA  PRO A  57      18.676 -10.519 -35.850  1.00  4.18           H  
ATOM    868 1HB  PRO A  57      16.938 -12.860 -36.703  1.00  4.18           H  
ATOM    869 2HB  PRO A  57      17.373 -11.413 -37.618  1.00  4.18           H  
ATOM    870 1HG  PRO A  57      18.612 -13.748 -38.198  1.00  4.18           H  
ATOM    871 2HG  PRO A  57      19.536 -12.243 -38.201  1.00  4.18           H  
ATOM    872 1HD  PRO A  57      19.463 -14.421 -36.038  1.00  4.18           H  
ATOM    873 2HD  PRO A  57      20.831 -13.372 -36.666  1.00  4.18           H  
ATOM    874  N   GLN A  58      16.631 -10.478 -34.298  1.00  3.40           N  
ATOM    875  CA  GLN A  58      15.569 -10.480 -33.293  1.00  3.40           C  
ATOM    876  C   GLN A  58      14.374  -9.648 -33.746  1.00  3.40           C  
ATOM    877  O   GLN A  58      14.540  -8.531 -34.245  1.00  3.40           O  
ATOM    878  CB  GLN A  58      16.063  -9.938 -31.940  1.00  3.40           C  
ATOM    879  CG  GLN A  58      17.162 -10.764 -31.270  1.00  3.40           C  
ATOM    880  CD  GLN A  58      17.547 -10.236 -29.878  1.00  3.40           C  
ATOM    881  OE1 GLN A  58      18.007  -9.089 -29.697  1.00  3.40           O  
ATOM    882  NE2 GLN A  58      17.351 -11.086 -28.874  1.00  3.40           N  
ATOM    883  H   GLN A  58      16.833  -9.633 -34.811  1.00  3.40           H  
ATOM    884  HA  GLN A  58      15.240 -11.499 -33.150  1.00  3.40           H  
ATOM    885 1HB  GLN A  58      16.436  -8.926 -32.073  1.00  3.40           H  
ATOM    886 2HB  GLN A  58      15.217  -9.887 -31.250  1.00  3.40           H  
ATOM    887 1HG  GLN A  58      16.807 -11.789 -31.166  1.00  3.40           H  
ATOM    888 2HG  GLN A  58      18.060 -10.744 -31.891  1.00  3.40           H  
ATOM    889 1HE2 GLN A  58      17.570 -10.820 -27.935  1.00  3.40           H  
ATOM    890 2HE2 GLN A  58      16.973 -11.997 -29.058  1.00  3.40           H  
ATOM    891  N   TYR A  59      13.175 -10.170 -33.497  1.00  2.87           N  
ATOM    892  CA  TYR A  59      11.930  -9.468 -33.803  1.00  2.87           C  
ATOM    893  C   TYR A  59      10.998  -9.520 -32.588  1.00  2.87           C  
ATOM    894  O   TYR A  59      10.946 -10.524 -31.882  1.00  2.87           O  
ATOM    895  CB  TYR A  59      11.254 -10.147 -34.996  1.00  2.87           C  
ATOM    896  CG  TYR A  59      12.070 -10.225 -36.243  1.00  2.87           C  
ATOM    897  CD1 TYR A  59      12.984 -11.269 -36.393  1.00  2.87           C  
ATOM    898  CD2 TYR A  59      11.901  -9.299 -37.246  1.00  2.87           C  
ATOM    899  CE1 TYR A  59      13.744 -11.361 -37.535  1.00  2.87           C  
ATOM    900  CE2 TYR A  59      12.656  -9.394 -38.397  1.00  2.87           C  
ATOM    901  CZ  TYR A  59      13.579 -10.416 -38.543  1.00  2.87           C  
ATOM    902  OH  TYR A  59      14.335 -10.494 -39.694  1.00  2.87           O  
ATOM    903  H   TYR A  59      13.144 -11.119 -33.127  1.00  2.87           H  
ATOM    904  HA  TYR A  59      12.146  -8.423 -34.029  1.00  2.87           H  
ATOM    905 1HB  TYR A  59      10.994 -11.113 -34.735  1.00  2.87           H  
ATOM    906 2HB  TYR A  59      10.335  -9.622 -35.232  1.00  2.87           H  
ATOM    907  HD1 TYR A  59      13.107 -12.008 -35.599  1.00  2.87           H  
ATOM    908  HD2 TYR A  59      11.174  -8.493 -37.127  1.00  2.87           H  
ATOM    909  HE1 TYR A  59      14.464 -12.171 -37.647  1.00  2.87           H  
ATOM    910  HE2 TYR A  59      12.527  -8.661 -39.190  1.00  2.87           H  
ATOM    911  HH  TYR A  59      14.024  -9.839 -40.326  1.00  2.87           H  
ATOM    912  N   ASN A  60      10.225  -8.473 -32.334  1.00  2.54           N  
ATOM    913  CA  ASN A  60       9.268  -8.561 -31.222  1.00  2.54           C  
ATOM    914  C   ASN A  60       7.986  -9.210 -31.720  1.00  2.54           C  
ATOM    915  O   ASN A  60       7.638  -9.061 -32.901  1.00  2.54           O  
ATOM    916  CB  ASN A  60       8.953  -7.207 -30.622  1.00  2.54           C  
ATOM    917  CG  ASN A  60      10.090  -6.533 -29.941  1.00  2.54           C  
ATOM    918  OD1 ASN A  60      11.058  -7.155 -29.476  1.00  2.54           O  
ATOM    919  ND2 ASN A  60       9.980  -5.225 -29.853  1.00  2.54           N  
ATOM    920  H   ASN A  60      10.283  -7.638 -32.904  1.00  2.54           H  
ATOM    921  HA  ASN A  60       9.677  -9.198 -30.439  1.00  2.54           H  
ATOM    922 1HB  ASN A  60       8.609  -6.550 -31.415  1.00  2.54           H  
ATOM    923 2HB  ASN A  60       8.136  -7.317 -29.901  1.00  2.54           H  
ATOM    924 1HD2 ASN A  60      10.695  -4.692 -29.404  1.00  2.54           H  
ATOM    925 2HD2 ASN A  60       9.143  -4.748 -30.223  1.00  2.54           H  
ATOM    926  N   MET A  61       7.213  -9.835 -30.832  1.00  2.37           N  
ATOM    927  CA  MET A  61       5.963 -10.425 -31.307  1.00  2.37           C  
ATOM    928  C   MET A  61       5.051  -9.390 -31.948  1.00  2.37           C  
ATOM    929  O   MET A  61       4.412  -9.687 -32.957  1.00  2.37           O  
ATOM    930  CB  MET A  61       5.211 -11.101 -30.194  1.00  2.37           C  
ATOM    931  CG  MET A  61       5.858 -12.250 -29.626  1.00  2.37           C  
ATOM    932  SD  MET A  61       6.126 -13.501 -30.737  1.00  2.37           S  
ATOM    933  CE  MET A  61       7.783 -13.163 -31.186  1.00  2.37           C  
ATOM    934  H   MET A  61       7.526  -9.947 -29.864  1.00  2.37           H  
ATOM    935  HA  MET A  61       6.208 -11.171 -32.058  1.00  2.37           H  
ATOM    936 1HB  MET A  61       5.062 -10.400 -29.407  1.00  2.37           H  
ATOM    937 2HB  MET A  61       4.246 -11.423 -30.560  1.00  2.37           H  
ATOM    938 1HG  MET A  61       6.809 -11.936 -29.254  1.00  2.37           H  
ATOM    939 2HG  MET A  61       5.252 -12.637 -28.815  1.00  2.37           H  
ATOM    940 1HE  MET A  61       8.079 -13.869 -31.920  1.00  2.37           H  
ATOM    941 2HE  MET A  61       7.858 -12.163 -31.599  1.00  2.37           H  
ATOM    942 3HE  MET A  61       8.417 -13.244 -30.319  1.00  2.37           H  
ATOM    943  N   GLU A  62       5.071  -8.149 -31.458  1.00  2.34           N  
ATOM    944  CA  GLU A  62       4.246  -7.103 -32.076  1.00  2.34           C  
ATOM    945  C   GLU A  62       4.572  -6.913 -33.568  1.00  2.34           C  
ATOM    946  O   GLU A  62       3.696  -6.528 -34.362  1.00  2.34           O  
ATOM    947  CB  GLU A  62       4.459  -5.754 -31.346  1.00  2.34           C  
ATOM    948  CG  GLU A  62       5.899  -5.227 -31.417  1.00  2.34           C  
ATOM    949  CD  GLU A  62       6.156  -3.921 -30.707  1.00  2.34           C  
ATOM    950  OE1 GLU A  62       5.211  -3.239 -30.379  1.00  2.34           O  
ATOM    951  OE2 GLU A  62       7.319  -3.619 -30.452  1.00  2.34           O  
ATOM    952  H   GLU A  62       5.591  -7.976 -30.597  1.00  2.34           H  
ATOM    953  HA  GLU A  62       3.200  -7.394 -31.987  1.00  2.34           H  
ATOM    954 1HB  GLU A  62       3.797  -4.999 -31.770  1.00  2.34           H  
ATOM    955 2HB  GLU A  62       4.210  -5.854 -30.298  1.00  2.34           H  
ATOM    956 1HG  GLU A  62       6.498  -5.980 -30.959  1.00  2.34           H  
ATOM    957 2HG  GLU A  62       6.210  -5.120 -32.446  1.00  2.34           H  
ATOM    958  N   SER A  63       5.810  -7.221 -33.979  1.00  2.43           N  
ATOM    959  CA  SER A  63       6.154  -7.062 -35.373  1.00  2.43           C  
ATOM    960  C   SER A  63       5.727  -8.312 -36.109  1.00  2.43           C  
ATOM    961  O   SER A  63       5.538  -8.282 -37.322  1.00  2.43           O  
ATOM    962  CB  SER A  63       7.631  -6.763 -35.557  1.00  2.43           C  
ATOM    963  OG  SER A  63       8.442  -7.844 -35.216  1.00  2.43           O  
ATOM    964  H   SER A  63       6.500  -7.591 -33.334  1.00  2.43           H  
ATOM    965  HA  SER A  63       5.595  -6.218 -35.778  1.00  2.43           H  
ATOM    966 1HB  SER A  63       7.819  -6.482 -36.593  1.00  2.43           H  
ATOM    967 2HB  SER A  63       7.894  -5.909 -34.936  1.00  2.43           H  
ATOM    968  HG  SER A  63       8.036  -8.248 -34.416  1.00  2.43           H  
ATOM    969  N   LEU A  64       5.518  -9.408 -35.361  1.00  2.62           N  
ATOM    970  CA  LEU A  64       5.073 -10.634 -36.001  1.00  2.62           C  
ATOM    971  C   LEU A  64       3.568 -10.609 -36.198  1.00  2.62           C  
ATOM    972  O   LEU A  64       3.034 -11.256 -37.094  1.00  2.62           O  
ATOM    973  CB  LEU A  64       5.517 -11.900 -35.252  1.00  2.62           C  
ATOM    974  CG  LEU A  64       6.937 -12.381 -35.617  1.00  2.62           C  
ATOM    975  CD1 LEU A  64       7.957 -11.476 -35.009  1.00  2.62           C  
ATOM    976  CD2 LEU A  64       7.122 -13.767 -35.232  1.00  2.62           C  
ATOM    977  H   LEU A  64       5.712  -9.383 -34.358  1.00  2.62           H  
ATOM    978  HA  LEU A  64       5.507 -10.659 -36.971  1.00  2.62           H  
ATOM    979 1HB  LEU A  64       5.482 -11.711 -34.190  1.00  2.62           H  
ATOM    980 2HB  LEU A  64       4.817 -12.703 -35.481  1.00  2.62           H  
ATOM    981  HG  LEU A  64       7.056 -12.317 -36.659  1.00  2.62           H  
ATOM    982 1HD1 LEU A  64       8.926 -11.809 -35.323  1.00  2.62           H  
ATOM    983 2HD1 LEU A  64       7.804 -10.460 -35.340  1.00  2.62           H  
ATOM    984 3HD1 LEU A  64       7.887 -11.508 -33.926  1.00  2.62           H  
ATOM    985 1HD2 LEU A  64       8.083 -14.105 -35.529  1.00  2.62           H  
ATOM    986 2HD2 LEU A  64       7.020 -13.862 -34.160  1.00  2.62           H  
ATOM    987 3HD2 LEU A  64       6.376 -14.348 -35.747  1.00  2.62           H  
ATOM    988  N   LEU A  65       2.877  -9.836 -35.366  1.00  2.89           N  
ATOM    989  CA  LEU A  65       1.441  -9.688 -35.529  1.00  2.89           C  
ATOM    990  C   LEU A  65       1.146  -8.729 -36.678  1.00  2.89           C  
ATOM    991  O   LEU A  65       0.167  -8.909 -37.406  1.00  2.89           O  
ATOM    992  CB  LEU A  65       0.779  -9.194 -34.244  1.00  2.89           C  
ATOM    993  CG  LEU A  65       0.319 -10.285 -33.287  1.00  2.89           C  
ATOM    994  CD1 LEU A  65       1.530 -11.135 -32.850  1.00  2.89           C  
ATOM    995  CD2 LEU A  65      -0.390  -9.658 -32.096  1.00  2.89           C  
ATOM    996  H   LEU A  65       3.371  -9.377 -34.602  1.00  2.89           H  
ATOM    997  HA  LEU A  65       1.019 -10.662 -35.779  1.00  2.89           H  
ATOM    998 1HB  LEU A  65       1.492  -8.557 -33.713  1.00  2.89           H  
ATOM    999 2HB  LEU A  65      -0.087  -8.593 -34.511  1.00  2.89           H  
ATOM   1000  HG  LEU A  65      -0.378 -10.916 -33.798  1.00  2.89           H  
ATOM   1001 1HD1 LEU A  65       1.206 -11.925 -32.176  1.00  2.89           H  
ATOM   1002 2HD1 LEU A  65       2.007 -11.579 -33.722  1.00  2.89           H  
ATOM   1003 3HD1 LEU A  65       2.232 -10.502 -32.343  1.00  2.89           H  
ATOM   1004 1HD2 LEU A  65      -0.733 -10.447 -31.417  1.00  2.89           H  
ATOM   1005 2HD2 LEU A  65       0.297  -9.002 -31.580  1.00  2.89           H  
ATOM   1006 3HD2 LEU A  65      -1.247  -9.081 -32.442  1.00  2.89           H  
ATOM   1007  N   SER A  66       2.008  -7.721 -36.869  1.00  3.21           N  
ATOM   1008  CA  SER A  66       1.809  -6.795 -37.975  1.00  3.21           C  
ATOM   1009  C   SER A  66       1.705  -7.606 -39.266  1.00  3.21           C  
ATOM   1010  O   SER A  66       2.568  -8.451 -39.556  1.00  3.21           O  
ATOM   1011  CB  SER A  66       2.959  -5.811 -38.044  1.00  3.21           C  
ATOM   1012  OG  SER A  66       2.992  -4.989 -36.899  1.00  3.21           O  
ATOM   1013  H   SER A  66       2.779  -7.571 -36.218  1.00  3.21           H  
ATOM   1014  HA  SER A  66       0.876  -6.252 -37.823  1.00  3.21           H  
ATOM   1015 1HB  SER A  66       3.895  -6.360 -38.126  1.00  3.21           H  
ATOM   1016 2HB  SER A  66       2.860  -5.197 -38.939  1.00  3.21           H  
ATOM   1017  HG  SER A  66       3.028  -5.588 -36.127  1.00  3.21           H  
ATOM   1018  N   ASP A  67       0.671  -7.317 -40.060  1.00  3.55           N  
ATOM   1019  CA  ASP A  67       0.400  -8.091 -41.265  1.00  3.55           C  
ATOM   1020  C   ASP A  67       1.599  -8.363 -42.151  1.00  3.55           C  
ATOM   1021  O   ASP A  67       1.838  -9.498 -42.532  1.00  3.55           O  
ATOM   1022  CB  ASP A  67      -0.655  -7.435 -42.145  1.00  3.55           C  
ATOM   1023  CG  ASP A  67      -0.317  -6.016 -42.612  1.00  3.55           C  
ATOM   1024  OD1 ASP A  67       0.660  -5.440 -42.141  1.00  3.55           O  
ATOM   1025  OD2 ASP A  67      -0.951  -5.590 -43.564  1.00  3.55           O  
ATOM   1026  H   ASP A  67       0.026  -6.591 -39.777  1.00  3.55           H  
ATOM   1027  HA  ASP A  67       0.003  -9.052 -40.941  1.00  3.55           H  
ATOM   1028 1HB  ASP A  67      -0.844  -8.065 -42.993  1.00  3.55           H  
ATOM   1029 2HB  ASP A  67      -1.586  -7.384 -41.580  1.00  3.55           H  
ATOM   1030  N   LYS A  68       2.393  -7.351 -42.444  1.00  3.87           N  
ATOM   1031  CA  LYS A  68       3.519  -7.542 -43.357  1.00  3.87           C  
ATOM   1032  C   LYS A  68       4.359  -8.765 -43.006  1.00  3.87           C  
ATOM   1033  O   LYS A  68       4.797  -9.517 -43.887  1.00  3.87           O  
ATOM   1034  CB  LYS A  68       4.424  -6.315 -43.359  1.00  3.87           C  
ATOM   1035  CG  LYS A  68       5.627  -6.437 -44.294  1.00  3.87           C  
ATOM   1036  CD  LYS A  68       6.474  -5.167 -44.302  1.00  3.87           C  
ATOM   1037  CE  LYS A  68       7.710  -5.335 -45.186  1.00  3.87           C  
ATOM   1038  NZ  LYS A  68       8.544  -4.097 -45.221  1.00  3.87           N  
ATOM   1039  H   LYS A  68       2.129  -6.428 -42.099  1.00  3.87           H  
ATOM   1040  HA  LYS A  68       3.123  -7.683 -44.358  1.00  3.87           H  
ATOM   1041 1HB  LYS A  68       3.843  -5.439 -43.651  1.00  3.87           H  
ATOM   1042 2HB  LYS A  68       4.799  -6.139 -42.351  1.00  3.87           H  
ATOM   1043 1HG  LYS A  68       6.247  -7.273 -43.966  1.00  3.87           H  
ATOM   1044 2HG  LYS A  68       5.281  -6.643 -45.306  1.00  3.87           H  
ATOM   1045 1HD  LYS A  68       5.878  -4.333 -44.676  1.00  3.87           H  
ATOM   1046 2HD  LYS A  68       6.793  -4.938 -43.286  1.00  3.87           H  
ATOM   1047 1HE  LYS A  68       8.315  -6.156 -44.802  1.00  3.87           H  
ATOM   1048 2HE  LYS A  68       7.395  -5.577 -46.201  1.00  3.87           H  
ATOM   1049 1HZ  LYS A  68       9.348  -4.258 -45.814  1.00  3.87           H  
ATOM   1050 2HZ  LYS A  68       7.999  -3.330 -45.590  1.00  3.87           H  
ATOM   1051 3HZ  LYS A  68       8.854  -3.869 -44.287  1.00  3.87           H  
ATOM   1052  N   LEU A  69       4.624  -8.941 -41.719  1.00  4.10           N  
ATOM   1053  CA  LEU A  69       5.432 -10.058 -41.318  1.00  4.10           C  
ATOM   1054  C   LEU A  69       4.646 -11.350 -41.475  1.00  4.10           C  
ATOM   1055  O   LEU A  69       5.159 -12.341 -42.015  1.00  4.10           O  
ATOM   1056  CB  LEU A  69       5.947  -9.904 -39.909  1.00  4.10           C  
ATOM   1057  CG  LEU A  69       6.969 -10.949 -39.592  1.00  4.10           C  
ATOM   1058  CD1 LEU A  69       7.971 -10.408 -38.506  1.00  4.10           C  
ATOM   1059  CD2 LEU A  69       6.208 -12.282 -39.232  1.00  4.10           C  
ATOM   1060  H   LEU A  69       4.191  -8.346 -41.019  1.00  4.10           H  
ATOM   1061  HA  LEU A  69       6.286 -10.114 -41.959  1.00  4.10           H  
ATOM   1062 1HB  LEU A  69       6.392  -8.919 -39.787  1.00  4.10           H  
ATOM   1063 2HB  LEU A  69       5.108 -10.004 -39.218  1.00  4.10           H  
ATOM   1064  HG  LEU A  69       7.566 -11.129 -40.473  1.00  4.10           H  
ATOM   1065 1HD1 LEU A  69       8.734 -11.147 -38.293  1.00  4.10           H  
ATOM   1066 2HD1 LEU A  69       8.447  -9.504 -38.886  1.00  4.10           H  
ATOM   1067 3HD1 LEU A  69       7.474 -10.164 -37.611  1.00  4.10           H  
ATOM   1068 1HD2 LEU A  69       6.897 -13.066 -39.015  1.00  4.10           H  
ATOM   1069 2HD2 LEU A  69       5.564 -12.166 -38.396  1.00  4.10           H  
ATOM   1070 3HD2 LEU A  69       5.601 -12.580 -40.073  1.00  4.10           H  
ATOM   1071  N   TRP A  70       3.387 -11.312 -41.008  1.00  4.17           N  
ATOM   1072  CA  TRP A  70       2.458 -12.453 -40.974  1.00  4.17           C  
ATOM   1073  C   TRP A  70       2.142 -12.944 -42.400  1.00  4.17           C  
ATOM   1074  O   TRP A  70       1.870 -14.125 -42.637  1.00  4.17           O  
ATOM   1075  CB  TRP A  70       1.167 -12.026 -40.251  1.00  4.17           C  
ATOM   1076  CG  TRP A  70       0.273 -13.155 -39.787  1.00  4.17           C  
ATOM   1077  CD1 TRP A  70      -0.946 -13.511 -40.281  1.00  4.17           C  
ATOM   1078  CD2 TRP A  70       0.541 -14.063 -38.688  1.00  4.17           C  
ATOM   1079  NE1 TRP A  70      -1.454 -14.583 -39.568  1.00  4.17           N  
ATOM   1080  CE2 TRP A  70      -0.552 -14.931 -38.590  1.00  4.17           C  
ATOM   1081  CE3 TRP A  70       1.597 -14.201 -37.797  1.00  4.17           C  
ATOM   1082  CZ2 TRP A  70      -0.608 -15.938 -37.627  1.00  4.17           C  
ATOM   1083  CZ3 TRP A  70       1.545 -15.186 -36.854  1.00  4.17           C  
ATOM   1084  CH2 TRP A  70       0.473 -16.044 -36.762  1.00  4.17           C  
ATOM   1085  H   TRP A  70       3.060 -10.427 -40.619  1.00  4.17           H  
ATOM   1086  HA  TRP A  70       2.920 -13.268 -40.416  1.00  4.17           H  
ATOM   1087 1HB  TRP A  70       1.428 -11.407 -39.385  1.00  4.17           H  
ATOM   1088 2HB  TRP A  70       0.587 -11.401 -40.925  1.00  4.17           H  
ATOM   1089  HD1 TRP A  70      -1.447 -13.018 -41.112  1.00  4.17           H  
ATOM   1090  HE1 TRP A  70      -2.342 -15.036 -39.732  1.00  4.17           H  
ATOM   1091  HE3 TRP A  70       2.455 -13.538 -37.853  1.00  4.17           H  
ATOM   1092  HZ2 TRP A  70      -1.453 -16.620 -37.542  1.00  4.17           H  
ATOM   1093  HZ3 TRP A  70       2.383 -15.258 -36.191  1.00  4.17           H  
ATOM   1094  HH2 TRP A  70       0.470 -16.814 -36.001  1.00  4.17           H  
ATOM   1095  N   ARG A  71       2.208 -12.020 -43.361  1.00  4.11           N  
ATOM   1096  CA  ARG A  71       1.956 -12.265 -44.777  1.00  4.11           C  
ATOM   1097  C   ARG A  71       3.126 -12.987 -45.458  1.00  4.11           C  
ATOM   1098  O   ARG A  71       3.007 -13.376 -46.623  1.00  4.11           O  
ATOM   1099  CB  ARG A  71       1.715 -10.956 -45.533  1.00  4.11           C  
ATOM   1100  CG  ARG A  71       0.409 -10.176 -45.245  1.00  4.11           C  
ATOM   1101  CD  ARG A  71       0.395  -8.863 -46.012  1.00  4.11           C  
ATOM   1102  NE  ARG A  71      -0.728  -7.979 -45.652  1.00  4.11           N  
ATOM   1103  CZ  ARG A  71      -1.965  -8.007 -46.146  1.00  4.11           C  
ATOM   1104  NH1 ARG A  71      -2.334  -8.885 -47.063  1.00  4.11           N  
ATOM   1105  NH2 ARG A  71      -2.805  -7.111 -45.671  1.00  4.11           N  
ATOM   1106  H   ARG A  71       2.412 -11.071 -43.078  1.00  4.11           H  
ATOM   1107  HA  ARG A  71       1.066 -12.887 -44.864  1.00  4.11           H  
ATOM   1108 1HB  ARG A  71       2.538 -10.275 -45.312  1.00  4.11           H  
ATOM   1109 2HB  ARG A  71       1.741 -11.153 -46.604  1.00  4.11           H  
ATOM   1110 1HG  ARG A  71      -0.428 -10.774 -45.606  1.00  4.11           H  
ATOM   1111 2HG  ARG A  71       0.271  -9.997 -44.201  1.00  4.11           H  
ATOM   1112 1HD  ARG A  71       1.317  -8.328 -45.802  1.00  4.11           H  
ATOM   1113 2HD  ARG A  71       0.335  -9.069 -47.078  1.00  4.11           H  
ATOM   1114  HE  ARG A  71      -0.566  -7.235 -44.949  1.00  4.11           H  
ATOM   1115 1HH1 ARG A  71      -1.668  -9.562 -47.411  1.00  4.11           H  
ATOM   1116 2HH1 ARG A  71      -3.279  -8.879 -47.416  1.00  4.11           H  
ATOM   1117 1HH2 ARG A  71      -2.446  -6.449 -44.951  1.00  4.11           H  
ATOM   1118 2HH2 ARG A  71      -3.756  -7.070 -45.997  1.00  4.11           H  
ATOM   1119  N   GLY A  72       4.258 -13.167 -44.757  1.00  3.91           N  
ATOM   1120  CA  GLY A  72       5.392 -13.865 -45.346  1.00  3.91           C  
ATOM   1121  C   GLY A  72       6.762 -13.173 -45.307  1.00  3.91           C  
ATOM   1122  O   GLY A  72       7.730 -13.749 -45.806  1.00  3.91           O  
ATOM   1123  H   GLY A  72       4.339 -12.839 -43.795  1.00  3.91           H  
ATOM   1124 1HA  GLY A  72       5.487 -14.830 -44.842  1.00  3.91           H  
ATOM   1125 2HA  GLY A  72       5.157 -14.100 -46.380  1.00  3.91           H  
ATOM   1126  N   GLU A  73       6.899 -11.972 -44.726  1.00  3.62           N  
ATOM   1127  CA  GLU A  73       8.246 -11.384 -44.698  1.00  3.62           C  
ATOM   1128  C   GLU A  73       9.218 -12.207 -43.821  1.00  3.62           C  
ATOM   1129  O   GLU A  73      10.404 -12.304 -44.137  1.00  3.62           O  
ATOM   1130  CB  GLU A  73       8.220  -9.931 -44.209  1.00  3.62           C  
ATOM   1131  CG  GLU A  73       9.551  -9.176 -44.304  1.00  3.62           C  
ATOM   1132  CD  GLU A  73      10.034  -8.925 -45.722  1.00  3.62           C  
ATOM   1133  OE1 GLU A  73       9.243  -9.001 -46.632  1.00  3.62           O  
ATOM   1134  OE2 GLU A  73      11.196  -8.631 -45.883  1.00  3.62           O  
ATOM   1135  H   GLU A  73       6.110 -11.455 -44.332  1.00  3.62           H  
ATOM   1136  HA  GLU A  73       8.636 -11.385 -45.716  1.00  3.62           H  
ATOM   1137 1HB  GLU A  73       7.450  -9.369 -44.739  1.00  3.62           H  
ATOM   1138 2HB  GLU A  73       7.982  -9.920 -43.174  1.00  3.62           H  
ATOM   1139 1HG  GLU A  73       9.440  -8.220 -43.796  1.00  3.62           H  
ATOM   1140 2HG  GLU A  73      10.307  -9.750 -43.768  1.00  3.62           H  
ATOM   1141  N   LEU A  74       8.746 -12.771 -42.699  1.00  3.28           N  
ATOM   1142  CA  LEU A  74       9.680 -13.544 -41.851  1.00  3.28           C  
ATOM   1143  C   LEU A  74       9.777 -14.970 -42.432  1.00  3.28           C  
ATOM   1144  O   LEU A  74       8.741 -15.543 -42.742  1.00  3.28           O  
ATOM   1145  CB  LEU A  74       9.187 -13.640 -40.401  1.00  3.28           C  
ATOM   1146  CG  LEU A  74      10.123 -14.244 -39.337  1.00  3.28           C  
ATOM   1147  CD1 LEU A  74      11.283 -13.300 -39.103  1.00  3.28           C  
ATOM   1148  CD2 LEU A  74       9.380 -14.439 -38.051  1.00  3.28           C  
ATOM   1149  H   LEU A  74       7.750 -12.672 -42.462  1.00  3.28           H  
ATOM   1150  HA  LEU A  74      10.636 -13.038 -41.851  1.00  3.28           H  
ATOM   1151 1HB  LEU A  74       9.016 -12.662 -40.073  1.00  3.28           H  
ATOM   1152 2HB  LEU A  74       8.258 -14.204 -40.390  1.00  3.28           H  
ATOM   1153  HG  LEU A  74      10.508 -15.193 -39.690  1.00  3.28           H  
ATOM   1154 1HD1 LEU A  74      11.949 -13.727 -38.352  1.00  3.28           H  
ATOM   1155 2HD1 LEU A  74      11.834 -13.125 -40.011  1.00  3.28           H  
ATOM   1156 3HD1 LEU A  74      10.896 -12.348 -38.742  1.00  3.28           H  
ATOM   1157 1HD2 LEU A  74      10.050 -14.864 -37.306  1.00  3.28           H  
ATOM   1158 2HD2 LEU A  74       9.011 -13.481 -37.702  1.00  3.28           H  
ATOM   1159 3HD2 LEU A  74       8.542 -15.109 -38.219  1.00  3.28           H  
ATOM   1160  N   PRO A  75      10.980 -15.568 -42.610  1.00  2.94           N  
ATOM   1161  CA  PRO A  75      11.184 -16.944 -43.073  1.00  2.94           C  
ATOM   1162  C   PRO A  75      10.407 -18.025 -42.298  1.00  2.94           C  
ATOM   1163  O   PRO A  75      10.055 -19.058 -42.871  1.00  2.94           O  
ATOM   1164  CB  PRO A  75      12.690 -17.120 -42.856  1.00  2.94           C  
ATOM   1165  CG  PRO A  75      13.257 -15.737 -43.038  1.00  2.94           C  
ATOM   1166  CD  PRO A  75      12.238 -14.820 -42.419  1.00  2.94           C  
ATOM   1167  HA  PRO A  75      10.940 -16.994 -44.140  1.00  2.94           H  
ATOM   1168 1HB  PRO A  75      12.881 -17.542 -41.857  1.00  2.94           H  
ATOM   1169 2HB  PRO A  75      13.088 -17.839 -43.587  1.00  2.94           H  
ATOM   1170 1HG  PRO A  75      14.239 -15.664 -42.545  1.00  2.94           H  
ATOM   1171 2HG  PRO A  75      13.422 -15.529 -44.105  1.00  2.94           H  
ATOM   1172 1HD  PRO A  75      12.467 -14.702 -41.369  1.00  2.94           H  
ATOM   1173 2HD  PRO A  75      12.241 -13.873 -42.982  1.00  2.94           H  
ATOM   1174  N   MET A  76      10.158 -17.803 -41.006  1.00  2.62           N  
ATOM   1175  CA  MET A  76       9.427 -18.761 -40.171  1.00  2.62           C  
ATOM   1176  C   MET A  76       7.956 -18.815 -40.567  1.00  2.62           C  
ATOM   1177  O   MET A  76       7.359 -17.782 -40.866  1.00  2.62           O  
ATOM   1178  CB  MET A  76       9.530 -18.411 -38.689  1.00  2.62           C  
ATOM   1179  CG  MET A  76       8.900 -19.468 -37.815  1.00  2.62           C  
ATOM   1180  SD  MET A  76       8.896 -19.127 -36.113  1.00  2.62           S  
ATOM   1181  CE  MET A  76       7.811 -17.770 -36.263  1.00  2.62           C  
ATOM   1182  H   MET A  76      10.473 -16.946 -40.583  1.00  2.62           H  
ATOM   1183  HA  MET A  76       9.851 -19.756 -40.326  1.00  2.62           H  
ATOM   1184 1HB  MET A  76      10.575 -18.293 -38.401  1.00  2.62           H  
ATOM   1185 2HB  MET A  76       9.029 -17.471 -38.504  1.00  2.62           H  
ATOM   1186 1HG  MET A  76       7.880 -19.576 -38.099  1.00  2.62           H  
ATOM   1187 2HG  MET A  76       9.407 -20.417 -37.976  1.00  2.62           H  
ATOM   1188 1HE  MET A  76       7.583 -17.364 -35.287  1.00  2.62           H  
ATOM   1189 2HE  MET A  76       8.274 -17.011 -36.876  1.00  2.62           H  
ATOM   1190 3HE  MET A  76       6.924 -18.117 -36.750  1.00  2.62           H  
ATOM   1191  N   THR A  77       7.356 -20.005 -40.581  1.00  2.36           N  
ATOM   1192  CA  THR A  77       5.943 -20.083 -40.922  1.00  2.36           C  
ATOM   1193  C   THR A  77       5.051 -19.681 -39.758  1.00  2.36           C  
ATOM   1194  O   THR A  77       5.459 -19.734 -38.596  1.00  2.36           O  
ATOM   1195  CB  THR A  77       5.586 -21.515 -41.325  1.00  2.36           C  
ATOM   1196  OG1 THR A  77       5.836 -22.380 -40.195  1.00  2.36           O  
ATOM   1197  CG2 THR A  77       6.447 -21.959 -42.490  1.00  2.36           C  
ATOM   1198  H   THR A  77       7.864 -20.854 -40.323  1.00  2.36           H  
ATOM   1199  HA  THR A  77       5.749 -19.410 -41.758  1.00  2.36           H  
ATOM   1200  HB  THR A  77       4.535 -21.572 -41.598  1.00  2.36           H  
ATOM   1201  HG1 THR A  77       6.813 -22.373 -40.026  1.00  2.36           H  
ATOM   1202 1HG2 THR A  77       6.198 -22.984 -42.762  1.00  2.36           H  
ATOM   1203 2HG2 THR A  77       6.269 -21.303 -43.342  1.00  2.36           H  
ATOM   1204 3HG2 THR A  77       7.500 -21.904 -42.203  1.00  2.36           H  
ATOM   1205  N   ASN A  78       3.786 -19.394 -40.060  1.00  2.16           N  
ATOM   1206  CA  ASN A  78       2.825 -19.048 -39.021  1.00  2.16           C  
ATOM   1207  C   ASN A  78       2.529 -20.256 -38.134  1.00  2.16           C  
ATOM   1208  O   ASN A  78       2.246 -20.131 -36.951  1.00  2.16           O  
ATOM   1209  CB  ASN A  78       1.590 -18.458 -39.664  1.00  2.16           C  
ATOM   1210  CG  ASN A  78       1.929 -17.094 -40.209  1.00  2.16           C  
ATOM   1211  OD1 ASN A  78       2.860 -16.454 -39.705  1.00  2.16           O  
ATOM   1212  ND2 ASN A  78       1.239 -16.661 -41.225  1.00  2.16           N  
ATOM   1213  H   ASN A  78       3.501 -19.375 -41.029  1.00  2.16           H  
ATOM   1214  HA  ASN A  78       3.268 -18.280 -38.387  1.00  2.16           H  
ATOM   1215 1HB  ASN A  78       1.239 -19.102 -40.470  1.00  2.16           H  
ATOM   1216 2HB  ASN A  78       0.792 -18.370 -38.928  1.00  2.16           H  
ATOM   1217 1HD2 ASN A  78       1.463 -15.759 -41.649  1.00  2.16           H  
ATOM   1218 2HD2 ASN A  78       0.505 -17.219 -41.607  1.00  2.16           H  
ATOM   1219  N   LYS A  79       2.643 -21.452 -38.695  1.00  2.02           N  
ATOM   1220  CA  LYS A  79       2.414 -22.652 -37.903  1.00  2.02           C  
ATOM   1221  C   LYS A  79       3.476 -22.731 -36.802  1.00  2.02           C  
ATOM   1222  O   LYS A  79       3.165 -22.914 -35.615  1.00  2.02           O  
ATOM   1223  CB  LYS A  79       2.466 -23.879 -38.805  1.00  2.02           C  
ATOM   1224  CG  LYS A  79       2.174 -25.180 -38.112  1.00  2.02           C  
ATOM   1225  CD  LYS A  79       2.164 -26.335 -39.090  1.00  2.02           C  
ATOM   1226  CE  LYS A  79       1.913 -27.646 -38.377  1.00  2.02           C  
ATOM   1227  NZ  LYS A  79       0.561 -27.673 -37.737  1.00  2.02           N  
ATOM   1228  H   LYS A  79       2.890 -21.528 -39.669  1.00  2.02           H  
ATOM   1229  HA  LYS A  79       1.433 -22.591 -37.432  1.00  2.02           H  
ATOM   1230 1HB  LYS A  79       1.741 -23.765 -39.609  1.00  2.02           H  
ATOM   1231 2HB  LYS A  79       3.455 -23.953 -39.261  1.00  2.02           H  
ATOM   1232 1HG  LYS A  79       2.921 -25.363 -37.340  1.00  2.02           H  
ATOM   1233 2HG  LYS A  79       1.196 -25.116 -37.637  1.00  2.02           H  
ATOM   1234 1HD  LYS A  79       1.381 -26.178 -39.832  1.00  2.02           H  
ATOM   1235 2HD  LYS A  79       3.125 -26.385 -39.600  1.00  2.02           H  
ATOM   1236 1HE  LYS A  79       1.978 -28.458 -39.098  1.00  2.02           H  
ATOM   1237 2HE  LYS A  79       2.670 -27.792 -37.608  1.00  2.02           H  
ATOM   1238 1HZ  LYS A  79       0.422 -28.554 -37.276  1.00  2.02           H  
ATOM   1239 2HZ  LYS A  79       0.476 -26.915 -37.030  1.00  2.02           H  
ATOM   1240 3HZ  LYS A  79      -0.152 -27.546 -38.435  1.00  2.02           H  
ATOM   1241  N   GLN A  80       4.740 -22.534 -37.197  1.00  1.93           N  
ATOM   1242  CA  GLN A  80       5.847 -22.560 -36.247  1.00  1.93           C  
ATOM   1243  C   GLN A  80       5.702 -21.444 -35.213  1.00  1.93           C  
ATOM   1244  O   GLN A  80       5.967 -21.658 -34.021  1.00  1.93           O  
ATOM   1245  CB  GLN A  80       7.160 -22.447 -37.014  1.00  1.93           C  
ATOM   1246  CG  GLN A  80       7.538 -23.689 -37.803  1.00  1.93           C  
ATOM   1247  CD  GLN A  80       8.667 -23.421 -38.794  1.00  1.93           C  
ATOM   1248  OE1 GLN A  80       8.559 -22.470 -39.597  1.00  1.93           O  
ATOM   1249  NE2 GLN A  80       9.725 -24.226 -38.754  1.00  1.93           N  
ATOM   1250  H   GLN A  80       4.950 -22.375 -38.189  1.00  1.93           H  
ATOM   1251  HA  GLN A  80       5.828 -23.512 -35.722  1.00  1.93           H  
ATOM   1252 1HB  GLN A  80       7.062 -21.645 -37.727  1.00  1.93           H  
ATOM   1253 2HB  GLN A  80       7.971 -22.195 -36.333  1.00  1.93           H  
ATOM   1254 1HG  GLN A  80       7.875 -24.457 -37.106  1.00  1.93           H  
ATOM   1255 2HG  GLN A  80       6.663 -24.043 -38.350  1.00  1.93           H  
ATOM   1256 1HE2 GLN A  80      10.486 -24.087 -39.390  1.00  1.93           H  
ATOM   1257 2HE2 GLN A  80       9.759 -24.976 -38.092  1.00  1.93           H  
ATOM   1258  N   PHE A  81       5.231 -20.274 -35.657  1.00  1.86           N  
ATOM   1259  CA  PHE A  81       4.999 -19.153 -34.758  1.00  1.86           C  
ATOM   1260  C   PHE A  81       4.052 -19.505 -33.653  1.00  1.86           C  
ATOM   1261  O   PHE A  81       4.339 -19.256 -32.483  1.00  1.86           O  
ATOM   1262  CB  PHE A  81       4.337 -17.979 -35.463  1.00  1.86           C  
ATOM   1263  CG  PHE A  81       3.955 -16.902 -34.550  1.00  1.86           C  
ATOM   1264  CD1 PHE A  81       4.821 -15.975 -34.161  1.00  1.86           C  
ATOM   1265  CD2 PHE A  81       2.687 -16.838 -34.077  1.00  1.86           C  
ATOM   1266  CE1 PHE A  81       4.427 -14.961 -33.340  1.00  1.86           C  
ATOM   1267  CE2 PHE A  81       2.289 -15.858 -33.246  1.00  1.86           C  
ATOM   1268  CZ  PHE A  81       3.159 -14.894 -32.877  1.00  1.86           C  
ATOM   1269  H   PHE A  81       5.056 -20.153 -36.657  1.00  1.86           H  
ATOM   1270  HA  PHE A  81       5.948 -18.853 -34.318  1.00  1.86           H  
ATOM   1271 1HB  PHE A  81       4.946 -17.569 -36.236  1.00  1.86           H  
ATOM   1272 2HB  PHE A  81       3.434 -18.315 -35.932  1.00  1.86           H  
ATOM   1273  HD1 PHE A  81       5.831 -16.036 -34.521  1.00  1.86           H  
ATOM   1274  HD2 PHE A  81       1.993 -17.591 -34.391  1.00  1.86           H  
ATOM   1275  HE1 PHE A  81       5.125 -14.212 -33.070  1.00  1.86           H  
ATOM   1276  HE2 PHE A  81       1.287 -15.848 -32.901  1.00  1.86           H  
ATOM   1277  HZ  PHE A  81       2.852 -14.082 -32.219  1.00  1.86           H  
ATOM   1278  N   LEU A  82       2.904 -20.061 -34.020  1.00  1.82           N  
ATOM   1279  CA  LEU A  82       1.877 -20.326 -33.039  1.00  1.82           C  
ATOM   1280  C   LEU A  82       2.368 -21.328 -32.022  1.00  1.82           C  
ATOM   1281  O   LEU A  82       2.173 -21.152 -30.815  1.00  1.82           O  
ATOM   1282  CB  LEU A  82       0.651 -20.857 -33.766  1.00  1.82           C  
ATOM   1283  CG  LEU A  82      -0.022 -19.836 -34.679  1.00  1.82           C  
ATOM   1284  CD1 LEU A  82      -1.100 -20.503 -35.489  1.00  1.82           C  
ATOM   1285  CD2 LEU A  82      -0.577 -18.752 -33.892  1.00  1.82           C  
ATOM   1286  H   LEU A  82       2.729 -20.261 -35.009  1.00  1.82           H  
ATOM   1287  HA  LEU A  82       1.632 -19.396 -32.528  1.00  1.82           H  
ATOM   1288 1HB  LEU A  82       0.958 -21.704 -34.391  1.00  1.82           H  
ATOM   1289 2HB  LEU A  82      -0.078 -21.212 -33.039  1.00  1.82           H  
ATOM   1290  HG  LEU A  82       0.710 -19.433 -35.346  1.00  1.82           H  
ATOM   1291 1HD1 LEU A  82      -1.549 -19.770 -36.147  1.00  1.82           H  
ATOM   1292 2HD1 LEU A  82      -0.656 -21.305 -36.084  1.00  1.82           H  
ATOM   1293 3HD1 LEU A  82      -1.858 -20.918 -34.822  1.00  1.82           H  
ATOM   1294 1HD2 LEU A  82      -1.026 -18.039 -34.570  1.00  1.82           H  
ATOM   1295 2HD2 LEU A  82      -1.327 -19.151 -33.237  1.00  1.82           H  
ATOM   1296 3HD2 LEU A  82       0.192 -18.271 -33.308  1.00  1.82           H  
ATOM   1297  N   ALA A  83       3.085 -22.347 -32.498  1.00  1.78           N  
ATOM   1298  CA  ALA A  83       3.628 -23.346 -31.598  1.00  1.78           C  
ATOM   1299  C   ALA A  83       4.640 -22.729 -30.626  1.00  1.78           C  
ATOM   1300  O   ALA A  83       4.615 -23.016 -29.421  1.00  1.78           O  
ATOM   1301  CB  ALA A  83       4.286 -24.443 -32.414  1.00  1.78           C  
ATOM   1302  H   ALA A  83       3.226 -22.444 -33.508  1.00  1.78           H  
ATOM   1303  HA  ALA A  83       2.806 -23.764 -31.018  1.00  1.78           H  
ATOM   1304 1HB  ALA A  83       4.677 -25.210 -31.750  1.00  1.78           H  
ATOM   1305 2HB  ALA A  83       3.548 -24.883 -33.091  1.00  1.78           H  
ATOM   1306 3HB  ALA A  83       5.101 -24.016 -32.999  1.00  1.78           H  
ATOM   1307  N   SER A  84       5.498 -21.847 -31.152  1.00  1.75           N  
ATOM   1308  CA  SER A  84       6.543 -21.189 -30.381  1.00  1.75           C  
ATOM   1309  C   SER A  84       5.973 -20.199 -29.378  1.00  1.75           C  
ATOM   1310  O   SER A  84       6.419 -20.127 -28.230  1.00  1.75           O  
ATOM   1311  CB  SER A  84       7.480 -20.491 -31.323  1.00  1.75           C  
ATOM   1312  OG  SER A  84       8.130 -21.410 -32.140  1.00  1.75           O  
ATOM   1313  H   SER A  84       5.456 -21.652 -32.155  1.00  1.75           H  
ATOM   1314  HA  SER A  84       7.096 -21.953 -29.832  1.00  1.75           H  
ATOM   1315 1HB  SER A  84       6.927 -19.781 -31.939  1.00  1.75           H  
ATOM   1316 2HB  SER A  84       8.196 -19.943 -30.757  1.00  1.75           H  
ATOM   1317  HG  SER A  84       7.455 -21.688 -32.803  1.00  1.75           H  
ATOM   1318  N   LEU A  85       4.960 -19.447 -29.796  1.00  1.74           N  
ATOM   1319  CA  LEU A  85       4.344 -18.497 -28.898  1.00  1.74           C  
ATOM   1320  C   LEU A  85       3.726 -19.300 -27.769  1.00  1.74           C  
ATOM   1321  O   LEU A  85       3.851 -18.933 -26.603  1.00  1.74           O  
ATOM   1322  CB  LEU A  85       3.288 -17.647 -29.590  1.00  1.74           C  
ATOM   1323  CG  LEU A  85       2.693 -16.589 -28.686  1.00  1.74           C  
ATOM   1324  CD1 LEU A  85       3.809 -15.638 -28.226  1.00  1.74           C  
ATOM   1325  CD2 LEU A  85       1.595 -15.858 -29.406  1.00  1.74           C  
ATOM   1326  H   LEU A  85       4.628 -19.528 -30.750  1.00  1.74           H  
ATOM   1327  HA  LEU A  85       5.111 -17.842 -28.488  1.00  1.74           H  
ATOM   1328 1HB  LEU A  85       3.737 -17.158 -30.460  1.00  1.74           H  
ATOM   1329 2HB  LEU A  85       2.482 -18.300 -29.939  1.00  1.74           H  
ATOM   1330  HG  LEU A  85       2.299 -17.063 -27.815  1.00  1.74           H  
ATOM   1331 1HD1 LEU A  85       3.395 -14.886 -27.556  1.00  1.74           H  
ATOM   1332 2HD1 LEU A  85       4.579 -16.207 -27.705  1.00  1.74           H  
ATOM   1333 3HD1 LEU A  85       4.243 -15.150 -29.093  1.00  1.74           H  
ATOM   1334 1HD2 LEU A  85       1.162 -15.103 -28.748  1.00  1.74           H  
ATOM   1335 2HD2 LEU A  85       2.005 -15.378 -30.283  1.00  1.74           H  
ATOM   1336 3HD2 LEU A  85       0.822 -16.571 -29.703  1.00  1.74           H  
ATOM   1337  N   GLY A  86       3.084 -20.423 -28.125  1.00  1.74           N  
ATOM   1338  CA  GLY A  86       2.477 -21.329 -27.164  1.00  1.74           C  
ATOM   1339  C   GLY A  86       3.478 -21.666 -26.072  1.00  1.74           C  
ATOM   1340  O   GLY A  86       3.177 -21.505 -24.888  1.00  1.74           O  
ATOM   1341  H   GLY A  86       2.999 -20.659 -29.113  1.00  1.74           H  
ATOM   1342 1HA  GLY A  86       1.590 -20.881 -26.730  1.00  1.74           H  
ATOM   1343 2HA  GLY A  86       2.163 -22.239 -27.681  1.00  1.74           H  
ATOM   1344  N   GLU A  87       4.677 -22.107 -26.459  1.00  1.77           N  
ATOM   1345  CA  GLU A  87       5.723 -22.439 -25.488  1.00  1.77           C  
ATOM   1346  C   GLU A  87       6.015 -21.288 -24.520  1.00  1.77           C  
ATOM   1347  O   GLU A  87       6.144 -21.494 -23.304  1.00  1.77           O  
ATOM   1348  CB  GLU A  87       7.016 -22.791 -26.223  1.00  1.77           C  
ATOM   1349  CG  GLU A  87       8.182 -23.160 -25.330  1.00  1.77           C  
ATOM   1350  CD  GLU A  87       9.405 -23.571 -26.105  1.00  1.77           C  
ATOM   1351  OE1 GLU A  87       9.286 -23.813 -27.277  1.00  1.77           O  
ATOM   1352  OE2 GLU A  87      10.487 -23.601 -25.554  1.00  1.77           O  
ATOM   1353  H   GLU A  87       4.848 -22.236 -27.460  1.00  1.77           H  
ATOM   1354  HA  GLU A  87       5.393 -23.300 -24.911  1.00  1.77           H  
ATOM   1355 1HB  GLU A  87       6.841 -23.591 -26.924  1.00  1.77           H  
ATOM   1356 2HB  GLU A  87       7.338 -21.939 -26.805  1.00  1.77           H  
ATOM   1357 1HG  GLU A  87       8.425 -22.292 -24.741  1.00  1.77           H  
ATOM   1358 2HG  GLU A  87       7.898 -23.948 -24.658  1.00  1.77           H  
ATOM   1359  N   VAL A  88       6.089 -20.070 -25.048  1.00  1.83           N  
ATOM   1360  CA  VAL A  88       6.373 -18.926 -24.195  1.00  1.83           C  
ATOM   1361  C   VAL A  88       5.236 -18.684 -23.212  1.00  1.83           C  
ATOM   1362  O   VAL A  88       5.460 -18.502 -22.011  1.00  1.83           O  
ATOM   1363  CB  VAL A  88       6.548 -17.663 -25.028  1.00  1.83           C  
ATOM   1364  CG1 VAL A  88       6.690 -16.486 -24.111  1.00  1.83           C  
ATOM   1365  CG2 VAL A  88       7.744 -17.812 -25.953  1.00  1.83           C  
ATOM   1366  H   VAL A  88       5.980 -19.954 -26.063  1.00  1.83           H  
ATOM   1367  HA  VAL A  88       7.287 -19.124 -23.639  1.00  1.83           H  
ATOM   1368  HB  VAL A  88       5.655 -17.497 -25.624  1.00  1.83           H  
ATOM   1369 1HG1 VAL A  88       6.796 -15.613 -24.705  1.00  1.83           H  
ATOM   1370 2HG1 VAL A  88       5.810 -16.395 -23.472  1.00  1.83           H  
ATOM   1371 3HG1 VAL A  88       7.568 -16.615 -23.495  1.00  1.83           H  
ATOM   1372 1HG2 VAL A  88       7.858 -16.913 -26.544  1.00  1.83           H  
ATOM   1373 2HG2 VAL A  88       8.636 -17.978 -25.388  1.00  1.83           H  
ATOM   1374 3HG2 VAL A  88       7.588 -18.661 -26.614  1.00  1.83           H  
ATOM   1375  N   ILE A  89       4.010 -18.732 -23.731  1.00  1.93           N  
ATOM   1376  CA  ILE A  89       2.805 -18.494 -22.949  1.00  1.93           C  
ATOM   1377  C   ILE A  89       2.723 -19.512 -21.835  1.00  1.93           C  
ATOM   1378  O   ILE A  89       2.393 -19.188 -20.692  1.00  1.93           O  
ATOM   1379  CB  ILE A  89       1.554 -18.658 -23.822  1.00  1.93           C  
ATOM   1380  CG1 ILE A  89       1.452 -17.566 -24.863  1.00  1.93           C  
ATOM   1381  CG2 ILE A  89       0.359 -18.642 -22.951  1.00  1.93           C  
ATOM   1382  CD1 ILE A  89       0.433 -17.900 -25.923  1.00  1.93           C  
ATOM   1383  H   ILE A  89       3.916 -18.923 -24.728  1.00  1.93           H  
ATOM   1384  HA  ILE A  89       2.846 -17.500 -22.521  1.00  1.93           H  
ATOM   1385  HB  ILE A  89       1.597 -19.606 -24.349  1.00  1.93           H  
ATOM   1386 1HG1 ILE A  89       1.162 -16.649 -24.386  1.00  1.93           H  
ATOM   1387 2HG1 ILE A  89       2.420 -17.416 -25.327  1.00  1.93           H  
ATOM   1388 1HG2 ILE A  89      -0.538 -18.779 -23.550  1.00  1.93           H  
ATOM   1389 2HG2 ILE A  89       0.458 -19.451 -22.242  1.00  1.93           H  
ATOM   1390 3HG2 ILE A  89       0.294 -17.692 -22.415  1.00  1.93           H  
ATOM   1391 1HD1 ILE A  89       0.373 -17.110 -26.656  1.00  1.93           H  
ATOM   1392 2HD1 ILE A  89       0.735 -18.809 -26.411  1.00  1.93           H  
ATOM   1393 3HD1 ILE A  89      -0.543 -18.037 -25.464  1.00  1.93           H  
ATOM   1394  N   ALA A  90       3.017 -20.755 -22.181  1.00  2.06           N  
ATOM   1395  CA  ALA A  90       2.981 -21.836 -21.237  1.00  2.06           C  
ATOM   1396  C   ALA A  90       3.911 -21.626 -20.084  1.00  2.06           C  
ATOM   1397  O   ALA A  90       3.534 -21.825 -18.926  1.00  2.06           O  
ATOM   1398  CB  ALA A  90       3.414 -23.078 -21.911  1.00  2.06           C  
ATOM   1399  H   ALA A  90       3.259 -20.956 -23.146  1.00  2.06           H  
ATOM   1400  HA  ALA A  90       1.967 -21.925 -20.875  1.00  2.06           H  
ATOM   1401 1HB  ALA A  90       3.338 -23.857 -21.260  1.00  2.06           H  
ATOM   1402 2HB  ALA A  90       2.823 -23.247 -22.701  1.00  2.06           H  
ATOM   1403 3HB  ALA A  90       4.433 -22.984 -22.261  1.00  2.06           H  
ATOM   1404  N   PHE A  91       5.114 -21.156 -20.374  1.00  2.22           N  
ATOM   1405  CA  PHE A  91       6.048 -20.947 -19.303  1.00  2.22           C  
ATOM   1406  C   PHE A  91       5.495 -19.868 -18.393  1.00  2.22           C  
ATOM   1407  O   PHE A  91       5.538 -19.995 -17.171  1.00  2.22           O  
ATOM   1408  CB  PHE A  91       7.432 -20.614 -19.792  1.00  2.22           C  
ATOM   1409  CG  PHE A  91       8.377 -20.621 -18.636  1.00  2.22           C  
ATOM   1410  CD1 PHE A  91       8.709 -21.852 -18.061  1.00  2.22           C  
ATOM   1411  CD2 PHE A  91       8.945 -19.478 -18.119  1.00  2.22           C  
ATOM   1412  CE1 PHE A  91       9.562 -21.930 -16.997  1.00  2.22           C  
ATOM   1413  CE2 PHE A  91       9.810 -19.574 -17.052  1.00  2.22           C  
ATOM   1414  CZ  PHE A  91      10.103 -20.793 -16.494  1.00  2.22           C  
ATOM   1415  H   PHE A  91       5.395 -20.994 -21.348  1.00  2.22           H  
ATOM   1416  HA  PHE A  91       6.118 -21.873 -18.729  1.00  2.22           H  
ATOM   1417 1HB  PHE A  91       7.755 -21.350 -20.528  1.00  2.22           H  
ATOM   1418 2HB  PHE A  91       7.439 -19.629 -20.268  1.00  2.22           H  
ATOM   1419  HD1 PHE A  91       8.268 -22.762 -18.471  1.00  2.22           H  
ATOM   1420  HD2 PHE A  91       8.704 -18.504 -18.557  1.00  2.22           H  
ATOM   1421  HE1 PHE A  91       9.804 -22.897 -16.554  1.00  2.22           H  
ATOM   1422  HE2 PHE A  91      10.264 -18.685 -16.633  1.00  2.22           H  
ATOM   1423  HZ  PHE A  91      10.775 -20.847 -15.641  1.00  2.22           H  
ATOM   1424  N   ASN A  92       4.991 -18.786 -18.995  1.00  2.38           N  
ATOM   1425  CA  ASN A  92       4.394 -17.720 -18.206  1.00  2.38           C  
ATOM   1426  C   ASN A  92       3.275 -18.244 -17.297  1.00  2.38           C  
ATOM   1427  O   ASN A  92       3.194 -17.856 -16.121  1.00  2.38           O  
ATOM   1428  CB  ASN A  92       3.879 -16.633 -19.117  1.00  2.38           C  
ATOM   1429  CG  ASN A  92       4.969 -15.784 -19.676  1.00  2.38           C  
ATOM   1430  OD1 ASN A  92       5.866 -16.190 -20.421  1.00  2.38           O  
ATOM   1431  ND2 ASN A  92       4.896 -14.554 -19.318  1.00  2.38           N  
ATOM   1432  H   ASN A  92       5.001 -18.725 -20.015  1.00  2.38           H  
ATOM   1433  HA  ASN A  92       5.170 -17.298 -17.569  1.00  2.38           H  
ATOM   1434 1HB  ASN A  92       3.331 -17.067 -19.937  1.00  2.38           H  
ATOM   1435 2HB  ASN A  92       3.189 -15.993 -18.563  1.00  2.38           H  
ATOM   1436 1HD2 ASN A  92       5.583 -13.899 -19.635  1.00  2.38           H  
ATOM   1437 2HD2 ASN A  92       4.135 -14.243 -18.700  1.00  2.38           H  
ATOM   1438  N   TRP A  93       2.426 -19.155 -17.816  1.00  2.55           N  
ATOM   1439  CA  TRP A  93       1.332 -19.722 -17.017  1.00  2.55           C  
ATOM   1440  C   TRP A  93       1.914 -20.472 -15.825  1.00  2.55           C  
ATOM   1441  O   TRP A  93       1.466 -20.314 -14.686  1.00  2.55           O  
ATOM   1442  CB  TRP A  93       0.490 -20.726 -17.831  1.00  2.55           C  
ATOM   1443  CG  TRP A  93      -0.452 -20.173 -18.923  1.00  2.55           C  
ATOM   1444  CD1 TRP A  93      -1.015 -18.923 -19.044  1.00  2.55           C  
ATOM   1445  CD2 TRP A  93      -0.937 -20.944 -20.067  1.00  2.55           C  
ATOM   1446  NE1 TRP A  93      -1.824 -18.873 -20.191  1.00  2.55           N  
ATOM   1447  CE2 TRP A  93      -1.777 -20.102 -20.816  1.00  2.55           C  
ATOM   1448  CE3 TRP A  93      -0.728 -22.271 -20.507  1.00  2.55           C  
ATOM   1449  CZ2 TRP A  93      -2.404 -20.543 -21.985  1.00  2.55           C  
ATOM   1450  CZ3 TRP A  93      -1.353 -22.705 -21.670  1.00  2.55           C  
ATOM   1451  CH2 TRP A  93      -2.167 -21.865 -22.392  1.00  2.55           C  
ATOM   1452  H   TRP A  93       2.531 -19.428 -18.797  1.00  2.55           H  
ATOM   1453  HA  TRP A  93       0.691 -18.940 -16.653  1.00  2.55           H  
ATOM   1454 1HB  TRP A  93       1.155 -21.434 -18.310  1.00  2.55           H  
ATOM   1455 2HB  TRP A  93      -0.126 -21.296 -17.137  1.00  2.55           H  
ATOM   1456  HD1 TRP A  93      -0.866 -18.102 -18.348  1.00  2.55           H  
ATOM   1457  HE1 TRP A  93      -2.378 -18.048 -20.519  1.00  2.55           H  
ATOM   1458  HE3 TRP A  93      -0.084 -22.945 -19.939  1.00  2.55           H  
ATOM   1459  HZ2 TRP A  93      -3.053 -19.890 -22.571  1.00  2.55           H  
ATOM   1460  HZ3 TRP A  93      -1.181 -23.733 -21.996  1.00  2.55           H  
ATOM   1461  HH2 TRP A  93      -2.638 -22.239 -23.302  1.00  2.55           H  
ATOM   1462  N   TYR A  94       2.964 -21.245 -16.092  1.00  2.71           N  
ATOM   1463  CA  TYR A  94       3.671 -22.036 -15.097  1.00  2.71           C  
ATOM   1464  C   TYR A  94       4.275 -21.178 -13.977  1.00  2.71           C  
ATOM   1465  O   TYR A  94       4.073 -21.473 -12.802  1.00  2.71           O  
ATOM   1466  CB  TYR A  94       4.688 -22.951 -15.797  1.00  2.71           C  
ATOM   1467  CG  TYR A  94       5.571 -23.740 -14.893  1.00  2.71           C  
ATOM   1468  CD1 TYR A  94       5.072 -24.827 -14.212  1.00  2.71           C  
ATOM   1469  CD2 TYR A  94       6.907 -23.398 -14.773  1.00  2.71           C  
ATOM   1470  CE1 TYR A  94       5.900 -25.536 -13.391  1.00  2.71           C  
ATOM   1471  CE2 TYR A  94       7.738 -24.121 -13.956  1.00  2.71           C  
ATOM   1472  CZ  TYR A  94       7.232 -25.186 -13.260  1.00  2.71           C  
ATOM   1473  OH  TYR A  94       8.037 -25.903 -12.423  1.00  2.71           O  
ATOM   1474  H   TYR A  94       3.278 -21.309 -17.062  1.00  2.71           H  
ATOM   1475  HA  TYR A  94       2.941 -22.692 -14.622  1.00  2.71           H  
ATOM   1476 1HB  TYR A  94       4.149 -23.649 -16.436  1.00  2.71           H  
ATOM   1477 2HB  TYR A  94       5.323 -22.359 -16.440  1.00  2.71           H  
ATOM   1478  HD1 TYR A  94       4.022 -25.108 -14.306  1.00  2.71           H  
ATOM   1479  HD2 TYR A  94       7.290 -22.554 -15.328  1.00  2.71           H  
ATOM   1480  HE1 TYR A  94       5.509 -26.364 -12.840  1.00  2.71           H  
ATOM   1481  HE2 TYR A  94       8.787 -23.848 -13.857  1.00  2.71           H  
ATOM   1482  HH  TYR A  94       7.521 -26.595 -11.988  1.00  2.71           H  
ATOM   1483  N   ILE A  95       4.997 -20.105 -14.322  1.00  2.84           N  
ATOM   1484  CA  ILE A  95       5.619 -19.294 -13.270  1.00  2.84           C  
ATOM   1485  C   ILE A  95       4.773 -18.107 -12.791  1.00  2.84           C  
ATOM   1486  O   ILE A  95       5.188 -17.384 -11.892  1.00  2.84           O  
ATOM   1487  CB  ILE A  95       7.008 -18.747 -13.668  1.00  2.84           C  
ATOM   1488  CG1 ILE A  95       6.888 -17.760 -14.832  1.00  2.84           C  
ATOM   1489  CG2 ILE A  95       7.927 -19.885 -13.995  1.00  2.84           C  
ATOM   1490  CD1 ILE A  95       8.143 -16.945 -15.080  1.00  2.84           C  
ATOM   1491  H   ILE A  95       5.134 -19.890 -15.310  1.00  2.84           H  
ATOM   1492  HA  ILE A  95       5.776 -19.942 -12.409  1.00  2.84           H  
ATOM   1493  HB  ILE A  95       7.417 -18.195 -12.832  1.00  2.84           H  
ATOM   1494 1HG1 ILE A  95       6.668 -18.316 -15.735  1.00  2.84           H  
ATOM   1495 2HG1 ILE A  95       6.069 -17.085 -14.635  1.00  2.84           H  
ATOM   1496 1HG2 ILE A  95       8.909 -19.490 -14.239  1.00  2.84           H  
ATOM   1497 2HG2 ILE A  95       8.009 -20.556 -13.141  1.00  2.84           H  
ATOM   1498 3HG2 ILE A  95       7.523 -20.420 -14.848  1.00  2.84           H  
ATOM   1499 1HD1 ILE A  95       7.990 -16.276 -15.925  1.00  2.84           H  
ATOM   1500 2HD1 ILE A  95       8.379 -16.361 -14.196  1.00  2.84           H  
ATOM   1501 3HD1 ILE A  95       8.955 -17.596 -15.290  1.00  2.84           H  
ATOM   1502  N   GLY A  96       3.585 -17.904 -13.357  1.00  2.92           N  
ATOM   1503  CA  GLY A  96       2.716 -16.831 -12.881  1.00  2.92           C  
ATOM   1504  C   GLY A  96       3.084 -15.445 -13.424  1.00  2.92           C  
ATOM   1505  O   GLY A  96       2.742 -14.409 -12.838  1.00  2.92           O  
ATOM   1506  H   GLY A  96       3.281 -18.477 -14.142  1.00  2.92           H  
ATOM   1507 1HA  GLY A  96       1.697 -17.082 -13.160  1.00  2.92           H  
ATOM   1508 2HA  GLY A  96       2.740 -16.810 -11.793  1.00  2.92           H  
ATOM   1509  N   GLN A  97       3.776 -15.406 -14.553  1.00  2.95           N  
ATOM   1510  CA  GLN A  97       4.218 -14.128 -15.096  1.00  2.95           C  
ATOM   1511  C   GLN A  97       3.117 -13.389 -15.841  1.00  2.95           C  
ATOM   1512  O   GLN A  97       3.005 -13.437 -17.071  1.00  2.95           O  
ATOM   1513  CB  GLN A  97       5.415 -14.289 -16.005  1.00  2.95           C  
ATOM   1514  CG  GLN A  97       5.946 -12.962 -16.517  1.00  2.95           C  
ATOM   1515  CD  GLN A  97       7.029 -13.136 -17.515  1.00  2.95           C  
ATOM   1516  OE1 GLN A  97       7.516 -14.249 -17.714  1.00  2.95           O  
ATOM   1517  NE2 GLN A  97       7.406 -12.052 -18.163  1.00  2.95           N  
ATOM   1518  H   GLN A  97       3.963 -16.281 -15.039  1.00  2.95           H  
ATOM   1519  HA  GLN A  97       4.522 -13.498 -14.267  1.00  2.95           H  
ATOM   1520 1HB  GLN A  97       6.209 -14.758 -15.454  1.00  2.95           H  
ATOM   1521 2HB  GLN A  97       5.165 -14.944 -16.803  1.00  2.95           H  
ATOM   1522 1HG  GLN A  97       5.132 -12.403 -16.990  1.00  2.95           H  
ATOM   1523 2HG  GLN A  97       6.353 -12.388 -15.679  1.00  2.95           H  
ATOM   1524 1HE2 GLN A  97       8.151 -12.064 -18.865  1.00  2.95           H  
ATOM   1525 2HE2 GLN A  97       6.978 -11.160 -17.969  1.00  2.95           H  
ATOM   1526  N   GLY A  98       2.317 -12.682 -15.053  1.00  2.92           N  
ATOM   1527  CA  GLY A  98       1.169 -11.907 -15.528  1.00  2.92           C  
ATOM   1528  C   GLY A  98       1.522 -10.838 -16.560  1.00  2.92           C  
ATOM   1529  O   GLY A  98       0.734 -10.558 -17.464  1.00  2.92           O  
ATOM   1530  H   GLY A  98       2.498 -12.765 -14.052  1.00  2.92           H  
ATOM   1531 1HA  GLY A  98       0.443 -12.575 -15.969  1.00  2.92           H  
ATOM   1532 2HA  GLY A  98       0.682 -11.439 -14.675  1.00  2.92           H  
ATOM   1533  N   ASP A  99       2.716 -10.257 -16.479  1.00  2.86           N  
ATOM   1534  CA  ASP A  99       3.077  -9.210 -17.438  1.00  2.86           C  
ATOM   1535  C   ASP A  99       3.586  -9.785 -18.758  1.00  2.86           C  
ATOM   1536  O   ASP A  99       4.757  -9.652 -19.113  1.00  2.86           O  
ATOM   1537  CB  ASP A  99       4.112  -8.252 -16.852  1.00  2.86           C  
ATOM   1538  CG  ASP A  99       3.534  -7.378 -15.729  1.00  2.86           C  
ATOM   1539  OD1 ASP A  99       2.336  -7.314 -15.593  1.00  2.86           O  
ATOM   1540  OD2 ASP A  99       4.308  -6.808 -14.999  1.00  2.86           O  
ATOM   1541  H   ASP A  99       3.354 -10.528 -15.746  1.00  2.86           H  
ATOM   1542  HA  ASP A  99       2.180  -8.629 -17.657  1.00  2.86           H  
ATOM   1543 1HB  ASP A  99       4.960  -8.823 -16.467  1.00  2.86           H  
ATOM   1544 2HB  ASP A  99       4.490  -7.604 -17.641  1.00  2.86           H  
ATOM   1545  N   LEU A 100       2.680 -10.428 -19.471  1.00  2.77           N  
ATOM   1546  CA  LEU A 100       2.956 -11.052 -20.755  1.00  2.77           C  
ATOM   1547  C   LEU A 100       2.299 -10.267 -21.852  1.00  2.77           C  
ATOM   1548  O   LEU A 100       1.137  -9.890 -21.743  1.00  2.77           O  
ATOM   1549  CB  LEU A 100       2.475 -12.501 -20.811  1.00  2.77           C  
ATOM   1550  CG  LEU A 100       2.670 -13.246 -22.189  1.00  2.77           C  
ATOM   1551  CD1 LEU A 100       4.142 -13.381 -22.548  1.00  2.77           C  
ATOM   1552  CD2 LEU A 100       2.099 -14.629 -22.081  1.00  2.77           C  
ATOM   1553  H   LEU A 100       1.748 -10.479 -19.062  1.00  2.77           H  
ATOM   1554  HA  LEU A 100       4.032 -11.043 -20.923  1.00  2.77           H  
ATOM   1555 1HB  LEU A 100       2.943 -13.056 -20.026  1.00  2.77           H  
ATOM   1556 2HB  LEU A 100       1.406 -12.492 -20.612  1.00  2.77           H  
ATOM   1557  HG  LEU A 100       2.165 -12.690 -22.980  1.00  2.77           H  
ATOM   1558 1HD1 LEU A 100       4.210 -13.907 -23.492  1.00  2.77           H  
ATOM   1559 2HD1 LEU A 100       4.596 -12.399 -22.644  1.00  2.77           H  
ATOM   1560 3HD1 LEU A 100       4.664 -13.933 -21.809  1.00  2.77           H  
ATOM   1561 1HD2 LEU A 100       2.237 -15.136 -23.026  1.00  2.77           H  
ATOM   1562 2HD2 LEU A 100       2.613 -15.171 -21.301  1.00  2.77           H  
ATOM   1563 3HD2 LEU A 100       1.057 -14.573 -21.847  1.00  2.77           H  
ATOM   1564  N   GLY A 101       3.047 -10.008 -22.902  1.00  2.65           N  
ATOM   1565  CA  GLY A 101       2.498  -9.291 -24.026  1.00  2.65           C  
ATOM   1566  C   GLY A 101       3.455  -9.273 -25.193  1.00  2.65           C  
ATOM   1567  O   GLY A 101       4.570  -9.787 -25.124  1.00  2.65           O  
ATOM   1568  H   GLY A 101       4.001 -10.329 -22.925  1.00  2.65           H  
ATOM   1569 1HA  GLY A 101       1.570  -9.772 -24.331  1.00  2.65           H  
ATOM   1570 2HA  GLY A 101       2.248  -8.273 -23.731  1.00  2.65           H  
ATOM   1571  N   MET A 102       3.046  -8.577 -26.230  1.00  2.53           N  
ATOM   1572  CA  MET A 102       3.731  -8.522 -27.513  1.00  2.53           C  
ATOM   1573  C   MET A 102       5.129  -7.890 -27.520  1.00  2.53           C  
ATOM   1574  O   MET A 102       5.871  -8.013 -28.503  1.00  2.53           O  
ATOM   1575  CB  MET A 102       2.815  -7.844 -28.493  1.00  2.53           C  
ATOM   1576  CG  MET A 102       1.551  -8.624 -28.757  1.00  2.53           C  
ATOM   1577  SD  MET A 102       1.862 -10.269 -29.428  1.00  2.53           S  
ATOM   1578  CE  MET A 102       1.775 -11.400 -28.049  1.00  2.53           C  
ATOM   1579  H   MET A 102       2.145  -8.122 -26.158  1.00  2.53           H  
ATOM   1580  HA  MET A 102       3.851  -9.550 -27.835  1.00  2.53           H  
ATOM   1581 1HB  MET A 102       2.560  -6.844 -28.146  1.00  2.53           H  
ATOM   1582 2HB  MET A 102       3.314  -7.752 -29.426  1.00  2.53           H  
ATOM   1583 1HG  MET A 102       1.014  -8.726 -27.845  1.00  2.53           H  
ATOM   1584 2HG  MET A 102       0.926  -8.074 -29.458  1.00  2.53           H  
ATOM   1585 1HE  MET A 102       1.957 -12.415 -28.405  1.00  2.53           H  
ATOM   1586 2HE  MET A 102       2.526 -11.137 -27.308  1.00  2.53           H  
ATOM   1587 3HE  MET A 102       0.787 -11.353 -27.602  1.00  2.53           H  
ATOM   1588  N   THR A 103       5.455  -7.139 -26.471  1.00  2.41           N  
ATOM   1589  CA  THR A 103       6.759  -6.499 -26.389  1.00  2.41           C  
ATOM   1590  C   THR A 103       7.693  -7.214 -25.406  1.00  2.41           C  
ATOM   1591  O   THR A 103       8.863  -6.852 -25.285  1.00  2.41           O  
ATOM   1592  CB  THR A 103       6.614  -5.023 -25.997  1.00  2.41           C  
ATOM   1593  OG1 THR A 103       5.997  -4.911 -24.705  1.00  2.41           O  
ATOM   1594  CG2 THR A 103       5.754  -4.321 -27.022  1.00  2.41           C  
ATOM   1595  H   THR A 103       4.801  -7.043 -25.708  1.00  2.41           H  
ATOM   1596  HA  THR A 103       7.225  -6.534 -27.374  1.00  2.41           H  
ATOM   1597  HB  THR A 103       7.597  -4.555 -25.965  1.00  2.41           H  
ATOM   1598  HG1 THR A 103       6.600  -5.252 -24.029  1.00  2.41           H  
ATOM   1599 1HG2 THR A 103       5.651  -3.270 -26.760  1.00  2.41           H  
ATOM   1600 2HG2 THR A 103       6.226  -4.406 -27.993  1.00  2.41           H  
ATOM   1601 3HG2 THR A 103       4.770  -4.781 -27.059  1.00  2.41           H  
ATOM   1602  N   ASN A 104       7.168  -8.209 -24.673  1.00  2.32           N  
ATOM   1603  CA  ASN A 104       7.970  -8.937 -23.686  1.00  2.32           C  
ATOM   1604  C   ASN A 104       8.404 -10.297 -24.232  1.00  2.32           C  
ATOM   1605  O   ASN A 104       8.990 -11.128 -23.530  1.00  2.32           O  
ATOM   1606  CB  ASN A 104       7.217  -9.087 -22.386  1.00  2.32           C  
ATOM   1607  CG  ASN A 104       6.956  -7.724 -21.738  1.00  2.32           C  
ATOM   1608  OD1 ASN A 104       7.632  -6.735 -22.065  1.00  2.32           O  
ATOM   1609  ND2 ASN A 104       6.028  -7.656 -20.814  1.00  2.32           N  
ATOM   1610  H   ASN A 104       6.207  -8.506 -24.827  1.00  2.32           H  
ATOM   1611  HA  ASN A 104       8.881  -8.371 -23.483  1.00  2.32           H  
ATOM   1612 1HB  ASN A 104       6.261  -9.582 -22.572  1.00  2.32           H  
ATOM   1613 2HB  ASN A 104       7.783  -9.714 -21.704  1.00  2.32           H  
ATOM   1614 1HD2 ASN A 104       5.846  -6.788 -20.358  1.00  2.32           H  
ATOM   1615 2HD2 ASN A 104       5.534  -8.488 -20.508  1.00  2.32           H  
ATOM   1616  N   VAL A 105       8.059 -10.531 -25.489  1.00  2.29           N  
ATOM   1617  CA  VAL A 105       8.366 -11.775 -26.168  1.00  2.29           C  
ATOM   1618  C   VAL A 105       9.045 -11.466 -27.493  1.00  2.29           C  
ATOM   1619  O   VAL A 105       8.595 -10.594 -28.251  1.00  2.29           O  
ATOM   1620  CB  VAL A 105       7.100 -12.610 -26.400  1.00  2.29           C  
ATOM   1621  CG1 VAL A 105       7.461 -13.935 -27.127  1.00  2.29           C  
ATOM   1622  CG2 VAL A 105       6.428 -12.879 -25.117  1.00  2.29           C  
ATOM   1623  H   VAL A 105       7.575  -9.806 -25.998  1.00  2.29           H  
ATOM   1624  HA  VAL A 105       9.052 -12.353 -25.551  1.00  2.29           H  
ATOM   1625  HB  VAL A 105       6.429 -12.051 -27.005  1.00  2.29           H  
ATOM   1626 1HG1 VAL A 105       6.557 -14.515 -27.300  1.00  2.29           H  
ATOM   1627 2HG1 VAL A 105       7.935 -13.732 -28.071  1.00  2.29           H  
ATOM   1628 3HG1 VAL A 105       8.140 -14.507 -26.508  1.00  2.29           H  
ATOM   1629 1HG2 VAL A 105       5.533 -13.458 -25.314  1.00  2.29           H  
ATOM   1630 2HG2 VAL A 105       7.098 -13.429 -24.467  1.00  2.29           H  
ATOM   1631 3HG2 VAL A 105       6.154 -11.943 -24.642  1.00  2.29           H  
ATOM   1632  N   SER A 106      10.119 -12.186 -27.774  1.00  2.29           N  
ATOM   1633  CA  SER A 106      10.854 -11.961 -29.005  1.00  2.29           C  
ATOM   1634  C   SER A 106      11.168 -13.249 -29.726  1.00  2.29           C  
ATOM   1635  O   SER A 106      11.167 -14.325 -29.141  1.00  2.29           O  
ATOM   1636  CB  SER A 106      12.148 -11.225 -28.699  1.00  2.29           C  
ATOM   1637  OG  SER A 106      12.995 -12.002 -27.880  1.00  2.29           O  
ATOM   1638  H   SER A 106      10.420 -12.901 -27.110  1.00  2.29           H  
ATOM   1639  HA  SER A 106      10.243 -11.350 -29.666  1.00  2.29           H  
ATOM   1640 1HB  SER A 106      12.658 -10.983 -29.633  1.00  2.29           H  
ATOM   1641 2HB  SER A 106      11.915 -10.284 -28.202  1.00  2.29           H  
ATOM   1642  HG  SER A 106      12.435 -12.345 -27.170  1.00  2.29           H  
ATOM   1643  N   ILE A 107      11.480 -13.129 -30.999  1.00  2.29           N  
ATOM   1644  CA  ILE A 107      11.858 -14.268 -31.810  1.00  2.29           C  
ATOM   1645  C   ILE A 107      13.158 -14.082 -32.514  1.00  2.29           C  
ATOM   1646  O   ILE A 107      13.468 -13.003 -33.024  1.00  2.29           O  
ATOM   1647  CB  ILE A 107      10.804 -14.610 -32.866  1.00  2.29           C  
ATOM   1648  CG1 ILE A 107      11.216 -15.817 -33.636  1.00  2.29           C  
ATOM   1649  CG2 ILE A 107      10.644 -13.506 -33.756  1.00  2.29           C  
ATOM   1650  CD1 ILE A 107      10.180 -16.397 -34.388  1.00  2.29           C  
ATOM   1651  H   ILE A 107      11.429 -12.205 -31.420  1.00  2.29           H  
ATOM   1652  HA  ILE A 107      11.968 -15.127 -31.157  1.00  2.29           H  
ATOM   1653  HB  ILE A 107       9.891 -14.856 -32.388  1.00  2.29           H  
ATOM   1654 1HG1 ILE A 107      11.999 -15.544 -34.343  1.00  2.29           H  
ATOM   1655 2HG1 ILE A 107      11.582 -16.552 -32.987  1.00  2.29           H  
ATOM   1656 1HG2 ILE A 107       9.929 -13.755 -34.491  1.00  2.29           H  
ATOM   1657 2HG2 ILE A 107      10.314 -12.641 -33.188  1.00  2.29           H  
ATOM   1658 3HG2 ILE A 107      11.595 -13.300 -34.237  1.00  2.29           H  
ATOM   1659 1HD1 ILE A 107      10.609 -17.246 -34.906  1.00  2.29           H  
ATOM   1660 2HD1 ILE A 107       9.385 -16.721 -33.729  1.00  2.29           H  
ATOM   1661 3HD1 ILE A 107       9.798 -15.686 -35.102  1.00  2.29           H  
ATOM   1662  N   SER A 108      13.911 -15.163 -32.538  1.00  2.29           N  
ATOM   1663  CA  SER A 108      15.180 -15.210 -33.215  1.00  2.29           C  
ATOM   1664  C   SER A 108      15.211 -16.533 -33.961  1.00  2.29           C  
ATOM   1665  O   SER A 108      14.931 -17.591 -33.388  1.00  2.29           O  
ATOM   1666  CB  SER A 108      16.313 -15.108 -32.229  1.00  2.29           C  
ATOM   1667  OG  SER A 108      17.524 -15.123 -32.895  1.00  2.29           O  
ATOM   1668  H   SER A 108      13.554 -16.001 -32.070  1.00  2.29           H  
ATOM   1669  HA  SER A 108      15.243 -14.391 -33.933  1.00  2.29           H  
ATOM   1670 1HB  SER A 108      16.220 -14.186 -31.656  1.00  2.29           H  
ATOM   1671 2HB  SER A 108      16.272 -15.936 -31.534  1.00  2.29           H  
ATOM   1672  HG  SER A 108      17.532 -14.268 -33.400  1.00  2.29           H  
ATOM   1673  N   GLY A 109      15.497 -16.482 -35.253  1.00  2.26           N  
ATOM   1674  CA  GLY A 109      15.424 -17.694 -36.050  1.00  2.26           C  
ATOM   1675  C   GLY A 109      13.986 -18.195 -36.017  1.00  2.26           C  
ATOM   1676  O   GLY A 109      13.064 -17.435 -36.312  1.00  2.26           O  
ATOM   1677  H   GLY A 109      15.747 -15.600 -35.677  1.00  2.26           H  
ATOM   1678 1HA  GLY A 109      15.724 -17.488 -37.077  1.00  2.26           H  
ATOM   1679 2HA  GLY A 109      16.099 -18.450 -35.649  1.00  2.26           H  
ATOM   1680  N   ASN A 110      13.798 -19.461 -35.651  1.00  2.19           N  
ATOM   1681  CA  ASN A 110      12.466 -20.057 -35.599  1.00  2.19           C  
ATOM   1682  C   ASN A 110      11.929 -20.257 -34.175  1.00  2.19           C  
ATOM   1683  O   ASN A 110      11.048 -21.091 -33.978  1.00  2.19           O  
ATOM   1684  CB  ASN A 110      12.439 -21.394 -36.326  1.00  2.19           C  
ATOM   1685  CG  ASN A 110      12.667 -21.269 -37.820  1.00  2.19           C  
ATOM   1686  OD1 ASN A 110      12.141 -20.370 -38.477  1.00  2.19           O  
ATOM   1687  ND2 ASN A 110      13.454 -22.166 -38.364  1.00  2.19           N  
ATOM   1688  H   ASN A 110      14.598 -20.026 -35.406  1.00  2.19           H  
ATOM   1689  HA  ASN A 110      11.782 -19.381 -36.105  1.00  2.19           H  
ATOM   1690 1HB  ASN A 110      13.199 -22.051 -35.906  1.00  2.19           H  
ATOM   1691 2HB  ASN A 110      11.468 -21.870 -36.163  1.00  2.19           H  
ATOM   1692 1HD2 ASN A 110      13.644 -22.136 -39.347  1.00  2.19           H  
ATOM   1693 2HD2 ASN A 110      13.865 -22.881 -37.798  1.00  2.19           H  
ATOM   1694  N   LYS A 111      12.466 -19.540 -33.180  1.00  2.10           N  
ATOM   1695  CA  LYS A 111      11.996 -19.755 -31.804  1.00  2.10           C  
ATOM   1696  C   LYS A 111      11.664 -18.482 -31.027  1.00  2.10           C  
ATOM   1697  O   LYS A 111      12.432 -17.517 -31.036  1.00  2.10           O  
ATOM   1698  CB  LYS A 111      13.059 -20.531 -31.033  1.00  2.10           C  
ATOM   1699  CG  LYS A 111      12.662 -20.961 -29.647  1.00  2.10           C  
ATOM   1700  CD  LYS A 111      13.714 -21.880 -29.028  1.00  2.10           C  
ATOM   1701  CE  LYS A 111      13.300 -22.284 -27.639  1.00  2.10           C  
ATOM   1702  NZ  LYS A 111      12.126 -23.182 -27.697  1.00  2.10           N  
ATOM   1703  H   LYS A 111      13.213 -18.868 -33.368  1.00  2.10           H  
ATOM   1704  HA  LYS A 111      11.082 -20.350 -31.843  1.00  2.10           H  
ATOM   1705 1HB  LYS A 111      13.351 -21.410 -31.600  1.00  2.10           H  
ATOM   1706 2HB  LYS A 111      13.939 -19.906 -30.923  1.00  2.10           H  
ATOM   1707 1HG  LYS A 111      12.544 -20.078 -29.010  1.00  2.10           H  
ATOM   1708 2HG  LYS A 111      11.708 -21.484 -29.687  1.00  2.10           H  
ATOM   1709 1HD  LYS A 111      13.815 -22.777 -29.643  1.00  2.10           H  
ATOM   1710 2HD  LYS A 111      14.676 -21.385 -28.986  1.00  2.10           H  
ATOM   1711 1HE  LYS A 111      14.117 -22.784 -27.135  1.00  2.10           H  
ATOM   1712 2HE  LYS A 111      13.034 -21.399 -27.078  1.00  2.10           H  
ATOM   1713 1HZ  LYS A 111      11.810 -23.445 -26.762  1.00  2.10           H  
ATOM   1714 2HZ  LYS A 111      11.366 -22.695 -28.154  1.00  2.10           H  
ATOM   1715 3HZ  LYS A 111      12.345 -24.015 -28.213  1.00  2.10           H  
ATOM   1716  N   CYS A 112      10.492 -18.482 -30.374  1.00  2.03           N  
ATOM   1717  CA  CYS A 112      10.063 -17.352 -29.546  1.00  2.03           C  
ATOM   1718  C   CYS A 112      10.549 -17.558 -28.113  1.00  2.03           C  
ATOM   1719  O   CYS A 112      10.537 -18.681 -27.604  1.00  2.03           O  
ATOM   1720  CB  CYS A 112       8.536 -17.186 -29.539  1.00  2.03           C  
ATOM   1721  SG  CYS A 112       7.798 -16.817 -31.174  1.00  2.03           S  
ATOM   1722  H   CYS A 112       9.908 -19.301 -30.436  1.00  2.03           H  
ATOM   1723  HA  CYS A 112      10.501 -16.448 -29.944  1.00  2.03           H  
ATOM   1724 1HB  CYS A 112       8.066 -18.081 -29.143  1.00  2.03           H  
ATOM   1725 2HB  CYS A 112       8.277 -16.363 -28.873  1.00  2.03           H  
ATOM   1726  HG  CYS A 112       6.591 -16.486 -30.720  1.00  2.03           H  
ATOM   1727  N   TYR A 113      10.945 -16.469 -27.465  1.00  2.00           N  
ATOM   1728  CA  TYR A 113      11.428 -16.498 -26.094  1.00  2.00           C  
ATOM   1729  C   TYR A 113      10.804 -15.368 -25.269  1.00  2.00           C  
ATOM   1730  O   TYR A 113      10.557 -14.287 -25.808  1.00  2.00           O  
ATOM   1731  CB  TYR A 113      12.929 -16.206 -26.089  1.00  2.00           C  
ATOM   1732  CG  TYR A 113      13.782 -17.059 -26.969  1.00  2.00           C  
ATOM   1733  CD1 TYR A 113      13.953 -16.677 -28.285  1.00  2.00           C  
ATOM   1734  CD2 TYR A 113      14.420 -18.164 -26.489  1.00  2.00           C  
ATOM   1735  CE1 TYR A 113      14.760 -17.402 -29.114  1.00  2.00           C  
ATOM   1736  CE2 TYR A 113      15.246 -18.897 -27.329  1.00  2.00           C  
ATOM   1737  CZ  TYR A 113      15.414 -18.509 -28.637  1.00  2.00           C  
ATOM   1738  OH  TYR A 113      16.249 -19.218 -29.475  1.00  2.00           O  
ATOM   1739  H   TYR A 113      10.939 -15.594 -27.967  1.00  2.00           H  
ATOM   1740  HA  TYR A 113      11.198 -17.470 -25.668  1.00  2.00           H  
ATOM   1741 1HB  TYR A 113      13.083 -15.166 -26.385  1.00  2.00           H  
ATOM   1742 2HB  TYR A 113      13.300 -16.299 -25.069  1.00  2.00           H  
ATOM   1743  HD1 TYR A 113      13.440 -15.790 -28.670  1.00  2.00           H  
ATOM   1744  HD2 TYR A 113      14.283 -18.449 -25.454  1.00  2.00           H  
ATOM   1745  HE1 TYR A 113      14.886 -17.095 -30.148  1.00  2.00           H  
ATOM   1746  HE2 TYR A 113      15.769 -19.774 -26.961  1.00  2.00           H  
ATOM   1747  HH  TYR A 113      16.117 -18.920 -30.384  1.00  2.00           H  
ATOM   1748  N   PRO A 114      10.560 -15.544 -23.970  1.00  2.02           N  
ATOM   1749  CA  PRO A 114      10.212 -14.472 -23.072  1.00  2.02           C  
ATOM   1750  C   PRO A 114      11.485 -13.673 -22.879  1.00  2.02           C  
ATOM   1751  O   PRO A 114      12.577 -14.240 -22.994  1.00  2.02           O  
ATOM   1752  CB  PRO A 114       9.759 -15.211 -21.809  1.00  2.02           C  
ATOM   1753  CG  PRO A 114      10.518 -16.540 -21.857  1.00  2.02           C  
ATOM   1754  CD  PRO A 114      10.667 -16.863 -23.335  1.00  2.02           C  
ATOM   1755  HA  PRO A 114       9.409 -13.853 -23.505  1.00  2.02           H  
ATOM   1756 1HB  PRO A 114      10.026 -14.608 -20.922  1.00  2.02           H  
ATOM   1757 2HB  PRO A 114       8.665 -15.318 -21.796  1.00  2.02           H  
ATOM   1758 1HG  PRO A 114      11.482 -16.474 -21.350  1.00  2.02           H  
ATOM   1759 2HG  PRO A 114       9.941 -17.309 -21.323  1.00  2.02           H  
ATOM   1760 1HD  PRO A 114      11.661 -17.303 -23.492  1.00  2.02           H  
ATOM   1761 2HD  PRO A 114       9.868 -17.516 -23.654  1.00  2.02           H  
ATOM   1762  N   PHE A 115      11.393 -12.398 -22.571  1.00  2.10           N  
ATOM   1763  CA  PHE A 115      12.607 -11.673 -22.231  1.00  2.10           C  
ATOM   1764  C   PHE A 115      12.366 -10.629 -21.157  1.00  2.10           C  
ATOM   1765  O   PHE A 115      12.070  -9.481 -21.491  1.00  2.10           O  
ATOM   1766  CB  PHE A 115      13.180 -10.992 -23.461  1.00  2.10           C  
ATOM   1767  CG  PHE A 115      14.554 -10.450 -23.235  1.00  2.10           C  
ATOM   1768  CD1 PHE A 115      15.652 -11.301 -23.206  1.00  2.10           C  
ATOM   1769  CD2 PHE A 115      14.756  -9.094 -23.044  1.00  2.10           C  
ATOM   1770  CE1 PHE A 115      16.922 -10.799 -23.004  1.00  2.10           C  
ATOM   1771  CE2 PHE A 115      16.019  -8.596 -22.840  1.00  2.10           C  
ATOM   1772  CZ  PHE A 115      17.102  -9.442 -22.823  1.00  2.10           C  
ATOM   1773  H   PHE A 115      10.484 -11.927 -22.558  1.00  2.10           H  
ATOM   1774  HA  PHE A 115      13.340 -12.383 -21.855  1.00  2.10           H  
ATOM   1775 1HB  PHE A 115      13.226 -11.704 -24.287  1.00  2.10           H  
ATOM   1776 2HB  PHE A 115      12.528 -10.173 -23.764  1.00  2.10           H  
ATOM   1777  HD1 PHE A 115      15.500 -12.373 -23.350  1.00  2.10           H  
ATOM   1778  HD2 PHE A 115      13.900  -8.419 -23.058  1.00  2.10           H  
ATOM   1779  HE1 PHE A 115      17.775 -11.471 -22.994  1.00  2.10           H  
ATOM   1780  HE2 PHE A 115      16.163  -7.528 -22.694  1.00  2.10           H  
ATOM   1781  HZ  PHE A 115      18.093  -9.034 -22.669  1.00  2.10           H  
ATOM   1782  N   ASP A 116      12.496 -11.034 -19.881  1.00  2.23           N  
ATOM   1783  CA  ASP A 116      12.207 -10.167 -18.727  1.00  2.23           C  
ATOM   1784  C   ASP A 116      12.009 -10.884 -17.372  1.00  2.23           C  
ATOM   1785  O   ASP A 116      12.755 -10.666 -16.421  1.00  2.23           O  
ATOM   1786  CB  ASP A 116      10.957  -9.261 -18.990  1.00  2.23           C  
ATOM   1787  CG  ASP A 116       9.609 -10.019 -19.343  1.00  2.23           C  
ATOM   1788  OD1 ASP A 116       9.636 -11.235 -19.487  1.00  2.23           O  
ATOM   1789  OD2 ASP A 116       8.585  -9.403 -19.392  1.00  2.23           O  
ATOM   1790  H   ASP A 116      12.828 -11.986 -19.708  1.00  2.23           H  
ATOM   1791  HA  ASP A 116      13.059  -9.496 -18.610  1.00  2.23           H  
ATOM   1792 1HB  ASP A 116      10.752  -8.757 -18.053  1.00  2.23           H  
ATOM   1793 2HB  ASP A 116      11.150  -8.459 -19.691  1.00  2.23           H  
ATOM   1794  N   PHE A 117      10.937 -11.670 -17.272  1.00  2.41           N  
ATOM   1795  CA  PHE A 117      10.404 -12.385 -16.093  1.00  2.41           C  
ATOM   1796  C   PHE A 117       9.927 -11.442 -14.957  1.00  2.41           C  
ATOM   1797  O   PHE A 117       8.833 -11.634 -14.410  1.00  2.41           O  
ATOM   1798  CB  PHE A 117      11.400 -13.404 -15.540  1.00  2.41           C  
ATOM   1799  CG  PHE A 117      11.622 -14.619 -16.403  1.00  2.41           C  
ATOM   1800  CD1 PHE A 117      10.709 -14.964 -17.372  1.00  2.41           C  
ATOM   1801  CD2 PHE A 117      12.714 -15.440 -16.213  1.00  2.41           C  
ATOM   1802  CE1 PHE A 117      10.869 -16.089 -18.139  1.00  2.41           C  
ATOM   1803  CE2 PHE A 117      12.878 -16.580 -16.980  1.00  2.41           C  
ATOM   1804  CZ  PHE A 117      11.953 -16.901 -17.945  1.00  2.41           C  
ATOM   1805  H   PHE A 117      10.415 -11.782 -18.133  1.00  2.41           H  
ATOM   1806  HA  PHE A 117       9.542 -12.955 -16.422  1.00  2.41           H  
ATOM   1807 1HB  PHE A 117      12.336 -12.937 -15.385  1.00  2.41           H  
ATOM   1808 2HB  PHE A 117      11.053 -13.746 -14.568  1.00  2.41           H  
ATOM   1809  HD1 PHE A 117       9.855 -14.329 -17.523  1.00  2.41           H  
ATOM   1810  HD2 PHE A 117      13.441 -15.182 -15.442  1.00  2.41           H  
ATOM   1811  HE1 PHE A 117      10.127 -16.333 -18.894  1.00  2.41           H  
ATOM   1812  HE2 PHE A 117      13.734 -17.219 -16.831  1.00  2.41           H  
ATOM   1813  HZ  PHE A 117      12.081 -17.795 -18.551  1.00  2.41           H  
ATOM   1814  N   ASP A 118      10.696 -10.397 -14.655  1.00  2.63           N  
ATOM   1815  CA  ASP A 118      10.289  -9.287 -13.792  1.00  2.63           C  
ATOM   1816  C   ASP A 118       9.470  -9.670 -12.566  1.00  2.63           C  
ATOM   1817  O   ASP A 118       9.918 -10.369 -11.674  1.00  2.63           O  
ATOM   1818  CB  ASP A 118       9.606  -8.150 -14.572  1.00  2.63           C  
ATOM   1819  CG  ASP A 118      10.533  -7.409 -15.546  1.00  2.63           C  
ATOM   1820  OD1 ASP A 118      11.683  -7.210 -15.232  1.00  2.63           O  
ATOM   1821  OD2 ASP A 118      10.060  -7.005 -16.576  1.00  2.63           O  
ATOM   1822  H   ASP A 118      11.605 -10.355 -15.101  1.00  2.63           H  
ATOM   1823  HA  ASP A 118      11.212  -8.852 -13.401  1.00  2.63           H  
ATOM   1824 1HB  ASP A 118       8.768  -8.557 -15.152  1.00  2.63           H  
ATOM   1825 2HB  ASP A 118       9.211  -7.403 -13.879  1.00  2.63           H  
ATOM   1826  N   CYS A 119       8.219  -9.207 -12.580  1.00  2.90           N  
ATOM   1827  CA  CYS A 119       7.220  -9.303 -11.534  1.00  2.90           C  
ATOM   1828  C   CYS A 119       6.689 -10.696 -11.247  1.00  2.90           C  
ATOM   1829  O   CYS A 119       5.887 -10.870 -10.327  1.00  2.90           O  
ATOM   1830  CB  CYS A 119       6.014  -8.495 -11.973  1.00  2.90           C  
ATOM   1831  SG  CYS A 119       5.151  -9.287 -13.370  1.00  2.90           S  
ATOM   1832  H   CYS A 119       7.932  -8.698 -13.401  1.00  2.90           H  
ATOM   1833  HA  CYS A 119       7.648  -8.889 -10.619  1.00  2.90           H  
ATOM   1834 1HB  CYS A 119       5.317  -8.380 -11.148  1.00  2.90           H  
ATOM   1835 2HB  CYS A 119       6.327  -7.502 -12.295  1.00  2.90           H  
ATOM   1836  HG  CYS A 119       4.617  -8.133 -13.863  1.00  2.90           H  
ATOM   1837  N   CYS A 120       7.071 -11.685 -12.033  1.00  3.24           N  
ATOM   1838  CA  CYS A 120       6.521 -13.026 -11.867  1.00  3.24           C  
ATOM   1839  C   CYS A 120       6.423 -13.548 -10.444  1.00  3.24           C  
ATOM   1840  O   CYS A 120       5.362 -14.015 -10.038  1.00  3.24           O  
ATOM   1841  CB  CYS A 120       7.375 -14.003 -12.643  1.00  3.24           C  
ATOM   1842  SG  CYS A 120       9.111 -13.985 -12.147  1.00  3.24           S  
ATOM   1843  H   CYS A 120       7.754 -11.514 -12.776  1.00  3.24           H  
ATOM   1844  HA  CYS A 120       5.512 -13.015 -12.282  1.00  3.24           H  
ATOM   1845 1HB  CYS A 120       6.986 -15.021 -12.508  1.00  3.24           H  
ATOM   1846 2HB  CYS A 120       7.339 -13.766 -13.696  1.00  3.24           H  
ATOM   1847  HG  CYS A 120       9.364 -12.766 -12.666  1.00  3.24           H  
ATOM   1848  N   PHE A 121       7.450 -13.377  -9.617  1.00  3.66           N  
ATOM   1849  CA  PHE A 121       7.312 -13.969  -8.293  1.00  3.66           C  
ATOM   1850  C   PHE A 121       6.883 -12.983  -7.247  1.00  3.66           C  
ATOM   1851  O   PHE A 121       6.909 -13.279  -6.050  1.00  3.66           O  
ATOM   1852  CB  PHE A 121       8.535 -14.726  -7.840  1.00  3.66           C  
ATOM   1853  CG  PHE A 121       8.751 -15.896  -8.672  1.00  3.66           C  
ATOM   1854  CD1 PHE A 121       9.998 -16.325  -8.972  1.00  3.66           C  
ATOM   1855  CD2 PHE A 121       7.659 -16.583  -9.194  1.00  3.66           C  
ATOM   1856  CE1 PHE A 121      10.160 -17.417  -9.760  1.00  3.66           C  
ATOM   1857  CE2 PHE A 121       7.823 -17.669  -9.988  1.00  3.66           C  
ATOM   1858  CZ  PHE A 121       9.080 -18.097 -10.278  1.00  3.66           C  
ATOM   1859  H   PHE A 121       8.304 -12.933  -9.929  1.00  3.66           H  
ATOM   1860  HA  PHE A 121       6.541 -14.720  -8.368  1.00  3.66           H  
ATOM   1861 1HB  PHE A 121       9.414 -14.102  -7.864  1.00  3.66           H  
ATOM   1862 2HB  PHE A 121       8.396 -15.061  -6.816  1.00  3.66           H  
ATOM   1863  HD1 PHE A 121      10.864 -15.795  -8.576  1.00  3.66           H  
ATOM   1864  HD2 PHE A 121       6.649 -16.240  -8.972  1.00  3.66           H  
ATOM   1865  HE1 PHE A 121      11.142 -17.748  -9.970  1.00  3.66           H  
ATOM   1866  HE2 PHE A 121       6.949 -18.190 -10.385  1.00  3.66           H  
ATOM   1867  HZ  PHE A 121       9.226 -18.969 -10.913  1.00  3.66           H  
ATOM   1868  N   GLN A 122       6.441 -11.829  -7.699  1.00  4.16           N  
ATOM   1869  CA  GLN A 122       5.882 -10.857  -6.805  1.00  4.16           C  
ATOM   1870  C   GLN A 122       4.377 -10.965  -6.990  1.00  4.16           C  
ATOM   1871  O   GLN A 122       3.619 -11.154  -6.039  1.00  4.16           O  
ATOM   1872  CB  GLN A 122       6.415  -9.463  -7.118  1.00  4.16           C  
ATOM   1873  CG  GLN A 122       7.931  -9.379  -7.009  1.00  4.16           C  
ATOM   1874  CD  GLN A 122       8.407  -9.797  -5.634  1.00  4.16           C  
ATOM   1875  OE1 GLN A 122       9.182 -10.751  -5.496  1.00  4.16           O  
ATOM   1876  NE2 GLN A 122       7.943  -9.105  -4.613  1.00  4.16           N  
ATOM   1877  H   GLN A 122       6.446 -11.633  -8.699  1.00  4.16           H  
ATOM   1878  HA  GLN A 122       6.128 -11.115  -5.776  1.00  4.16           H  
ATOM   1879 1HB  GLN A 122       6.125  -9.177  -8.135  1.00  4.16           H  
ATOM   1880 2HB  GLN A 122       5.981  -8.737  -6.432  1.00  4.16           H  
ATOM   1881 1HG  GLN A 122       8.381 -10.040  -7.750  1.00  4.16           H  
ATOM   1882 2HG  GLN A 122       8.251  -8.348  -7.184  1.00  4.16           H  
ATOM   1883 1HE2 GLN A 122       8.220  -9.339  -3.684  1.00  4.16           H  
ATOM   1884 2HE2 GLN A 122       7.326  -8.328  -4.757  1.00  4.16           H  
ATOM   1885  N   HIS A 123       3.939 -10.969  -8.246  1.00  4.73           N  
ATOM   1886  CA  HIS A 123       2.517 -11.063  -8.533  1.00  4.73           C  
ATOM   1887  C   HIS A 123       1.955 -12.428  -8.158  1.00  4.73           C  
ATOM   1888  O   HIS A 123       0.840 -12.512  -7.644  1.00  4.73           O  
ATOM   1889  CB  HIS A 123       2.223 -10.731  -9.996  1.00  4.73           C  
ATOM   1890  CG  HIS A 123       2.373  -9.257 -10.290  1.00  4.73           C  
ATOM   1891  ND1 HIS A 123       2.320  -8.739 -11.564  1.00  4.73           N  
ATOM   1892  CD2 HIS A 123       2.590  -8.202  -9.462  1.00  4.73           C  
ATOM   1893  CE1 HIS A 123       2.490  -7.428 -11.513  1.00  4.73           C  
ATOM   1894  NE2 HIS A 123       2.655  -7.076 -10.245  1.00  4.73           N  
ATOM   1895  H   HIS A 123       4.597 -10.864  -9.014  1.00  4.73           H  
ATOM   1896  HA  HIS A 123       1.989 -10.326  -7.933  1.00  4.73           H  
ATOM   1897 1HB  HIS A 123       2.916 -11.285 -10.640  1.00  4.73           H  
ATOM   1898 2HB  HIS A 123       1.210 -11.044 -10.251  1.00  4.73           H  
ATOM   1899  HD1 HIS A 123       2.171  -9.248 -12.411  1.00  4.73           H  
ATOM   1900  HD2 HIS A 123       2.708  -8.121  -8.381  1.00  4.73           H  
ATOM   1901  HE1 HIS A 123       2.486  -6.837 -12.438  1.00  4.73           H  
ATOM   1902  N   ILE A 124       2.748 -13.496  -8.310  1.00  5.32           N  
ATOM   1903  CA  ILE A 124       2.310 -14.851  -7.962  1.00  5.32           C  
ATOM   1904  C   ILE A 124       1.960 -14.971  -6.477  1.00  5.32           C  
ATOM   1905  O   ILE A 124       1.295 -15.927  -6.065  1.00  5.32           O  
ATOM   1906  CB  ILE A 124       3.393 -15.912  -8.239  1.00  5.32           C  
ATOM   1907  CG1 ILE A 124       2.763 -17.287  -8.332  1.00  5.32           C  
ATOM   1908  CG2 ILE A 124       4.396 -15.927  -7.074  1.00  5.32           C  
ATOM   1909  CD1 ILE A 124       3.686 -18.357  -8.871  1.00  5.32           C  
ATOM   1910  H   ILE A 124       3.672 -13.400  -8.738  1.00  5.32           H  
ATOM   1911  HA  ILE A 124       1.420 -15.087  -8.547  1.00  5.32           H  
ATOM   1912  HB  ILE A 124       3.892 -15.693  -9.177  1.00  5.32           H  
ATOM   1913 1HG1 ILE A 124       2.428 -17.583  -7.351  1.00  5.32           H  
ATOM   1914 2HG1 ILE A 124       1.906 -17.214  -8.980  1.00  5.32           H  
ATOM   1915 1HG2 ILE A 124       5.167 -16.669  -7.261  1.00  5.32           H  
ATOM   1916 2HG2 ILE A 124       4.843 -14.956  -6.974  1.00  5.32           H  
ATOM   1917 3HG2 ILE A 124       3.890 -16.179  -6.149  1.00  5.32           H  
ATOM   1918 1HD1 ILE A 124       3.161 -19.312  -8.914  1.00  5.32           H  
ATOM   1919 2HD1 ILE A 124       4.010 -18.082  -9.862  1.00  5.32           H  
ATOM   1920 3HD1 ILE A 124       4.553 -18.451  -8.220  1.00  5.32           H  
ATOM   1921  N   GLN A 125       2.463 -14.046  -5.642  1.00  5.87           N  
ATOM   1922  CA  GLN A 125       2.236 -14.137  -4.217  1.00  5.87           C  
ATOM   1923  C   GLN A 125       0.761 -13.944  -3.903  1.00  5.87           C  
ATOM   1924  O   GLN A 125       0.272 -14.439  -2.884  1.00  5.87           O  
ATOM   1925  CB  GLN A 125       3.102 -13.132  -3.478  1.00  5.87           C  
ATOM   1926  CG  GLN A 125       4.597 -13.350  -3.713  1.00  5.87           C  
ATOM   1927  CD  GLN A 125       5.093 -14.750  -3.378  1.00  5.87           C  
ATOM   1928  OE1 GLN A 125       4.569 -15.419  -2.491  1.00  5.87           O  
ATOM   1929  NE2 GLN A 125       6.139 -15.182  -4.086  1.00  5.87           N  
ATOM   1930  H   GLN A 125       2.980 -13.242  -5.991  1.00  5.87           H  
ATOM   1931  HA  GLN A 125       2.527 -15.123  -3.882  1.00  5.87           H  
ATOM   1932 1HB  GLN A 125       2.847 -12.124  -3.798  1.00  5.87           H  
ATOM   1933 2HB  GLN A 125       2.910 -13.199  -2.406  1.00  5.87           H  
ATOM   1934 1HG  GLN A 125       4.771 -13.193  -4.771  1.00  5.87           H  
ATOM   1935 2HG  GLN A 125       5.168 -12.625  -3.141  1.00  5.87           H  
ATOM   1936 1HE2 GLN A 125       6.536 -16.082  -3.911  1.00  5.87           H  
ATOM   1937 2HE2 GLN A 125       6.543 -14.576  -4.808  1.00  5.87           H  
ATOM   1938  N   SER A 126       0.050 -13.217  -4.761  1.00  6.33           N  
ATOM   1939  CA  SER A 126      -1.371 -13.015  -4.573  1.00  6.33           C  
ATOM   1940  C   SER A 126      -2.078 -14.160  -5.281  1.00  6.33           C  
ATOM   1941  O   SER A 126      -1.991 -14.293  -6.507  1.00  6.33           O  
ATOM   1942  CB  SER A 126      -1.811 -11.681  -5.131  1.00  6.33           C  
ATOM   1943  OG  SER A 126      -3.212 -11.545  -5.064  1.00  6.33           O  
ATOM   1944  H   SER A 126       0.492 -12.847  -5.603  1.00  6.33           H  
ATOM   1945  HA  SER A 126      -1.606 -13.058  -3.510  1.00  6.33           H  
ATOM   1946 1HB  SER A 126      -1.337 -10.877  -4.569  1.00  6.33           H  
ATOM   1947 2HB  SER A 126      -1.482 -11.596  -6.168  1.00  6.33           H  
ATOM   1948  HG  SER A 126      -3.401 -10.640  -5.333  1.00  6.33           H  
ATOM   1949  N   GLU A 127      -2.808 -14.973  -4.527  1.00  6.63           N  
ATOM   1950  CA  GLU A 127      -3.470 -16.126  -5.124  1.00  6.63           C  
ATOM   1951  C   GLU A 127      -4.409 -15.726  -6.253  1.00  6.63           C  
ATOM   1952  O   GLU A 127      -4.585 -16.483  -7.204  1.00  6.63           O  
ATOM   1953  CB  GLU A 127      -4.211 -16.960  -4.085  1.00  6.63           C  
ATOM   1954  CG  GLU A 127      -4.868 -18.220  -4.681  1.00  6.63           C  
ATOM   1955  CD  GLU A 127      -3.874 -19.217  -5.278  1.00  6.63           C  
ATOM   1956  OE1 GLU A 127      -2.719 -19.201  -4.899  1.00  6.63           O  
ATOM   1957  OE2 GLU A 127      -4.273 -19.993  -6.128  1.00  6.63           O  
ATOM   1958  H   GLU A 127      -2.860 -14.809  -3.529  1.00  6.63           H  
ATOM   1959  HA  GLU A 127      -2.698 -16.764  -5.552  1.00  6.63           H  
ATOM   1960 1HB  GLU A 127      -3.518 -17.271  -3.301  1.00  6.63           H  
ATOM   1961 2HB  GLU A 127      -4.991 -16.357  -3.620  1.00  6.63           H  
ATOM   1962 1HG  GLU A 127      -5.438 -18.722  -3.898  1.00  6.63           H  
ATOM   1963 2HG  GLU A 127      -5.567 -17.911  -5.458  1.00  6.63           H  
ATOM   1964  N   GLN A 128      -5.019 -14.548  -6.172  1.00  6.78           N  
ATOM   1965  CA  GLN A 128      -5.923 -14.133  -7.235  1.00  6.78           C  
ATOM   1966  C   GLN A 128      -5.179 -14.021  -8.573  1.00  6.78           C  
ATOM   1967  O   GLN A 128      -5.752 -14.310  -9.624  1.00  6.78           O  
ATOM   1968  CB  GLN A 128      -6.561 -12.785  -6.907  1.00  6.78           C  
ATOM   1969  CG  GLN A 128      -7.560 -12.815  -5.763  1.00  6.78           C  
ATOM   1970  CD  GLN A 128      -8.112 -11.432  -5.439  1.00  6.78           C  
ATOM   1971  OE1 GLN A 128      -7.482 -10.407  -5.720  1.00  6.78           O  
ATOM   1972  NE2 GLN A 128      -9.298 -11.396  -4.841  1.00  6.78           N  
ATOM   1973  H   GLN A 128      -4.847 -13.943  -5.380  1.00  6.78           H  
ATOM   1974  HA  GLN A 128      -6.703 -14.885  -7.340  1.00  6.78           H  
ATOM   1975 1HB  GLN A 128      -5.777 -12.072  -6.648  1.00  6.78           H  
ATOM   1976 2HB  GLN A 128      -7.068 -12.402  -7.791  1.00  6.78           H  
ATOM   1977 1HG  GLN A 128      -8.393 -13.463  -6.035  1.00  6.78           H  
ATOM   1978 2HG  GLN A 128      -7.060 -13.201  -4.874  1.00  6.78           H  
ATOM   1979 1HE2 GLN A 128      -9.713 -10.516  -4.604  1.00  6.78           H  
ATOM   1980 2HE2 GLN A 128      -9.778 -12.247  -4.631  1.00  6.78           H  
ATOM   1981  N   SER A 129      -3.919 -13.566  -8.545  1.00  6.76           N  
ATOM   1982  CA  SER A 129      -3.155 -13.401  -9.777  1.00  6.76           C  
ATOM   1983  C   SER A 129      -2.735 -14.761 -10.285  1.00  6.76           C  
ATOM   1984  O   SER A 129      -2.761 -15.032 -11.487  1.00  6.76           O  
ATOM   1985  CB  SER A 129      -1.948 -12.519  -9.551  1.00  6.76           C  
ATOM   1986  OG  SER A 129      -2.334 -11.199  -9.253  1.00  6.76           O  
ATOM   1987  H   SER A 129      -3.455 -13.396  -7.656  1.00  6.76           H  
ATOM   1988  HA  SER A 129      -3.794 -12.933 -10.525  1.00  6.76           H  
ATOM   1989 1HB  SER A 129      -1.375 -12.924  -8.719  1.00  6.76           H  
ATOM   1990 2HB  SER A 129      -1.304 -12.531 -10.428  1.00  6.76           H  
ATOM   1991  HG  SER A 129      -1.547 -10.761  -8.915  1.00  6.76           H  
ATOM   1992  N   PHE A 130      -2.358 -15.634  -9.358  1.00  6.63           N  
ATOM   1993  CA  PHE A 130      -1.950 -16.976  -9.736  1.00  6.63           C  
ATOM   1994  C   PHE A 130      -3.138 -17.657 -10.401  1.00  6.63           C  
ATOM   1995  O   PHE A 130      -2.998 -18.288 -11.451  1.00  6.63           O  
ATOM   1996  CB  PHE A 130      -1.385 -17.748  -8.549  1.00  6.63           C  
ATOM   1997  CG  PHE A 130      -0.930 -19.160  -8.877  1.00  6.63           C  
ATOM   1998  CD1 PHE A 130       0.144 -19.392  -9.737  1.00  6.63           C  
ATOM   1999  CD2 PHE A 130      -1.522 -20.250  -8.277  1.00  6.63           C  
ATOM   2000  CE1 PHE A 130       0.581 -20.673 -10.001  1.00  6.63           C  
ATOM   2001  CE2 PHE A 130      -1.077 -21.534  -8.533  1.00  6.63           C  
ATOM   2002  CZ  PHE A 130      -0.032 -21.744  -9.397  1.00  6.63           C  
ATOM   2003  H   PHE A 130      -2.352 -15.341  -8.376  1.00  6.63           H  
ATOM   2004  HA  PHE A 130      -1.151 -16.898 -10.475  1.00  6.63           H  
ATOM   2005 1HB  PHE A 130      -0.545 -17.198  -8.119  1.00  6.63           H  
ATOM   2006 2HB  PHE A 130      -2.156 -17.819  -7.776  1.00  6.63           H  
ATOM   2007  HD1 PHE A 130       0.634 -18.551 -10.216  1.00  6.63           H  
ATOM   2008  HD2 PHE A 130      -2.350 -20.087  -7.586  1.00  6.63           H  
ATOM   2009  HE1 PHE A 130       1.419 -20.835 -10.685  1.00  6.63           H  
ATOM   2010  HE2 PHE A 130      -1.560 -22.383  -8.047  1.00  6.63           H  
ATOM   2011  HZ  PHE A 130       0.307 -22.759  -9.599  1.00  6.63           H  
ATOM   2012  N   ALA A 131      -4.316 -17.535  -9.792  1.00  6.48           N  
ATOM   2013  CA  ALA A 131      -5.506 -18.127 -10.363  1.00  6.48           C  
ATOM   2014  C   ALA A 131      -5.763 -17.587 -11.765  1.00  6.48           C  
ATOM   2015  O   ALA A 131      -6.042 -18.361 -12.679  1.00  6.48           O  
ATOM   2016  CB  ALA A 131      -6.697 -17.842  -9.475  1.00  6.48           C  
ATOM   2017  H   ALA A 131      -4.384 -17.027  -8.913  1.00  6.48           H  
ATOM   2018  HA  ALA A 131      -5.350 -19.197 -10.435  1.00  6.48           H  
ATOM   2019 1HB  ALA A 131      -7.589 -18.306  -9.898  1.00  6.48           H  
ATOM   2020 2HB  ALA A 131      -6.509 -18.240  -8.478  1.00  6.48           H  
ATOM   2021 3HB  ALA A 131      -6.843 -16.764  -9.408  1.00  6.48           H  
ATOM   2022  N   LYS A 132      -5.566 -16.279 -11.987  1.00  6.36           N  
ATOM   2023  CA  LYS A 132      -5.783 -15.748 -13.330  1.00  6.36           C  
ATOM   2024  C   LYS A 132      -4.856 -16.414 -14.338  1.00  6.36           C  
ATOM   2025  O   LYS A 132      -5.252 -16.659 -15.475  1.00  6.36           O  
ATOM   2026  CB  LYS A 132      -5.574 -14.230 -13.372  1.00  6.36           C  
ATOM   2027  CG  LYS A 132      -6.662 -13.401 -12.692  1.00  6.36           C  
ATOM   2028  CD  LYS A 132      -6.321 -11.913 -12.734  1.00  6.36           C  
ATOM   2029  CE  LYS A 132      -7.356 -11.078 -12.008  1.00  6.36           C  
ATOM   2030  NZ  LYS A 132      -6.983  -9.633 -11.997  1.00  6.36           N  
ATOM   2031  H   LYS A 132      -5.337 -15.648 -11.217  1.00  6.36           H  
ATOM   2032  HA  LYS A 132      -6.811 -15.970 -13.624  1.00  6.36           H  
ATOM   2033 1HB  LYS A 132      -4.628 -13.986 -12.891  1.00  6.36           H  
ATOM   2034 2HB  LYS A 132      -5.500 -13.906 -14.408  1.00  6.36           H  
ATOM   2035 1HG  LYS A 132      -7.605 -13.559 -13.217  1.00  6.36           H  
ATOM   2036 2HG  LYS A 132      -6.788 -13.717 -11.672  1.00  6.36           H  
ATOM   2037 1HD  LYS A 132      -5.347 -11.752 -12.267  1.00  6.36           H  
ATOM   2038 2HD  LYS A 132      -6.266 -11.582 -13.769  1.00  6.36           H  
ATOM   2039 1HE  LYS A 132      -8.319 -11.191 -12.502  1.00  6.36           H  
ATOM   2040 2HE  LYS A 132      -7.440 -11.430 -10.978  1.00  6.36           H  
ATOM   2041 1HZ  LYS A 132      -7.689  -9.104 -11.506  1.00  6.36           H  
ATOM   2042 2HZ  LYS A 132      -6.091  -9.523 -11.529  1.00  6.36           H  
ATOM   2043 3HZ  LYS A 132      -6.909  -9.295 -12.947  1.00  6.36           H  
ATOM   2044  N   MET A 133      -3.623 -16.713 -13.919  1.00  6.27           N  
ATOM   2045  CA  MET A 133      -2.649 -17.356 -14.797  1.00  6.27           C  
ATOM   2046  C   MET A 133      -2.973 -18.839 -15.038  1.00  6.27           C  
ATOM   2047  O   MET A 133      -2.665 -19.381 -16.103  1.00  6.27           O  
ATOM   2048  CB  MET A 133      -1.265 -17.189 -14.187  1.00  6.27           C  
ATOM   2049  CG  MET A 133      -0.807 -15.743 -14.166  1.00  6.27           C  
ATOM   2050  SD  MET A 133      -0.770 -15.021 -15.742  1.00  6.27           S  
ATOM   2051  CE  MET A 133       0.560 -15.873 -16.529  1.00  6.27           C  
ATOM   2052  H   MET A 133      -3.351 -16.455 -12.967  1.00  6.27           H  
ATOM   2053  HA  MET A 133      -2.675 -16.851 -15.762  1.00  6.27           H  
ATOM   2054 1HB  MET A 133      -1.269 -17.557 -13.164  1.00  6.27           H  
ATOM   2055 2HB  MET A 133      -0.536 -17.776 -14.748  1.00  6.27           H  
ATOM   2056 1HG  MET A 133      -1.503 -15.173 -13.566  1.00  6.27           H  
ATOM   2057 2HG  MET A 133       0.159 -15.636 -13.725  1.00  6.27           H  
ATOM   2058 1HE  MET A 133       0.704 -15.497 -17.534  1.00  6.27           H  
ATOM   2059 2HE  MET A 133       1.463 -15.735 -15.968  1.00  6.27           H  
ATOM   2060 3HE  MET A 133       0.322 -16.895 -16.566  1.00  6.27           H  
ATOM   2061  N   ARG A 134      -3.588 -19.498 -14.042  1.00  6.18           N  
ATOM   2062  CA  ARG A 134      -3.976 -20.908 -14.159  1.00  6.18           C  
ATOM   2063  C   ARG A 134      -5.190 -21.113 -15.075  1.00  6.18           C  
ATOM   2064  O   ARG A 134      -5.297 -22.114 -15.796  1.00  6.18           O  
ATOM   2065  CB  ARG A 134      -4.328 -21.515 -12.804  1.00  6.18           C  
ATOM   2066  CG  ARG A 134      -3.178 -21.798 -11.847  1.00  6.18           C  
ATOM   2067  CD  ARG A 134      -3.645 -22.585 -10.635  1.00  6.18           C  
ATOM   2068  NE  ARG A 134      -4.320 -21.805  -9.569  1.00  6.18           N  
ATOM   2069  CZ  ARG A 134      -5.648 -21.812  -9.303  1.00  6.18           C  
ATOM   2070  NH1 ARG A 134      -6.477 -22.503 -10.056  1.00  6.18           N  
ATOM   2071  NH2 ARG A 134      -6.124 -21.126  -8.270  1.00  6.18           N  
ATOM   2072  H   ARG A 134      -3.772 -18.999 -13.171  1.00  6.18           H  
ATOM   2073  HA  ARG A 134      -3.133 -21.456 -14.577  1.00  6.18           H  
ATOM   2074 1HB  ARG A 134      -5.013 -20.842 -12.292  1.00  6.18           H  
ATOM   2075 2HB  ARG A 134      -4.850 -22.438 -12.960  1.00  6.18           H  
ATOM   2076 1HG  ARG A 134      -2.405 -22.375 -12.355  1.00  6.18           H  
ATOM   2077 2HG  ARG A 134      -2.752 -20.854 -11.499  1.00  6.18           H  
ATOM   2078 1HD  ARG A 134      -4.338 -23.352 -10.974  1.00  6.18           H  
ATOM   2079 2HD  ARG A 134      -2.789 -23.071 -10.197  1.00  6.18           H  
ATOM   2080  HE  ARG A 134      -3.729 -21.258  -8.950  1.00  6.18           H  
ATOM   2081 1HH1 ARG A 134      -6.126 -23.027 -10.841  1.00  6.18           H  
ATOM   2082 2HH1 ARG A 134      -7.467 -22.500  -9.849  1.00  6.18           H  
ATOM   2083 1HH2 ARG A 134      -5.486 -20.600  -7.644  1.00  6.18           H  
ATOM   2084 2HH2 ARG A 134      -7.110 -21.137  -8.069  1.00  6.18           H  
ATOM   2085  N   GLU A 135      -6.114 -20.161 -15.017  1.00  6.01           N  
ATOM   2086  CA  GLU A 135      -7.361 -20.201 -15.765  1.00  6.01           C  
ATOM   2087  C   GLU A 135      -7.158 -20.023 -17.274  1.00  6.01           C  
ATOM   2088  O   GLU A 135      -6.274 -19.278 -17.702  1.00  6.01           O  
ATOM   2089  CB  GLU A 135      -8.323 -19.130 -15.215  1.00  6.01           C  
ATOM   2090  CG  GLU A 135      -8.897 -19.461 -13.825  1.00  6.01           C  
ATOM   2091  CD  GLU A 135      -9.847 -18.411 -13.291  1.00  6.01           C  
ATOM   2092  OE1 GLU A 135     -10.164 -17.492 -14.013  1.00  6.01           O  
ATOM   2093  OE2 GLU A 135     -10.261 -18.535 -12.159  1.00  6.01           O  
ATOM   2094  H   GLU A 135      -5.954 -19.379 -14.377  1.00  6.01           H  
ATOM   2095  HA  GLU A 135      -7.799 -21.177 -15.573  1.00  6.01           H  
ATOM   2096 1HB  GLU A 135      -7.767 -18.194 -15.106  1.00  6.01           H  
ATOM   2097 2HB  GLU A 135      -9.134 -18.930 -15.902  1.00  6.01           H  
ATOM   2098 1HG  GLU A 135      -9.437 -20.405 -13.899  1.00  6.01           H  
ATOM   2099 2HG  GLU A 135      -8.088 -19.608 -13.123  1.00  6.01           H  
ATOM   2100  N   PRO A 136      -8.048 -20.609 -18.106  1.00  5.73           N  
ATOM   2101  CA  PRO A 136      -8.048 -20.560 -19.564  1.00  5.73           C  
ATOM   2102  C   PRO A 136      -8.252 -19.145 -20.090  1.00  5.73           C  
ATOM   2103  O   PRO A 136      -8.030 -18.875 -21.269  1.00  5.73           O  
ATOM   2104  CB  PRO A 136      -9.216 -21.481 -19.942  1.00  5.73           C  
ATOM   2105  CG  PRO A 136     -10.127 -21.466 -18.746  1.00  5.73           C  
ATOM   2106  CD  PRO A 136      -9.207 -21.374 -17.556  1.00  5.73           C  
ATOM   2107  HA  PRO A 136      -7.094 -20.970 -19.931  1.00  5.73           H  
ATOM   2108 1HB  PRO A 136      -9.708 -21.102 -20.853  1.00  5.73           H  
ATOM   2109 2HB  PRO A 136      -8.840 -22.485 -20.179  1.00  5.73           H  
ATOM   2110 1HG  PRO A 136     -10.814 -20.608 -18.817  1.00  5.73           H  
ATOM   2111 2HG  PRO A 136     -10.753 -22.371 -18.737  1.00  5.73           H  
ATOM   2112 1HD  PRO A 136      -9.744 -20.845 -16.775  1.00  5.73           H  
ATOM   2113 2HD  PRO A 136      -8.898 -22.367 -17.238  1.00  5.73           H  
ATOM   2114  N   GLY A 137      -8.683 -18.237 -19.214  1.00  5.38           N  
ATOM   2115  CA  GLY A 137      -8.918 -16.857 -19.573  1.00  5.38           C  
ATOM   2116  C   GLY A 137      -7.632 -16.019 -19.682  1.00  5.38           C  
ATOM   2117  O   GLY A 137      -7.698 -14.854 -20.089  1.00  5.38           O  
ATOM   2118  H   GLY A 137      -8.847 -18.508 -18.256  1.00  5.38           H  
ATOM   2119 1HA  GLY A 137      -9.456 -16.822 -20.520  1.00  5.38           H  
ATOM   2120 2HA  GLY A 137      -9.571 -16.408 -18.827  1.00  5.38           H  
ATOM   2121  N   PHE A 138      -6.449 -16.585 -19.379  1.00  4.99           N  
ATOM   2122  CA  PHE A 138      -5.244 -15.747 -19.480  1.00  4.99           C  
ATOM   2123  C   PHE A 138      -4.737 -15.557 -20.897  1.00  4.99           C  
ATOM   2124  O   PHE A 138      -3.735 -16.155 -21.312  1.00  4.99           O  
ATOM   2125  CB  PHE A 138      -4.060 -16.241 -18.685  1.00  4.99           C  
ATOM   2126  CG  PHE A 138      -3.015 -15.161 -18.697  1.00  4.99           C  
ATOM   2127  CD1 PHE A 138      -3.245 -13.973 -18.025  1.00  4.99           C  
ATOM   2128  CD2 PHE A 138      -1.840 -15.288 -19.427  1.00  4.99           C  
ATOM   2129  CE1 PHE A 138      -2.317 -12.945 -18.066  1.00  4.99           C  
ATOM   2130  CE2 PHE A 138      -0.925 -14.268 -19.462  1.00  4.99           C  
ATOM   2131  CZ  PHE A 138      -1.160 -13.099 -18.787  1.00  4.99           C  
ATOM   2132  H   PHE A 138      -6.394 -17.545 -19.032  1.00  4.99           H  
ATOM   2133  HA  PHE A 138      -5.497 -14.762 -19.090  1.00  4.99           H  
ATOM   2134 1HB  PHE A 138      -4.344 -16.446 -17.670  1.00  4.99           H  
ATOM   2135 2HB  PHE A 138      -3.660 -17.143 -19.110  1.00  4.99           H  
ATOM   2136  HD1 PHE A 138      -4.170 -13.854 -17.459  1.00  4.99           H  
ATOM   2137  HD2 PHE A 138      -1.643 -16.196 -19.976  1.00  4.99           H  
ATOM   2138  HE1 PHE A 138      -2.506 -12.014 -17.532  1.00  4.99           H  
ATOM   2139  HE2 PHE A 138      -0.020 -14.381 -20.019  1.00  4.99           H  
ATOM   2140  HZ  PHE A 138      -0.427 -12.295 -18.822  1.00  4.99           H  
ATOM   2141  N   GLU A 139      -5.459 -14.686 -21.600  1.00  4.61           N  
ATOM   2142  CA  GLU A 139      -5.311 -14.262 -22.988  1.00  4.61           C  
ATOM   2143  C   GLU A 139      -4.047 -14.814 -23.660  1.00  4.61           C  
ATOM   2144  O   GLU A 139      -4.107 -15.929 -24.185  1.00  4.61           O  
ATOM   2145  CB  GLU A 139      -5.396 -12.712 -23.037  1.00  4.61           C  
ATOM   2146  CG  GLU A 139      -5.447 -12.041 -24.449  1.00  4.61           C  
ATOM   2147  CD  GLU A 139      -5.634 -10.515 -24.415  1.00  4.61           C  
ATOM   2148  OE1 GLU A 139      -5.926  -9.991 -23.366  1.00  4.61           O  
ATOM   2149  OE2 GLU A 139      -5.472  -9.879 -25.455  1.00  4.61           O  
ATOM   2150  H   GLU A 139      -6.254 -14.315 -21.083  1.00  4.61           H  
ATOM   2151  HA  GLU A 139      -6.171 -14.655 -23.536  1.00  4.61           H  
ATOM   2152 1HB  GLU A 139      -6.289 -12.394 -22.505  1.00  4.61           H  
ATOM   2153 2HB  GLU A 139      -4.546 -12.290 -22.499  1.00  4.61           H  
ATOM   2154 1HG  GLU A 139      -4.566 -12.288 -25.029  1.00  4.61           H  
ATOM   2155 2HG  GLU A 139      -6.306 -12.444 -24.962  1.00  4.61           H  
ATOM   2156  N   PRO A 140      -2.919 -14.046 -23.549  1.00  4.31           N  
ATOM   2157  CA  PRO A 140      -1.613 -13.305 -23.513  1.00  4.31           C  
ATOM   2158  C   PRO A 140      -1.898 -11.907 -24.040  1.00  4.31           C  
ATOM   2159  O   PRO A 140      -2.307 -11.018 -23.298  1.00  4.31           O  
ATOM   2160  CB  PRO A 140      -0.568 -14.004 -24.369  1.00  4.31           C  
ATOM   2161  CG  PRO A 140      -1.217 -14.627 -25.297  1.00  4.31           C  
ATOM   2162  CD  PRO A 140      -2.365 -15.087 -24.667  1.00  4.31           C  
ATOM   2163  HA  PRO A 140      -1.269 -13.250 -22.471  1.00  4.31           H  
ATOM   2164 1HB  PRO A 140       0.189 -13.290 -24.733  1.00  4.31           H  
ATOM   2165 2HB  PRO A 140      -0.054 -14.721 -23.766  1.00  4.31           H  
ATOM   2166 1HG  PRO A 140      -1.422 -14.071 -26.209  1.00  4.31           H  
ATOM   2167 2HG  PRO A 140      -0.610 -15.436 -25.613  1.00  4.31           H  
ATOM   2168 1HD  PRO A 140      -3.025 -15.131 -25.558  1.00  4.31           H  
ATOM   2169 2HD  PRO A 140      -2.097 -16.075 -24.216  1.00  4.31           H  
ATOM   2170  N   THR A 141      -1.648 -11.686 -25.324  1.00  4.09           N  
ATOM   2171  CA  THR A 141      -2.119 -10.476 -25.951  1.00  4.09           C  
ATOM   2172  C   THR A 141      -2.547 -10.747 -27.393  1.00  4.09           C  
ATOM   2173  O   THR A 141      -1.765 -11.231 -28.210  1.00  4.09           O  
ATOM   2174  CB  THR A 141      -1.089  -9.364 -25.834  1.00  4.09           C  
ATOM   2175  OG1 THR A 141      -0.848  -9.115 -24.445  1.00  4.09           O  
ATOM   2176  CG2 THR A 141      -1.572  -8.108 -26.521  1.00  4.09           C  
ATOM   2177  H   THR A 141      -1.216 -12.386 -25.894  1.00  4.09           H  
ATOM   2178  HA  THR A 141      -2.999 -10.133 -25.413  1.00  4.09           H  
ATOM   2179  HB  THR A 141      -0.167  -9.683 -26.274  1.00  4.09           H  
ATOM   2180  HG1 THR A 141      -1.582  -9.520 -23.896  1.00  4.09           H  
ATOM   2181 1HG2 THR A 141      -0.826  -7.324 -26.423  1.00  4.09           H  
ATOM   2182 2HG2 THR A 141      -1.732  -8.323 -27.574  1.00  4.09           H  
ATOM   2183 3HG2 THR A 141      -2.508  -7.780 -26.070  1.00  4.09           H  
ATOM   2184  N   ASN A 142      -3.795 -10.398 -27.707  1.00  3.94           N  
ATOM   2185  CA  ASN A 142      -4.390 -10.518 -29.050  1.00  3.94           C  
ATOM   2186  C   ASN A 142      -4.334 -11.915 -29.690  1.00  3.94           C  
ATOM   2187  O   ASN A 142      -4.204 -12.031 -30.915  1.00  3.94           O  
ATOM   2188  CB  ASN A 142      -3.752  -9.520 -30.003  1.00  3.94           C  
ATOM   2189  CG  ASN A 142      -4.012  -8.090 -29.624  1.00  3.94           C  
ATOM   2190  OD1 ASN A 142      -5.083  -7.746 -29.114  1.00  3.94           O  
ATOM   2191  ND2 ASN A 142      -3.045  -7.240 -29.867  1.00  3.94           N  
ATOM   2192  H   ASN A 142      -4.387 -10.047 -26.947  1.00  3.94           H  
ATOM   2193  HA  ASN A 142      -5.450 -10.263 -28.956  1.00  3.94           H  
ATOM   2194 1HB  ASN A 142      -2.676  -9.678 -30.037  1.00  3.94           H  
ATOM   2195 2HB  ASN A 142      -4.134  -9.688 -31.011  1.00  3.94           H  
ATOM   2196 1HD2 ASN A 142      -3.162  -6.270 -29.640  1.00  3.94           H  
ATOM   2197 2HD2 ASN A 142      -2.198  -7.555 -30.290  1.00  3.94           H  
ATOM   2198  N   TRP A 143      -4.538 -12.977 -28.897  1.00  3.83           N  
ATOM   2199  CA  TRP A 143      -4.530 -14.345 -29.439  1.00  3.83           C  
ATOM   2200  C   TRP A 143      -5.602 -14.560 -30.495  1.00  3.83           C  
ATOM   2201  O   TRP A 143      -5.480 -15.445 -31.332  1.00  3.83           O  
ATOM   2202  CB  TRP A 143      -4.707 -15.427 -28.374  1.00  3.83           C  
ATOM   2203  CG  TRP A 143      -6.029 -15.404 -27.703  1.00  3.83           C  
ATOM   2204  CD1 TRP A 143      -6.316 -14.808 -26.545  1.00  3.83           C  
ATOM   2205  CD2 TRP A 143      -7.267 -15.983 -28.176  1.00  3.83           C  
ATOM   2206  NE1 TRP A 143      -7.644 -14.971 -26.234  1.00  3.83           N  
ATOM   2207  CE2 TRP A 143      -8.240 -15.684 -27.230  1.00  3.83           C  
ATOM   2208  CE3 TRP A 143      -7.621 -16.704 -29.316  1.00  3.83           C  
ATOM   2209  CZ2 TRP A 143      -9.554 -16.086 -27.377  1.00  3.83           C  
ATOM   2210  CZ3 TRP A 143      -8.938 -17.098 -29.470  1.00  3.83           C  
ATOM   2211  CH2 TRP A 143      -9.880 -16.800 -28.526  1.00  3.83           C  
ATOM   2212  H   TRP A 143      -4.661 -12.830 -27.905  1.00  3.83           H  
ATOM   2213  HA  TRP A 143      -3.571 -14.507 -29.911  1.00  3.83           H  
ATOM   2214 1HB  TRP A 143      -4.570 -16.406 -28.833  1.00  3.83           H  
ATOM   2215 2HB  TRP A 143      -3.938 -15.311 -27.625  1.00  3.83           H  
ATOM   2216  HD1 TRP A 143      -5.592 -14.287 -25.958  1.00  3.83           H  
ATOM   2217  HE1 TRP A 143      -8.110 -14.615 -25.411  1.00  3.83           H  
ATOM   2218  HE3 TRP A 143      -6.874 -16.942 -30.075  1.00  3.83           H  
ATOM   2219  HZ2 TRP A 143     -10.318 -15.852 -26.636  1.00  3.83           H  
ATOM   2220  HZ3 TRP A 143      -9.206 -17.647 -30.367  1.00  3.83           H  
ATOM   2221  HH2 TRP A 143     -10.906 -17.124 -28.681  1.00  3.83           H  
ATOM   2222  N   GLU A 144      -6.635 -13.723 -30.471  1.00  3.74           N  
ATOM   2223  CA  GLU A 144      -7.780 -13.806 -31.361  1.00  3.74           C  
ATOM   2224  C   GLU A 144      -7.384 -13.675 -32.827  1.00  3.74           C  
ATOM   2225  O   GLU A 144      -8.105 -14.145 -33.706  1.00  3.74           O  
ATOM   2226  CB  GLU A 144      -8.786 -12.719 -30.989  1.00  3.74           C  
ATOM   2227  CG  GLU A 144      -9.465 -12.937 -29.630  1.00  3.74           C  
ATOM   2228  CD  GLU A 144     -10.423 -11.823 -29.249  1.00  3.74           C  
ATOM   2229  OE1 GLU A 144     -10.461 -10.835 -29.944  1.00  3.74           O  
ATOM   2230  OE2 GLU A 144     -11.117 -11.962 -28.265  1.00  3.74           O  
ATOM   2231  H   GLU A 144      -6.637 -13.011 -29.762  1.00  3.74           H  
ATOM   2232  HA  GLU A 144      -8.253 -14.774 -31.232  1.00  3.74           H  
ATOM   2233 1HB  GLU A 144      -8.283 -11.750 -30.971  1.00  3.74           H  
ATOM   2234 2HB  GLU A 144      -9.563 -12.672 -31.751  1.00  3.74           H  
ATOM   2235 1HG  GLU A 144     -10.012 -13.877 -29.660  1.00  3.74           H  
ATOM   2236 2HG  GLU A 144      -8.690 -13.028 -28.865  1.00  3.74           H  
ATOM   2237  N   ASN A 145      -6.257 -13.016 -33.102  1.00  3.67           N  
ATOM   2238  CA  ASN A 145      -5.812 -12.849 -34.477  1.00  3.67           C  
ATOM   2239  C   ASN A 145      -4.788 -13.924 -34.871  1.00  3.67           C  
ATOM   2240  O   ASN A 145      -4.383 -14.042 -36.031  1.00  3.67           O  
ATOM   2241  CB  ASN A 145      -5.191 -11.477 -34.634  1.00  3.67           C  
ATOM   2242  CG  ASN A 145      -6.187 -10.360 -34.445  1.00  3.67           C  
ATOM   2243  OD1 ASN A 145      -7.373 -10.482 -34.778  1.00  3.67           O  
ATOM   2244  ND2 ASN A 145      -5.719  -9.261 -33.910  1.00  3.67           N  
ATOM   2245  H   ASN A 145      -5.677 -12.654 -32.343  1.00  3.67           H  
ATOM   2246  HA  ASN A 145      -6.671 -12.944 -35.142  1.00  3.67           H  
ATOM   2247 1HB  ASN A 145      -4.390 -11.365 -33.894  1.00  3.67           H  
ATOM   2248 2HB  ASN A 145      -4.742 -11.392 -35.621  1.00  3.67           H  
ATOM   2249 1HD2 ASN A 145      -6.324  -8.480 -33.754  1.00  3.67           H  
ATOM   2250 2HD2 ASN A 145      -4.751  -9.198 -33.666  1.00  3.67           H  
ATOM   2251  N   LEU A 146      -4.361 -14.727 -33.910  1.00  3.61           N  
ATOM   2252  CA  LEU A 146      -3.278 -15.667 -34.139  1.00  3.61           C  
ATOM   2253  C   LEU A 146      -3.697 -17.062 -34.553  1.00  3.61           C  
ATOM   2254  O   LEU A 146      -3.567 -18.025 -33.804  1.00  3.61           O  
ATOM   2255  CB  LEU A 146      -2.370 -15.674 -32.916  1.00  3.61           C  
ATOM   2256  CG  LEU A 146      -1.734 -14.333 -32.642  1.00  3.61           C  
ATOM   2257  CD1 LEU A 146      -0.876 -14.402 -31.397  1.00  3.61           C  
ATOM   2258  CD2 LEU A 146      -0.929 -13.966 -33.881  1.00  3.61           C  
ATOM   2259  H   LEU A 146      -4.780 -14.700 -32.986  1.00  3.61           H  
ATOM   2260  HA  LEU A 146      -2.679 -15.271 -34.958  1.00  3.61           H  
ATOM   2261 1HB  LEU A 146      -2.956 -15.952 -32.045  1.00  3.61           H  
ATOM   2262 2HB  LEU A 146      -1.585 -16.380 -33.048  1.00  3.61           H  
ATOM   2263  HG  LEU A 146      -2.502 -13.574 -32.464  1.00  3.61           H  
ATOM   2264 1HD1 LEU A 146      -0.415 -13.433 -31.210  1.00  3.61           H  
ATOM   2265 2HD1 LEU A 146      -1.475 -14.676 -30.545  1.00  3.61           H  
ATOM   2266 3HD1 LEU A 146      -0.124 -15.135 -31.531  1.00  3.61           H  
ATOM   2267 1HD2 LEU A 146      -0.459 -13.039 -33.736  1.00  3.61           H  
ATOM   2268 2HD2 LEU A 146      -0.182 -14.711 -34.070  1.00  3.61           H  
ATOM   2269 3HD2 LEU A 146      -1.590 -13.907 -34.746  1.00  3.61           H  
ATOM   2270  N   GLY A 147      -4.223 -17.156 -35.759  1.00  3.51           N  
ATOM   2271  CA  GLY A 147      -4.605 -18.453 -36.316  1.00  3.51           C  
ATOM   2272  C   GLY A 147      -5.623 -19.203 -35.460  1.00  3.51           C  
ATOM   2273  O   GLY A 147      -6.705 -18.693 -35.172  1.00  3.51           O  
ATOM   2274  H   GLY A 147      -4.325 -16.282 -36.279  1.00  3.51           H  
ATOM   2275 1HA  GLY A 147      -5.018 -18.303 -37.314  1.00  3.51           H  
ATOM   2276 2HA  GLY A 147      -3.718 -19.066 -36.437  1.00  3.51           H  
ATOM   2277  N   THR A 148      -5.279 -20.440 -35.098  1.00  3.36           N  
ATOM   2278  CA  THR A 148      -6.157 -21.285 -34.300  1.00  3.36           C  
ATOM   2279  C   THR A 148      -5.639 -21.456 -32.850  1.00  3.36           C  
ATOM   2280  O   THR A 148      -4.575 -22.050 -32.643  1.00  3.36           O  
ATOM   2281  CB  THR A 148      -6.286 -22.662 -34.973  1.00  3.36           C  
ATOM   2282  OG1 THR A 148      -6.867 -22.505 -36.270  1.00  3.36           O  
ATOM   2283  CG2 THR A 148      -7.123 -23.583 -34.149  1.00  3.36           C  
ATOM   2284  H   THR A 148      -4.373 -20.788 -35.378  1.00  3.36           H  
ATOM   2285  HA  THR A 148      -7.130 -20.817 -34.313  1.00  3.36           H  
ATOM   2286  HB  THR A 148      -5.292 -23.100 -35.085  1.00  3.36           H  
ATOM   2287  HG1 THR A 148      -7.710 -22.049 -36.190  1.00  3.36           H  
ATOM   2288 1HG2 THR A 148      -7.190 -24.553 -34.638  1.00  3.36           H  
ATOM   2289 2HG2 THR A 148      -6.655 -23.694 -33.202  1.00  3.36           H  
ATOM   2290 3HG2 THR A 148      -8.122 -23.174 -34.021  1.00  3.36           H  
ATOM   2291  N   PRO A 149      -6.403 -21.032 -31.811  1.00  3.18           N  
ATOM   2292  CA  PRO A 149      -5.984 -21.080 -30.419  1.00  3.18           C  
ATOM   2293  C   PRO A 149      -5.764 -22.501 -29.941  1.00  3.18           C  
ATOM   2294  O   PRO A 149      -4.970 -22.738 -29.038  1.00  3.18           O  
ATOM   2295  CB  PRO A 149      -7.170 -20.449 -29.686  1.00  3.18           C  
ATOM   2296  CG  PRO A 149      -8.349 -20.644 -30.614  1.00  3.18           C  
ATOM   2297  CD  PRO A 149      -7.777 -20.537 -32.011  1.00  3.18           C  
ATOM   2298  HA  PRO A 149      -5.082 -20.476 -30.292  1.00  3.18           H  
ATOM   2299 1HB  PRO A 149      -7.317 -20.946 -28.714  1.00  3.18           H  
ATOM   2300 2HB  PRO A 149      -6.952 -19.404 -29.471  1.00  3.18           H  
ATOM   2301 1HG  PRO A 149      -8.797 -21.637 -30.426  1.00  3.18           H  
ATOM   2302 2HG  PRO A 149      -9.136 -19.915 -30.407  1.00  3.18           H  
ATOM   2303 1HD  PRO A 149      -8.373 -21.204 -32.642  1.00  3.18           H  
ATOM   2304 2HD  PRO A 149      -7.770 -19.490 -32.373  1.00  3.18           H  
ATOM   2305  N   ASP A 150      -6.399 -23.474 -30.589  1.00  2.99           N  
ATOM   2306  CA  ASP A 150      -6.220 -24.864 -30.197  1.00  2.99           C  
ATOM   2307  C   ASP A 150      -4.779 -25.290 -30.417  1.00  2.99           C  
ATOM   2308  O   ASP A 150      -4.257 -26.127 -29.683  1.00  2.99           O  
ATOM   2309  CB  ASP A 150      -7.146 -25.795 -30.980  1.00  2.99           C  
ATOM   2310  CG  ASP A 150      -8.610 -25.657 -30.600  1.00  2.99           C  
ATOM   2311  OD1 ASP A 150      -8.901 -25.044 -29.601  1.00  2.99           O  
ATOM   2312  OD2 ASP A 150      -9.430 -26.161 -31.325  1.00  2.99           O  
ATOM   2313  H   ASP A 150      -7.038 -23.251 -31.337  1.00  2.99           H  
ATOM   2314  HA  ASP A 150      -6.446 -24.959 -29.135  1.00  2.99           H  
ATOM   2315 1HB  ASP A 150      -7.037 -25.625 -32.041  1.00  2.99           H  
ATOM   2316 2HB  ASP A 150      -6.846 -26.826 -30.796  1.00  2.99           H  
ATOM   2317  N   GLU A 151      -4.136 -24.725 -31.448  1.00  2.78           N  
ATOM   2318  CA  GLU A 151      -2.768 -25.087 -31.774  1.00  2.78           C  
ATOM   2319  C   GLU A 151      -1.832 -24.360 -30.827  1.00  2.78           C  
ATOM   2320  O   GLU A 151      -0.835 -24.923 -30.367  1.00  2.78           O  
ATOM   2321  CB  GLU A 151      -2.433 -24.801 -33.240  1.00  2.78           C  
ATOM   2322  CG  GLU A 151      -1.057 -25.327 -33.652  1.00  2.78           C  
ATOM   2323  CD  GLU A 151      -0.820 -25.357 -35.148  1.00  2.78           C  
ATOM   2324  OE1 GLU A 151      -1.663 -24.926 -35.898  1.00  2.78           O  
ATOM   2325  OE2 GLU A 151       0.211 -25.867 -35.537  1.00  2.78           O  
ATOM   2326  H   GLU A 151      -4.585 -23.992 -31.994  1.00  2.78           H  
ATOM   2327  HA  GLU A 151      -2.646 -26.158 -31.616  1.00  2.78           H  
ATOM   2328 1HB  GLU A 151      -3.186 -25.254 -33.884  1.00  2.78           H  
ATOM   2329 2HB  GLU A 151      -2.453 -23.722 -33.414  1.00  2.78           H  
ATOM   2330 1HG  GLU A 151      -0.294 -24.689 -33.195  1.00  2.78           H  
ATOM   2331 2HG  GLU A 151      -0.934 -26.331 -33.250  1.00  2.78           H  
ATOM   2332  N   ILE A 152      -2.172 -23.111 -30.495  1.00  2.58           N  
ATOM   2333  CA  ILE A 152      -1.320 -22.372 -29.566  1.00  2.58           C  
ATOM   2334  C   ILE A 152      -1.335 -23.115 -28.225  1.00  2.58           C  
ATOM   2335  O   ILE A 152      -0.283 -23.355 -27.626  1.00  2.58           O  
ATOM   2336  CB  ILE A 152      -1.803 -20.927 -29.316  1.00  2.58           C  
ATOM   2337  CG1 ILE A 152      -1.680 -20.074 -30.573  1.00  2.58           C  
ATOM   2338  CG2 ILE A 152      -0.962 -20.305 -28.217  1.00  2.58           C  
ATOM   2339  CD1 ILE A 152      -2.380 -18.714 -30.460  1.00  2.58           C  
ATOM   2340  H   ILE A 152      -3.001 -22.693 -30.918  1.00  2.58           H  
ATOM   2341  HA  ILE A 152      -0.301 -22.347 -29.950  1.00  2.58           H  
ATOM   2342  HB  ILE A 152      -2.851 -20.941 -29.011  1.00  2.58           H  
ATOM   2343 1HG1 ILE A 152      -0.624 -19.911 -30.793  1.00  2.58           H  
ATOM   2344 2HG1 ILE A 152      -2.135 -20.621 -31.408  1.00  2.58           H  
ATOM   2345 1HG2 ILE A 152      -1.308 -19.290 -28.031  1.00  2.58           H  
ATOM   2346 2HG2 ILE A 152      -1.052 -20.894 -27.304  1.00  2.58           H  
ATOM   2347 3HG2 ILE A 152       0.079 -20.279 -28.539  1.00  2.58           H  
ATOM   2348 1HD1 ILE A 152      -2.266 -18.170 -31.386  1.00  2.58           H  
ATOM   2349 2HD1 ILE A 152      -3.438 -18.855 -30.264  1.00  2.58           H  
ATOM   2350 3HD1 ILE A 152      -1.935 -18.141 -29.647  1.00  2.58           H  
ATOM   2351  N   ILE A 153      -2.535 -23.518 -27.784  1.00  2.43           N  
ATOM   2352  CA  ILE A 153      -2.710 -24.263 -26.540  1.00  2.43           C  
ATOM   2353  C   ILE A 153      -2.041 -25.625 -26.602  1.00  2.43           C  
ATOM   2354  O   ILE A 153      -1.329 -25.996 -25.669  1.00  2.43           O  
ATOM   2355  CB  ILE A 153      -4.192 -24.476 -26.213  1.00  2.43           C  
ATOM   2356  CG1 ILE A 153      -4.856 -23.152 -25.871  1.00  2.43           C  
ATOM   2357  CG2 ILE A 153      -4.322 -25.461 -25.055  1.00  2.43           C  
ATOM   2358  CD1 ILE A 153      -6.358 -23.248 -25.843  1.00  2.43           C  
ATOM   2359  H   ILE A 153      -3.364 -23.282 -28.328  1.00  2.43           H  
ATOM   2360  HA  ILE A 153      -2.260 -23.693 -25.734  1.00  2.43           H  
ATOM   2361  HB  ILE A 153      -4.701 -24.882 -27.092  1.00  2.43           H  
ATOM   2362 1HG1 ILE A 153      -4.512 -22.819 -24.897  1.00  2.43           H  
ATOM   2363 2HG1 ILE A 153      -4.567 -22.407 -26.612  1.00  2.43           H  
ATOM   2364 1HG2 ILE A 153      -5.374 -25.630 -24.830  1.00  2.43           H  
ATOM   2365 2HG2 ILE A 153      -3.862 -26.402 -25.340  1.00  2.43           H  
ATOM   2366 3HG2 ILE A 153      -3.819 -25.062 -24.174  1.00  2.43           H  
ATOM   2367 1HD1 ILE A 153      -6.782 -22.275 -25.599  1.00  2.43           H  
ATOM   2368 2HD1 ILE A 153      -6.718 -23.563 -26.829  1.00  2.43           H  
ATOM   2369 3HD1 ILE A 153      -6.665 -23.976 -25.094  1.00  2.43           H  
ATOM   2370  N   LYS A 154      -2.237 -26.369 -27.698  1.00  2.33           N  
ATOM   2371  CA  LYS A 154      -1.603 -27.669 -27.824  1.00  2.33           C  
ATOM   2372  C   LYS A 154      -0.100 -27.537 -27.639  1.00  2.33           C  
ATOM   2373  O   LYS A 154       0.515 -28.312 -26.899  1.00  2.33           O  
ATOM   2374  CB  LYS A 154      -1.882 -28.276 -29.196  1.00  2.33           C  
ATOM   2375  CG  LYS A 154      -1.277 -29.647 -29.421  1.00  2.33           C  
ATOM   2376  CD  LYS A 154      -1.578 -30.173 -30.804  1.00  2.33           C  
ATOM   2377  CE  LYS A 154      -0.902 -31.520 -31.027  1.00  2.33           C  
ATOM   2378  NZ  LYS A 154      -1.155 -32.048 -32.393  1.00  2.33           N  
ATOM   2379  H   LYS A 154      -2.847 -26.052 -28.449  1.00  2.33           H  
ATOM   2380  HA  LYS A 154      -2.000 -28.315 -27.050  1.00  2.33           H  
ATOM   2381 1HB  LYS A 154      -2.958 -28.349 -29.347  1.00  2.33           H  
ATOM   2382 2HB  LYS A 154      -1.493 -27.612 -29.968  1.00  2.33           H  
ATOM   2383 1HG  LYS A 154      -0.197 -29.606 -29.270  1.00  2.33           H  
ATOM   2384 2HG  LYS A 154      -1.696 -30.337 -28.721  1.00  2.33           H  
ATOM   2385 1HD  LYS A 154      -2.657 -30.288 -30.931  1.00  2.33           H  
ATOM   2386 2HD  LYS A 154      -1.214 -29.463 -31.548  1.00  2.33           H  
ATOM   2387 1HE  LYS A 154       0.174 -31.406 -30.887  1.00  2.33           H  
ATOM   2388 2HE  LYS A 154      -1.278 -32.236 -30.296  1.00  2.33           H  
ATOM   2389 1HZ  LYS A 154      -0.689 -32.939 -32.502  1.00  2.33           H  
ATOM   2390 2HZ  LYS A 154      -2.148 -32.169 -32.532  1.00  2.33           H  
ATOM   2391 3HZ  LYS A 154      -0.797 -31.397 -33.077  1.00  2.33           H  
ATOM   2392  N   GLY A 155       0.485 -26.541 -28.312  1.00  2.31           N  
ATOM   2393  CA  GLY A 155       1.905 -26.249 -28.240  1.00  2.31           C  
ATOM   2394  C   GLY A 155       2.310 -25.909 -26.815  1.00  2.31           C  
ATOM   2395  O   GLY A 155       3.266 -26.477 -26.276  1.00  2.31           O  
ATOM   2396  H   GLY A 155      -0.087 -25.950 -28.917  1.00  2.31           H  
ATOM   2397 1HA  GLY A 155       2.476 -27.105 -28.597  1.00  2.31           H  
ATOM   2398 2HA  GLY A 155       2.128 -25.404 -28.895  1.00  2.31           H  
ATOM   2399  N   ALA A 156       1.555 -25.013 -26.186  1.00  2.33           N  
ATOM   2400  CA  ALA A 156       1.847 -24.574 -24.837  1.00  2.33           C  
ATOM   2401  C   ALA A 156       1.912 -25.743 -23.865  1.00  2.33           C  
ATOM   2402  O   ALA A 156       2.835 -25.857 -23.043  1.00  2.33           O  
ATOM   2403  CB  ALA A 156       0.734 -23.615 -24.405  1.00  2.33           C  
ATOM   2404  H   ALA A 156       0.774 -24.583 -26.681  1.00  2.33           H  
ATOM   2405  HA  ALA A 156       2.812 -24.079 -24.843  1.00  2.33           H  
ATOM   2406 1HB  ALA A 156       0.878 -23.237 -23.424  1.00  2.33           H  
ATOM   2407 2HB  ALA A 156       0.685 -22.778 -25.094  1.00  2.33           H  
ATOM   2408 3HB  ALA A 156      -0.206 -24.144 -24.423  1.00  2.33           H  
ATOM   2409  N   ILE A 157       0.976 -26.654 -24.006  1.00  2.40           N  
ATOM   2410  CA  ILE A 157       0.930 -27.789 -23.132  1.00  2.40           C  
ATOM   2411  C   ILE A 157       2.008 -28.794 -23.456  1.00  2.40           C  
ATOM   2412  O   ILE A 157       2.655 -29.303 -22.544  1.00  2.40           O  
ATOM   2413  CB  ILE A 157      -0.433 -28.418 -23.156  1.00  2.40           C  
ATOM   2414  CG1 ILE A 157      -1.411 -27.419 -22.574  1.00  2.40           C  
ATOM   2415  CG2 ILE A 157      -0.396 -29.686 -22.389  1.00  2.40           C  
ATOM   2416  CD1 ILE A 157      -2.800 -27.772 -22.747  1.00  2.40           C  
ATOM   2417  H   ILE A 157       0.248 -26.525 -24.713  1.00  2.40           H  
ATOM   2418  HA  ILE A 157       1.104 -27.435 -22.119  1.00  2.40           H  
ATOM   2419  HB  ILE A 157      -0.725 -28.618 -24.193  1.00  2.40           H  
ATOM   2420 1HG1 ILE A 157      -1.214 -27.297 -21.514  1.00  2.40           H  
ATOM   2421 2HG1 ILE A 157      -1.249 -26.462 -23.073  1.00  2.40           H  
ATOM   2422 1HG2 ILE A 157      -1.360 -30.130 -22.434  1.00  2.40           H  
ATOM   2423 2HG2 ILE A 157       0.322 -30.339 -22.842  1.00  2.40           H  
ATOM   2424 3HG2 ILE A 157      -0.114 -29.500 -21.357  1.00  2.40           H  
ATOM   2425 1HD1 ILE A 157      -3.413 -26.987 -22.322  1.00  2.40           H  
ATOM   2426 2HD1 ILE A 157      -3.022 -27.885 -23.806  1.00  2.40           H  
ATOM   2427 3HD1 ILE A 157      -2.998 -28.698 -22.244  1.00  2.40           H  
ATOM   2428  N   ASN A 158       2.215 -29.089 -24.742  1.00  2.50           N  
ATOM   2429  CA  ASN A 158       3.230 -30.055 -25.135  1.00  2.50           C  
ATOM   2430  C   ASN A 158       4.600 -29.651 -24.597  1.00  2.50           C  
ATOM   2431  O   ASN A 158       5.387 -30.504 -24.176  1.00  2.50           O  
ATOM   2432  CB  ASN A 158       3.278 -30.183 -26.643  1.00  2.50           C  
ATOM   2433  CG  ASN A 158       4.132 -31.316 -27.120  1.00  2.50           C  
ATOM   2434  OD1 ASN A 158       3.855 -32.491 -26.834  1.00  2.50           O  
ATOM   2435  ND2 ASN A 158       5.169 -30.996 -27.854  1.00  2.50           N  
ATOM   2436  H   ASN A 158       1.656 -28.643 -25.470  1.00  2.50           H  
ATOM   2437  HA  ASN A 158       2.979 -31.019 -24.709  1.00  2.50           H  
ATOM   2438 1HB  ASN A 158       2.271 -30.304 -27.032  1.00  2.50           H  
ATOM   2439 2HB  ASN A 158       3.666 -29.252 -27.059  1.00  2.50           H  
ATOM   2440 1HD2 ASN A 158       5.774 -31.710 -28.206  1.00  2.50           H  
ATOM   2441 2HD2 ASN A 158       5.351 -30.037 -28.065  1.00  2.50           H  
ATOM   2442  N   ASN A 159       4.864 -28.342 -24.533  1.00  2.65           N  
ATOM   2443  CA  ASN A 159       6.144 -27.890 -24.022  1.00  2.65           C  
ATOM   2444  C   ASN A 159       6.220 -28.031 -22.512  1.00  2.65           C  
ATOM   2445  O   ASN A 159       7.261 -28.438 -21.990  1.00  2.65           O  
ATOM   2446  CB  ASN A 159       6.409 -26.483 -24.462  1.00  2.65           C  
ATOM   2447  CG  ASN A 159       6.772 -26.442 -25.913  1.00  2.65           C  
ATOM   2448  OD1 ASN A 159       7.911 -26.759 -26.279  1.00  2.65           O  
ATOM   2449  ND2 ASN A 159       5.842 -26.082 -26.745  1.00  2.65           N  
ATOM   2450  H   ASN A 159       4.191 -27.668 -24.905  1.00  2.65           H  
ATOM   2451  HA  ASN A 159       6.921 -28.526 -24.444  1.00  2.65           H  
ATOM   2452 1HB  ASN A 159       5.513 -25.874 -24.301  1.00  2.65           H  
ATOM   2453 2HB  ASN A 159       7.215 -26.059 -23.869  1.00  2.65           H  
ATOM   2454 1HD2 ASN A 159       6.034 -26.039 -27.723  1.00  2.65           H  
ATOM   2455 2HD2 ASN A 159       4.917 -25.858 -26.400  1.00  2.65           H  
ATOM   2456  N   LEU A 160       5.129 -27.760 -21.795  1.00  2.84           N  
ATOM   2457  CA  LEU A 160       5.187 -28.013 -20.363  1.00  2.84           C  
ATOM   2458  C   LEU A 160       5.311 -29.508 -20.089  1.00  2.84           C  
ATOM   2459  O   LEU A 160       6.027 -29.891 -19.168  1.00  2.84           O  
ATOM   2460  CB  LEU A 160       4.041 -27.357 -19.621  1.00  2.84           C  
ATOM   2461  CG  LEU A 160       4.178 -25.846 -19.524  1.00  2.84           C  
ATOM   2462  CD1 LEU A 160       2.919 -25.245 -18.986  1.00  2.84           C  
ATOM   2463  CD2 LEU A 160       5.330 -25.488 -18.586  1.00  2.84           C  
ATOM   2464  H   LEU A 160       4.282 -27.383 -22.230  1.00  2.84           H  
ATOM   2465  HA  LEU A 160       6.084 -27.533 -19.985  1.00  2.84           H  
ATOM   2466 1HB  LEU A 160       3.117 -27.584 -20.153  1.00  2.84           H  
ATOM   2467 2HB  LEU A 160       4.001 -27.765 -18.615  1.00  2.84           H  
ATOM   2468  HG  LEU A 160       4.395 -25.465 -20.499  1.00  2.84           H  
ATOM   2469 1HD1 LEU A 160       3.016 -24.180 -18.914  1.00  2.84           H  
ATOM   2470 2HD1 LEU A 160       2.102 -25.482 -19.659  1.00  2.84           H  
ATOM   2471 3HD1 LEU A 160       2.723 -25.645 -17.998  1.00  2.84           H  
ATOM   2472 1HD2 LEU A 160       5.431 -24.400 -18.532  1.00  2.84           H  
ATOM   2473 2HD2 LEU A 160       5.127 -25.884 -17.588  1.00  2.84           H  
ATOM   2474 3HD2 LEU A 160       6.256 -25.918 -18.965  1.00  2.84           H  
ATOM   2475  N   ILE A 161       4.691 -30.351 -20.924  1.00  3.06           N  
ATOM   2476  CA  ILE A 161       4.837 -31.793 -20.757  1.00  3.06           C  
ATOM   2477  C   ILE A 161       6.307 -32.152 -20.936  1.00  3.06           C  
ATOM   2478  O   ILE A 161       6.871 -32.912 -20.142  1.00  3.06           O  
ATOM   2479  CB  ILE A 161       3.974 -32.570 -21.770  1.00  3.06           C  
ATOM   2480  CG1 ILE A 161       2.469 -32.396 -21.418  1.00  3.06           C  
ATOM   2481  CG2 ILE A 161       4.408 -34.036 -21.816  1.00  3.06           C  
ATOM   2482  CD1 ILE A 161       1.515 -32.868 -22.497  1.00  3.06           C  
ATOM   2483  H   ILE A 161       4.095 -29.983 -21.659  1.00  3.06           H  
ATOM   2484  HA  ILE A 161       4.534 -32.068 -19.758  1.00  3.06           H  
ATOM   2485  HB  ILE A 161       4.110 -32.145 -22.753  1.00  3.06           H  
ATOM   2486 1HG1 ILE A 161       2.244 -32.962 -20.530  1.00  3.06           H  
ATOM   2487 2HG1 ILE A 161       2.275 -31.348 -21.221  1.00  3.06           H  
ATOM   2488 1HG2 ILE A 161       3.802 -34.568 -22.550  1.00  3.06           H  
ATOM   2489 2HG2 ILE A 161       5.457 -34.094 -22.104  1.00  3.06           H  
ATOM   2490 3HG2 ILE A 161       4.284 -34.500 -20.857  1.00  3.06           H  
ATOM   2491 1HD1 ILE A 161       0.494 -32.712 -22.160  1.00  3.06           H  
ATOM   2492 2HD1 ILE A 161       1.680 -32.315 -23.405  1.00  3.06           H  
ATOM   2493 3HD1 ILE A 161       1.670 -33.928 -22.687  1.00  3.06           H  
ATOM   2494  N   ALA A 162       6.954 -31.598 -21.952  1.00  3.30           N  
ATOM   2495  CA  ALA A 162       8.363 -31.873 -22.114  1.00  3.30           C  
ATOM   2496  C   ALA A 162       9.156 -31.409 -20.886  1.00  3.30           C  
ATOM   2497  O   ALA A 162      10.025 -32.139 -20.400  1.00  3.30           O  
ATOM   2498  CB  ALA A 162       8.881 -31.185 -23.360  1.00  3.30           C  
ATOM   2499  H   ALA A 162       6.459 -31.002 -22.619  1.00  3.30           H  
ATOM   2500  HA  ALA A 162       8.489 -32.950 -22.215  1.00  3.30           H  
ATOM   2501 1HB  ALA A 162       9.935 -31.414 -23.491  1.00  3.30           H  
ATOM   2502 2HB  ALA A 162       8.317 -31.536 -24.225  1.00  3.30           H  
ATOM   2503 3HB  ALA A 162       8.753 -30.110 -23.259  1.00  3.30           H  
ATOM   2504  N   SER A 163       8.834 -30.225 -20.338  1.00  3.58           N  
ATOM   2505  CA  SER A 163       9.573 -29.756 -19.165  1.00  3.58           C  
ATOM   2506  C   SER A 163       9.283 -30.631 -17.951  1.00  3.58           C  
ATOM   2507  O   SER A 163      10.134 -30.806 -17.076  1.00  3.58           O  
ATOM   2508  CB  SER A 163       9.215 -28.317 -18.839  1.00  3.58           C  
ATOM   2509  OG  SER A 163       7.914 -28.187 -18.363  1.00  3.58           O  
ATOM   2510  H   SER A 163       8.116 -29.638 -20.765  1.00  3.58           H  
ATOM   2511  HA  SER A 163      10.638 -29.800 -19.387  1.00  3.58           H  
ATOM   2512 1HB  SER A 163       9.888 -27.956 -18.090  1.00  3.58           H  
ATOM   2513 2HB  SER A 163       9.343 -27.704 -19.730  1.00  3.58           H  
ATOM   2514  HG  SER A 163       7.385 -28.857 -18.833  1.00  3.58           H  
ATOM   2515  N   ALA A 164       8.089 -31.215 -17.918  1.00  3.88           N  
ATOM   2516  CA  ALA A 164       7.691 -32.096 -16.847  1.00  3.88           C  
ATOM   2517  C   ALA A 164       8.574 -33.334 -16.860  1.00  3.88           C  
ATOM   2518  O   ALA A 164       9.057 -33.789 -15.815  1.00  3.88           O  
ATOM   2519  CB  ALA A 164       6.236 -32.443 -17.002  1.00  3.88           C  
ATOM   2520  H   ALA A 164       7.413 -31.010 -18.650  1.00  3.88           H  
ATOM   2521  HA  ALA A 164       7.823 -31.574 -15.904  1.00  3.88           H  
ATOM   2522 1HB  ALA A 164       5.911 -33.058 -16.220  1.00  3.88           H  
ATOM   2523 2HB  ALA A 164       5.666 -31.520 -16.992  1.00  3.88           H  
ATOM   2524 3HB  ALA A 164       6.068 -32.953 -17.928  1.00  3.88           H  
ATOM   2525  N   ASN A 165       8.860 -33.824 -18.071  1.00  4.23           N  
ATOM   2526  CA  ASN A 165       9.709 -34.990 -18.231  1.00  4.23           C  
ATOM   2527  C   ASN A 165      11.129 -34.672 -17.754  1.00  4.23           C  
ATOM   2528  O   ASN A 165      11.780 -35.499 -17.112  1.00  4.23           O  
ATOM   2529  CB  ASN A 165       9.698 -35.438 -19.681  1.00  4.23           C  
ATOM   2530  CG  ASN A 165       8.375 -36.060 -20.090  1.00  4.23           C  
ATOM   2531  OD1 ASN A 165       7.593 -36.523 -19.252  1.00  4.23           O  
ATOM   2532  ND2 ASN A 165       8.113 -36.074 -21.373  1.00  4.23           N  
ATOM   2533  H   ASN A 165       8.426 -33.397 -18.895  1.00  4.23           H  
ATOM   2534  HA  ASN A 165       9.319 -35.795 -17.606  1.00  4.23           H  
ATOM   2535 1HB  ASN A 165       9.897 -34.593 -20.328  1.00  4.23           H  
ATOM   2536 2HB  ASN A 165      10.495 -36.161 -19.841  1.00  4.23           H  
ATOM   2537 1HD2 ASN A 165       7.256 -36.465 -21.703  1.00  4.23           H  
ATOM   2538 2HD2 ASN A 165       8.770 -35.690 -22.019  1.00  4.23           H  
ATOM   2539  N   VAL A 166      11.573 -33.434 -18.006  1.00  4.61           N  
ATOM   2540  CA  VAL A 166      12.898 -32.960 -17.595  1.00  4.61           C  
ATOM   2541  C   VAL A 166      13.060 -32.928 -16.080  1.00  4.61           C  
ATOM   2542  O   VAL A 166      14.095 -33.349 -15.556  1.00  4.61           O  
ATOM   2543  CB  VAL A 166      13.181 -31.545 -18.155  1.00  4.61           C  
ATOM   2544  CG1 VAL A 166      14.452 -30.976 -17.559  1.00  4.61           C  
ATOM   2545  CG2 VAL A 166      13.299 -31.614 -19.662  1.00  4.61           C  
ATOM   2546  H   VAL A 166      10.976 -32.817 -18.558  1.00  4.61           H  
ATOM   2547  HA  VAL A 166      13.641 -33.642 -18.006  1.00  4.61           H  
ATOM   2548  HB  VAL A 166      12.378 -30.886 -17.881  1.00  4.61           H  
ATOM   2549 1HG1 VAL A 166      14.622 -29.971 -17.954  1.00  4.61           H  
ATOM   2550 2HG1 VAL A 166      14.349 -30.917 -16.474  1.00  4.61           H  
ATOM   2551 3HG1 VAL A 166      15.294 -31.615 -17.811  1.00  4.61           H  
ATOM   2552 1HG2 VAL A 166      13.481 -30.615 -20.058  1.00  4.61           H  
ATOM   2553 2HG2 VAL A 166      14.122 -32.271 -19.932  1.00  4.61           H  
ATOM   2554 3HG2 VAL A 166      12.384 -32.002 -20.077  1.00  4.61           H  
ATOM   2555  N   VAL A 167      12.038 -32.445 -15.372  1.00  5.04           N  
ATOM   2556  CA  VAL A 167      12.141 -32.351 -13.919  1.00  5.04           C  
ATOM   2557  C   VAL A 167      11.746 -33.647 -13.189  1.00  5.04           C  
ATOM   2558  O   VAL A 167      12.076 -33.814 -12.012  1.00  5.04           O  
ATOM   2559  CB  VAL A 167      11.317 -31.165 -13.405  1.00  5.04           C  
ATOM   2560  CG1 VAL A 167      11.822 -29.890 -14.064  1.00  5.04           C  
ATOM   2561  CG2 VAL A 167       9.878 -31.388 -13.691  1.00  5.04           C  
ATOM   2562  H   VAL A 167      11.214 -32.095 -15.864  1.00  5.04           H  
ATOM   2563  HA  VAL A 167      13.182 -32.139 -13.679  1.00  5.04           H  
ATOM   2564  HB  VAL A 167      11.460 -31.062 -12.339  1.00  5.04           H  
ATOM   2565 1HG1 VAL A 167      11.256 -29.058 -13.708  1.00  5.04           H  
ATOM   2566 2HG1 VAL A 167      12.879 -29.744 -13.830  1.00  5.04           H  
ATOM   2567 3HG1 VAL A 167      11.699 -29.971 -15.147  1.00  5.04           H  
ATOM   2568 1HG2 VAL A 167       9.308 -30.548 -13.323  1.00  5.04           H  
ATOM   2569 2HG2 VAL A 167       9.756 -31.480 -14.747  1.00  5.04           H  
ATOM   2570 3HG2 VAL A 167       9.545 -32.299 -13.206  1.00  5.04           H  
ATOM   2571  N   GLY A 168      11.083 -34.583 -13.881  1.00  5.48           N  
ATOM   2572  CA  GLY A 168      10.750 -35.864 -13.259  1.00  5.48           C  
ATOM   2573  C   GLY A 168       9.290 -36.080 -12.848  1.00  5.48           C  
ATOM   2574  O   GLY A 168       9.032 -36.682 -11.799  1.00  5.48           O  
ATOM   2575  H   GLY A 168      10.783 -34.396 -14.835  1.00  5.48           H  
ATOM   2576 1HA  GLY A 168      11.027 -36.652 -13.959  1.00  5.48           H  
ATOM   2577 2HA  GLY A 168      11.385 -36.005 -12.388  1.00  5.48           H  
ATOM   2578  N   MET A 169       8.342 -35.602 -13.648  1.00  5.87           N  
ATOM   2579  CA  MET A 169       6.923 -35.819 -13.352  1.00  5.87           C  
ATOM   2580  C   MET A 169       6.429 -37.153 -13.915  1.00  5.87           C  
ATOM   2581  O   MET A 169       7.114 -37.779 -14.726  1.00  5.87           O  
ATOM   2582  CB  MET A 169       6.068 -34.717 -13.910  1.00  5.87           C  
ATOM   2583  CG  MET A 169       6.470 -33.326 -13.472  1.00  5.87           C  
ATOM   2584  SD  MET A 169       6.388 -33.122 -11.739  1.00  5.87           S  
ATOM   2585  CE  MET A 169       4.646 -33.115 -11.442  1.00  5.87           C  
ATOM   2586  H   MET A 169       8.608 -35.075 -14.479  1.00  5.87           H  
ATOM   2587  HA  MET A 169       6.794 -35.848 -12.271  1.00  5.87           H  
ATOM   2588 1HB  MET A 169       6.097 -34.792 -14.983  1.00  5.87           H  
ATOM   2589 2HB  MET A 169       5.049 -34.886 -13.601  1.00  5.87           H  
ATOM   2590 1HG  MET A 169       7.481 -33.137 -13.795  1.00  5.87           H  
ATOM   2591 2HG  MET A 169       5.826 -32.577 -13.932  1.00  5.87           H  
ATOM   2592 1HE  MET A 169       4.463 -32.986 -10.378  1.00  5.87           H  
ATOM   2593 2HE  MET A 169       4.181 -32.300 -11.993  1.00  5.87           H  
ATOM   2594 3HE  MET A 169       4.222 -34.062 -11.766  1.00  5.87           H  
ATOM   2595  N   GLY A 170       5.251 -37.596 -13.461  1.00  6.18           N  
ATOM   2596  CA  GLY A 170       4.652 -38.857 -13.907  1.00  6.18           C  
ATOM   2597  C   GLY A 170       3.677 -38.751 -15.092  1.00  6.18           C  
ATOM   2598  O   GLY A 170       3.679 -37.783 -15.865  1.00  6.18           O  
ATOM   2599  H   GLY A 170       4.751 -37.041 -12.782  1.00  6.18           H  
ATOM   2600 1HA  GLY A 170       5.456 -39.543 -14.178  1.00  6.18           H  
ATOM   2601 2HA  GLY A 170       4.139 -39.317 -13.064  1.00  6.18           H  
ATOM   2602  N   ASP A 171       2.771 -39.731 -15.169  1.00  6.40           N  
ATOM   2603  CA  ASP A 171       1.860 -39.885 -16.305  1.00  6.40           C  
ATOM   2604  C   ASP A 171       0.685 -38.916 -16.373  1.00  6.40           C  
ATOM   2605  O   ASP A 171      -0.077 -38.921 -17.341  1.00  6.40           O  
ATOM   2606  CB  ASP A 171       1.353 -41.314 -16.397  1.00  6.40           C  
ATOM   2607  CG  ASP A 171       2.476 -42.249 -16.783  1.00  6.40           C  
ATOM   2608  OD1 ASP A 171       3.540 -41.753 -17.071  1.00  6.40           O  
ATOM   2609  OD2 ASP A 171       2.245 -43.420 -16.974  1.00  6.40           O  
ATOM   2610  H   ASP A 171       2.779 -40.450 -14.457  1.00  6.40           H  
ATOM   2611  HA  ASP A 171       2.454 -39.715 -17.202  1.00  6.40           H  
ATOM   2612 1HB  ASP A 171       0.947 -41.628 -15.435  1.00  6.40           H  
ATOM   2613 2HB  ASP A 171       0.550 -41.373 -17.130  1.00  6.40           H  
ATOM   2614  N   SER A 172       0.558 -38.035 -15.384  1.00  6.54           N  
ATOM   2615  CA  SER A 172      -0.496 -37.017 -15.410  1.00  6.54           C  
ATOM   2616  C   SER A 172      -0.248 -36.060 -16.590  1.00  6.54           C  
ATOM   2617  O   SER A 172      -1.127 -35.298 -16.987  1.00  6.54           O  
ATOM   2618  CB  SER A 172      -0.556 -36.246 -14.104  1.00  6.54           C  
ATOM   2619  OG  SER A 172       0.560 -35.428 -13.943  1.00  6.54           O  
ATOM   2620  H   SER A 172       1.208 -38.067 -14.612  1.00  6.54           H  
ATOM   2621  HA  SER A 172      -1.455 -37.511 -15.562  1.00  6.54           H  
ATOM   2622 1HB  SER A 172      -1.461 -35.639 -14.081  1.00  6.54           H  
ATOM   2623 2HB  SER A 172      -0.613 -36.951 -13.277  1.00  6.54           H  
ATOM   2624  HG  SER A 172       0.452 -34.733 -14.601  1.00  6.54           H  
ATOM   2625  N   PHE A 173       0.969 -36.113 -17.158  1.00  6.62           N  
ATOM   2626  CA  PHE A 173       1.362 -35.307 -18.303  1.00  6.62           C  
ATOM   2627  C   PHE A 173       1.199 -36.026 -19.653  1.00  6.62           C  
ATOM   2628  O   PHE A 173       1.682 -35.548 -20.674  1.00  6.62           O  
ATOM   2629  CB  PHE A 173       2.784 -34.832 -18.091  1.00  6.62           C  
ATOM   2630  CG  PHE A 173       2.860 -33.814 -17.041  1.00  6.62           C  
ATOM   2631  CD1 PHE A 173       3.012 -34.168 -15.730  1.00  6.62           C  
ATOM   2632  CD2 PHE A 173       2.785 -32.470 -17.365  1.00  6.62           C  
ATOM   2633  CE1 PHE A 173       3.077 -33.203 -14.766  1.00  6.62           C  
ATOM   2634  CE2 PHE A 173       2.870 -31.521 -16.399  1.00  6.62           C  
ATOM   2635  CZ  PHE A 173       3.016 -31.884 -15.105  1.00  6.62           C  
ATOM   2636  H   PHE A 173       1.673 -36.746 -16.765  1.00  6.62           H  
ATOM   2637  HA  PHE A 173       0.721 -34.425 -18.324  1.00  6.62           H  
ATOM   2638 1HB  PHE A 173       3.420 -35.674 -17.800  1.00  6.62           H  
ATOM   2639 2HB  PHE A 173       3.174 -34.416 -18.987  1.00  6.62           H  
ATOM   2640  HD1 PHE A 173       3.072 -35.229 -15.461  1.00  6.62           H  
ATOM   2641  HD2 PHE A 173       2.668 -32.172 -18.398  1.00  6.62           H  
ATOM   2642  HE1 PHE A 173       3.184 -33.486 -13.737  1.00  6.62           H  
ATOM   2643  HE2 PHE A 173       2.830 -30.483 -16.660  1.00  6.62           H  
ATOM   2644  HZ  PHE A 173       3.081 -31.124 -14.347  1.00  6.62           H  
ATOM   2645  N   LYS A 174       0.481 -37.159 -19.670  1.00  6.67           N  
ATOM   2646  CA  LYS A 174       0.167 -37.856 -20.929  1.00  6.67           C  
ATOM   2647  C   LYS A 174      -1.196 -37.407 -21.480  1.00  6.67           C  
ATOM   2648  O   LYS A 174      -1.702 -37.937 -22.469  1.00  6.67           O  
ATOM   2649  CB  LYS A 174       0.223 -39.370 -20.754  1.00  6.67           C  
ATOM   2650  CG  LYS A 174       1.640 -39.903 -20.505  1.00  6.67           C  
ATOM   2651  CD  LYS A 174       1.662 -41.416 -20.314  1.00  6.67           C  
ATOM   2652  CE  LYS A 174       3.097 -41.934 -20.162  1.00  6.67           C  
ATOM   2653  NZ  LYS A 174       3.146 -43.388 -19.756  1.00  6.67           N  
ATOM   2654  H   LYS A 174       0.147 -37.568 -18.793  1.00  6.67           H  
ATOM   2655  HA  LYS A 174       0.920 -37.587 -21.669  1.00  6.67           H  
ATOM   2656 1HB  LYS A 174      -0.403 -39.661 -19.904  1.00  6.67           H  
ATOM   2657 2HB  LYS A 174      -0.176 -39.858 -21.641  1.00  6.67           H  
ATOM   2658 1HG  LYS A 174       2.279 -39.641 -21.347  1.00  6.67           H  
ATOM   2659 2HG  LYS A 174       2.044 -39.434 -19.608  1.00  6.67           H  
ATOM   2660 1HD  LYS A 174       1.093 -41.685 -19.430  1.00  6.67           H  
ATOM   2661 2HD  LYS A 174       1.208 -41.895 -21.175  1.00  6.67           H  
ATOM   2662 1HE  LYS A 174       3.601 -41.824 -21.118  1.00  6.67           H  
ATOM   2663 2HE  LYS A 174       3.621 -41.334 -19.426  1.00  6.67           H  
ATOM   2664 1HZ  LYS A 174       4.106 -43.671 -19.678  1.00  6.67           H  
ATOM   2665 2HZ  LYS A 174       2.692 -43.515 -18.817  1.00  6.67           H  
ATOM   2666 3HZ  LYS A 174       2.678 -43.957 -20.433  1.00  6.67           H  
ATOM   2667  N   TYR A 175      -1.760 -36.409 -20.817  1.00  6.70           N  
ATOM   2668  CA  TYR A 175      -3.022 -35.748 -21.126  1.00  6.70           C  
ATOM   2669  C   TYR A 175      -2.611 -34.502 -21.896  1.00  6.70           C  
ATOM   2670  O   TYR A 175      -1.554 -33.961 -21.585  1.00  6.70           O  
ATOM   2671  CB  TYR A 175      -3.676 -35.408 -19.787  1.00  6.70           C  
ATOM   2672  CG  TYR A 175      -4.141 -36.616 -19.032  1.00  6.70           C  
ATOM   2673  CD1 TYR A 175      -3.226 -37.363 -18.325  1.00  6.70           C  
ATOM   2674  CD2 TYR A 175      -5.475 -36.952 -19.001  1.00  6.70           C  
ATOM   2675  CE1 TYR A 175      -3.631 -38.455 -17.601  1.00  6.70           C  
ATOM   2676  CE2 TYR A 175      -5.896 -38.042 -18.277  1.00  6.70           C  
ATOM   2677  CZ  TYR A 175      -4.975 -38.798 -17.576  1.00  6.70           C  
ATOM   2678  OH  TYR A 175      -5.390 -39.890 -16.848  1.00  6.70           O  
ATOM   2679  H   TYR A 175      -1.249 -36.065 -20.016  1.00  6.70           H  
ATOM   2680  HA  TYR A 175      -3.655 -36.381 -21.751  1.00  6.70           H  
ATOM   2681 1HB  TYR A 175      -2.955 -34.875 -19.161  1.00  6.70           H  
ATOM   2682 2HB  TYR A 175      -4.511 -34.762 -19.930  1.00  6.70           H  
ATOM   2683  HD1 TYR A 175      -2.180 -37.092 -18.347  1.00  6.70           H  
ATOM   2684  HD2 TYR A 175      -6.188 -36.360 -19.539  1.00  6.70           H  
ATOM   2685  HE1 TYR A 175      -2.896 -39.045 -17.053  1.00  6.70           H  
ATOM   2686  HE2 TYR A 175      -6.954 -38.307 -18.253  1.00  6.70           H  
ATOM   2687  HH  TYR A 175      -6.343 -39.983 -16.927  1.00  6.70           H  
ATOM   2688  N   LEU A 176      -3.363 -34.022 -22.906  1.00  6.70           N  
ATOM   2689  CA  LEU A 176      -2.827 -32.819 -23.551  1.00  6.70           C  
ATOM   2690  C   LEU A 176      -3.847 -31.707 -23.898  1.00  6.70           C  
ATOM   2691  O   LEU A 176      -3.519 -30.538 -23.748  1.00  6.70           O  
ATOM   2692  CB  LEU A 176      -2.037 -33.187 -24.807  1.00  6.70           C  
ATOM   2693  CG  LEU A 176      -1.129 -32.048 -25.337  1.00  6.70           C  
ATOM   2694  CD1 LEU A 176      -0.056 -32.619 -26.247  1.00  6.70           C  
ATOM   2695  CD2 LEU A 176      -1.918 -31.025 -26.015  1.00  6.70           C  
ATOM   2696  H   LEU A 176      -4.256 -34.423 -23.195  1.00  6.70           H  
ATOM   2697  HA  LEU A 176      -2.105 -32.369 -22.879  1.00  6.70           H  
ATOM   2698 1HB  LEU A 176      -1.404 -34.048 -24.583  1.00  6.70           H  
ATOM   2699 2HB  LEU A 176      -2.738 -33.455 -25.597  1.00  6.70           H  
ATOM   2700  HG  LEU A 176      -0.620 -31.594 -24.503  1.00  6.70           H  
ATOM   2701 1HD1 LEU A 176       0.587 -31.814 -26.583  1.00  6.70           H  
ATOM   2702 2HD1 LEU A 176       0.538 -33.355 -25.704  1.00  6.70           H  
ATOM   2703 3HD1 LEU A 176      -0.523 -33.093 -27.110  1.00  6.70           H  
ATOM   2704 1HD2 LEU A 176      -1.231 -30.260 -26.343  1.00  6.70           H  
ATOM   2705 2HD2 LEU A 176      -2.425 -31.468 -26.863  1.00  6.70           H  
ATOM   2706 3HD2 LEU A 176      -2.643 -30.599 -25.339  1.00  6.70           H  
ATOM   2707  N   LEU A 177      -5.013 -32.036 -24.478  1.00  6.67           N  
ATOM   2708  CA  LEU A 177      -5.844 -30.944 -25.028  1.00  6.67           C  
ATOM   2709  C   LEU A 177      -7.338 -30.945 -24.636  1.00  6.67           C  
ATOM   2710  O   LEU A 177      -7.970 -29.890 -24.620  1.00  6.67           O  
ATOM   2711  CB  LEU A 177      -5.709 -30.898 -26.552  1.00  6.67           C  
ATOM   2712  CG  LEU A 177      -6.379 -29.687 -27.239  1.00  6.67           C  
ATOM   2713  CD1 LEU A 177      -5.726 -28.381 -26.706  1.00  6.67           C  
ATOM   2714  CD2 LEU A 177      -6.186 -29.783 -28.754  1.00  6.67           C  
ATOM   2715  H   LEU A 177      -5.321 -33.001 -24.510  1.00  6.67           H  
ATOM   2716  HA  LEU A 177      -5.435 -30.010 -24.655  1.00  6.67           H  
ATOM   2717 1HB  LEU A 177      -4.667 -30.883 -26.812  1.00  6.67           H  
ATOM   2718 2HB  LEU A 177      -6.156 -31.802 -26.964  1.00  6.67           H  
ATOM   2719  HG  LEU A 177      -7.443 -29.670 -27.002  1.00  6.67           H  
ATOM   2720 1HD1 LEU A 177      -6.192 -27.515 -27.185  1.00  6.67           H  
ATOM   2721 2HD1 LEU A 177      -5.865 -28.318 -25.627  1.00  6.67           H  
ATOM   2722 3HD1 LEU A 177      -4.660 -28.388 -26.935  1.00  6.67           H  
ATOM   2723 1HD2 LEU A 177      -6.656 -28.922 -29.236  1.00  6.67           H  
ATOM   2724 2HD2 LEU A 177      -5.121 -29.792 -28.986  1.00  6.67           H  
ATOM   2725 3HD2 LEU A 177      -6.646 -30.701 -29.122  1.00  6.67           H  
ATOM   2726  N   ASN A 178      -7.940 -32.127 -24.463  1.00  6.57           N  
ATOM   2727  CA  ASN A 178      -9.389 -32.213 -24.205  1.00  6.57           C  
ATOM   2728  C   ASN A 178      -9.700 -31.470 -22.930  1.00  6.57           C  
ATOM   2729  O   ASN A 178      -8.858 -31.435 -22.048  1.00  6.57           O  
ATOM   2730  CB  ASN A 178      -9.887 -33.644 -24.076  1.00  6.57           C  
ATOM   2731  CG  ASN A 178     -11.405 -33.722 -24.034  1.00  6.57           C  
ATOM   2732  OD1 ASN A 178     -12.043 -33.582 -22.971  1.00  6.57           O  
ATOM   2733  ND2 ASN A 178     -12.001 -33.945 -25.180  1.00  6.57           N  
ATOM   2734  H   ASN A 178      -7.374 -32.978 -24.446  1.00  6.57           H  
ATOM   2735  HA  ASN A 178      -9.924 -31.721 -25.017  1.00  6.57           H  
ATOM   2736 1HB  ASN A 178      -9.513 -34.244 -24.904  1.00  6.57           H  
ATOM   2737 2HB  ASN A 178      -9.502 -34.077 -23.159  1.00  6.57           H  
ATOM   2738 1HD2 ASN A 178     -12.999 -34.007 -25.219  1.00  6.57           H  
ATOM   2739 2HD2 ASN A 178     -11.460 -34.050 -26.013  1.00  6.57           H  
ATOM   2740  N   ALA A 179     -10.897 -30.911 -22.776  1.00  6.42           N  
ATOM   2741  CA  ALA A 179     -11.190 -30.217 -21.519  1.00  6.42           C  
ATOM   2742  C   ALA A 179     -10.922 -31.125 -20.313  1.00  6.42           C  
ATOM   2743  O   ALA A 179     -10.440 -30.665 -19.272  1.00  6.42           O  
ATOM   2744  CB  ALA A 179     -12.630 -29.756 -21.486  1.00  6.42           C  
ATOM   2745  H   ALA A 179     -11.587 -30.953 -23.513  1.00  6.42           H  
ATOM   2746  HA  ALA A 179     -10.536 -29.358 -21.448  1.00  6.42           H  
ATOM   2747 1HB  ALA A 179     -12.815 -29.228 -20.551  1.00  6.42           H  
ATOM   2748 2HB  ALA A 179     -12.821 -29.090 -22.324  1.00  6.42           H  
ATOM   2749 3HB  ALA A 179     -13.288 -30.623 -21.551  1.00  6.42           H  
ATOM   2750  N   GLU A 180     -11.202 -32.426 -20.435  1.00  6.24           N  
ATOM   2751  CA  GLU A 180     -10.902 -33.304 -19.316  1.00  6.24           C  
ATOM   2752  C   GLU A 180      -9.390 -33.313 -19.082  1.00  6.24           C  
ATOM   2753  O   GLU A 180      -8.922 -33.388 -17.941  1.00  6.24           O  
ATOM   2754  CB  GLU A 180     -11.406 -34.725 -19.566  1.00  6.24           C  
ATOM   2755  CG  GLU A 180     -12.931 -34.868 -19.555  1.00  6.24           C  
ATOM   2756  CD  GLU A 180     -13.404 -36.289 -19.804  1.00  6.24           C  
ATOM   2757  OE1 GLU A 180     -12.590 -37.125 -20.124  1.00  6.24           O  
ATOM   2758  OE2 GLU A 180     -14.581 -36.535 -19.661  1.00  6.24           O  
ATOM   2759  H   GLU A 180     -11.585 -32.801 -21.300  1.00  6.24           H  
ATOM   2760  HA  GLU A 180     -11.386 -32.911 -18.422  1.00  6.24           H  
ATOM   2761 1HB  GLU A 180     -11.043 -35.068 -20.537  1.00  6.24           H  
ATOM   2762 2HB  GLU A 180     -10.998 -35.392 -18.808  1.00  6.24           H  
ATOM   2763 1HG  GLU A 180     -13.310 -34.533 -18.590  1.00  6.24           H  
ATOM   2764 2HG  GLU A 180     -13.344 -34.214 -20.324  1.00  6.24           H  
ATOM   2765  N   HIS A 181      -8.624 -33.236 -20.176  1.00  6.06           N  
ATOM   2766  CA  HIS A 181      -7.179 -33.280 -20.078  1.00  6.06           C  
ATOM   2767  C   HIS A 181      -6.712 -32.011 -19.430  1.00  6.06           C  
ATOM   2768  O   HIS A 181      -5.835 -32.038 -18.583  1.00  6.06           O  
ATOM   2769  CB  HIS A 181      -6.470 -33.318 -21.451  1.00  6.06           C  
ATOM   2770  CG  HIS A 181      -6.683 -34.537 -22.312  1.00  6.06           C  
ATOM   2771  ND1 HIS A 181      -6.263 -34.599 -23.656  1.00  6.06           N  
ATOM   2772  CD2 HIS A 181      -7.288 -35.718 -22.057  1.00  6.06           C  
ATOM   2773  CE1 HIS A 181      -6.601 -35.787 -24.157  1.00  6.06           C  
ATOM   2774  NE2 HIS A 181      -7.218 -36.476 -23.211  1.00  6.06           N  
ATOM   2775  H   HIS A 181      -9.060 -33.117 -21.082  1.00  6.06           H  
ATOM   2776  HA  HIS A 181      -6.863 -34.121 -19.468  1.00  6.06           H  
ATOM   2777 1HB  HIS A 181      -6.734 -32.451 -22.016  1.00  6.06           H  
ATOM   2778 2HB  HIS A 181      -5.418 -33.224 -21.282  1.00  6.06           H  
ATOM   2779  HD2 HIS A 181      -7.753 -36.017 -21.118  1.00  6.06           H  
ATOM   2780  HE1 HIS A 181      -6.408 -36.136 -25.173  1.00  6.06           H  
ATOM   2781  HE2 HIS A 181      -7.592 -37.413 -23.310  1.00  6.06           H  
ATOM   2782  N   LEU A 182      -7.322 -30.893 -19.810  1.00  5.93           N  
ATOM   2783  CA  LEU A 182      -6.878 -29.587 -19.359  1.00  5.93           C  
ATOM   2784  C   LEU A 182      -7.008 -29.470 -17.854  1.00  5.93           C  
ATOM   2785  O   LEU A 182      -6.150 -28.884 -17.191  1.00  5.93           O  
ATOM   2786  CB  LEU A 182      -7.664 -28.488 -20.074  1.00  5.93           C  
ATOM   2787  CG  LEU A 182      -7.395 -28.412 -21.608  1.00  5.93           C  
ATOM   2788  CD1 LEU A 182      -8.274 -27.364 -22.249  1.00  5.93           C  
ATOM   2789  CD2 LEU A 182      -5.960 -28.147 -21.858  1.00  5.93           C  
ATOM   2790  H   LEU A 182      -8.074 -30.964 -20.490  1.00  5.93           H  
ATOM   2791  HA  LEU A 182      -5.837 -29.462 -19.627  1.00  5.93           H  
ATOM   2792 1HB  LEU A 182      -8.727 -28.668 -19.922  1.00  5.93           H  
ATOM   2793 2HB  LEU A 182      -7.408 -27.530 -19.633  1.00  5.93           H  
ATOM   2794  HG  LEU A 182      -7.646 -29.359 -22.054  1.00  5.93           H  
ATOM   2795 1HD1 LEU A 182      -8.083 -27.352 -23.325  1.00  5.93           H  
ATOM   2796 2HD1 LEU A 182      -9.313 -27.594 -22.076  1.00  5.93           H  
ATOM   2797 3HD1 LEU A 182      -8.046 -26.390 -21.826  1.00  5.93           H  
ATOM   2798 1HD2 LEU A 182      -5.786 -28.122 -22.936  1.00  5.93           H  
ATOM   2799 2HD2 LEU A 182      -5.685 -27.190 -21.421  1.00  5.93           H  
ATOM   2800 3HD2 LEU A 182      -5.363 -28.937 -21.414  1.00  5.93           H  
ATOM   2801  N   ASN A 183      -8.052 -30.064 -17.291  1.00  5.84           N  
ATOM   2802  CA  ASN A 183      -8.196 -30.028 -15.846  1.00  5.84           C  
ATOM   2803  C   ASN A 183      -7.088 -30.858 -15.166  1.00  5.84           C  
ATOM   2804  O   ASN A 183      -6.514 -30.433 -14.153  1.00  5.84           O  
ATOM   2805  CB  ASN A 183      -9.576 -30.501 -15.478  1.00  5.84           C  
ATOM   2806  CG  ASN A 183     -10.650 -29.477 -15.866  1.00  5.84           C  
ATOM   2807  OD1 ASN A 183     -10.408 -28.262 -16.058  1.00  5.84           O  
ATOM   2808  ND2 ASN A 183     -11.858 -29.965 -15.991  1.00  5.84           N  
ATOM   2809  H   ASN A 183      -8.762 -30.513 -17.878  1.00  5.84           H  
ATOM   2810  HA  ASN A 183      -8.077 -29.002 -15.511  1.00  5.84           H  
ATOM   2811 1HB  ASN A 183      -9.782 -31.443 -15.997  1.00  5.84           H  
ATOM   2812 2HB  ASN A 183      -9.630 -30.691 -14.409  1.00  5.84           H  
ATOM   2813 1HD2 ASN A 183     -12.617 -29.365 -16.245  1.00  5.84           H  
ATOM   2814 2HD2 ASN A 183     -12.021 -30.939 -15.836  1.00  5.84           H  
ATOM   2815  N   VAL A 184      -6.738 -32.012 -15.760  1.00  5.79           N  
ATOM   2816  CA  VAL A 184      -5.666 -32.854 -15.216  1.00  5.79           C  
ATOM   2817  C   VAL A 184      -4.329 -32.139 -15.328  1.00  5.79           C  
ATOM   2818  O   VAL A 184      -3.530 -32.124 -14.391  1.00  5.79           O  
ATOM   2819  CB  VAL A 184      -5.562 -34.200 -15.964  1.00  5.79           C  
ATOM   2820  CG1 VAL A 184      -4.324 -34.962 -15.491  1.00  5.79           C  
ATOM   2821  CG2 VAL A 184      -6.813 -35.011 -15.723  1.00  5.79           C  
ATOM   2822  H   VAL A 184      -7.250 -32.328 -16.588  1.00  5.79           H  
ATOM   2823  HA  VAL A 184      -5.878 -33.048 -14.166  1.00  5.79           H  
ATOM   2824  HB  VAL A 184      -5.446 -34.016 -17.031  1.00  5.79           H  
ATOM   2825 1HG1 VAL A 184      -4.249 -35.901 -16.023  1.00  5.79           H  
ATOM   2826 2HG1 VAL A 184      -3.429 -34.366 -15.686  1.00  5.79           H  
ATOM   2827 3HG1 VAL A 184      -4.402 -35.161 -14.424  1.00  5.79           H  
ATOM   2828 1HG2 VAL A 184      -6.742 -35.956 -16.254  1.00  5.79           H  
ATOM   2829 2HG2 VAL A 184      -6.923 -35.199 -14.658  1.00  5.79           H  
ATOM   2830 3HG2 VAL A 184      -7.675 -34.456 -16.082  1.00  5.79           H  
ATOM   2831  N   ILE A 185      -4.111 -31.535 -16.479  1.00  5.76           N  
ATOM   2832  CA  ILE A 185      -2.911 -30.803 -16.814  1.00  5.76           C  
ATOM   2833  C   ILE A 185      -2.690 -29.629 -15.902  1.00  5.76           C  
ATOM   2834  O   ILE A 185      -1.587 -29.462 -15.403  1.00  5.76           O  
ATOM   2835  CB  ILE A 185      -3.010 -30.355 -18.254  1.00  5.76           C  
ATOM   2836  CG1 ILE A 185      -2.934 -31.534 -19.132  1.00  5.76           C  
ATOM   2837  CG2 ILE A 185      -1.992 -29.408 -18.595  1.00  5.76           C  
ATOM   2838  CD1 ILE A 185      -3.353 -31.222 -20.459  1.00  5.76           C  
ATOM   2839  H   ILE A 185      -4.833 -31.601 -17.188  1.00  5.76           H  
ATOM   2840  HA  ILE A 185      -2.061 -31.481 -16.718  1.00  5.76           H  
ATOM   2841  HB  ILE A 185      -3.973 -29.899 -18.404  1.00  5.76           H  
ATOM   2842 1HG1 ILE A 185      -1.901 -31.883 -19.178  1.00  5.76           H  
ATOM   2843 2HG1 ILE A 185      -3.531 -32.335 -18.729  1.00  5.76           H  
ATOM   2844 1HG2 ILE A 185      -2.111 -29.104 -19.633  1.00  5.76           H  
ATOM   2845 2HG2 ILE A 185      -2.089 -28.546 -17.948  1.00  5.76           H  
ATOM   2846 3HG2 ILE A 185      -1.024 -29.876 -18.455  1.00  5.76           H  
ATOM   2847 1HD1 ILE A 185      -3.271 -32.072 -21.022  1.00  5.76           H  
ATOM   2848 2HD1 ILE A 185      -4.363 -30.892 -20.473  1.00  5.76           H  
ATOM   2849 3HD1 ILE A 185      -2.737 -30.461 -20.840  1.00  5.76           H  
ATOM   2850  N   ARG A 186      -3.731 -28.838 -15.647  1.00  5.77           N  
ATOM   2851  CA  ARG A 186      -3.609 -27.716 -14.730  1.00  5.77           C  
ATOM   2852  C   ARG A 186      -3.162 -28.233 -13.363  1.00  5.77           C  
ATOM   2853  O   ARG A 186      -2.235 -27.685 -12.754  1.00  5.77           O  
ATOM   2854  CB  ARG A 186      -4.936 -26.979 -14.626  1.00  5.77           C  
ATOM   2855  CG  ARG A 186      -4.940 -25.694 -13.799  1.00  5.77           C  
ATOM   2856  CD  ARG A 186      -6.281 -25.021 -13.864  1.00  5.77           C  
ATOM   2857  NE  ARG A 186      -6.607 -24.627 -15.225  1.00  5.77           N  
ATOM   2858  CZ  ARG A 186      -7.550 -25.238 -15.981  1.00  5.77           C  
ATOM   2859  NH1 ARG A 186      -8.251 -26.231 -15.455  1.00  5.77           N  
ATOM   2860  NH2 ARG A 186      -7.760 -24.844 -17.227  1.00  5.77           N  
ATOM   2861  H   ARG A 186      -4.623 -29.007 -16.110  1.00  5.77           H  
ATOM   2862  HA  ARG A 186      -2.855 -27.030 -15.114  1.00  5.77           H  
ATOM   2863 1HB  ARG A 186      -5.283 -26.725 -15.629  1.00  5.77           H  
ATOM   2864 2HB  ARG A 186      -5.682 -27.651 -14.195  1.00  5.77           H  
ATOM   2865 1HG  ARG A 186      -4.714 -25.924 -12.757  1.00  5.77           H  
ATOM   2866 2HG  ARG A 186      -4.192 -25.001 -14.192  1.00  5.77           H  
ATOM   2867 1HD  ARG A 186      -7.046 -25.717 -13.523  1.00  5.77           H  
ATOM   2868 2HD  ARG A 186      -6.297 -24.138 -13.242  1.00  5.77           H  
ATOM   2869  HE  ARG A 186      -6.080 -23.834 -15.630  1.00  5.77           H  
ATOM   2870 1HH1 ARG A 186      -8.071 -26.514 -14.504  1.00  5.77           H  
ATOM   2871 2HH1 ARG A 186      -8.976 -26.726 -15.983  1.00  5.77           H  
ATOM   2872 1HH2 ARG A 186      -7.193 -24.104 -17.625  1.00  5.77           H  
ATOM   2873 2HH2 ARG A 186      -8.461 -25.302 -17.786  1.00  5.77           H  
ATOM   2874  N   ALA A 187      -3.800 -29.315 -12.885  1.00  5.82           N  
ATOM   2875  CA  ALA A 187      -3.394 -29.911 -11.616  1.00  5.82           C  
ATOM   2876  C   ALA A 187      -1.941 -30.386 -11.712  1.00  5.82           C  
ATOM   2877  O   ALA A 187      -1.158 -30.238 -10.767  1.00  5.82           O  
ATOM   2878  CB  ALA A 187      -4.318 -31.063 -11.259  1.00  5.82           C  
ATOM   2879  H   ALA A 187      -4.577 -29.734 -13.404  1.00  5.82           H  
ATOM   2880  HA  ALA A 187      -3.455 -29.149 -10.843  1.00  5.82           H  
ATOM   2881 1HB  ALA A 187      -4.016 -31.489 -10.305  1.00  5.82           H  
ATOM   2882 2HB  ALA A 187      -5.340 -30.694 -11.188  1.00  5.82           H  
ATOM   2883 3HB  ALA A 187      -4.267 -31.828 -12.026  1.00  5.82           H  
ATOM   2884  N   GLY A 188      -1.579 -30.913 -12.881  1.00  5.91           N  
ATOM   2885  CA  GLY A 188      -0.243 -31.388 -13.183  1.00  5.91           C  
ATOM   2886  C   GLY A 188       0.764 -30.260 -13.055  1.00  5.91           C  
ATOM   2887  O   GLY A 188       1.810 -30.437 -12.430  1.00  5.91           O  
ATOM   2888  H   GLY A 188      -2.287 -31.025 -13.601  1.00  5.91           H  
ATOM   2889 1HA  GLY A 188       0.019 -32.207 -12.516  1.00  5.91           H  
ATOM   2890 2HA  GLY A 188      -0.229 -31.777 -14.202  1.00  5.91           H  
ATOM   2891  N   PHE A 189       0.451 -29.099 -13.639  1.00  6.03           N  
ATOM   2892  CA  PHE A 189       1.331 -27.937 -13.627  1.00  6.03           C  
ATOM   2893  C   PHE A 189       1.564 -27.502 -12.192  1.00  6.03           C  
ATOM   2894  O   PHE A 189       2.690 -27.166 -11.815  1.00  6.03           O  
ATOM   2895  CB  PHE A 189       0.722 -26.778 -14.425  1.00  6.03           C  
ATOM   2896  CG  PHE A 189       0.663 -27.033 -15.917  1.00  6.03           C  
ATOM   2897  CD1 PHE A 189       1.403 -28.051 -16.472  1.00  6.03           C  
ATOM   2898  CD2 PHE A 189      -0.138 -26.257 -16.759  1.00  6.03           C  
ATOM   2899  CE1 PHE A 189       1.351 -28.313 -17.825  1.00  6.03           C  
ATOM   2900  CE2 PHE A 189      -0.183 -26.508 -18.120  1.00  6.03           C  
ATOM   2901  CZ  PHE A 189       0.567 -27.544 -18.650  1.00  6.03           C  
ATOM   2902  H   PHE A 189      -0.433 -29.043 -14.133  1.00  6.03           H  
ATOM   2903  HA  PHE A 189       2.286 -28.215 -14.072  1.00  6.03           H  
ATOM   2904 1HB  PHE A 189      -0.294 -26.596 -14.072  1.00  6.03           H  
ATOM   2905 2HB  PHE A 189       1.296 -25.870 -14.253  1.00  6.03           H  
ATOM   2906  HD1 PHE A 189       2.027 -28.652 -15.818  1.00  6.03           H  
ATOM   2907  HD2 PHE A 189      -0.732 -25.446 -16.336  1.00  6.03           H  
ATOM   2908  HE1 PHE A 189       1.941 -29.126 -18.246  1.00  6.03           H  
ATOM   2909  HE2 PHE A 189      -0.808 -25.900 -18.773  1.00  6.03           H  
ATOM   2910  HZ  PHE A 189       0.536 -27.751 -19.714  1.00  6.03           H  
ATOM   2911  N   ASN A 190       0.507 -27.545 -11.373  1.00  6.16           N  
ATOM   2912  CA  ASN A 190       0.657 -27.185  -9.972  1.00  6.16           C  
ATOM   2913  C   ASN A 190       1.606 -28.190  -9.317  1.00  6.16           C  
ATOM   2914  O   ASN A 190       2.471 -27.822  -8.517  1.00  6.16           O  
ATOM   2915  CB  ASN A 190      -0.688 -27.175  -9.282  1.00  6.16           C  
ATOM   2916  CG  ASN A 190      -1.548 -26.036  -9.707  1.00  6.16           C  
ATOM   2917  OD1 ASN A 190      -1.089 -25.017 -10.242  1.00  6.16           O  
ATOM   2918  ND2 ASN A 190      -2.824 -26.193  -9.473  1.00  6.16           N  
ATOM   2919  H   ASN A 190      -0.411 -27.809 -11.742  1.00  6.16           H  
ATOM   2920  HA  ASN A 190       1.111 -26.198  -9.904  1.00  6.16           H  
ATOM   2921 1HB  ASN A 190      -1.212 -28.099  -9.495  1.00  6.16           H  
ATOM   2922 2HB  ASN A 190      -0.544 -27.126  -8.205  1.00  6.16           H  
ATOM   2923 1HD2 ASN A 190      -3.473 -25.486  -9.728  1.00  6.16           H  
ATOM   2924 2HD2 ASN A 190      -3.148 -27.034  -9.041  1.00  6.16           H  
ATOM   2925  N   GLY A 191       1.474 -29.465  -9.697  1.00  6.26           N  
ATOM   2926  CA  GLY A 191       2.351 -30.513  -9.204  1.00  6.26           C  
ATOM   2927  C   GLY A 191       3.791 -30.248  -9.631  1.00  6.26           C  
ATOM   2928  O   GLY A 191       4.723 -30.456  -8.856  1.00  6.26           O  
ATOM   2929  H   GLY A 191       0.715 -29.717 -10.332  1.00  6.26           H  
ATOM   2930 1HA  GLY A 191       2.283 -30.572  -8.120  1.00  6.26           H  
ATOM   2931 2HA  GLY A 191       2.020 -31.470  -9.608  1.00  6.26           H  
ATOM   2932  N   GLN A 192       3.970 -29.780 -10.867  1.00  6.29           N  
ATOM   2933  CA  GLN A 192       5.290 -29.473 -11.400  1.00  6.29           C  
ATOM   2934  C   GLN A 192       5.908 -28.333 -10.586  1.00  6.29           C  
ATOM   2935  O   GLN A 192       7.109 -28.338 -10.304  1.00  6.29           O  
ATOM   2936  CB  GLN A 192       5.221 -29.194 -12.898  1.00  6.29           C  
ATOM   2937  CG  GLN A 192       6.565 -29.065 -13.548  1.00  6.29           C  
ATOM   2938  CD  GLN A 192       6.493 -28.844 -15.036  1.00  6.29           C  
ATOM   2939  OE1 GLN A 192       5.515 -29.218 -15.693  1.00  6.29           O  
ATOM   2940  NE2 GLN A 192       7.544 -28.243 -15.575  1.00  6.29           N  
ATOM   2941  H   GLN A 192       3.151 -29.666 -11.458  1.00  6.29           H  
ATOM   2942  HA  GLN A 192       5.925 -30.337 -11.266  1.00  6.29           H  
ATOM   2943 1HB  GLN A 192       4.712 -30.017 -13.376  1.00  6.29           H  
ATOM   2944 2HB  GLN A 192       4.630 -28.309 -13.084  1.00  6.29           H  
ATOM   2945 1HG  GLN A 192       7.123 -28.263 -13.099  1.00  6.29           H  
ATOM   2946 2HG  GLN A 192       7.077 -30.007 -13.390  1.00  6.29           H  
ATOM   2947 1HE2 GLN A 192       7.594 -28.082 -16.566  1.00  6.29           H  
ATOM   2948 2HE2 GLN A 192       8.309 -27.960 -15.005  1.00  6.29           H  
ATOM   2949  N   LEU A 193       5.093 -27.361 -10.172  1.00  6.26           N  
ATOM   2950  CA  LEU A 193       5.609 -26.324  -9.283  1.00  6.26           C  
ATOM   2951  C   LEU A 193       5.999 -27.002  -7.961  1.00  6.26           C  
ATOM   2952  O   LEU A 193       7.034 -26.690  -7.366  1.00  6.26           O  
ATOM   2953  CB  LEU A 193       4.576 -25.210  -9.090  1.00  6.26           C  
ATOM   2954  CG  LEU A 193       4.354 -24.345 -10.327  1.00  6.26           C  
ATOM   2955  CD1 LEU A 193       3.169 -23.425 -10.122  1.00  6.26           C  
ATOM   2956  CD2 LEU A 193       5.634 -23.535 -10.575  1.00  6.26           C  
ATOM   2957  H   LEU A 193       4.117 -27.352 -10.476  1.00  6.26           H  
ATOM   2958  HA  LEU A 193       6.501 -25.890  -9.729  1.00  6.26           H  
ATOM   2959 1HB  LEU A 193       3.625 -25.650  -8.815  1.00  6.26           H  
ATOM   2960 2HB  LEU A 193       4.905 -24.564  -8.279  1.00  6.26           H  
ATOM   2961  HG  LEU A 193       4.141 -24.983 -11.181  1.00  6.26           H  
ATOM   2962 1HD1 LEU A 193       3.019 -22.819 -11.013  1.00  6.26           H  
ATOM   2963 2HD1 LEU A 193       2.283 -24.027  -9.944  1.00  6.26           H  
ATOM   2964 3HD1 LEU A 193       3.348 -22.777  -9.269  1.00  6.26           H  
ATOM   2965 1HD2 LEU A 193       5.518 -22.920 -11.458  1.00  6.26           H  
ATOM   2966 2HD2 LEU A 193       5.831 -22.901  -9.715  1.00  6.26           H  
ATOM   2967 3HD2 LEU A 193       6.469 -24.213 -10.716  1.00  6.26           H  
ATOM   2968  N   GLY A 194       5.196 -27.987  -7.545  1.00  6.19           N  
ATOM   2969  CA  GLY A 194       5.481 -28.799  -6.368  1.00  6.19           C  
ATOM   2970  C   GLY A 194       6.827 -29.517  -6.535  1.00  6.19           C  
ATOM   2971  O   GLY A 194       7.564 -29.688  -5.567  1.00  6.19           O  
ATOM   2972  H   GLY A 194       4.333 -28.166  -8.055  1.00  6.19           H  
ATOM   2973 1HA  GLY A 194       5.498 -28.168  -5.481  1.00  6.19           H  
ATOM   2974 2HA  GLY A 194       4.684 -29.530  -6.238  1.00  6.19           H  
ATOM   2975  N   LYS A 195       7.177 -29.892  -7.768  1.00  6.06           N  
ATOM   2976  CA  LYS A 195       8.456 -30.539  -8.029  1.00  6.06           C  
ATOM   2977  C   LYS A 195       9.567 -29.534  -7.754  1.00  6.06           C  
ATOM   2978  O   LYS A 195      10.560 -29.879  -7.128  1.00  6.06           O  
ATOM   2979  CB  LYS A 195       8.546 -31.065  -9.463  1.00  6.06           C  
ATOM   2980  CG  LYS A 195       9.821 -31.833  -9.831  1.00  6.06           C  
ATOM   2981  CD  LYS A 195      10.021 -33.116  -9.037  1.00  6.06           C  
ATOM   2982  CE  LYS A 195       8.965 -34.162  -9.414  1.00  6.06           C  
ATOM   2983  NZ  LYS A 195       9.221 -35.487  -8.778  1.00  6.06           N  
ATOM   2984  H   LYS A 195       6.503 -29.763  -8.520  1.00  6.06           H  
ATOM   2985  HA  LYS A 195       8.572 -31.378  -7.345  1.00  6.06           H  
ATOM   2986 1HB  LYS A 195       7.696 -31.698  -9.647  1.00  6.06           H  
ATOM   2987 2HB  LYS A 195       8.496 -30.245 -10.159  1.00  6.06           H  
ATOM   2988 1HG  LYS A 195       9.771 -32.109 -10.872  1.00  6.06           H  
ATOM   2989 2HG  LYS A 195      10.674 -31.185  -9.693  1.00  6.06           H  
ATOM   2990 1HD  LYS A 195      11.012 -33.518  -9.266  1.00  6.06           H  
ATOM   2991 2HD  LYS A 195       9.967 -32.907  -7.973  1.00  6.06           H  
ATOM   2992 1HE  LYS A 195       7.986 -33.802  -9.097  1.00  6.06           H  
ATOM   2993 2HE  LYS A 195       8.963 -34.286 -10.496  1.00  6.06           H  
ATOM   2994 1HZ  LYS A 195       8.500 -36.138  -9.060  1.00  6.06           H  
ATOM   2995 2HZ  LYS A 195      10.121 -35.832  -9.087  1.00  6.06           H  
ATOM   2996 3HZ  LYS A 195       9.218 -35.393  -7.774  1.00  6.06           H  
ATOM   2997  N   MET A 196       9.375 -28.263  -8.130  1.00  5.88           N  
ATOM   2998  CA  MET A 196      10.420 -27.274  -7.838  1.00  5.88           C  
ATOM   2999  C   MET A 196      10.581 -27.141  -6.316  1.00  5.88           C  
ATOM   3000  O   MET A 196      11.684 -26.900  -5.803  1.00  5.88           O  
ATOM   3001  CB  MET A 196      10.093 -25.916  -8.471  1.00  5.88           C  
ATOM   3002  CG  MET A 196      10.144 -25.885 -10.000  1.00  5.88           C  
ATOM   3003  SD  MET A 196      11.803 -26.189 -10.694  1.00  5.88           S  
ATOM   3004  CE  MET A 196      11.382 -26.506 -12.405  1.00  5.88           C  
ATOM   3005  H   MET A 196       8.529 -28.015  -8.650  1.00  5.88           H  
ATOM   3006  HA  MET A 196      11.358 -27.629  -8.248  1.00  5.88           H  
ATOM   3007 1HB  MET A 196       9.098 -25.608  -8.171  1.00  5.88           H  
ATOM   3008 2HB  MET A 196      10.790 -25.167  -8.095  1.00  5.88           H  
ATOM   3009 1HG  MET A 196       9.471 -26.658 -10.375  1.00  5.88           H  
ATOM   3010 2HG  MET A 196       9.785 -24.919 -10.360  1.00  5.88           H  
ATOM   3011 1HE  MET A 196      12.279 -26.731 -12.976  1.00  5.88           H  
ATOM   3012 2HE  MET A 196      10.700 -27.347 -12.440  1.00  5.88           H  
ATOM   3013 3HE  MET A 196      10.893 -25.642 -12.839  1.00  5.88           H  
ATOM   3014  N   ALA A 197       9.486 -27.326  -5.576  1.00  5.62           N  
ATOM   3015  CA  ALA A 197       9.604 -27.341  -4.124  1.00  5.62           C  
ATOM   3016  C   ALA A 197      10.431 -28.575  -3.685  1.00  5.62           C  
ATOM   3017  O   ALA A 197      11.313 -28.471  -2.834  1.00  5.62           O  
ATOM   3018  CB  ALA A 197       8.238 -27.335  -3.462  1.00  5.62           C  
ATOM   3019  H   ALA A 197       8.583 -27.454  -6.040  1.00  5.62           H  
ATOM   3020  HA  ALA A 197      10.139 -26.444  -3.821  1.00  5.62           H  
ATOM   3021 1HB  ALA A 197       8.363 -27.317  -2.382  1.00  5.62           H  
ATOM   3022 2HB  ALA A 197       7.688 -26.450  -3.780  1.00  5.62           H  
ATOM   3023 3HB  ALA A 197       7.685 -28.212  -3.735  1.00  5.62           H  
ATOM   3024  N   LYS A 198      10.208 -29.733  -4.332  1.00  5.24           N  
ATOM   3025  CA  LYS A 198      10.910 -30.990  -3.998  1.00  5.24           C  
ATOM   3026  C   LYS A 198      12.375 -30.977  -4.438  1.00  5.24           C  
ATOM   3027  O   LYS A 198      13.220 -31.651  -3.847  1.00  5.24           O  
ATOM   3028  CB  LYS A 198      10.200 -32.197  -4.603  1.00  5.24           C  
ATOM   3029  CG  LYS A 198       8.808 -32.470  -4.031  1.00  5.24           C  
ATOM   3030  CD  LYS A 198       8.864 -32.841  -2.557  1.00  5.24           C  
ATOM   3031  CE  LYS A 198       7.479 -33.189  -2.025  1.00  5.24           C  
ATOM   3032  NZ  LYS A 198       7.504 -33.530  -0.571  1.00  5.24           N  
ATOM   3033  H   LYS A 198       9.469 -29.754  -5.037  1.00  5.24           H  
ATOM   3034  HA  LYS A 198      10.895 -31.104  -2.914  1.00  5.24           H  
ATOM   3035 1HB  LYS A 198      10.103 -32.051  -5.670  1.00  5.24           H  
ATOM   3036 2HB  LYS A 198      10.803 -33.088  -4.452  1.00  5.24           H  
ATOM   3037 1HG  LYS A 198       8.202 -31.577  -4.134  1.00  5.24           H  
ATOM   3038 2HG  LYS A 198       8.331 -33.273  -4.591  1.00  5.24           H  
ATOM   3039 1HD  LYS A 198       9.527 -33.697  -2.420  1.00  5.24           H  
ATOM   3040 2HD  LYS A 198       9.261 -32.000  -1.988  1.00  5.24           H  
ATOM   3041 1HE  LYS A 198       6.818 -32.337  -2.177  1.00  5.24           H  
ATOM   3042 2HE  LYS A 198       7.089 -34.042  -2.580  1.00  5.24           H  
ATOM   3043 1HZ  LYS A 198       6.569 -33.752  -0.262  1.00  5.24           H  
ATOM   3044 2HZ  LYS A 198       8.107 -34.327  -0.422  1.00  5.24           H  
ATOM   3045 3HZ  LYS A 198       7.854 -32.742  -0.046  1.00  5.24           H  
ATOM   3046  N   LEU A 199      12.680 -30.147  -5.434  1.00  4.74           N  
ATOM   3047  CA  LEU A 199      14.034 -29.937  -5.947  1.00  4.74           C  
ATOM   3048  C   LEU A 199      14.748 -28.906  -5.068  1.00  4.74           C  
ATOM   3049  O   LEU A 199      15.895 -28.536  -5.320  1.00  4.74           O  
ATOM   3050  CB  LEU A 199      14.003 -29.447  -7.405  1.00  4.74           C  
ATOM   3051  CG  LEU A 199      13.443 -30.453  -8.452  1.00  4.74           C  
ATOM   3052  CD1 LEU A 199      13.326 -29.764  -9.822  1.00  4.74           C  
ATOM   3053  CD2 LEU A 199      14.348 -31.661  -8.522  1.00  4.74           C  
ATOM   3054  H   LEU A 199      11.912 -29.665  -5.894  1.00  4.74           H  
ATOM   3055  HA  LEU A 199      14.580 -30.876  -5.897  1.00  4.74           H  
ATOM   3056 1HB  LEU A 199      13.389 -28.554  -7.445  1.00  4.74           H  
ATOM   3057 2HB  LEU A 199      15.012 -29.184  -7.704  1.00  4.74           H  
ATOM   3058  HG  LEU A 199      12.466 -30.782  -8.154  1.00  4.74           H  
ATOM   3059 1HD1 LEU A 199      12.930 -30.468 -10.547  1.00  4.74           H  
ATOM   3060 2HD1 LEU A 199      12.658 -28.918  -9.742  1.00  4.74           H  
ATOM   3061 3HD1 LEU A 199      14.302 -29.427 -10.145  1.00  4.74           H  
ATOM   3062 1HD2 LEU A 199      13.946 -32.370  -9.249  1.00  4.74           H  
ATOM   3063 2HD2 LEU A 199      15.347 -31.355  -8.827  1.00  4.74           H  
ATOM   3064 3HD2 LEU A 199      14.395 -32.134  -7.540  1.00  4.74           H  
ATOM   3065  N   ASP A 200      14.040 -28.463  -4.029  1.00  4.16           N  
ATOM   3066  CA  ASP A 200      14.447 -27.497  -3.042  1.00  4.16           C  
ATOM   3067  C   ASP A 200      14.708 -26.111  -3.574  1.00  4.16           C  
ATOM   3068  O   ASP A 200      15.828 -25.580  -3.551  1.00  4.16           O  
ATOM   3069  CB  ASP A 200      15.593 -27.968  -2.177  1.00  4.16           C  
ATOM   3070  CG  ASP A 200      15.620 -27.115  -0.895  1.00  4.16           C  
ATOM   3071  OD1 ASP A 200      14.665 -26.329  -0.702  1.00  4.16           O  
ATOM   3072  OD2 ASP A 200      16.554 -27.224  -0.133  1.00  4.16           O  
ATOM   3073  H   ASP A 200      13.101 -28.818  -3.889  1.00  4.16           H  
ATOM   3074  HA  ASP A 200      13.607 -27.400  -2.353  1.00  4.16           H  
ATOM   3075 1HB  ASP A 200      15.458 -29.021  -1.918  1.00  4.16           H  
ATOM   3076 2HB  ASP A 200      16.543 -27.866  -2.714  1.00  4.16           H  
ATOM   3077  N   SER A 201      13.617 -25.442  -3.896  1.00  3.58           N  
ATOM   3078  CA  SER A 201      13.705 -24.056  -4.290  1.00  3.58           C  
ATOM   3079  C   SER A 201      14.408 -23.198  -3.206  1.00  3.58           C  
ATOM   3080  O   SER A 201      14.804 -22.072  -3.502  1.00  3.58           O  
ATOM   3081  CB  SER A 201      12.315 -23.499  -4.584  1.00  3.58           C  
ATOM   3082  OG  SER A 201      11.531 -23.406  -3.422  1.00  3.58           O  
ATOM   3083  H   SER A 201      12.725 -25.934  -3.954  1.00  3.58           H  
ATOM   3084  HA  SER A 201      14.300 -24.011  -5.194  1.00  3.58           H  
ATOM   3085 1HB  SER A 201      12.408 -22.514  -5.045  1.00  3.58           H  
ATOM   3086 2HB  SER A 201      11.821 -24.151  -5.305  1.00  3.58           H  
ATOM   3087  HG  SER A 201      11.627 -24.246  -2.966  1.00  3.58           H  
ATOM   3088  N   SER A 202      14.578 -23.700  -1.952  1.00  3.06           N  
ATOM   3089  CA  SER A 202      15.264 -22.924  -0.927  1.00  3.06           C  
ATOM   3090  C   SER A 202      16.687 -22.706  -1.418  1.00  3.06           C  
ATOM   3091  O   SER A 202      17.249 -21.630  -1.243  1.00  3.06           O  
ATOM   3092  CB  SER A 202      15.392 -23.690   0.372  1.00  3.06           C  
ATOM   3093  OG  SER A 202      14.161 -24.059   0.876  1.00  3.06           O  
ATOM   3094  H   SER A 202      14.289 -24.654  -1.698  1.00  3.06           H  
ATOM   3095  HA  SER A 202      14.766 -21.965  -0.786  1.00  3.06           H  
ATOM   3096 1HB  SER A 202      16.025 -24.560   0.238  1.00  3.06           H  
ATOM   3097 2HB  SER A 202      15.891 -23.051   1.094  1.00  3.06           H  
ATOM   3098  HG  SER A 202      14.022 -24.945   0.445  1.00  3.06           H  
ATOM   3099  N   GLU A 203      17.273 -23.755  -2.024  1.00  2.68           N  
ATOM   3100  CA  GLU A 203      18.635 -23.715  -2.550  1.00  2.68           C  
ATOM   3101  C   GLU A 203      18.739 -22.655  -3.623  1.00  2.68           C  
ATOM   3102  O   GLU A 203      19.721 -21.915  -3.687  1.00  2.68           O  
ATOM   3103  CB  GLU A 203      19.059 -25.068  -3.127  1.00  2.68           C  
ATOM   3104  CG  GLU A 203      20.490 -25.100  -3.666  1.00  2.68           C  
ATOM   3105  CD  GLU A 203      20.929 -26.467  -4.182  1.00  2.68           C  
ATOM   3106  OE1 GLU A 203      20.712 -27.441  -3.514  1.00  2.68           O  
ATOM   3107  OE2 GLU A 203      21.517 -26.517  -5.251  1.00  2.68           O  
ATOM   3108  H   GLU A 203      16.729 -24.604  -2.174  1.00  2.68           H  
ATOM   3109  HA  GLU A 203      19.311 -23.454  -1.737  1.00  2.68           H  
ATOM   3110 1HB  GLU A 203      18.957 -25.838  -2.359  1.00  2.68           H  
ATOM   3111 2HB  GLU A 203      18.388 -25.335  -3.943  1.00  2.68           H  
ATOM   3112 1HG  GLU A 203      20.548 -24.384  -4.482  1.00  2.68           H  
ATOM   3113 2HG  GLU A 203      21.172 -24.773  -2.886  1.00  2.68           H  
ATOM   3114  N   ILE A 204      17.686 -22.548  -4.438  1.00  2.44           N  
ATOM   3115  CA  ILE A 204      17.698 -21.553  -5.510  1.00  2.44           C  
ATOM   3116  C   ILE A 204      17.794 -20.171  -4.877  1.00  2.44           C  
ATOM   3117  O   ILE A 204      18.585 -19.322  -5.304  1.00  2.44           O  
ATOM   3118  CB  ILE A 204      16.411 -21.554  -6.369  1.00  2.44           C  
ATOM   3119  CG1 ILE A 204      16.286 -22.847  -7.173  1.00  2.44           C  
ATOM   3120  CG2 ILE A 204      16.413 -20.333  -7.294  1.00  2.44           C  
ATOM   3121  CD1 ILE A 204      14.926 -22.988  -7.873  1.00  2.44           C  
ATOM   3122  H   ILE A 204      16.914 -23.209  -4.306  1.00  2.44           H  
ATOM   3123  HA  ILE A 204      18.563 -21.716  -6.147  1.00  2.44           H  
ATOM   3124  HB  ILE A 204      15.544 -21.492  -5.728  1.00  2.44           H  
ATOM   3125 1HG1 ILE A 204      17.059 -22.906  -7.889  1.00  2.44           H  
ATOM   3126 2HG1 ILE A 204      16.400 -23.690  -6.484  1.00  2.44           H  
ATOM   3127 1HG2 ILE A 204      15.502 -20.325  -7.888  1.00  2.44           H  
ATOM   3128 2HG2 ILE A 204      16.465 -19.422  -6.698  1.00  2.44           H  
ATOM   3129 3HG2 ILE A 204      17.267 -20.378  -7.948  1.00  2.44           H  
ATOM   3130 1HD1 ILE A 204      14.878 -23.928  -8.411  1.00  2.44           H  
ATOM   3131 2HD1 ILE A 204      14.120 -22.950  -7.154  1.00  2.44           H  
ATOM   3132 3HD1 ILE A 204      14.810 -22.168  -8.574  1.00  2.44           H  
ATOM   3133  N   ILE A 205      17.021 -19.957  -3.828  1.00  2.34           N  
ATOM   3134  CA  ILE A 205      17.026 -18.669  -3.171  1.00  2.34           C  
ATOM   3135  C   ILE A 205      18.365 -18.423  -2.472  1.00  2.34           C  
ATOM   3136  O   ILE A 205      18.982 -17.370  -2.629  1.00  2.34           O  
ATOM   3137  CB  ILE A 205      15.861 -18.598  -2.162  1.00  2.34           C  
ATOM   3138  CG1 ILE A 205      14.588 -18.758  -2.894  1.00  2.34           C  
ATOM   3139  CG2 ILE A 205      15.863 -17.279  -1.439  1.00  2.34           C  
ATOM   3140  CD1 ILE A 205      14.415 -17.739  -3.912  1.00  2.34           C  
ATOM   3141  H   ILE A 205      16.390 -20.700  -3.511  1.00  2.34           H  
ATOM   3142  HA  ILE A 205      16.883 -17.901  -3.925  1.00  2.34           H  
ATOM   3143  HB  ILE A 205      15.947 -19.415  -1.443  1.00  2.34           H  
ATOM   3144 1HG1 ILE A 205      14.576 -19.714  -3.382  1.00  2.34           H  
ATOM   3145 2HG1 ILE A 205      13.763 -18.721  -2.191  1.00  2.34           H  
ATOM   3146 1HG2 ILE A 205      15.034 -17.239  -0.734  1.00  2.34           H  
ATOM   3147 2HG2 ILE A 205      16.795 -17.188  -0.907  1.00  2.34           H  
ATOM   3148 3HG2 ILE A 205      15.763 -16.470  -2.156  1.00  2.34           H  
ATOM   3149 1HD1 ILE A 205      13.490 -17.902  -4.441  1.00  2.34           H  
ATOM   3150 2HD1 ILE A 205      14.405 -16.750  -3.454  1.00  2.34           H  
ATOM   3151 3HD1 ILE A 205      15.239 -17.823  -4.592  1.00  2.34           H  
ATOM   3152  N   ASP A 206      18.886 -19.424  -1.775  1.00  2.37           N  
ATOM   3153  CA  ASP A 206      20.159 -19.240  -1.093  1.00  2.37           C  
ATOM   3154  C   ASP A 206      21.313 -18.924  -2.069  1.00  2.37           C  
ATOM   3155  O   ASP A 206      22.203 -18.134  -1.747  1.00  2.37           O  
ATOM   3156  CB  ASP A 206      20.492 -20.472  -0.244  1.00  2.37           C  
ATOM   3157  CG  ASP A 206      19.575 -20.618   1.038  1.00  2.37           C  
ATOM   3158  OD1 ASP A 206      18.872 -19.670   1.386  1.00  2.37           O  
ATOM   3159  OD2 ASP A 206      19.608 -21.655   1.654  1.00  2.37           O  
ATOM   3160  H   ASP A 206      18.381 -20.300  -1.687  1.00  2.37           H  
ATOM   3161  HA  ASP A 206      20.052 -18.397  -0.420  1.00  2.37           H  
ATOM   3162 1HB  ASP A 206      20.374 -21.364  -0.862  1.00  2.37           H  
ATOM   3163 2HB  ASP A 206      21.533 -20.427   0.068  1.00  2.37           H  
ATOM   3164  N   LYS A 207      21.303 -19.531  -3.260  1.00  2.50           N  
ATOM   3165  CA  LYS A 207      22.356 -19.292  -4.247  1.00  2.50           C  
ATOM   3166  C   LYS A 207      22.243 -18.009  -5.074  1.00  2.50           C  
ATOM   3167  O   LYS A 207      23.266 -17.410  -5.415  1.00  2.50           O  
ATOM   3168  CB  LYS A 207      22.458 -20.480  -5.197  1.00  2.50           C  
ATOM   3169  CG  LYS A 207      23.062 -21.708  -4.563  1.00  2.50           C  
ATOM   3170  CD  LYS A 207      23.134 -22.865  -5.522  1.00  2.50           C  
ATOM   3171  CE  LYS A 207      23.917 -24.010  -4.901  1.00  2.50           C  
ATOM   3172  NZ  LYS A 207      23.886 -25.230  -5.736  1.00  2.50           N  
ATOM   3173  H   LYS A 207      20.563 -20.199  -3.477  1.00  2.50           H  
ATOM   3174  HA  LYS A 207      23.296 -19.231  -3.701  1.00  2.50           H  
ATOM   3175 1HB  LYS A 207      21.452 -20.747  -5.541  1.00  2.50           H  
ATOM   3176 2HB  LYS A 207      23.044 -20.206  -6.071  1.00  2.50           H  
ATOM   3177 1HG  LYS A 207      24.063 -21.479  -4.203  1.00  2.50           H  
ATOM   3178 2HG  LYS A 207      22.444 -22.005  -3.714  1.00  2.50           H  
ATOM   3179 1HD  LYS A 207      22.127 -23.209  -5.758  1.00  2.50           H  
ATOM   3180 2HD  LYS A 207      23.618 -22.552  -6.442  1.00  2.50           H  
ATOM   3181 1HE  LYS A 207      24.952 -23.686  -4.790  1.00  2.50           H  
ATOM   3182 2HE  LYS A 207      23.514 -24.244  -3.915  1.00  2.50           H  
ATOM   3183 1HZ  LYS A 207      24.421 -25.955  -5.290  1.00  2.50           H  
ATOM   3184 2HZ  LYS A 207      22.915 -25.547  -5.802  1.00  2.50           H  
ATOM   3185 3HZ  LYS A 207      24.254 -25.053  -6.652  1.00  2.50           H  
ATOM   3186  N   TYR A 208      21.028 -17.583  -5.408  1.00  2.69           N  
ATOM   3187  CA  TYR A 208      20.868 -16.420  -6.279  1.00  2.69           C  
ATOM   3188  C   TYR A 208      20.346 -15.146  -5.626  1.00  2.69           C  
ATOM   3189  O   TYR A 208      20.362 -14.084  -6.254  1.00  2.69           O  
ATOM   3190  CB  TYR A 208      19.950 -16.792  -7.436  1.00  2.69           C  
ATOM   3191  CG  TYR A 208      20.539 -17.840  -8.334  1.00  2.69           C  
ATOM   3192  CD1 TYR A 208      20.154 -19.158  -8.225  1.00  2.69           C  
ATOM   3193  CD2 TYR A 208      21.475 -17.471  -9.281  1.00  2.69           C  
ATOM   3194  CE1 TYR A 208      20.695 -20.103  -9.052  1.00  2.69           C  
ATOM   3195  CE2 TYR A 208      22.020 -18.420 -10.119  1.00  2.69           C  
ATOM   3196  CZ  TYR A 208      21.627 -19.732 -10.012  1.00  2.69           C  
ATOM   3197  OH  TYR A 208      22.154 -20.682 -10.861  1.00  2.69           O  
ATOM   3198  H   TYR A 208      20.201 -18.106  -5.113  1.00  2.69           H  
ATOM   3199  HA  TYR A 208      21.847 -16.181  -6.692  1.00  2.69           H  
ATOM   3200 1HB  TYR A 208      18.999 -17.167  -7.042  1.00  2.69           H  
ATOM   3201 2HB  TYR A 208      19.738 -15.914  -8.025  1.00  2.69           H  
ATOM   3202  HD1 TYR A 208      19.426 -19.450  -7.489  1.00  2.69           H  
ATOM   3203  HD2 TYR A 208      21.779 -16.428  -9.367  1.00  2.69           H  
ATOM   3204  HE1 TYR A 208      20.389 -21.139  -8.962  1.00  2.69           H  
ATOM   3205  HE2 TYR A 208      22.753 -18.129 -10.871  1.00  2.69           H  
ATOM   3206  HH  TYR A 208      21.442 -21.318 -11.108  1.00  2.69           H  
ATOM   3207  N   VAL A 209      19.869 -15.230  -4.394  1.00  2.91           N  
ATOM   3208  CA  VAL A 209      19.260 -14.077  -3.766  1.00  2.91           C  
ATOM   3209  C   VAL A 209      20.067 -13.562  -2.540  1.00  2.91           C  
ATOM   3210  O   VAL A 209      20.472 -14.364  -1.704  1.00  2.91           O  
ATOM   3211  CB  VAL A 209      17.849 -14.482  -3.378  1.00  2.91           C  
ATOM   3212  CG1 VAL A 209      17.162 -13.368  -2.742  1.00  2.91           C  
ATOM   3213  CG2 VAL A 209      17.152 -15.015  -4.614  1.00  2.91           C  
ATOM   3214  H   VAL A 209      19.856 -16.114  -3.887  1.00  2.91           H  
ATOM   3215  HA  VAL A 209      19.154 -13.316  -4.522  1.00  2.91           H  
ATOM   3216  HB  VAL A 209      17.882 -15.254  -2.640  1.00  2.91           H  
ATOM   3217 1HG1 VAL A 209      16.158 -13.675  -2.452  1.00  2.91           H  
ATOM   3218 2HG1 VAL A 209      17.728 -13.076  -1.867  1.00  2.91           H  
ATOM   3219 3HG1 VAL A 209      17.100 -12.540  -3.415  1.00  2.91           H  
ATOM   3220 1HG2 VAL A 209      16.143 -15.312  -4.359  1.00  2.91           H  
ATOM   3221 2HG2 VAL A 209      17.134 -14.270  -5.379  1.00  2.91           H  
ATOM   3222 3HG2 VAL A 209      17.693 -15.879  -4.992  1.00  2.91           H  
ATOM   3223  N   PRO A 210      20.421 -12.255  -2.453  1.00  3.08           N  
ATOM   3224  CA  PRO A 210      21.112 -11.626  -1.323  1.00  3.08           C  
ATOM   3225  C   PRO A 210      20.323 -11.758  -0.022  1.00  3.08           C  
ATOM   3226  O   PRO A 210      19.099 -11.644  -0.023  1.00  3.08           O  
ATOM   3227  CB  PRO A 210      21.183 -10.155  -1.750  1.00  3.08           C  
ATOM   3228  CG  PRO A 210      21.131 -10.194  -3.249  1.00  3.08           C  
ATOM   3229  CD  PRO A 210      20.209 -11.347  -3.578  1.00  3.08           C  
ATOM   3230  HA  PRO A 210      22.112 -12.062  -1.220  1.00  3.08           H  
ATOM   3231 1HB  PRO A 210      20.349  -9.595  -1.305  1.00  3.08           H  
ATOM   3232 2HB  PRO A 210      22.112  -9.705  -1.368  1.00  3.08           H  
ATOM   3233 1HG  PRO A 210      20.757  -9.234  -3.638  1.00  3.08           H  
ATOM   3234 2HG  PRO A 210      22.140 -10.333  -3.664  1.00  3.08           H  
ATOM   3235 1HD  PRO A 210      19.173 -11.025  -3.588  1.00  3.08           H  
ATOM   3236 2HD  PRO A 210      20.556 -11.771  -4.534  1.00  3.08           H  
ATOM   3237  N   GLU A 211      21.040 -11.937   1.085  1.00  3.18           N  
ATOM   3238  CA  GLU A 211      20.462 -12.114   2.424  1.00  3.18           C  
ATOM   3239  C   GLU A 211      19.045 -11.524   2.690  1.00  3.18           C  
ATOM   3240  O   GLU A 211      18.098 -12.303   2.736  1.00  3.18           O  
ATOM   3241  CB  GLU A 211      21.490 -11.692   3.482  1.00  3.18           C  
ATOM   3242  CG  GLU A 211      21.027 -11.813   4.930  1.00  3.18           C  
ATOM   3243  CD  GLU A 211      22.101 -11.430   5.917  1.00  3.18           C  
ATOM   3244  OE1 GLU A 211      23.170 -11.063   5.491  1.00  3.18           O  
ATOM   3245  OE2 GLU A 211      21.850 -11.502   7.097  1.00  3.18           O  
ATOM   3246  H   GLU A 211      22.048 -11.996   0.995  1.00  3.18           H  
ATOM   3247  HA  GLU A 211      20.357 -13.186   2.566  1.00  3.18           H  
ATOM   3248 1HB  GLU A 211      22.333 -12.378   3.402  1.00  3.18           H  
ATOM   3249 2HB  GLU A 211      21.904 -10.718   3.294  1.00  3.18           H  
ATOM   3250 1HG  GLU A 211      20.161 -11.175   5.093  1.00  3.18           H  
ATOM   3251 2HG  GLU A 211      20.720 -12.843   5.116  1.00  3.18           H  
ATOM   3252  N   PRO A 212      18.818 -10.193   2.799  1.00  3.20           N  
ATOM   3253  CA  PRO A 212      17.518  -9.618   3.141  1.00  3.20           C  
ATOM   3254  C   PRO A 212      16.424  -9.935   2.123  1.00  3.20           C  
ATOM   3255  O   PRO A 212      15.227  -9.908   2.448  1.00  3.20           O  
ATOM   3256  CB  PRO A 212      17.817  -8.114   3.163  1.00  3.20           C  
ATOM   3257  CG  PRO A 212      19.048  -7.950   2.290  1.00  3.20           C  
ATOM   3258  CD  PRO A 212      19.858  -9.191   2.531  1.00  3.20           C  
ATOM   3259  HA  PRO A 212      17.227  -9.976   4.141  1.00  3.20           H  
ATOM   3260 1HB  PRO A 212      16.949  -7.558   2.781  1.00  3.20           H  
ATOM   3261 2HB  PRO A 212      17.983  -7.781   4.198  1.00  3.20           H  
ATOM   3262 1HG  PRO A 212      18.749  -7.841   1.237  1.00  3.20           H  
ATOM   3263 2HG  PRO A 212      19.592  -7.035   2.562  1.00  3.20           H  
ATOM   3264 1HD  PRO A 212      20.442  -9.425   1.644  1.00  3.20           H  
ATOM   3265 2HD  PRO A 212      20.478  -9.031   3.421  1.00  3.20           H  
ATOM   3266  N   GLN A 213      16.825 -10.255   0.894  1.00  3.16           N  
ATOM   3267  CA  GLN A 213      15.879 -10.577  -0.151  1.00  3.16           C  
ATOM   3268  C   GLN A 213      15.536 -12.050  -0.050  1.00  3.16           C  
ATOM   3269  O   GLN A 213      14.472 -12.484  -0.499  1.00  3.16           O  
ATOM   3270  CB  GLN A 213      16.441 -10.227  -1.527  1.00  3.16           C  
ATOM   3271  CG  GLN A 213      16.659  -8.736  -1.806  1.00  3.16           C  
ATOM   3272  CD  GLN A 213      15.335  -7.941  -1.892  1.00  3.16           C  
ATOM   3273  OE1 GLN A 213      14.438  -8.298  -2.662  1.00  3.16           O  
ATOM   3274  NE2 GLN A 213      15.224  -6.864  -1.118  1.00  3.16           N  
ATOM   3275  H   GLN A 213      17.812 -10.327   0.667  1.00  3.16           H  
ATOM   3276  HA  GLN A 213      14.976  -9.997   0.005  1.00  3.16           H  
ATOM   3277 1HB  GLN A 213      17.408 -10.704  -1.644  1.00  3.16           H  
ATOM   3278 2HB  GLN A 213      15.783 -10.630  -2.286  1.00  3.16           H  
ATOM   3279 1HG  GLN A 213      17.253  -8.323  -0.991  1.00  3.16           H  
ATOM   3280 2HG  GLN A 213      17.198  -8.625  -2.746  1.00  3.16           H  
ATOM   3281 1HE2 GLN A 213      14.382  -6.313  -1.138  1.00  3.16           H  
ATOM   3282 2HE2 GLN A 213      15.971  -6.598  -0.513  1.00  3.16           H  
ATOM   3283  N   ARG A 214      16.439 -12.836   0.555  1.00  3.11           N  
ATOM   3284  CA  ARG A 214      16.170 -14.254   0.710  1.00  3.11           C  
ATOM   3285  C   ARG A 214      15.074 -14.343   1.724  1.00  3.11           C  
ATOM   3286  O   ARG A 214      14.081 -15.044   1.534  1.00  3.11           O  
ATOM   3287  CB  ARG A 214      17.340 -15.023   1.313  1.00  3.11           C  
ATOM   3288  CG  ARG A 214      18.558 -15.141   0.506  1.00  3.11           C  
ATOM   3289  CD  ARG A 214      19.610 -15.870   1.246  1.00  3.11           C  
ATOM   3290  NE  ARG A 214      20.843 -15.910   0.505  1.00  3.11           N  
ATOM   3291  CZ  ARG A 214      22.000 -16.436   0.950  1.00  3.11           C  
ATOM   3292  NH1 ARG A 214      22.062 -16.977   2.149  1.00  3.11           N  
ATOM   3293  NH2 ARG A 214      23.074 -16.411   0.182  1.00  3.11           N  
ATOM   3294  H   ARG A 214      17.314 -12.446   0.908  1.00  3.11           H  
ATOM   3295  HA  ARG A 214      15.849 -14.685  -0.234  1.00  3.11           H  
ATOM   3296 1HB  ARG A 214      17.617 -14.598   2.267  1.00  3.11           H  
ATOM   3297 2HB  ARG A 214      17.013 -16.038   1.512  1.00  3.11           H  
ATOM   3298 1HG  ARG A 214      18.374 -15.665  -0.416  1.00  3.11           H  
ATOM   3299 2HG  ARG A 214      18.915 -14.152   0.288  1.00  3.11           H  
ATOM   3300 1HD  ARG A 214      19.793 -15.387   2.198  1.00  3.11           H  
ATOM   3301 2HD  ARG A 214      19.283 -16.896   1.418  1.00  3.11           H  
ATOM   3302  HE  ARG A 214      20.826 -15.493  -0.430  1.00  3.11           H  
ATOM   3303 1HH1 ARG A 214      21.238 -17.004   2.732  1.00  3.11           H  
ATOM   3304 2HH1 ARG A 214      22.929 -17.372   2.480  1.00  3.11           H  
ATOM   3305 1HH2 ARG A 214      23.023 -16.016  -0.756  1.00  3.11           H  
ATOM   3306 2HH2 ARG A 214      23.935 -16.812   0.505  1.00  3.11           H  
ATOM   3307  N   ASP A 215      15.234 -13.549   2.789  1.00  3.09           N  
ATOM   3308  CA  ASP A 215      14.264 -13.550   3.865  1.00  3.09           C  
ATOM   3309  C   ASP A 215      12.925 -13.032   3.376  1.00  3.09           C  
ATOM   3310  O   ASP A 215      11.891 -13.648   3.628  1.00  3.09           O  
ATOM   3311  CB  ASP A 215      14.757 -12.685   5.026  1.00  3.09           C  
ATOM   3312  CG  ASP A 215      15.933 -13.297   5.788  1.00  3.09           C  
ATOM   3313  OD1 ASP A 215      16.223 -14.458   5.592  1.00  3.09           O  
ATOM   3314  OD2 ASP A 215      16.522 -12.594   6.575  1.00  3.09           O  
ATOM   3315  H   ASP A 215      16.080 -12.977   2.849  1.00  3.09           H  
ATOM   3316  HA  ASP A 215      14.132 -14.573   4.216  1.00  3.09           H  
ATOM   3317 1HB  ASP A 215      15.064 -11.711   4.639  1.00  3.09           H  
ATOM   3318 2HB  ASP A 215      13.934 -12.512   5.724  1.00  3.09           H  
ATOM   3319  N   THR A 216      12.948 -11.965   2.577  1.00  3.12           N  
ATOM   3320  CA  THR A 216      11.713 -11.412   2.059  1.00  3.12           C  
ATOM   3321  C   THR A 216      10.984 -12.424   1.174  1.00  3.12           C  
ATOM   3322  O   THR A 216       9.784 -12.656   1.349  1.00  3.12           O  
ATOM   3323  CB  THR A 216      12.006 -10.129   1.271  1.00  3.12           C  
ATOM   3324  OG1 THR A 216      12.595  -9.149   2.147  1.00  3.12           O  
ATOM   3325  CG2 THR A 216      10.758  -9.593   0.680  1.00  3.12           C  
ATOM   3326  H   THR A 216      13.824 -11.478   2.386  1.00  3.12           H  
ATOM   3327  HA  THR A 216      11.063 -11.168   2.900  1.00  3.12           H  
ATOM   3328  HB  THR A 216      12.704 -10.351   0.471  1.00  3.12           H  
ATOM   3329  HG1 THR A 216      13.495  -9.451   2.416  1.00  3.12           H  
ATOM   3330 1HG2 THR A 216      10.972  -8.685   0.110  1.00  3.12           H  
ATOM   3331 2HG2 THR A 216      10.349 -10.348   0.021  1.00  3.12           H  
ATOM   3332 3HG2 THR A 216      10.044  -9.366   1.470  1.00  3.12           H  
ATOM   3333  N   TYR A 217      11.717 -13.067   0.258  1.00  3.25           N  
ATOM   3334  CA  TYR A 217      11.134 -14.062  -0.629  1.00  3.25           C  
ATOM   3335  C   TYR A 217      10.497 -15.188   0.183  1.00  3.25           C  
ATOM   3336  O   TYR A 217       9.345 -15.564  -0.055  1.00  3.25           O  
ATOM   3337  CB  TYR A 217      12.198 -14.665  -1.557  1.00  3.25           C  
ATOM   3338  CG  TYR A 217      11.654 -15.703  -2.539  1.00  3.25           C  
ATOM   3339  CD1 TYR A 217      11.285 -15.319  -3.834  1.00  3.25           C  
ATOM   3340  CD2 TYR A 217      11.487 -17.021  -2.138  1.00  3.25           C  
ATOM   3341  CE1 TYR A 217      10.779 -16.259  -4.718  1.00  3.25           C  
ATOM   3342  CE2 TYR A 217      10.977 -17.954  -3.019  1.00  3.25           C  
ATOM   3343  CZ  TYR A 217      10.627 -17.581  -4.303  1.00  3.25           C  
ATOM   3344  OH  TYR A 217      10.131 -18.520  -5.176  1.00  3.25           O  
ATOM   3345  H   TYR A 217      12.707 -12.849   0.155  1.00  3.25           H  
ATOM   3346  HA  TYR A 217      10.355 -13.588  -1.226  1.00  3.25           H  
ATOM   3347 1HB  TYR A 217      12.677 -13.869  -2.129  1.00  3.25           H  
ATOM   3348 2HB  TYR A 217      12.977 -15.141  -0.955  1.00  3.25           H  
ATOM   3349  HD1 TYR A 217      11.404 -14.280  -4.151  1.00  3.25           H  
ATOM   3350  HD2 TYR A 217      11.766 -17.321  -1.129  1.00  3.25           H  
ATOM   3351  HE1 TYR A 217      10.500 -15.964  -5.729  1.00  3.25           H  
ATOM   3352  HE2 TYR A 217      10.858 -18.987  -2.699  1.00  3.25           H  
ATOM   3353  HH  TYR A 217      10.085 -19.376  -4.738  1.00  3.25           H  
ATOM   3354  N   LYS A 218      11.259 -15.737   1.141  1.00  3.45           N  
ATOM   3355  CA  LYS A 218      10.797 -16.857   1.946  1.00  3.45           C  
ATOM   3356  C   LYS A 218       9.566 -16.481   2.773  1.00  3.45           C  
ATOM   3357  O   LYS A 218       8.638 -17.290   2.908  1.00  3.45           O  
ATOM   3358  CB  LYS A 218      11.944 -17.350   2.837  1.00  3.45           C  
ATOM   3359  CG  LYS A 218      13.098 -18.057   2.058  1.00  3.45           C  
ATOM   3360  CD  LYS A 218      14.258 -18.460   2.990  1.00  3.45           C  
ATOM   3361  CE  LYS A 218      15.478 -18.984   2.199  1.00  3.45           C  
ATOM   3362  NZ  LYS A 218      16.637 -19.324   3.100  1.00  3.45           N  
ATOM   3363  H   LYS A 218      12.201 -15.376   1.304  1.00  3.45           H  
ATOM   3364  HA  LYS A 218      10.512 -17.666   1.274  1.00  3.45           H  
ATOM   3365 1HB  LYS A 218      12.378 -16.491   3.363  1.00  3.45           H  
ATOM   3366 2HB  LYS A 218      11.561 -18.037   3.588  1.00  3.45           H  
ATOM   3367 1HG  LYS A 218      12.706 -18.954   1.579  1.00  3.45           H  
ATOM   3368 2HG  LYS A 218      13.470 -17.400   1.281  1.00  3.45           H  
ATOM   3369 1HD  LYS A 218      14.568 -17.583   3.566  1.00  3.45           H  
ATOM   3370 2HD  LYS A 218      13.923 -19.230   3.683  1.00  3.45           H  
ATOM   3371 1HE  LYS A 218      15.203 -19.868   1.622  1.00  3.45           H  
ATOM   3372 2HE  LYS A 218      15.797 -18.204   1.513  1.00  3.45           H  
ATOM   3373 1HZ  LYS A 218      17.447 -19.630   2.515  1.00  3.45           H  
ATOM   3374 2HZ  LYS A 218      16.909 -18.508   3.621  1.00  3.45           H  
ATOM   3375 3HZ  LYS A 218      16.386 -20.059   3.735  1.00  3.45           H  
ATOM   3376  N   GLU A 219       9.523 -15.258   3.320  1.00  3.74           N  
ATOM   3377  CA  GLU A 219       8.337 -14.852   4.067  1.00  3.74           C  
ATOM   3378  C   GLU A 219       7.130 -14.725   3.143  1.00  3.74           C  
ATOM   3379  O   GLU A 219       6.027 -15.162   3.487  1.00  3.74           O  
ATOM   3380  CB  GLU A 219       8.561 -13.534   4.823  1.00  3.74           C  
ATOM   3381  CG  GLU A 219       9.515 -13.642   6.032  1.00  3.74           C  
ATOM   3382  CD  GLU A 219       9.740 -12.323   6.761  1.00  3.74           C  
ATOM   3383  OE1 GLU A 219       9.262 -11.310   6.303  1.00  3.74           O  
ATOM   3384  OE2 GLU A 219      10.384 -12.341   7.786  1.00  3.74           O  
ATOM   3385  H   GLU A 219      10.312 -14.616   3.227  1.00  3.74           H  
ATOM   3386  HA  GLU A 219       8.117 -15.623   4.802  1.00  3.74           H  
ATOM   3387 1HB  GLU A 219       8.983 -12.797   4.133  1.00  3.74           H  
ATOM   3388 2HB  GLU A 219       7.605 -13.147   5.172  1.00  3.74           H  
ATOM   3389 1HG  GLU A 219       9.100 -14.362   6.735  1.00  3.74           H  
ATOM   3390 2HG  GLU A 219      10.471 -14.030   5.691  1.00  3.74           H  
ATOM   3391  N   TYR A 220       7.330 -14.185   1.933  1.00  4.09           N  
ATOM   3392  CA  TYR A 220       6.202 -14.050   1.022  1.00  4.09           C  
ATOM   3393  C   TYR A 220       5.660 -15.421   0.648  1.00  4.09           C  
ATOM   3394  O   TYR A 220       4.446 -15.649   0.675  1.00  4.09           O  
ATOM   3395  CB  TYR A 220       6.606 -13.320  -0.259  1.00  4.09           C  
ATOM   3396  CG  TYR A 220       6.865 -11.840  -0.124  1.00  4.09           C  
ATOM   3397  CD1 TYR A 220       6.346 -11.124   0.942  1.00  4.09           C  
ATOM   3398  CD2 TYR A 220       7.606 -11.191  -1.099  1.00  4.09           C  
ATOM   3399  CE1 TYR A 220       6.581  -9.760   1.037  1.00  4.09           C  
ATOM   3400  CE2 TYR A 220       7.834  -9.829  -1.005  1.00  4.09           C  
ATOM   3401  CZ  TYR A 220       7.329  -9.112   0.055  1.00  4.09           C  
ATOM   3402  OH  TYR A 220       7.566  -7.745   0.153  1.00  4.09           O  
ATOM   3403  H   TYR A 220       8.253 -13.830   1.669  1.00  4.09           H  
ATOM   3404  HA  TYR A 220       5.409 -13.498   1.522  1.00  4.09           H  
ATOM   3405 1HB  TYR A 220       7.506 -13.784  -0.665  1.00  4.09           H  
ATOM   3406 2HB  TYR A 220       5.826 -13.451  -0.982  1.00  4.09           H  
ATOM   3407  HD1 TYR A 220       5.758 -11.633   1.707  1.00  4.09           H  
ATOM   3408  HD2 TYR A 220       8.011 -11.757  -1.941  1.00  4.09           H  
ATOM   3409  HE1 TYR A 220       6.177  -9.197   1.878  1.00  4.09           H  
ATOM   3410  HE2 TYR A 220       8.420  -9.316  -1.765  1.00  4.09           H  
ATOM   3411  HH  TYR A 220       8.212  -7.454  -0.542  1.00  4.09           H  
ATOM   3412  N   LEU A 221       6.575 -16.358   0.393  1.00  4.51           N  
ATOM   3413  CA  LEU A 221       6.207 -17.713   0.022  1.00  4.51           C  
ATOM   3414  C   LEU A 221       5.497 -18.419   1.158  1.00  4.51           C  
ATOM   3415  O   LEU A 221       4.492 -19.107   0.948  1.00  4.51           O  
ATOM   3416  CB  LEU A 221       7.437 -18.509  -0.407  1.00  4.51           C  
ATOM   3417  CG  LEU A 221       7.149 -19.948  -0.811  1.00  4.51           C  
ATOM   3418  CD1 LEU A 221       6.150 -19.953  -1.967  1.00  4.51           C  
ATOM   3419  CD2 LEU A 221       8.452 -20.622  -1.210  1.00  4.51           C  
ATOM   3420  H   LEU A 221       7.562 -16.101   0.404  1.00  4.51           H  
ATOM   3421  HA  LEU A 221       5.526 -17.655  -0.826  1.00  4.51           H  
ATOM   3422 1HB  LEU A 221       7.908 -17.998  -1.248  1.00  4.51           H  
ATOM   3423 2HB  LEU A 221       8.146 -18.523   0.423  1.00  4.51           H  
ATOM   3424  HG  LEU A 221       6.705 -20.481   0.031  1.00  4.51           H  
ATOM   3425 1HD1 LEU A 221       5.931 -20.982  -2.256  1.00  4.51           H  
ATOM   3426 2HD1 LEU A 221       5.228 -19.464  -1.650  1.00  4.51           H  
ATOM   3427 3HD1 LEU A 221       6.571 -19.418  -2.817  1.00  4.51           H  
ATOM   3428 1HD2 LEU A 221       8.257 -21.655  -1.498  1.00  4.51           H  
ATOM   3429 2HD2 LEU A 221       8.889 -20.090  -2.050  1.00  4.51           H  
ATOM   3430 3HD2 LEU A 221       9.144 -20.603  -0.367  1.00  4.51           H  
ATOM   3431  N   SER A 222       6.012 -18.266   2.373  1.00  5.03           N  
ATOM   3432  CA  SER A 222       5.398 -18.917   3.509  1.00  5.03           C  
ATOM   3433  C   SER A 222       3.965 -18.424   3.679  1.00  5.03           C  
ATOM   3434  O   SER A 222       3.049 -19.230   3.862  1.00  5.03           O  
ATOM   3435  CB  SER A 222       6.196 -18.604   4.757  1.00  5.03           C  
ATOM   3436  OG  SER A 222       7.492 -19.140   4.668  1.00  5.03           O  
ATOM   3437  H   SER A 222       6.854 -17.710   2.513  1.00  5.03           H  
ATOM   3438  HA  SER A 222       5.387 -19.993   3.336  1.00  5.03           H  
ATOM   3439 1HB  SER A 222       6.256 -17.521   4.884  1.00  5.03           H  
ATOM   3440 2HB  SER A 222       5.684 -19.008   5.626  1.00  5.03           H  
ATOM   3441  HG  SER A 222       7.942 -18.619   3.960  1.00  5.03           H  
ATOM   3442  N   ASN A 223       3.758 -17.110   3.541  1.00  5.63           N  
ATOM   3443  CA  ASN A 223       2.424 -16.545   3.677  1.00  5.63           C  
ATOM   3444  C   ASN A 223       1.508 -17.055   2.567  1.00  5.63           C  
ATOM   3445  O   ASN A 223       0.350 -17.409   2.815  1.00  5.63           O  
ATOM   3446  CB  ASN A 223       2.499 -15.033   3.648  1.00  5.63           C  
ATOM   3447  CG  ASN A 223       3.101 -14.448   4.904  1.00  5.63           C  
ATOM   3448  OD1 ASN A 223       3.147 -15.083   5.964  1.00  5.63           O  
ATOM   3449  ND2 ASN A 223       3.574 -13.233   4.800  1.00  5.63           N  
ATOM   3450  H   ASN A 223       4.550 -16.484   3.377  1.00  5.63           H  
ATOM   3451  HA  ASN A 223       2.004 -16.867   4.632  1.00  5.63           H  
ATOM   3452 1HB  ASN A 223       3.105 -14.721   2.795  1.00  5.63           H  
ATOM   3453 2HB  ASN A 223       1.500 -14.623   3.508  1.00  5.63           H  
ATOM   3454 1HD2 ASN A 223       3.991 -12.788   5.591  1.00  5.63           H  
ATOM   3455 2HD2 ASN A 223       3.523 -12.754   3.925  1.00  5.63           H  
ATOM   3456  N   LYS A 224       2.043 -17.155   1.345  1.00  6.32           N  
ATOM   3457  CA  LYS A 224       1.273 -17.652   0.212  1.00  6.32           C  
ATOM   3458  C   LYS A 224       0.769 -19.050   0.499  1.00  6.32           C  
ATOM   3459  O   LYS A 224      -0.423 -19.339   0.367  1.00  6.32           O  
ATOM   3460  CB  LYS A 224       2.128 -17.684  -1.058  1.00  6.32           C  
ATOM   3461  CG  LYS A 224       1.428 -18.235  -2.275  1.00  6.32           C  
ATOM   3462  CD  LYS A 224       2.352 -18.310  -3.493  1.00  6.32           C  
ATOM   3463  CE  LYS A 224       1.659 -19.038  -4.618  1.00  6.32           C  
ATOM   3464  NZ  LYS A 224       0.429 -18.329  -5.018  1.00  6.32           N  
ATOM   3465  H   LYS A 224       3.002 -16.839   1.182  1.00  6.32           H  
ATOM   3466  HA  LYS A 224       0.410 -16.998   0.058  1.00  6.32           H  
ATOM   3467 1HB  LYS A 224       2.472 -16.671  -1.294  1.00  6.32           H  
ATOM   3468 2HB  LYS A 224       3.010 -18.287  -0.889  1.00  6.32           H  
ATOM   3469 1HG  LYS A 224       1.064 -19.229  -2.048  1.00  6.32           H  
ATOM   3470 2HG  LYS A 224       0.575 -17.596  -2.522  1.00  6.32           H  
ATOM   3471 1HD  LYS A 224       2.619 -17.319  -3.827  1.00  6.32           H  
ATOM   3472 2HD  LYS A 224       3.263 -18.840  -3.225  1.00  6.32           H  
ATOM   3473 1HE  LYS A 224       2.323 -19.109  -5.476  1.00  6.32           H  
ATOM   3474 2HE  LYS A 224       1.403 -20.038  -4.290  1.00  6.32           H  
ATOM   3475 1HZ  LYS A 224      -0.041 -18.821  -5.766  1.00  6.32           H  
ATOM   3476 2HZ  LYS A 224      -0.198 -18.249  -4.227  1.00  6.32           H  
ATOM   3477 3HZ  LYS A 224       0.684 -17.386  -5.337  1.00  6.32           H  
ATOM   3478  N   ASN A 225       1.684 -19.919   0.928  1.00  7.08           N  
ATOM   3479  CA  ASN A 225       1.325 -21.295   1.198  1.00  7.08           C  
ATOM   3480  C   ASN A 225       0.281 -21.391   2.301  1.00  7.08           C  
ATOM   3481  O   ASN A 225      -0.660 -22.182   2.197  1.00  7.08           O  
ATOM   3482  CB  ASN A 225       2.566 -22.089   1.538  1.00  7.08           C  
ATOM   3483  CG  ASN A 225       3.438 -22.357   0.319  1.00  7.08           C  
ATOM   3484  OD1 ASN A 225       2.988 -22.269  -0.833  1.00  7.08           O  
ATOM   3485  ND2 ASN A 225       4.677 -22.703   0.562  1.00  7.08           N  
ATOM   3486  H   ASN A 225       2.652 -19.616   1.043  1.00  7.08           H  
ATOM   3487  HA  ASN A 225       0.884 -21.719   0.299  1.00  7.08           H  
ATOM   3488 1HB  ASN A 225       3.153 -21.533   2.275  1.00  7.08           H  
ATOM   3489 2HB  ASN A 225       2.281 -23.038   1.992  1.00  7.08           H  
ATOM   3490 1HD2 ASN A 225       5.298 -22.914  -0.193  1.00  7.08           H  
ATOM   3491 2HD2 ASN A 225       5.000 -22.766   1.505  1.00  7.08           H  
ATOM   3492  N   GLN A 226       0.391 -20.547   3.327  1.00  7.90           N  
ATOM   3493  CA  GLN A 226      -0.590 -20.583   4.399  1.00  7.90           C  
ATOM   3494  C   GLN A 226      -1.969 -20.198   3.884  1.00  7.90           C  
ATOM   3495  O   GLN A 226      -2.959 -20.850   4.218  1.00  7.90           O  
ATOM   3496  CB  GLN A 226      -0.171 -19.648   5.532  1.00  7.90           C  
ATOM   3497  CG  GLN A 226       1.045 -20.126   6.302  1.00  7.90           C  
ATOM   3498  CD  GLN A 226       1.557 -19.096   7.291  1.00  7.90           C  
ATOM   3499  OE1 GLN A 226       1.218 -17.910   7.222  1.00  7.90           O  
ATOM   3500  NE2 GLN A 226       2.392 -19.545   8.224  1.00  7.90           N  
ATOM   3501  H   GLN A 226       1.187 -19.907   3.386  1.00  7.90           H  
ATOM   3502  HA  GLN A 226      -0.641 -21.603   4.785  1.00  7.90           H  
ATOM   3503 1HB  GLN A 226       0.062 -18.666   5.116  1.00  7.90           H  
ATOM   3504 2HB  GLN A 226      -0.998 -19.523   6.227  1.00  7.90           H  
ATOM   3505 1HG  GLN A 226       0.760 -21.016   6.863  1.00  7.90           H  
ATOM   3506 2HG  GLN A 226       1.836 -20.375   5.609  1.00  7.90           H  
ATOM   3507 1HE2 GLN A 226       2.768 -18.914   8.904  1.00  7.90           H  
ATOM   3508 2HE2 GLN A 226       2.644 -20.513   8.246  1.00  7.90           H  
ATOM   3509  N   GLN A 227      -2.044 -19.181   3.023  1.00  8.76           N  
ATOM   3510  CA  GLN A 227      -3.350 -18.785   2.507  1.00  8.76           C  
ATOM   3511  C   GLN A 227      -3.950 -19.886   1.640  1.00  8.76           C  
ATOM   3512  O   GLN A 227      -5.154 -20.149   1.697  1.00  8.76           O  
ATOM   3513  CB  GLN A 227      -3.278 -17.456   1.761  1.00  8.76           C  
ATOM   3514  CG  GLN A 227      -3.027 -16.273   2.688  1.00  8.76           C  
ATOM   3515  CD  GLN A 227      -2.999 -14.935   1.971  1.00  8.76           C  
ATOM   3516  OE1 GLN A 227      -2.710 -14.837   0.776  1.00  8.76           O  
ATOM   3517  NE2 GLN A 227      -3.314 -13.876   2.713  1.00  8.76           N  
ATOM   3518  H   GLN A 227      -1.201 -18.662   2.762  1.00  8.76           H  
ATOM   3519  HA  GLN A 227      -4.014 -18.637   3.356  1.00  8.76           H  
ATOM   3520 1HB  GLN A 227      -2.463 -17.498   1.031  1.00  8.76           H  
ATOM   3521 2HB  GLN A 227      -4.206 -17.287   1.218  1.00  8.76           H  
ATOM   3522 1HG  GLN A 227      -3.818 -16.250   3.442  1.00  8.76           H  
ATOM   3523 2HG  GLN A 227      -2.060 -16.422   3.173  1.00  8.76           H  
ATOM   3524 1HE2 GLN A 227      -3.319 -12.962   2.307  1.00  8.76           H  
ATOM   3525 2HE2 GLN A 227      -3.546 -13.998   3.679  1.00  8.76           H  
ATOM   3526  N   ILE A 228      -3.105 -20.576   0.879  1.00  9.59           N  
ATOM   3527  CA  ILE A 228      -3.572 -21.675   0.047  1.00  9.59           C  
ATOM   3528  C   ILE A 228      -4.162 -22.781   0.910  1.00  9.59           C  
ATOM   3529  O   ILE A 228      -5.196 -23.358   0.579  1.00  9.59           O  
ATOM   3530  CB  ILE A 228      -2.442 -22.224  -0.828  1.00  9.59           C  
ATOM   3531  CG1 ILE A 228      -2.066 -21.182  -1.872  1.00  9.59           C  
ATOM   3532  CG2 ILE A 228      -2.861 -23.528  -1.471  1.00  9.59           C  
ATOM   3533  CD1 ILE A 228      -0.794 -21.484  -2.590  1.00  9.59           C  
ATOM   3534  H   ILE A 228      -2.119 -20.310   0.859  1.00  9.59           H  
ATOM   3535  HA  ILE A 228      -4.359 -21.300  -0.608  1.00  9.59           H  
ATOM   3536  HB  ILE A 228      -1.564 -22.395  -0.210  1.00  9.59           H  
ATOM   3537 1HG1 ILE A 228      -2.868 -21.118  -2.612  1.00  9.59           H  
ATOM   3538 2HG1 ILE A 228      -1.969 -20.212  -1.391  1.00  9.59           H  
ATOM   3539 1HG2 ILE A 228      -2.045 -23.910  -2.080  1.00  9.59           H  
ATOM   3540 2HG2 ILE A 228      -3.105 -24.252  -0.694  1.00  9.59           H  
ATOM   3541 3HG2 ILE A 228      -3.737 -23.358  -2.097  1.00  9.59           H  
ATOM   3542 1HD1 ILE A 228      -0.616 -20.702  -3.313  1.00  9.59           H  
ATOM   3543 2HD1 ILE A 228       0.028 -21.525  -1.880  1.00  9.59           H  
ATOM   3544 3HD1 ILE A 228      -0.880 -22.438  -3.102  1.00  9.59           H  
ATOM   3545  N   GLN A 229      -3.484 -23.096   2.010  1.00 10.34           N  
ATOM   3546  CA  GLN A 229      -3.958 -24.114   2.937  1.00 10.34           C  
ATOM   3547  C   GLN A 229      -5.286 -23.709   3.596  1.00 10.34           C  
ATOM   3548  O   GLN A 229      -6.160 -24.551   3.809  1.00 10.34           O  
ATOM   3549  CB  GLN A 229      -2.889 -24.357   4.003  1.00 10.34           C  
ATOM   3550  CG  GLN A 229      -1.638 -25.041   3.470  1.00 10.34           C  
ATOM   3551  CD  GLN A 229      -0.519 -25.095   4.495  1.00 10.34           C  
ATOM   3552  OE1 GLN A 229      -0.536 -24.389   5.510  1.00 10.34           O  
ATOM   3553  NE2 GLN A 229       0.474 -25.937   4.232  1.00 10.34           N  
ATOM   3554  H   GLN A 229      -2.608 -22.612   2.208  1.00 10.34           H  
ATOM   3555  HA  GLN A 229      -4.122 -25.034   2.382  1.00 10.34           H  
ATOM   3556 1HB  GLN A 229      -2.588 -23.404   4.433  1.00 10.34           H  
ATOM   3557 2HB  GLN A 229      -3.303 -24.963   4.805  1.00 10.34           H  
ATOM   3558 1HG  GLN A 229      -1.893 -26.063   3.195  1.00 10.34           H  
ATOM   3559 2HG  GLN A 229      -1.283 -24.507   2.595  1.00 10.34           H  
ATOM   3560 1HE2 GLN A 229       1.243 -26.018   4.866  1.00 10.34           H  
ATOM   3561 2HE2 GLN A 229       0.453 -26.489   3.398  1.00 10.34           H  
ATOM   3562  N   GLN A 230      -5.440 -22.411   3.909  1.00 10.97           N  
ATOM   3563  CA  GLN A 230      -6.662 -21.908   4.547  1.00 10.97           C  
ATOM   3564  C   GLN A 230      -7.913 -21.983   3.669  1.00 10.97           C  
ATOM   3565  O   GLN A 230      -8.993 -22.301   4.184  1.00 10.97           O  
ATOM   3566  CB  GLN A 230      -6.478 -20.440   4.956  1.00 10.97           C  
ATOM   3567  CG  GLN A 230      -5.528 -20.214   6.104  1.00 10.97           C  
ATOM   3568  CD  GLN A 230      -5.241 -18.734   6.331  1.00 10.97           C  
ATOM   3569  OE1 GLN A 230      -5.482 -17.882   5.464  1.00 10.97           O  
ATOM   3570  NE2 GLN A 230      -4.721 -18.416   7.511  1.00 10.97           N  
ATOM   3571  H   GLN A 230      -4.668 -21.772   3.739  1.00 10.97           H  
ATOM   3572  HA  GLN A 230      -6.843 -22.495   5.438  1.00 10.97           H  
ATOM   3573 1HB  GLN A 230      -6.130 -19.866   4.103  1.00 10.97           H  
ATOM   3574 2HB  GLN A 230      -7.439 -20.039   5.248  1.00 10.97           H  
ATOM   3575 1HG  GLN A 230      -5.991 -20.607   7.007  1.00 10.97           H  
ATOM   3576 2HG  GLN A 230      -4.602 -20.732   5.919  1.00 10.97           H  
ATOM   3577 1HE2 GLN A 230      -4.510 -17.463   7.726  1.00 10.97           H  
ATOM   3578 2HE2 GLN A 230      -4.541 -19.132   8.187  1.00 10.97           H  
ATOM   3579  N   MET A 231      -7.780 -21.714   2.367  1.00 11.49           N  
ATOM   3580  CA  MET A 231      -8.940 -21.707   1.469  1.00 11.49           C  
ATOM   3581  C   MET A 231      -8.571 -21.486   0.003  1.00 11.49           C  
ATOM   3582  O   MET A 231      -8.945 -22.299  -0.847  1.00 11.49           O  
ATOM   3583  OXT MET A 231      -8.257 -20.353  -0.358  1.00 11.49           O  
ATOM   3584  CB  MET A 231      -9.927 -20.618   1.914  1.00 11.49           C  
ATOM   3585  CG  MET A 231      -9.368 -19.205   1.830  1.00 11.49           C  
ATOM   3586  SD  MET A 231     -10.366 -18.022   2.735  1.00 11.49           S  
ATOM   3587  CE  MET A 231      -9.873 -18.442   4.410  1.00 11.49           C  
ATOM   3588  H   MET A 231      -6.855 -21.452   2.012  1.00 11.49           H  
ATOM   3589  HA  MET A 231      -9.427 -22.679   1.541  1.00 11.49           H  
ATOM   3590 1HB  MET A 231     -10.798 -20.653   1.265  1.00 11.49           H  
ATOM   3591 2HB  MET A 231     -10.286 -20.786   2.919  1.00 11.49           H  
ATOM   3592 1HG  MET A 231      -8.354 -19.187   2.236  1.00 11.49           H  
ATOM   3593 2HG  MET A 231      -9.321 -18.891   0.788  1.00 11.49           H  
ATOM   3594 1HE  MET A 231     -10.404 -17.807   5.117  1.00 11.49           H  
ATOM   3595 2HE  MET A 231     -10.111 -19.490   4.610  1.00 11.49           H  
ATOM   3596 3HE  MET A 231      -8.800 -18.284   4.518  1.00 11.49           H  
TER    3597
ENDMDL
