# Supplementary material for: Pan-kinome of Legionella expanded by a bioinformatics survey
Source: Sci Rep. 2022 Dec 16;12:21782. doi: 10.1038/s41598-022-26109-x (PMC9758233; doi:10.1038/s41598-022-26109-x)
Supplement: Supplementary file 9 — Supplementary Information 9. [file 41598_2022_26109_MOESM9_ESM.zip › S15 - Data - 3D structure models of novel kinases/pdb - protein kinase domains - RoseTTAFold/Lspi_2187_115-352.pdb]

PFRMAT TS
TARGET spir
AUTHOR BAKER-ROBETTA
METHOD    ROSETTA provides both ab initio and
METHOD    comparative models of protein domains.
METHOD    Comparative models are built from structures
METHOD    detected and aligned by HHSEARCH, SPARKS, and
METHOD    Raptor. Loop regions are assembled from fragments and 
METHOD    optimized to fit the aligned template structures.
METHOD    De novo models are built using the Rosetta de
METHOD    novo protocol.  The procedure is fully automated.
MODEL     1
PARENT N/A
REMARK PARENT    N/A
REMARK PARSRC    RoseTTAFold
REMARK SCORE     0.00
ATOM      1  N   THR A   1       1.731  -0.721   0.569  1.00  2.36           N  
ATOM      2  CA  THR A   1       3.074  -0.303   0.952  1.00  2.36           C  
ATOM      3  C   THR A   1       3.125   1.222   1.099  1.00  2.36           C  
ATOM      4  O   THR A   1       2.922   1.756   2.191  1.00  2.36           O  
ATOM      5  CB  THR A   1       4.130  -0.804  -0.073  1.00  2.36           C  
ATOM      6  OG1 THR A   1       3.818  -0.302  -1.380  1.00  2.36           O  
ATOM      7  CG2 THR A   1       4.148  -2.321  -0.118  1.00  2.36           C  
ATOM      8 1H   THR A   1       1.784  -1.367  -0.206  1.00  2.36           H  
ATOM      9 2H   THR A   1       1.281  -1.171   1.353  1.00  2.36           H  
ATOM     10 3H   THR A   1       1.197   0.091   0.296  1.00  2.36           H  
ATOM     11  HA  THR A   1       3.311  -0.740   1.922  1.00  2.36           H  
ATOM     12  HB  THR A   1       5.116  -0.440   0.224  1.00  2.36           H  
ATOM     13  HG1 THR A   1       4.448  -0.666  -2.015  1.00  2.36           H  
ATOM     14 1HG2 THR A   1       4.898  -2.653  -0.837  1.00  2.36           H  
ATOM     15 2HG2 THR A   1       4.393  -2.710   0.871  1.00  2.36           H  
ATOM     16 3HG2 THR A   1       3.168  -2.686  -0.421  1.00  2.36           H  
ATOM     17  N   GLY A   2       3.372   1.910  -0.012  1.00  2.10           N  
ATOM     18  CA  GLY A   2       3.434   3.367  -0.055  1.00  2.10           C  
ATOM     19  C   GLY A   2       4.825   3.878  -0.406  1.00  2.10           C  
ATOM     20  O   GLY A   2       5.814   3.150  -0.287  1.00  2.10           O  
ATOM     21  H   GLY A   2       3.533   1.388  -0.860  1.00  2.10           H  
ATOM     22 1HA  GLY A   2       2.728   3.716  -0.807  1.00  2.10           H  
ATOM     23 2HA  GLY A   2       3.116   3.787   0.898  1.00  2.10           H  
ATOM     24  N   PHE A   3       4.892   5.138  -0.832  1.00  1.92           N  
ATOM     25  CA  PHE A   3       6.170   5.740  -1.228  1.00  1.92           C  
ATOM     26  C   PHE A   3       6.591   6.822  -0.242  1.00  1.92           C  
ATOM     27  O   PHE A   3       5.783   7.630   0.199  1.00  1.92           O  
ATOM     28  CB  PHE A   3       6.071   6.307  -2.644  1.00  1.92           C  
ATOM     29  CG  PHE A   3       5.855   5.244  -3.679  1.00  1.92           C  
ATOM     30  CD1 PHE A   3       4.572   4.788  -3.960  1.00  1.92           C  
ATOM     31  CD2 PHE A   3       6.922   4.690  -4.365  1.00  1.92           C  
ATOM     32  CE1 PHE A   3       4.365   3.804  -4.906  1.00  1.92           C  
ATOM     33  CE2 PHE A   3       6.717   3.706  -5.313  1.00  1.92           C  
ATOM     34  CZ  PHE A   3       5.436   3.263  -5.583  1.00  1.92           C  
ATOM     35  H   PHE A   3       4.014   5.659  -0.878  1.00  1.92           H  
ATOM     36  HA  PHE A   3       6.937   4.966  -1.224  1.00  1.92           H  
ATOM     37 1HB  PHE A   3       5.243   7.016  -2.700  1.00  1.92           H  
ATOM     38 2HB  PHE A   3       6.986   6.846  -2.888  1.00  1.92           H  
ATOM     39  HD1 PHE A   3       3.724   5.218  -3.422  1.00  1.92           H  
ATOM     40  HD2 PHE A   3       7.933   5.039  -4.150  1.00  1.92           H  
ATOM     41  HE1 PHE A   3       3.354   3.456  -5.118  1.00  1.92           H  
ATOM     42  HE2 PHE A   3       7.565   3.278  -5.848  1.00  1.92           H  
ATOM     43  HZ  PHE A   3       5.273   2.487  -6.330  1.00  1.92           H  
ATOM     44  N   LEU A   4       7.854   6.837   0.136  1.00  1.87           N  
ATOM     45  CA  LEU A   4       8.278   7.796   1.150  1.00  1.87           C  
ATOM     46  C   LEU A   4       8.086   9.259   0.703  1.00  1.87           C  
ATOM     47  O   LEU A   4       8.546   9.650  -0.371  1.00  1.87           O  
ATOM     48  CB  LEU A   4       9.758   7.547   1.510  1.00  1.87           C  
ATOM     49  CG  LEU A   4      10.279   8.318   2.740  1.00  1.87           C  
ATOM     50  CD1 LEU A   4       9.595   7.771   3.985  1.00  1.87           C  
ATOM     51  CD2 LEU A   4      11.781   8.186   2.859  1.00  1.87           C  
ATOM     52  H   LEU A   4       8.514   6.175  -0.251  1.00  1.87           H  
ATOM     53  HA  LEU A   4       7.681   7.636   2.046  1.00  1.87           H  
ATOM     54 1HB  LEU A   4       9.892   6.486   1.705  1.00  1.87           H  
ATOM     55 2HB  LEU A   4      10.375   7.823   0.657  1.00  1.87           H  
ATOM     56  HG  LEU A   4      10.020   9.357   2.638  1.00  1.87           H  
ATOM     57 1HD1 LEU A   4       9.922   8.315   4.858  1.00  1.87           H  
ATOM     58 2HD1 LEU A   4       8.541   7.861   3.888  1.00  1.87           H  
ATOM     59 3HD1 LEU A   4       9.850   6.729   4.097  1.00  1.87           H  
ATOM     60 1HD2 LEU A   4      12.126   8.741   3.733  1.00  1.87           H  
ATOM     61 2HD2 LEU A   4      12.047   7.135   2.969  1.00  1.87           H  
ATOM     62 3HD2 LEU A   4      12.255   8.590   1.965  1.00  1.87           H  
ATOM     63  N   LEU A   5       7.429  10.057   1.552  1.00  1.92           N  
ATOM     64  CA  LEU A   5       7.235  11.502   1.371  1.00  1.92           C  
ATOM     65  C   LEU A   5       8.393  12.235   2.024  1.00  1.92           C  
ATOM     66  O   LEU A   5       8.887  13.243   1.518  1.00  1.92           O  
ATOM     67  CB  LEU A   5       5.934  11.997   2.032  1.00  1.92           C  
ATOM     68  CG  LEU A   5       4.615  11.514   1.461  1.00  1.92           C  
ATOM     69  CD1 LEU A   5       3.473  11.942   2.375  1.00  1.92           C  
ATOM     70  CD2 LEU A   5       4.424  12.153   0.084  1.00  1.92           C  
ATOM     71  H   LEU A   5       7.057   9.631   2.386  1.00  1.92           H  
ATOM     72  HA  LEU A   5       7.222  11.732   0.307  1.00  1.92           H  
ATOM     73 1HB  LEU A   5       5.958  11.695   3.078  1.00  1.92           H  
ATOM     74 2HB  LEU A   5       5.928  13.085   1.998  1.00  1.92           H  
ATOM     75  HG  LEU A   5       4.618  10.428   1.387  1.00  1.92           H  
ATOM     76 1HD1 LEU A   5       2.535  11.594   1.952  1.00  1.92           H  
ATOM     77 2HD1 LEU A   5       3.616  11.498   3.359  1.00  1.92           H  
ATOM     78 3HD1 LEU A   5       3.459  13.022   2.461  1.00  1.92           H  
ATOM     79 1HD2 LEU A   5       3.474  11.846  -0.354  1.00  1.92           H  
ATOM     80 2HD2 LEU A   5       4.428  13.237   0.186  1.00  1.92           H  
ATOM     81 3HD2 LEU A   5       5.241  11.848  -0.572  1.00  1.92           H  
ATOM     82  N   GLY A   6       8.824  11.701   3.161  1.00  2.09           N  
ATOM     83  CA  GLY A   6       9.920  12.297   3.921  1.00  2.09           C  
ATOM     84  C   GLY A   6      10.183  11.551   5.220  1.00  2.09           C  
ATOM     85  O   GLY A   6       9.379  10.718   5.648  1.00  2.09           O  
ATOM     86  H   GLY A   6       8.343  10.869   3.503  1.00  2.09           H  
ATOM     87 1HA  GLY A   6      10.824  12.292   3.311  1.00  2.09           H  
ATOM     88 2HA  GLY A   6       9.689  13.340   4.138  1.00  2.09           H  
ATOM     89  N   SER A   7      11.308  11.865   5.863  1.00  2.30           N  
ATOM     90  CA  SER A   7      11.680  11.185   7.102  1.00  2.30           C  
ATOM     91  C   SER A   7      12.704  11.917   7.949  1.00  2.30           C  
ATOM     92  O   SER A   7      13.421  12.797   7.468  1.00  2.30           O  
ATOM     93  CB  SER A   7      12.271   9.836   6.775  1.00  2.30           C  
ATOM     94  OG  SER A   7      13.486   9.973   6.090  1.00  2.30           O  
ATOM     95  H   SER A   7      11.922  12.573   5.480  1.00  2.30           H  
ATOM     96  HA  SER A   7      10.780  11.052   7.704  1.00  2.30           H  
ATOM     97 1HB  SER A   7      12.443   9.302   7.703  1.00  2.30           H  
ATOM     98 2HB  SER A   7      11.577   9.253   6.187  1.00  2.30           H  
ATOM     99  HG  SER A   7      14.051  10.493   6.671  1.00  2.30           H  
ATOM    100  N   GLY A   8      12.820  11.473   9.198  1.00  2.47           N  
ATOM    101  CA  GLY A   8      13.868  11.937  10.097  1.00  2.47           C  
ATOM    102  C   GLY A   8      13.492  11.759  11.561  1.00  2.47           C  
ATOM    103  O   GLY A   8      12.309  11.675  11.915  1.00  2.47           O  
ATOM    104  H   GLY A   8      12.150  10.774   9.532  1.00  2.47           H  
ATOM    105 1HA  GLY A   8      14.787  11.389   9.889  1.00  2.47           H  
ATOM    106 2HA  GLY A   8      14.074  12.988   9.898  1.00  2.47           H  
ATOM    107  N   GLY A   9      14.502  11.738  12.424  1.00  2.52           N  
ATOM    108  CA  GLY A   9      14.244  11.599  13.844  1.00  2.52           C  
ATOM    109  C   GLY A   9      13.518  10.298  14.176  1.00  2.52           C  
ATOM    110  O   GLY A   9      14.007   9.196  13.901  1.00  2.52           O  
ATOM    111  H   GLY A   9      15.453  11.817  12.089  1.00  2.52           H  
ATOM    112 1HA  GLY A   9      15.188  11.636  14.388  1.00  2.52           H  
ATOM    113 2HA  GLY A   9      13.650  12.445  14.187  1.00  2.52           H  
ATOM    114  N   SER A  10      12.352  10.472  14.777  1.00  2.42           N  
ATOM    115  CA  SER A  10      11.470   9.419  15.246  1.00  2.42           C  
ATOM    116  C   SER A  10      10.524   8.782  14.227  1.00  2.42           C  
ATOM    117  O   SER A  10       9.836   7.821  14.582  1.00  2.42           O  
ATOM    118  CB  SER A  10      10.614  10.003  16.347  1.00  2.42           C  
ATOM    119  OG  SER A  10      11.385  10.351  17.465  1.00  2.42           O  
ATOM    120  H   SER A  10      12.058  11.425  14.926  1.00  2.42           H  
ATOM    121  HA  SER A  10      12.097   8.628  15.659  1.00  2.42           H  
ATOM    122 1HB  SER A  10      10.120  10.896  15.962  1.00  2.42           H  
ATOM    123 2HB  SER A  10       9.836   9.318  16.616  1.00  2.42           H  
ATOM    124  HG  SER A  10      10.765  10.678  18.125  1.00  2.42           H  
ATOM    125  N   LYS A  11      10.440   9.297  12.993  1.00  2.19           N  
ATOM    126  CA  LYS A  11       9.443   8.729  12.070  1.00  2.19           C  
ATOM    127  C   LYS A  11       9.715   8.838  10.565  1.00  2.19           C  
ATOM    128  O   LYS A  11      10.574   9.597  10.096  1.00  2.19           O  
ATOM    129  CB  LYS A  11       8.084   9.373  12.333  1.00  2.19           C  
ATOM    130  CG  LYS A  11       7.982  10.805  11.860  1.00  2.19           C  
ATOM    131  CD  LYS A  11       8.582  11.798  12.858  1.00  2.19           C  
ATOM    132  CE  LYS A  11       8.424  13.234  12.352  1.00  2.19           C  
ATOM    133  NZ  LYS A  11       8.944  14.227  13.300  1.00  2.19           N  
ATOM    134  H   LYS A  11      11.043  10.076  12.712  1.00  2.19           H  
ATOM    135  HA  LYS A  11       9.362   7.666  12.289  1.00  2.19           H  
ATOM    136 1HB  LYS A  11       7.334   8.806  11.792  1.00  2.19           H  
ATOM    137 2HB  LYS A  11       7.838   9.325  13.391  1.00  2.19           H  
ATOM    138 1HG  LYS A  11       8.488  10.905  10.900  1.00  2.19           H  
ATOM    139 2HG  LYS A  11       6.935  11.049  11.725  1.00  2.19           H  
ATOM    140 1HD  LYS A  11       8.084  11.706  13.825  1.00  2.19           H  
ATOM    141 2HD  LYS A  11       9.648  11.589  12.986  1.00  2.19           H  
ATOM    142 1HE  LYS A  11       8.960  13.332  11.409  1.00  2.19           H  
ATOM    143 2HE  LYS A  11       7.367  13.441  12.187  1.00  2.19           H  
ATOM    144 1HZ  LYS A  11       8.805  15.144  12.928  1.00  2.19           H  
ATOM    145 2HZ  LYS A  11       8.406  14.149  14.177  1.00  2.19           H  
ATOM    146 3HZ  LYS A  11       9.915  14.072  13.475  1.00  2.19           H  
ATOM    147  N   LYS A  12       8.919   8.071   9.809  1.00  1.93           N  
ATOM    148  CA  LYS A  12       8.918   8.082   8.351  1.00  1.93           C  
ATOM    149  C   LYS A  12       7.481   8.266   7.835  1.00  1.93           C  
ATOM    150  O   LYS A  12       6.560   7.605   8.319  1.00  1.93           O  
ATOM    151  CB  LYS A  12       9.472   6.747   7.850  1.00  1.93           C  
ATOM    152  CG  LYS A  12      10.895   6.443   8.280  1.00  1.93           C  
ATOM    153  CD  LYS A  12      11.401   5.139   7.696  1.00  1.93           C  
ATOM    154  CE  LYS A  12      12.786   4.800   8.253  1.00  1.93           C  
ATOM    155  NZ  LYS A  12      13.332   3.540   7.695  1.00  1.93           N  
ATOM    156  H   LYS A  12       8.284   7.433  10.285  1.00  1.93           H  
ATOM    157  HA  LYS A  12       9.524   8.910   7.988  1.00  1.93           H  
ATOM    158 1HB  LYS A  12       8.844   5.944   8.233  1.00  1.93           H  
ATOM    159 2HB  LYS A  12       9.429   6.718   6.766  1.00  1.93           H  
ATOM    160 1HG  LYS A  12      11.543   7.237   7.958  1.00  1.93           H  
ATOM    161 2HG  LYS A  12      10.939   6.376   9.366  1.00  1.93           H  
ATOM    162 1HD  LYS A  12      10.705   4.332   7.942  1.00  1.93           H  
ATOM    163 2HD  LYS A  12      11.460   5.226   6.610  1.00  1.93           H  
ATOM    164 1HE  LYS A  12      13.478   5.613   8.035  1.00  1.93           H  
ATOM    165 2HE  LYS A  12      12.703   4.686   9.336  1.00  1.93           H  
ATOM    166 1HZ  LYS A  12      14.240   3.359   8.144  1.00  1.93           H  
ATOM    167 2HZ  LYS A  12      12.721   2.774   7.909  1.00  1.93           H  
ATOM    168 3HZ  LYS A  12      13.449   3.608   6.704  1.00  1.93           H  
ATOM    169  N   PHE A  13       7.285   9.118   6.828  1.00  1.68           N  
ATOM    170  CA  PHE A  13       5.945   9.299   6.256  1.00  1.68           C  
ATOM    171  C   PHE A  13       5.832   8.749   4.854  1.00  1.68           C  
ATOM    172  O   PHE A  13       6.603   9.148   3.977  1.00  1.68           O  
ATOM    173  CB  PHE A  13       5.533  10.764   6.200  1.00  1.68           C  
ATOM    174  CG  PHE A  13       5.257  11.408   7.492  1.00  1.68           C  
ATOM    175  CD1 PHE A  13       6.271  11.953   8.240  1.00  1.68           C  
ATOM    176  CD2 PHE A  13       3.949  11.493   7.960  1.00  1.68           C  
ATOM    177  CE1 PHE A  13       5.993  12.574   9.432  1.00  1.68           C  
ATOM    178  CE2 PHE A  13       3.669  12.114   9.155  1.00  1.68           C  
ATOM    179  CZ  PHE A  13       4.695  12.657   9.895  1.00  1.68           C  
ATOM    180  H   PHE A  13       8.065   9.654   6.449  1.00  1.68           H  
ATOM    181  HA  PHE A  13       5.236   8.780   6.886  1.00  1.68           H  
ATOM    182 1HB  PHE A  13       6.322  11.333   5.703  1.00  1.68           H  
ATOM    183 2HB  PHE A  13       4.640  10.852   5.585  1.00  1.68           H  
ATOM    184  HD1 PHE A  13       7.300  11.893   7.874  1.00  1.68           H  
ATOM    185  HD2 PHE A  13       3.142  11.060   7.363  1.00  1.68           H  
ATOM    186  HE1 PHE A  13       6.796  13.003  10.006  1.00  1.68           H  
ATOM    187  HE2 PHE A  13       2.642  12.176   9.511  1.00  1.68           H  
ATOM    188  HZ  PHE A  13       4.486  13.152  10.846  1.00  1.68           H  
ATOM    189  N   TYR A  14       4.840   7.880   4.636  1.00  1.50           N  
ATOM    190  CA  TYR A  14       4.637   7.253   3.333  1.00  1.50           C  
ATOM    191  C   TYR A  14       3.293   7.569   2.693  1.00  1.50           C  
ATOM    192  O   TYR A  14       2.253   7.527   3.336  1.00  1.50           O  
ATOM    193  CB  TYR A  14       4.733   5.738   3.476  1.00  1.50           C  
ATOM    194  CG  TYR A  14       6.069   5.233   3.903  1.00  1.50           C  
ATOM    195  CD1 TYR A  14       6.392   5.168   5.252  1.00  1.50           C  
ATOM    196  CD2 TYR A  14       6.968   4.807   2.949  1.00  1.50           C  
ATOM    197  CE1 TYR A  14       7.614   4.674   5.633  1.00  1.50           C  
ATOM    198  CE2 TYR A  14       8.191   4.321   3.327  1.00  1.50           C  
ATOM    199  CZ  TYR A  14       8.518   4.250   4.664  1.00  1.50           C  
ATOM    200  OH  TYR A  14       9.743   3.752   5.034  1.00  1.50           O  
ATOM    201  H   TYR A  14       4.247   7.618   5.425  1.00  1.50           H  
ATOM    202  HA  TYR A  14       5.410   7.607   2.658  1.00  1.50           H  
ATOM    203 1HB  TYR A  14       3.992   5.395   4.202  1.00  1.50           H  
ATOM    204 2HB  TYR A  14       4.487   5.275   2.519  1.00  1.50           H  
ATOM    205  HD1 TYR A  14       5.676   5.502   6.008  1.00  1.50           H  
ATOM    206  HD2 TYR A  14       6.703   4.853   1.895  1.00  1.50           H  
ATOM    207  HE1 TYR A  14       7.866   4.612   6.686  1.00  1.50           H  
ATOM    208  HE2 TYR A  14       8.900   3.983   2.571  1.00  1.50           H  
ATOM    209  HH  TYR A  14      10.227   3.488   4.246  1.00  1.50           H  
ATOM    210  N   ASP A  15       3.328   7.802   1.392  1.00  1.38           N  
ATOM    211  CA  ASP A  15       2.189   8.109   0.537  1.00  1.38           C  
ATOM    212  C   ASP A  15       1.441   6.859   0.151  1.00  1.38           C  
ATOM    213  O   ASP A  15       2.014   5.975  -0.488  1.00  1.38           O  
ATOM    214  CB  ASP A  15       2.686   8.820  -0.719  1.00  1.38           C  
ATOM    215  CG  ASP A  15       1.615   9.324  -1.695  1.00  1.38           C  
ATOM    216  OD1 ASP A  15       0.512   8.814  -1.728  1.00  1.38           O  
ATOM    217  OD2 ASP A  15       1.927  10.247  -2.417  1.00  1.38           O  
ATOM    218  H   ASP A  15       4.235   7.793   0.949  1.00  1.38           H  
ATOM    219  HA  ASP A  15       1.511   8.768   1.081  1.00  1.38           H  
ATOM    220 1HB  ASP A  15       3.302   9.632  -0.433  1.00  1.38           H  
ATOM    221 2HB  ASP A  15       3.333   8.136  -1.266  1.00  1.38           H  
ATOM    222  N   ILE A  16       0.181   6.752   0.574  1.00  1.29           N  
ATOM    223  CA  ILE A  16      -0.594   5.545   0.318  1.00  1.29           C  
ATOM    224  C   ILE A  16      -1.659   5.775  -0.763  1.00  1.29           C  
ATOM    225  O   ILE A  16      -2.708   5.121  -0.812  1.00  1.29           O  
ATOM    226  CB  ILE A  16      -1.171   4.940   1.616  1.00  1.29           C  
ATOM    227  CG1 ILE A  16      -2.071   5.901   2.338  1.00  1.29           C  
ATOM    228  CG2 ILE A  16      -0.020   4.545   2.517  1.00  1.29           C  
ATOM    229  CD1 ILE A  16      -2.874   5.265   3.469  1.00  1.29           C  
ATOM    230  H   ILE A  16      -0.252   7.537   1.066  1.00  1.29           H  
ATOM    231  HA  ILE A  16       0.086   4.790  -0.069  1.00  1.29           H  
ATOM    232  HB  ILE A  16      -1.756   4.056   1.371  1.00  1.29           H  
ATOM    233 1HG1 ILE A  16      -1.454   6.673   2.768  1.00  1.29           H  
ATOM    234 2HG1 ILE A  16      -2.749   6.355   1.617  1.00  1.29           H  
ATOM    235 1HG2 ILE A  16      -0.421   4.093   3.401  1.00  1.29           H  
ATOM    236 2HG2 ILE A  16       0.622   3.827   2.003  1.00  1.29           H  
ATOM    237 3HG2 ILE A  16       0.567   5.427   2.785  1.00  1.29           H  
ATOM    238 1HD1 ILE A  16      -3.485   6.010   3.964  1.00  1.29           H  
ATOM    239 2HD1 ILE A  16      -3.518   4.487   3.066  1.00  1.29           H  
ATOM    240 3HD1 ILE A  16      -2.211   4.828   4.190  1.00  1.29           H  
ATOM    241  N   GLY A  17      -1.377   6.729  -1.649  1.00  1.22           N  
ATOM    242  CA  GLY A  17      -2.137   6.928  -2.877  1.00  1.22           C  
ATOM    243  C   GLY A  17      -3.437   7.699  -2.772  1.00  1.22           C  
ATOM    244  O   GLY A  17      -3.583   8.773  -3.356  1.00  1.22           O  
ATOM    245  H   GLY A  17      -0.551   7.325  -1.513  1.00  1.22           H  
ATOM    246 1HA  GLY A  17      -1.488   7.441  -3.588  1.00  1.22           H  
ATOM    247 2HA  GLY A  17      -2.345   5.952  -3.314  1.00  1.22           H  
ATOM    248  N   HIS A  18      -4.382   7.197  -1.996  1.00  1.15           N  
ATOM    249  CA  HIS A  18      -5.711   7.820  -1.946  1.00  1.15           C  
ATOM    250  C   HIS A  18      -5.827   9.072  -1.075  1.00  1.15           C  
ATOM    251  O   HIS A  18      -6.694   9.166  -0.210  1.00  1.15           O  
ATOM    252  CB  HIS A  18      -6.716   6.791  -1.447  1.00  1.15           C  
ATOM    253  CG  HIS A  18      -6.888   5.630  -2.382  1.00  1.15           C  
ATOM    254  ND1 HIS A  18      -7.548   5.737  -3.589  1.00  1.15           N  
ATOM    255  CD2 HIS A  18      -6.476   4.344  -2.292  1.00  1.15           C  
ATOM    256  CE1 HIS A  18      -7.540   4.563  -4.198  1.00  1.15           C  
ATOM    257  NE2 HIS A  18      -6.897   3.702  -3.433  1.00  1.15           N  
ATOM    258  H   HIS A  18      -4.161   6.336  -1.492  1.00  1.15           H  
ATOM    259  HA  HIS A  18      -5.997   8.106  -2.958  1.00  1.15           H  
ATOM    260 1HB  HIS A  18      -6.391   6.408  -0.478  1.00  1.15           H  
ATOM    261 2HB  HIS A  18      -7.686   7.267  -1.305  1.00  1.15           H  
ATOM    262  HD2 HIS A  18      -5.914   3.901  -1.467  1.00  1.15           H  
ATOM    263  HE1 HIS A  18      -7.988   4.345  -5.168  1.00  1.15           H  
ATOM    264  HE2 HIS A  18      -6.734   2.728  -3.647  1.00  1.15           H  
ATOM    265  N   GLY A  19      -4.929  10.027  -1.301  1.00  1.09           N  
ATOM    266  CA  GLY A  19      -4.915  11.325  -0.629  1.00  1.09           C  
ATOM    267  C   GLY A  19      -4.330  11.268   0.783  1.00  1.09           C  
ATOM    268  O   GLY A  19      -4.213  12.292   1.449  1.00  1.09           O  
ATOM    269  H   GLY A  19      -4.257   9.843  -2.041  1.00  1.09           H  
ATOM    270 1HA  GLY A  19      -4.338  12.026  -1.230  1.00  1.09           H  
ATOM    271 2HA  GLY A  19      -5.932  11.712  -0.582  1.00  1.09           H  
ATOM    272  N   LYS A  20      -3.959  10.071   1.220  1.00  1.03           N  
ATOM    273  CA  LYS A  20      -3.485   9.814   2.574  1.00  1.03           C  
ATOM    274  C   LYS A  20      -2.024   9.431   2.681  1.00  1.03           C  
ATOM    275  O   LYS A  20      -1.385   9.050   1.695  1.00  1.03           O  
ATOM    276  CB  LYS A  20      -4.329   8.705   3.219  1.00  1.03           C  
ATOM    277  CG  LYS A  20      -5.811   8.980   3.325  1.00  1.03           C  
ATOM    278  CD  LYS A  20      -6.090  10.134   4.268  1.00  1.03           C  
ATOM    279  CE  LYS A  20      -7.581  10.372   4.436  1.00  1.03           C  
ATOM    280  NZ  LYS A  20      -7.854  11.528   5.339  1.00  1.03           N  
ATOM    281  H   LYS A  20      -4.058   9.291   0.588  1.00  1.03           H  
ATOM    282  HA  LYS A  20      -3.623  10.720   3.152  1.00  1.03           H  
ATOM    283 1HB  LYS A  20      -4.239   7.811   2.628  1.00  1.03           H  
ATOM    284 2HB  LYS A  20      -3.950   8.489   4.218  1.00  1.03           H  
ATOM    285 1HG  LYS A  20      -6.212   9.220   2.342  1.00  1.03           H  
ATOM    286 2HG  LYS A  20      -6.315   8.090   3.697  1.00  1.03           H  
ATOM    287 1HD  LYS A  20      -5.641   9.929   5.242  1.00  1.03           H  
ATOM    288 2HD  LYS A  20      -5.640  11.043   3.870  1.00  1.03           H  
ATOM    289 1HE  LYS A  20      -8.015  10.578   3.458  1.00  1.03           H  
ATOM    290 2HE  LYS A  20      -8.046   9.480   4.850  1.00  1.03           H  
ATOM    291 1HZ  LYS A  20      -8.843  11.678   5.427  1.00  1.03           H  
ATOM    292 2HZ  LYS A  20      -7.458  11.350   6.244  1.00  1.03           H  
ATOM    293 3HZ  LYS A  20      -7.415  12.378   4.951  1.00  1.03           H  
ATOM    294  N   ALA A  21      -1.529   9.498   3.910  1.00  1.00           N  
ATOM    295  CA  ALA A  21      -0.181   9.102   4.248  1.00  1.00           C  
ATOM    296  C   ALA A  21      -0.108   8.449   5.620  1.00  1.00           C  
ATOM    297  O   ALA A  21      -0.887   8.766   6.526  1.00  1.00           O  
ATOM    298  CB  ALA A  21       0.734  10.310   4.246  1.00  1.00           C  
ATOM    299  H   ALA A  21      -2.124   9.875   4.634  1.00  1.00           H  
ATOM    300  HA  ALA A  21       0.139   8.381   3.510  1.00  1.00           H  
ATOM    301 1HB  ALA A  21       1.751   9.993   4.481  1.00  1.00           H  
ATOM    302 2HB  ALA A  21       0.710  10.753   3.264  1.00  1.00           H  
ATOM    303 3HB  ALA A  21       0.392  11.032   4.992  1.00  1.00           H  
ATOM    304  N   LEU A  22       0.861   7.553   5.775  1.00  1.00           N  
ATOM    305  CA  LEU A  22       1.081   6.890   7.048  1.00  1.00           C  
ATOM    306  C   LEU A  22       2.381   7.296   7.701  1.00  1.00           C  
ATOM    307  O   LEU A  22       3.432   7.315   7.062  1.00  1.00           O  
ATOM    308  CB  LEU A  22       1.108   5.376   6.850  1.00  1.00           C  
ATOM    309  CG  LEU A  22      -0.120   4.775   6.308  1.00  1.00           C  
ATOM    310  CD1 LEU A  22       0.112   3.314   6.046  1.00  1.00           C  
ATOM    311  CD2 LEU A  22      -1.212   4.957   7.297  1.00  1.00           C  
ATOM    312  H   LEU A  22       1.452   7.347   4.974  1.00  1.00           H  
ATOM    313  HA  LEU A  22       0.267   7.145   7.720  1.00  1.00           H  
ATOM    314 1HB  LEU A  22       1.934   5.121   6.186  1.00  1.00           H  
ATOM    315 2HB  LEU A  22       1.285   4.916   7.821  1.00  1.00           H  
ATOM    316  HG  LEU A  22      -0.378   5.266   5.388  1.00  1.00           H  
ATOM    317 1HD1 LEU A  22      -0.798   2.864   5.647  1.00  1.00           H  
ATOM    318 2HD1 LEU A  22       0.923   3.195   5.324  1.00  1.00           H  
ATOM    319 3HD1 LEU A  22       0.380   2.827   6.969  1.00  1.00           H  
ATOM    320 1HD2 LEU A  22      -2.135   4.524   6.914  1.00  1.00           H  
ATOM    321 2HD2 LEU A  22      -0.939   4.469   8.233  1.00  1.00           H  
ATOM    322 3HD2 LEU A  22      -1.348   6.016   7.469  1.00  1.00           H  
ATOM    323  N   MET A  23       2.291   7.594   8.990  1.00  1.06           N  
ATOM    324  CA  MET A  23       3.422   7.917   9.842  1.00  1.06           C  
ATOM    325  C   MET A  23       3.912   6.697  10.595  1.00  1.06           C  
ATOM    326  O   MET A  23       3.293   6.279  11.586  1.00  1.06           O  
ATOM    327  CB  MET A  23       3.043   8.947  10.870  1.00  1.06           C  
ATOM    328  CG  MET A  23       4.202   9.420  11.720  1.00  1.06           C  
ATOM    329  SD  MET A  23       4.753   8.119  12.919  1.00  1.06           S  
ATOM    330  CE  MET A  23       3.418   7.869  14.056  1.00  1.06           C  
ATOM    331  H   MET A  23       1.371   7.580   9.417  1.00  1.06           H  
ATOM    332  HA  MET A  23       4.240   8.287   9.225  1.00  1.06           H  
ATOM    333 1HB  MET A  23       2.568   9.793  10.393  1.00  1.06           H  
ATOM    334 2HB  MET A  23       2.328   8.508  11.537  1.00  1.06           H  
ATOM    335 1HG  MET A  23       5.036   9.659  11.060  1.00  1.06           H  
ATOM    336 2HG  MET A  23       3.927  10.319  12.274  1.00  1.06           H  
ATOM    337 1HE  MET A  23       3.698   7.102  14.771  1.00  1.06           H  
ATOM    338 2HE  MET A  23       3.219   8.792  14.584  1.00  1.06           H  
ATOM    339 3HE  MET A  23       2.537   7.553  13.516  1.00  1.06           H  
ATOM    340  N   LEU A  24       4.997   6.108  10.133  1.00  1.21           N  
ATOM    341  CA  LEU A  24       5.514   4.915  10.767  1.00  1.21           C  
ATOM    342  C   LEU A  24       6.662   5.330  11.687  1.00  1.21           C  
ATOM    343  O   LEU A  24       7.540   6.087  11.273  1.00  1.21           O  
ATOM    344  CB  LEU A  24       6.022   3.908   9.731  1.00  1.21           C  
ATOM    345  CG  LEU A  24       4.981   2.962   9.095  1.00  1.21           C  
ATOM    346  CD1 LEU A  24       3.894   3.765   8.379  1.00  1.21           C  
ATOM    347  CD2 LEU A  24       5.690   2.037   8.137  1.00  1.21           C  
ATOM    348  H   LEU A  24       5.482   6.517   9.334  1.00  1.21           H  
ATOM    349  HA  LEU A  24       4.707   4.442  11.301  1.00  1.21           H  
ATOM    350 1HB  LEU A  24       6.496   4.468   8.919  1.00  1.21           H  
ATOM    351 2HB  LEU A  24       6.787   3.287  10.205  1.00  1.21           H  
ATOM    352  HG  LEU A  24       4.518   2.378   9.857  1.00  1.21           H  
ATOM    353 1HD1 LEU A  24       3.167   3.079   7.941  1.00  1.21           H  
ATOM    354 2HD1 LEU A  24       3.390   4.407   9.090  1.00  1.21           H  
ATOM    355 3HD1 LEU A  24       4.338   4.373   7.594  1.00  1.21           H  
ATOM    356 1HD2 LEU A  24       4.969   1.349   7.694  1.00  1.21           H  
ATOM    357 2HD2 LEU A  24       6.165   2.622   7.351  1.00  1.21           H  
ATOM    358 3HD2 LEU A  24       6.448   1.472   8.673  1.00  1.21           H  
ATOM    359  N   PRO A  25       6.691   4.904  12.947  1.00  1.47           N  
ATOM    360  CA  PRO A  25       7.754   5.180  13.878  1.00  1.47           C  
ATOM    361  C   PRO A  25       9.071   4.649  13.355  1.00  1.47           C  
ATOM    362  O   PRO A  25       9.103   3.738  12.527  1.00  1.47           O  
ATOM    363  CB  PRO A  25       7.314   4.441  15.127  1.00  1.47           C  
ATOM    364  CG  PRO A  25       5.836   4.337  15.016  1.00  1.47           C  
ATOM    365  CD  PRO A  25       5.552   4.186  13.546  1.00  1.47           C  
ATOM    366  HA  PRO A  25       7.811   6.265  14.057  1.00  1.47           H  
ATOM    367 1HB  PRO A  25       7.838   3.477  15.211  1.00  1.47           H  
ATOM    368 2HB  PRO A  25       7.608   5.036  15.965  1.00  1.47           H  
ATOM    369 1HG  PRO A  25       5.459   3.497  15.623  1.00  1.47           H  
ATOM    370 2HG  PRO A  25       5.403   5.250  15.430  1.00  1.47           H  
ATOM    371 1HD  PRO A  25       5.551   3.139  13.250  1.00  1.47           H  
ATOM    372 2HD  PRO A  25       4.594   4.699  13.367  1.00  1.47           H  
ATOM    373  N   ASN A  26      10.166   5.219  13.804  1.00  1.87           N  
ATOM    374  CA  ASN A  26      11.449   4.730  13.350  1.00  1.87           C  
ATOM    375  C   ASN A  26      11.630   3.256  13.689  1.00  1.87           C  
ATOM    376  O   ASN A  26      11.971   2.885  14.812  1.00  1.87           O  
ATOM    377  CB  ASN A  26      12.542   5.569  13.971  1.00  1.87           C  
ATOM    378  CG  ASN A  26      13.929   5.211  13.532  1.00  1.87           C  
ATOM    379  OD1 ASN A  26      14.300   4.046  13.233  1.00  1.87           O  
ATOM    380  ND2 ASN A  26      14.752   6.238  13.473  1.00  1.87           N  
ATOM    381  H   ASN A  26      10.106   6.014  14.434  1.00  1.87           H  
ATOM    382  HA  ASN A  26      11.493   4.832  12.264  1.00  1.87           H  
ATOM    383 1HB  ASN A  26      12.373   6.614  13.715  1.00  1.87           H  
ATOM    384 2HB  ASN A  26      12.484   5.491  15.055  1.00  1.87           H  
ATOM    385 1HD2 ASN A  26      15.700   6.104  13.184  1.00  1.87           H  
ATOM    386 2HD2 ASN A  26      14.423   7.183  13.707  1.00  1.87           H  
ATOM    387  N   LEU A  27      11.503   2.435  12.648  1.00  2.45           N  
ATOM    388  CA  LEU A  27      11.584   0.980  12.731  1.00  2.45           C  
ATOM    389  C   LEU A  27      12.998   0.422  12.580  1.00  2.45           C  
ATOM    390  O   LEU A  27      13.168  -0.796  12.511  1.00  2.45           O  
ATOM    391  CB  LEU A  27      10.744   0.321  11.623  1.00  2.45           C  
ATOM    392  CG  LEU A  27       9.233   0.600  11.604  1.00  2.45           C  
ATOM    393  CD1 LEU A  27       8.631  -0.100  10.402  1.00  2.45           C  
ATOM    394  CD2 LEU A  27       8.588   0.162  12.916  1.00  2.45           C  
ATOM    395  H   LEU A  27      11.185   2.867  11.793  1.00  2.45           H  
ATOM    396  HA  LEU A  27      11.198   0.689  13.700  1.00  2.45           H  
ATOM    397 1HB  LEU A  27      11.147   0.641  10.664  1.00  2.45           H  
ATOM    398 2HB  LEU A  27      10.873  -0.756  11.697  1.00  2.45           H  
ATOM    399  HG  LEU A  27       9.071   1.652  11.464  1.00  2.45           H  
ATOM    400 1HD1 LEU A  27       7.597   0.120  10.357  1.00  2.45           H  
ATOM    401 2HD1 LEU A  27       9.111   0.257   9.494  1.00  2.45           H  
ATOM    402 3HD1 LEU A  27       8.773  -1.176  10.491  1.00  2.45           H  
ATOM    403 1HD2 LEU A  27       7.524   0.379  12.887  1.00  2.45           H  
ATOM    404 2HD2 LEU A  27       8.733  -0.905  13.060  1.00  2.45           H  
ATOM    405 3HD2 LEU A  27       9.044   0.712  13.740  1.00  2.45           H  
ATOM    406  N   ASP A  28      13.996   1.297  12.450  1.00  3.21           N  
ATOM    407  CA  ASP A  28      15.385   0.854  12.290  1.00  3.21           C  
ATOM    408  C   ASP A  28      16.018   0.784  13.675  1.00  3.21           C  
ATOM    409  O   ASP A  28      16.920  -0.013  13.943  1.00  3.21           O  
ATOM    410  CB  ASP A  28      16.171   1.802  11.377  1.00  3.21           C  
ATOM    411  CG  ASP A  28      15.604   1.857   9.937  1.00  3.21           C  
ATOM    412  OD1 ASP A  28      15.472   0.827   9.324  1.00  3.21           O  
ATOM    413  OD2 ASP A  28      15.313   2.946   9.462  1.00  3.21           O  
ATOM    414  H   ASP A  28      13.805   2.292  12.537  1.00  3.21           H  
ATOM    415  HA  ASP A  28      15.396  -0.145  11.853  1.00  3.21           H  
ATOM    416 1HB  ASP A  28      16.158   2.806  11.801  1.00  3.21           H  
ATOM    417 2HB  ASP A  28      17.211   1.481  11.333  1.00  3.21           H  
ATOM    418  N   ALA A  29      15.505   1.640  14.546  1.00  4.04           N  
ATOM    419  CA  ALA A  29      15.904   1.777  15.937  1.00  4.04           C  
ATOM    420  C   ALA A  29      15.357   0.615  16.761  1.00  4.04           C  
ATOM    421  O   ALA A  29      14.643  -0.241  16.252  1.00  4.04           O  
ATOM    422  CB  ALA A  29      15.386   3.092  16.496  1.00  4.04           C  
ATOM    423  H   ALA A  29      14.800   2.285  14.194  1.00  4.04           H  
ATOM    424  HA  ALA A  29      16.992   1.753  15.989  1.00  4.04           H  
ATOM    425 1HB  ALA A  29      15.690   3.207  17.531  1.00  4.04           H  
ATOM    426 2HB  ALA A  29      15.789   3.914  15.906  1.00  4.04           H  
ATOM    427 3HB  ALA A  29      14.295   3.104  16.432  1.00  4.04           H  
ATOM    428  N   LYS A  30      15.631   0.628  18.073  1.00  4.76           N  
ATOM    429  CA  LYS A  30      15.177  -0.412  19.022  1.00  4.76           C  
ATOM    430  C   LYS A  30      13.709  -0.194  19.438  1.00  4.76           C  
ATOM    431  O   LYS A  30      13.207  -0.726  20.439  1.00  4.76           O  
ATOM    432  CB  LYS A  30      16.073  -0.426  20.257  1.00  4.76           C  
ATOM    433  CG  LYS A  30      17.510  -0.857  19.983  1.00  4.76           C  
ATOM    434  CD  LYS A  30      18.337  -0.878  21.266  1.00  4.76           C  
ATOM    435  CE  LYS A  30      19.773  -1.315  20.999  1.00  4.76           C  
ATOM    436  NZ  LYS A  30      20.594  -1.316  22.243  1.00  4.76           N  
ATOM    437  H   LYS A  30      16.219   1.366  18.432  1.00  4.76           H  
ATOM    438  HA  LYS A  30      15.241  -1.381  18.527  1.00  4.76           H  
ATOM    439 1HB  LYS A  30      16.099   0.568  20.702  1.00  4.76           H  
ATOM    440 2HB  LYS A  30      15.655  -1.106  21.001  1.00  4.76           H  
ATOM    441 1HG  LYS A  30      17.511  -1.856  19.545  1.00  4.76           H  
ATOM    442 2HG  LYS A  30      17.969  -0.168  19.275  1.00  4.76           H  
ATOM    443 1HD  LYS A  30      18.345   0.118  21.709  1.00  4.76           H  
ATOM    444 2HD  LYS A  30      17.883  -1.569  21.977  1.00  4.76           H  
ATOM    445 1HE  LYS A  30      19.767  -2.320  20.578  1.00  4.76           H  
ATOM    446 2HE  LYS A  30      20.224  -0.633  20.278  1.00  4.76           H  
ATOM    447 1HZ  LYS A  30      21.536  -1.610  22.025  1.00  4.76           H  
ATOM    448 2HZ  LYS A  30      20.614  -0.385  22.634  1.00  4.76           H  
ATOM    449 3HZ  LYS A  30      20.189  -1.954  22.913  1.00  4.76           H  
ATOM    450  N   TYR A  31      13.058   0.676  18.688  1.00  5.17           N  
ATOM    451  CA  TYR A  31      11.665   1.016  18.801  1.00  5.17           C  
ATOM    452  C   TYR A  31      11.328   1.597  20.147  1.00  5.17           C  
ATOM    453  O   TYR A  31      10.184   1.491  20.553  1.00  5.17           O  
ATOM    454  CB  TYR A  31      10.777  -0.234  18.651  1.00  5.17           C  
ATOM    455  CG  TYR A  31      11.088  -1.163  17.489  1.00  5.17           C  
ATOM    456  CD1 TYR A  31      11.767  -2.349  17.753  1.00  5.17           C  
ATOM    457  CD2 TYR A  31      10.713  -0.864  16.193  1.00  5.17           C  
ATOM    458  CE1 TYR A  31      12.067  -3.221  16.740  1.00  5.17           C  
ATOM    459  CE2 TYR A  31      11.021  -1.756  15.173  1.00  5.17           C  
ATOM    460  CZ  TYR A  31      11.692  -2.922  15.447  1.00  5.17           C  
ATOM    461  OH  TYR A  31      11.998  -3.797  14.429  1.00  5.17           O  
ATOM    462  H   TYR A  31      13.563   1.080  17.919  1.00  5.17           H  
ATOM    463  HA  TYR A  31      11.435   1.743  18.027  1.00  5.17           H  
ATOM    464 1HB  TYR A  31      10.820  -0.820  19.570  1.00  5.17           H  
ATOM    465 2HB  TYR A  31       9.744   0.088  18.543  1.00  5.17           H  
ATOM    466  HD1 TYR A  31      12.062  -2.587  18.774  1.00  5.17           H  
ATOM    467  HD2 TYR A  31      10.181   0.064  15.972  1.00  5.17           H  
ATOM    468  HE1 TYR A  31      12.600  -4.145  16.960  1.00  5.17           H  
ATOM    469  HE2 TYR A  31      10.737  -1.542  14.150  1.00  5.17           H  
ATOM    470  HH  TYR A  31      11.836  -3.371  13.580  1.00  5.17           H  
ATOM    471  N   ILE A  32      12.309   2.186  20.854  1.00  5.13           N  
ATOM    472  CA  ILE A  32      12.198   2.731  22.236  1.00  5.13           C  
ATOM    473  C   ILE A  32      11.213   1.988  23.186  1.00  5.13           C  
ATOM    474  O   ILE A  32      10.784   2.550  24.194  1.00  5.13           O  
ATOM    475  CB  ILE A  32      11.745   4.213  22.210  1.00  5.13           C  
ATOM    476  CG1 ILE A  32      10.329   4.328  21.635  1.00  5.13           C  
ATOM    477  CG2 ILE A  32      12.700   5.027  21.346  1.00  5.13           C  
ATOM    478  CD1 ILE A  32       9.691   5.678  21.781  1.00  5.13           C  
ATOM    479  H   ILE A  32      13.211   2.231  20.411  1.00  5.13           H  
ATOM    480  HA  ILE A  32      13.189   2.683  22.686  1.00  5.13           H  
ATOM    481  HB  ILE A  32      11.730   4.609  23.224  1.00  5.13           H  
ATOM    482 1HG1 ILE A  32      10.369   4.111  20.605  1.00  5.13           H  
ATOM    483 2HG1 ILE A  32       9.689   3.586  22.123  1.00  5.13           H  
ATOM    484 1HG2 ILE A  32      12.378   6.068  21.331  1.00  5.13           H  
ATOM    485 2HG2 ILE A  32      13.707   4.963  21.756  1.00  5.13           H  
ATOM    486 3HG2 ILE A  32      12.696   4.634  20.329  1.00  5.13           H  
ATOM    487 1HD1 ILE A  32       8.696   5.654  21.346  1.00  5.13           H  
ATOM    488 2HD1 ILE A  32       9.612   5.929  22.838  1.00  5.13           H  
ATOM    489 3HD1 ILE A  32      10.291   6.427  21.274  1.00  5.13           H  
ATOM    490  N   GLY A  33      10.846   0.752  22.844  1.00  4.71           N  
ATOM    491  CA  GLY A  33       9.812  -0.014  23.516  1.00  4.71           C  
ATOM    492  C   GLY A  33       8.549   0.183  22.671  1.00  4.71           C  
ATOM    493  O   GLY A  33       7.983   1.283  22.640  1.00  4.71           O  
ATOM    494  H   GLY A  33      11.309   0.337  22.030  1.00  4.71           H  
ATOM    495 1HA  GLY A  33      10.089  -1.067  23.556  1.00  4.71           H  
ATOM    496 2HA  GLY A  33       9.663   0.351  24.532  1.00  4.71           H  
ATOM    497  N   LYS A  34       8.038  -0.884  22.058  1.00  4.09           N  
ATOM    498  CA  LYS A  34       6.887  -0.730  21.162  1.00  4.09           C  
ATOM    499  C   LYS A  34       5.667  -0.166  21.885  1.00  4.09           C  
ATOM    500  O   LYS A  34       4.865   0.569  21.299  1.00  4.09           O  
ATOM    501  CB  LYS A  34       6.562  -2.058  20.488  1.00  4.09           C  
ATOM    502  CG  LYS A  34       7.619  -2.484  19.451  1.00  4.09           C  
ATOM    503  CD  LYS A  34       7.279  -3.821  18.820  1.00  4.09           C  
ATOM    504  CE  LYS A  34       8.331  -4.248  17.803  1.00  4.09           C  
ATOM    505  NZ  LYS A  34       8.018  -5.586  17.229  1.00  4.09           N  
ATOM    506  H   LYS A  34       8.492  -1.783  22.147  1.00  4.09           H  
ATOM    507  HA  LYS A  34       7.161  -0.020  20.382  1.00  4.09           H  
ATOM    508 1HB  LYS A  34       6.481  -2.843  21.239  1.00  4.09           H  
ATOM    509 2HB  LYS A  34       5.598  -1.986  19.982  1.00  4.09           H  
ATOM    510 1HG  LYS A  34       7.681  -1.729  18.666  1.00  4.09           H  
ATOM    511 2HG  LYS A  34       8.594  -2.553  19.935  1.00  4.09           H  
ATOM    512 1HD  LYS A  34       7.210  -4.583  19.598  1.00  4.09           H  
ATOM    513 2HD  LYS A  34       6.312  -3.751  18.318  1.00  4.09           H  
ATOM    514 1HE  LYS A  34       8.372  -3.514  16.997  1.00  4.09           H  
ATOM    515 2HE  LYS A  34       9.306  -4.290  18.289  1.00  4.09           H  
ATOM    516 1HZ  LYS A  34       8.732  -5.840  16.560  1.00  4.09           H  
ATOM    517 2HZ  LYS A  34       7.991  -6.272  17.970  1.00  4.09           H  
ATOM    518 3HZ  LYS A  34       7.120  -5.550  16.770  1.00  4.09           H  
ATOM    519  N   LYS A  35       5.541  -0.494  23.171  1.00  3.46           N  
ATOM    520  CA  LYS A  35       4.436  -0.005  23.981  1.00  3.46           C  
ATOM    521  C   LYS A  35       4.476   1.516  24.100  1.00  3.46           C  
ATOM    522  O   LYS A  35       3.437   2.156  24.280  1.00  3.46           O  
ATOM    523  CB  LYS A  35       4.466  -0.632  25.371  1.00  3.46           C  
ATOM    524  CG  LYS A  35       4.118  -2.116  25.401  1.00  3.46           C  
ATOM    525  CD  LYS A  35       4.175  -2.672  26.821  1.00  3.46           C  
ATOM    526  CE  LYS A  35       3.823  -4.153  26.855  1.00  3.46           C  
ATOM    527  NZ  LYS A  35       3.908  -4.711  28.232  1.00  3.46           N  
ATOM    528  H   LYS A  35       6.234  -1.095  23.588  1.00  3.46           H  
ATOM    529  HA  LYS A  35       3.501  -0.280  23.493  1.00  3.46           H  
ATOM    530 1HB  LYS A  35       5.460  -0.508  25.801  1.00  3.46           H  
ATOM    531 2HB  LYS A  35       3.763  -0.109  26.018  1.00  3.46           H  
ATOM    532 1HG  LYS A  35       3.113  -2.259  25.001  1.00  3.46           H  
ATOM    533 2HG  LYS A  35       4.820  -2.665  24.775  1.00  3.46           H  
ATOM    534 1HD  LYS A  35       5.179  -2.537  27.224  1.00  3.46           H  
ATOM    535 2HD  LYS A  35       3.473  -2.128  27.453  1.00  3.46           H  
ATOM    536 1HE  LYS A  35       2.808  -4.287  26.481  1.00  3.46           H  
ATOM    537 2HE  LYS A  35       4.511  -4.698  26.210  1.00  3.46           H  
ATOM    538 1HZ  LYS A  35       3.669  -5.692  28.214  1.00  3.46           H  
ATOM    539 2HZ  LYS A  35       4.850  -4.601  28.583  1.00  3.46           H  
ATOM    540 3HZ  LYS A  35       3.265  -4.219  28.836  1.00  3.46           H  
ATOM    541  N   ASP A  36       5.681   2.102  24.059  1.00  2.92           N  
ATOM    542  CA  ASP A  36       5.800   3.538  24.213  1.00  2.92           C  
ATOM    543  C   ASP A  36       5.333   4.161  22.922  1.00  2.92           C  
ATOM    544  O   ASP A  36       4.627   5.168  22.941  1.00  2.92           O  
ATOM    545  CB  ASP A  36       7.226   3.981  24.544  1.00  2.92           C  
ATOM    546  CG  ASP A  36       7.287   5.421  25.164  1.00  2.92           C  
ATOM    547  OD1 ASP A  36       6.764   5.600  26.266  1.00  2.92           O  
ATOM    548  OD2 ASP A  36       7.838   6.303  24.553  1.00  2.92           O  
ATOM    549  H   ASP A  36       6.518   1.564  23.854  1.00  2.92           H  
ATOM    550  HA  ASP A  36       5.138   3.870  25.007  1.00  2.92           H  
ATOM    551 1HB  ASP A  36       7.683   3.270  25.232  1.00  2.92           H  
ATOM    552 2HB  ASP A  36       7.824   3.961  23.631  1.00  2.92           H  
ATOM    553  N   TRP A  37       5.688   3.551  21.783  1.00  2.49           N  
ATOM    554  CA  TRP A  37       5.219   4.154  20.542  1.00  2.49           C  
ATOM    555  C   TRP A  37       3.715   4.134  20.506  1.00  2.49           C  
ATOM    556  O   TRP A  37       3.085   5.108  20.100  1.00  2.49           O  
ATOM    557  CB  TRP A  37       5.663   3.435  19.280  1.00  2.49           C  
ATOM    558  CG  TRP A  37       7.036   3.641  18.889  1.00  2.49           C  
ATOM    559  CD1 TRP A  37       7.964   2.697  18.722  1.00  2.49           C  
ATOM    560  CD2 TRP A  37       7.694   4.890  18.640  1.00  2.49           C  
ATOM    561  NE1 TRP A  37       9.134   3.258  18.344  1.00  2.49           N  
ATOM    562  CE2 TRP A  37       9.004   4.585  18.303  1.00  2.49           C  
ATOM    563  CE3 TRP A  37       7.286   6.225  18.674  1.00  2.49           C  
ATOM    564  CZ2 TRP A  37       9.928   5.544  18.003  1.00  2.49           C  
ATOM    565  CZ3 TRP A  37       8.226   7.201  18.376  1.00  2.49           C  
ATOM    566  CH2 TRP A  37       9.520   6.851  18.053  1.00  2.49           C  
ATOM    567  H   TRP A  37       6.283   2.718  21.811  1.00  2.49           H  
ATOM    568  HA  TRP A  37       5.557   5.184  20.498  1.00  2.49           H  
ATOM    569 1HB  TRP A  37       5.519   2.362  19.420  1.00  2.49           H  
ATOM    570 2HB  TRP A  37       5.023   3.737  18.450  1.00  2.49           H  
ATOM    571  HD1 TRP A  37       7.800   1.632  18.850  1.00  2.49           H  
ATOM    572  HE1 TRP A  37       9.967   2.766  18.153  1.00  2.49           H  
ATOM    573  HE3 TRP A  37       6.261   6.491  18.935  1.00  2.49           H  
ATOM    574  HZ2 TRP A  37      10.958   5.295  17.744  1.00  2.49           H  
ATOM    575  HZ3 TRP A  37       7.917   8.246  18.410  1.00  2.49           H  
ATOM    576  HH2 TRP A  37      10.245   7.616  17.834  1.00  2.49           H  
ATOM    577  N   ALA A  38       3.127   3.026  20.955  1.00  2.18           N  
ATOM    578  CA  ALA A  38       1.684   2.932  20.937  1.00  2.18           C  
ATOM    579  C   ALA A  38       1.070   4.032  21.793  1.00  2.18           C  
ATOM    580  O   ALA A  38       0.143   4.714  21.350  1.00  2.18           O  
ATOM    581  CB  ALA A  38       1.258   1.568  21.437  1.00  2.18           C  
ATOM    582  H   ALA A  38       3.695   2.237  21.272  1.00  2.18           H  
ATOM    583  HA  ALA A  38       1.343   3.064  19.912  1.00  2.18           H  
ATOM    584 1HB  ALA A  38       0.183   1.490  21.407  1.00  2.18           H  
ATOM    585 2HB  ALA A  38       1.699   0.797  20.806  1.00  2.18           H  
ATOM    586 3HB  ALA A  38       1.603   1.438  22.461  1.00  2.18           H  
ATOM    587  N   ARG A  39       1.651   4.296  22.972  1.00  1.97           N  
ATOM    588  CA  ARG A  39       1.153   5.373  23.820  1.00  1.97           C  
ATOM    589  C   ARG A  39       1.286   6.735  23.152  1.00  1.97           C  
ATOM    590  O   ARG A  39       0.372   7.555  23.206  1.00  1.97           O  
ATOM    591  CB  ARG A  39       1.890   5.405  25.152  1.00  1.97           C  
ATOM    592  CG  ARG A  39       1.527   4.285  26.132  1.00  1.97           C  
ATOM    593  CD  ARG A  39       2.073   4.558  27.496  1.00  1.97           C  
ATOM    594  NE  ARG A  39       3.532   4.486  27.537  1.00  1.97           N  
ATOM    595  CZ  ARG A  39       4.239   3.372  27.815  1.00  1.97           C  
ATOM    596  NH1 ARG A  39       3.623   2.242  28.108  1.00  1.97           N  
ATOM    597  NH2 ARG A  39       5.555   3.427  27.797  1.00  1.97           N  
ATOM    598  H   ARG A  39       2.421   3.710  23.307  1.00  1.97           H  
ATOM    599  HA  ARG A  39       0.097   5.189  24.016  1.00  1.97           H  
ATOM    600 1HB  ARG A  39       2.962   5.337  24.966  1.00  1.97           H  
ATOM    601 2HB  ARG A  39       1.707   6.359  25.645  1.00  1.97           H  
ATOM    602 1HG  ARG A  39       0.444   4.202  26.203  1.00  1.97           H  
ATOM    603 2HG  ARG A  39       1.936   3.346  25.784  1.00  1.97           H  
ATOM    604 1HD  ARG A  39       1.775   5.556  27.811  1.00  1.97           H  
ATOM    605 2HD  ARG A  39       1.678   3.823  28.196  1.00  1.97           H  
ATOM    606  HE  ARG A  39       4.063   5.326  27.310  1.00  1.97           H  
ATOM    607 1HH1 ARG A  39       2.614   2.206  28.118  1.00  1.97           H  
ATOM    608 2HH1 ARG A  39       4.161   1.416  28.318  1.00  1.97           H  
ATOM    609 1HH2 ARG A  39       6.020   4.319  27.542  1.00  1.97           H  
ATOM    610 2HH2 ARG A  39       6.104   2.612  28.003  1.00  1.97           H  
ATOM    611  N   ILE A  40       2.397   6.962  22.459  1.00  1.82           N  
ATOM    612  CA  ILE A  40       2.609   8.237  21.787  1.00  1.82           C  
ATOM    613  C   ILE A  40       1.562   8.458  20.706  1.00  1.82           C  
ATOM    614  O   ILE A  40       0.982   9.540  20.599  1.00  1.82           O  
ATOM    615  CB  ILE A  40       4.014   8.279  21.163  1.00  1.82           C  
ATOM    616  CG1 ILE A  40       5.065   8.319  22.279  1.00  1.82           C  
ATOM    617  CG2 ILE A  40       4.137   9.475  20.250  1.00  1.82           C  
ATOM    618  CD1 ILE A  40       6.469   8.042  21.824  1.00  1.82           C  
ATOM    619  H   ILE A  40       3.128   6.250  22.436  1.00  1.82           H  
ATOM    620  HA  ILE A  40       2.525   9.034  22.519  1.00  1.82           H  
ATOM    621  HB  ILE A  40       4.182   7.372  20.590  1.00  1.82           H  
ATOM    622 1HG1 ILE A  40       5.049   9.300  22.713  1.00  1.82           H  
ATOM    623 2HG1 ILE A  40       4.801   7.598  23.048  1.00  1.82           H  
ATOM    624 1HG2 ILE A  40       5.131   9.494  19.808  1.00  1.82           H  
ATOM    625 2HG2 ILE A  40       3.390   9.410  19.459  1.00  1.82           H  
ATOM    626 3HG2 ILE A  40       3.976  10.376  20.825  1.00  1.82           H  
ATOM    627 1HD1 ILE A  40       7.145   8.101  22.682  1.00  1.82           H  
ATOM    628 2HD1 ILE A  40       6.520   7.048  21.406  1.00  1.82           H  
ATOM    629 3HD1 ILE A  40       6.764   8.770  21.075  1.00  1.82           H  
ATOM    630  N   ILE A  41       1.329   7.426  19.911  1.00  1.72           N  
ATOM    631  CA  ILE A  41       0.378   7.443  18.813  1.00  1.72           C  
ATOM    632  C   ILE A  41      -1.069   7.583  19.265  1.00  1.72           C  
ATOM    633  O   ILE A  41      -1.820   8.420  18.741  1.00  1.72           O  
ATOM    634  CB  ILE A  41       0.605   6.167  18.005  1.00  1.72           C  
ATOM    635  CG1 ILE A  41       1.942   6.292  17.342  1.00  1.72           C  
ATOM    636  CG2 ILE A  41      -0.457   5.837  17.038  1.00  1.72           C  
ATOM    637  CD1 ILE A  41       2.379   5.047  16.756  1.00  1.72           C  
ATOM    638  H   ILE A  41       1.860   6.569  20.072  1.00  1.72           H  
ATOM    639  HA  ILE A  41       0.614   8.292  18.177  1.00  1.72           H  
ATOM    640  HB  ILE A  41       0.685   5.339  18.709  1.00  1.72           H  
ATOM    641 1HG1 ILE A  41       1.886   7.046  16.566  1.00  1.72           H  
ATOM    642 2HG1 ILE A  41       2.681   6.606  18.079  1.00  1.72           H  
ATOM    643 1HG2 ILE A  41      -0.167   4.934  16.552  1.00  1.72           H  
ATOM    644 2HG2 ILE A  41      -1.410   5.705  17.551  1.00  1.72           H  
ATOM    645 3HG2 ILE A  41      -0.543   6.582  16.331  1.00  1.72           H  
ATOM    646 1HD1 ILE A  41       3.333   5.176  16.290  1.00  1.72           H  
ATOM    647 2HD1 ILE A  41       2.452   4.277  17.526  1.00  1.72           H  
ATOM    648 3HD1 ILE A  41       1.651   4.766  16.026  1.00  1.72           H  
ATOM    649  N   TYR A  42      -1.480   6.811  20.259  1.00  1.67           N  
ATOM    650  CA  TYR A  42      -2.856   6.950  20.692  1.00  1.67           C  
ATOM    651  C   TYR A  42      -3.080   8.332  21.293  1.00  1.67           C  
ATOM    652  O   TYR A  42      -4.092   8.979  21.006  1.00  1.67           O  
ATOM    653  CB  TYR A  42      -3.227   5.846  21.674  1.00  1.67           C  
ATOM    654  CG  TYR A  42      -3.334   4.485  20.998  1.00  1.67           C  
ATOM    655  CD1 TYR A  42      -2.592   3.409  21.461  1.00  1.67           C  
ATOM    656  CD2 TYR A  42      -4.159   4.327  19.893  1.00  1.67           C  
ATOM    657  CE1 TYR A  42      -2.675   2.185  20.824  1.00  1.67           C  
ATOM    658  CE2 TYR A  42      -4.244   3.104  19.261  1.00  1.67           C  
ATOM    659  CZ  TYR A  42      -3.499   2.035  19.723  1.00  1.67           C  
ATOM    660  OH  TYR A  42      -3.567   0.812  19.081  1.00  1.67           O  
ATOM    661  H   TYR A  42      -0.858   6.126  20.691  1.00  1.67           H  
ATOM    662  HA  TYR A  42      -3.501   6.861  19.816  1.00  1.67           H  
ATOM    663 1HB  TYR A  42      -2.462   5.785  22.455  1.00  1.67           H  
ATOM    664 2HB  TYR A  42      -4.177   6.078  22.152  1.00  1.67           H  
ATOM    665  HD1 TYR A  42      -1.939   3.529  22.326  1.00  1.67           H  
ATOM    666  HD2 TYR A  42      -4.739   5.173  19.521  1.00  1.67           H  
ATOM    667  HE1 TYR A  42      -2.092   1.343  21.185  1.00  1.67           H  
ATOM    668  HE2 TYR A  42      -4.890   2.984  18.391  1.00  1.67           H  
ATOM    669  HH  TYR A  42      -4.283   0.830  18.435  1.00  1.67           H  
ATOM    670  N   GLU A  43      -2.107   8.826  22.070  1.00  1.64           N  
ATOM    671  CA  GLU A  43      -2.249  10.147  22.657  1.00  1.64           C  
ATOM    672  C   GLU A  43      -2.243  11.226  21.580  1.00  1.64           C  
ATOM    673  O   GLU A  43      -3.034  12.166  21.662  1.00  1.64           O  
ATOM    674  CB  GLU A  43      -1.152  10.392  23.697  1.00  1.64           C  
ATOM    675  CG  GLU A  43      -1.303   9.558  24.992  1.00  1.64           C  
ATOM    676  CD  GLU A  43      -2.469   9.961  25.863  1.00  1.64           C  
ATOM    677  OE1 GLU A  43      -2.556  11.120  26.200  1.00  1.64           O  
ATOM    678  OE2 GLU A  43      -3.260   9.114  26.209  1.00  1.64           O  
ATOM    679  H   GLU A  43      -1.271   8.282  22.287  1.00  1.64           H  
ATOM    680  HA  GLU A  43      -3.206  10.191  23.169  1.00  1.64           H  
ATOM    681 1HB  GLU A  43      -0.179  10.161  23.257  1.00  1.64           H  
ATOM    682 2HB  GLU A  43      -1.139  11.447  23.974  1.00  1.64           H  
ATOM    683 1HG  GLU A  43      -1.441   8.516  24.706  1.00  1.64           H  
ATOM    684 2HG  GLU A  43      -0.388   9.620  25.563  1.00  1.64           H  
ATOM    685  N   GLU A  44      -1.431  11.065  20.524  1.00  1.63           N  
ATOM    686  CA  GLU A  44      -1.393  12.069  19.468  1.00  1.63           C  
ATOM    687  C   GLU A  44      -2.763  12.196  18.820  1.00  1.63           C  
ATOM    688  O   GLU A  44      -3.232  13.305  18.546  1.00  1.63           O  
ATOM    689  CB  GLU A  44      -0.394  11.689  18.369  1.00  1.63           C  
ATOM    690  CG  GLU A  44      -0.179  12.779  17.318  1.00  1.63           C  
ATOM    691  CD  GLU A  44       0.572  13.849  17.907  1.00  1.63           C  
ATOM    692  OE1 GLU A  44       1.211  13.556  18.878  1.00  1.63           O  
ATOM    693  OE2 GLU A  44       0.565  14.961  17.439  1.00  1.63           O  
ATOM    694  H   GLU A  44      -0.785  10.277  20.486  1.00  1.63           H  
ATOM    695  HA  GLU A  44      -1.118  13.029  19.904  1.00  1.63           H  
ATOM    696 1HB  GLU A  44       0.570  11.453  18.819  1.00  1.63           H  
ATOM    697 2HB  GLU A  44      -0.744  10.791  17.862  1.00  1.63           H  
ATOM    698 1HG  GLU A  44       0.369  12.395  16.473  1.00  1.63           H  
ATOM    699 2HG  GLU A  44      -1.145  13.146  16.966  1.00  1.63           H  
ATOM    700  N   SER A  45      -3.422  11.058  18.593  1.00  1.65           N  
ATOM    701  CA  SER A  45      -4.736  11.069  17.967  1.00  1.65           C  
ATOM    702  C   SER A  45      -5.767  11.757  18.873  1.00  1.65           C  
ATOM    703  O   SER A  45      -6.556  12.601  18.424  1.00  1.65           O  
ATOM    704  CB  SER A  45      -5.183   9.642  17.701  1.00  1.65           C  
ATOM    705  OG  SER A  45      -4.355   8.991  16.768  1.00  1.65           O  
ATOM    706  H   SER A  45      -2.978  10.166  18.833  1.00  1.65           H  
ATOM    707  HA  SER A  45      -4.670  11.616  17.024  1.00  1.65           H  
ATOM    708 1HB  SER A  45      -5.184   9.082  18.635  1.00  1.65           H  
ATOM    709 2HB  SER A  45      -6.205   9.655  17.328  1.00  1.65           H  
ATOM    710  HG  SER A  45      -3.479   8.924  17.201  1.00  1.65           H  
ATOM    711  N   LEU A  46      -5.720  11.436  20.173  1.00  1.69           N  
ATOM    712  CA  LEU A  46      -6.658  11.998  21.142  1.00  1.69           C  
ATOM    713  C   LEU A  46      -6.500  13.504  21.285  1.00  1.69           C  
ATOM    714  O   LEU A  46      -7.491  14.239  21.381  1.00  1.69           O  
ATOM    715  CB  LEU A  46      -6.444  11.319  22.495  1.00  1.69           C  
ATOM    716  CG  LEU A  46      -6.862   9.844  22.545  1.00  1.69           C  
ATOM    717  CD1 LEU A  46      -6.404   9.227  23.861  1.00  1.69           C  
ATOM    718  CD2 LEU A  46      -8.368   9.752  22.385  1.00  1.69           C  
ATOM    719  H   LEU A  46      -5.037  10.742  20.490  1.00  1.69           H  
ATOM    720  HA  LEU A  46      -7.670  11.791  20.798  1.00  1.69           H  
ATOM    721 1HB  LEU A  46      -5.383  11.370  22.741  1.00  1.69           H  
ATOM    722 2HB  LEU A  46      -7.000  11.861  23.255  1.00  1.69           H  
ATOM    723  HG  LEU A  46      -6.389   9.305  21.733  1.00  1.69           H  
ATOM    724 1HD1 LEU A  46      -6.694   8.177  23.889  1.00  1.69           H  
ATOM    725 2HD1 LEU A  46      -5.317   9.302  23.942  1.00  1.69           H  
ATOM    726 3HD1 LEU A  46      -6.864   9.753  24.694  1.00  1.69           H  
ATOM    727 1HD2 LEU A  46      -8.670   8.704  22.409  1.00  1.69           H  
ATOM    728 2HD2 LEU A  46      -8.855  10.290  23.197  1.00  1.69           H  
ATOM    729 3HD2 LEU A  46      -8.658  10.192  21.429  1.00  1.69           H  
ATOM    730  N   ILE A  47      -5.256  13.965  21.266  1.00  1.74           N  
ATOM    731  CA  ILE A  47      -4.962  15.377  21.375  1.00  1.74           C  
ATOM    732  C   ILE A  47      -5.305  16.114  20.106  1.00  1.74           C  
ATOM    733  O   ILE A  47      -5.860  17.207  20.168  1.00  1.74           O  
ATOM    734  CB  ILE A  47      -3.512  15.624  21.753  1.00  1.74           C  
ATOM    735  CG1 ILE A  47      -3.262  15.041  23.145  1.00  1.74           C  
ATOM    736  CG2 ILE A  47      -3.252  17.118  21.677  1.00  1.74           C  
ATOM    737  CD1 ILE A  47      -4.091  15.683  24.225  1.00  1.74           C  
ATOM    738  H   ILE A  47      -4.481  13.305  21.202  1.00  1.74           H  
ATOM    739  HA  ILE A  47      -5.575  15.786  22.175  1.00  1.74           H  
ATOM    740  HB  ILE A  47      -2.854  15.095  21.052  1.00  1.74           H  
ATOM    741 1HG1 ILE A  47      -3.522  13.993  23.132  1.00  1.74           H  
ATOM    742 2HG1 ILE A  47      -2.231  15.118  23.387  1.00  1.74           H  
ATOM    743 1HG2 ILE A  47      -2.252  17.341  21.918  1.00  1.74           H  
ATOM    744 2HG2 ILE A  47      -3.451  17.442  20.664  1.00  1.74           H  
ATOM    745 3HG2 ILE A  47      -3.901  17.638  22.362  1.00  1.74           H  
ATOM    746 1HD1 ILE A  47      -3.876  15.202  25.178  1.00  1.74           H  
ATOM    747 2HD1 ILE A  47      -3.841  16.740  24.287  1.00  1.74           H  
ATOM    748 3HD1 ILE A  47      -5.150  15.567  23.992  1.00  1.74           H  
ATOM    749  N   ALA A  48      -4.997  15.533  18.942  1.00  1.78           N  
ATOM    750  CA  ALA A  48      -5.330  16.205  17.697  1.00  1.78           C  
ATOM    751  C   ALA A  48      -6.830  16.479  17.652  1.00  1.78           C  
ATOM    752  O   ALA A  48      -7.253  17.575  17.256  1.00  1.78           O  
ATOM    753  CB  ALA A  48      -4.920  15.348  16.506  1.00  1.78           C  
ATOM    754  H   ALA A  48      -4.515  14.634  18.912  1.00  1.78           H  
ATOM    755  HA  ALA A  48      -4.802  17.156  17.666  1.00  1.78           H  
ATOM    756 1HB  ALA A  48      -5.171  15.868  15.586  1.00  1.78           H  
ATOM    757 2HB  ALA A  48      -3.845  15.163  16.538  1.00  1.78           H  
ATOM    758 3HB  ALA A  48      -5.451  14.397  16.547  1.00  1.78           H  
ATOM    759  N   ASP A  49      -7.625  15.502  18.125  1.00  1.82           N  
ATOM    760  CA  ASP A  49      -9.075  15.621  18.195  1.00  1.82           C  
ATOM    761  C   ASP A  49      -9.474  16.728  19.171  1.00  1.82           C  
ATOM    762  O   ASP A  49     -10.203  17.657  18.798  1.00  1.82           O  
ATOM    763  CB  ASP A  49      -9.702  14.277  18.595  1.00  1.82           C  
ATOM    764  CG  ASP A  49     -11.242  14.288  18.608  1.00  1.82           C  
ATOM    765  OD1 ASP A  49     -11.824  15.250  18.140  1.00  1.82           O  
ATOM    766  OD2 ASP A  49     -11.829  13.337  19.083  1.00  1.82           O  
ATOM    767  H   ASP A  49      -7.203  14.618  18.420  1.00  1.82           H  
ATOM    768  HA  ASP A  49      -9.447  15.889  17.207  1.00  1.82           H  
ATOM    769 1HB  ASP A  49      -9.356  13.502  17.909  1.00  1.82           H  
ATOM    770 2HB  ASP A  49      -9.352  14.000  19.588  1.00  1.82           H  
ATOM    771  N   MET A  50      -8.980  16.646  20.410  1.00  1.85           N  
ATOM    772  CA  MET A  50      -9.307  17.631  21.432  1.00  1.85           C  
ATOM    773  C   MET A  50      -9.021  19.042  20.963  1.00  1.85           C  
ATOM    774  O   MET A  50      -9.845  19.941  21.112  1.00  1.85           O  
ATOM    775  CB  MET A  50      -8.463  17.379  22.670  1.00  1.85           C  
ATOM    776  CG  MET A  50      -8.662  18.359  23.792  1.00  1.85           C  
ATOM    777  SD  MET A  50      -7.439  18.133  25.076  1.00  1.85           S  
ATOM    778  CE  MET A  50      -6.056  18.795  24.188  1.00  1.85           C  
ATOM    779  H   MET A  50      -8.375  15.863  20.662  1.00  1.85           H  
ATOM    780  HA  MET A  50     -10.368  17.553  21.667  1.00  1.85           H  
ATOM    781 1HB  MET A  50      -8.664  16.377  23.047  1.00  1.85           H  
ATOM    782 2HB  MET A  50      -7.410  17.410  22.392  1.00  1.85           H  
ATOM    783 1HG  MET A  50      -8.564  19.364  23.395  1.00  1.85           H  
ATOM    784 2HG  MET A  50      -9.656  18.253  24.225  1.00  1.85           H  
ATOM    785 1HE  MET A  50      -5.165  18.741  24.801  1.00  1.85           H  
ATOM    786 2HE  MET A  50      -5.915  18.224  23.275  1.00  1.85           H  
ATOM    787 3HE  MET A  50      -6.262  19.823  23.942  1.00  1.85           H  
ATOM    788  N   LEU A  51      -7.844  19.246  20.389  1.00  1.85           N  
ATOM    789  CA  LEU A  51      -7.477  20.570  19.952  1.00  1.85           C  
ATOM    790  C   LEU A  51      -8.362  21.026  18.792  1.00  1.85           C  
ATOM    791  O   LEU A  51      -8.761  22.196  18.730  1.00  1.85           O  
ATOM    792  CB  LEU A  51      -6.003  20.584  19.583  1.00  1.85           C  
ATOM    793  CG  LEU A  51      -5.079  20.352  20.771  1.00  1.85           C  
ATOM    794  CD1 LEU A  51      -3.681  20.319  20.317  1.00  1.85           C  
ATOM    795  CD2 LEU A  51      -5.299  21.374  21.778  1.00  1.85           C  
ATOM    796  H   LEU A  51      -7.191  18.473  20.270  1.00  1.85           H  
ATOM    797  HA  LEU A  51      -7.625  21.254  20.781  1.00  1.85           H  
ATOM    798 1HB  LEU A  51      -5.826  19.779  18.866  1.00  1.85           H  
ATOM    799 2HB  LEU A  51      -5.750  21.531  19.117  1.00  1.85           H  
ATOM    800  HG  LEU A  51      -5.305  19.389  21.206  1.00  1.85           H  
ATOM    801 1HD1 LEU A  51      -3.019  20.127  21.164  1.00  1.85           H  
ATOM    802 2HD1 LEU A  51      -3.577  19.526  19.581  1.00  1.85           H  
ATOM    803 3HD1 LEU A  51      -3.430  21.274  19.868  1.00  1.85           H  
ATOM    804 1HD2 LEU A  51      -4.652  21.169  22.609  1.00  1.85           H  
ATOM    805 2HD2 LEU A  51      -5.083  22.335  21.372  1.00  1.85           H  
ATOM    806 3HD2 LEU A  51      -6.328  21.333  22.090  1.00  1.85           H  
ATOM    807  N   GLY A  52      -8.740  20.096  17.906  1.00  1.84           N  
ATOM    808  CA  GLY A  52      -9.615  20.429  16.791  1.00  1.84           C  
ATOM    809  C   GLY A  52     -10.940  20.985  17.306  1.00  1.84           C  
ATOM    810  O   GLY A  52     -11.500  21.930  16.743  1.00  1.84           O  
ATOM    811  H   GLY A  52      -8.395  19.137  17.974  1.00  1.84           H  
ATOM    812 1HA  GLY A  52      -9.126  21.155  16.142  1.00  1.84           H  
ATOM    813 2HA  GLY A  52      -9.796  19.529  16.202  1.00  1.84           H  
ATOM    814  N   GLN A  53     -11.387  20.474  18.455  1.00  1.80           N  
ATOM    815  CA  GLN A  53     -12.641  20.902  19.065  1.00  1.80           C  
ATOM    816  C   GLN A  53     -12.527  22.266  19.756  1.00  1.80           C  
ATOM    817  O   GLN A  53     -13.528  22.810  20.229  1.00  1.80           O  
ATOM    818  CB  GLN A  53     -13.151  19.840  20.047  1.00  1.80           C  
ATOM    819  CG  GLN A  53     -13.577  18.527  19.368  1.00  1.80           C  
ATOM    820  CD  GLN A  53     -14.060  17.473  20.349  1.00  1.80           C  
ATOM    821  OE1 GLN A  53     -14.739  17.782  21.341  1.00  1.80           O  
ATOM    822  NE2 GLN A  53     -13.732  16.218  20.072  1.00  1.80           N  
ATOM    823  H   GLN A  53     -10.869  19.692  18.869  1.00  1.80           H  
ATOM    824  HA  GLN A  53     -13.381  20.999  18.273  1.00  1.80           H  
ATOM    825 1HB  GLN A  53     -12.361  19.603  20.760  1.00  1.80           H  
ATOM    826 2HB  GLN A  53     -13.996  20.233  20.608  1.00  1.80           H  
ATOM    827 1HG  GLN A  53     -14.381  18.737  18.667  1.00  1.80           H  
ATOM    828 2HG  GLN A  53     -12.717  18.113  18.834  1.00  1.80           H  
ATOM    829 1HE2 GLN A  53     -14.015  15.472  20.667  1.00  1.80           H  
ATOM    830 2HE2 GLN A  53     -13.171  15.992  19.232  1.00  1.80           H  
ATOM    831  N   TYR A  54     -11.318  22.836  19.789  1.00  1.73           N  
ATOM    832  CA  TYR A  54     -11.106  24.163  20.339  1.00  1.73           C  
ATOM    833  C   TYR A  54     -11.044  25.169  19.185  1.00  1.73           C  
ATOM    834  O   TYR A  54     -10.840  26.364  19.405  1.00  1.73           O  
ATOM    835  CB  TYR A  54      -9.809  24.266  21.153  1.00  1.73           C  
ATOM    836  CG  TYR A  54      -9.722  23.409  22.401  1.00  1.73           C  
ATOM    837  CD1 TYR A  54      -8.474  23.022  22.874  1.00  1.73           C  
ATOM    838  CD2 TYR A  54     -10.864  23.000  23.061  1.00  1.73           C  
ATOM    839  CE1 TYR A  54      -8.366  22.245  24.011  1.00  1.73           C  
ATOM    840  CE2 TYR A  54     -10.758  22.219  24.197  1.00  1.73           C  
ATOM    841  CZ  TYR A  54      -9.516  21.846  24.675  1.00  1.73           C  
ATOM    842  OH  TYR A  54      -9.425  21.078  25.817  1.00  1.73           O  
ATOM    843  H   TYR A  54     -10.512  22.355  19.401  1.00  1.73           H  
ATOM    844  HA  TYR A  54     -11.950  24.426  20.975  1.00  1.73           H  
ATOM    845 1HB  TYR A  54      -8.979  23.996  20.514  1.00  1.73           H  
ATOM    846 2HB  TYR A  54      -9.660  25.297  21.450  1.00  1.73           H  
ATOM    847  HD1 TYR A  54      -7.577  23.344  22.351  1.00  1.73           H  
ATOM    848  HD2 TYR A  54     -11.845  23.295  22.690  1.00  1.73           H  
ATOM    849  HE1 TYR A  54      -7.386  21.954  24.385  1.00  1.73           H  
ATOM    850  HE2 TYR A  54     -11.658  21.900  24.721  1.00  1.73           H  
ATOM    851  HH  TYR A  54      -8.503  20.999  26.079  1.00  1.73           H  
ATOM    852  N   GLY A  55     -11.205  24.674  17.943  1.00  1.66           N  
ATOM    853  CA  GLY A  55     -11.123  25.504  16.745  1.00  1.66           C  
ATOM    854  C   GLY A  55      -9.690  25.650  16.228  1.00  1.66           C  
ATOM    855  O   GLY A  55      -9.422  26.480  15.346  1.00  1.66           O  
ATOM    856  H   GLY A  55     -11.383  23.681  17.799  1.00  1.66           H  
ATOM    857 1HA  GLY A  55     -11.742  25.057  15.967  1.00  1.66           H  
ATOM    858 2HA  GLY A  55     -11.539  26.488  16.957  1.00  1.66           H  
ATOM    859  N   LEU A  56      -8.777  24.857  16.788  1.00  1.58           N  
ATOM    860  CA  LEU A  56      -7.371  24.893  16.432  1.00  1.58           C  
ATOM    861  C   LEU A  56      -7.034  23.998  15.272  1.00  1.58           C  
ATOM    862  O   LEU A  56      -7.538  22.881  15.139  1.00  1.58           O  
ATOM    863  CB  LEU A  56      -6.554  24.450  17.619  1.00  1.58           C  
ATOM    864  CG  LEU A  56      -6.644  25.311  18.818  1.00  1.58           C  
ATOM    865  CD1 LEU A  56      -6.043  24.593  19.942  1.00  1.58           C  
ATOM    866  CD2 LEU A  56      -5.866  26.575  18.540  1.00  1.58           C  
ATOM    867  H   LEU A  56      -9.058  24.171  17.488  1.00  1.58           H  
ATOM    868  HA  LEU A  56      -7.107  25.918  16.170  1.00  1.58           H  
ATOM    869 1HB  LEU A  56      -6.855  23.456  17.897  1.00  1.58           H  
ATOM    870 2HB  LEU A  56      -5.506  24.412  17.320  1.00  1.58           H  
ATOM    871  HG  LEU A  56      -7.683  25.549  19.056  1.00  1.58           H  
ATOM    872 1HD1 LEU A  56      -6.061  25.204  20.838  1.00  1.58           H  
ATOM    873 2HD1 LEU A  56      -6.602  23.679  20.112  1.00  1.58           H  
ATOM    874 3HD1 LEU A  56      -5.036  24.360  19.673  1.00  1.58           H  
ATOM    875 1HD2 LEU A  56      -5.885  27.194  19.398  1.00  1.58           H  
ATOM    876 2HD2 LEU A  56      -4.828  26.328  18.309  1.00  1.58           H  
ATOM    877 3HD2 LEU A  56      -6.307  27.109  17.693  1.00  1.58           H  
ATOM    878  N   MET A  57      -6.109  24.456  14.457  1.00  1.48           N  
ATOM    879  CA  MET A  57      -5.675  23.676  13.319  1.00  1.48           C  
ATOM    880  C   MET A  57      -4.654  22.614  13.662  1.00  1.48           C  
ATOM    881  O   MET A  57      -3.460  22.750  13.405  1.00  1.48           O  
ATOM    882  CB  MET A  57      -5.137  24.588  12.265  1.00  1.48           C  
ATOM    883  CG  MET A  57      -6.151  25.493  11.686  1.00  1.48           C  
ATOM    884  SD  MET A  57      -7.463  24.656  10.812  1.00  1.48           S  
ATOM    885  CE  MET A  57      -8.767  24.651  12.044  1.00  1.48           C  
ATOM    886  H   MET A  57      -5.710  25.373  14.613  1.00  1.48           H  
ATOM    887  HA  MET A  57      -6.545  23.162  12.911  1.00  1.48           H  
ATOM    888 1HB  MET A  57      -4.321  25.193  12.672  1.00  1.48           H  
ATOM    889 2HB  MET A  57      -4.742  24.002  11.516  1.00  1.48           H  
ATOM    890 1HG  MET A  57      -6.584  26.044  12.491  1.00  1.48           H  
ATOM    891 2HG  MET A  57      -5.681  26.174  11.008  1.00  1.48           H  
ATOM    892 1HE  MET A  57      -9.653  24.171  11.632  1.00  1.48           H  
ATOM    893 2HE  MET A  57      -8.443  24.101  12.912  1.00  1.48           H  
ATOM    894 3HE  MET A  57      -9.008  25.674  12.333  1.00  1.48           H  
ATOM    895  N   SER A  58      -5.121  21.569  14.286  1.00  1.38           N  
ATOM    896  CA  SER A  58      -4.221  20.490  14.615  1.00  1.38           C  
ATOM    897  C   SER A  58      -4.006  19.655  13.366  1.00  1.38           C  
ATOM    898  O   SER A  58      -4.869  19.625  12.483  1.00  1.38           O  
ATOM    899  CB  SER A  58      -4.828  19.658  15.709  1.00  1.38           C  
ATOM    900  OG  SER A  58      -5.993  19.016  15.254  1.00  1.38           O  
ATOM    901  H   SER A  58      -6.116  21.552  14.519  1.00  1.38           H  
ATOM    902  HA  SER A  58      -3.266  20.895  14.940  1.00  1.38           H  
ATOM    903 1HB  SER A  58      -4.107  18.916  16.045  1.00  1.38           H  
ATOM    904 2HB  SER A  58      -5.069  20.295  16.558  1.00  1.38           H  
ATOM    905  HG  SER A  58      -6.404  18.591  16.037  1.00  1.38           H  
ATOM    906  N   GLN A  59      -2.927  18.892  13.307  1.00  1.28           N  
ATOM    907  CA  GLN A  59      -2.831  17.955  12.204  1.00  1.28           C  
ATOM    908  C   GLN A  59      -3.734  16.801  12.602  1.00  1.28           C  
ATOM    909  O   GLN A  59      -3.559  16.206  13.664  1.00  1.28           O  
ATOM    910  CB  GLN A  59      -1.387  17.506  12.003  1.00  1.28           C  
ATOM    911  CG  GLN A  59      -1.101  16.563  10.828  1.00  1.28           C  
ATOM    912  CD  GLN A  59      -1.272  17.233   9.483  1.00  1.28           C  
ATOM    913  OE1 GLN A  59      -0.718  18.318   9.245  1.00  1.28           O  
ATOM    914  NE2 GLN A  59      -1.983  16.595   8.576  1.00  1.28           N  
ATOM    915  H   GLN A  59      -2.176  18.956  13.992  1.00  1.28           H  
ATOM    916  HA  GLN A  59      -3.211  18.411  11.291  1.00  1.28           H  
ATOM    917 1HB  GLN A  59      -0.761  18.388  11.870  1.00  1.28           H  
ATOM    918 2HB  GLN A  59      -1.041  17.020  12.909  1.00  1.28           H  
ATOM    919 1HG  GLN A  59      -0.075  16.219  10.902  1.00  1.28           H  
ATOM    920 2HG  GLN A  59      -1.789  15.712  10.877  1.00  1.28           H  
ATOM    921 1HE2 GLN A  59      -2.102  16.991   7.672  1.00  1.28           H  
ATOM    922 2HE2 GLN A  59      -2.383  15.688   8.766  1.00  1.28           H  
ATOM    923  N   THR A  60      -4.719  16.500  11.776  1.00  1.19           N  
ATOM    924  CA  THR A  60      -5.665  15.460  12.138  1.00  1.19           C  
ATOM    925  C   THR A  60      -5.132  14.088  11.795  1.00  1.19           C  
ATOM    926  O   THR A  60      -4.758  13.842  10.646  1.00  1.19           O  
ATOM    927  CB  THR A  60      -7.018  15.679  11.429  1.00  1.19           C  
ATOM    928  OG1 THR A  60      -7.576  16.941  11.832  1.00  1.19           O  
ATOM    929  CG2 THR A  60      -7.986  14.559  11.790  1.00  1.19           C  
ATOM    930  H   THR A  60      -4.831  17.019  10.919  1.00  1.19           H  
ATOM    931  HA  THR A  60      -5.831  15.501  13.214  1.00  1.19           H  
ATOM    932  HB  THR A  60      -6.863  15.690  10.352  1.00  1.19           H  
ATOM    933  HG1 THR A  60      -6.939  17.652  11.679  1.00  1.19           H  
ATOM    934 1HG2 THR A  60      -8.936  14.724  11.285  1.00  1.19           H  
ATOM    935 2HG2 THR A  60      -7.573  13.600  11.477  1.00  1.19           H  
ATOM    936 3HG2 THR A  60      -8.144  14.550  12.868  1.00  1.19           H  
ATOM    937  N   TYR A  61      -5.129  13.192  12.782  1.00  1.13           N  
ATOM    938  CA  TYR A  61      -4.654  11.838  12.557  1.00  1.13           C  
ATOM    939  C   TYR A  61      -5.622  10.776  13.065  1.00  1.13           C  
ATOM    940  O   TYR A  61      -6.301  10.966  14.076  1.00  1.13           O  
ATOM    941  CB  TYR A  61      -3.353  11.555  13.281  1.00  1.13           C  
ATOM    942  CG  TYR A  61      -2.119  12.370  12.987  1.00  1.13           C  
ATOM    943  CD1 TYR A  61      -1.834  13.483  13.747  1.00  1.13           C  
ATOM    944  CD2 TYR A  61      -1.238  11.967  11.996  1.00  1.13           C  
ATOM    945  CE1 TYR A  61      -0.669  14.182  13.526  1.00  1.13           C  
ATOM    946  CE2 TYR A  61      -0.078  12.661  11.771  1.00  1.13           C  
ATOM    947  CZ  TYR A  61       0.215  13.761  12.534  1.00  1.13           C  
ATOM    948  OH  TYR A  61       1.390  14.444  12.324  1.00  1.13           O  
ATOM    949  H   TYR A  61      -5.449  13.464  13.700  1.00  1.13           H  
ATOM    950  HA  TYR A  61      -4.521  11.689  11.489  1.00  1.13           H  
ATOM    951 1HB  TYR A  61      -3.536  11.619  14.356  1.00  1.13           H  
ATOM    952 2HB  TYR A  61      -3.111  10.523  13.071  1.00  1.13           H  
ATOM    953  HD1 TYR A  61      -2.521  13.803  14.535  1.00  1.13           H  
ATOM    954  HD2 TYR A  61      -1.463  11.084  11.396  1.00  1.13           H  
ATOM    955  HE1 TYR A  61      -0.441  15.054  14.139  1.00  1.13           H  
ATOM    956  HE2 TYR A  61       0.613  12.330  10.995  1.00  1.13           H  
ATOM    957  HH  TYR A  61       1.917  13.977  11.669  1.00  1.13           H  
ATOM    958  N   GLN A  62      -5.601   9.626  12.406  1.00  1.10           N  
ATOM    959  CA  GLN A  62      -6.322   8.435  12.839  1.00  1.10           C  
ATOM    960  C   GLN A  62      -5.338   7.324  13.198  1.00  1.10           C  
ATOM    961  O   GLN A  62      -4.393   7.068  12.455  1.00  1.10           O  
ATOM    962  CB  GLN A  62      -7.262   7.951  11.727  1.00  1.10           C  
ATOM    963  CG  GLN A  62      -8.070   6.705  12.063  1.00  1.10           C  
ATOM    964  CD  GLN A  62      -8.975   6.283  10.914  1.00  1.10           C  
ATOM    965  OE1 GLN A  62      -8.762   6.675   9.760  1.00  1.10           O  
ATOM    966  NE2 GLN A  62      -9.992   5.483  11.220  1.00  1.10           N  
ATOM    967  H   GLN A  62      -5.059   9.588  11.544  1.00  1.10           H  
ATOM    968  HA  GLN A  62      -6.906   8.676  13.727  1.00  1.10           H  
ATOM    969 1HB  GLN A  62      -7.964   8.746  11.478  1.00  1.10           H  
ATOM    970 2HB  GLN A  62      -6.677   7.740  10.832  1.00  1.10           H  
ATOM    971 1HG  GLN A  62      -7.387   5.881  12.275  1.00  1.10           H  
ATOM    972 2HG  GLN A  62      -8.689   6.908  12.934  1.00  1.10           H  
ATOM    973 1HE2 GLN A  62     -10.621   5.174  10.506  1.00  1.10           H  
ATOM    974 2HE2 GLN A  62     -10.125   5.187  12.167  1.00  1.10           H  
ATOM    975  N   SER A  63      -5.523   6.661  14.336  1.00  1.12           N  
ATOM    976  CA  SER A  63      -4.625   5.547  14.648  1.00  1.12           C  
ATOM    977  C   SER A  63      -5.071   4.306  13.881  1.00  1.12           C  
ATOM    978  O   SER A  63      -6.245   3.930  13.926  1.00  1.12           O  
ATOM    979  CB  SER A  63      -4.578   5.256  16.138  1.00  1.12           C  
ATOM    980  OG  SER A  63      -3.969   6.295  16.872  1.00  1.12           O  
ATOM    981  H   SER A  63      -6.276   6.906  14.963  1.00  1.12           H  
ATOM    982  HA  SER A  63      -3.620   5.806  14.321  1.00  1.12           H  
ATOM    983 1HB  SER A  63      -5.588   5.101  16.501  1.00  1.12           H  
ATOM    984 2HB  SER A  63      -4.030   4.332  16.301  1.00  1.12           H  
ATOM    985  HG  SER A  63      -4.376   7.140  16.622  1.00  1.12           H  
ATOM    986  N   VAL A  64      -4.136   3.701  13.154  1.00  1.22           N  
ATOM    987  CA  VAL A  64      -4.412   2.524  12.327  1.00  1.22           C  
ATOM    988  C   VAL A  64      -3.396   1.417  12.595  1.00  1.22           C  
ATOM    989  O   VAL A  64      -2.298   1.689  13.075  1.00  1.22           O  
ATOM    990  CB  VAL A  64      -4.369   2.897  10.826  1.00  1.22           C  
ATOM    991  CG1 VAL A  64      -5.425   3.985  10.494  1.00  1.22           C  
ATOM    992  CG2 VAL A  64      -2.992   3.395  10.468  1.00  1.22           C  
ATOM    993  H   VAL A  64      -3.194   4.089  13.182  1.00  1.22           H  
ATOM    994  HA  VAL A  64      -5.407   2.152  12.571  1.00  1.22           H  
ATOM    995  HB  VAL A  64      -4.603   2.012  10.236  1.00  1.22           H  
ATOM    996 1HG1 VAL A  64      -5.387   4.218   9.428  1.00  1.22           H  
ATOM    997 2HG1 VAL A  64      -6.420   3.621  10.748  1.00  1.22           H  
ATOM    998 3HG1 VAL A  64      -5.221   4.892  11.061  1.00  1.22           H  
ATOM    999 1HG2 VAL A  64      -2.962   3.637   9.409  1.00  1.22           H  
ATOM   1000 2HG2 VAL A  64      -2.760   4.288  11.057  1.00  1.22           H  
ATOM   1001 3HG2 VAL A  64      -2.275   2.610  10.687  1.00  1.22           H  
ATOM   1002  N   THR A  65      -3.720   0.183  12.215  1.00  1.41           N  
ATOM   1003  CA  THR A  65      -2.751  -0.905  12.365  1.00  1.41           C  
ATOM   1004  C   THR A  65      -2.156  -1.280  11.014  1.00  1.41           C  
ATOM   1005  O   THR A  65      -2.882  -1.427  10.027  1.00  1.41           O  
ATOM   1006  CB  THR A  65      -3.382  -2.154  13.015  1.00  1.41           C  
ATOM   1007  OG1 THR A  65      -3.878  -1.819  14.321  1.00  1.41           O  
ATOM   1008  CG2 THR A  65      -2.328  -3.277  13.151  1.00  1.41           C  
ATOM   1009  H   THR A  65      -4.633  -0.003  11.825  1.00  1.41           H  
ATOM   1010  HA  THR A  65      -1.936  -0.570  13.002  1.00  1.41           H  
ATOM   1011  HB  THR A  65      -4.207  -2.507  12.400  1.00  1.41           H  
ATOM   1012  HG1 THR A  65      -3.144  -1.545  14.883  1.00  1.41           H  
ATOM   1013 1HG2 THR A  65      -2.784  -4.148  13.616  1.00  1.41           H  
ATOM   1014 2HG2 THR A  65      -1.949  -3.556  12.169  1.00  1.41           H  
ATOM   1015 3HG2 THR A  65      -1.502  -2.925  13.771  1.00  1.41           H  
ATOM   1016  N   VAL A  66      -0.832  -1.414  10.977  1.00  1.70           N  
ATOM   1017  CA  VAL A  66      -0.131  -1.772   9.752  1.00  1.70           C  
ATOM   1018  C   VAL A  66       0.786  -2.956  10.012  1.00  1.70           C  
ATOM   1019  O   VAL A  66       1.180  -3.204  11.157  1.00  1.70           O  
ATOM   1020  CB  VAL A  66       0.764  -0.620   9.282  1.00  1.70           C  
ATOM   1021  CG1 VAL A  66      -0.055   0.646   9.058  1.00  1.70           C  
ATOM   1022  CG2 VAL A  66       1.844  -0.421  10.282  1.00  1.70           C  
ATOM   1023  H   VAL A  66      -0.307  -1.264  11.839  1.00  1.70           H  
ATOM   1024  HA  VAL A  66      -0.855  -2.035   8.982  1.00  1.70           H  
ATOM   1025  HB  VAL A  66       1.213  -0.884   8.326  1.00  1.70           H  
ATOM   1026 1HG1 VAL A  66       0.604   1.437   8.724  1.00  1.70           H  
ATOM   1027 2HG1 VAL A  66      -0.826   0.464   8.311  1.00  1.70           H  
ATOM   1028 3HG1 VAL A  66      -0.521   0.946   9.996  1.00  1.70           H  
ATOM   1029 1HG2 VAL A  66       2.501   0.372   9.946  1.00  1.70           H  
ATOM   1030 2HG2 VAL A  66       1.404  -0.165  11.242  1.00  1.70           H  
ATOM   1031 3HG2 VAL A  66       2.411  -1.345  10.382  1.00  1.70           H  
ATOM   1032  N   THR A  67       1.179  -3.651   8.947  1.00  2.07           N  
ATOM   1033  CA  THR A  67       2.148  -4.728   9.103  1.00  2.07           C  
ATOM   1034  C   THR A  67       3.366  -4.519   8.200  1.00  2.07           C  
ATOM   1035  O   THR A  67       3.219  -4.278   6.999  1.00  2.07           O  
ATOM   1036  CB  THR A  67       1.504  -6.102   8.814  1.00  2.07           C  
ATOM   1037  OG1 THR A  67       0.402  -6.335   9.734  1.00  2.07           O  
ATOM   1038  CG2 THR A  67       2.537  -7.224   8.975  1.00  2.07           C  
ATOM   1039  H   THR A  67       0.822  -3.424   8.030  1.00  2.07           H  
ATOM   1040  HA  THR A  67       2.488  -4.724  10.124  1.00  2.07           H  
ATOM   1041  HB  THR A  67       1.122  -6.108   7.795  1.00  2.07           H  
ATOM   1042  HG1 THR A  67       0.744  -6.607  10.588  1.00  2.07           H  
ATOM   1043 1HG2 THR A  67       2.069  -8.184   8.767  1.00  2.07           H  
ATOM   1044 2HG2 THR A  67       3.362  -7.069   8.288  1.00  2.07           H  
ATOM   1045 3HG2 THR A  67       2.906  -7.219   9.992  1.00  2.07           H  
ATOM   1046  N   VAL A  68       4.562  -4.598   8.789  1.00  2.45           N  
ATOM   1047  CA  VAL A  68       5.807  -4.435   8.042  1.00  2.45           C  
ATOM   1048  C   VAL A  68       6.731  -5.620   8.274  1.00  2.45           C  
ATOM   1049  O   VAL A  68       7.150  -5.883   9.401  1.00  2.45           O  
ATOM   1050  CB  VAL A  68       6.521  -3.127   8.440  1.00  2.45           C  
ATOM   1051  CG1 VAL A  68       7.814  -2.987   7.678  1.00  2.45           C  
ATOM   1052  CG2 VAL A  68       5.602  -1.933   8.146  1.00  2.45           C  
ATOM   1053  H   VAL A  68       4.587  -4.809   9.786  1.00  2.45           H  
ATOM   1054  HA  VAL A  68       5.572  -4.384   6.979  1.00  2.45           H  
ATOM   1055  HB  VAL A  68       6.778  -3.163   9.488  1.00  2.45           H  
ATOM   1056 1HG1 VAL A  68       8.312  -2.066   7.975  1.00  2.45           H  
ATOM   1057 2HG1 VAL A  68       8.459  -3.834   7.903  1.00  2.45           H  
ATOM   1058 3HG1 VAL A  68       7.607  -2.960   6.610  1.00  2.45           H  
ATOM   1059 1HG2 VAL A  68       6.110  -1.019   8.421  1.00  2.45           H  
ATOM   1060 2HG2 VAL A  68       5.368  -1.910   7.082  1.00  2.45           H  
ATOM   1061 3HG2 VAL A  68       4.676  -2.018   8.712  1.00  2.45           H  
ATOM   1062  N   GLU A  69       7.042  -6.337   7.197  1.00  2.75           N  
ATOM   1063  CA  GLU A  69       7.888  -7.534   7.243  1.00  2.75           C  
ATOM   1064  C   GLU A  69       7.408  -8.534   8.300  1.00  2.75           C  
ATOM   1065  O   GLU A  69       8.206  -9.184   8.973  1.00  2.75           O  
ATOM   1066  CB  GLU A  69       9.351  -7.146   7.494  1.00  2.75           C  
ATOM   1067  CG  GLU A  69       9.959  -6.265   6.395  1.00  2.75           C  
ATOM   1068  CD  GLU A  69      11.430  -5.953   6.604  1.00  2.75           C  
ATOM   1069  OE1 GLU A  69      11.976  -6.356   7.603  1.00  2.75           O  
ATOM   1070  OE2 GLU A  69      12.001  -5.310   5.754  1.00  2.75           O  
ATOM   1071  H   GLU A  69       6.667  -6.044   6.306  1.00  2.75           H  
ATOM   1072  HA  GLU A  69       7.833  -8.026   6.272  1.00  2.75           H  
ATOM   1073 1HB  GLU A  69       9.439  -6.615   8.441  1.00  2.75           H  
ATOM   1074 2HB  GLU A  69       9.957  -8.049   7.571  1.00  2.75           H  
ATOM   1075 1HG  GLU A  69       9.846  -6.781   5.442  1.00  2.75           H  
ATOM   1076 2HG  GLU A  69       9.402  -5.338   6.334  1.00  2.75           H  
ATOM   1077  N   GLY A  70       6.090  -8.658   8.422  1.00  2.85           N  
ATOM   1078  CA  GLY A  70       5.448  -9.578   9.351  1.00  2.85           C  
ATOM   1079  C   GLY A  70       5.162  -8.981  10.736  1.00  2.85           C  
ATOM   1080  O   GLY A  70       4.409  -9.569  11.513  1.00  2.85           O  
ATOM   1081  H   GLY A  70       5.509  -8.082   7.834  1.00  2.85           H  
ATOM   1082 1HA  GLY A  70       4.512  -9.924   8.912  1.00  2.85           H  
ATOM   1083 2HA  GLY A  70       6.079 -10.458   9.466  1.00  2.85           H  
ATOM   1084  N   ALA A  71       5.731  -7.818  11.057  1.00  2.71           N  
ATOM   1085  CA  ALA A  71       5.496  -7.225  12.372  1.00  2.71           C  
ATOM   1086  C   ALA A  71       4.287  -6.317  12.347  1.00  2.71           C  
ATOM   1087  O   ALA A  71       4.190  -5.451  11.480  1.00  2.71           O  
ATOM   1088  CB  ALA A  71       6.708  -6.428  12.817  1.00  2.71           C  
ATOM   1089  H   ALA A  71       6.345  -7.337  10.400  1.00  2.71           H  
ATOM   1090  HA  ALA A  71       5.307  -8.029  13.083  1.00  2.71           H  
ATOM   1091 1HB  ALA A  71       6.520  -6.005  13.801  1.00  2.71           H  
ATOM   1092 2HB  ALA A  71       7.578  -7.083  12.855  1.00  2.71           H  
ATOM   1093 3HB  ALA A  71       6.891  -5.624  12.100  1.00  2.71           H  
ATOM   1094  N   SER A  72       3.397  -6.444  13.327  1.00  2.39           N  
ATOM   1095  CA  SER A  72       2.239  -5.555  13.349  1.00  2.39           C  
ATOM   1096  C   SER A  72       2.398  -4.494  14.422  1.00  2.39           C  
ATOM   1097  O   SER A  72       2.879  -4.770  15.523  1.00  2.39           O  
ATOM   1098  CB  SER A  72       0.963  -6.342  13.569  1.00  2.39           C  
ATOM   1099  OG  SER A  72       0.719  -7.223  12.490  1.00  2.39           O  
ATOM   1100  H   SER A  72       3.506  -7.164  14.029  1.00  2.39           H  
ATOM   1101  HA  SER A  72       2.162  -5.052  12.392  1.00  2.39           H  
ATOM   1102 1HB  SER A  72       1.043  -6.908  14.495  1.00  2.39           H  
ATOM   1103 2HB  SER A  72       0.126  -5.650  13.676  1.00  2.39           H  
ATOM   1104  HG  SER A  72       0.490  -6.681  11.733  1.00  2.39           H  
ATOM   1105  N   PHE A  73       1.996  -3.277  14.083  1.00  2.00           N  
ATOM   1106  CA  PHE A  73       2.079  -2.153  15.007  1.00  2.00           C  
ATOM   1107  C   PHE A  73       1.094  -1.044  14.674  1.00  2.00           C  
ATOM   1108  O   PHE A  73       0.461  -1.053  13.616  1.00  2.00           O  
ATOM   1109  CB  PHE A  73       3.526  -1.654  15.069  1.00  2.00           C  
ATOM   1110  CG  PHE A  73       4.081  -1.190  13.779  1.00  2.00           C  
ATOM   1111  CD1 PHE A  73       4.096   0.143  13.427  1.00  2.00           C  
ATOM   1112  CD2 PHE A  73       4.577  -2.118  12.885  1.00  2.00           C  
ATOM   1113  CE1 PHE A  73       4.611   0.520  12.211  1.00  2.00           C  
ATOM   1114  CE2 PHE A  73       5.062  -1.738  11.694  1.00  2.00           C  
ATOM   1115  CZ  PHE A  73       5.078  -0.411  11.352  1.00  2.00           C  
ATOM   1116  H   PHE A  73       1.635  -3.141  13.137  1.00  2.00           H  
ATOM   1117  HA  PHE A  73       1.826  -2.521  16.002  1.00  2.00           H  
ATOM   1118 1HB  PHE A  73       3.587  -0.827  15.773  1.00  2.00           H  
ATOM   1119 2HB  PHE A  73       4.167  -2.448  15.448  1.00  2.00           H  
ATOM   1120  HD1 PHE A  73       3.703   0.893  14.122  1.00  2.00           H  
ATOM   1121  HD2 PHE A  73       4.568  -3.176  13.141  1.00  2.00           H  
ATOM   1122  HE1 PHE A  73       4.638   1.553  11.930  1.00  2.00           H  
ATOM   1123  HE2 PHE A  73       5.427  -2.487  11.021  1.00  2.00           H  
ATOM   1124  HZ  PHE A  73       5.457  -0.100  10.397  1.00  2.00           H  
ATOM   1125  N   THR A  74       0.932  -0.109  15.602  1.00  1.64           N  
ATOM   1126  CA  THR A  74       0.009   0.994  15.390  1.00  1.64           C  
ATOM   1127  C   THR A  74       0.771   2.212  14.853  1.00  1.64           C  
ATOM   1128  O   THR A  74       1.884   2.493  15.305  1.00  1.64           O  
ATOM   1129  CB  THR A  74      -0.748   1.351  16.689  1.00  1.64           C  
ATOM   1130  OG1 THR A  74      -1.455   0.192  17.177  1.00  1.64           O  
ATOM   1131  CG2 THR A  74      -1.791   2.408  16.380  1.00  1.64           C  
ATOM   1132  H   THR A  74       1.464  -0.157  16.460  1.00  1.64           H  
ATOM   1133  HA  THR A  74      -0.723   0.701  14.645  1.00  1.64           H  
ATOM   1134  HB  THR A  74      -0.053   1.721  17.444  1.00  1.64           H  
ATOM   1135  HG1 THR A  74      -2.090   0.454  17.871  1.00  1.64           H  
ATOM   1136 1HG2 THR A  74      -2.321   2.660  17.273  1.00  1.64           H  
ATOM   1137 2HG2 THR A  74      -1.339   3.276  15.991  1.00  1.64           H  
ATOM   1138 3HG2 THR A  74      -2.488   2.023  15.641  1.00  1.64           H  
ATOM   1139  N   THR A  75       0.189   2.867  13.845  1.00  1.37           N  
ATOM   1140  CA  THR A  75       0.718   4.065  13.186  1.00  1.37           C  
ATOM   1141  C   THR A  75      -0.328   5.157  13.098  1.00  1.37           C  
ATOM   1142  O   THR A  75      -1.499   4.932  13.409  1.00  1.37           O  
ATOM   1143  CB  THR A  75       1.190   3.758  11.766  1.00  1.37           C  
ATOM   1144  OG1 THR A  75       0.092   3.356  10.974  1.00  1.37           O  
ATOM   1145  CG2 THR A  75       2.173   2.723  11.794  1.00  1.37           C  
ATOM   1146  H   THR A  75      -0.712   2.509  13.533  1.00  1.37           H  
ATOM   1147  HA  THR A  75       1.564   4.443  13.757  1.00  1.37           H  
ATOM   1148  HB  THR A  75       1.611   4.637  11.325  1.00  1.37           H  
ATOM   1149  HG1 THR A  75      -0.514   4.096  10.875  1.00  1.37           H  
ATOM   1150 1HG2 THR A  75       2.488   2.526  10.790  1.00  1.37           H  
ATOM   1151 2HG2 THR A  75       3.006   3.060  12.394  1.00  1.37           H  
ATOM   1152 3HG2 THR A  75       1.749   1.833  12.228  1.00  1.37           H  
ATOM   1153  N   LEU A  76       0.084   6.340  12.649  1.00  1.20           N  
ATOM   1154  CA  LEU A  76      -0.900   7.403  12.440  1.00  1.20           C  
ATOM   1155  C   LEU A  76      -1.190   7.620  10.958  1.00  1.20           C  
ATOM   1156  O   LEU A  76      -0.278   7.625  10.133  1.00  1.20           O  
ATOM   1157  CB  LEU A  76      -0.413   8.714  13.040  1.00  1.20           C  
ATOM   1158  CG  LEU A  76      -0.193   8.773  14.516  1.00  1.20           C  
ATOM   1159  CD1 LEU A  76       0.465  10.065  14.877  1.00  1.20           C  
ATOM   1160  CD2 LEU A  76      -1.543   8.715  15.216  1.00  1.20           C  
ATOM   1161  H   LEU A  76       1.073   6.476  12.418  1.00  1.20           H  
ATOM   1162  HA  LEU A  76      -1.831   7.125  12.930  1.00  1.20           H  
ATOM   1163 1HB  LEU A  76       0.476   9.040  12.547  1.00  1.20           H  
ATOM   1164 2HB  LEU A  76      -1.173   9.413  12.842  1.00  1.20           H  
ATOM   1165  HG  LEU A  76       0.445   7.955  14.820  1.00  1.20           H  
ATOM   1166 1HD1 LEU A  76       0.619  10.093  15.952  1.00  1.20           H  
ATOM   1167 2HD1 LEU A  76       1.419  10.154  14.371  1.00  1.20           H  
ATOM   1168 3HD1 LEU A  76      -0.171  10.888  14.581  1.00  1.20           H  
ATOM   1169 1HD2 LEU A  76      -1.399   8.773  16.289  1.00  1.20           H  
ATOM   1170 2HD2 LEU A  76      -2.152   9.543  14.905  1.00  1.20           H  
ATOM   1171 3HD2 LEU A  76      -2.056   7.784  14.965  1.00  1.20           H  
ATOM   1172  N   GLN A  77      -2.453   7.852  10.620  1.00  1.12           N  
ATOM   1173  CA  GLN A  77      -2.823   8.127   9.240  1.00  1.12           C  
ATOM   1174  C   GLN A  77      -3.420   9.512   9.085  1.00  1.12           C  
ATOM   1175  O   GLN A  77      -4.314   9.914   9.836  1.00  1.12           O  
ATOM   1176  CB  GLN A  77      -3.808   7.076   8.723  1.00  1.12           C  
ATOM   1177  CG  GLN A  77      -4.233   7.251   7.275  1.00  1.12           C  
ATOM   1178  CD  GLN A  77      -5.130   6.120   6.806  1.00  1.12           C  
ATOM   1179  OE1 GLN A  77      -4.674   5.007   6.529  1.00  1.12           O  
ATOM   1180  NE2 GLN A  77      -6.424   6.391   6.729  1.00  1.12           N  
ATOM   1181  H   GLN A  77      -3.179   7.790  11.327  1.00  1.12           H  
ATOM   1182  HA  GLN A  77      -1.928   8.087   8.628  1.00  1.12           H  
ATOM   1183 1HB  GLN A  77      -3.379   6.088   8.840  1.00  1.12           H  
ATOM   1184 2HB  GLN A  77      -4.709   7.101   9.338  1.00  1.12           H  
ATOM   1185 1HG  GLN A  77      -4.781   8.188   7.176  1.00  1.12           H  
ATOM   1186 2HG  GLN A  77      -3.341   7.277   6.643  1.00  1.12           H  
ATOM   1187 1HE2 GLN A  77      -7.069   5.684   6.435  1.00  1.12           H  
ATOM   1188 2HE2 GLN A  77      -6.761   7.297   6.982  1.00  1.12           H  
ATOM   1189  N   THR A  78      -2.897  10.252   8.119  1.00  1.11           N  
ATOM   1190  CA  THR A  78      -3.366  11.605   7.848  1.00  1.11           C  
ATOM   1191  C   THR A  78      -3.340  11.917   6.361  1.00  1.11           C  
ATOM   1192  O   THR A  78      -3.109  11.039   5.539  1.00  1.11           O  
ATOM   1193  CB  THR A  78      -2.538  12.646   8.629  1.00  1.11           C  
ATOM   1194  OG1 THR A  78      -3.189  13.934   8.519  1.00  1.11           O  
ATOM   1195  CG2 THR A  78      -1.093  12.709   8.146  1.00  1.11           C  
ATOM   1196  H   THR A  78      -2.153   9.850   7.545  1.00  1.11           H  
ATOM   1197  HA  THR A  78      -4.398  11.688   8.188  1.00  1.11           H  
ATOM   1198  HB  THR A  78      -2.546  12.369   9.663  1.00  1.11           H  
ATOM   1199  HG1 THR A  78      -3.922  13.953   9.174  1.00  1.11           H  
ATOM   1200 1HG2 THR A  78      -0.546  13.445   8.735  1.00  1.11           H  
ATOM   1201 2HG2 THR A  78      -0.630  11.727   8.265  1.00  1.11           H  
ATOM   1202 3HG2 THR A  78      -1.062  12.991   7.107  1.00  1.11           H  
ATOM   1203  N   ASP A  79      -3.660  13.149   6.005  1.00  1.15           N  
ATOM   1204  CA  ASP A  79      -3.610  13.556   4.604  1.00  1.15           C  
ATOM   1205  C   ASP A  79      -2.164  13.595   4.113  1.00  1.15           C  
ATOM   1206  O   ASP A  79      -1.266  13.958   4.872  1.00  1.15           O  
ATOM   1207  CB  ASP A  79      -4.294  14.899   4.380  1.00  1.15           C  
ATOM   1208  CG  ASP A  79      -5.829  14.847   4.431  1.00  1.15           C  
ATOM   1209  OD1 ASP A  79      -6.389  13.761   4.511  1.00  1.15           O  
ATOM   1210  OD2 ASP A  79      -6.444  15.895   4.331  1.00  1.15           O  
ATOM   1211  H   ASP A  79      -3.836  13.809   6.751  1.00  1.15           H  
ATOM   1212  HA  ASP A  79      -4.140  12.822   4.007  1.00  1.15           H  
ATOM   1213 1HB  ASP A  79      -3.940  15.596   5.131  1.00  1.15           H  
ATOM   1214 2HB  ASP A  79      -3.990  15.286   3.402  1.00  1.15           H  
ATOM   1215  N   SER A  80      -1.921  13.269   2.852  1.00  1.23           N  
ATOM   1216  CA  SER A  80      -0.552  13.404   2.359  1.00  1.23           C  
ATOM   1217  C   SER A  80      -0.259  14.882   2.226  1.00  1.23           C  
ATOM   1218  O   SER A  80      -1.184  15.680   2.060  1.00  1.23           O  
ATOM   1219  CB  SER A  80      -0.366  12.704   1.023  1.00  1.23           C  
ATOM   1220  OG  SER A  80      -1.059  13.357  -0.025  1.00  1.23           O  
ATOM   1221  H   SER A  80      -2.684  12.938   2.261  1.00  1.23           H  
ATOM   1222  HA  SER A  80       0.136  12.983   3.089  1.00  1.23           H  
ATOM   1223 1HB  SER A  80       0.684  12.625   0.782  1.00  1.23           H  
ATOM   1224 2HB  SER A  80      -0.746  11.685   1.112  1.00  1.23           H  
ATOM   1225  HG  SER A  80      -1.104  12.708  -0.747  1.00  1.23           H  
ATOM   1226  N   PHE A  81       1.007  15.268   2.175  1.00  1.33           N  
ATOM   1227  CA  PHE A  81       1.231  16.695   2.057  1.00  1.33           C  
ATOM   1228  C   PHE A  81       0.839  17.204   0.666  1.00  1.33           C  
ATOM   1229  O   PHE A  81       0.274  18.298   0.582  1.00  1.33           O  
ATOM   1230  CB  PHE A  81       2.658  17.078   2.471  1.00  1.33           C  
ATOM   1231  CG  PHE A  81       2.881  16.869   3.939  1.00  1.33           C  
ATOM   1232  CD1 PHE A  81       3.601  15.759   4.386  1.00  1.33           C  
ATOM   1233  CD2 PHE A  81       2.361  17.747   4.875  1.00  1.33           C  
ATOM   1234  CE1 PHE A  81       3.797  15.539   5.741  1.00  1.33           C  
ATOM   1235  CE2 PHE A  81       2.553  17.532   6.231  1.00  1.33           C  
ATOM   1236  CZ  PHE A  81       3.273  16.427   6.663  1.00  1.33           C  
ATOM   1237  H   PHE A  81       1.766  14.611   2.280  1.00  1.33           H  
ATOM   1238  HA  PHE A  81       0.576  17.191   2.773  1.00  1.33           H  
ATOM   1239 1HB  PHE A  81       3.397  16.501   1.950  1.00  1.33           H  
ATOM   1240 2HB  PHE A  81       2.837  18.130   2.244  1.00  1.33           H  
ATOM   1241  HD1 PHE A  81       4.011  15.059   3.658  1.00  1.33           H  
ATOM   1242  HD2 PHE A  81       1.793  18.612   4.534  1.00  1.33           H  
ATOM   1243  HE1 PHE A  81       4.362  14.665   6.080  1.00  1.33           H  
ATOM   1244  HE2 PHE A  81       2.135  18.227   6.961  1.00  1.33           H  
ATOM   1245  HZ  PHE A  81       3.422  16.257   7.729  1.00  1.33           H  
ATOM   1246  N   PRO A  82       1.173  16.525  -0.459  1.00  1.42           N  
ATOM   1247  CA  PRO A  82       0.693  16.902  -1.769  1.00  1.42           C  
ATOM   1248  C   PRO A  82      -0.830  17.043  -1.789  1.00  1.42           C  
ATOM   1249  O   PRO A  82      -1.361  17.965  -2.410  1.00  1.42           O  
ATOM   1250  CB  PRO A  82       1.191  15.752  -2.644  1.00  1.42           C  
ATOM   1251  CG  PRO A  82       2.443  15.271  -1.942  1.00  1.42           C  
ATOM   1252  CD  PRO A  82       2.112  15.371  -0.478  1.00  1.42           C  
ATOM   1253  HA  PRO A  82       1.172  17.853  -2.063  1.00  1.42           H  
ATOM   1254 1HB  PRO A  82       0.415  14.972  -2.712  1.00  1.42           H  
ATOM   1255 2HB  PRO A  82       1.381  16.109  -3.664  1.00  1.42           H  
ATOM   1256 1HG  PRO A  82       2.688  14.242  -2.255  1.00  1.42           H  
ATOM   1257 2HG  PRO A  82       3.301  15.903  -2.223  1.00  1.42           H  
ATOM   1258 1HD  PRO A  82       1.627  14.448  -0.193  1.00  1.42           H  
ATOM   1259 2HD  PRO A  82       3.020  15.561   0.067  1.00  1.42           H  
ATOM   1260  N   ALA A  83      -1.557  16.164  -1.057  1.00  1.48           N  
ATOM   1261  CA  ALA A  83      -3.011  16.296  -1.034  1.00  1.48           C  
ATOM   1262  C   ALA A  83      -3.407  17.589  -0.363  1.00  1.48           C  
ATOM   1263  O   ALA A  83      -4.300  18.291  -0.836  1.00  1.48           O  
ATOM   1264  CB  ALA A  83      -3.664  15.132  -0.317  1.00  1.48           C  
ATOM   1265  H   ALA A  83      -1.146  15.380  -0.547  1.00  1.48           H  
ATOM   1266  HA  ALA A  83      -3.365  16.321  -2.063  1.00  1.48           H  
ATOM   1267 1HB  ALA A  83      -4.744  15.251  -0.331  1.00  1.48           H  
ATOM   1268 2HB  ALA A  83      -3.396  14.209  -0.812  1.00  1.48           H  
ATOM   1269 3HB  ALA A  83      -3.320  15.098   0.718  1.00  1.48           H  
ATOM   1270  N   LEU A  84      -2.720  17.932   0.723  1.00  1.50           N  
ATOM   1271  CA  LEU A  84      -3.077  19.146   1.421  1.00  1.50           C  
ATOM   1272  C   LEU A  84      -2.849  20.337   0.523  1.00  1.50           C  
ATOM   1273  O   LEU A  84      -3.699  21.233   0.463  1.00  1.50           O  
ATOM   1274  CB  LEU A  84      -2.268  19.253   2.716  1.00  1.50           C  
ATOM   1275  CG  LEU A  84      -2.684  18.244   3.767  1.00  1.50           C  
ATOM   1276  CD1 LEU A  84      -1.729  18.269   4.953  1.00  1.50           C  
ATOM   1277  CD2 LEU A  84      -4.102  18.580   4.189  1.00  1.50           C  
ATOM   1278  H   LEU A  84      -1.990  17.318   1.085  1.00  1.50           H  
ATOM   1279  HA  LEU A  84      -4.129  19.104   1.679  1.00  1.50           H  
ATOM   1280 1HB  LEU A  84      -1.219  19.092   2.490  1.00  1.50           H  
ATOM   1281 2HB  LEU A  84      -2.380  20.245   3.131  1.00  1.50           H  
ATOM   1282  HG  LEU A  84      -2.653  17.248   3.341  1.00  1.50           H  
ATOM   1283 1HD1 LEU A  84      -2.051  17.531   5.683  1.00  1.50           H  
ATOM   1284 2HD1 LEU A  84      -0.725  18.027   4.618  1.00  1.50           H  
ATOM   1285 3HD1 LEU A  84      -1.736  19.257   5.406  1.00  1.50           H  
ATOM   1286 1HD2 LEU A  84      -4.450  17.871   4.934  1.00  1.50           H  
ATOM   1287 2HD2 LEU A  84      -4.122  19.576   4.606  1.00  1.50           H  
ATOM   1288 3HD2 LEU A  84      -4.758  18.536   3.321  1.00  1.50           H  
ATOM   1289  N   ALA A  85      -1.767  20.317  -0.249  1.00  1.49           N  
ATOM   1290  CA  ALA A  85      -1.529  21.418  -1.161  1.00  1.49           C  
ATOM   1291  C   ALA A  85      -2.654  21.514  -2.185  1.00  1.49           C  
ATOM   1292  O   ALA A  85      -3.192  22.595  -2.428  1.00  1.49           O  
ATOM   1293  CB  ALA A  85      -0.210  21.243  -1.859  1.00  1.49           C  
ATOM   1294  H   ALA A  85      -1.097  19.547  -0.165  1.00  1.49           H  
ATOM   1295  HA  ALA A  85      -1.511  22.341  -0.589  1.00  1.49           H  
ATOM   1296 1HB  ALA A  85      -0.061  22.089  -2.515  1.00  1.49           H  
ATOM   1297 2HB  ALA A  85       0.591  21.195  -1.123  1.00  1.49           H  
ATOM   1298 3HB  ALA A  85      -0.225  20.323  -2.441  1.00  1.49           H  
ATOM   1299  N   ASN A  86      -3.088  20.363  -2.707  1.00  1.45           N  
ATOM   1300  CA  ASN A  86      -4.138  20.318  -3.719  1.00  1.45           C  
ATOM   1301  C   ASN A  86      -5.494  20.763  -3.169  1.00  1.45           C  
ATOM   1302  O   ASN A  86      -6.317  21.320  -3.907  1.00  1.45           O  
ATOM   1303  CB  ASN A  86      -4.216  18.932  -4.320  1.00  1.45           C  
ATOM   1304  CG  ASN A  86      -3.028  18.645  -5.211  1.00  1.45           C  
ATOM   1305  OD1 ASN A  86      -2.379  19.561  -5.734  1.00  1.45           O  
ATOM   1306  ND2 ASN A  86      -2.729  17.384  -5.388  1.00  1.45           N  
ATOM   1307  H   ASN A  86      -2.626  19.491  -2.444  1.00  1.45           H  
ATOM   1308  HA  ASN A  86      -3.871  21.015  -4.513  1.00  1.45           H  
ATOM   1309 1HB  ASN A  86      -4.248  18.192  -3.522  1.00  1.45           H  
ATOM   1310 2HB  ASN A  86      -5.131  18.834  -4.901  1.00  1.45           H  
ATOM   1311 1HD2 ASN A  86      -1.952  17.131  -5.961  1.00  1.45           H  
ATOM   1312 2HD2 ASN A  86      -3.275  16.677  -4.945  1.00  1.45           H  
ATOM   1313  N   LYS A  87      -5.701  20.575  -1.857  1.00  1.39           N  
ATOM   1314  CA  LYS A  87      -6.932  20.971  -1.179  1.00  1.39           C  
ATOM   1315  C   LYS A  87      -6.927  22.440  -0.790  1.00  1.39           C  
ATOM   1316  O   LYS A  87      -7.913  22.932  -0.235  1.00  1.39           O  
ATOM   1317  CB  LYS A  87      -7.187  20.168   0.104  1.00  1.39           C  
ATOM   1318  CG  LYS A  87      -7.514  18.683  -0.062  1.00  1.39           C  
ATOM   1319  CD  LYS A  87      -7.795  18.048   1.310  1.00  1.39           C  
ATOM   1320  CE  LYS A  87      -8.151  16.575   1.201  1.00  1.39           C  
ATOM   1321  NZ  LYS A  87      -8.540  16.000   2.524  1.00  1.39           N  
ATOM   1322  H   LYS A  87      -4.986  20.082  -1.320  1.00  1.39           H  
ATOM   1323  HA  LYS A  87      -7.765  20.810  -1.862  1.00  1.39           H  
ATOM   1324 1HB  LYS A  87      -6.290  20.223   0.724  1.00  1.39           H  
ATOM   1325 2HB  LYS A  87      -7.995  20.633   0.665  1.00  1.39           H  
ATOM   1326 1HG  LYS A  87      -8.395  18.574  -0.694  1.00  1.39           H  
ATOM   1327 2HG  LYS A  87      -6.691  18.168  -0.535  1.00  1.39           H  
ATOM   1328 1HD  LYS A  87      -6.903  18.137   1.937  1.00  1.39           H  
ATOM   1329 2HD  LYS A  87      -8.611  18.575   1.799  1.00  1.39           H  
ATOM   1330 1HE  LYS A  87      -8.977  16.456   0.503  1.00  1.39           H  
ATOM   1331 2HE  LYS A  87      -7.285  16.027   0.824  1.00  1.39           H  
ATOM   1332 1HZ  LYS A  87      -8.759  15.026   2.420  1.00  1.39           H  
ATOM   1333 2HZ  LYS A  87      -7.769  16.085   3.197  1.00  1.39           H  
ATOM   1334 3HZ  LYS A  87      -9.339  16.485   2.886  1.00  1.39           H  
ATOM   1335  N   GLY A  88      -5.823  23.139  -1.043  1.00  1.34           N  
ATOM   1336  CA  GLY A  88      -5.755  24.537  -0.685  1.00  1.34           C  
ATOM   1337  C   GLY A  88      -4.971  24.849   0.580  1.00  1.34           C  
ATOM   1338  O   GLY A  88      -5.228  25.866   1.223  1.00  1.34           O  
ATOM   1339  H   GLY A  88      -5.021  22.717  -1.508  1.00  1.34           H  
ATOM   1340 1HA  GLY A  88      -5.300  25.074  -1.513  1.00  1.34           H  
ATOM   1341 2HA  GLY A  88      -6.764  24.924  -0.589  1.00  1.34           H  
ATOM   1342  N   LEU A  89      -4.070  23.960   1.002  1.00  1.30           N  
ATOM   1343  CA  LEU A  89      -3.257  24.241   2.180  1.00  1.30           C  
ATOM   1344  C   LEU A  89      -1.758  24.176   1.857  1.00  1.30           C  
ATOM   1345  O   LEU A  89      -1.202  23.084   1.735  1.00  1.30           O  
ATOM   1346  CB  LEU A  89      -3.555  23.206   3.261  1.00  1.30           C  
ATOM   1347  CG  LEU A  89      -4.945  23.200   3.855  1.00  1.30           C  
ATOM   1348  CD1 LEU A  89      -5.839  22.290   2.998  1.00  1.30           C  
ATOM   1349  CD2 LEU A  89      -4.878  22.716   5.285  1.00  1.30           C  
ATOM   1350  H   LEU A  89      -3.921  23.087   0.501  1.00  1.30           H  
ATOM   1351  HA  LEU A  89      -3.491  25.233   2.552  1.00  1.30           H  
ATOM   1352 1HB  LEU A  89      -3.414  22.239   2.821  1.00  1.30           H  
ATOM   1353 2HB  LEU A  89      -2.845  23.308   4.054  1.00  1.30           H  
ATOM   1354  HG  LEU A  89      -5.363  24.208   3.826  1.00  1.30           H  
ATOM   1355 1HD1 LEU A  89      -6.848  22.280   3.406  1.00  1.30           H  
ATOM   1356 2HD1 LEU A  89      -5.875  22.647   1.983  1.00  1.30           H  
ATOM   1357 3HD1 LEU A  89      -5.435  21.279   3.000  1.00  1.30           H  
ATOM   1358 1HD2 LEU A  89      -5.880  22.708   5.709  1.00  1.30           H  
ATOM   1359 2HD2 LEU A  89      -4.464  21.719   5.318  1.00  1.30           H  
ATOM   1360 3HD2 LEU A  89      -4.257  23.378   5.861  1.00  1.30           H  
ATOM   1361  N   GLN A  90      -1.065  25.313   1.735  1.00  1.28           N  
ATOM   1362  CA  GLN A  90       0.362  25.185   1.428  1.00  1.28           C  
ATOM   1363  C   GLN A  90       1.075  24.952   2.734  1.00  1.28           C  
ATOM   1364  O   GLN A  90       1.195  25.867   3.548  1.00  1.28           O  
ATOM   1365  CB  GLN A  90       0.992  26.413   0.744  1.00  1.28           C  
ATOM   1366  CG  GLN A  90       2.487  26.172   0.351  1.00  1.28           C  
ATOM   1367  CD  GLN A  90       3.250  27.386  -0.290  1.00  1.28           C  
ATOM   1368  OE1 GLN A  90       3.528  28.419   0.363  1.00  1.28           O  
ATOM   1369  NE2 GLN A  90       3.580  27.224  -1.575  1.00  1.28           N  
ATOM   1370  H   GLN A  90      -1.520  26.214   1.859  1.00  1.28           H  
ATOM   1371  HA  GLN A  90       0.519  24.315   0.791  1.00  1.28           H  
ATOM   1372 1HB  GLN A  90       0.418  26.669  -0.138  1.00  1.28           H  
ATOM   1373 2HB  GLN A  90       0.982  27.242   1.410  1.00  1.28           H  
ATOM   1374 1HG  GLN A  90       3.027  25.879   1.257  1.00  1.28           H  
ATOM   1375 2HG  GLN A  90       2.516  25.346  -0.365  1.00  1.28           H  
ATOM   1376 1HE2 GLN A  90       4.078  27.923  -2.087  1.00  1.28           H  
ATOM   1377 2HE2 GLN A  90       3.327  26.378  -2.039  1.00  1.28           H  
ATOM   1378  N   VAL A  91       1.509  23.727   2.954  1.00  1.29           N  
ATOM   1379  CA  VAL A  91       2.113  23.380   4.226  1.00  1.29           C  
ATOM   1380  C   VAL A  91       3.595  23.625   4.214  1.00  1.29           C  
ATOM   1381  O   VAL A  91       4.264  23.222   3.268  1.00  1.29           O  
ATOM   1382  CB  VAL A  91       1.853  21.897   4.565  1.00  1.29           C  
ATOM   1383  CG1 VAL A  91       2.560  21.524   5.881  1.00  1.29           C  
ATOM   1384  CG2 VAL A  91       0.338  21.641   4.646  1.00  1.29           C  
ATOM   1385  H   VAL A  91       1.375  23.018   2.241  1.00  1.29           H  
ATOM   1386  HA  VAL A  91       1.680  24.011   4.988  1.00  1.29           H  
ATOM   1387  HB  VAL A  91       2.279  21.270   3.780  1.00  1.29           H  
ATOM   1388 1HG1 VAL A  91       2.386  20.483   6.104  1.00  1.29           H  
ATOM   1389 2HG1 VAL A  91       3.635  21.691   5.787  1.00  1.29           H  
ATOM   1390 3HG1 VAL A  91       2.173  22.130   6.690  1.00  1.29           H  
ATOM   1391 1HG2 VAL A  91       0.169  20.594   4.868  1.00  1.29           H  
ATOM   1392 2HG2 VAL A  91      -0.103  22.250   5.425  1.00  1.29           H  
ATOM   1393 3HG2 VAL A  91      -0.128  21.886   3.692  1.00  1.29           H  
ATOM   1394  N   ARG A  92       4.106  24.316   5.233  1.00  1.36           N  
ATOM   1395  CA  ARG A  92       5.532  24.553   5.320  1.00  1.36           C  
ATOM   1396  C   ARG A  92       6.160  24.103   6.634  1.00  1.36           C  
ATOM   1397  O   ARG A  92       6.070  24.788   7.661  1.00  1.36           O  
ATOM   1398  CB  ARG A  92       5.846  26.014   5.113  1.00  1.36           C  
ATOM   1399  CG  ARG A  92       5.436  26.536   3.778  1.00  1.36           C  
ATOM   1400  CD  ARG A  92       5.877  27.885   3.610  1.00  1.36           C  
ATOM   1401  NE  ARG A  92       7.332  27.951   3.592  1.00  1.36           N  
ATOM   1402  CZ  ARG A  92       8.071  27.664   2.525  1.00  1.36           C  
ATOM   1403  NH1 ARG A  92       7.501  27.262   1.431  1.00  1.36           N  
ATOM   1404  NH2 ARG A  92       9.370  27.801   2.597  1.00  1.36           N  
ATOM   1405  H   ARG A  92       3.498  24.706   5.947  1.00  1.36           H  
ATOM   1406  HA  ARG A  92       6.015  24.003   4.521  1.00  1.36           H  
ATOM   1407 1HB  ARG A  92       5.335  26.610   5.871  1.00  1.36           H  
ATOM   1408 2HB  ARG A  92       6.917  26.178   5.227  1.00  1.36           H  
ATOM   1409 1HG  ARG A  92       5.867  25.919   2.988  1.00  1.36           H  
ATOM   1410 2HG  ARG A  92       4.344  26.524   3.698  1.00  1.36           H  
ATOM   1411 1HD  ARG A  92       5.495  28.299   2.671  1.00  1.36           H  
ATOM   1412 2HD  ARG A  92       5.515  28.470   4.443  1.00  1.36           H  
ATOM   1413  HE  ARG A  92       7.847  28.278   4.419  1.00  1.36           H  
ATOM   1414 1HH1 ARG A  92       6.500  27.159   1.393  1.00  1.36           H  
ATOM   1415 2HH1 ARG A  92       8.062  27.103   0.596  1.00  1.36           H  
ATOM   1416 1HH2 ARG A  92       9.753  28.138   3.481  1.00  1.36           H  
ATOM   1417 2HH2 ARG A  92       9.956  27.582   1.805  1.00  1.36           H  
ATOM   1418  N   ASP A  93       6.807  22.937   6.596  1.00  1.48           N  
ATOM   1419  CA  ASP A  93       7.506  22.399   7.749  1.00  1.48           C  
ATOM   1420  C   ASP A  93       8.841  23.096   7.861  1.00  1.48           C  
ATOM   1421  O   ASP A  93       9.246  23.840   6.968  1.00  1.48           O  
ATOM   1422  CB  ASP A  93       7.686  20.881   7.585  1.00  1.48           C  
ATOM   1423  CG  ASP A  93       8.104  20.012   8.833  1.00  1.48           C  
ATOM   1424  OD1 ASP A  93       8.648  20.541   9.800  1.00  1.48           O  
ATOM   1425  OD2 ASP A  93       7.949  18.811   8.745  1.00  1.48           O  
ATOM   1426  H   ASP A  93       6.799  22.367   5.747  1.00  1.48           H  
ATOM   1427  HA  ASP A  93       6.938  22.612   8.649  1.00  1.48           H  
ATOM   1428 1HB  ASP A  93       6.734  20.477   7.255  1.00  1.48           H  
ATOM   1429 2HB  ASP A  93       8.389  20.701   6.780  1.00  1.48           H  
ATOM   1430  N   LEU A  94       9.511  22.849   8.971  1.00  1.64           N  
ATOM   1431  CA  LEU A  94      10.809  23.411   9.260  1.00  1.64           C  
ATOM   1432  C   LEU A  94      11.862  22.353   8.958  1.00  1.64           C  
ATOM   1433  O   LEU A  94      13.016  22.657   8.649  1.00  1.64           O  
ATOM   1434  CB  LEU A  94      10.851  23.812  10.732  1.00  1.64           C  
ATOM   1435  CG  LEU A  94       9.716  24.768  11.140  1.00  1.64           C  
ATOM   1436  CD1 LEU A  94       9.842  25.119  12.613  1.00  1.64           C  
ATOM   1437  CD2 LEU A  94       9.726  25.957  10.247  1.00  1.64           C  
ATOM   1438  H   LEU A  94       9.090  22.210   9.638  1.00  1.64           H  
ATOM   1439  HA  LEU A  94      10.981  24.282   8.626  1.00  1.64           H  
ATOM   1440 1HB  LEU A  94      10.778  22.911  11.347  1.00  1.64           H  
ATOM   1441 2HB  LEU A  94      11.802  24.302  10.937  1.00  1.64           H  
ATOM   1442  HG  LEU A  94       8.753  24.255  11.020  1.00  1.64           H  
ATOM   1443 1HD1 LEU A  94       9.019  25.768  12.900  1.00  1.64           H  
ATOM   1444 2HD1 LEU A  94       9.800  24.206  13.211  1.00  1.64           H  
ATOM   1445 3HD1 LEU A  94      10.785  25.629  12.792  1.00  1.64           H  
ATOM   1446 1HD2 LEU A  94       8.910  26.618  10.525  1.00  1.64           H  
ATOM   1447 2HD2 LEU A  94      10.641  26.459  10.344  1.00  1.64           H  
ATOM   1448 3HD2 LEU A  94       9.601  25.642   9.212  1.00  1.64           H  
ATOM   1449  N   LYS A  95      11.436  21.092   9.058  1.00  1.84           N  
ATOM   1450  CA  LYS A  95      12.312  19.943   8.862  1.00  1.84           C  
ATOM   1451  C   LYS A  95      12.262  19.422   7.422  1.00  1.84           C  
ATOM   1452  O   LYS A  95      13.181  18.748   6.958  1.00  1.84           O  
ATOM   1453  CB  LYS A  95      11.908  18.823   9.816  1.00  1.84           C  
ATOM   1454  CG  LYS A  95      11.980  19.189  11.310  1.00  1.84           C  
ATOM   1455  CD  LYS A  95      13.399  19.539  11.758  1.00  1.84           C  
ATOM   1456  CE  LYS A  95      13.456  19.808  13.267  1.00  1.84           C  
ATOM   1457  NZ  LYS A  95      14.831  20.175  13.714  1.00  1.84           N  
ATOM   1458  H   LYS A  95      10.459  20.928   9.326  1.00  1.84           H  
ATOM   1459  HA  LYS A  95      13.337  20.243   9.076  1.00  1.84           H  
ATOM   1460 1HB  LYS A  95      10.874  18.529   9.601  1.00  1.84           H  
ATOM   1461 2HB  LYS A  95      12.536  17.951   9.642  1.00  1.84           H  
ATOM   1462 1HG  LYS A  95      11.321  20.045  11.493  1.00  1.84           H  
ATOM   1463 2HG  LYS A  95      11.615  18.351  11.903  1.00  1.84           H  
ATOM   1464 1HD  LYS A  95      14.073  18.716  11.518  1.00  1.84           H  
ATOM   1465 2HD  LYS A  95      13.738  20.431  11.227  1.00  1.84           H  
ATOM   1466 1HE  LYS A  95      12.776  20.624  13.510  1.00  1.84           H  
ATOM   1467 2HE  LYS A  95      13.139  18.913  13.802  1.00  1.84           H  
ATOM   1468 1HZ  LYS A  95      14.828  20.344  14.710  1.00  1.84           H  
ATOM   1469 2HZ  LYS A  95      15.467  19.418  13.503  1.00  1.84           H  
ATOM   1470 3HZ  LYS A  95      15.130  21.010  13.230  1.00  1.84           H  
ATOM   1471  N   ASN A  96      11.175  19.730   6.727  1.00  2.04           N  
ATOM   1472  CA  ASN A  96      10.916  19.273   5.363  1.00  2.04           C  
ATOM   1473  C   ASN A  96      10.428  20.442   4.514  1.00  2.04           C  
ATOM   1474  O   ASN A  96       9.354  20.380   3.931  1.00  2.04           O  
ATOM   1475  CB  ASN A  96       9.876  18.158   5.345  1.00  2.04           C  
ATOM   1476  CG  ASN A  96      10.280  16.919   6.122  1.00  2.04           C  
ATOM   1477  OD1 ASN A  96      11.041  16.072   5.628  1.00  2.04           O  
ATOM   1478  ND2 ASN A  96       9.777  16.800   7.332  1.00  2.04           N  
ATOM   1479  H   ASN A  96      10.479  20.306   7.178  1.00  2.04           H  
ATOM   1480  HA  ASN A  96      11.847  18.911   4.924  1.00  2.04           H  
ATOM   1481 1HB  ASN A  96       8.942  18.535   5.766  1.00  2.04           H  
ATOM   1482 2HB  ASN A  96       9.671  17.876   4.313  1.00  2.04           H  
ATOM   1483 1HD2 ASN A  96      10.006  16.009   7.894  1.00  2.04           H  
ATOM   1484 2HD2 ASN A  96       9.142  17.517   7.712  1.00  2.04           H  
ATOM   1485  N   ARG A  97      11.215  21.505   4.452  1.00  2.19           N  
ATOM   1486  CA  ARG A  97      10.799  22.727   3.765  1.00  2.19           C  
ATOM   1487  C   ARG A  97      10.486  22.449   2.294  1.00  2.19           C  
ATOM   1488  O   ARG A  97      11.149  21.615   1.677  1.00  2.19           O  
ATOM   1489  CB  ARG A  97      11.891  23.783   3.838  1.00  2.19           C  
ATOM   1490  CG  ARG A  97      12.220  24.301   5.236  1.00  2.19           C  
ATOM   1491  CD  ARG A  97      13.258  25.363   5.169  1.00  2.19           C  
ATOM   1492  NE  ARG A  97      13.590  25.901   6.466  1.00  2.19           N  
ATOM   1493  CZ  ARG A  97      14.524  25.420   7.301  1.00  2.19           C  
ATOM   1494  NH1 ARG A  97      15.244  24.369   6.989  1.00  2.19           N  
ATOM   1495  NH2 ARG A  97      14.698  26.041   8.440  1.00  2.19           N  
ATOM   1496  H   ARG A  97      12.106  21.482   4.928  1.00  2.19           H  
ATOM   1497  HA  ARG A  97       9.904  23.111   4.256  1.00  2.19           H  
ATOM   1498 1HB  ARG A  97      12.809  23.386   3.412  1.00  2.19           H  
ATOM   1499 2HB  ARG A  97      11.597  24.643   3.238  1.00  2.19           H  
ATOM   1500 1HG  ARG A  97      11.325  24.723   5.697  1.00  2.19           H  
ATOM   1501 2HG  ARG A  97      12.595  23.484   5.858  1.00  2.19           H  
ATOM   1502 1HD  ARG A  97      14.166  24.962   4.724  1.00  2.19           H  
ATOM   1503 2HD  ARG A  97      12.886  26.185   4.554  1.00  2.19           H  
ATOM   1504  HE  ARG A  97      13.073  26.722   6.799  1.00  2.19           H  
ATOM   1505 1HH1 ARG A  97      15.095  23.899   6.110  1.00  2.19           H  
ATOM   1506 2HH1 ARG A  97      15.935  24.024   7.636  1.00  2.19           H  
ATOM   1507 1HH2 ARG A  97      14.109  26.862   8.617  1.00  2.19           H  
ATOM   1508 2HH2 ARG A  97      15.388  25.722   9.102  1.00  2.19           H  
ATOM   1509  N   CYS A  98       9.497  23.184   1.747  1.00  2.27           N  
ATOM   1510  CA  CYS A  98       8.996  23.093   0.354  1.00  2.27           C  
ATOM   1511  C   CYS A  98       7.630  22.418   0.279  1.00  2.27           C  
ATOM   1512  O   CYS A  98       6.608  23.100   0.199  1.00  2.27           O  
ATOM   1513  CB  CYS A  98       9.941  22.362  -0.623  1.00  2.27           C  
ATOM   1514  SG  CYS A  98       9.303  22.320  -2.336  1.00  2.27           S  
ATOM   1515  H   CYS A  98       9.032  23.839   2.358  1.00  2.27           H  
ATOM   1516  HA  CYS A  98       8.884  24.110  -0.028  1.00  2.27           H  
ATOM   1517 1HB  CYS A  98      10.912  22.859  -0.639  1.00  2.27           H  
ATOM   1518 2HB  CYS A  98      10.099  21.337  -0.339  1.00  2.27           H  
ATOM   1519  HG  CYS A  98       9.069  23.651  -2.455  1.00  2.27           H  
ATOM   1520  N   HIS A  99       7.618  21.091   0.123  1.00  2.25           N  
ATOM   1521  CA  HIS A  99       6.429  20.215   0.018  1.00  2.25           C  
ATOM   1522  C   HIS A  99       5.655  20.326  -1.305  1.00  2.25           C  
ATOM   1523  O   HIS A  99       5.137  19.327  -1.807  1.00  2.25           O  
ATOM   1524  CB  HIS A  99       5.390  20.544   1.106  1.00  2.25           C  
ATOM   1525  CG  HIS A  99       5.805  20.421   2.532  1.00  2.25           C  
ATOM   1526  ND1 HIS A  99       5.647  19.273   3.271  1.00  2.25           N  
ATOM   1527  CD2 HIS A  99       6.362  21.324   3.347  1.00  2.25           C  
ATOM   1528  CE1 HIS A  99       6.058  19.498   4.499  1.00  2.25           C  
ATOM   1529  NE2 HIS A  99       6.486  20.756   4.566  1.00  2.25           N  
ATOM   1530  H   HIS A  99       8.513  20.625   0.152  1.00  2.25           H  
ATOM   1531  HA  HIS A  99       6.743  19.180   0.135  1.00  2.25           H  
ATOM   1532 1HB  HIS A  99       4.986  21.540   0.961  1.00  2.25           H  
ATOM   1533 2HB  HIS A  99       4.549  19.866   0.973  1.00  2.25           H  
ATOM   1534  HD1 HIS A  99       5.259  18.410   2.960  1.00  2.25           H  
ATOM   1535  HD2 HIS A  99       6.667  22.349   3.188  1.00  2.25           H  
ATOM   1536  HE1 HIS A  99       6.004  18.717   5.258  1.00  2.25           H  
ATOM   1537  N   TYR A 100       5.592  21.530  -1.868  1.00  2.13           N  
ATOM   1538  CA  TYR A 100       4.864  21.767  -3.105  1.00  2.13           C  
ATOM   1539  C   TYR A 100       5.609  22.705  -4.064  1.00  2.13           C  
ATOM   1540  O   TYR A 100       5.966  22.316  -5.173  1.00  2.13           O  
ATOM   1541  CB  TYR A 100       3.491  22.336  -2.720  1.00  2.13           C  
ATOM   1542  CG  TYR A 100       2.479  22.518  -3.825  1.00  2.13           C  
ATOM   1543  CD1 TYR A 100       1.949  21.404  -4.469  1.00  2.13           C  
ATOM   1544  CD2 TYR A 100       2.042  23.787  -4.166  1.00  2.13           C  
ATOM   1545  CE1 TYR A 100       0.984  21.562  -5.447  1.00  2.13           C  
ATOM   1546  CE2 TYR A 100       1.089  23.939  -5.149  1.00  2.13           C  
ATOM   1547  CZ  TYR A 100       0.553  22.837  -5.788  1.00  2.13           C  
ATOM   1548  OH  TYR A 100      -0.413  22.988  -6.772  1.00  2.13           O  
ATOM   1549  H   TYR A 100       6.022  22.297  -1.368  1.00  2.13           H  
ATOM   1550  HA  TYR A 100       4.729  20.815  -3.616  1.00  2.13           H  
ATOM   1551 1HB  TYR A 100       3.045  21.678  -1.972  1.00  2.13           H  
ATOM   1552 2HB  TYR A 100       3.632  23.301  -2.239  1.00  2.13           H  
ATOM   1553  HD1 TYR A 100       2.286  20.404  -4.193  1.00  2.13           H  
ATOM   1554  HD2 TYR A 100       2.452  24.660  -3.665  1.00  2.13           H  
ATOM   1555  HE1 TYR A 100       0.563  20.688  -5.946  1.00  2.13           H  
ATOM   1556  HE2 TYR A 100       0.762  24.928  -5.422  1.00  2.13           H  
ATOM   1557  HH  TYR A 100      -0.679  23.929  -6.853  1.00  2.13           H  
ATOM   1558  N   GLY A 101       5.845  23.942  -3.624  1.00  1.95           N  
ATOM   1559  CA  GLY A 101       6.453  24.977  -4.467  1.00  1.95           C  
ATOM   1560  C   GLY A 101       7.547  25.743  -3.753  1.00  1.95           C  
ATOM   1561  O   GLY A 101       8.328  25.163  -3.005  1.00  1.95           O  
ATOM   1562  H   GLY A 101       5.566  24.180  -2.685  1.00  1.95           H  
ATOM   1563 1HA  GLY A 101       6.845  24.529  -5.382  1.00  1.95           H  
ATOM   1564 2HA  GLY A 101       5.693  25.681  -4.761  1.00  1.95           H  
ATOM   1565  N   ARG A 102       7.634  27.055  -4.012  1.00  1.77           N  
ATOM   1566  CA  ARG A 102       8.705  27.823  -3.358  1.00  1.77           C  
ATOM   1567  C   ARG A 102       8.255  28.320  -1.970  1.00  1.77           C  
ATOM   1568  O   ARG A 102       8.669  27.752  -0.955  1.00  1.77           O  
ATOM   1569  CB  ARG A 102       9.135  28.997  -4.228  1.00  1.77           C  
ATOM   1570  CG  ARG A 102       9.700  28.596  -5.595  1.00  1.77           C  
ATOM   1571  CD  ARG A 102      10.966  27.780  -5.505  1.00  1.77           C  
ATOM   1572  NE  ARG A 102      12.137  28.550  -5.065  1.00  1.77           N  
ATOM   1573  CZ  ARG A 102      13.298  27.990  -4.649  1.00  1.77           C  
ATOM   1574  NH1 ARG A 102      13.413  26.675  -4.606  1.00  1.77           N  
ATOM   1575  NH2 ARG A 102      14.326  28.746  -4.291  1.00  1.77           N  
ATOM   1576  H   ARG A 102       6.977  27.483  -4.675  1.00  1.77           H  
ATOM   1577  HA  ARG A 102       9.568  27.170  -3.226  1.00  1.77           H  
ATOM   1578 1HB  ARG A 102       8.286  29.650  -4.417  1.00  1.77           H  
ATOM   1579 2HB  ARG A 102       9.893  29.582  -3.706  1.00  1.77           H  
ATOM   1580 1HG  ARG A 102       8.951  28.002  -6.126  1.00  1.77           H  
ATOM   1581 2HG  ARG A 102       9.913  29.497  -6.171  1.00  1.77           H  
ATOM   1582 1HD  ARG A 102      10.812  26.965  -4.797  1.00  1.77           H  
ATOM   1583 2HD  ARG A 102      11.190  27.361  -6.486  1.00  1.77           H  
ATOM   1584  HE  ARG A 102      12.085  29.562  -5.091  1.00  1.77           H  
ATOM   1585 1HH1 ARG A 102      12.637  26.089  -4.880  1.00  1.77           H  
ATOM   1586 2HH1 ARG A 102      14.280  26.256  -4.300  1.00  1.77           H  
ATOM   1587 1HH2 ARG A 102      14.279  29.782  -4.332  1.00  1.77           H  
ATOM   1588 2HH2 ARG A 102      15.185  28.319  -3.991  1.00  1.77           H  
ATOM   1589  N   SER A 103       7.398  29.356  -1.941  1.00  1.61           N  
ATOM   1590  CA  SER A 103       6.744  29.870  -0.724  1.00  1.61           C  
ATOM   1591  C   SER A 103       5.786  30.991  -1.061  1.00  1.61           C  
ATOM   1592  O   SER A 103       6.162  31.909  -1.781  1.00  1.61           O  
ATOM   1593  CB  SER A 103       7.715  30.459   0.274  1.00  1.61           C  
ATOM   1594  OG  SER A 103       7.016  30.919   1.435  1.00  1.61           O  
ATOM   1595  H   SER A 103       7.145  29.782  -2.818  1.00  1.61           H  
ATOM   1596  HA  SER A 103       6.176  29.065  -0.257  1.00  1.61           H  
ATOM   1597 1HB  SER A 103       8.468  29.748   0.556  1.00  1.61           H  
ATOM   1598 2HB  SER A 103       8.230  31.303  -0.188  1.00  1.61           H  
ATOM   1599  HG  SER A 103       7.654  31.500   1.908  1.00  1.61           H  
ATOM   1600  N   MET A 104       4.608  30.994  -0.454  1.00  1.52           N  
ATOM   1601  CA  MET A 104       3.686  32.125  -0.596  1.00  1.52           C  
ATOM   1602  C   MET A 104       3.570  32.959   0.705  1.00  1.52           C  
ATOM   1603  O   MET A 104       2.684  33.810   0.828  1.00  1.52           O  
ATOM   1604  CB  MET A 104       2.308  31.601  -0.998  1.00  1.52           C  
ATOM   1605  CG  MET A 104       2.237  30.899  -2.321  1.00  1.52           C  
ATOM   1606  SD  MET A 104       0.548  30.453  -2.759  1.00  1.52           S  
ATOM   1607  CE  MET A 104       0.242  29.169  -1.552  1.00  1.52           C  
ATOM   1608  H   MET A 104       4.322  30.171   0.077  1.00  1.52           H  
ATOM   1609  HA  MET A 104       4.056  32.788  -1.382  1.00  1.52           H  
ATOM   1610 1HB  MET A 104       1.979  30.880  -0.301  1.00  1.52           H  
ATOM   1611 2HB  MET A 104       1.587  32.420  -1.008  1.00  1.52           H  
ATOM   1612 1HG  MET A 104       2.642  31.527  -3.087  1.00  1.52           H  
ATOM   1613 2HG  MET A 104       2.830  29.991  -2.277  1.00  1.52           H  
ATOM   1614 1HE  MET A 104      -0.759  28.775  -1.675  1.00  1.52           H  
ATOM   1615 2HE  MET A 104       0.955  28.375  -1.698  1.00  1.52           H  
ATOM   1616 3HE  MET A 104       0.349  29.576  -0.546  1.00  1.52           H  
ATOM   1617  N   LEU A 105       4.452  32.723   1.698  1.00  1.49           N  
ATOM   1618  CA  LEU A 105       4.295  33.409   3.007  1.00  1.49           C  
ATOM   1619  C   LEU A 105       4.475  34.941   2.985  1.00  1.49           C  
ATOM   1620  O   LEU A 105       3.717  35.669   3.624  1.00  1.49           O  
ATOM   1621  CB  LEU A 105       5.335  32.893   4.019  1.00  1.49           C  
ATOM   1622  CG  LEU A 105       5.253  31.444   4.532  1.00  1.49           C  
ATOM   1623  CD1 LEU A 105       6.544  31.168   5.366  1.00  1.49           C  
ATOM   1624  CD2 LEU A 105       3.998  31.220   5.393  1.00  1.49           C  
ATOM   1625  H   LEU A 105       5.228  32.067   1.550  1.00  1.49           H  
ATOM   1626  HA  LEU A 105       3.296  33.191   3.380  1.00  1.49           H  
ATOM   1627 1HB  LEU A 105       6.322  33.009   3.574  1.00  1.49           H  
ATOM   1628 2HB  LEU A 105       5.279  33.530   4.887  1.00  1.49           H  
ATOM   1629  HG  LEU A 105       5.232  30.768   3.679  1.00  1.49           H  
ATOM   1630 1HD1 LEU A 105       6.545  30.149   5.734  1.00  1.49           H  
ATOM   1631 2HD1 LEU A 105       7.424  31.321   4.732  1.00  1.49           H  
ATOM   1632 3HD1 LEU A 105       6.588  31.853   6.213  1.00  1.49           H  
ATOM   1633 1HD2 LEU A 105       3.973  30.185   5.736  1.00  1.49           H  
ATOM   1634 2HD2 LEU A 105       4.023  31.863   6.238  1.00  1.49           H  
ATOM   1635 3HD2 LEU A 105       3.107  31.427   4.813  1.00  1.49           H  
ATOM   1636  N   PHE A 106       5.483  35.419   2.259  1.00  1.52           N  
ATOM   1637  CA  PHE A 106       5.794  36.847   2.145  1.00  1.52           C  
ATOM   1638  C   PHE A 106       5.889  37.274   0.673  1.00  1.52           C  
ATOM   1639  O   PHE A 106       5.480  38.368   0.292  1.00  1.52           O  
ATOM   1640  CB  PHE A 106       7.078  37.139   2.914  1.00  1.52           C  
ATOM   1641  CG  PHE A 106       6.933  36.842   4.357  1.00  1.52           C  
ATOM   1642  CD1 PHE A 106       7.268  35.615   4.863  1.00  1.52           C  
ATOM   1643  CD2 PHE A 106       6.453  37.792   5.215  1.00  1.52           C  
ATOM   1644  CE1 PHE A 106       7.094  35.346   6.197  1.00  1.52           C  
ATOM   1645  CE2 PHE A 106       6.299  37.525   6.545  1.00  1.52           C  
ATOM   1646  CZ  PHE A 106       6.616  36.303   7.033  1.00  1.52           C  
ATOM   1647  H   PHE A 106       6.076  34.762   1.765  1.00  1.52           H  
ATOM   1648  HA  PHE A 106       4.990  37.412   2.615  1.00  1.52           H  
ATOM   1649 1HB  PHE A 106       7.873  36.551   2.526  1.00  1.52           H  
ATOM   1650 2HB  PHE A 106       7.360  38.163   2.806  1.00  1.52           H  
ATOM   1651  HD1 PHE A 106       7.654  34.849   4.188  1.00  1.52           H  
ATOM   1652  HD2 PHE A 106       6.190  38.767   4.827  1.00  1.52           H  
ATOM   1653  HE1 PHE A 106       7.337  34.364   6.591  1.00  1.52           H  
ATOM   1654  HE2 PHE A 106       5.911  38.276   7.205  1.00  1.52           H  
ATOM   1655  HZ  PHE A 106       6.482  36.095   8.086  1.00  1.52           H  
ATOM   1656  N   GLY A 107       6.447  36.416  -0.161  1.00  1.60           N  
ATOM   1657  CA  GLY A 107       6.569  36.740  -1.570  1.00  1.60           C  
ATOM   1658  C   GLY A 107       7.435  37.957  -1.852  1.00  1.60           C  
ATOM   1659  O   GLY A 107       8.431  38.209  -1.175  1.00  1.60           O  
ATOM   1660  H   GLY A 107       6.798  35.522   0.180  1.00  1.60           H  
ATOM   1661 1HA  GLY A 107       6.961  35.875  -2.106  1.00  1.60           H  
ATOM   1662 2HA  GLY A 107       5.578  36.929  -1.965  1.00  1.60           H  
ATOM   1663  N   ASP A 108       7.053  38.686  -2.898  1.00  1.69           N  
ATOM   1664  CA  ASP A 108       7.786  39.852  -3.379  1.00  1.69           C  
ATOM   1665  C   ASP A 108       7.886  40.975  -2.345  1.00  1.69           C  
ATOM   1666  O   ASP A 108       6.902  41.333  -1.685  1.00  1.69           O  
ATOM   1667  CB  ASP A 108       7.123  40.384  -4.645  1.00  1.69           C  
ATOM   1668  CG  ASP A 108       7.231  39.398  -5.824  1.00  1.69           C  
ATOM   1669  OD1 ASP A 108       7.937  38.419  -5.710  1.00  1.69           O  
ATOM   1670  OD2 ASP A 108       6.589  39.630  -6.816  1.00  1.69           O  
ATOM   1671  H   ASP A 108       6.213  38.406  -3.382  1.00  1.69           H  
ATOM   1672  HA  ASP A 108       8.800  39.535  -3.626  1.00  1.69           H  
ATOM   1673 1HB  ASP A 108       6.078  40.590  -4.451  1.00  1.69           H  
ATOM   1674 2HB  ASP A 108       7.594  41.325  -4.930  1.00  1.69           H  
ATOM   1675  N   TYR A 109       9.053  41.611  -2.298  1.00  1.78           N  
ATOM   1676  CA  TYR A 109       9.346  42.707  -1.370  1.00  1.78           C  
ATOM   1677  C   TYR A 109       8.313  43.828  -1.379  1.00  1.78           C  
ATOM   1678  O   TYR A 109       7.978  44.379  -0.333  1.00  1.78           O  
ATOM   1679  CB  TYR A 109      10.707  43.331  -1.719  1.00  1.78           C  
ATOM   1680  CG  TYR A 109      10.670  44.306  -2.899  1.00  1.78           C  
ATOM   1681  CD1 TYR A 109      10.524  45.671  -2.664  1.00  1.78           C  
ATOM   1682  CD2 TYR A 109      10.747  43.847  -4.206  1.00  1.78           C  
ATOM   1683  CE1 TYR A 109      10.454  46.556  -3.715  1.00  1.78           C  
ATOM   1684  CE2 TYR A 109      10.679  44.736  -5.259  1.00  1.78           C  
ATOM   1685  CZ  TYR A 109      10.529  46.084  -5.017  1.00  1.78           C  
ATOM   1686  OH  TYR A 109      10.452  46.967  -6.069  1.00  1.78           O  
ATOM   1687  H   TYR A 109       9.811  41.258  -2.887  1.00  1.78           H  
ATOM   1688  HA  TYR A 109       9.385  42.297  -0.358  1.00  1.78           H  
ATOM   1689 1HB  TYR A 109      11.090  43.861  -0.854  1.00  1.78           H  
ATOM   1690 2HB  TYR A 109      11.417  42.541  -1.951  1.00  1.78           H  
ATOM   1691  HD1 TYR A 109      10.458  46.045  -1.653  1.00  1.78           H  
ATOM   1692  HD2 TYR A 109      10.854  42.797  -4.407  1.00  1.78           H  
ATOM   1693  HE1 TYR A 109      10.331  47.623  -3.521  1.00  1.78           H  
ATOM   1694  HE2 TYR A 109      10.736  44.368  -6.283  1.00  1.78           H  
ATOM   1695  HH  TYR A 109      10.210  47.837  -5.736  1.00  1.78           H  
ATOM   1696  N   ASP A 110       7.730  44.089  -2.548  1.00  1.86           N  
ATOM   1697  CA  ASP A 110       6.822  45.208  -2.756  1.00  1.86           C  
ATOM   1698  C   ASP A 110       5.512  45.080  -1.977  1.00  1.86           C  
ATOM   1699  O   ASP A 110       4.760  46.051  -1.872  1.00  1.86           O  
ATOM   1700  CB  ASP A 110       6.540  45.345  -4.266  1.00  1.86           C  
ATOM   1701  CG  ASP A 110       6.068  46.755  -4.718  1.00  1.86           C  
ATOM   1702  OD1 ASP A 110       6.757  47.711  -4.436  1.00  1.86           O  
ATOM   1703  OD2 ASP A 110       5.050  46.846  -5.369  1.00  1.86           O  
ATOM   1704  H   ASP A 110       8.008  43.536  -3.342  1.00  1.86           H  
ATOM   1705  HA  ASP A 110       7.324  46.114  -2.420  1.00  1.86           H  
ATOM   1706 1HB  ASP A 110       7.442  45.089  -4.821  1.00  1.86           H  
ATOM   1707 2HB  ASP A 110       5.772  44.620  -4.548  1.00  1.86           H  
ATOM   1708  N   HIS A 111       5.228  43.900  -1.422  1.00  1.92           N  
ATOM   1709  CA  HIS A 111       4.009  43.734  -0.657  1.00  1.92           C  
ATOM   1710  C   HIS A 111       4.248  43.595   0.844  1.00  1.92           C  
ATOM   1711  O   HIS A 111       3.285  43.481   1.607  1.00  1.92           O  
ATOM   1712  CB  HIS A 111       3.266  42.486  -1.101  1.00  1.92           C  
ATOM   1713  CG  HIS A 111       2.803  42.480  -2.501  1.00  1.92           C  
ATOM   1714  ND1 HIS A 111       1.797  43.302  -2.960  1.00  1.92           N  
ATOM   1715  CD2 HIS A 111       3.187  41.728  -3.550  1.00  1.92           C  
ATOM   1716  CE1 HIS A 111       1.588  43.060  -4.240  1.00  1.92           C  
ATOM   1717  NE2 HIS A 111       2.422  42.107  -4.625  1.00  1.92           N  
ATOM   1718  H   HIS A 111       5.867  43.106  -1.521  1.00  1.92           H  
ATOM   1719  HA  HIS A 111       3.361  44.595  -0.811  1.00  1.92           H  
ATOM   1720 1HB  HIS A 111       3.911  41.614  -0.948  1.00  1.92           H  
ATOM   1721 2HB  HIS A 111       2.399  42.376  -0.470  1.00  1.92           H  
ATOM   1722  HD1 HIS A 111       1.273  43.966  -2.420  1.00  1.92           H  
ATOM   1723  HD2 HIS A 111       3.932  40.944  -3.654  1.00  1.92           H  
ATOM   1724  HE1 HIS A 111       0.823  43.610  -4.788  1.00  1.92           H  
ATOM   1725  N   ILE A 112       5.510  43.562   1.283  1.00  1.95           N  
ATOM   1726  CA  ILE A 112       5.762  43.272   2.696  1.00  1.95           C  
ATOM   1727  C   ILE A 112       6.256  44.460   3.507  1.00  1.95           C  
ATOM   1728  O   ILE A 112       7.308  45.031   3.246  1.00  1.95           O  
ATOM   1729  CB  ILE A 112       6.744  42.103   2.812  1.00  1.95           C  
ATOM   1730  CG1 ILE A 112       6.195  40.953   2.021  1.00  1.95           C  
ATOM   1731  CG2 ILE A 112       6.871  41.669   4.278  1.00  1.95           C  
ATOM   1732  CD1 ILE A 112       4.858  40.507   2.546  1.00  1.95           C  
ATOM   1733  H   ILE A 112       6.291  43.726   0.645  1.00  1.95           H  
ATOM   1734  HA  ILE A 112       4.826  42.945   3.144  1.00  1.95           H  
ATOM   1735  HB  ILE A 112       7.716  42.387   2.403  1.00  1.95           H  
ATOM   1736 1HG1 ILE A 112       6.077  41.252   0.977  1.00  1.95           H  
ATOM   1737 2HG1 ILE A 112       6.888  40.139   2.047  1.00  1.95           H  
ATOM   1738 1HG2 ILE A 112       7.551  40.827   4.347  1.00  1.95           H  
ATOM   1739 2HG2 ILE A 112       7.240  42.485   4.860  1.00  1.95           H  
ATOM   1740 3HG2 ILE A 112       5.894  41.379   4.654  1.00  1.95           H  
ATOM   1741 1HD1 ILE A 112       4.476  39.696   1.973  1.00  1.95           H  
ATOM   1742 2HD1 ILE A 112       4.986  40.194   3.553  1.00  1.95           H  
ATOM   1743 3HD1 ILE A 112       4.144  41.312   2.514  1.00  1.95           H  
ATOM   1744  N   ASN A 113       5.472  44.792   4.518  1.00  1.96           N  
ATOM   1745  CA  ASN A 113       5.706  45.918   5.408  1.00  1.96           C  
ATOM   1746  C   ASN A 113       5.472  45.446   6.855  1.00  1.96           C  
ATOM   1747  O   ASN A 113       4.736  44.485   7.062  1.00  1.96           O  
ATOM   1748  CB  ASN A 113       4.769  47.058   5.025  1.00  1.96           C  
ATOM   1749  CG  ASN A 113       5.037  47.611   3.636  1.00  1.96           C  
ATOM   1750  OD1 ASN A 113       5.986  48.376   3.419  1.00  1.96           O  
ATOM   1751  ND2 ASN A 113       4.213  47.232   2.689  1.00  1.96           N  
ATOM   1752  H   ASN A 113       4.637  44.241   4.641  1.00  1.96           H  
ATOM   1753  HA  ASN A 113       6.737  46.241   5.289  1.00  1.96           H  
ATOM   1754 1HB  ASN A 113       3.736  46.707   5.068  1.00  1.96           H  
ATOM   1755 2HB  ASN A 113       4.859  47.875   5.716  1.00  1.96           H  
ATOM   1756 1HD2 ASN A 113       4.343  47.562   1.752  1.00  1.96           H  
ATOM   1757 2HD2 ASN A 113       3.454  46.615   2.898  1.00  1.96           H  
ATOM   1758  N   PRO A 114       6.056  46.071   7.882  1.00  1.96           N  
ATOM   1759  CA  PRO A 114       5.768  45.790   9.284  1.00  1.96           C  
ATOM   1760  C   PRO A 114       4.278  45.442   9.590  1.00  1.96           C  
ATOM   1761  O   PRO A 114       4.054  44.429  10.252  1.00  1.96           O  
ATOM   1762  CB  PRO A 114       6.294  47.054   9.966  1.00  1.96           C  
ATOM   1763  CG  PRO A 114       7.475  47.455   9.090  1.00  1.96           C  
ATOM   1764  CD  PRO A 114       7.020  47.181   7.668  1.00  1.96           C  
ATOM   1765  HA  PRO A 114       6.397  44.939   9.587  1.00  1.96           H  
ATOM   1766 1HB  PRO A 114       5.551  47.828  10.063  1.00  1.96           H  
ATOM   1767 2HB  PRO A 114       6.611  46.806  10.990  1.00  1.96           H  
ATOM   1768 1HG  PRO A 114       7.722  48.515   9.255  1.00  1.96           H  
ATOM   1769 2HG  PRO A 114       8.362  46.882   9.387  1.00  1.96           H  
ATOM   1770 1HD  PRO A 114       6.531  48.067   7.255  1.00  1.96           H  
ATOM   1771 2HD  PRO A 114       7.877  46.862   7.070  1.00  1.96           H  
ATOM   1772  N   PRO A 115       3.223  46.230   9.199  1.00  1.94           N  
ATOM   1773  CA  PRO A 115       1.827  45.892   9.458  1.00  1.94           C  
ATOM   1774  C   PRO A 115       1.390  44.576   8.812  1.00  1.94           C  
ATOM   1775  O   PRO A 115       0.452  43.931   9.275  1.00  1.94           O  
ATOM   1776  CB  PRO A 115       1.065  47.093   8.879  1.00  1.94           C  
ATOM   1777  CG  PRO A 115       2.027  47.735   7.907  1.00  1.94           C  
ATOM   1778  CD  PRO A 115       3.370  47.558   8.550  1.00  1.94           C  
ATOM   1779  HA  PRO A 115       1.677  45.846  10.549  1.00  1.94           H  
ATOM   1780 1HB  PRO A 115       0.144  46.744   8.387  1.00  1.94           H  
ATOM   1781 2HB  PRO A 115       0.756  47.771   9.687  1.00  1.94           H  
ATOM   1782 1HG  PRO A 115       1.958  47.244   6.926  1.00  1.94           H  
ATOM   1783 2HG  PRO A 115       1.765  48.793   7.752  1.00  1.94           H  
ATOM   1784 1HD  PRO A 115       4.103  47.614   7.811  1.00  1.94           H  
ATOM   1785 2HD  PRO A 115       3.494  48.333   9.311  1.00  1.94           H  
ATOM   1786  N   PHE A 116       2.067  44.165   7.736  1.00  1.91           N  
ATOM   1787  CA  PHE A 116       1.760  42.888   7.109  1.00  1.91           C  
ATOM   1788  C   PHE A 116       2.113  41.808   8.085  1.00  1.91           C  
ATOM   1789  O   PHE A 116       1.331  40.892   8.370  1.00  1.91           O  
ATOM   1790  CB  PHE A 116       2.574  42.636   5.842  1.00  1.91           C  
ATOM   1791  CG  PHE A 116       2.397  41.284   5.358  1.00  1.91           C  
ATOM   1792  CD1 PHE A 116       1.344  40.925   4.583  1.00  1.91           C  
ATOM   1793  CD2 PHE A 116       3.304  40.311   5.743  1.00  1.91           C  
ATOM   1794  CE1 PHE A 116       1.228  39.633   4.190  1.00  1.91           C  
ATOM   1795  CE2 PHE A 116       3.161  39.044   5.345  1.00  1.91           C  
ATOM   1796  CZ  PHE A 116       2.150  38.718   4.577  1.00  1.91           C  
ATOM   1797  H   PHE A 116       2.853  44.691   7.379  1.00  1.91           H  
ATOM   1798  HA  PHE A 116       0.693  42.837   6.887  1.00  1.91           H  
ATOM   1799 1HB  PHE A 116       2.289  43.334   5.058  1.00  1.91           H  
ATOM   1800 2HB  PHE A 116       3.616  42.754   6.033  1.00  1.91           H  
ATOM   1801  HD1 PHE A 116       0.608  41.671   4.278  1.00  1.91           H  
ATOM   1802  HD2 PHE A 116       4.138  40.579   6.371  1.00  1.91           H  
ATOM   1803  HE1 PHE A 116       0.414  39.330   3.569  1.00  1.91           H  
ATOM   1804  HE2 PHE A 116       3.856  38.282   5.636  1.00  1.91           H  
ATOM   1805  HZ  PHE A 116       2.075  37.727   4.262  1.00  1.91           H  
ATOM   1806  N   ILE A 117       3.336  41.935   8.581  1.00  1.85           N  
ATOM   1807  CA  ILE A 117       3.917  40.965   9.473  1.00  1.85           C  
ATOM   1808  C   ILE A 117       3.095  40.900  10.746  1.00  1.85           C  
ATOM   1809  O   ILE A 117       2.782  39.811  11.234  1.00  1.85           O  
ATOM   1810  CB  ILE A 117       5.378  41.322   9.761  1.00  1.85           C  
ATOM   1811  CG1 ILE A 117       6.207  41.148   8.455  1.00  1.85           C  
ATOM   1812  CG2 ILE A 117       5.899  40.430  10.876  1.00  1.85           C  
ATOM   1813  CD1 ILE A 117       7.586  41.724   8.491  1.00  1.85           C  
ATOM   1814  H   ILE A 117       3.880  42.756   8.297  1.00  1.85           H  
ATOM   1815  HA  ILE A 117       3.889  39.989   8.993  1.00  1.85           H  
ATOM   1816  HB  ILE A 117       5.454  42.361  10.064  1.00  1.85           H  
ATOM   1817 1HG1 ILE A 117       6.291  40.104   8.252  1.00  1.85           H  
ATOM   1818 2HG1 ILE A 117       5.674  41.629   7.638  1.00  1.85           H  
ATOM   1819 1HG2 ILE A 117       6.936  40.680  11.083  1.00  1.85           H  
ATOM   1820 2HG2 ILE A 117       5.300  40.588  11.773  1.00  1.85           H  
ATOM   1821 3HG2 ILE A 117       5.828  39.385  10.572  1.00  1.85           H  
ATOM   1822 1HD1 ILE A 117       8.072  41.538   7.537  1.00  1.85           H  
ATOM   1823 2HD1 ILE A 117       7.527  42.800   8.669  1.00  1.85           H  
ATOM   1824 3HD1 ILE A 117       8.157  41.252   9.285  1.00  1.85           H  
ATOM   1825  N   LYS A 118       2.713  42.061  11.272  1.00  1.78           N  
ATOM   1826  CA  LYS A 118       1.905  42.081  12.476  1.00  1.78           C  
ATOM   1827  C   LYS A 118       0.560  41.376  12.265  1.00  1.78           C  
ATOM   1828  O   LYS A 118       0.129  40.600  13.121  1.00  1.78           O  
ATOM   1829  CB  LYS A 118       1.669  43.521  12.920  1.00  1.78           C  
ATOM   1830  CG  LYS A 118       2.901  44.233  13.466  1.00  1.78           C  
ATOM   1831  CD  LYS A 118       2.582  45.675  13.836  1.00  1.78           C  
ATOM   1832  CE  LYS A 118       3.811  46.404  14.349  1.00  1.78           C  
ATOM   1833  NZ  LYS A 118       3.508  47.820  14.704  1.00  1.78           N  
ATOM   1834  H   LYS A 118       3.010  42.935  10.834  1.00  1.78           H  
ATOM   1835  HA  LYS A 118       2.446  41.550  13.261  1.00  1.78           H  
ATOM   1836 1HB  LYS A 118       1.295  44.091  12.074  1.00  1.78           H  
ATOM   1837 2HB  LYS A 118       0.899  43.542  13.687  1.00  1.78           H  
ATOM   1838 1HG  LYS A 118       3.256  43.709  14.353  1.00  1.78           H  
ATOM   1839 2HG  LYS A 118       3.690  44.218  12.719  1.00  1.78           H  
ATOM   1840 1HD  LYS A 118       2.209  46.198  12.955  1.00  1.78           H  
ATOM   1841 2HD  LYS A 118       1.808  45.694  14.602  1.00  1.78           H  
ATOM   1842 1HE  LYS A 118       4.189  45.890  15.232  1.00  1.78           H  
ATOM   1843 2HE  LYS A 118       4.581  46.390  13.575  1.00  1.78           H  
ATOM   1844 1HZ  LYS A 118       4.347  48.272  15.039  1.00  1.78           H  
ATOM   1845 2HZ  LYS A 118       3.167  48.307  13.888  1.00  1.78           H  
ATOM   1846 3HZ  LYS A 118       2.803  47.842  15.427  1.00  1.78           H  
ATOM   1847  N   ASN A 119      -0.082  41.590  11.106  1.00  1.72           N  
ATOM   1848  CA  ASN A 119      -1.359  40.930  10.845  1.00  1.72           C  
ATOM   1849  C   ASN A 119      -1.182  39.415  10.723  1.00  1.72           C  
ATOM   1850  O   ASN A 119      -2.000  38.637  11.229  1.00  1.72           O  
ATOM   1851  CB  ASN A 119      -1.999  41.510   9.596  1.00  1.72           C  
ATOM   1852  CG  ASN A 119      -2.565  42.892   9.821  1.00  1.72           C  
ATOM   1853  OD1 ASN A 119      -2.853  43.293  10.957  1.00  1.72           O  
ATOM   1854  ND2 ASN A 119      -2.732  43.632   8.754  1.00  1.72           N  
ATOM   1855  H   ASN A 119       0.289  42.244  10.415  1.00  1.72           H  
ATOM   1856  HA  ASN A 119      -2.020  41.114  11.690  1.00  1.72           H  
ATOM   1857 1HB  ASN A 119      -1.252  41.563   8.799  1.00  1.72           H  
ATOM   1858 2HB  ASN A 119      -2.796  40.850   9.255  1.00  1.72           H  
ATOM   1859 1HD2 ASN A 119      -3.098  44.557   8.841  1.00  1.72           H  
ATOM   1860 2HD2 ASN A 119      -2.481  43.275   7.857  1.00  1.72           H  
ATOM   1861  N   MET A 120      -0.084  38.985  10.100  1.00  1.67           N  
ATOM   1862  CA  MET A 120       0.196  37.560   9.971  1.00  1.67           C  
ATOM   1863  C   MET A 120       0.319  36.950  11.365  1.00  1.67           C  
ATOM   1864  O   MET A 120      -0.287  35.913  11.679  1.00  1.67           O  
ATOM   1865  CB  MET A 120       1.468  37.355   9.147  1.00  1.67           C  
ATOM   1866  CG  MET A 120       1.853  35.923   8.906  1.00  1.67           C  
ATOM   1867  SD  MET A 120       3.255  35.798   7.804  1.00  1.67           S  
ATOM   1868  CE  MET A 120       3.575  34.067   7.802  1.00  1.67           C  
ATOM   1869  H   MET A 120       0.555  39.663   9.681  1.00  1.67           H  
ATOM   1870  HA  MET A 120      -0.640  37.081   9.464  1.00  1.67           H  
ATOM   1871 1HB  MET A 120       1.357  37.853   8.182  1.00  1.67           H  
ATOM   1872 2HB  MET A 120       2.303  37.836   9.656  1.00  1.67           H  
ATOM   1873 1HG  MET A 120       2.115  35.452   9.856  1.00  1.67           H  
ATOM   1874 2HG  MET A 120       1.016  35.396   8.484  1.00  1.67           H  
ATOM   1875 1HE  MET A 120       4.437  33.875   7.173  1.00  1.67           H  
ATOM   1876 2HE  MET A 120       3.779  33.731   8.815  1.00  1.67           H  
ATOM   1877 3HE  MET A 120       2.714  33.538   7.413  1.00  1.67           H  
ATOM   1878  N   LEU A 121       1.071  37.639  12.221  1.00  1.63           N  
ATOM   1879  CA  LEU A 121       1.253  37.178  13.573  1.00  1.63           C  
ATOM   1880  C   LEU A 121      -0.037  37.169  14.357  1.00  1.63           C  
ATOM   1881  O   LEU A 121      -0.207  36.283  15.179  1.00  1.63           O  
ATOM   1882  CB  LEU A 121       2.305  38.003  14.298  1.00  1.63           C  
ATOM   1883  CG  LEU A 121       3.717  37.776  13.806  1.00  1.63           C  
ATOM   1884  CD1 LEU A 121       4.669  38.746  14.474  1.00  1.63           C  
ATOM   1885  CD2 LEU A 121       4.083  36.359  14.113  1.00  1.63           C  
ATOM   1886  H   LEU A 121       1.544  38.491  11.913  1.00  1.63           H  
ATOM   1887  HA  LEU A 121       1.621  36.157  13.525  1.00  1.63           H  
ATOM   1888 1HB  LEU A 121       2.069  39.058  14.161  1.00  1.63           H  
ATOM   1889 2HB  LEU A 121       2.268  37.773  15.361  1.00  1.63           H  
ATOM   1890  HG  LEU A 121       3.766  37.944  12.727  1.00  1.63           H  
ATOM   1891 1HD1 LEU A 121       5.682  38.568  14.112  1.00  1.63           H  
ATOM   1892 2HD1 LEU A 121       4.370  39.767  14.232  1.00  1.63           H  
ATOM   1893 3HD1 LEU A 121       4.639  38.601  15.553  1.00  1.63           H  
ATOM   1894 1HD2 LEU A 121       5.091  36.176  13.765  1.00  1.63           H  
ATOM   1895 2HD2 LEU A 121       4.026  36.193  15.188  1.00  1.63           H  
ATOM   1896 3HD2 LEU A 121       3.388  35.693  13.612  1.00  1.63           H  
ATOM   1897  N   GLU A 122      -0.953  38.114  14.119  1.00  1.60           N  
ATOM   1898  CA  GLU A 122      -2.203  38.115  14.876  1.00  1.60           C  
ATOM   1899  C   GLU A 122      -2.992  36.820  14.677  1.00  1.60           C  
ATOM   1900  O   GLU A 122      -3.488  36.240  15.648  1.00  1.60           O  
ATOM   1901  CB  GLU A 122      -3.075  39.311  14.479  1.00  1.60           C  
ATOM   1902  CG  GLU A 122      -4.444  39.375  15.180  1.00  1.60           C  
ATOM   1903  CD  GLU A 122      -4.399  39.643  16.667  1.00  1.60           C  
ATOM   1904  OE1 GLU A 122      -3.419  40.165  17.151  1.00  1.60           O  
ATOM   1905  OE2 GLU A 122      -5.372  39.309  17.320  1.00  1.60           O  
ATOM   1906  H   GLU A 122      -0.758  38.856  13.447  1.00  1.60           H  
ATOM   1907  HA  GLU A 122      -1.958  38.210  15.932  1.00  1.60           H  
ATOM   1908 1HB  GLU A 122      -2.537  40.236  14.686  1.00  1.60           H  
ATOM   1909 2HB  GLU A 122      -3.259  39.280  13.407  1.00  1.60           H  
ATOM   1910 1HG  GLU A 122      -5.037  40.154  14.703  1.00  1.60           H  
ATOM   1911 2HG  GLU A 122      -4.950  38.424  15.009  1.00  1.60           H  
ATOM   1912  N   ASP A 123      -3.081  36.307  13.441  1.00  1.57           N  
ATOM   1913  CA  ASP A 123      -3.812  35.036  13.289  1.00  1.57           C  
ATOM   1914  C   ASP A 123      -3.149  33.928  14.094  1.00  1.57           C  
ATOM   1915  O   ASP A 123      -3.809  33.154  14.801  1.00  1.57           O  
ATOM   1916  CB  ASP A 123      -3.885  34.581  11.826  1.00  1.57           C  
ATOM   1917  CG  ASP A 123      -4.900  35.334  10.950  1.00  1.57           C  
ATOM   1918  OD1 ASP A 123      -5.769  36.007  11.475  1.00  1.57           O  
ATOM   1919  OD2 ASP A 123      -4.889  35.174   9.738  1.00  1.57           O  
ATOM   1920  H   ASP A 123      -2.664  36.813  12.650  1.00  1.57           H  
ATOM   1921  HA  ASP A 123      -4.826  35.175  13.665  1.00  1.57           H  
ATOM   1922 1HB  ASP A 123      -2.894  34.695  11.372  1.00  1.57           H  
ATOM   1923 2HB  ASP A 123      -4.118  33.512  11.793  1.00  1.57           H  
ATOM   1924  N   ILE A 124      -1.830  33.911  14.042  1.00  1.56           N  
ATOM   1925  CA  ILE A 124      -1.048  32.915  14.741  1.00  1.56           C  
ATOM   1926  C   ILE A 124      -1.193  33.065  16.256  1.00  1.56           C  
ATOM   1927  O   ILE A 124      -1.389  32.079  16.967  1.00  1.56           O  
ATOM   1928  CB  ILE A 124       0.392  32.997  14.233  1.00  1.56           C  
ATOM   1929  CG1 ILE A 124       0.384  32.526  12.764  1.00  1.56           C  
ATOM   1930  CG2 ILE A 124       1.331  32.204  15.061  1.00  1.56           C  
ATOM   1931  CD1 ILE A 124       1.630  32.810  12.047  1.00  1.56           C  
ATOM   1932  H   ILE A 124      -1.352  34.600  13.452  1.00  1.56           H  
ATOM   1933  HA  ILE A 124      -1.432  31.932  14.470  1.00  1.56           H  
ATOM   1934  HB  ILE A 124       0.708  34.034  14.237  1.00  1.56           H  
ATOM   1935 1HG1 ILE A 124       0.205  31.451  12.737  1.00  1.56           H  
ATOM   1936 2HG1 ILE A 124      -0.432  33.026  12.233  1.00  1.56           H  
ATOM   1937 1HG2 ILE A 124       2.339  32.291  14.657  1.00  1.56           H  
ATOM   1938 2HG2 ILE A 124       1.311  32.584  16.073  1.00  1.56           H  
ATOM   1939 3HG2 ILE A 124       1.019  31.179  15.047  1.00  1.56           H  
ATOM   1940 1HD1 ILE A 124       1.558  32.459  11.033  1.00  1.56           H  
ATOM   1941 2HD1 ILE A 124       1.793  33.888  12.046  1.00  1.56           H  
ATOM   1942 3HD1 ILE A 124       2.449  32.304  12.548  1.00  1.56           H  
ATOM   1943  N   CYS A 125      -1.136  34.295  16.744  1.00  1.57           N  
ATOM   1944  CA  CYS A 125      -1.247  34.585  18.159  1.00  1.57           C  
ATOM   1945  C   CYS A 125      -2.586  34.108  18.702  1.00  1.57           C  
ATOM   1946  O   CYS A 125      -2.661  33.628  19.836  1.00  1.57           O  
ATOM   1947  CB  CYS A 125      -1.060  36.077  18.410  1.00  1.57           C  
ATOM   1948  SG  CYS A 125       0.628  36.636  18.086  1.00  1.57           S  
ATOM   1949  H   CYS A 125      -0.991  35.063  16.105  1.00  1.57           H  
ATOM   1950  HA  CYS A 125      -0.454  34.063  18.682  1.00  1.57           H  
ATOM   1951 1HB  CYS A 125      -1.739  36.641  17.768  1.00  1.57           H  
ATOM   1952 2HB  CYS A 125      -1.308  36.311  19.443  1.00  1.57           H  
ATOM   1953  HG  CYS A 125       0.553  36.427  16.753  1.00  1.57           H  
ATOM   1954  N   GLN A 126      -3.661  34.219  17.915  1.00  1.60           N  
ATOM   1955  CA  GLN A 126      -4.947  33.722  18.395  1.00  1.60           C  
ATOM   1956  C   GLN A 126      -4.916  32.195  18.575  1.00  1.60           C  
ATOM   1957  O   GLN A 126      -5.395  31.670  19.583  1.00  1.60           O  
ATOM   1958  CB  GLN A 126      -6.081  34.153  17.465  1.00  1.60           C  
ATOM   1959  CG  GLN A 126      -6.368  35.655  17.520  1.00  1.60           C  
ATOM   1960  CD  GLN A 126      -7.465  36.103  16.570  1.00  1.60           C  
ATOM   1961  OE1 GLN A 126      -8.313  35.306  16.138  1.00  1.60           O  
ATOM   1962  NE2 GLN A 126      -7.465  37.393  16.241  1.00  1.60           N  
ATOM   1963  H   GLN A 126      -3.585  34.664  16.994  1.00  1.60           H  
ATOM   1964  HA  GLN A 126      -5.138  34.167  19.373  1.00  1.60           H  
ATOM   1965 1HB  GLN A 126      -5.811  33.903  16.434  1.00  1.60           H  
ATOM   1966 2HB  GLN A 126      -6.991  33.609  17.709  1.00  1.60           H  
ATOM   1967 1HG  GLN A 126      -6.666  35.920  18.532  1.00  1.60           H  
ATOM   1968 2HG  GLN A 126      -5.456  36.197  17.253  1.00  1.60           H  
ATOM   1969 1HE2 GLN A 126      -8.156  37.752  15.619  1.00  1.60           H  
ATOM   1970 2HE2 GLN A 126      -6.744  38.028  16.620  1.00  1.60           H  
ATOM   1971  N   ASP A 127      -4.280  31.465  17.639  1.00  1.66           N  
ATOM   1972  CA  ASP A 127      -4.178  30.002  17.813  1.00  1.66           C  
ATOM   1973  C   ASP A 127      -3.413  29.675  19.095  1.00  1.66           C  
ATOM   1974  O   ASP A 127      -3.773  28.762  19.851  1.00  1.66           O  
ATOM   1975  CB  ASP A 127      -3.454  29.344  16.616  1.00  1.66           C  
ATOM   1976  CG  ASP A 127      -4.310  29.231  15.312  1.00  1.66           C  
ATOM   1977  OD1 ASP A 127      -5.506  29.343  15.436  1.00  1.66           O  
ATOM   1978  OD2 ASP A 127      -3.783  29.073  14.195  1.00  1.66           O  
ATOM   1979  H   ASP A 127      -3.897  31.928  16.809  1.00  1.66           H  
ATOM   1980  HA  ASP A 127      -5.182  29.590  17.893  1.00  1.66           H  
ATOM   1981 1HB  ASP A 127      -2.554  29.915  16.384  1.00  1.66           H  
ATOM   1982 2HB  ASP A 127      -3.128  28.344  16.905  1.00  1.66           H  
ATOM   1983  N   ILE A 128      -2.378  30.465  19.346  1.00  1.75           N  
ATOM   1984  CA  ILE A 128      -1.510  30.290  20.494  1.00  1.75           C  
ATOM   1985  C   ILE A 128      -2.237  30.585  21.780  1.00  1.75           C  
ATOM   1986  O   ILE A 128      -2.130  29.835  22.749  1.00  1.75           O  
ATOM   1987  CB  ILE A 128      -0.292  31.177  20.358  1.00  1.75           C  
ATOM   1988  CG1 ILE A 128       0.439  30.685  19.200  1.00  1.75           C  
ATOM   1989  CG2 ILE A 128       0.518  31.168  21.613  1.00  1.75           C  
ATOM   1990  CD1 ILE A 128       1.492  31.519  18.757  1.00  1.75           C  
ATOM   1991  H   ILE A 128      -2.157  31.198  18.666  1.00  1.75           H  
ATOM   1992  HA  ILE A 128      -1.176  29.252  20.517  1.00  1.75           H  
ATOM   1993  HB  ILE A 128      -0.594  32.189  20.139  1.00  1.75           H  
ATOM   1994 1HG1 ILE A 128       0.805  29.757  19.409  1.00  1.75           H  
ATOM   1995 2HG1 ILE A 128      -0.263  30.576  18.395  1.00  1.75           H  
ATOM   1996 1HG2 ILE A 128       1.397  31.774  21.505  1.00  1.75           H  
ATOM   1997 2HG2 ILE A 128      -0.087  31.551  22.413  1.00  1.75           H  
ATOM   1998 3HG2 ILE A 128       0.804  30.183  21.831  1.00  1.75           H  
ATOM   1999 1HD1 ILE A 128       1.898  31.058  17.900  1.00  1.75           H  
ATOM   2000 2HD1 ILE A 128       1.119  32.493  18.497  1.00  1.75           H  
ATOM   2001 3HD1 ILE A 128       2.236  31.601  19.535  1.00  1.75           H  
ATOM   2002  N   THR A 129      -2.988  31.680  21.788  1.00  1.87           N  
ATOM   2003  CA  THR A 129      -3.738  32.097  22.951  1.00  1.87           C  
ATOM   2004  C   THR A 129      -4.683  31.000  23.384  1.00  1.87           C  
ATOM   2005  O   THR A 129      -4.759  30.684  24.570  1.00  1.87           O  
ATOM   2006  CB  THR A 129      -4.537  33.369  22.655  1.00  1.87           C  
ATOM   2007  OG1 THR A 129      -3.630  34.428  22.302  1.00  1.87           O  
ATOM   2008  CG2 THR A 129      -5.354  33.761  23.871  1.00  1.87           C  
ATOM   2009  H   THR A 129      -3.022  32.260  20.955  1.00  1.87           H  
ATOM   2010  HA  THR A 129      -3.043  32.297  23.764  1.00  1.87           H  
ATOM   2011  HB  THR A 129      -5.206  33.187  21.815  1.00  1.87           H  
ATOM   2012  HG1 THR A 129      -3.153  34.171  21.476  1.00  1.87           H  
ATOM   2013 1HG2 THR A 129      -5.921  34.664  23.651  1.00  1.87           H  
ATOM   2014 2HG2 THR A 129      -6.041  32.950  24.121  1.00  1.87           H  
ATOM   2015 3HG2 THR A 129      -4.687  33.945  24.712  1.00  1.87           H  
ATOM   2016  N   VAL A 130      -5.384  30.396  22.428  1.00  2.04           N  
ATOM   2017  CA  VAL A 130      -6.298  29.310  22.742  1.00  2.04           C  
ATOM   2018  C   VAL A 130      -5.541  28.106  23.326  1.00  2.04           C  
ATOM   2019  O   VAL A 130      -5.943  27.552  24.352  1.00  2.04           O  
ATOM   2020  CB  VAL A 130      -7.085  28.933  21.486  1.00  2.04           C  
ATOM   2021  CG1 VAL A 130      -7.898  27.667  21.717  1.00  2.04           C  
ATOM   2022  CG2 VAL A 130      -8.001  30.078  21.124  1.00  2.04           C  
ATOM   2023  H   VAL A 130      -5.288  30.716  21.459  1.00  2.04           H  
ATOM   2024  HA  VAL A 130      -7.008  29.667  23.485  1.00  2.04           H  
ATOM   2025  HB  VAL A 130      -6.396  28.774  20.686  1.00  2.04           H  
ATOM   2026 1HG1 VAL A 130      -8.446  27.416  20.807  1.00  2.04           H  
ATOM   2027 2HG1 VAL A 130      -7.229  26.854  21.972  1.00  2.04           H  
ATOM   2028 3HG1 VAL A 130      -8.602  27.832  22.529  1.00  2.04           H  
ATOM   2029 1HG2 VAL A 130      -8.551  29.827  20.217  1.00  2.04           H  
ATOM   2030 2HG2 VAL A 130      -8.701  30.255  21.939  1.00  2.04           H  
ATOM   2031 3HG2 VAL A 130      -7.408  30.976  20.953  1.00  2.04           H  
ATOM   2032  N   LEU A 131      -4.408  27.736  22.733  1.00  2.23           N  
ATOM   2033  CA  LEU A 131      -3.638  26.641  23.315  1.00  2.23           C  
ATOM   2034  C   LEU A 131      -3.191  26.967  24.741  1.00  2.23           C  
ATOM   2035  O   LEU A 131      -3.348  26.140  25.647  1.00  2.23           O  
ATOM   2036  CB  LEU A 131      -2.424  26.360  22.415  1.00  2.23           C  
ATOM   2037  CG  LEU A 131      -2.751  25.612  21.129  1.00  2.23           C  
ATOM   2038  CD1 LEU A 131      -1.642  25.670  20.167  1.00  2.23           C  
ATOM   2039  CD2 LEU A 131      -2.942  24.172  21.500  1.00  2.23           C  
ATOM   2040  H   LEU A 131      -4.095  28.193  21.875  1.00  2.23           H  
ATOM   2041  HA  LEU A 131      -4.263  25.755  23.342  1.00  2.23           H  
ATOM   2042 1HB  LEU A 131      -1.971  27.308  22.142  1.00  2.23           H  
ATOM   2043 2HB  LEU A 131      -1.693  25.773  22.980  1.00  2.23           H  
ATOM   2044  HG  LEU A 131      -3.639  26.035  20.671  1.00  2.23           H  
ATOM   2045 1HD1 LEU A 131      -1.899  25.103  19.273  1.00  2.23           H  
ATOM   2046 2HD1 LEU A 131      -1.482  26.713  19.905  1.00  2.23           H  
ATOM   2047 3HD1 LEU A 131      -0.754  25.256  20.616  1.00  2.23           H  
ATOM   2048 1HD2 LEU A 131      -3.162  23.589  20.617  1.00  2.23           H  
ATOM   2049 2HD2 LEU A 131      -2.021  23.806  21.946  1.00  2.23           H  
ATOM   2050 3HD2 LEU A 131      -3.757  24.087  22.216  1.00  2.23           H  
ATOM   2051  N   LEU A 132      -2.730  28.189  24.978  1.00  2.44           N  
ATOM   2052  CA  LEU A 132      -2.295  28.582  26.312  1.00  2.44           C  
ATOM   2053  C   LEU A 132      -3.476  28.600  27.297  1.00  2.44           C  
ATOM   2054  O   LEU A 132      -3.352  28.142  28.438  1.00  2.44           O  
ATOM   2055  CB  LEU A 132      -1.659  29.968  26.221  1.00  2.44           C  
ATOM   2056  CG  LEU A 132      -0.317  30.037  25.450  1.00  2.44           C  
ATOM   2057  CD1 LEU A 132       0.014  31.490  25.215  1.00  2.44           C  
ATOM   2058  CD2 LEU A 132       0.791  29.340  26.255  1.00  2.44           C  
ATOM   2059  H   LEU A 132      -2.638  28.845  24.205  1.00  2.44           H  
ATOM   2060  HA  LEU A 132      -1.555  27.868  26.660  1.00  2.44           H  
ATOM   2061 1HB  LEU A 132      -2.359  30.633  25.717  1.00  2.44           H  
ATOM   2062 2HB  LEU A 132      -1.490  30.344  27.228  1.00  2.44           H  
ATOM   2063  HG  LEU A 132      -0.417  29.543  24.486  1.00  2.44           H  
ATOM   2064 1HD1 LEU A 132       0.953  31.575  24.662  1.00  2.44           H  
ATOM   2065 2HD1 LEU A 132      -0.786  31.950  24.640  1.00  2.44           H  
ATOM   2066 3HD1 LEU A 132       0.098  31.985  26.165  1.00  2.44           H  
ATOM   2067 1HD2 LEU A 132       1.732  29.395  25.706  1.00  2.44           H  
ATOM   2068 2HD2 LEU A 132       0.906  29.829  27.224  1.00  2.44           H  
ATOM   2069 3HD2 LEU A 132       0.525  28.292  26.407  1.00  2.44           H  
ATOM   2070  N   ALA A 133      -4.644  29.060  26.831  1.00  2.63           N  
ATOM   2071  CA  ALA A 133      -5.866  29.155  27.635  1.00  2.63           C  
ATOM   2072  C   ALA A 133      -6.301  27.798  28.163  1.00  2.63           C  
ATOM   2073  O   ALA A 133      -6.836  27.696  29.272  1.00  2.63           O  
ATOM   2074  CB  ALA A 133      -6.994  29.752  26.810  1.00  2.63           C  
ATOM   2075  H   ALA A 133      -4.681  29.416  25.881  1.00  2.63           H  
ATOM   2076  HA  ALA A 133      -5.660  29.803  28.483  1.00  2.63           H  
ATOM   2077 1HB  ALA A 133      -7.886  29.841  27.426  1.00  2.63           H  
ATOM   2078 2HB  ALA A 133      -6.697  30.736  26.447  1.00  2.63           H  
ATOM   2079 3HB  ALA A 133      -7.202  29.102  25.964  1.00  2.63           H  
ATOM   2080  N   HIS A 134      -6.040  26.755  27.381  1.00  2.79           N  
ATOM   2081  CA  HIS A 134      -6.383  25.390  27.753  1.00  2.79           C  
ATOM   2082  C   HIS A 134      -5.182  24.620  28.319  1.00  2.79           C  
ATOM   2083  O   HIS A 134      -5.224  23.392  28.427  1.00  2.79           O  
ATOM   2084  CB  HIS A 134      -6.958  24.638  26.549  1.00  2.79           C  
ATOM   2085  CG  HIS A 134      -8.274  25.174  26.064  1.00  2.79           C  
ATOM   2086  ND1 HIS A 134      -9.449  25.019  26.770  1.00  2.79           N  
ATOM   2087  CD2 HIS A 134      -8.599  25.841  24.940  1.00  2.79           C  
ATOM   2088  CE1 HIS A 134     -10.438  25.577  26.095  1.00  2.79           C  
ATOM   2089  NE2 HIS A 134      -9.948  26.084  24.982  1.00  2.79           N  
ATOM   2090  H   HIS A 134      -5.630  26.929  26.458  1.00  2.79           H  
ATOM   2091  HA  HIS A 134      -7.146  25.411  28.530  1.00  2.79           H  
ATOM   2092 1HB  HIS A 134      -6.249  24.706  25.718  1.00  2.79           H  
ATOM   2093 2HB  HIS A 134      -7.079  23.586  26.794  1.00  2.79           H  
ATOM   2094  HD2 HIS A 134      -7.921  26.119  24.154  1.00  2.79           H  
ATOM   2095  HE1 HIS A 134     -11.481  25.610  26.405  1.00  2.79           H  
ATOM   2096  HE2 HIS A 134     -10.473  26.568  24.269  1.00  2.79           H  
ATOM   2097  N   GLN A 135      -4.116  25.351  28.683  1.00  2.90           N  
ATOM   2098  CA  GLN A 135      -2.886  24.808  29.260  1.00  2.90           C  
ATOM   2099  C   GLN A 135      -2.192  23.761  28.400  1.00  2.90           C  
ATOM   2100  O   GLN A 135      -1.633  22.799  28.928  1.00  2.90           O  
ATOM   2101  CB  GLN A 135      -3.160  24.226  30.658  1.00  2.90           C  
ATOM   2102  CG  GLN A 135      -3.559  25.282  31.700  1.00  2.90           C  
ATOM   2103  CD  GLN A 135      -4.997  25.697  31.597  1.00  2.90           C  
ATOM   2104  OE1 GLN A 135      -5.908  24.861  31.667  1.00  2.90           O  
ATOM   2105  NE2 GLN A 135      -5.219  26.988  31.397  1.00  2.90           N  
ATOM   2106  H   GLN A 135      -4.142  26.361  28.560  1.00  2.90           H  
ATOM   2107  HA  GLN A 135      -2.191  25.640  29.376  1.00  2.90           H  
ATOM   2108 1HB  GLN A 135      -3.950  23.481  30.606  1.00  2.90           H  
ATOM   2109 2HB  GLN A 135      -2.267  23.719  31.014  1.00  2.90           H  
ATOM   2110 1HG  GLN A 135      -3.412  24.861  32.694  1.00  2.90           H  
ATOM   2111 2HG  GLN A 135      -2.935  26.166  31.566  1.00  2.90           H  
ATOM   2112 1HE2 GLN A 135      -6.166  27.329  31.279  1.00  2.90           H  
ATOM   2113 2HE2 GLN A 135      -4.454  27.628  31.328  1.00  2.90           H  
ATOM   2114  N   ILE A 136      -2.201  23.960  27.085  1.00  2.92           N  
ATOM   2115  CA  ILE A 136      -1.554  23.038  26.174  1.00  2.92           C  
ATOM   2116  C   ILE A 136      -0.174  23.562  25.787  1.00  2.92           C  
ATOM   2117  O   ILE A 136      -0.044  24.582  25.108  1.00  2.92           O  
ATOM   2118  CB  ILE A 136      -2.428  22.838  24.934  1.00  2.92           C  
ATOM   2119  CG1 ILE A 136      -3.831  22.423  25.355  1.00  2.92           C  
ATOM   2120  CG2 ILE A 136      -1.826  21.814  24.060  1.00  2.92           C  
ATOM   2121  CD1 ILE A 136      -3.869  21.145  26.160  1.00  2.92           C  
ATOM   2122  H   ILE A 136      -2.674  24.777  26.699  1.00  2.92           H  
ATOM   2123  HA  ILE A 136      -1.437  22.081  26.665  1.00  2.92           H  
ATOM   2124  HB  ILE A 136      -2.507  23.780  24.406  1.00  2.92           H  
ATOM   2125 1HG1 ILE A 136      -4.255  23.220  25.953  1.00  2.92           H  
ATOM   2126 2HG1 ILE A 136      -4.442  22.304  24.482  1.00  2.92           H  
ATOM   2127 1HG2 ILE A 136      -2.426  21.673  23.171  1.00  2.92           H  
ATOM   2128 2HG2 ILE A 136      -0.840  22.150  23.791  1.00  2.92           H  
ATOM   2129 3HG2 ILE A 136      -1.760  20.880  24.605  1.00  2.92           H  
ATOM   2130 1HD1 ILE A 136      -4.901  20.922  26.433  1.00  2.92           H  
ATOM   2131 2HD1 ILE A 136      -3.458  20.326  25.568  1.00  2.92           H  
ATOM   2132 3HD1 ILE A 136      -3.277  21.269  27.066  1.00  2.92           H  
ATOM   2133  N   ASN A 137       0.861  22.872  26.246  1.00  2.85           N  
ATOM   2134  CA  ASN A 137       2.237  23.309  26.045  1.00  2.85           C  
ATOM   2135  C   ASN A 137       2.845  22.660  24.820  1.00  2.85           C  
ATOM   2136  O   ASN A 137       2.937  21.434  24.755  1.00  2.85           O  
ATOM   2137  CB  ASN A 137       3.063  22.977  27.256  1.00  2.85           C  
ATOM   2138  CG  ASN A 137       2.570  23.663  28.457  1.00  2.85           C  
ATOM   2139  OD1 ASN A 137       2.105  24.807  28.416  1.00  2.85           O  
ATOM   2140  ND2 ASN A 137       2.664  22.975  29.543  1.00  2.85           N  
ATOM   2141  H   ASN A 137       0.682  22.033  26.779  1.00  2.85           H  
ATOM   2142  HA  ASN A 137       2.245  24.388  25.885  1.00  2.85           H  
ATOM   2143 1HB  ASN A 137       3.045  21.900  27.433  1.00  2.85           H  
ATOM   2144 2HB  ASN A 137       4.100  23.270  27.084  1.00  2.85           H  
ATOM   2145 1HD2 ASN A 137       2.360  23.366  30.414  1.00  2.85           H  
ATOM   2146 2HD2 ASN A 137       3.061  22.060  29.487  1.00  2.85           H  
ATOM   2147  N   ILE A 138       3.233  23.473  23.843  1.00  2.70           N  
ATOM   2148  CA  ILE A 138       3.762  22.918  22.611  1.00  2.70           C  
ATOM   2149  C   ILE A 138       5.253  23.222  22.382  1.00  2.70           C  
ATOM   2150  O   ILE A 138       5.677  24.374  22.471  1.00  2.70           O  
ATOM   2151  CB  ILE A 138       3.028  23.475  21.401  1.00  2.70           C  
ATOM   2152  CG1 ILE A 138       1.508  23.395  21.522  1.00  2.70           C  
ATOM   2153  CG2 ILE A 138       3.434  22.571  20.284  1.00  2.70           C  
ATOM   2154  CD1 ILE A 138       1.021  22.069  21.621  1.00  2.70           C  
ATOM   2155  H   ILE A 138       3.137  24.471  23.952  1.00  2.70           H  
ATOM   2156  HA  ILE A 138       3.637  21.838  22.631  1.00  2.70           H  
ATOM   2157  HB  ILE A 138       3.312  24.506  21.206  1.00  2.70           H  
ATOM   2158 1HG1 ILE A 138       1.181  23.957  22.403  1.00  2.70           H  
ATOM   2159 2HG1 ILE A 138       1.064  23.841  20.644  1.00  2.70           H  
ATOM   2160 1HG2 ILE A 138       2.988  22.841  19.404  1.00  2.70           H  
ATOM   2161 2HG2 ILE A 138       4.475  22.615  20.146  1.00  2.70           H  
ATOM   2162 3HG2 ILE A 138       3.145  21.552  20.525  1.00  2.70           H  
ATOM   2163 1HD1 ILE A 138      -0.061  22.076  21.682  1.00  2.70           H  
ATOM   2164 2HD1 ILE A 138       1.323  21.523  20.754  1.00  2.70           H  
ATOM   2165 3HD1 ILE A 138       1.447  21.617  22.501  1.00  2.70           H  
ATOM   2166  N   ASN A 139       6.042  22.193  22.070  1.00  2.48           N  
ATOM   2167  CA  ASN A 139       7.446  22.372  21.691  1.00  2.48           C  
ATOM   2168  C   ASN A 139       7.505  23.140  20.359  1.00  2.48           C  
ATOM   2169  O   ASN A 139       6.752  22.847  19.436  1.00  2.48           O  
ATOM   2170  CB  ASN A 139       8.159  21.041  21.540  1.00  2.48           C  
ATOM   2171  CG  ASN A 139       9.675  21.183  21.421  1.00  2.48           C  
ATOM   2172  OD1 ASN A 139      10.228  21.778  20.474  1.00  2.48           O  
ATOM   2173  ND2 ASN A 139      10.363  20.627  22.390  1.00  2.48           N  
ATOM   2174  H   ASN A 139       5.644  21.263  22.063  1.00  2.48           H  
ATOM   2175  HA  ASN A 139       7.948  22.974  22.450  1.00  2.48           H  
ATOM   2176 1HB  ASN A 139       7.931  20.405  22.398  1.00  2.48           H  
ATOM   2177 2HB  ASN A 139       7.785  20.533  20.648  1.00  2.48           H  
ATOM   2178 1HD2 ASN A 139      11.362  20.673  22.387  1.00  2.48           H  
ATOM   2179 2HD2 ASN A 139       9.885  20.155  23.134  1.00  2.48           H  
ATOM   2180  N   GLY A 140       8.407  24.097  20.220  1.00  2.23           N  
ATOM   2181  CA  GLY A 140       8.508  24.855  18.963  1.00  2.23           C  
ATOM   2182  C   GLY A 140       8.744  23.982  17.717  1.00  2.23           C  
ATOM   2183  O   GLY A 140       8.318  24.324  16.611  1.00  2.23           O  
ATOM   2184  H   GLY A 140       9.022  24.317  20.989  1.00  2.23           H  
ATOM   2185 1HA  GLY A 140       7.595  25.436  18.828  1.00  2.23           H  
ATOM   2186 2HA  GLY A 140       9.320  25.569  19.048  1.00  2.23           H  
ATOM   2187  N   ALA A 141       9.367  22.817  17.900  1.00  1.97           N  
ATOM   2188  CA  ALA A 141       9.693  21.919  16.794  1.00  1.97           C  
ATOM   2189  C   ALA A 141       8.476  21.146  16.295  1.00  1.97           C  
ATOM   2190  O   ALA A 141       8.579  20.372  15.347  1.00  1.97           O  
ATOM   2191  CB  ALA A 141      10.767  20.935  17.219  1.00  1.97           C  
ATOM   2192  H   ALA A 141       9.650  22.550  18.841  1.00  1.97           H  
ATOM   2193  HA  ALA A 141      10.067  22.526  15.969  1.00  1.97           H  
ATOM   2194 1HB  ALA A 141      11.024  20.291  16.379  1.00  1.97           H  
ATOM   2195 2HB  ALA A 141      11.652  21.481  17.546  1.00  1.97           H  
ATOM   2196 3HB  ALA A 141      10.390  20.329  18.042  1.00  1.97           H  
ATOM   2197  N   SER A 142       7.332  21.341  16.942  1.00  1.73           N  
ATOM   2198  CA  SER A 142       6.086  20.693  16.573  1.00  1.73           C  
ATOM   2199  C   SER A 142       5.260  21.511  15.576  1.00  1.73           C  
ATOM   2200  O   SER A 142       4.156  21.096  15.217  1.00  1.73           O  
ATOM   2201  CB  SER A 142       5.248  20.453  17.807  1.00  1.73           C  
ATOM   2202  OG  SER A 142       5.870  19.559  18.701  1.00  1.73           O  
ATOM   2203  H   SER A 142       7.302  21.984  17.732  1.00  1.73           H  
ATOM   2204  HA  SER A 142       6.317  19.730  16.112  1.00  1.73           H  
ATOM   2205 1HB  SER A 142       5.084  21.396  18.289  1.00  1.73           H  
ATOM   2206 2HB  SER A 142       4.289  20.072  17.528  1.00  1.73           H  
ATOM   2207  HG  SER A 142       5.816  18.682  18.287  1.00  1.73           H  
ATOM   2208  N   PHE A 143       5.729  22.695  15.146  1.00  1.52           N  
ATOM   2209  CA  PHE A 143       4.849  23.451  14.248  1.00  1.52           C  
ATOM   2210  C   PHE A 143       5.190  23.574  12.773  1.00  1.52           C  
ATOM   2211  O   PHE A 143       6.346  23.721  12.377  1.00  1.52           O  
ATOM   2212  CB  PHE A 143       4.688  24.861  14.718  1.00  1.52           C  
ATOM   2213  CG  PHE A 143       4.032  24.957  15.967  1.00  1.52           C  
ATOM   2214  CD1 PHE A 143       4.735  25.248  17.100  1.00  1.52           C  
ATOM   2215  CD2 PHE A 143       2.698  24.706  16.038  1.00  1.52           C  
ATOM   2216  CE1 PHE A 143       4.091  25.323  18.274  1.00  1.52           C  
ATOM   2217  CE2 PHE A 143       2.052  24.774  17.196  1.00  1.52           C  
ATOM   2218  CZ  PHE A 143       2.750  25.090  18.304  1.00  1.52           C  
ATOM   2219  H   PHE A 143       6.635  23.065  15.456  1.00  1.52           H  
ATOM   2220  HA  PHE A 143       3.867  22.989  14.298  1.00  1.52           H  
ATOM   2221 1HB  PHE A 143       5.665  25.343  14.797  1.00  1.52           H  
ATOM   2222 2HB  PHE A 143       4.111  25.394  13.978  1.00  1.52           H  
ATOM   2223  HD1 PHE A 143       5.812  25.426  17.039  1.00  1.52           H  
ATOM   2224  HD2 PHE A 143       2.165  24.457  15.132  1.00  1.52           H  
ATOM   2225  HE1 PHE A 143       4.633  25.559  19.192  1.00  1.52           H  
ATOM   2226  HE2 PHE A 143       0.980  24.579  17.250  1.00  1.52           H  
ATOM   2227  HZ  PHE A 143       2.242  25.134  19.236  1.00  1.52           H  
ATOM   2228  N   ASN A 144       4.121  23.607  11.973  1.00  1.35           N  
ATOM   2229  CA  ASN A 144       4.154  23.929  10.547  1.00  1.35           C  
ATOM   2230  C   ASN A 144       3.447  25.267  10.337  1.00  1.35           C  
ATOM   2231  O   ASN A 144       2.507  25.598  11.071  1.00  1.35           O  
ATOM   2232  CB  ASN A 144       3.419  22.903   9.685  1.00  1.35           C  
ATOM   2233  CG  ASN A 144       3.966  21.530   9.652  1.00  1.35           C  
ATOM   2234  OD1 ASN A 144       5.162  21.311   9.665  1.00  1.35           O  
ATOM   2235  ND2 ASN A 144       3.086  20.563   9.594  1.00  1.35           N  
ATOM   2236  H   ASN A 144       3.214  23.423  12.403  1.00  1.35           H  
ATOM   2237  HA  ASN A 144       5.190  24.034  10.214  1.00  1.35           H  
ATOM   2238 1HB  ASN A 144       2.390  22.844  10.023  1.00  1.35           H  
ATOM   2239 2HB  ASN A 144       3.393  23.280   8.660  1.00  1.35           H  
ATOM   2240 1HD2 ASN A 144       3.394  19.611   9.569  1.00  1.35           H  
ATOM   2241 2HD2 ASN A 144       2.107  20.772   9.579  1.00  1.35           H  
ATOM   2242  N   LEU A 145       3.831  26.014   9.314  1.00  1.24           N  
ATOM   2243  CA  LEU A 145       3.015  27.174   8.954  1.00  1.24           C  
ATOM   2244  C   LEU A 145       2.208  26.770   7.748  1.00  1.24           C  
ATOM   2245  O   LEU A 145       2.751  26.148   6.833  1.00  1.24           O  
ATOM   2246  CB  LEU A 145       3.850  28.413   8.629  1.00  1.24           C  
ATOM   2247  CG  LEU A 145       4.343  29.245   9.818  1.00  1.24           C  
ATOM   2248  CD1 LEU A 145       3.131  29.714  10.622  1.00  1.24           C  
ATOM   2249  CD2 LEU A 145       5.299  28.429  10.687  1.00  1.24           C  
ATOM   2250  H   LEU A 145       4.641  25.741   8.752  1.00  1.24           H  
ATOM   2251  HA  LEU A 145       2.329  27.415   9.766  1.00  1.24           H  
ATOM   2252 1HB  LEU A 145       4.728  28.099   8.060  1.00  1.24           H  
ATOM   2253 2HB  LEU A 145       3.250  29.067   7.995  1.00  1.24           H  
ATOM   2254  HG  LEU A 145       4.857  30.125   9.444  1.00  1.24           H  
ATOM   2255 1HD1 LEU A 145       3.459  30.320  11.462  1.00  1.24           H  
ATOM   2256 2HD1 LEU A 145       2.474  30.301   9.984  1.00  1.24           H  
ATOM   2257 3HD1 LEU A 145       2.586  28.849  10.993  1.00  1.24           H  
ATOM   2258 1HD2 LEU A 145       5.628  29.045  11.516  1.00  1.24           H  
ATOM   2259 2HD2 LEU A 145       4.795  27.558  11.077  1.00  1.24           H  
ATOM   2260 3HD2 LEU A 145       6.165  28.114  10.099  1.00  1.24           H  
ATOM   2261  N   VAL A 146       0.912  27.058   7.747  1.00  1.18           N  
ATOM   2262  CA  VAL A 146       0.121  26.640   6.606  1.00  1.18           C  
ATOM   2263  C   VAL A 146      -0.691  27.771   6.009  1.00  1.18           C  
ATOM   2264  O   VAL A 146      -1.380  28.514   6.720  1.00  1.18           O  
ATOM   2265  CB  VAL A 146      -0.809  25.494   6.987  1.00  1.18           C  
ATOM   2266  CG1 VAL A 146      -1.601  25.054   5.791  1.00  1.18           C  
ATOM   2267  CG2 VAL A 146       0.012  24.321   7.576  1.00  1.18           C  
ATOM   2268  H   VAL A 146       0.472  27.540   8.534  1.00  1.18           H  
ATOM   2269  HA  VAL A 146       0.797  26.277   5.841  1.00  1.18           H  
ATOM   2270  HB  VAL A 146      -1.511  25.856   7.702  1.00  1.18           H  
ATOM   2271 1HG1 VAL A 146      -2.253  24.263   6.103  1.00  1.18           H  
ATOM   2272 2HG1 VAL A 146      -2.188  25.868   5.394  1.00  1.18           H  
ATOM   2273 3HG1 VAL A 146      -0.927  24.690   5.019  1.00  1.18           H  
ATOM   2274 1HG2 VAL A 146      -0.649  23.506   7.840  1.00  1.18           H  
ATOM   2275 2HG2 VAL A 146       0.704  23.975   6.865  1.00  1.18           H  
ATOM   2276 3HG2 VAL A 146       0.548  24.648   8.461  1.00  1.18           H  
ATOM   2277  N   ILE A 147      -0.627  27.890   4.693  1.00  1.19           N  
ATOM   2278  CA  ILE A 147      -1.373  28.930   4.018  1.00  1.19           C  
ATOM   2279  C   ILE A 147      -2.650  28.347   3.443  1.00  1.19           C  
ATOM   2280  O   ILE A 147      -2.595  27.529   2.525  1.00  1.19           O  
ATOM   2281  CB  ILE A 147      -0.560  29.480   2.870  1.00  1.19           C  
ATOM   2282  CG1 ILE A 147       0.776  29.961   3.357  1.00  1.19           C  
ATOM   2283  CG2 ILE A 147      -1.307  30.556   2.212  1.00  1.19           C  
ATOM   2284  CD1 ILE A 147       1.656  30.367   2.299  1.00  1.19           C  
ATOM   2285  H   ILE A 147      -0.028  27.246   4.167  1.00  1.19           H  
ATOM   2286  HA  ILE A 147      -1.634  29.716   4.724  1.00  1.19           H  
ATOM   2287  HB  ILE A 147      -0.393  28.710   2.154  1.00  1.19           H  
ATOM   2288 1HG1 ILE A 147       0.657  30.762   3.975  1.00  1.19           H  
ATOM   2289 2HG1 ILE A 147       1.259  29.152   3.908  1.00  1.19           H  
ATOM   2290 1HG2 ILE A 147      -0.725  30.926   1.373  1.00  1.19           H  
ATOM   2291 2HG2 ILE A 147      -2.250  30.154   1.855  1.00  1.19           H  
ATOM   2292 3HG2 ILE A 147      -1.494  31.361   2.925  1.00  1.19           H  
ATOM   2293 1HD1 ILE A 147       2.606  30.685   2.698  1.00  1.19           H  
ATOM   2294 2HD1 ILE A 147       1.804  29.534   1.643  1.00  1.19           H  
ATOM   2295 3HD1 ILE A 147       1.192  31.185   1.767  1.00  1.19           H  
ATOM   2296  N   CYS A 148      -3.799  28.742   3.978  1.00  1.24           N  
ATOM   2297  CA  CYS A 148      -5.050  28.124   3.566  1.00  1.24           C  
ATOM   2298  C   CYS A 148      -5.871  28.989   2.600  1.00  1.24           C  
ATOM   2299  O   CYS A 148      -6.024  30.196   2.801  1.00  1.24           O  
ATOM   2300  CB  CYS A 148      -5.865  27.788   4.815  1.00  1.24           C  
ATOM   2301  SG  CYS A 148      -5.035  26.578   5.928  1.00  1.24           S  
ATOM   2302  H   CYS A 148      -3.806  29.447   4.711  1.00  1.24           H  
ATOM   2303  HA  CYS A 148      -4.808  27.191   3.081  1.00  1.24           H  
ATOM   2304 1HB  CYS A 148      -6.046  28.703   5.387  1.00  1.24           H  
ATOM   2305 2HB  CYS A 148      -6.830  27.378   4.522  1.00  1.24           H  
ATOM   2306  HG  CYS A 148      -3.999  27.356   6.240  1.00  1.24           H  
ATOM   2307  N   ASP A 149      -6.466  28.350   1.582  1.00  1.33           N  
ATOM   2308  CA  ASP A 149      -7.302  29.030   0.576  1.00  1.33           C  
ATOM   2309  C   ASP A 149      -8.563  29.731   1.083  1.00  1.33           C  
ATOM   2310  O   ASP A 149      -9.051  30.689   0.466  1.00  1.33           O  
ATOM   2311  CB  ASP A 149      -7.730  28.068  -0.535  1.00  1.33           C  
ATOM   2312  CG  ASP A 149      -6.614  27.705  -1.500  1.00  1.33           C  
ATOM   2313  OD1 ASP A 149      -5.573  28.338  -1.464  1.00  1.33           O  
ATOM   2314  OD2 ASP A 149      -6.804  26.786  -2.274  1.00  1.33           O  
ATOM   2315  H   ASP A 149      -6.269  27.355   1.467  1.00  1.33           H  
ATOM   2316  HA  ASP A 149      -6.681  29.780   0.127  1.00  1.33           H  
ATOM   2317 1HB  ASP A 149      -8.114  27.151  -0.089  1.00  1.33           H  
ATOM   2318 2HB  ASP A 149      -8.549  28.520  -1.106  1.00  1.33           H  
ATOM   2319  N   SER A 150      -9.118  29.233   2.183  1.00  1.44           N  
ATOM   2320  CA  SER A 150     -10.362  29.773   2.712  1.00  1.44           C  
ATOM   2321  C   SER A 150     -11.451  29.744   1.649  1.00  1.44           C  
ATOM   2322  O   SER A 150     -11.626  28.737   0.962  1.00  1.44           O  
ATOM   2323  CB  SER A 150     -10.166  31.197   3.213  1.00  1.44           C  
ATOM   2324  OG  SER A 150     -11.329  31.656   3.857  1.00  1.44           O  
ATOM   2325  H   SER A 150      -8.666  28.462   2.651  1.00  1.44           H  
ATOM   2326  HA  SER A 150     -10.683  29.150   3.548  1.00  1.44           H  
ATOM   2327 1HB  SER A 150      -9.326  31.219   3.912  1.00  1.44           H  
ATOM   2328 2HB  SER A 150      -9.917  31.871   2.395  1.00  1.44           H  
ATOM   2329  HG  SER A 150     -11.519  31.013   4.550  1.00  1.44           H  
ATOM   2330  N   GLU A 151     -12.190  30.841   1.536  1.00  1.56           N  
ATOM   2331  CA  GLU A 151     -13.290  30.935   0.576  1.00  1.56           C  
ATOM   2332  C   GLU A 151     -12.947  31.720  -0.698  1.00  1.56           C  
ATOM   2333  O   GLU A 151     -13.655  31.608  -1.700  1.00  1.56           O  
ATOM   2334  CB  GLU A 151     -14.512  31.576   1.244  1.00  1.56           C  
ATOM   2335  CG  GLU A 151     -15.076  30.785   2.426  1.00  1.56           C  
ATOM   2336  CD  GLU A 151     -16.288  31.440   3.069  1.00  1.56           C  
ATOM   2337  OE1 GLU A 151     -16.626  32.537   2.688  1.00  1.56           O  
ATOM   2338  OE2 GLU A 151     -16.869  30.836   3.940  1.00  1.56           O  
ATOM   2339  H   GLU A 151     -11.987  31.623   2.154  1.00  1.56           H  
ATOM   2340  HA  GLU A 151     -13.560  29.923   0.275  1.00  1.56           H  
ATOM   2341 1HB  GLU A 151     -14.246  32.573   1.600  1.00  1.56           H  
ATOM   2342 2HB  GLU A 151     -15.306  31.695   0.507  1.00  1.56           H  
ATOM   2343 1HG  GLU A 151     -15.355  29.790   2.081  1.00  1.56           H  
ATOM   2344 2HG  GLU A 151     -14.292  30.673   3.173  1.00  1.56           H  
ATOM   2345  N   ASP A 152     -11.910  32.559  -0.634  1.00  1.67           N  
ATOM   2346  CA  ASP A 152     -11.570  33.459  -1.738  1.00  1.67           C  
ATOM   2347  C   ASP A 152     -10.457  33.010  -2.697  1.00  1.67           C  
ATOM   2348  O   ASP A 152     -10.479  33.385  -3.870  1.00  1.67           O  
ATOM   2349  CB  ASP A 152     -11.173  34.835  -1.188  1.00  1.67           C  
ATOM   2350  CG  ASP A 152     -12.305  35.555  -0.451  1.00  1.67           C  
ATOM   2351  OD1 ASP A 152     -13.350  35.728  -1.031  1.00  1.67           O  
ATOM   2352  OD2 ASP A 152     -12.112  35.930   0.681  1.00  1.67           O  
ATOM   2353  H   ASP A 152     -11.349  32.572   0.205  1.00  1.67           H  
ATOM   2354  HA  ASP A 152     -12.472  33.589  -2.336  1.00  1.67           H  
ATOM   2355 1HB  ASP A 152     -10.330  34.709  -0.499  1.00  1.67           H  
ATOM   2356 2HB  ASP A 152     -10.827  35.465  -2.008  1.00  1.67           H  
ATOM   2357  N   ALA A 153      -9.452  32.279  -2.217  1.00  1.76           N  
ATOM   2358  CA  ALA A 153      -8.312  31.968  -3.080  1.00  1.76           C  
ATOM   2359  C   ALA A 153      -8.567  30.791  -4.006  1.00  1.76           C  
ATOM   2360  O   ALA A 153      -9.380  29.915  -3.707  1.00  1.76           O  
ATOM   2361  CB  ALA A 153      -7.103  31.670  -2.250  1.00  1.76           C  
ATOM   2362  H   ALA A 153      -9.439  31.926  -1.258  1.00  1.76           H  
ATOM   2363  HA  ALA A 153      -8.111  32.847  -3.690  1.00  1.76           H  
ATOM   2364 1HB  ALA A 153      -6.246  31.476  -2.895  1.00  1.76           H  
ATOM   2365 2HB  ALA A 153      -6.899  32.511  -1.603  1.00  1.76           H  
ATOM   2366 3HB  ALA A 153      -7.314  30.809  -1.672  1.00  1.76           H  
ATOM   2367  N   GLY A 154      -7.848  30.756  -5.129  1.00  1.84           N  
ATOM   2368  CA  GLY A 154      -7.893  29.590  -6.000  1.00  1.84           C  
ATOM   2369  C   GLY A 154      -6.831  28.598  -5.536  1.00  1.84           C  
ATOM   2370  O   GLY A 154      -6.119  28.868  -4.577  1.00  1.84           O  
ATOM   2371  H   GLY A 154      -7.232  31.523  -5.352  1.00  1.84           H  
ATOM   2372 1HA  GLY A 154      -8.881  29.130  -5.959  1.00  1.84           H  
ATOM   2373 2HA  GLY A 154      -7.704  29.887  -7.031  1.00  1.84           H  
ATOM   2374  N   GLN A 155      -6.678  27.499  -6.267  1.00  1.92           N  
ATOM   2375  CA  GLN A 155      -5.719  26.446  -5.918  1.00  1.92           C  
ATOM   2376  C   GLN A 155      -4.270  26.960  -6.042  1.00  1.92           C  
ATOM   2377  O   GLN A 155      -3.988  27.691  -6.984  1.00  1.92           O  
ATOM   2378  CB  GLN A 155      -5.933  25.244  -6.851  1.00  1.92           C  
ATOM   2379  CG  GLN A 155      -5.118  23.995  -6.526  1.00  1.92           C  
ATOM   2380  CD  GLN A 155      -5.460  22.833  -7.450  1.00  1.92           C  
ATOM   2381  OE1 GLN A 155      -5.318  22.927  -8.676  1.00  1.92           O  
ATOM   2382  NE2 GLN A 155      -5.934  21.731  -6.872  1.00  1.92           N  
ATOM   2383  H   GLN A 155      -7.280  27.364  -7.065  1.00  1.92           H  
ATOM   2384  HA  GLN A 155      -5.944  26.131  -4.905  1.00  1.92           H  
ATOM   2385 1HB  GLN A 155      -6.984  24.957  -6.828  1.00  1.92           H  
ATOM   2386 2HB  GLN A 155      -5.696  25.535  -7.874  1.00  1.92           H  
ATOM   2387 1HG  GLN A 155      -4.051  24.219  -6.631  1.00  1.92           H  
ATOM   2388 2HG  GLN A 155      -5.338  23.679  -5.503  1.00  1.92           H  
ATOM   2389 1HE2 GLN A 155      -6.184  20.942  -7.431  1.00  1.92           H  
ATOM   2390 2HE2 GLN A 155      -6.057  21.686  -5.854  1.00  1.92           H  
ATOM   2391  N   PRO A 156      -3.345  26.633  -5.107  1.00  2.02           N  
ATOM   2392  CA  PRO A 156      -1.924  26.987  -5.142  1.00  2.02           C  
ATOM   2393  C   PRO A 156      -1.240  26.593  -6.465  1.00  2.02           C  
ATOM   2394  O   PRO A 156      -1.427  25.484  -6.969  1.00  2.02           O  
ATOM   2395  CB  PRO A 156      -1.384  26.180  -3.945  1.00  2.02           C  
ATOM   2396  CG  PRO A 156      -2.534  26.102  -2.987  1.00  2.02           C  
ATOM   2397  CD  PRO A 156      -3.751  25.947  -3.857  1.00  2.02           C  
ATOM   2398  HA  PRO A 156      -1.824  28.069  -4.964  1.00  2.02           H  
ATOM   2399 1HB  PRO A 156      -1.123  25.184  -4.266  1.00  2.02           H  
ATOM   2400 2HB  PRO A 156      -0.483  26.650  -3.529  1.00  2.02           H  
ATOM   2401 1HG  PRO A 156      -2.406  25.243  -2.297  1.00  2.02           H  
ATOM   2402 2HG  PRO A 156      -2.589  27.005  -2.359  1.00  2.02           H  
ATOM   2403 1HD  PRO A 156      -3.978  24.887  -4.013  1.00  2.02           H  
ATOM   2404 2HD  PRO A 156      -4.563  26.497  -3.351  1.00  2.02           H  
ATOM   2405  N   ASP A 157      -0.403  27.510  -6.972  1.00  2.13           N  
ATOM   2406  CA  ASP A 157       0.322  27.418  -8.257  1.00  2.13           C  
ATOM   2407  C   ASP A 157       1.746  26.834  -8.270  1.00  2.13           C  
ATOM   2408  O   ASP A 157       2.284  26.578  -9.345  1.00  2.13           O  
ATOM   2409  CB  ASP A 157       0.393  28.813  -8.894  1.00  2.13           C  
ATOM   2410  CG  ASP A 157      -0.986  29.356  -9.315  1.00  2.13           C  
ATOM   2411  OD1 ASP A 157      -1.616  28.733 -10.138  1.00  2.13           O  
ATOM   2412  OD2 ASP A 157      -1.399  30.367  -8.796  1.00  2.13           O  
ATOM   2413  H   ASP A 157      -0.305  28.375  -6.458  1.00  2.13           H  
ATOM   2414  HA  ASP A 157      -0.280  26.787  -8.911  1.00  2.13           H  
ATOM   2415 1HB  ASP A 157       0.851  29.514  -8.189  1.00  2.13           H  
ATOM   2416 2HB  ASP A 157       1.044  28.780  -9.770  1.00  2.13           H  
ATOM   2417  N   GLU A 158       2.402  26.762  -7.108  1.00  2.22           N  
ATOM   2418  CA  GLU A 158       3.826  26.360  -6.915  1.00  2.22           C  
ATOM   2419  C   GLU A 158       4.806  27.466  -7.353  1.00  2.22           C  
ATOM   2420  O   GLU A 158       5.664  27.932  -6.581  1.00  2.22           O  
ATOM   2421  CB  GLU A 158       4.255  25.103  -7.735  1.00  2.22           C  
ATOM   2422  CG  GLU A 158       3.624  23.767  -7.404  1.00  2.22           C  
ATOM   2423  CD  GLU A 158       4.145  22.620  -8.292  1.00  2.22           C  
ATOM   2424  OE1 GLU A 158       4.926  22.885  -9.179  1.00  2.22           O  
ATOM   2425  OE2 GLU A 158       3.749  21.493  -8.085  1.00  2.22           O  
ATOM   2426  H   GLU A 158       1.876  26.994  -6.281  1.00  2.22           H  
ATOM   2427  HA  GLU A 158       3.958  26.164  -5.860  1.00  2.22           H  
ATOM   2428 1HB  GLU A 158       4.149  25.265  -8.794  1.00  2.22           H  
ATOM   2429 2HB  GLU A 158       5.323  24.956  -7.570  1.00  2.22           H  
ATOM   2430 1HG  GLU A 158       3.828  23.526  -6.372  1.00  2.22           H  
ATOM   2431 2HG  GLU A 158       2.558  23.854  -7.547  1.00  2.22           H  
ATOM   2432  N   LYS A 159       4.661  27.845  -8.620  1.00  2.25           N  
ATOM   2433  CA  LYS A 159       5.416  28.875  -9.312  1.00  2.25           C  
ATOM   2434  C   LYS A 159       4.663  30.180  -9.218  1.00  2.25           C  
ATOM   2435  O   LYS A 159       3.478  30.183  -8.899  1.00  2.25           O  
ATOM   2436  CB  LYS A 159       5.632  28.488 -10.770  1.00  2.25           C  
ATOM   2437  CG  LYS A 159       6.484  27.242 -10.959  1.00  2.25           C  
ATOM   2438  CD  LYS A 159       6.683  26.920 -12.431  1.00  2.25           C  
ATOM   2439  CE  LYS A 159       7.533  25.671 -12.613  1.00  2.25           C  
ATOM   2440  NZ  LYS A 159       7.722  25.336 -14.050  1.00  2.25           N  
ATOM   2441  H   LYS A 159       3.930  27.361  -9.137  1.00  2.25           H  
ATOM   2442  HA  LYS A 159       6.382  29.001  -8.822  1.00  2.25           H  
ATOM   2443 1HB  LYS A 159       4.663  28.306 -11.237  1.00  2.25           H  
ATOM   2444 2HB  LYS A 159       6.104  29.312 -11.304  1.00  2.25           H  
ATOM   2445 1HG  LYS A 159       7.457  27.392 -10.491  1.00  2.25           H  
ATOM   2446 2HG  LYS A 159       5.994  26.395 -10.472  1.00  2.25           H  
ATOM   2447 1HD  LYS A 159       5.710  26.759 -12.899  1.00  2.25           H  
ATOM   2448 2HD  LYS A 159       7.171  27.758 -12.926  1.00  2.25           H  
ATOM   2449 1HE  LYS A 159       8.509  25.834 -12.157  1.00  2.25           H  
ATOM   2450 2HE  LYS A 159       7.046  24.831 -12.115  1.00  2.25           H  
ATOM   2451 1HZ  LYS A 159       8.290  24.505 -14.131  1.00  2.25           H  
ATOM   2452 2HZ  LYS A 159       6.822  25.173 -14.478  1.00  2.25           H  
ATOM   2453 3HZ  LYS A 159       8.182  26.105 -14.516  1.00  2.25           H  
ATOM   2454  N   LYS A 160       5.345  31.294  -9.470  1.00  2.19           N  
ATOM   2455  CA  LYS A 160       4.702  32.604  -9.388  1.00  2.19           C  
ATOM   2456  C   LYS A 160       3.937  32.719  -8.067  1.00  2.19           C  
ATOM   2457  O   LYS A 160       2.768  33.096  -8.068  1.00  2.19           O  
ATOM   2458  CB  LYS A 160       3.736  32.799 -10.560  1.00  2.19           C  
ATOM   2459  CG  LYS A 160       4.406  32.774 -11.927  1.00  2.19           C  
ATOM   2460  CD  LYS A 160       3.397  33.005 -13.045  1.00  2.19           C  
ATOM   2461  CE  LYS A 160       4.062  32.957 -14.416  1.00  2.19           C  
ATOM   2462  NZ  LYS A 160       3.077  33.144 -15.518  1.00  2.19           N  
ATOM   2463  H   LYS A 160       6.319  31.231  -9.728  1.00  2.19           H  
ATOM   2464  HA  LYS A 160       5.460  33.384  -9.434  1.00  2.19           H  
ATOM   2465 1HB  LYS A 160       2.964  32.028 -10.547  1.00  2.19           H  
ATOM   2466 2HB  LYS A 160       3.232  33.760 -10.453  1.00  2.19           H  
ATOM   2467 1HG  LYS A 160       5.169  33.551 -11.969  1.00  2.19           H  
ATOM   2468 2HG  LYS A 160       4.887  31.808 -12.075  1.00  2.19           H  
ATOM   2469 1HD  LYS A 160       2.621  32.240 -12.998  1.00  2.19           H  
ATOM   2470 2HD  LYS A 160       2.929  33.980 -12.914  1.00  2.19           H  
ATOM   2471 1HE  LYS A 160       4.813  33.743 -14.476  1.00  2.19           H  
ATOM   2472 2HE  LYS A 160       4.551  31.991 -14.541  1.00  2.19           H  
ATOM   2473 1HZ  LYS A 160       3.555  33.105 -16.407  1.00  2.19           H  
ATOM   2474 2HZ  LYS A 160       2.383  32.412 -15.477  1.00  2.19           H  
ATOM   2475 3HZ  LYS A 160       2.626  34.042 -15.418  1.00  2.19           H  
ATOM   2476  N   PRO A 161       4.607  32.506  -6.918  1.00  2.08           N  
ATOM   2477  CA  PRO A 161       4.016  32.435  -5.599  1.00  2.08           C  
ATOM   2478  C   PRO A 161       3.367  33.709  -5.103  1.00  2.08           C  
ATOM   2479  O   PRO A 161       2.494  33.650  -4.241  1.00  2.08           O  
ATOM   2480  CB  PRO A 161       5.219  32.125  -4.718  1.00  2.08           C  
ATOM   2481  CG  PRO A 161       6.415  32.637  -5.478  1.00  2.08           C  
ATOM   2482  CD  PRO A 161       6.089  32.386  -6.908  1.00  2.08           C  
ATOM   2483  HA  PRO A 161       3.294  31.605  -5.579  1.00  2.08           H  
ATOM   2484 1HB  PRO A 161       5.084  32.659  -3.772  1.00  2.08           H  
ATOM   2485 2HB  PRO A 161       5.259  31.053  -4.488  1.00  2.08           H  
ATOM   2486 1HG  PRO A 161       6.567  33.706  -5.255  1.00  2.08           H  
ATOM   2487 2HG  PRO A 161       7.324  32.114  -5.146  1.00  2.08           H  
ATOM   2488 1HD  PRO A 161       6.576  33.139  -7.533  1.00  2.08           H  
ATOM   2489 2HD  PRO A 161       6.413  31.363  -7.134  1.00  2.08           H  
ATOM   2490  N   VAL A 162       3.742  34.852  -5.685  1.00  1.92           N  
ATOM   2491  CA  VAL A 162       3.266  36.149  -5.223  1.00  1.92           C  
ATOM   2492  C   VAL A 162       3.072  36.118  -3.703  1.00  1.92           C  
ATOM   2493  O   VAL A 162       3.922  35.582  -2.989  1.00  1.92           O  
ATOM   2494  CB  VAL A 162       1.973  36.582  -5.991  1.00  1.92           C  
ATOM   2495  CG1 VAL A 162       2.317  36.708  -7.464  1.00  1.92           C  
ATOM   2496  CG2 VAL A 162       0.787  35.568  -5.838  1.00  1.92           C  
ATOM   2497  H   VAL A 162       4.417  34.829  -6.433  1.00  1.92           H  
ATOM   2498  HA  VAL A 162       4.033  36.892  -5.451  1.00  1.92           H  
ATOM   2499  HB  VAL A 162       1.669  37.564  -5.637  1.00  1.92           H  
ATOM   2500 1HG1 VAL A 162       1.441  37.044  -8.018  1.00  1.92           H  
ATOM   2501 2HG1 VAL A 162       3.125  37.430  -7.587  1.00  1.92           H  
ATOM   2502 3HG1 VAL A 162       2.635  35.736  -7.844  1.00  1.92           H  
ATOM   2503 1HG2 VAL A 162      -0.064  35.938  -6.406  1.00  1.92           H  
ATOM   2504 2HG2 VAL A 162       1.072  34.600  -6.238  1.00  1.92           H  
ATOM   2505 3HG2 VAL A 162       0.488  35.446  -4.803  1.00  1.92           H  
ATOM   2506  N   LEU A 163       2.030  36.757  -3.201  1.00  1.76           N  
ATOM   2507  CA  LEU A 163       1.769  36.794  -1.770  1.00  1.76           C  
ATOM   2508  C   LEU A 163       0.398  36.230  -1.412  1.00  1.76           C  
ATOM   2509  O   LEU A 163      -0.625  36.656  -1.964  1.00  1.76           O  
ATOM   2510  CB  LEU A 163       1.948  38.219  -1.251  1.00  1.76           C  
ATOM   2511  CG  LEU A 163       1.466  38.441   0.134  1.00  1.76           C  
ATOM   2512  CD1 LEU A 163       2.244  37.619   1.093  1.00  1.76           C  
ATOM   2513  CD2 LEU A 163       1.604  39.873   0.471  1.00  1.76           C  
ATOM   2514  H   LEU A 163       1.371  37.198  -3.824  1.00  1.76           H  
ATOM   2515  HA  LEU A 163       2.514  36.168  -1.274  1.00  1.76           H  
ATOM   2516 1HB  LEU A 163       3.015  38.468  -1.269  1.00  1.76           H  
ATOM   2517 2HB  LEU A 163       1.420  38.911  -1.911  1.00  1.76           H  
ATOM   2518  HG  LEU A 163       0.462  38.167   0.179  1.00  1.76           H  
ATOM   2519 1HD1 LEU A 163       1.873  37.781   2.064  1.00  1.76           H  
ATOM   2520 2HD1 LEU A 163       2.183  36.571   0.874  1.00  1.76           H  
ATOM   2521 3HD1 LEU A 163       3.248  37.917   1.045  1.00  1.76           H  
ATOM   2522 1HD2 LEU A 163       1.246  40.059   1.463  1.00  1.76           H  
ATOM   2523 2HD2 LEU A 163       2.655  40.139   0.415  1.00  1.76           H  
ATOM   2524 3HD2 LEU A 163       1.031  40.467  -0.236  1.00  1.76           H  
ATOM   2525  N   TYR A 164       0.367  35.305  -0.448  1.00  1.62           N  
ATOM   2526  CA  TYR A 164      -0.884  34.706  -0.029  1.00  1.62           C  
ATOM   2527  C   TYR A 164      -1.981  35.730   0.297  1.00  1.62           C  
ATOM   2528  O   TYR A 164      -3.155  35.502  -0.001  1.00  1.62           O  
ATOM   2529  CB  TYR A 164      -0.670  33.848   1.225  1.00  1.62           C  
ATOM   2530  CG  TYR A 164      -0.609  34.605   2.535  1.00  1.62           C  
ATOM   2531  CD1 TYR A 164      -1.785  34.916   3.199  1.00  1.62           C  
ATOM   2532  CD2 TYR A 164       0.579  34.944   3.101  1.00  1.62           C  
ATOM   2533  CE1 TYR A 164      -1.765  35.612   4.374  1.00  1.62           C  
ATOM   2534  CE2 TYR A 164       0.603  35.608   4.291  1.00  1.62           C  
ATOM   2535  CZ  TYR A 164      -0.549  35.968   4.918  1.00  1.62           C  
ATOM   2536  OH  TYR A 164      -0.496  36.663   6.102  1.00  1.62           O  
ATOM   2537  H   TYR A 164       1.235  34.955  -0.032  1.00  1.62           H  
ATOM   2538  HA  TYR A 164      -1.239  34.079  -0.844  1.00  1.62           H  
ATOM   2539 1HB  TYR A 164      -1.417  33.139   1.300  1.00  1.62           H  
ATOM   2540 2HB  TYR A 164       0.256  33.304   1.118  1.00  1.62           H  
ATOM   2541  HD1 TYR A 164      -2.727  34.636   2.768  1.00  1.62           H  
ATOM   2542  HD2 TYR A 164       1.499  34.682   2.625  1.00  1.62           H  
ATOM   2543  HE1 TYR A 164      -2.701  35.874   4.869  1.00  1.62           H  
ATOM   2544  HE2 TYR A 164       1.552  35.851   4.741  1.00  1.62           H  
ATOM   2545  HH  TYR A 164       0.422  36.905   6.283  1.00  1.62           H  
ATOM   2546  N   SER A 165      -1.612  36.876   0.871  1.00  1.50           N  
ATOM   2547  CA  SER A 165      -2.601  37.880   1.228  1.00  1.50           C  
ATOM   2548  C   SER A 165      -3.313  38.401  -0.015  1.00  1.50           C  
ATOM   2549  O   SER A 165      -4.540  38.495  -0.048  1.00  1.50           O  
ATOM   2550  CB  SER A 165      -1.958  39.006   2.002  1.00  1.50           C  
ATOM   2551  OG  SER A 165      -2.897  39.984   2.357  1.00  1.50           O  
ATOM   2552  H   SER A 165      -0.636  37.015   1.089  1.00  1.50           H  
ATOM   2553  HA  SER A 165      -3.345  37.413   1.875  1.00  1.50           H  
ATOM   2554 1HB  SER A 165      -1.515  38.589   2.896  1.00  1.50           H  
ATOM   2555 2HB  SER A 165      -1.172  39.454   1.413  1.00  1.50           H  
ATOM   2556  HG  SER A 165      -3.158  40.417   1.538  1.00  1.50           H  
ATOM   2557  N   GLU A 166      -2.546  38.690  -1.068  1.00  1.39           N  
ATOM   2558  CA  GLU A 166      -3.089  39.207  -2.325  1.00  1.39           C  
ATOM   2559  C   GLU A 166      -3.990  38.157  -2.963  1.00  1.39           C  
ATOM   2560  O   GLU A 166      -4.980  38.477  -3.624  1.00  1.39           O  
ATOM   2561  CB  GLU A 166      -1.959  39.592  -3.282  1.00  1.39           C  
ATOM   2562  CG  GLU A 166      -1.132  40.810  -2.847  1.00  1.39           C  
ATOM   2563  CD  GLU A 166      -1.907  42.121  -2.845  1.00  1.39           C  
ATOM   2564  OE1 GLU A 166      -2.504  42.443  -3.848  1.00  1.39           O  
ATOM   2565  OE2 GLU A 166      -1.897  42.796  -1.840  1.00  1.39           O  
ATOM   2566  H   GLU A 166      -1.549  38.541  -0.998  1.00  1.39           H  
ATOM   2567  HA  GLU A 166      -3.688  40.092  -2.111  1.00  1.39           H  
ATOM   2568 1HB  GLU A 166      -1.274  38.750  -3.390  1.00  1.39           H  
ATOM   2569 2HB  GLU A 166      -2.373  39.802  -4.267  1.00  1.39           H  
ATOM   2570 1HG  GLU A 166      -0.758  40.626  -1.843  1.00  1.39           H  
ATOM   2571 2HG  GLU A 166      -0.274  40.896  -3.508  1.00  1.39           H  
ATOM   2572  N   ALA A 167      -3.647  36.891  -2.727  1.00  1.30           N  
ATOM   2573  CA  ALA A 167      -4.394  35.757  -3.242  1.00  1.30           C  
ATOM   2574  C   ALA A 167      -5.690  35.493  -2.450  1.00  1.30           C  
ATOM   2575  O   ALA A 167      -6.488  34.653  -2.857  1.00  1.30           O  
ATOM   2576  CB  ALA A 167      -3.521  34.509  -3.214  1.00  1.30           C  
ATOM   2577  H   ALA A 167      -2.792  36.715  -2.194  1.00  1.30           H  
ATOM   2578  HA  ALA A 167      -4.668  35.979  -4.273  1.00  1.30           H  
ATOM   2579 1HB  ALA A 167      -4.070  33.668  -3.631  1.00  1.30           H  
ATOM   2580 2HB  ALA A 167      -2.616  34.682  -3.797  1.00  1.30           H  
ATOM   2581 3HB  ALA A 167      -3.249  34.286  -2.193  1.00  1.30           H  
ATOM   2582  N   GLY A 168      -5.908  36.187  -1.321  1.00  1.22           N  
ATOM   2583  CA  GLY A 168      -7.099  35.958  -0.499  1.00  1.22           C  
ATOM   2584  C   GLY A 168      -6.983  34.776   0.481  1.00  1.22           C  
ATOM   2585  O   GLY A 168      -8.001  34.254   0.936  1.00  1.22           O  
ATOM   2586  H   GLY A 168      -5.252  36.903  -1.014  1.00  1.22           H  
ATOM   2587 1HA  GLY A 168      -7.309  36.867   0.064  1.00  1.22           H  
ATOM   2588 2HA  GLY A 168      -7.953  35.796  -1.155  1.00  1.22           H  
ATOM   2589  N   GLN A 169      -5.756  34.351   0.780  1.00  1.15           N  
ATOM   2590  CA  GLN A 169      -5.468  33.213   1.664  1.00  1.15           C  
ATOM   2591  C   GLN A 169      -5.273  33.622   3.138  1.00  1.15           C  
ATOM   2592  O   GLN A 169      -5.131  34.809   3.449  1.00  1.15           O  
ATOM   2593  CB  GLN A 169      -4.230  32.505   1.153  1.00  1.15           C  
ATOM   2594  CG  GLN A 169      -4.385  31.917  -0.230  1.00  1.15           C  
ATOM   2595  CD  GLN A 169      -3.161  31.233  -0.781  1.00  1.15           C  
ATOM   2596  OE1 GLN A 169      -2.076  31.802  -0.801  1.00  1.15           O  
ATOM   2597  NE2 GLN A 169      -3.307  30.017  -1.254  1.00  1.15           N  
ATOM   2598  H   GLN A 169      -4.956  34.839   0.376  1.00  1.15           H  
ATOM   2599  HA  GLN A 169      -6.309  32.519   1.615  1.00  1.15           H  
ATOM   2600 1HB  GLN A 169      -3.476  33.218   1.095  1.00  1.15           H  
ATOM   2601 2HB  GLN A 169      -3.937  31.733   1.852  1.00  1.15           H  
ATOM   2602 1HG  GLN A 169      -5.159  31.202  -0.197  1.00  1.15           H  
ATOM   2603 2HG  GLN A 169      -4.648  32.725  -0.905  1.00  1.15           H  
ATOM   2604 1HE2 GLN A 169      -2.527  29.548  -1.637  1.00  1.15           H  
ATOM   2605 2HE2 GLN A 169      -4.217  29.536  -1.252  1.00  1.15           H  
ATOM   2606  N   LYS A 170      -5.263  32.636   4.049  1.00  1.11           N  
ATOM   2607  CA  LYS A 170      -5.092  32.903   5.488  1.00  1.11           C  
ATOM   2608  C   LYS A 170      -4.031  32.015   6.162  1.00  1.11           C  
ATOM   2609  O   LYS A 170      -3.940  30.817   5.894  1.00  1.11           O  
ATOM   2610  CB  LYS A 170      -6.440  32.722   6.186  1.00  1.11           C  
ATOM   2611  CG  LYS A 170      -6.482  33.156   7.640  1.00  1.11           C  
ATOM   2612  CD  LYS A 170      -7.915  33.142   8.174  1.00  1.11           C  
ATOM   2613  CE  LYS A 170      -7.975  33.685   9.592  1.00  1.11           C  
ATOM   2614  NZ  LYS A 170      -7.589  35.125   9.632  1.00  1.11           N  
ATOM   2615  H   LYS A 170      -5.417  31.683   3.726  1.00  1.11           H  
ATOM   2616  HA  LYS A 170      -4.772  33.939   5.609  1.00  1.11           H  
ATOM   2617 1HB  LYS A 170      -7.200  33.291   5.648  1.00  1.11           H  
ATOM   2618 2HB  LYS A 170      -6.728  31.671   6.142  1.00  1.11           H  
ATOM   2619 1HG  LYS A 170      -5.865  32.490   8.252  1.00  1.11           H  
ATOM   2620 2HG  LYS A 170      -6.082  34.167   7.733  1.00  1.11           H  
ATOM   2621 1HD  LYS A 170      -8.550  33.751   7.531  1.00  1.11           H  
ATOM   2622 2HD  LYS A 170      -8.294  32.121   8.172  1.00  1.11           H  
ATOM   2623 1HE  LYS A 170      -8.985  33.577   9.979  1.00  1.11           H  
ATOM   2624 2HE  LYS A 170      -7.287  33.122  10.226  1.00  1.11           H  
ATOM   2625 1HZ  LYS A 170      -7.601  35.476  10.593  1.00  1.11           H  
ATOM   2626 2HZ  LYS A 170      -6.620  35.216   9.297  1.00  1.11           H  
ATOM   2627 3HZ  LYS A 170      -8.194  35.679   9.066  1.00  1.11           H  
ATOM   2628  N   ILE A 171      -3.203  32.603   7.029  1.00  1.09           N  
ATOM   2629  CA  ILE A 171      -2.153  31.822   7.696  1.00  1.09           C  
ATOM   2630  C   ILE A 171      -2.598  31.233   9.015  1.00  1.09           C  
ATOM   2631  O   ILE A 171      -3.083  31.944   9.891  1.00  1.09           O  
ATOM   2632  CB  ILE A 171      -0.904  32.670   7.998  1.00  1.09           C  
ATOM   2633  CG1 ILE A 171      -0.437  33.265   6.796  1.00  1.09           C  
ATOM   2634  CG2 ILE A 171       0.201  31.781   8.575  1.00  1.09           C  
ATOM   2635  CD1 ILE A 171      -0.073  32.308   5.814  1.00  1.09           C  
ATOM   2636  H   ILE A 171      -3.305  33.590   7.234  1.00  1.09           H  
ATOM   2637  HA  ILE A 171      -1.864  31.002   7.042  1.00  1.09           H  
ATOM   2638  HB  ILE A 171      -1.149  33.466   8.704  1.00  1.09           H  
ATOM   2639 1HG1 ILE A 171      -1.228  33.868   6.414  1.00  1.09           H  
ATOM   2640 2HG1 ILE A 171       0.415  33.885   6.996  1.00  1.09           H  
ATOM   2641 1HG2 ILE A 171       1.078  32.385   8.766  1.00  1.09           H  
ATOM   2642 2HG2 ILE A 171      -0.132  31.328   9.505  1.00  1.09           H  
ATOM   2643 3HG2 ILE A 171       0.446  30.994   7.859  1.00  1.09           H  
ATOM   2644 1HD1 ILE A 171       0.256  32.809   4.918  1.00  1.09           H  
ATOM   2645 2HD1 ILE A 171       0.734  31.686   6.198  1.00  1.09           H  
ATOM   2646 3HD1 ILE A 171      -0.932  31.693   5.591  1.00  1.09           H  
ATOM   2647  N   ARG A 172      -2.410  29.931   9.160  1.00  1.10           N  
ATOM   2648  CA  ARG A 172      -2.743  29.256  10.403  1.00  1.10           C  
ATOM   2649  C   ARG A 172      -1.524  28.508  10.923  1.00  1.10           C  
ATOM   2650  O   ARG A 172      -0.639  28.126  10.142  1.00  1.10           O  
ATOM   2651  CB  ARG A 172      -3.895  28.292  10.225  1.00  1.10           C  
ATOM   2652  CG  ARG A 172      -5.231  28.903   9.741  1.00  1.10           C  
ATOM   2653  CD  ARG A 172      -5.818  29.892  10.740  1.00  1.10           C  
ATOM   2654  NE  ARG A 172      -6.145  29.317  12.074  1.00  1.10           N  
ATOM   2655  CZ  ARG A 172      -7.325  28.718  12.437  1.00  1.10           C  
ATOM   2656  NH1 ARG A 172      -8.315  28.573  11.566  1.00  1.10           N  
ATOM   2657  NH2 ARG A 172      -7.452  28.293  13.696  1.00  1.10           N  
ATOM   2658  H   ARG A 172      -2.028  29.399   8.376  1.00  1.10           H  
ATOM   2659  HA  ARG A 172      -3.031  29.999  11.149  1.00  1.10           H  
ATOM   2660 1HB  ARG A 172      -3.607  27.529   9.515  1.00  1.10           H  
ATOM   2661 2HB  ARG A 172      -4.075  27.801  11.183  1.00  1.10           H  
ATOM   2662 1HG  ARG A 172      -5.065  29.428   8.795  1.00  1.10           H  
ATOM   2663 2HG  ARG A 172      -5.958  28.107   9.582  1.00  1.10           H  
ATOM   2664 1HD  ARG A 172      -5.101  30.696  10.899  1.00  1.10           H  
ATOM   2665 2HD  ARG A 172      -6.728  30.315  10.323  1.00  1.10           H  
ATOM   2666  HE  ARG A 172      -5.397  29.368  12.806  1.00  1.10           H  
ATOM   2667 1HH1 ARG A 172      -8.207  28.901  10.618  1.00  1.10           H  
ATOM   2668 2HH1 ARG A 172      -9.185  28.148  11.857  1.00  1.10           H  
ATOM   2669 1HH2 ARG A 172      -6.674  28.478  14.346  1.00  1.10           H  
ATOM   2670 2HH2 ARG A 172      -8.291  27.812  14.050  1.00  1.10           H  
ATOM   2671  N   LEU A 173      -1.446  28.319  12.241  1.00  1.13           N  
ATOM   2672  CA  LEU A 173      -0.317  27.565  12.776  1.00  1.13           C  
ATOM   2673  C   LEU A 173      -0.768  26.114  13.003  1.00  1.13           C  
ATOM   2674  O   LEU A 173      -1.742  25.879  13.715  1.00  1.13           O  
ATOM   2675  CB  LEU A 173       0.146  28.226  14.081  1.00  1.13           C  
ATOM   2676  CG  LEU A 173       1.348  27.646  14.785  1.00  1.13           C  
ATOM   2677  CD1 LEU A 173       2.581  27.881  13.921  1.00  1.13           C  
ATOM   2678  CD2 LEU A 173       1.522  28.281  16.181  1.00  1.13           C  
ATOM   2679  H   LEU A 173      -2.186  28.661  12.882  1.00  1.13           H  
ATOM   2680  HA  LEU A 173       0.503  27.570  12.058  1.00  1.13           H  
ATOM   2681 1HB  LEU A 173       0.376  29.258  13.859  1.00  1.13           H  
ATOM   2682 2HB  LEU A 173      -0.690  28.212  14.785  1.00  1.13           H  
ATOM   2683  HG  LEU A 173       1.205  26.591  14.889  1.00  1.13           H  
ATOM   2684 1HD1 LEU A 173       3.449  27.469  14.404  1.00  1.13           H  
ATOM   2685 2HD1 LEU A 173       2.439  27.406  12.950  1.00  1.13           H  
ATOM   2686 3HD1 LEU A 173       2.727  28.952  13.787  1.00  1.13           H  
ATOM   2687 1HD2 LEU A 173       2.391  27.840  16.669  1.00  1.13           H  
ATOM   2688 2HD2 LEU A 173       1.673  29.339  16.090  1.00  1.13           H  
ATOM   2689 3HD2 LEU A 173       0.630  28.093  16.778  1.00  1.13           H  
ATOM   2690  N   TYR A 174      -0.092  25.149  12.372  1.00  1.19           N  
ATOM   2691  CA  TYR A 174      -0.477  23.738  12.510  1.00  1.19           C  
ATOM   2692  C   TYR A 174       0.420  22.933  13.406  1.00  1.19           C  
ATOM   2693  O   TYR A 174       1.646  22.984  13.334  1.00  1.19           O  
ATOM   2694  CB  TYR A 174      -0.622  23.036  11.163  1.00  1.19           C  
ATOM   2695  CG  TYR A 174      -1.960  23.232  10.431  1.00  1.19           C  
ATOM   2696  CD1 TYR A 174      -2.324  24.428   9.838  1.00  1.19           C  
ATOM   2697  CD2 TYR A 174      -2.786  22.117  10.284  1.00  1.19           C  
ATOM   2698  CE1 TYR A 174      -3.515  24.510   9.111  1.00  1.19           C  
ATOM   2699  CE2 TYR A 174      -3.961  22.201   9.568  1.00  1.19           C  
ATOM   2700  CZ  TYR A 174      -4.324  23.393   8.979  1.00  1.19           C  
ATOM   2701  OH  TYR A 174      -5.493  23.481   8.275  1.00  1.19           O  
ATOM   2702  H   TYR A 174       0.724  25.388  11.810  1.00  1.19           H  
ATOM   2703  HA  TYR A 174      -1.450  23.726  12.970  1.00  1.19           H  
ATOM   2704 1HB  TYR A 174       0.165  23.384  10.506  1.00  1.19           H  
ATOM   2705 2HB  TYR A 174      -0.473  21.964  11.304  1.00  1.19           H  
ATOM   2706  HD1 TYR A 174      -1.679  25.302   9.938  1.00  1.19           H  
ATOM   2707  HD2 TYR A 174      -2.496  21.166  10.737  1.00  1.19           H  
ATOM   2708  HE1 TYR A 174      -3.807  25.443   8.643  1.00  1.19           H  
ATOM   2709  HE2 TYR A 174      -4.597  21.322   9.466  1.00  1.19           H  
ATOM   2710  HH  TYR A 174      -5.971  22.650   8.344  1.00  1.19           H  
ATOM   2711  N   LEU A 175      -0.234  22.147  14.239  1.00  1.28           N  
ATOM   2712  CA  LEU A 175       0.448  21.312  15.221  1.00  1.28           C  
ATOM   2713  C   LEU A 175       0.617  19.845  14.837  1.00  1.28           C  
ATOM   2714  O   LEU A 175      -0.362  19.151  14.547  1.00  1.28           O  
ATOM   2715  CB  LEU A 175      -0.324  21.383  16.531  1.00  1.28           C  
ATOM   2716  CG  LEU A 175       0.180  20.500  17.605  1.00  1.28           C  
ATOM   2717  CD1 LEU A 175       1.499  20.956  17.991  1.00  1.28           C  
ATOM   2718  CD2 LEU A 175      -0.776  20.547  18.736  1.00  1.28           C  
ATOM   2719  H   LEU A 175      -1.257  22.173  14.182  1.00  1.28           H  
ATOM   2720  HA  LEU A 175       1.444  21.730  15.382  1.00  1.28           H  
ATOM   2721 1HB  LEU A 175      -0.290  22.406  16.898  1.00  1.28           H  
ATOM   2722 2HB  LEU A 175      -1.358  21.118  16.344  1.00  1.28           H  
ATOM   2723  HG  LEU A 175       0.266  19.474  17.242  1.00  1.28           H  
ATOM   2724 1HD1 LEU A 175       1.893  20.322  18.780  1.00  1.28           H  
ATOM   2725 2HD1 LEU A 175       2.167  20.929  17.137  1.00  1.28           H  
ATOM   2726 3HD1 LEU A 175       1.387  21.964  18.329  1.00  1.28           H  
ATOM   2727 1HD2 LEU A 175      -0.441  19.909  19.529  1.00  1.28           H  
ATOM   2728 2HD2 LEU A 175      -0.868  21.572  19.103  1.00  1.28           H  
ATOM   2729 3HD2 LEU A 175      -1.728  20.200  18.365  1.00  1.28           H  
ATOM   2730  N   TYR A 176       1.860  19.350  14.890  1.00  1.43           N  
ATOM   2731  CA  TYR A 176       2.110  17.948  14.582  1.00  1.43           C  
ATOM   2732  C   TYR A 176       3.092  17.373  15.605  1.00  1.43           C  
ATOM   2733  O   TYR A 176       3.848  18.114  16.220  1.00  1.43           O  
ATOM   2734  CB  TYR A 176       2.673  17.812  13.158  1.00  1.43           C  
ATOM   2735  CG  TYR A 176       4.109  18.317  12.937  1.00  1.43           C  
ATOM   2736  CD1 TYR A 176       5.118  17.407  13.059  1.00  1.43           C  
ATOM   2737  CD2 TYR A 176       4.417  19.631  12.594  1.00  1.43           C  
ATOM   2738  CE1 TYR A 176       6.428  17.755  12.856  1.00  1.43           C  
ATOM   2739  CE2 TYR A 176       5.765  19.990  12.376  1.00  1.43           C  
ATOM   2740  CZ  TYR A 176       6.760  19.046  12.507  1.00  1.43           C  
ATOM   2741  OH  TYR A 176       8.103  19.349  12.276  1.00  1.43           O  
ATOM   2742  H   TYR A 176       2.645  19.962  15.120  1.00  1.43           H  
ATOM   2743  HA  TYR A 176       1.178  17.388  14.660  1.00  1.43           H  
ATOM   2744 1HB  TYR A 176       2.643  16.763  12.868  1.00  1.43           H  
ATOM   2745 2HB  TYR A 176       2.019  18.350  12.468  1.00  1.43           H  
ATOM   2746  HD1 TYR A 176       4.869  16.386  13.315  1.00  1.43           H  
ATOM   2747  HD2 TYR A 176       3.625  20.376  12.488  1.00  1.43           H  
ATOM   2748  HE1 TYR A 176       7.204  17.001  12.958  1.00  1.43           H  
ATOM   2749  HE2 TYR A 176       6.028  21.007  12.098  1.00  1.43           H  
ATOM   2750  HH  TYR A 176       8.201  19.887  11.449  1.00  1.43           H  
ATOM   2751  N   ASP A 177       3.119  16.052  15.777  1.00  1.66           N  
ATOM   2752  CA  ASP A 177       4.043  15.426  16.737  1.00  1.66           C  
ATOM   2753  C   ASP A 177       3.969  16.009  18.161  1.00  1.66           C  
ATOM   2754  O   ASP A 177       4.999  16.270  18.782  1.00  1.66           O  
ATOM   2755  CB  ASP A 177       5.501  15.461  16.268  1.00  1.66           C  
ATOM   2756  CG  ASP A 177       5.764  14.584  15.043  1.00  1.66           C  
ATOM   2757  OD1 ASP A 177       4.926  13.783  14.714  1.00  1.66           O  
ATOM   2758  OD2 ASP A 177       6.833  14.709  14.461  1.00  1.66           O  
ATOM   2759  H   ASP A 177       2.474  15.469  15.258  1.00  1.66           H  
ATOM   2760  HA  ASP A 177       3.759  14.377  16.817  1.00  1.66           H  
ATOM   2761 1HB  ASP A 177       5.796  16.488  16.040  1.00  1.66           H  
ATOM   2762 2HB  ASP A 177       6.140  15.119  17.081  1.00  1.66           H  
ATOM   2763  N   TYR A 178       2.748  16.230  18.657  1.00  2.01           N  
ATOM   2764  CA  TYR A 178       2.505  16.728  20.013  1.00  2.01           C  
ATOM   2765  C   TYR A 178       3.144  15.779  21.032  1.00  2.01           C  
ATOM   2766  O   TYR A 178       3.843  16.198  21.963  1.00  2.01           O  
ATOM   2767  CB  TYR A 178       1.000  16.822  20.256  1.00  2.01           C  
ATOM   2768  CG  TYR A 178       0.598  17.293  21.612  1.00  2.01           C  
ATOM   2769  CD1 TYR A 178       0.599  18.622  21.891  1.00  2.01           C  
ATOM   2770  CD2 TYR A 178       0.204  16.394  22.573  1.00  2.01           C  
ATOM   2771  CE1 TYR A 178       0.181  19.063  23.115  1.00  2.01           C  
ATOM   2772  CE2 TYR A 178      -0.205  16.852  23.812  1.00  2.01           C  
ATOM   2773  CZ  TYR A 178      -0.226  18.183  24.059  1.00  2.01           C  
ATOM   2774  OH  TYR A 178      -0.668  18.645  25.242  1.00  2.01           O  
ATOM   2775  H   TYR A 178       1.941  15.978  18.085  1.00  2.01           H  
ATOM   2776  HA  TYR A 178       2.957  17.712  20.118  1.00  2.01           H  
ATOM   2777 1HB  TYR A 178       0.565  17.499  19.517  1.00  2.01           H  
ATOM   2778 2HB  TYR A 178       0.546  15.845  20.098  1.00  2.01           H  
ATOM   2779  HD1 TYR A 178       0.919  19.320  21.142  1.00  2.01           H  
ATOM   2780  HD2 TYR A 178       0.206  15.325  22.353  1.00  2.01           H  
ATOM   2781  HE1 TYR A 178       0.166  20.101  23.338  1.00  2.01           H  
ATOM   2782  HE2 TYR A 178      -0.530  16.149  24.578  1.00  2.01           H  
ATOM   2783  HH  TYR A 178      -1.024  17.914  25.746  1.00  2.01           H  
ATOM   2784  N   SER A 179       2.883  14.491  20.828  1.00  2.51           N  
ATOM   2785  CA  SER A 179       3.354  13.385  21.649  1.00  2.51           C  
ATOM   2786  C   SER A 179       2.980  13.504  23.133  1.00  2.51           C  
ATOM   2787  O   SER A 179       1.930  14.036  23.485  1.00  2.51           O  
ATOM   2788  CB  SER A 179       4.877  13.285  21.462  1.00  2.51           C  
ATOM   2789  OG  SER A 179       5.403  12.157  22.081  1.00  2.51           O  
ATOM   2790  H   SER A 179       2.296  14.258  20.028  1.00  2.51           H  
ATOM   2791  HA  SER A 179       2.894  12.473  21.263  1.00  2.51           H  
ATOM   2792 1HB  SER A 179       5.104  13.257  20.395  1.00  2.51           H  
ATOM   2793 2HB  SER A 179       5.360  14.173  21.867  1.00  2.51           H  
ATOM   2794  HG  SER A 179       6.329  12.110  21.802  1.00  2.51           H  
ATOM   2795  N   ILE A 180       3.833  12.965  24.001  1.00  3.21           N  
ATOM   2796  CA  ILE A 180       3.599  12.932  25.434  1.00  3.21           C  
ATOM   2797  C   ILE A 180       4.693  13.651  26.228  1.00  3.21           C  
ATOM   2798  O   ILE A 180       4.795  13.483  27.452  1.00  3.21           O  
ATOM   2799  CB  ILE A 180       3.447  11.465  25.863  1.00  3.21           C  
ATOM   2800  CG1 ILE A 180       4.703  10.690  25.518  1.00  3.21           C  
ATOM   2801  CG2 ILE A 180       2.232  10.832  25.188  1.00  3.21           C  
ATOM   2802  CD1 ILE A 180       4.708   9.266  26.064  1.00  3.21           C  
ATOM   2803  H   ILE A 180       4.656  12.523  23.630  1.00  3.21           H  
ATOM   2804  HA  ILE A 180       2.655  13.438  25.629  1.00  3.21           H  
ATOM   2805  HB  ILE A 180       3.336  11.427  26.929  1.00  3.21           H  
ATOM   2806 1HG1 ILE A 180       4.800  10.662  24.444  1.00  3.21           H  
ATOM   2807 2HG1 ILE A 180       5.566  11.222  25.920  1.00  3.21           H  
ATOM   2808 1HG2 ILE A 180       2.128   9.798  25.512  1.00  3.21           H  
ATOM   2809 2HG2 ILE A 180       1.339  11.389  25.463  1.00  3.21           H  
ATOM   2810 3HG2 ILE A 180       2.348  10.855  24.110  1.00  3.21           H  
ATOM   2811 1HD1 ILE A 180       5.639   8.762  25.775  1.00  3.21           H  
ATOM   2812 2HD1 ILE A 180       4.631   9.288  27.149  1.00  3.21           H  
ATOM   2813 3HD1 ILE A 180       3.862   8.714  25.650  1.00  3.21           H  
ATOM   2814  N   GLU A 181       5.494  14.447  25.504  1.00  4.10           N  
ATOM   2815  CA  GLU A 181       6.623  15.244  26.014  1.00  4.10           C  
ATOM   2816  C   GLU A 181       6.258  16.748  26.152  1.00  4.10           C  
ATOM   2817  O   GLU A 181       6.378  17.486  25.173  1.00  4.10           O  
ATOM   2818  CB  GLU A 181       7.831  15.092  25.085  1.00  4.10           C  
ATOM   2819  CG  GLU A 181       8.399  13.674  25.029  1.00  4.10           C  
ATOM   2820  CD  GLU A 181       9.611  13.545  24.130  1.00  4.10           C  
ATOM   2821  OE1 GLU A 181       9.983  14.516  23.516  1.00  4.10           O  
ATOM   2822  OE2 GLU A 181      10.162  12.471  24.066  1.00  4.10           O  
ATOM   2823  H   GLU A 181       5.287  14.511  24.516  1.00  4.10           H  
ATOM   2824  HA  GLU A 181       6.950  14.826  26.954  1.00  4.10           H  
ATOM   2825 1HB  GLU A 181       7.551  15.381  24.071  1.00  4.10           H  
ATOM   2826 2HB  GLU A 181       8.626  15.760  25.410  1.00  4.10           H  
ATOM   2827 1HG  GLU A 181       8.677  13.372  26.040  1.00  4.10           H  
ATOM   2828 2HG  GLU A 181       7.619  12.998  24.678  1.00  4.10           H  
ATOM   2829  N   HIS A 182       5.810  17.225  27.337  1.00  5.12           N  
ATOM   2830  CA  HIS A 182       5.653  16.448  28.573  1.00  5.12           C  
ATOM   2831  C   HIS A 182       4.306  16.669  29.231  1.00  5.12           C  
ATOM   2832  O   HIS A 182       3.966  17.767  29.694  1.00  5.12           O  
ATOM   2833  CB  HIS A 182       6.771  16.781  29.572  1.00  5.12           C  
ATOM   2834  CG  HIS A 182       8.149  16.494  29.053  1.00  5.12           C  
ATOM   2835  ND1 HIS A 182       8.835  17.373  28.239  1.00  5.12           N  
ATOM   2836  CD2 HIS A 182       8.955  15.419  29.209  1.00  5.12           C  
ATOM   2837  CE1 HIS A 182      10.007  16.848  27.920  1.00  5.12           C  
ATOM   2838  NE2 HIS A 182      10.103  15.665  28.496  1.00  5.12           N  
ATOM   2839  H   HIS A 182       5.565  18.204  27.369  1.00  5.12           H  
ATOM   2840  HA  HIS A 182       5.687  15.396  28.399  1.00  5.12           H  
ATOM   2841 1HB  HIS A 182       6.720  17.837  29.832  1.00  5.12           H  
ATOM   2842 2HB  HIS A 182       6.623  16.210  30.489  1.00  5.12           H  
ATOM   2843  HD2 HIS A 182       8.733  14.521  29.787  1.00  5.12           H  
ATOM   2844  HE1 HIS A 182      10.762  17.311  27.287  1.00  5.12           H  
ATOM   2845  HE2 HIS A 182      10.891  15.035  28.423  1.00  5.12           H  
ATOM   2846  N   ARG A 183       3.588  15.560  29.391  1.00  6.13           N  
ATOM   2847  CA  ARG A 183       2.270  15.607  30.017  1.00  6.13           C  
ATOM   2848  C   ARG A 183       2.351  16.108  31.457  1.00  6.13           C  
ATOM   2849  O   ARG A 183       1.401  16.687  31.973  1.00  6.13           O  
ATOM   2850  CB  ARG A 183       1.592  14.249  29.967  1.00  6.13           C  
ATOM   2851  CG  ARG A 183       1.185  13.820  28.566  1.00  6.13           C  
ATOM   2852  CD  ARG A 183       0.540  12.474  28.528  1.00  6.13           C  
ATOM   2853  NE  ARG A 183       1.476  11.419  28.863  1.00  6.13           N  
ATOM   2854  CZ  ARG A 183       1.197  10.105  28.832  1.00  6.13           C  
ATOM   2855  NH1 ARG A 183       0.003   9.692  28.470  1.00  6.13           N  
ATOM   2856  NH2 ARG A 183       2.130   9.230  29.163  1.00  6.13           N  
ATOM   2857  H   ARG A 183       3.945  14.693  28.978  1.00  6.13           H  
ATOM   2858  HA  ARG A 183       1.664  16.298  29.449  1.00  6.13           H  
ATOM   2859 1HB  ARG A 183       2.262  13.489  30.370  1.00  6.13           H  
ATOM   2860 2HB  ARG A 183       0.697  14.265  30.589  1.00  6.13           H  
ATOM   2861 1HG  ARG A 183       0.491  14.546  28.146  1.00  6.13           H  
ATOM   2862 2HG  ARG A 183       2.077  13.784  27.951  1.00  6.13           H  
ATOM   2863 1HD  ARG A 183      -0.282  12.440  29.242  1.00  6.13           H  
ATOM   2864 2HD  ARG A 183       0.153  12.280  27.523  1.00  6.13           H  
ATOM   2865  HE  ARG A 183       2.410  11.694  29.146  1.00  6.13           H  
ATOM   2866 1HH1 ARG A 183      -0.716  10.365  28.202  1.00  6.13           H  
ATOM   2867 2HH1 ARG A 183      -0.209   8.707  28.440  1.00  6.13           H  
ATOM   2868 1HH2 ARG A 183       3.048   9.556  29.440  1.00  6.13           H  
ATOM   2869 2HH2 ARG A 183       1.927   8.244  29.143  1.00  6.13           H  
ATOM   2870  N   THR A 184       3.516  15.953  32.075  1.00  7.00           N  
ATOM   2871  CA  THR A 184       3.742  16.427  33.430  1.00  7.00           C  
ATOM   2872  C   THR A 184       3.552  17.939  33.509  1.00  7.00           C  
ATOM   2873  O   THR A 184       3.063  18.467  34.514  1.00  7.00           O  
ATOM   2874  CB  THR A 184       5.143  16.056  33.922  1.00  7.00           C  
ATOM   2875  OG1 THR A 184       5.273  14.629  33.947  1.00  7.00           O  
ATOM   2876  CG2 THR A 184       5.370  16.619  35.313  1.00  7.00           C  
ATOM   2877  H   THR A 184       4.258  15.476  31.586  1.00  7.00           H  
ATOM   2878  HA  THR A 184       3.009  15.957  34.087  1.00  7.00           H  
ATOM   2879  HB  THR A 184       5.889  16.468  33.241  1.00  7.00           H  
ATOM   2880  HG1 THR A 184       4.574  14.257  34.496  1.00  7.00           H  
ATOM   2881 1HG2 THR A 184       6.368  16.352  35.658  1.00  7.00           H  
ATOM   2882 2HG2 THR A 184       5.275  17.707  35.285  1.00  7.00           H  
ATOM   2883 3HG2 THR A 184       4.627  16.208  35.995  1.00  7.00           H  
ATOM   2884  N   LYS A 185       4.010  18.656  32.483  1.00  7.65           N  
ATOM   2885  CA  LYS A 185       3.900  20.103  32.480  1.00  7.65           C  
ATOM   2886  C   LYS A 185       2.434  20.492  32.316  1.00  7.65           C  
ATOM   2887  O   LYS A 185       1.961  21.473  32.899  1.00  7.65           O  
ATOM   2888  CB  LYS A 185       4.757  20.701  31.371  1.00  7.65           C  
ATOM   2889  CG  LYS A 185       6.257  20.553  31.614  1.00  7.65           C  
ATOM   2890  CD  LYS A 185       7.079  21.164  30.484  1.00  7.65           C  
ATOM   2891  CE  LYS A 185       8.576  20.976  30.725  1.00  7.65           C  
ATOM   2892  NZ  LYS A 185       9.394  21.567  29.630  1.00  7.65           N  
ATOM   2893  H   LYS A 185       4.366  18.190  31.653  1.00  7.65           H  
ATOM   2894  HA  LYS A 185       4.253  20.485  33.437  1.00  7.65           H  
ATOM   2895 1HB  LYS A 185       4.514  20.220  30.422  1.00  7.65           H  
ATOM   2896 2HB  LYS A 185       4.540  21.761  31.274  1.00  7.65           H  
ATOM   2897 1HG  LYS A 185       6.519  21.039  32.553  1.00  7.65           H  
ATOM   2898 2HG  LYS A 185       6.499  19.494  31.695  1.00  7.65           H  
ATOM   2899 1HD  LYS A 185       6.810  20.685  29.540  1.00  7.65           H  
ATOM   2900 2HD  LYS A 185       6.861  22.230  30.408  1.00  7.65           H  
ATOM   2901 1HE  LYS A 185       8.849  21.450  31.666  1.00  7.65           H  
ATOM   2902 2HE  LYS A 185       8.794  19.907  30.788  1.00  7.65           H  
ATOM   2903 1HZ  LYS A 185      10.374  21.419  29.826  1.00  7.65           H  
ATOM   2904 2HZ  LYS A 185       9.156  21.124  28.753  1.00  7.65           H  
ATOM   2905 3HZ  LYS A 185       9.208  22.558  29.568  1.00  7.65           H  
ATOM   2906  N   LEU A 186       1.688  19.697  31.539  1.00  8.08           N  
ATOM   2907  CA  LEU A 186       0.273  20.013  31.342  1.00  8.08           C  
ATOM   2908  C   LEU A 186      -0.421  19.870  32.698  1.00  8.08           C  
ATOM   2909  O   LEU A 186      -1.210  20.728  33.116  1.00  8.08           O  
ATOM   2910  CB  LEU A 186      -0.396  18.996  30.413  1.00  8.08           C  
ATOM   2911  CG  LEU A 186       0.103  18.904  28.995  1.00  8.08           C  
ATOM   2912  CD1 LEU A 186      -0.599  17.718  28.343  1.00  8.08           C  
ATOM   2913  CD2 LEU A 186      -0.148  20.183  28.246  1.00  8.08           C  
ATOM   2914  H   LEU A 186       2.130  18.903  31.068  1.00  8.08           H  
ATOM   2915  HA  LEU A 186       0.162  21.032  30.968  1.00  8.08           H  
ATOM   2916 1HB  LEU A 186      -0.315  18.012  30.857  1.00  8.08           H  
ATOM   2917 2HB  LEU A 186      -1.456  19.244  30.363  1.00  8.08           H  
ATOM   2918  HG  LEU A 186       1.177  18.697  29.013  1.00  8.08           H  
ATOM   2919 1HD1 LEU A 186      -0.225  17.584  27.354  1.00  8.08           H  
ATOM   2920 2HD1 LEU A 186      -0.412  16.821  28.916  1.00  8.08           H  
ATOM   2921 3HD1 LEU A 186      -1.673  17.902  28.317  1.00  8.08           H  
ATOM   2922 1HD2 LEU A 186       0.220  20.084  27.227  1.00  8.08           H  
ATOM   2923 2HD2 LEU A 186      -1.219  20.373  28.235  1.00  8.08           H  
ATOM   2924 3HD2 LEU A 186       0.365  21.007  28.745  1.00  8.08           H  
ATOM   2925  N   ASP A 187      -0.058  18.790  33.415  1.00  8.35           N  
ATOM   2926  CA  ASP A 187      -0.611  18.515  34.736  1.00  8.35           C  
ATOM   2927  C   ASP A 187      -0.223  19.604  35.717  1.00  8.35           C  
ATOM   2928  O   ASP A 187      -1.043  20.034  36.523  1.00  8.35           O  
ATOM   2929  CB  ASP A 187      -0.132  17.162  35.278  1.00  8.35           C  
ATOM   2930  CG  ASP A 187      -0.755  15.927  34.593  1.00  8.35           C  
ATOM   2931  OD1 ASP A 187      -1.728  16.068  33.883  1.00  8.35           O  
ATOM   2932  OD2 ASP A 187      -0.249  14.845  34.815  1.00  8.35           O  
ATOM   2933  H   ASP A 187       0.596  18.124  33.002  1.00  8.35           H  
ATOM   2934  HA  ASP A 187      -1.697  18.492  34.657  1.00  8.35           H  
ATOM   2935 1HB  ASP A 187       0.948  17.101  35.168  1.00  8.35           H  
ATOM   2936 2HB  ASP A 187      -0.347  17.110  36.345  1.00  8.35           H  
ATOM   2937  N   THR A 188       1.009  20.097  35.619  1.00  8.52           N  
ATOM   2938  CA  THR A 188       1.466  21.139  36.518  1.00  8.52           C  
ATOM   2939  C   THR A 188       0.620  22.391  36.360  1.00  8.52           C  
ATOM   2940  O   THR A 188       0.157  22.965  37.349  1.00  8.52           O  
ATOM   2941  CB  THR A 188       2.934  21.480  36.249  1.00  8.52           C  
ATOM   2942  OG1 THR A 188       3.745  20.313  36.481  1.00  8.52           O  
ATOM   2943  CG2 THR A 188       3.379  22.617  37.144  1.00  8.52           C  
ATOM   2944  H   THR A 188       1.661  19.698  34.946  1.00  8.52           H  
ATOM   2945  HA  THR A 188       1.367  20.784  37.542  1.00  8.52           H  
ATOM   2946  HB  THR A 188       3.047  21.783  35.214  1.00  8.52           H  
ATOM   2947  HG1 THR A 188       3.429  19.586  35.891  1.00  8.52           H  
ATOM   2948 1HG2 THR A 188       4.421  22.853  36.938  1.00  8.52           H  
ATOM   2949 2HG2 THR A 188       2.760  23.493  36.948  1.00  8.52           H  
ATOM   2950 3HG2 THR A 188       3.272  22.323  38.187  1.00  8.52           H  
ATOM   2951  N   LEU A 189       0.381  22.807  35.115  1.00  8.63           N  
ATOM   2952  CA  LEU A 189      -0.431  23.995  34.911  1.00  8.63           C  
ATOM   2953  C   LEU A 189      -1.859  23.766  35.406  1.00  8.63           C  
ATOM   2954  O   LEU A 189      -2.455  24.652  36.032  1.00  8.63           O  
ATOM   2955  CB  LEU A 189      -0.450  24.382  33.439  1.00  8.63           C  
ATOM   2956  CG  LEU A 189       0.848  24.906  32.851  1.00  8.63           C  
ATOM   2957  CD1 LEU A 189       0.659  25.086  31.352  1.00  8.63           C  
ATOM   2958  CD2 LEU A 189       1.214  26.226  33.520  1.00  8.63           C  
ATOM   2959  H   LEU A 189       0.786  22.302  34.323  1.00  8.63           H  
ATOM   2960  HA  LEU A 189       0.007  24.812  35.480  1.00  8.63           H  
ATOM   2961 1HB  LEU A 189      -0.735  23.499  32.863  1.00  8.63           H  
ATOM   2962 2HB  LEU A 189      -1.193  25.147  33.301  1.00  8.63           H  
ATOM   2963  HG  LEU A 189       1.647  24.176  33.009  1.00  8.63           H  
ATOM   2964 1HD1 LEU A 189       1.584  25.455  30.914  1.00  8.63           H  
ATOM   2965 2HD1 LEU A 189       0.393  24.127  30.899  1.00  8.63           H  
ATOM   2966 3HD1 LEU A 189      -0.139  25.802  31.166  1.00  8.63           H  
ATOM   2967 1HD2 LEU A 189       2.143  26.609  33.091  1.00  8.63           H  
ATOM   2968 2HD2 LEU A 189       0.415  26.937  33.352  1.00  8.63           H  
ATOM   2969 3HD2 LEU A 189       1.344  26.070  34.590  1.00  8.63           H  
ATOM   2970  N   TYR A 190      -2.399  22.566  35.169  1.00  8.70           N  
ATOM   2971  CA  TYR A 190      -3.730  22.224  35.653  1.00  8.70           C  
ATOM   2972  C   TYR A 190      -3.791  22.367  37.162  1.00  8.70           C  
ATOM   2973  O   TYR A 190      -4.737  22.938  37.709  1.00  8.70           O  
ATOM   2974  CB  TYR A 190      -4.138  20.804  35.290  1.00  8.70           C  
ATOM   2975  CG  TYR A 190      -5.504  20.449  35.851  1.00  8.70           C  
ATOM   2976  CD1 TYR A 190      -6.656  20.846  35.185  1.00  8.70           C  
ATOM   2977  CD2 TYR A 190      -5.600  19.751  37.052  1.00  8.70           C  
ATOM   2978  CE1 TYR A 190      -7.898  20.535  35.706  1.00  8.70           C  
ATOM   2979  CE2 TYR A 190      -6.841  19.446  37.576  1.00  8.70           C  
ATOM   2980  CZ  TYR A 190      -7.988  19.832  36.905  1.00  8.70           C  
ATOM   2981  OH  TYR A 190      -9.228  19.527  37.422  1.00  8.70           O  
ATOM   2982  H   TYR A 190      -1.878  21.873  34.626  1.00  8.70           H  
ATOM   2983  HA  TYR A 190      -4.447  22.920  35.219  1.00  8.70           H  
ATOM   2984 1HB  TYR A 190      -4.160  20.690  34.205  1.00  8.70           H  
ATOM   2985 2HB  TYR A 190      -3.415  20.099  35.682  1.00  8.70           H  
ATOM   2986  HD1 TYR A 190      -6.582  21.402  34.249  1.00  8.70           H  
ATOM   2987  HD2 TYR A 190      -4.694  19.448  37.580  1.00  8.70           H  
ATOM   2988  HE1 TYR A 190      -8.801  20.844  35.181  1.00  8.70           H  
ATOM   2989  HE2 TYR A 190      -6.916  18.900  38.517  1.00  8.70           H  
ATOM   2990  HH  TYR A 190      -9.910  19.842  36.822  1.00  8.70           H  
ATOM   2991  N   LEU A 191      -2.804  21.801  37.850  1.00  8.75           N  
ATOM   2992  CA  LEU A 191      -2.779  21.861  39.295  1.00  8.75           C  
ATOM   2993  C   LEU A 191      -2.651  23.298  39.794  1.00  8.75           C  
ATOM   2994  O   LEU A 191      -3.311  23.679  40.761  1.00  8.75           O  
ATOM   2995  CB  LEU A 191      -1.635  21.005  39.828  1.00  8.75           C  
ATOM   2996  CG  LEU A 191      -1.810  19.482  39.628  1.00  8.75           C  
ATOM   2997  CD1 LEU A 191      -0.535  18.779  40.039  1.00  8.75           C  
ATOM   2998  CD2 LEU A 191      -3.004  18.999  40.418  1.00  8.75           C  
ATOM   2999  H   LEU A 191      -2.056  21.319  37.355  1.00  8.75           H  
ATOM   3000  HA  LEU A 191      -3.708  21.449  39.659  1.00  8.75           H  
ATOM   3001 1HB  LEU A 191      -0.719  21.302  39.313  1.00  8.75           H  
ATOM   3002 2HB  LEU A 191      -1.513  21.201  40.891  1.00  8.75           H  
ATOM   3003  HG  LEU A 191      -1.985  19.269  38.584  1.00  8.75           H  
ATOM   3004 1HD1 LEU A 191      -0.645  17.706  39.884  1.00  8.75           H  
ATOM   3005 2HD1 LEU A 191       0.291  19.151  39.430  1.00  8.75           H  
ATOM   3006 3HD1 LEU A 191      -0.332  18.976  41.090  1.00  8.75           H  
ATOM   3007 1HD2 LEU A 191      -3.128  17.926  40.267  1.00  8.75           H  
ATOM   3008 2HD2 LEU A 191      -2.854  19.203  41.479  1.00  8.75           H  
ATOM   3009 3HD2 LEU A 191      -3.883  19.512  40.066  1.00  8.75           H  
ATOM   3010  N   ASN A 192      -1.855  24.126  39.111  1.00  8.78           N  
ATOM   3011  CA  ASN A 192      -1.716  25.520  39.520  1.00  8.78           C  
ATOM   3012  C   ASN A 192      -3.023  26.311  39.363  1.00  8.78           C  
ATOM   3013  O   ASN A 192      -3.323  27.187  40.170  1.00  8.78           O  
ATOM   3014  CB  ASN A 192      -0.618  26.204  38.716  1.00  8.78           C  
ATOM   3015  CG  ASN A 192       0.784  25.788  39.113  1.00  8.78           C  
ATOM   3016  OD1 ASN A 192       1.017  25.280  40.218  1.00  8.78           O  
ATOM   3017  ND2 ASN A 192       1.728  26.017  38.233  1.00  8.78           N  
ATOM   3018  H   ASN A 192      -1.310  23.775  38.322  1.00  8.78           H  
ATOM   3019  HA  ASN A 192      -1.449  25.541  40.578  1.00  8.78           H  
ATOM   3020 1HB  ASN A 192      -0.760  25.977  37.658  1.00  8.78           H  
ATOM   3021 2HB  ASN A 192      -0.711  27.280  38.830  1.00  8.78           H  
ATOM   3022 1HD2 ASN A 192       2.677  25.783  38.447  1.00  8.78           H  
ATOM   3023 2HD2 ASN A 192       1.501  26.436  37.354  1.00  8.78           H  
ATOM   3024  N   LEU A 193      -3.792  25.999  38.319  1.00  8.78           N  
ATOM   3025  CA  LEU A 193      -5.034  26.705  38.004  1.00  8.78           C  
ATOM   3026  C   LEU A 193      -6.311  26.157  38.649  1.00  8.78           C  
ATOM   3027  O   LEU A 193      -7.161  26.924  39.106  1.00  8.78           O  
ATOM   3028  CB  LEU A 193      -5.241  26.706  36.490  1.00  8.78           C  
ATOM   3029  CG  LEU A 193      -6.492  27.424  36.002  1.00  8.78           C  
ATOM   3030  CD1 LEU A 193      -6.408  28.892  36.368  1.00  8.78           C  
ATOM   3031  CD2 LEU A 193      -6.617  27.227  34.514  1.00  8.78           C  
ATOM   3032  H   LEU A 193      -3.469  25.273  37.678  1.00  8.78           H  
ATOM   3033  HA  LEU A 193      -4.922  27.729  38.344  1.00  8.78           H  
ATOM   3034 1HB  LEU A 193      -4.377  27.170  36.019  1.00  8.78           H  
ATOM   3035 2HB  LEU A 193      -5.295  25.667  36.150  1.00  8.78           H  
ATOM   3036  HG  LEU A 193      -7.364  27.011  36.497  1.00  8.78           H  
ATOM   3037 1HD1 LEU A 193      -7.307  29.404  36.029  1.00  8.78           H  
ATOM   3038 2HD1 LEU A 193      -6.320  28.992  37.452  1.00  8.78           H  
ATOM   3039 3HD1 LEU A 193      -5.537  29.334  35.887  1.00  8.78           H  
ATOM   3040 1HD2 LEU A 193      -7.512  27.727  34.148  1.00  8.78           H  
ATOM   3041 2HD2 LEU A 193      -5.741  27.647  34.030  1.00  8.78           H  
ATOM   3042 3HD2 LEU A 193      -6.680  26.158  34.292  1.00  8.78           H  
ATOM   3043  N   CYS A 194      -6.493  24.842  38.599  1.00  8.76           N  
ATOM   3044  CA  CYS A 194      -7.727  24.209  39.041  1.00  8.76           C  
ATOM   3045  C   CYS A 194      -7.555  23.250  40.218  1.00  8.76           C  
ATOM   3046  O   CYS A 194      -8.408  23.192  41.104  1.00  8.76           O  
ATOM   3047  CB  CYS A 194      -8.283  23.384  37.890  1.00  8.76           C  
ATOM   3048  SG  CYS A 194      -8.582  24.305  36.378  1.00  8.76           S  
ATOM   3049  H   CYS A 194      -5.760  24.262  38.226  1.00  8.76           H  
ATOM   3050  HA  CYS A 194      -8.436  24.988  39.318  1.00  8.76           H  
ATOM   3051 1HB  CYS A 194      -7.568  22.603  37.664  1.00  8.76           H  
ATOM   3052 2HB  CYS A 194      -9.211  22.904  38.193  1.00  8.76           H  
ATOM   3053  HG  CYS A 194      -9.396  25.204  36.925  1.00  8.76           H  
ATOM   3054  N   GLY A 195      -6.480  22.464  40.202  1.00  8.71           N  
ATOM   3055  CA  GLY A 195      -6.268  21.438  41.231  1.00  8.71           C  
ATOM   3056  C   GLY A 195      -6.087  21.996  42.645  1.00  8.71           C  
ATOM   3057  O   GLY A 195      -6.825  21.645  43.569  1.00  8.71           O  
ATOM   3058  H   GLY A 195      -5.806  22.580  39.446  1.00  8.71           H  
ATOM   3059 1HA  GLY A 195      -7.114  20.753  41.221  1.00  8.71           H  
ATOM   3060 2HA  GLY A 195      -5.402  20.848  40.975  1.00  8.71           H  
ATOM   3061  N   ASP A 196      -5.080  22.850  42.815  1.00  8.61           N  
ATOM   3062  CA  ASP A 196      -4.778  23.485  44.094  1.00  8.61           C  
ATOM   3063  C   ASP A 196      -5.540  24.810  44.140  1.00  8.61           C  
ATOM   3064  O   ASP A 196      -5.068  25.819  43.625  1.00  8.61           O  
ATOM   3065  CB  ASP A 196      -3.257  23.709  44.216  1.00  8.61           C  
ATOM   3066  CG  ASP A 196      -2.767  24.240  45.584  1.00  8.61           C  
ATOM   3067  OD1 ASP A 196      -3.571  24.483  46.445  1.00  8.61           O  
ATOM   3068  OD2 ASP A 196      -1.571  24.382  45.742  1.00  8.61           O  
ATOM   3069  H   ASP A 196      -4.501  23.087  42.014  1.00  8.61           H  
ATOM   3070  HA  ASP A 196      -5.123  22.847  44.907  1.00  8.61           H  
ATOM   3071 1HB  ASP A 196      -2.742  22.773  44.005  1.00  8.61           H  
ATOM   3072 2HB  ASP A 196      -2.947  24.419  43.442  1.00  8.61           H  
ATOM   3073  N   ASP A 197      -6.726  24.805  44.751  1.00  8.42           N  
ATOM   3074  CA  ASP A 197      -7.594  25.983  44.724  1.00  8.42           C  
ATOM   3075  C   ASP A 197      -6.882  27.240  45.217  1.00  8.42           C  
ATOM   3076  O   ASP A 197      -6.327  27.274  46.317  1.00  8.42           O  
ATOM   3077  CB  ASP A 197      -8.858  25.740  45.562  1.00  8.42           C  
ATOM   3078  CG  ASP A 197      -9.915  26.864  45.444  1.00  8.42           C  
ATOM   3079  OD1 ASP A 197     -10.609  26.895  44.450  1.00  8.42           O  
ATOM   3080  OD2 ASP A 197     -10.030  27.654  46.354  1.00  8.42           O  
ATOM   3081  H   ASP A 197      -7.045  23.950  45.186  1.00  8.42           H  
ATOM   3082  HA  ASP A 197      -7.897  26.153  43.690  1.00  8.42           H  
ATOM   3083 1HB  ASP A 197      -9.316  24.800  45.251  1.00  8.42           H  
ATOM   3084 2HB  ASP A 197      -8.579  25.635  46.611  1.00  8.42           H  
ATOM   3085  N   GLY A 198      -6.941  28.279  44.390  1.00  8.14           N  
ATOM   3086  CA  GLY A 198      -6.318  29.565  44.662  1.00  8.14           C  
ATOM   3087  C   GLY A 198      -5.881  30.189  43.344  1.00  8.14           C  
ATOM   3088  O   GLY A 198      -6.169  29.650  42.276  1.00  8.14           O  
ATOM   3089  H   GLY A 198      -7.430  28.156  43.515  1.00  8.14           H  
ATOM   3090 1HA  GLY A 198      -7.025  30.218  45.172  1.00  8.14           H  
ATOM   3091 2HA  GLY A 198      -5.456  29.429  45.315  1.00  8.14           H  
ATOM   3092  N   ASP A 199      -5.233  31.343  43.401  1.00  7.78           N  
ATOM   3093  CA  ASP A 199      -4.799  31.984  42.167  1.00  7.78           C  
ATOM   3094  C   ASP A 199      -3.736  31.140  41.453  1.00  7.78           C  
ATOM   3095  O   ASP A 199      -2.909  30.521  42.123  1.00  7.78           O  
ATOM   3096  CB  ASP A 199      -4.256  33.387  42.423  1.00  7.78           C  
ATOM   3097  CG  ASP A 199      -5.354  34.398  42.743  1.00  7.78           C  
ATOM   3098  OD1 ASP A 199      -6.503  34.050  42.650  1.00  7.78           O  
ATOM   3099  OD2 ASP A 199      -5.027  35.542  43.001  1.00  7.78           O  
ATOM   3100  H   ASP A 199      -5.024  31.765  44.295  1.00  7.78           H  
ATOM   3101  HA  ASP A 199      -5.681  32.077  41.542  1.00  7.78           H  
ATOM   3102 1HB  ASP A 199      -3.562  33.354  43.263  1.00  7.78           H  
ATOM   3103 2HB  ASP A 199      -3.693  33.728  41.554  1.00  7.78           H  
ATOM   3104  N   PRO A 200      -3.713  31.117  40.109  1.00  7.35           N  
ATOM   3105  CA  PRO A 200      -2.736  30.425  39.296  1.00  7.35           C  
ATOM   3106  C   PRO A 200      -1.379  31.087  39.371  1.00  7.35           C  
ATOM   3107  O   PRO A 200      -1.267  32.294  39.612  1.00  7.35           O  
ATOM   3108  CB  PRO A 200      -3.325  30.535  37.891  1.00  7.35           C  
ATOM   3109  CG  PRO A 200      -4.181  31.776  37.920  1.00  7.35           C  
ATOM   3110  CD  PRO A 200      -4.756  31.817  39.324  1.00  7.35           C  
ATOM   3111  HA  PRO A 200      -2.670  29.386  39.621  1.00  7.35           H  
ATOM   3112 1HB  PRO A 200      -2.519  30.615  37.182  1.00  7.35           H  
ATOM   3113 2HB  PRO A 200      -3.867  29.630  37.648  1.00  7.35           H  
ATOM   3114 1HG  PRO A 200      -3.570  32.660  37.689  1.00  7.35           H  
ATOM   3115 2HG  PRO A 200      -4.958  31.717  37.143  1.00  7.35           H  
ATOM   3116 1HD  PRO A 200      -4.867  32.868  39.627  1.00  7.35           H  
ATOM   3117 2HD  PRO A 200      -5.708  31.257  39.369  1.00  7.35           H  
ATOM   3118  N   ASN A 201      -0.331  30.327  39.088  1.00  6.88           N  
ATOM   3119  CA  ASN A 201       0.988  30.933  39.060  1.00  6.88           C  
ATOM   3120  C   ASN A 201       1.158  31.729  37.778  1.00  6.88           C  
ATOM   3121  O   ASN A 201       1.755  31.276  36.798  1.00  6.88           O  
ATOM   3122  CB  ASN A 201       2.067  29.884  39.207  1.00  6.88           C  
ATOM   3123  CG  ASN A 201       3.434  30.497  39.316  1.00  6.88           C  
ATOM   3124  OD1 ASN A 201       3.701  31.527  38.671  1.00  6.88           O  
ATOM   3125  ND2 ASN A 201       4.296  29.901  40.107  1.00  6.88           N  
ATOM   3126  H   ASN A 201      -0.446  29.343  38.902  1.00  6.88           H  
ATOM   3127  HA  ASN A 201       1.069  31.632  39.894  1.00  6.88           H  
ATOM   3128 1HB  ASN A 201       1.874  29.274  40.092  1.00  6.88           H  
ATOM   3129 2HB  ASN A 201       2.049  29.221  38.340  1.00  6.88           H  
ATOM   3130 1HD2 ASN A 201       5.221  30.271  40.210  1.00  6.88           H  
ATOM   3131 2HD2 ASN A 201       4.031  29.075  40.605  1.00  6.88           H  
ATOM   3132  N   ARG A 202       0.686  32.965  37.844  1.00  6.39           N  
ATOM   3133  CA  ARG A 202       0.630  33.872  36.711  1.00  6.39           C  
ATOM   3134  C   ARG A 202       1.996  34.132  36.094  1.00  6.39           C  
ATOM   3135  O   ARG A 202       2.100  34.327  34.883  1.00  6.39           O  
ATOM   3136  CB  ARG A 202       0.048  35.204  37.154  1.00  6.39           C  
ATOM   3137  CG  ARG A 202      -1.427  35.180  37.564  1.00  6.39           C  
ATOM   3138  CD  ARG A 202      -1.913  36.554  37.902  1.00  6.39           C  
ATOM   3139  NE  ARG A 202      -3.250  36.553  38.496  1.00  6.39           N  
ATOM   3140  CZ  ARG A 202      -3.485  36.538  39.831  1.00  6.39           C  
ATOM   3141  NH1 ARG A 202      -2.475  36.517  40.673  1.00  6.39           N  
ATOM   3142  NH2 ARG A 202      -4.719  36.548  40.299  1.00  6.39           N  
ATOM   3143  H   ARG A 202       0.222  33.218  38.716  1.00  6.39           H  
ATOM   3144  HA  ARG A 202      -0.021  33.434  35.956  1.00  6.39           H  
ATOM   3145 1HB  ARG A 202       0.618  35.578  38.003  1.00  6.39           H  
ATOM   3146 2HB  ARG A 202       0.155  35.929  36.349  1.00  6.39           H  
ATOM   3147 1HG  ARG A 202      -2.030  34.784  36.747  1.00  6.39           H  
ATOM   3148 2HG  ARG A 202      -1.551  34.548  38.443  1.00  6.39           H  
ATOM   3149 1HD  ARG A 202      -1.227  37.012  38.613  1.00  6.39           H  
ATOM   3150 2HD  ARG A 202      -1.947  37.157  36.995  1.00  6.39           H  
ATOM   3151  HE  ARG A 202      -4.047  36.570  37.875  1.00  6.39           H  
ATOM   3152 1HH1 ARG A 202      -1.527  36.506  40.326  1.00  6.39           H  
ATOM   3153 2HH1 ARG A 202      -2.649  36.508  41.675  1.00  6.39           H  
ATOM   3154 1HH2 ARG A 202      -5.506  36.562  39.670  1.00  6.39           H  
ATOM   3155 2HH2 ARG A 202      -4.880  36.524  41.323  1.00  6.39           H  
ATOM   3156  N   GLU A 203       3.047  34.182  36.916  1.00  5.91           N  
ATOM   3157  CA  GLU A 203       4.366  34.475  36.365  1.00  5.91           C  
ATOM   3158  C   GLU A 203       4.894  33.324  35.517  1.00  5.91           C  
ATOM   3159  O   GLU A 203       5.406  33.552  34.419  1.00  5.91           O  
ATOM   3160  CB  GLU A 203       5.359  34.801  37.479  1.00  5.91           C  
ATOM   3161  CG  GLU A 203       5.081  36.127  38.195  1.00  5.91           C  
ATOM   3162  CD  GLU A 203       6.052  36.426  39.319  1.00  5.91           C  
ATOM   3163  OE1 GLU A 203       6.876  35.593  39.610  1.00  5.91           O  
ATOM   3164  OE2 GLU A 203       5.963  37.493  39.882  1.00  5.91           O  
ATOM   3165  H   GLU A 203       2.926  34.001  37.903  1.00  5.91           H  
ATOM   3166  HA  GLU A 203       4.279  35.350  35.723  1.00  5.91           H  
ATOM   3167 1HB  GLU A 203       5.340  34.004  38.224  1.00  5.91           H  
ATOM   3168 2HB  GLU A 203       6.368  34.840  37.067  1.00  5.91           H  
ATOM   3169 1HG  GLU A 203       5.128  36.936  37.466  1.00  5.91           H  
ATOM   3170 2HG  GLU A 203       4.068  36.098  38.596  1.00  5.91           H  
ATOM   3171  N   GLU A 204       4.719  32.082  35.978  1.00  5.46           N  
ATOM   3172  CA  GLU A 204       5.216  30.961  35.187  1.00  5.46           C  
ATOM   3173  C   GLU A 204       4.362  30.809  33.938  1.00  5.46           C  
ATOM   3174  O   GLU A 204       4.863  30.457  32.864  1.00  5.46           O  
ATOM   3175  CB  GLU A 204       5.267  29.672  36.000  1.00  5.46           C  
ATOM   3176  CG  GLU A 204       6.328  29.679  37.136  1.00  5.46           C  
ATOM   3177  CD  GLU A 204       7.772  29.842  36.655  1.00  5.46           C  
ATOM   3178  OE1 GLU A 204       8.187  29.110  35.793  1.00  5.46           O  
ATOM   3179  OE2 GLU A 204       8.456  30.717  37.165  1.00  5.46           O  
ATOM   3180  H   GLU A 204       4.270  31.921  36.881  1.00  5.46           H  
ATOM   3181  HA  GLU A 204       6.231  31.188  34.871  1.00  5.46           H  
ATOM   3182 1HB  GLU A 204       4.289  29.496  36.455  1.00  5.46           H  
ATOM   3183 2HB  GLU A 204       5.478  28.832  35.341  1.00  5.46           H  
ATOM   3184 1HG  GLU A 204       6.103  30.509  37.802  1.00  5.46           H  
ATOM   3185 2HG  GLU A 204       6.239  28.757  37.708  1.00  5.46           H  
ATOM   3186  N   ILE A 205       3.070  31.101  34.061  1.00  5.03           N  
ATOM   3187  CA  ILE A 205       2.185  31.040  32.916  1.00  5.03           C  
ATOM   3188  C   ILE A 205       2.618  32.064  31.878  1.00  5.03           C  
ATOM   3189  O   ILE A 205       2.689  31.754  30.690  1.00  5.03           O  
ATOM   3190  CB  ILE A 205       0.732  31.245  33.326  1.00  5.03           C  
ATOM   3191  CG1 ILE A 205       0.278  30.050  34.165  1.00  5.03           C  
ATOM   3192  CG2 ILE A 205      -0.131  31.419  32.090  1.00  5.03           C  
ATOM   3193  CD1 ILE A 205      -1.010  30.264  34.887  1.00  5.03           C  
ATOM   3194  H   ILE A 205       2.692  31.363  34.977  1.00  5.03           H  
ATOM   3195  HA  ILE A 205       2.270  30.045  32.470  1.00  5.03           H  
ATOM   3196  HB  ILE A 205       0.658  32.134  33.951  1.00  5.03           H  
ATOM   3197 1HG1 ILE A 205       0.162  29.201  33.506  1.00  5.03           H  
ATOM   3198 2HG1 ILE A 205       1.053  29.818  34.894  1.00  5.03           H  
ATOM   3199 1HG2 ILE A 205      -1.165  31.573  32.390  1.00  5.03           H  
ATOM   3200 2HG2 ILE A 205       0.216  32.284  31.524  1.00  5.03           H  
ATOM   3201 3HG2 ILE A 205      -0.060  30.526  31.467  1.00  5.03           H  
ATOM   3202 1HD1 ILE A 205      -1.258  29.365  35.454  1.00  5.03           H  
ATOM   3203 2HD1 ILE A 205      -0.894  31.107  35.566  1.00  5.03           H  
ATOM   3204 3HD1 ILE A 205      -1.802  30.475  34.174  1.00  5.03           H  
ATOM   3205  N   ALA A 206       2.915  33.292  32.327  1.00  4.62           N  
ATOM   3206  CA  ALA A 206       3.382  34.330  31.422  1.00  4.62           C  
ATOM   3207  C   ALA A 206       4.675  33.912  30.729  1.00  4.62           C  
ATOM   3208  O   ALA A 206       4.844  34.151  29.531  1.00  4.62           O  
ATOM   3209  CB  ALA A 206       3.611  35.618  32.184  1.00  4.62           C  
ATOM   3210  H   ALA A 206       2.806  33.518  33.314  1.00  4.62           H  
ATOM   3211  HA  ALA A 206       2.619  34.490  30.665  1.00  4.62           H  
ATOM   3212 1HB  ALA A 206       3.940  36.395  31.497  1.00  4.62           H  
ATOM   3213 2HB  ALA A 206       2.682  35.921  32.665  1.00  4.62           H  
ATOM   3214 3HB  ALA A 206       4.374  35.455  32.943  1.00  4.62           H  
ATOM   3215  N   LYS A 207       5.575  33.236  31.452  1.00  4.22           N  
ATOM   3216  CA  LYS A 207       6.812  32.784  30.828  1.00  4.22           C  
ATOM   3217  C   LYS A 207       6.505  31.765  29.734  1.00  4.22           C  
ATOM   3218  O   LYS A 207       7.083  31.825  28.643  1.00  4.22           O  
ATOM   3219  CB  LYS A 207       7.745  32.151  31.862  1.00  4.22           C  
ATOM   3220  CG  LYS A 207       8.380  33.105  32.863  1.00  4.22           C  
ATOM   3221  CD  LYS A 207       9.209  32.311  33.868  1.00  4.22           C  
ATOM   3222  CE  LYS A 207       9.802  33.177  34.960  1.00  4.22           C  
ATOM   3223  NZ  LYS A 207      10.511  32.344  35.979  1.00  4.22           N  
ATOM   3224  H   LYS A 207       5.417  33.077  32.449  1.00  4.22           H  
ATOM   3225  HA  LYS A 207       7.308  33.640  30.371  1.00  4.22           H  
ATOM   3226 1HB  LYS A 207       7.193  31.409  32.436  1.00  4.22           H  
ATOM   3227 2HB  LYS A 207       8.547  31.625  31.350  1.00  4.22           H  
ATOM   3228 1HG  LYS A 207       9.025  33.809  32.340  1.00  4.22           H  
ATOM   3229 2HG  LYS A 207       7.613  33.660  33.385  1.00  4.22           H  
ATOM   3230 1HD  LYS A 207       8.576  31.556  34.336  1.00  4.22           H  
ATOM   3231 2HD  LYS A 207      10.015  31.800  33.349  1.00  4.22           H  
ATOM   3232 1HE  LYS A 207      10.506  33.881  34.522  1.00  4.22           H  
ATOM   3233 2HE  LYS A 207       9.001  33.732  35.453  1.00  4.22           H  
ATOM   3234 1HZ  LYS A 207      10.890  32.929  36.702  1.00  4.22           H  
ATOM   3235 2HZ  LYS A 207       9.823  31.684  36.397  1.00  4.22           H  
ATOM   3236 3HZ  LYS A 207      11.251  31.821  35.544  1.00  4.22           H  
ATOM   3237  N   GLN A 208       5.554  30.861  30.004  1.00  3.84           N  
ATOM   3238  CA  GLN A 208       5.163  29.845  29.031  1.00  3.84           C  
ATOM   3239  C   GLN A 208       4.529  30.507  27.814  1.00  3.84           C  
ATOM   3240  O   GLN A 208       4.796  30.129  26.667  1.00  3.84           O  
ATOM   3241  CB  GLN A 208       4.150  28.876  29.671  1.00  3.84           C  
ATOM   3242  CG  GLN A 208       3.720  27.668  28.827  1.00  3.84           C  
ATOM   3243  CD  GLN A 208       4.838  26.672  28.540  1.00  3.84           C  
ATOM   3244  OE1 GLN A 208       5.490  26.157  29.457  1.00  3.84           O  
ATOM   3245  NE2 GLN A 208       5.059  26.384  27.261  1.00  3.84           N  
ATOM   3246  H   GLN A 208       5.117  30.856  30.929  1.00  3.84           H  
ATOM   3247  HA  GLN A 208       6.050  29.299  28.713  1.00  3.84           H  
ATOM   3248 1HB  GLN A 208       4.558  28.504  30.613  1.00  3.84           H  
ATOM   3249 2HB  GLN A 208       3.246  29.424  29.918  1.00  3.84           H  
ATOM   3250 1HG  GLN A 208       2.931  27.145  29.363  1.00  3.84           H  
ATOM   3251 2HG  GLN A 208       3.337  28.034  27.874  1.00  3.84           H  
ATOM   3252 1HE2 GLN A 208       5.779  25.735  27.010  1.00  3.84           H  
ATOM   3253 2HE2 GLN A 208       4.507  26.819  26.550  1.00  3.84           H  
ATOM   3254  N   ALA A 209       3.725  31.541  28.064  1.00  3.50           N  
ATOM   3255  CA  ALA A 209       3.066  32.262  26.993  1.00  3.50           C  
ATOM   3256  C   ALA A 209       4.054  32.956  26.088  1.00  3.50           C  
ATOM   3257  O   ALA A 209       3.944  32.883  24.861  1.00  3.50           O  
ATOM   3258  CB  ALA A 209       2.119  33.292  27.573  1.00  3.50           C  
ATOM   3259  H   ALA A 209       3.535  31.804  29.030  1.00  3.50           H  
ATOM   3260  HA  ALA A 209       2.525  31.545  26.399  1.00  3.50           H  
ATOM   3261 1HB  ALA A 209       1.610  33.814  26.767  1.00  3.50           H  
ATOM   3262 2HB  ALA A 209       1.390  32.792  28.211  1.00  3.50           H  
ATOM   3263 3HB  ALA A 209       2.684  34.006  28.162  1.00  3.50           H  
ATOM   3264  N   ASN A 210       5.052  33.595  26.689  1.00  3.19           N  
ATOM   3265  CA  ASN A 210       6.039  34.323  25.920  1.00  3.19           C  
ATOM   3266  C   ASN A 210       6.927  33.361  25.161  1.00  3.19           C  
ATOM   3267  O   ASN A 210       7.264  33.597  23.999  1.00  3.19           O  
ATOM   3268  CB  ASN A 210       6.842  35.205  26.840  1.00  3.19           C  
ATOM   3269  CG  ASN A 210       6.038  36.374  27.341  1.00  3.19           C  
ATOM   3270  OD1 ASN A 210       5.052  36.793  26.719  1.00  3.19           O  
ATOM   3271  ND2 ASN A 210       6.437  36.912  28.464  1.00  3.19           N  
ATOM   3272  H   ASN A 210       5.095  33.617  27.710  1.00  3.19           H  
ATOM   3273  HA  ASN A 210       5.524  34.946  25.189  1.00  3.19           H  
ATOM   3274 1HB  ASN A 210       7.176  34.615  27.699  1.00  3.19           H  
ATOM   3275 2HB  ASN A 210       7.727  35.570  26.323  1.00  3.19           H  
ATOM   3276 1HD2 ASN A 210       5.941  37.688  28.850  1.00  3.19           H  
ATOM   3277 2HD2 ASN A 210       7.234  36.541  28.937  1.00  3.19           H  
ATOM   3278  N   GLY A 211       7.244  32.231  25.791  1.00  2.92           N  
ATOM   3279  CA  GLY A 211       8.056  31.206  25.171  1.00  2.92           C  
ATOM   3280  C   GLY A 211       7.382  30.730  23.898  1.00  2.92           C  
ATOM   3281  O   GLY A 211       7.976  30.758  22.820  1.00  2.92           O  
ATOM   3282  H   GLY A 211       6.944  32.088  26.755  1.00  2.92           H  
ATOM   3283 1HA  GLY A 211       9.047  31.599  24.949  1.00  2.92           H  
ATOM   3284 2HA  GLY A 211       8.175  30.373  25.865  1.00  2.92           H  
ATOM   3285  N   TYR A 212       6.115  30.346  24.016  1.00  2.66           N  
ATOM   3286  CA  TYR A 212       5.360  29.823  22.891  1.00  2.66           C  
ATOM   3287  C   TYR A 212       5.215  30.877  21.790  1.00  2.66           C  
ATOM   3288  O   TYR A 212       5.440  30.572  20.615  1.00  2.66           O  
ATOM   3289  CB  TYR A 212       4.012  29.301  23.369  1.00  2.66           C  
ATOM   3290  CG  TYR A 212       3.198  28.659  22.313  1.00  2.66           C  
ATOM   3291  CD1 TYR A 212       3.583  28.756  20.988  1.00  2.66           C  
ATOM   3292  CD2 TYR A 212       2.047  27.963  22.662  1.00  2.66           C  
ATOM   3293  CE1 TYR A 212       2.821  28.193  20.029  1.00  2.66           C  
ATOM   3294  CE2 TYR A 212       1.281  27.401  21.685  1.00  2.66           C  
ATOM   3295  CZ  TYR A 212       1.662  27.529  20.377  1.00  2.66           C  
ATOM   3296  OH  TYR A 212       0.889  27.028  19.388  1.00  2.66           O  
ATOM   3297  H   TYR A 212       5.668  30.377  24.935  1.00  2.66           H  
ATOM   3298  HA  TYR A 212       5.910  28.985  22.472  1.00  2.66           H  
ATOM   3299 1HB  TYR A 212       4.164  28.579  24.174  1.00  2.66           H  
ATOM   3300 2HB  TYR A 212       3.436  30.133  23.788  1.00  2.66           H  
ATOM   3301  HD1 TYR A 212       4.480  29.288  20.714  1.00  2.66           H  
ATOM   3302  HD2 TYR A 212       1.745  27.882  23.707  1.00  2.66           H  
ATOM   3303  HE1 TYR A 212       3.110  28.282  18.984  1.00  2.66           H  
ATOM   3304  HE2 TYR A 212       0.373  26.878  21.949  1.00  2.66           H  
ATOM   3305  HH  TYR A 212       1.274  27.264  18.540  1.00  2.66           H  
ATOM   3306  N   LEU A 213       4.857  32.112  22.141  1.00  2.44           N  
ATOM   3307  CA  LEU A 213       4.718  33.137  21.113  1.00  2.44           C  
ATOM   3308  C   LEU A 213       6.041  33.361  20.377  1.00  2.44           C  
ATOM   3309  O   LEU A 213       6.056  33.453  19.145  1.00  2.44           O  
ATOM   3310  CB  LEU A 213       4.254  34.437  21.774  1.00  2.44           C  
ATOM   3311  CG  LEU A 213       2.791  34.443  22.280  1.00  2.44           C  
ATOM   3312  CD1 LEU A 213       2.569  35.630  23.185  1.00  2.44           C  
ATOM   3313  CD2 LEU A 213       1.853  34.552  21.079  1.00  2.44           C  
ATOM   3314  H   LEU A 213       4.671  32.345  23.119  1.00  2.44           H  
ATOM   3315  HA  LEU A 213       3.972  32.812  20.396  1.00  2.44           H  
ATOM   3316 1HB  LEU A 213       4.902  34.633  22.632  1.00  2.44           H  
ATOM   3317 2HB  LEU A 213       4.370  35.253  21.062  1.00  2.44           H  
ATOM   3318  HG  LEU A 213       2.591  33.527  22.835  1.00  2.44           H  
ATOM   3319 1HD1 LEU A 213       1.539  35.630  23.535  1.00  2.44           H  
ATOM   3320 2HD1 LEU A 213       3.244  35.560  24.042  1.00  2.44           H  
ATOM   3321 3HD1 LEU A 213       2.769  36.548  22.637  1.00  2.44           H  
ATOM   3322 1HD2 LEU A 213       0.815  34.556  21.418  1.00  2.44           H  
ATOM   3323 2HD2 LEU A 213       2.063  35.474  20.545  1.00  2.44           H  
ATOM   3324 3HD2 LEU A 213       2.012  33.726  20.423  1.00  2.44           H  
ATOM   3325  N   ASN A 214       7.166  33.384  21.102  1.00  2.24           N  
ATOM   3326  CA  ASN A 214       8.450  33.579  20.441  1.00  2.24           C  
ATOM   3327  C   ASN A 214       8.761  32.412  19.518  1.00  2.24           C  
ATOM   3328  O   ASN A 214       9.231  32.615  18.398  1.00  2.24           O  
ATOM   3329  CB  ASN A 214       9.555  33.754  21.458  1.00  2.24           C  
ATOM   3330  CG  ASN A 214       9.510  35.094  22.139  1.00  2.24           C  
ATOM   3331  OD1 ASN A 214       8.914  36.056  21.633  1.00  2.24           O  
ATOM   3332  ND2 ASN A 214      10.131  35.180  23.286  1.00  2.24           N  
ATOM   3333  H   ASN A 214       7.135  33.298  22.119  1.00  2.24           H  
ATOM   3334  HA  ASN A 214       8.393  34.475  19.826  1.00  2.24           H  
ATOM   3335 1HB  ASN A 214       9.468  32.973  22.218  1.00  2.24           H  
ATOM   3336 2HB  ASN A 214      10.522  33.634  20.974  1.00  2.24           H  
ATOM   3337 1HD2 ASN A 214      10.135  36.043  23.789  1.00  2.24           H  
ATOM   3338 2HD2 ASN A 214      10.597  34.380  23.661  1.00  2.24           H  
ATOM   3339  N   LEU A 215       8.444  31.193  19.959  1.00  2.06           N  
ATOM   3340  CA  LEU A 215       8.696  30.016  19.149  1.00  2.06           C  
ATOM   3341  C   LEU A 215       7.867  30.047  17.879  1.00  2.06           C  
ATOM   3342  O   LEU A 215       8.344  29.658  16.810  1.00  2.06           O  
ATOM   3343  CB  LEU A 215       8.399  28.759  19.965  1.00  2.06           C  
ATOM   3344  CG  LEU A 215       9.396  28.492  21.097  1.00  2.06           C  
ATOM   3345  CD1 LEU A 215       8.869  27.372  21.974  1.00  2.06           C  
ATOM   3346  CD2 LEU A 215      10.748  28.151  20.495  1.00  2.06           C  
ATOM   3347  H   LEU A 215       8.055  31.081  20.896  1.00  2.06           H  
ATOM   3348  HA  LEU A 215       9.747  30.007  18.878  1.00  2.06           H  
ATOM   3349 1HB  LEU A 215       7.411  28.860  20.410  1.00  2.06           H  
ATOM   3350 2HB  LEU A 215       8.392  27.905  19.300  1.00  2.06           H  
ATOM   3351  HG  LEU A 215       9.510  29.374  21.701  1.00  2.06           H  
ATOM   3352 1HD1 LEU A 215       9.570  27.184  22.785  1.00  2.06           H  
ATOM   3353 2HD1 LEU A 215       7.908  27.668  22.390  1.00  2.06           H  
ATOM   3354 3HD1 LEU A 215       8.746  26.485  21.394  1.00  2.06           H  
ATOM   3355 1HD2 LEU A 215      11.464  27.970  21.296  1.00  2.06           H  
ATOM   3356 2HD2 LEU A 215      10.668  27.266  19.879  1.00  2.06           H  
ATOM   3357 3HD2 LEU A 215      11.089  28.984  19.886  1.00  2.06           H  
ATOM   3358  N   ALA A 216       6.625  30.514  17.977  1.00  1.90           N  
ATOM   3359  CA  ALA A 216       5.780  30.623  16.799  1.00  1.90           C  
ATOM   3360  C   ALA A 216       6.367  31.619  15.799  1.00  1.90           C  
ATOM   3361  O   ALA A 216       6.386  31.359  14.591  1.00  1.90           O  
ATOM   3362  CB  ALA A 216       4.406  31.038  17.204  1.00  1.90           C  
ATOM   3363  H   ALA A 216       6.259  30.787  18.890  1.00  1.90           H  
ATOM   3364  HA  ALA A 216       5.731  29.645  16.323  1.00  1.90           H  
ATOM   3365 1HB  ALA A 216       3.772  31.090  16.327  1.00  1.90           H  
ATOM   3366 2HB  ALA A 216       4.025  30.297  17.901  1.00  1.90           H  
ATOM   3367 3HB  ALA A 216       4.446  32.013  17.688  1.00  1.90           H  
ATOM   3368  N   ILE A 217       6.912  32.728  16.305  1.00  1.76           N  
ATOM   3369  CA  ILE A 217       7.534  33.725  15.443  1.00  1.76           C  
ATOM   3370  C   ILE A 217       8.748  33.117  14.763  1.00  1.76           C  
ATOM   3371  O   ILE A 217       8.950  33.275  13.554  1.00  1.76           O  
ATOM   3372  CB  ILE A 217       7.943  34.980  16.229  1.00  1.76           C  
ATOM   3373  CG1 ILE A 217       6.689  35.716  16.713  1.00  1.76           C  
ATOM   3374  CG2 ILE A 217       8.791  35.875  15.343  1.00  1.76           C  
ATOM   3375  CD1 ILE A 217       6.942  36.787  17.738  1.00  1.76           C  
ATOM   3376  H   ILE A 217       6.858  32.899  17.314  1.00  1.76           H  
ATOM   3377  HA  ILE A 217       6.819  34.016  14.676  1.00  1.76           H  
ATOM   3378  HB  ILE A 217       8.516  34.691  17.109  1.00  1.76           H  
ATOM   3379 1HG1 ILE A 217       6.234  36.183  15.868  1.00  1.76           H  
ATOM   3380 2HG1 ILE A 217       5.995  34.990  17.133  1.00  1.76           H  
ATOM   3381 1HG2 ILE A 217       9.085  36.761  15.900  1.00  1.76           H  
ATOM   3382 2HG2 ILE A 217       9.680  35.330  15.027  1.00  1.76           H  
ATOM   3383 3HG2 ILE A 217       8.211  36.170  14.466  1.00  1.76           H  
ATOM   3384 1HD1 ILE A 217       5.996  37.255  18.010  1.00  1.76           H  
ATOM   3385 2HD1 ILE A 217       7.392  36.340  18.627  1.00  1.76           H  
ATOM   3386 3HD1 ILE A 217       7.613  37.537  17.329  1.00  1.76           H  
ATOM   3387  N   TYR A 218       9.550  32.402  15.555  1.00  1.64           N  
ATOM   3388  CA  TYR A 218      10.739  31.745  15.051  1.00  1.64           C  
ATOM   3389  C   TYR A 218      10.367  30.701  14.013  1.00  1.64           C  
ATOM   3390  O   TYR A 218      11.049  30.580  12.999  1.00  1.64           O  
ATOM   3391  CB  TYR A 218      11.512  31.096  16.197  1.00  1.64           C  
ATOM   3392  CG  TYR A 218      12.117  32.109  17.140  1.00  1.64           C  
ATOM   3393  CD1 TYR A 218      12.414  31.754  18.452  1.00  1.64           C  
ATOM   3394  CD2 TYR A 218      12.360  33.402  16.700  1.00  1.64           C  
ATOM   3395  CE1 TYR A 218      12.958  32.687  19.314  1.00  1.64           C  
ATOM   3396  CE2 TYR A 218      12.905  34.332  17.561  1.00  1.64           C  
ATOM   3397  CZ  TYR A 218      13.208  33.980  18.862  1.00  1.64           C  
ATOM   3398  OH  TYR A 218      13.764  34.913  19.714  1.00  1.64           O  
ATOM   3399  H   TYR A 218       9.328  32.332  16.546  1.00  1.64           H  
ATOM   3400  HA  TYR A 218      11.374  32.485  14.572  1.00  1.64           H  
ATOM   3401 1HB  TYR A 218      10.850  30.451  16.764  1.00  1.64           H  
ATOM   3402 2HB  TYR A 218      12.312  30.477  15.793  1.00  1.64           H  
ATOM   3403  HD1 TYR A 218      12.218  30.745  18.797  1.00  1.64           H  
ATOM   3404  HD2 TYR A 218      12.122  33.684  15.674  1.00  1.64           H  
ATOM   3405  HE1 TYR A 218      13.194  32.406  20.340  1.00  1.64           H  
ATOM   3406  HE2 TYR A 218      13.099  35.346  17.214  1.00  1.64           H  
ATOM   3407  HH  TYR A 218      13.895  35.740  19.242  1.00  1.64           H  
ATOM   3408  N   SER A 219       9.271  29.970  14.235  1.00  1.54           N  
ATOM   3409  CA  SER A 219       8.826  28.947  13.304  1.00  1.54           C  
ATOM   3410  C   SER A 219       8.505  29.587  11.966  1.00  1.54           C  
ATOM   3411  O   SER A 219       8.888  29.069  10.915  1.00  1.54           O  
ATOM   3412  CB  SER A 219       7.594  28.241  13.840  1.00  1.54           C  
ATOM   3413  OG  SER A 219       7.893  27.557  15.029  1.00  1.54           O  
ATOM   3414  H   SER A 219       8.754  30.099  15.101  1.00  1.54           H  
ATOM   3415  HA  SER A 219       9.628  28.223  13.166  1.00  1.54           H  
ATOM   3416 1HB  SER A 219       6.805  28.959  14.016  1.00  1.54           H  
ATOM   3417 2HB  SER A 219       7.229  27.535  13.095  1.00  1.54           H  
ATOM   3418  HG  SER A 219       8.165  28.253  15.673  1.00  1.54           H  
ATOM   3419  N   ILE A 220       7.866  30.760  11.988  1.00  1.47           N  
ATOM   3420  CA  ILE A 220       7.562  31.396  10.722  1.00  1.47           C  
ATOM   3421  C   ILE A 220       8.847  31.713  10.020  1.00  1.47           C  
ATOM   3422  O   ILE A 220       9.005  31.403   8.848  1.00  1.47           O  
ATOM   3423  CB  ILE A 220       6.859  32.744  10.848  1.00  1.47           C  
ATOM   3424  CG1 ILE A 220       5.507  32.644  11.415  1.00  1.47           C  
ATOM   3425  CG2 ILE A 220       6.772  33.347   9.446  1.00  1.47           C  
ATOM   3426  CD1 ILE A 220       5.026  33.988  11.791  1.00  1.47           C  
ATOM   3427  H   ILE A 220       7.555  31.164  12.876  1.00  1.47           H  
ATOM   3428  HA  ILE A 220       6.984  30.719  10.101  1.00  1.47           H  
ATOM   3429  HB  ILE A 220       7.438  33.404  11.497  1.00  1.47           H  
ATOM   3430 1HG1 ILE A 220       4.824  32.218  10.691  1.00  1.47           H  
ATOM   3431 2HG1 ILE A 220       5.525  32.010  12.300  1.00  1.47           H  
ATOM   3432 1HG2 ILE A 220       6.294  34.316   9.507  1.00  1.47           H  
ATOM   3433 2HG2 ILE A 220       7.772  33.460   9.028  1.00  1.47           H  
ATOM   3434 3HG2 ILE A 220       6.186  32.689   8.803  1.00  1.47           H  
ATOM   3435 1HD1 ILE A 220       4.065  33.931  12.220  1.00  1.47           H  
ATOM   3436 2HD1 ILE A 220       5.722  34.394  12.517  1.00  1.47           H  
ATOM   3437 3HD1 ILE A 220       4.995  34.633  10.914  1.00  1.47           H  
ATOM   3438  N   LYS A 221       9.786  32.323  10.747  1.00  1.43           N  
ATOM   3439  CA  LYS A 221      11.042  32.715  10.134  1.00  1.43           C  
ATOM   3440  C   LYS A 221      11.826  31.515   9.620  1.00  1.43           C  
ATOM   3441  O   LYS A 221      12.386  31.549   8.525  1.00  1.43           O  
ATOM   3442  CB  LYS A 221      11.858  33.535  11.127  1.00  1.43           C  
ATOM   3443  CG  LYS A 221      11.259  34.919  11.373  1.00  1.43           C  
ATOM   3444  CD  LYS A 221      12.044  35.720  12.394  1.00  1.43           C  
ATOM   3445  CE  LYS A 221      11.418  37.099  12.594  1.00  1.43           C  
ATOM   3446  NZ  LYS A 221      12.136  37.902  13.621  1.00  1.43           N  
ATOM   3447  H   LYS A 221       9.602  32.540  11.729  1.00  1.43           H  
ATOM   3448  HA  LYS A 221      10.814  33.346   9.293  1.00  1.43           H  
ATOM   3449 1HB  LYS A 221      11.904  33.008  12.081  1.00  1.43           H  
ATOM   3450 2HB  LYS A 221      12.878  33.653  10.761  1.00  1.43           H  
ATOM   3451 1HG  LYS A 221      11.227  35.470  10.432  1.00  1.43           H  
ATOM   3452 2HG  LYS A 221      10.235  34.797  11.736  1.00  1.43           H  
ATOM   3453 1HD  LYS A 221      12.043  35.185  13.347  1.00  1.43           H  
ATOM   3454 2HD  LYS A 221      13.074  35.836  12.058  1.00  1.43           H  
ATOM   3455 1HE  LYS A 221      11.442  37.636  11.647  1.00  1.43           H  
ATOM   3456 2HE  LYS A 221      10.380  36.977  12.904  1.00  1.43           H  
ATOM   3457 1HZ  LYS A 221      11.690  38.804  13.715  1.00  1.43           H  
ATOM   3458 2HZ  LYS A 221      12.110  37.421  14.507  1.00  1.43           H  
ATOM   3459 3HZ  LYS A 221      13.096  38.031  13.337  1.00  1.43           H  
ATOM   3460  N   ASN A 222      11.795  30.418  10.360  1.00  1.42           N  
ATOM   3461  CA  ASN A 222      12.495  29.210   9.974  1.00  1.42           C  
ATOM   3462  C   ASN A 222      11.871  28.601   8.721  1.00  1.42           C  
ATOM   3463  O   ASN A 222      12.557  27.906   7.966  1.00  1.42           O  
ATOM   3464  CB  ASN A 222      12.516  28.230  11.125  1.00  1.42           C  
ATOM   3465  CG  ASN A 222      13.437  28.645  12.230  1.00  1.42           C  
ATOM   3466  OD1 ASN A 222      14.388  29.410  12.024  1.00  1.42           O  
ATOM   3467  ND2 ASN A 222      13.172  28.155  13.414  1.00  1.42           N  
ATOM   3468  H   ASN A 222      11.307  30.435  11.248  1.00  1.42           H  
ATOM   3469  HA  ASN A 222      13.522  29.473   9.728  1.00  1.42           H  
ATOM   3470 1HB  ASN A 222      11.515  28.156  11.543  1.00  1.42           H  
ATOM   3471 2HB  ASN A 222      12.812  27.244  10.769  1.00  1.42           H  
ATOM   3472 1HD2 ASN A 222      13.747  28.399  14.193  1.00  1.42           H  
ATOM   3473 2HD2 ASN A 222      12.395  27.541  13.537  1.00  1.42           H  
ATOM   3474  N   ALA A 223      10.573  28.863   8.500  1.00  1.45           N  
ATOM   3475  CA  ALA A 223       9.840  28.379   7.338  1.00  1.45           C  
ATOM   3476  C   ALA A 223      10.066  29.271   6.108  1.00  1.45           C  
ATOM   3477  O   ALA A 223       9.536  28.969   5.033  1.00  1.45           O  
ATOM   3478  CB  ALA A 223       8.343  28.311   7.633  1.00  1.45           C  
ATOM   3479  H   ALA A 223      10.054  29.407   9.193  1.00  1.45           H  
ATOM   3480  HA  ALA A 223      10.200  27.377   7.107  1.00  1.45           H  
ATOM   3481 1HB  ALA A 223       7.816  27.922   6.770  1.00  1.45           H  
ATOM   3482 2HB  ALA A 223       8.164  27.663   8.482  1.00  1.45           H  
ATOM   3483 3HB  ALA A 223       7.978  29.308   7.863  1.00  1.45           H  
ATOM   3484  N   ILE A 224      10.810  30.380   6.241  1.00  1.52           N  
ATOM   3485  CA  ILE A 224      11.019  31.281   5.109  1.00  1.52           C  
ATOM   3486  C   ILE A 224      12.258  30.887   4.304  1.00  1.52           C  
ATOM   3487  O   ILE A 224      13.361  30.807   4.841  1.00  1.52           O  
ATOM   3488  CB  ILE A 224      11.203  32.749   5.570  1.00  1.52           C  
ATOM   3489  CG1 ILE A 224      10.027  33.288   6.272  1.00  1.52           C  
ATOM   3490  CG2 ILE A 224      11.497  33.636   4.434  1.00  1.52           C  
ATOM   3491  CD1 ILE A 224      10.312  34.679   6.873  1.00  1.52           C  
ATOM   3492  H   ILE A 224      11.250  30.616   7.131  1.00  1.52           H  
ATOM   3493  HA  ILE A 224      10.150  31.232   4.452  1.00  1.52           H  
ATOM   3494  HB  ILE A 224      12.024  32.777   6.265  1.00  1.52           H  
ATOM   3495 1HG1 ILE A 224       9.190  33.343   5.581  1.00  1.52           H  
ATOM   3496 2HG1 ILE A 224       9.773  32.623   7.052  1.00  1.52           H  
ATOM   3497 1HG2 ILE A 224      11.649  34.649   4.791  1.00  1.52           H  
ATOM   3498 2HG2 ILE A 224      12.381  33.295   3.933  1.00  1.52           H  
ATOM   3499 3HG2 ILE A 224      10.659  33.611   3.760  1.00  1.52           H  
ATOM   3500 1HD1 ILE A 224       9.458  35.048   7.413  1.00  1.52           H  
ATOM   3501 2HD1 ILE A 224      11.137  34.618   7.549  1.00  1.52           H  
ATOM   3502 3HD1 ILE A 224      10.562  35.375   6.073  1.00  1.52           H  
ATOM   3503  N   THR A 225      12.067  30.614   3.018  1.00  1.60           N  
ATOM   3504  CA  THR A 225      13.168  30.248   2.128  1.00  1.60           C  
ATOM   3505  C   THR A 225      14.107  31.444   1.980  1.00  1.60           C  
ATOM   3506  O   THR A 225      13.652  32.586   1.991  1.00  1.60           O  
ATOM   3507  CB  THR A 225      12.658  29.740   0.771  1.00  1.60           C  
ATOM   3508  OG1 THR A 225      13.762  29.256  -0.002  1.00  1.60           O  
ATOM   3509  CG2 THR A 225      11.936  30.835   0.015  1.00  1.60           C  
ATOM   3510  H   THR A 225      11.128  30.690   2.643  1.00  1.60           H  
ATOM   3511  HA  THR A 225      13.734  29.439   2.591  1.00  1.60           H  
ATOM   3512  HB  THR A 225      11.968  28.914   0.945  1.00  1.60           H  
ATOM   3513  HG1 THR A 225      13.434  28.625  -0.649  1.00  1.60           H  
ATOM   3514 1HG2 THR A 225      11.577  30.449  -0.939  1.00  1.60           H  
ATOM   3515 2HG2 THR A 225      11.085  31.184   0.606  1.00  1.60           H  
ATOM   3516 3HG2 THR A 225      12.617  31.646  -0.160  1.00  1.60           H  
ATOM   3517  N   ASN A 226      15.399  31.214   1.773  1.00  1.69           N  
ATOM   3518  CA  ASN A 226      16.326  32.345   1.663  1.00  1.69           C  
ATOM   3519  C   ASN A 226      15.914  33.379   0.603  1.00  1.69           C  
ATOM   3520  O   ASN A 226      16.080  34.582   0.813  1.00  1.69           O  
ATOM   3521  CB  ASN A 226      17.730  31.851   1.361  1.00  1.69           C  
ATOM   3522  CG  ASN A 226      18.406  31.196   2.538  1.00  1.69           C  
ATOM   3523  OD1 ASN A 226      18.020  31.387   3.697  1.00  1.69           O  
ATOM   3524  ND2 ASN A 226      19.420  30.417   2.257  1.00  1.69           N  
ATOM   3525  H   ASN A 226      15.737  30.262   1.730  1.00  1.69           H  
ATOM   3526  HA  ASN A 226      16.341  32.860   2.625  1.00  1.69           H  
ATOM   3527 1HB  ASN A 226      17.690  31.133   0.539  1.00  1.69           H  
ATOM   3528 2HB  ASN A 226      18.344  32.688   1.026  1.00  1.69           H  
ATOM   3529 1HD2 ASN A 226      19.912  29.951   2.992  1.00  1.69           H  
ATOM   3530 2HD2 ASN A 226      19.702  30.288   1.307  1.00  1.69           H  
ATOM   3531  N   ASP A 227      15.335  32.939  -0.517  1.00  1.78           N  
ATOM   3532  CA  ASP A 227      14.928  33.893  -1.555  1.00  1.78           C  
ATOM   3533  C   ASP A 227      13.883  34.883  -1.028  1.00  1.78           C  
ATOM   3534  O   ASP A 227      13.845  36.055  -1.414  1.00  1.78           O  
ATOM   3535  CB  ASP A 227      14.315  33.160  -2.749  1.00  1.78           C  
ATOM   3536  CG  ASP A 227      15.318  32.369  -3.584  1.00  1.78           C  
ATOM   3537  OD1 ASP A 227      16.502  32.557  -3.421  1.00  1.78           O  
ATOM   3538  OD2 ASP A 227      14.879  31.560  -4.383  1.00  1.78           O  
ATOM   3539  H   ASP A 227      15.192  31.948  -0.649  1.00  1.78           H  
ATOM   3540  HA  ASP A 227      15.805  34.452  -1.878  1.00  1.78           H  
ATOM   3541 1HB  ASP A 227      13.545  32.476  -2.395  1.00  1.78           H  
ATOM   3542 2HB  ASP A 227      13.824  33.885  -3.397  1.00  1.78           H  
ATOM   3543  N   GLU A 228      13.015  34.382  -0.165  1.00  1.85           N  
ATOM   3544  CA  GLU A 228      11.913  35.130   0.392  1.00  1.85           C  
ATOM   3545  C   GLU A 228      12.419  35.996   1.526  1.00  1.85           C  
ATOM   3546  O   GLU A 228      11.954  37.120   1.715  1.00  1.85           O  
ATOM   3547  CB  GLU A 228      10.810  34.176   0.813  1.00  1.85           C  
ATOM   3548  CG  GLU A 228       9.592  34.813   1.332  1.00  1.85           C  
ATOM   3549  CD  GLU A 228       8.514  33.828   1.545  1.00  1.85           C  
ATOM   3550  OE1 GLU A 228       8.727  32.865   2.239  1.00  1.85           O  
ATOM   3551  OE2 GLU A 228       7.448  34.022   0.998  1.00  1.85           O  
ATOM   3552  H   GLU A 228      13.156  33.438   0.173  1.00  1.85           H  
ATOM   3553  HA  GLU A 228      11.512  35.784  -0.380  1.00  1.85           H  
ATOM   3554 1HB  GLU A 228      10.504  33.588  -0.051  1.00  1.85           H  
ATOM   3555 2HB  GLU A 228      11.193  33.482   1.547  1.00  1.85           H  
ATOM   3556 1HG  GLU A 228       9.828  35.303   2.275  1.00  1.85           H  
ATOM   3557 2HG  GLU A 228       9.259  35.574   0.626  1.00  1.85           H  
ATOM   3558  N   MET A 229      13.373  35.473   2.298  1.00  1.92           N  
ATOM   3559  CA  MET A 229      13.920  36.252   3.395  1.00  1.92           C  
ATOM   3560  C   MET A 229      14.575  37.501   2.819  1.00  1.92           C  
ATOM   3561  O   MET A 229      14.461  38.589   3.392  1.00  1.92           O  
ATOM   3562  CB  MET A 229      14.955  35.470   4.185  1.00  1.92           C  
ATOM   3563  CG  MET A 229      15.376  36.161   5.477  1.00  1.92           C  
ATOM   3564  SD  MET A 229      14.013  36.294   6.677  1.00  1.92           S  
ATOM   3565  CE  MET A 229      14.091  34.642   7.385  1.00  1.92           C  
ATOM   3566  H   MET A 229      13.701  34.525   2.118  1.00  1.92           H  
ATOM   3567  HA  MET A 229      13.109  36.559   4.053  1.00  1.92           H  
ATOM   3568 1HB  MET A 229      14.564  34.479   4.424  1.00  1.92           H  
ATOM   3569 2HB  MET A 229      15.846  35.326   3.568  1.00  1.92           H  
ATOM   3570 1HG  MET A 229      16.191  35.606   5.935  1.00  1.92           H  
ATOM   3571 2HG  MET A 229      15.733  37.167   5.245  1.00  1.92           H  
ATOM   3572 1HE  MET A 229      13.328  34.524   8.150  1.00  1.92           H  
ATOM   3573 2HE  MET A 229      13.943  33.903   6.601  1.00  1.92           H  
ATOM   3574 3HE  MET A 229      15.069  34.487   7.835  1.00  1.92           H  
ATOM   3575  N   GLU A 230      15.214  37.350   1.645  1.00  1.98           N  
ATOM   3576  CA  GLU A 230      15.846  38.480   0.983  1.00  1.98           C  
ATOM   3577  C   GLU A 230      14.777  39.477   0.529  1.00  1.98           C  
ATOM   3578  O   GLU A 230      14.916  40.687   0.725  1.00  1.98           O  
ATOM   3579  CB  GLU A 230      16.666  38.014  -0.219  1.00  1.98           C  
ATOM   3580  CG  GLU A 230      17.422  39.138  -0.943  1.00  1.98           C  
ATOM   3581  CD  GLU A 230      18.512  39.792  -0.103  1.00  1.98           C  
ATOM   3582  OE1 GLU A 230      18.944  39.199   0.859  1.00  1.98           O  
ATOM   3583  OE2 GLU A 230      18.903  40.888  -0.433  1.00  1.98           O  
ATOM   3584  H   GLU A 230      15.297  36.418   1.235  1.00  1.98           H  
ATOM   3585  HA  GLU A 230      16.520  38.958   1.682  1.00  1.98           H  
ATOM   3586 1HB  GLU A 230      17.384  37.262   0.101  1.00  1.98           H  
ATOM   3587 2HB  GLU A 230      16.003  37.541  -0.943  1.00  1.98           H  
ATOM   3588 1HG  GLU A 230      17.874  38.727  -1.845  1.00  1.98           H  
ATOM   3589 2HG  GLU A 230      16.700  39.895  -1.245  1.00  1.98           H  
ATOM   3590  N   GLN A 231      13.663  38.980  -0.012  1.00  2.07           N  
ATOM   3591  CA  GLN A 231      12.603  39.894  -0.411  1.00  2.07           C  
ATOM   3592  C   GLN A 231      12.020  40.624   0.806  1.00  2.07           C  
ATOM   3593  O   GLN A 231      11.701  41.811   0.743  1.00  2.07           O  
ATOM   3594  CB  GLN A 231      11.491  39.130  -1.130  1.00  2.07           C  
ATOM   3595  CG  GLN A 231      11.851  38.587  -2.503  1.00  2.07           C  
ATOM   3596  CD  GLN A 231      12.095  39.660  -3.544  1.00  2.07           C  
ATOM   3597  OE1 GLN A 231      11.280  40.571  -3.745  1.00  2.07           O  
ATOM   3598  NE2 GLN A 231      13.237  39.568  -4.225  1.00  2.07           N  
ATOM   3599  H   GLN A 231      13.575  37.977  -0.195  1.00  2.07           H  
ATOM   3600  HA  GLN A 231      13.022  40.635  -1.088  1.00  2.07           H  
ATOM   3601 1HB  GLN A 231      11.195  38.279  -0.518  1.00  2.07           H  
ATOM   3602 2HB  GLN A 231      10.623  39.753  -1.218  1.00  2.07           H  
ATOM   3603 1HG  GLN A 231      12.761  38.009  -2.408  1.00  2.07           H  
ATOM   3604 2HG  GLN A 231      11.036  37.946  -2.846  1.00  2.07           H  
ATOM   3605 1HE2 GLN A 231      13.461  40.246  -4.927  1.00  2.07           H  
ATOM   3606 2HE2 GLN A 231      13.876  38.819  -4.033  1.00  2.07           H  
ATOM   3607  N   LEU A 232      11.921  39.938   1.941  1.00  2.18           N  
ATOM   3608  CA  LEU A 232      11.394  40.573   3.142  1.00  2.18           C  
ATOM   3609  C   LEU A 232      12.307  41.714   3.593  1.00  2.18           C  
ATOM   3610  O   LEU A 232      11.860  42.861   3.718  1.00  2.18           O  
ATOM   3611  CB  LEU A 232      11.236  39.538   4.273  1.00  2.18           C  
ATOM   3612  CG  LEU A 232      10.508  40.011   5.570  1.00  2.18           C  
ATOM   3613  CD1 LEU A 232       9.906  38.788   6.259  1.00  2.18           C  
ATOM   3614  CD2 LEU A 232      11.489  40.722   6.503  1.00  2.18           C  
ATOM   3615  H   LEU A 232      12.176  38.951   1.954  1.00  2.18           H  
ATOM   3616  HA  LEU A 232      10.414  40.986   2.910  1.00  2.18           H  
ATOM   3617 1HB  LEU A 232      10.690  38.679   3.876  1.00  2.18           H  
ATOM   3618 2HB  LEU A 232      12.228  39.192   4.564  1.00  2.18           H  
ATOM   3619  HG  LEU A 232       9.704  40.692   5.307  1.00  2.18           H  
ATOM   3620 1HD1 LEU A 232       9.375  39.092   7.161  1.00  2.18           H  
ATOM   3621 2HD1 LEU A 232       9.220  38.301   5.582  1.00  2.18           H  
ATOM   3622 3HD1 LEU A 232      10.705  38.092   6.523  1.00  2.18           H  
ATOM   3623 1HD2 LEU A 232      10.966  41.045   7.406  1.00  2.18           H  
ATOM   3624 2HD2 LEU A 232      12.289  40.036   6.769  1.00  2.18           H  
ATOM   3625 3HD2 LEU A 232      11.907  41.581   6.000  1.00  2.18           H  
ATOM   3626  N   ILE A 233      13.597  41.414   3.805  1.00  2.34           N  
ATOM   3627  CA  ILE A 233      14.547  42.421   4.286  1.00  2.34           C  
ATOM   3628  C   ILE A 233      14.726  43.576   3.303  1.00  2.34           C  
ATOM   3629  O   ILE A 233      15.022  44.699   3.702  1.00  2.34           O  
ATOM   3630  CB  ILE A 233      15.910  41.807   4.661  1.00  2.34           C  
ATOM   3631  CG1 ILE A 233      16.729  42.825   5.475  1.00  2.34           C  
ATOM   3632  CG2 ILE A 233      16.660  41.385   3.442  1.00  2.34           C  
ATOM   3633  CD1 ILE A 233      16.120  43.170   6.819  1.00  2.34           C  
ATOM   3634  H   ILE A 233      13.919  40.455   3.641  1.00  2.34           H  
ATOM   3635  HA  ILE A 233      14.136  42.848   5.202  1.00  2.34           H  
ATOM   3636  HB  ILE A 233      15.739  40.932   5.289  1.00  2.34           H  
ATOM   3637 1HG1 ILE A 233      17.728  42.424   5.639  1.00  2.34           H  
ATOM   3638 2HG1 ILE A 233      16.815  43.745   4.896  1.00  2.34           H  
ATOM   3639 1HG2 ILE A 233      17.607  40.929   3.724  1.00  2.34           H  
ATOM   3640 2HG2 ILE A 233      16.059  40.677   2.928  1.00  2.34           H  
ATOM   3641 3HG2 ILE A 233      16.857  42.235   2.796  1.00  2.34           H  
ATOM   3642 1HD1 ILE A 233      16.752  43.900   7.336  1.00  2.34           H  
ATOM   3643 2HD1 ILE A 233      15.125  43.597   6.673  1.00  2.34           H  
ATOM   3644 3HD1 ILE A 233      16.049  42.279   7.413  1.00  2.34           H  
ATOM   3645  N   ALA A 234      14.530  43.315   2.009  1.00  2.55           N  
ATOM   3646  CA  ALA A 234      14.634  44.356   1.003  1.00  2.55           C  
ATOM   3647  C   ALA A 234      13.657  45.512   1.267  1.00  2.55           C  
ATOM   3648  O   ALA A 234      13.937  46.648   0.879  1.00  2.55           O  
ATOM   3649  CB  ALA A 234      14.374  43.774  -0.378  1.00  2.55           C  
ATOM   3650  H   ALA A 234      14.337  42.362   1.703  1.00  2.55           H  
ATOM   3651  HA  ALA A 234      15.647  44.755   1.036  1.00  2.55           H  
ATOM   3652 1HB  ALA A 234      14.481  44.552  -1.130  1.00  2.55           H  
ATOM   3653 2HB  ALA A 234      15.087  42.971  -0.575  1.00  2.55           H  
ATOM   3654 3HB  ALA A 234      13.372  43.375  -0.410  1.00  2.55           H  
ATOM   3655  N   GLN A 235      12.488  45.223   1.858  1.00  2.78           N  
ATOM   3656  CA  GLN A 235      11.486  46.259   2.112  1.00  2.78           C  
ATOM   3657  C   GLN A 235      11.295  46.604   3.592  1.00  2.78           C  
ATOM   3658  O   GLN A 235      11.064  47.765   3.942  1.00  2.78           O  
ATOM   3659  CB  GLN A 235      10.142  45.853   1.527  1.00  2.78           C  
ATOM   3660  CG  GLN A 235       9.058  46.931   1.620  1.00  2.78           C  
ATOM   3661  CD  GLN A 235       9.373  48.185   0.822  1.00  2.78           C  
ATOM   3662  OE1 GLN A 235      10.018  48.144  -0.231  1.00  2.78           O  
ATOM   3663  NE2 GLN A 235       8.903  49.330   1.321  1.00  2.78           N  
ATOM   3664  H   GLN A 235      12.308  44.276   2.191  1.00  2.78           H  
ATOM   3665  HA  GLN A 235      11.807  47.168   1.607  1.00  2.78           H  
ATOM   3666 1HB  GLN A 235      10.259  45.585   0.500  1.00  2.78           H  
ATOM   3667 2HB  GLN A 235       9.766  44.967   2.050  1.00  2.78           H  
ATOM   3668 1HG  GLN A 235       8.126  46.512   1.233  1.00  2.78           H  
ATOM   3669 2HG  GLN A 235       8.925  47.204   2.668  1.00  2.78           H  
ATOM   3670 1HE2 GLN A 235       9.071  50.193   0.845  1.00  2.78           H  
ATOM   3671 2HE2 GLN A 235       8.377  49.321   2.177  1.00  2.78           H  
ATOM   3672  N   VAL A 236      11.357  45.599   4.459  1.00  3.05           N  
ATOM   3673  CA  VAL A 236      11.068  45.795   5.871  1.00  3.05           C  
ATOM   3674  C   VAL A 236      12.321  46.193   6.652  1.00  3.05           C  
ATOM   3675  O   VAL A 236      13.288  45.439   6.661  1.00  3.05           O  
ATOM   3676  CB  VAL A 236      10.538  44.485   6.460  1.00  3.05           C  
ATOM   3677  CG1 VAL A 236      10.274  44.622   7.934  1.00  3.05           C  
ATOM   3678  CG2 VAL A 236       9.305  44.082   5.734  1.00  3.05           C  
ATOM   3679  H   VAL A 236      11.586  44.662   4.133  1.00  3.05           H  
ATOM   3680  HA  VAL A 236      10.290  46.544   5.935  1.00  3.05           H  
ATOM   3681  HB  VAL A 236      11.294  43.726   6.336  1.00  3.05           H  
ATOM   3682 1HG1 VAL A 236       9.922  43.674   8.327  1.00  3.05           H  
ATOM   3683 2HG1 VAL A 236      11.194  44.906   8.444  1.00  3.05           H  
ATOM   3684 3HG1 VAL A 236       9.527  45.376   8.094  1.00  3.05           H  
ATOM   3685 1HG2 VAL A 236       8.962  43.148   6.140  1.00  3.05           H  
ATOM   3686 2HG2 VAL A 236       8.544  44.835   5.856  1.00  3.05           H  
ATOM   3687 3HG2 VAL A 236       9.527  43.958   4.667  1.00  3.05           H  
ATOM   3688  N   PRO A 237      12.352  47.349   7.328  1.00  3.33           N  
ATOM   3689  CA  PRO A 237      13.501  47.803   8.080  1.00  3.33           C  
ATOM   3690  C   PRO A 237      13.667  46.933   9.312  1.00  3.33           C  
ATOM   3691  O   PRO A 237      12.666  46.477   9.868  1.00  3.33           O  
ATOM   3692  CB  PRO A 237      13.124  49.246   8.430  1.00  3.33           C  
ATOM   3693  CG  PRO A 237      11.604  49.251   8.447  1.00  3.33           C  
ATOM   3694  CD  PRO A 237      11.188  48.247   7.383  1.00  3.33           C  
ATOM   3695  HA  PRO A 237      14.396  47.759   7.444  1.00  3.33           H  
ATOM   3696 1HB  PRO A 237      13.565  49.521   9.399  1.00  3.33           H  
ATOM   3697 2HB  PRO A 237      13.541  49.933   7.678  1.00  3.33           H  
ATOM   3698 1HG  PRO A 237      11.240  48.975   9.450  1.00  3.33           H  
ATOM   3699 2HG  PRO A 237      11.226  50.263   8.240  1.00  3.33           H  
ATOM   3700 1HD  PRO A 237      10.299  47.724   7.747  1.00  3.33           H  
ATOM   3701 2HD  PRO A 237      11.028  48.742   6.410  1.00  3.33           H  
ATOM   3702  N   ARG A 238      14.911  46.779   9.760  1.00  3.58           N  
ATOM   3703  CA  ARG A 238      15.293  46.020  10.956  1.00  3.58           C  
ATOM   3704  C   ARG A 238      16.780  45.694  10.896  1.00  3.58           C  
ATOM   3705  O   ARG A 238      17.369  45.310  11.906  1.00  3.58           O  
ATOM   3706  OXT ARG A 238      17.429  46.113   9.939  1.00  3.58           O  
ATOM   3707  CB  ARG A 238      14.502  44.707  11.122  1.00  3.58           C  
ATOM   3708  CG  ARG A 238      14.674  43.640  10.015  1.00  3.58           C  
ATOM   3709  CD  ARG A 238      13.839  42.422  10.300  1.00  3.58           C  
ATOM   3710  NE  ARG A 238      13.956  41.385   9.267  1.00  3.58           N  
ATOM   3711  CZ  ARG A 238      14.911  40.425   9.245  1.00  3.58           C  
ATOM   3712  NH1 ARG A 238      15.820  40.379  10.191  1.00  3.58           N  
ATOM   3713  NH2 ARG A 238      14.936  39.530   8.276  1.00  3.58           N  
ATOM   3714  H   ARG A 238      15.653  47.204   9.223  1.00  3.58           H  
ATOM   3715  HA  ARG A 238      15.110  46.639  11.834  1.00  3.58           H  
ATOM   3716 1HB  ARG A 238      14.875  44.226  12.024  1.00  3.58           H  
ATOM   3717 2HB  ARG A 238      13.450  44.871  11.303  1.00  3.58           H  
ATOM   3718 1HG  ARG A 238      14.343  44.055   9.061  1.00  3.58           H  
ATOM   3719 2HG  ARG A 238      15.719  43.344   9.944  1.00  3.58           H  
ATOM   3720 1HD  ARG A 238      14.146  41.991  11.251  1.00  3.58           H  
ATOM   3721 2HD  ARG A 238      12.792  42.721  10.359  1.00  3.58           H  
ATOM   3722  HE  ARG A 238      13.275  41.390   8.519  1.00  3.58           H  
ATOM   3723 1HH1 ARG A 238      15.810  41.063  10.935  1.00  3.58           H  
ATOM   3724 2HH1 ARG A 238      16.533  39.664  10.172  1.00  3.58           H  
ATOM   3725 1HH2 ARG A 238      14.242  39.556   7.546  1.00  3.58           H  
ATOM   3726 2HH2 ARG A 238      15.650  38.816   8.266  1.00  3.58           H  
TER    3727
ENDMDL
