# Supplementary material for: Pan-kinome of Legionella expanded by a bioinformatics survey
Source: Sci Rep. 2022 Dec 16;12:21782. doi: 10.1038/s41598-022-26109-x (PMC9758233; doi:10.1038/s41598-022-26109-x)
Supplement: Supplementary file 9 — Supplementary Information 9. [file 41598_2022_26109_MOESM9_ESM.zip › S15 - Data - 3D structure models of novel kinases/pdb - whole proteins - RoseTTAFold/Lcin_0519.pdb]

PFRMAT TS
TARGET KTC93481_1
AUTHOR BAKER-ROBETTA
METHOD    ROSETTA provides both ab initio and
METHOD    comparative models of protein domains.
METHOD    Comparative models are built from structures
METHOD    detected and aligned by HHSEARCH, SPARKS, and
METHOD    Raptor. Loop regions are assembled from fragments and 
METHOD    optimized to fit the aligned template structures.
METHOD    De novo models are built using the Rosetta de
METHOD    novo protocol.  The procedure is fully automated.
MODEL     1
PARENT N/A
REMARK PARENT    N/A
REMARK PARSRC    RoseTTAFold
REMARK SCORE     0.00
ATOM      1  N   MET A   1       0.954   2.646  -2.918  1.00  2.16           N  
ATOM      2  CA  MET A   1       2.108   2.154  -2.169  1.00  2.16           C  
ATOM      3  C   MET A   1       2.643   3.199  -1.170  1.00  2.16           C  
ATOM      4  O   MET A   1       2.830   2.884   0.012  1.00  2.16           O  
ATOM      5  CB  MET A   1       3.188   1.694  -3.138  1.00  2.16           C  
ATOM      6  CG  MET A   1       2.802   0.460  -3.978  1.00  2.16           C  
ATOM      7  SD  MET A   1       4.065   0.018  -5.197  1.00  2.16           S  
ATOM      8  CE  MET A   1       5.327  -0.679  -4.163  1.00  2.16           C  
ATOM      9 1H   MET A   1       1.063   2.398  -3.892  1.00  2.16           H  
ATOM     10 2H   MET A   1       0.118   2.207  -2.559  1.00  2.16           H  
ATOM     11 3H   MET A   1       0.862   3.645  -2.839  1.00  2.16           H  
ATOM     12  HA  MET A   1       1.789   1.288  -1.589  1.00  2.16           H  
ATOM     13 1HB  MET A   1       3.474   2.508  -3.805  1.00  2.16           H  
ATOM     14 2HB  MET A   1       4.066   1.408  -2.569  1.00  2.16           H  
ATOM     15 1HG  MET A   1       2.647  -0.391  -3.318  1.00  2.16           H  
ATOM     16 2HG  MET A   1       1.868   0.655  -4.507  1.00  2.16           H  
ATOM     17 1HE  MET A   1       6.159  -0.957  -4.782  1.00  2.16           H  
ATOM     18 2HE  MET A   1       5.654   0.044  -3.432  1.00  2.16           H  
ATOM     19 3HE  MET A   1       4.942  -1.556  -3.650  1.00  2.16           H  
ATOM     20  N   ASN A   2       2.774   4.468  -1.599  1.00  2.03           N  
ATOM     21  CA  ASN A   2       3.234   5.547  -0.697  1.00  2.03           C  
ATOM     22  C   ASN A   2       2.366   5.661   0.558  1.00  2.03           C  
ATOM     23  O   ASN A   2       2.862   5.971   1.648  1.00  2.03           O  
ATOM     24  CB  ASN A   2       3.184   6.893  -1.412  1.00  2.03           C  
ATOM     25  CG  ASN A   2       4.297   7.182  -2.406  1.00  2.03           C  
ATOM     26  OD1 ASN A   2       5.420   6.677  -2.341  1.00  2.03           O  
ATOM     27  ND2 ASN A   2       3.971   8.019  -3.360  1.00  2.03           N  
ATOM     28  H   ASN A   2       2.622   4.704  -2.569  1.00  2.03           H  
ATOM     29  HA  ASN A   2       4.259   5.331  -0.383  1.00  2.03           H  
ATOM     30 1HB  ASN A   2       2.238   6.960  -1.947  1.00  2.03           H  
ATOM     31 2HB  ASN A   2       3.168   7.684  -0.666  1.00  2.03           H  
ATOM     32 1HD2 ASN A   2       4.643   8.259  -4.061  1.00  2.03           H  
ATOM     33 2HD2 ASN A   2       3.052   8.410  -3.392  1.00  2.03           H  
ATOM     34  N   SER A   3       1.067   5.382   0.408  1.00  1.96           N  
ATOM     35  CA  SER A   3       0.138   5.456   1.522  1.00  1.96           C  
ATOM     36  C   SER A   3       0.538   4.481   2.622  1.00  1.96           C  
ATOM     37  O   SER A   3       0.400   4.796   3.802  1.00  1.96           O  
ATOM     38  CB  SER A   3      -1.273   5.160   1.063  1.00  1.96           C  
ATOM     39  OG  SER A   3      -1.742   6.151   0.185  1.00  1.96           O  
ATOM     40  H   SER A   3       0.722   5.134  -0.502  1.00  1.96           H  
ATOM     41  HA  SER A   3       0.167   6.467   1.931  1.00  1.96           H  
ATOM     42 1HB  SER A   3      -1.300   4.189   0.571  1.00  1.96           H  
ATOM     43 2HB  SER A   3      -1.927   5.103   1.932  1.00  1.96           H  
ATOM     44  HG  SER A   3      -2.665   5.938   0.011  1.00  1.96           H  
ATOM     45  N   LEU A   4       1.025   3.290   2.252  1.00  1.96           N  
ATOM     46  CA  LEU A   4       1.426   2.326   3.260  1.00  1.96           C  
ATOM     47  C   LEU A   4       2.541   2.877   4.086  1.00  1.96           C  
ATOM     48  O   LEU A   4       2.495   2.869   5.314  1.00  1.96           O  
ATOM     49  CB  LEU A   4       1.939   1.026   2.653  1.00  1.96           C  
ATOM     50  CG  LEU A   4       2.511   0.082   3.698  1.00  1.96           C  
ATOM     51  CD1 LEU A   4       1.406  -0.301   4.667  1.00  1.96           C  
ATOM     52  CD2 LEU A   4       3.152  -1.113   3.016  1.00  1.96           C  
ATOM     53  H   LEU A   4       1.191   3.080   1.275  1.00  1.96           H  
ATOM     54  HA  LEU A   4       0.575   2.118   3.907  1.00  1.96           H  
ATOM     55 1HB  LEU A   4       1.124   0.521   2.140  1.00  1.96           H  
ATOM     56 2HB  LEU A   4       2.724   1.249   1.935  1.00  1.96           H  
ATOM     57  HG  LEU A   4       3.273   0.606   4.264  1.00  1.96           H  
ATOM     58 1HD1 LEU A   4       1.806  -0.940   5.441  1.00  1.96           H  
ATOM     59 2HD1 LEU A   4       1.003   0.601   5.125  1.00  1.96           H  
ATOM     60 3HD1 LEU A   4       0.614  -0.824   4.133  1.00  1.96           H  
ATOM     61 1HD2 LEU A   4       3.578  -1.777   3.763  1.00  1.96           H  
ATOM     62 2HD2 LEU A   4       2.394  -1.636   2.440  1.00  1.96           H  
ATOM     63 3HD2 LEU A   4       3.941  -0.766   2.348  1.00  1.96           H  
ATOM     64  N   LEU A   5       3.557   3.361   3.403  1.00  2.06           N  
ATOM     65  CA  LEU A   5       4.709   3.848   4.120  1.00  2.06           C  
ATOM     66  C   LEU A   5       4.339   5.041   4.992  1.00  2.06           C  
ATOM     67  O   LEU A   5       4.774   5.131   6.144  1.00  2.06           O  
ATOM     68  CB  LEU A   5       5.819   4.125   3.126  1.00  2.06           C  
ATOM     69  CG  LEU A   5       6.399   2.831   2.514  1.00  2.06           C  
ATOM     70  CD1 LEU A   5       7.361   3.164   1.422  1.00  2.06           C  
ATOM     71  CD2 LEU A   5       7.099   2.032   3.631  1.00  2.06           C  
ATOM     72  H   LEU A   5       3.511   3.367   2.380  1.00  2.06           H  
ATOM     73  HA  LEU A   5       5.055   3.054   4.779  1.00  2.06           H  
ATOM     74 1HB  LEU A   5       5.422   4.746   2.315  1.00  2.06           H  
ATOM     75 2HB  LEU A   5       6.622   4.664   3.614  1.00  2.06           H  
ATOM     76  HG  LEU A   5       5.587   2.241   2.082  1.00  2.06           H  
ATOM     77 1HD1 LEU A   5       7.759   2.278   0.989  1.00  2.06           H  
ATOM     78 2HD1 LEU A   5       6.849   3.741   0.645  1.00  2.06           H  
ATOM     79 3HD1 LEU A   5       8.157   3.728   1.836  1.00  2.06           H  
ATOM     80 1HD2 LEU A   5       7.508   1.115   3.226  1.00  2.06           H  
ATOM     81 2HD2 LEU A   5       7.908   2.630   4.056  1.00  2.06           H  
ATOM     82 3HD2 LEU A   5       6.383   1.793   4.409  1.00  2.06           H  
ATOM     83  N   SER A   6       3.444   5.899   4.509  1.00  2.26           N  
ATOM     84  CA  SER A   6       3.022   7.015   5.336  1.00  2.26           C  
ATOM     85  C   SER A   6       2.328   6.480   6.602  1.00  2.26           C  
ATOM     86  O   SER A   6       2.628   6.899   7.726  1.00  2.26           O  
ATOM     87  CB  SER A   6       2.042   7.881   4.563  1.00  2.26           C  
ATOM     88  OG  SER A   6       2.650   8.468   3.446  1.00  2.26           O  
ATOM     89  H   SER A   6       3.094   5.805   3.556  1.00  2.26           H  
ATOM     90  HA  SER A   6       3.899   7.599   5.622  1.00  2.26           H  
ATOM     91 1HB  SER A   6       1.200   7.271   4.242  1.00  2.26           H  
ATOM     92 2HB  SER A   6       1.653   8.656   5.218  1.00  2.26           H  
ATOM     93  HG  SER A   6       2.921   7.718   2.882  1.00  2.26           H  
ATOM     94  N   ASN A   7       1.456   5.476   6.424  1.00  2.55           N  
ATOM     95  CA  ASN A   7       0.686   4.873   7.513  1.00  2.55           C  
ATOM     96  C   ASN A   7       1.564   4.147   8.526  1.00  2.55           C  
ATOM     97  O   ASN A   7       1.227   4.070   9.709  1.00  2.55           O  
ATOM     98  CB  ASN A   7      -0.353   3.917   6.954  1.00  2.55           C  
ATOM     99  CG  ASN A   7      -1.505   4.628   6.285  1.00  2.55           C  
ATOM    100  OD1 ASN A   7      -1.788   5.801   6.565  1.00  2.55           O  
ATOM    101  ND2 ASN A   7      -2.175   3.934   5.399  1.00  2.55           N  
ATOM    102  H   ASN A   7       1.269   5.147   5.477  1.00  2.55           H  
ATOM    103  HA  ASN A   7       0.171   5.671   8.046  1.00  2.55           H  
ATOM    104 1HB  ASN A   7       0.118   3.261   6.224  1.00  2.55           H  
ATOM    105 2HB  ASN A   7      -0.737   3.288   7.754  1.00  2.55           H  
ATOM    106 1HD2 ASN A   7      -2.946   4.349   4.919  1.00  2.55           H  
ATOM    107 2HD2 ASN A   7      -1.910   2.993   5.201  1.00  2.55           H  
ATOM    108  N   LEU A   8       2.711   3.653   8.073  1.00  2.88           N  
ATOM    109  CA  LEU A   8       3.627   2.935   8.941  1.00  2.88           C  
ATOM    110  C   LEU A   8       4.600   3.859   9.691  1.00  2.88           C  
ATOM    111  O   LEU A   8       5.448   3.372  10.443  1.00  2.88           O  
ATOM    112  CB  LEU A   8       4.440   1.897   8.155  1.00  2.88           C  
ATOM    113  CG  LEU A   8       3.691   0.732   7.499  1.00  2.88           C  
ATOM    114  CD1 LEU A   8       4.719  -0.130   6.728  1.00  2.88           C  
ATOM    115  CD2 LEU A   8       2.938  -0.047   8.536  1.00  2.88           C  
ATOM    116  H   LEU A   8       2.918   3.725   7.077  1.00  2.88           H  
ATOM    117  HA  LEU A   8       3.035   2.405   9.683  1.00  2.88           H  
ATOM    118 1HB  LEU A   8       4.924   2.416   7.348  1.00  2.88           H  
ATOM    119 2HB  LEU A   8       5.192   1.479   8.813  1.00  2.88           H  
ATOM    120  HG  LEU A   8       2.988   1.110   6.792  1.00  2.88           H  
ATOM    121 1HD1 LEU A   8       4.211  -0.955   6.232  1.00  2.88           H  
ATOM    122 2HD1 LEU A   8       5.212   0.488   5.984  1.00  2.88           H  
ATOM    123 3HD1 LEU A   8       5.461  -0.525   7.419  1.00  2.88           H  
ATOM    124 1HD2 LEU A   8       2.406  -0.862   8.049  1.00  2.88           H  
ATOM    125 2HD2 LEU A   8       3.629  -0.436   9.269  1.00  2.88           H  
ATOM    126 3HD2 LEU A   8       2.221   0.614   9.030  1.00  2.88           H  
ATOM    127  N   GLY A   9       4.494   5.185   9.504  1.00  3.17           N  
ATOM    128  CA  GLY A   9       5.388   6.105  10.209  1.00  3.17           C  
ATOM    129  C   GLY A   9       6.616   6.581   9.424  1.00  3.17           C  
ATOM    130  O   GLY A   9       7.566   7.104  10.016  1.00  3.17           O  
ATOM    131  H   GLY A   9       3.785   5.574   8.879  1.00  3.17           H  
ATOM    132 1HA  GLY A   9       4.807   6.978  10.506  1.00  3.17           H  
ATOM    133 2HA  GLY A   9       5.718   5.635  11.132  1.00  3.17           H  
ATOM    134  N   TYR A  10       6.617   6.410   8.107  1.00  3.36           N  
ATOM    135  CA  TYR A  10       7.755   6.847   7.314  1.00  3.36           C  
ATOM    136  C   TYR A  10       7.503   8.212   6.694  1.00  3.36           C  
ATOM    137  O   TYR A  10       6.368   8.564   6.372  1.00  3.36           O  
ATOM    138  CB  TYR A  10       8.055   5.818   6.237  1.00  3.36           C  
ATOM    139  CG  TYR A  10       8.508   4.526   6.809  1.00  3.36           C  
ATOM    140  CD1 TYR A  10       7.596   3.593   7.187  1.00  3.36           C  
ATOM    141  CD2 TYR A  10       9.817   4.282   6.964  1.00  3.36           C  
ATOM    142  CE1 TYR A  10       8.010   2.414   7.746  1.00  3.36           C  
ATOM    143  CE2 TYR A  10      10.249   3.124   7.531  1.00  3.36           C  
ATOM    144  CZ  TYR A  10       9.346   2.193   7.925  1.00  3.36           C  
ATOM    145  OH  TYR A  10       9.762   1.047   8.501  1.00  3.36           O  
ATOM    146  H   TYR A  10       5.829   5.972   7.629  1.00  3.36           H  
ATOM    147  HA  TYR A  10       8.623   6.938   7.960  1.00  3.36           H  
ATOM    148 1HB  TYR A  10       7.187   5.652   5.625  1.00  3.36           H  
ATOM    149 2HB  TYR A  10       8.849   6.199   5.604  1.00  3.36           H  
ATOM    150  HD1 TYR A  10       6.551   3.799   7.055  1.00  3.36           H  
ATOM    151  HD2 TYR A  10      10.516   5.005   6.640  1.00  3.36           H  
ATOM    152  HE1 TYR A  10       7.294   1.670   8.059  1.00  3.36           H  
ATOM    153  HE2 TYR A  10      11.317   2.948   7.661  1.00  3.36           H  
ATOM    154  HH  TYR A  10      10.697   1.132   8.741  1.00  3.36           H  
ATOM    155  N   SER A  11       8.571   8.983   6.534  1.00  3.36           N  
ATOM    156  CA  SER A  11       8.520  10.273   5.864  1.00  3.36           C  
ATOM    157  C   SER A  11       9.274  10.158   4.549  1.00  3.36           C  
ATOM    158  O   SER A  11      10.161   9.317   4.423  1.00  3.36           O  
ATOM    159  CB  SER A  11       9.130  11.326   6.763  1.00  3.36           C  
ATOM    160  OG  SER A  11      10.488  11.054   7.014  1.00  3.36           O  
ATOM    161  H   SER A  11       9.470   8.646   6.870  1.00  3.36           H  
ATOM    162  HA  SER A  11       7.481  10.531   5.654  1.00  3.36           H  
ATOM    163 1HB  SER A  11       9.032  12.306   6.298  1.00  3.36           H  
ATOM    164 2HB  SER A  11       8.585  11.353   7.705  1.00  3.36           H  
ATOM    165  HG  SER A  11      10.529  10.135   7.341  1.00  3.36           H  
ATOM    166  N   GLN A  12       8.964  10.991   3.562  1.00  3.19           N  
ATOM    167  CA  GLN A  12       9.699  10.852   2.308  1.00  3.19           C  
ATOM    168  C   GLN A  12      10.793  11.891   2.154  1.00  3.19           C  
ATOM    169  O   GLN A  12      10.541  13.098   2.202  1.00  3.19           O  
ATOM    170  CB  GLN A  12       8.753  10.911   1.116  1.00  3.19           C  
ATOM    171  CG  GLN A  12       9.431  10.683  -0.213  1.00  3.19           C  
ATOM    172  CD  GLN A  12       8.440  10.652  -1.354  1.00  3.19           C  
ATOM    173  OE1 GLN A  12       7.676  11.599  -1.567  1.00  3.19           O  
ATOM    174  NE2 GLN A  12       8.442   9.557  -2.098  1.00  3.19           N  
ATOM    175  H   GLN A  12       8.240  11.687   3.669  1.00  3.19           H  
ATOM    176  HA  GLN A  12      10.179   9.878   2.288  1.00  3.19           H  
ATOM    177 1HB  GLN A  12       7.991  10.163   1.225  1.00  3.19           H  
ATOM    178 2HB  GLN A  12       8.259  11.879   1.088  1.00  3.19           H  
ATOM    179 1HG  GLN A  12      10.148  11.486  -0.392  1.00  3.19           H  
ATOM    180 2HG  GLN A  12       9.949   9.719  -0.177  1.00  3.19           H  
ATOM    181 1HE2 GLN A  12       7.808   9.465  -2.865  1.00  3.19           H  
ATOM    182 2HE2 GLN A  12       9.074   8.807  -1.886  1.00  3.19           H  
ATOM    183  N   ASP A  13      12.017  11.414   1.950  1.00  2.92           N  
ATOM    184  CA  ASP A  13      13.149  12.293   1.755  1.00  2.92           C  
ATOM    185  C   ASP A  13      13.270  12.630   0.286  1.00  2.92           C  
ATOM    186  O   ASP A  13      13.760  11.833  -0.527  1.00  2.92           O  
ATOM    187  CB  ASP A  13      14.434  11.684   2.310  1.00  2.92           C  
ATOM    188  CG  ASP A  13      15.677  12.607   2.168  1.00  2.92           C  
ATOM    189  OD1 ASP A  13      15.660  13.535   1.352  1.00  2.92           O  
ATOM    190  OD2 ASP A  13      16.630  12.373   2.877  1.00  2.92           O  
ATOM    191  H   ASP A  13      12.176  10.407   1.925  1.00  2.92           H  
ATOM    192  HA  ASP A  13      12.965  13.219   2.300  1.00  2.92           H  
ATOM    193 1HB  ASP A  13      14.288  11.468   3.367  1.00  2.92           H  
ATOM    194 2HB  ASP A  13      14.631  10.731   1.809  1.00  2.92           H  
ATOM    195  N   ARG A  14      12.811  13.826  -0.046  1.00  2.60           N  
ATOM    196  CA  ARG A  14      12.701  14.326  -1.407  1.00  2.60           C  
ATOM    197  C   ARG A  14      14.036  14.454  -2.134  1.00  2.60           C  
ATOM    198  O   ARG A  14      14.057  14.546  -3.361  1.00  2.60           O  
ATOM    199  CB  ARG A  14      12.000  15.673  -1.402  1.00  2.60           C  
ATOM    200  CG  ARG A  14      10.522  15.601  -1.036  1.00  2.60           C  
ATOM    201  CD  ARG A  14       9.888  16.946  -1.012  1.00  2.60           C  
ATOM    202  NE  ARG A  14       8.476  16.873  -0.663  1.00  2.60           N  
ATOM    203  CZ  ARG A  14       7.674  17.941  -0.473  1.00  2.60           C  
ATOM    204  NH1 ARG A  14       8.152  19.160  -0.604  1.00  2.60           N  
ATOM    205  NH2 ARG A  14       6.404  17.762  -0.155  1.00  2.60           N  
ATOM    206  H   ARG A  14      12.464  14.409   0.706  1.00  2.60           H  
ATOM    207  HA  ARG A  14      12.077  13.628  -1.965  1.00  2.60           H  
ATOM    208 1HB  ARG A  14      12.490  16.331  -0.686  1.00  2.60           H  
ATOM    209 2HB  ARG A  14      12.083  16.134  -2.386  1.00  2.60           H  
ATOM    210 1HG  ARG A  14       9.997  14.986  -1.768  1.00  2.60           H  
ATOM    211 2HG  ARG A  14      10.415  15.147  -0.044  1.00  2.60           H  
ATOM    212 1HD  ARG A  14      10.390  17.569  -0.273  1.00  2.60           H  
ATOM    213 2HD  ARG A  14       9.974  17.406  -1.996  1.00  2.60           H  
ATOM    214  HE  ARG A  14       8.070  15.952  -0.550  1.00  2.60           H  
ATOM    215 1HH1 ARG A  14       9.123  19.298  -0.848  1.00  2.60           H  
ATOM    216 2HH1 ARG A  14       7.549  19.957  -0.462  1.00  2.60           H  
ATOM    217 1HH2 ARG A  14       6.035  16.827  -0.054  1.00  2.60           H  
ATOM    218 2HH2 ARG A  14       5.802  18.560  -0.013  1.00  2.60           H  
ATOM    219  N   ASN A  15      15.152  14.481  -1.397  1.00  2.33           N  
ATOM    220  CA  ASN A  15      16.445  14.626  -2.056  1.00  2.33           C  
ATOM    221  C   ASN A  15      16.975  13.283  -2.550  1.00  2.33           C  
ATOM    222  O   ASN A  15      17.957  13.227  -3.296  1.00  2.33           O  
ATOM    223  CB  ASN A  15      17.437  15.261  -1.110  1.00  2.33           C  
ATOM    224  CG  ASN A  15      17.112  16.702  -0.821  1.00  2.33           C  
ATOM    225  OD1 ASN A  15      16.584  17.429  -1.673  1.00  2.33           O  
ATOM    226  ND2 ASN A  15      17.411  17.129   0.379  1.00  2.33           N  
ATOM    227  H   ASN A  15      15.125  14.350  -0.375  1.00  2.33           H  
ATOM    228  HA  ASN A  15      16.322  15.271  -2.926  1.00  2.33           H  
ATOM    229 1HB  ASN A  15      17.443  14.701  -0.169  1.00  2.33           H  
ATOM    230 2HB  ASN A  15      18.437  15.198  -1.536  1.00  2.33           H  
ATOM    231 1HD2 ASN A  15      17.215  18.074   0.637  1.00  2.33           H  
ATOM    232 2HD2 ASN A  15      17.828  16.503   1.041  1.00  2.33           H  
ATOM    233  N   THR A  16      16.323  12.201  -2.119  1.00  2.13           N  
ATOM    234  CA  THR A  16      16.706  10.852  -2.494  1.00  2.13           C  
ATOM    235  C   THR A  16      15.536  10.050  -3.045  1.00  2.13           C  
ATOM    236  O   THR A  16      15.733   9.032  -3.698  1.00  2.13           O  
ATOM    237  CB  THR A  16      17.306  10.089  -1.305  1.00  2.13           C  
ATOM    238  OG1 THR A  16      16.351   9.993  -0.256  1.00  2.13           O  
ATOM    239  CG2 THR A  16      18.560  10.755  -0.769  1.00  2.13           C  
ATOM    240  H   THR A  16      15.518  12.312  -1.506  1.00  2.13           H  
ATOM    241  HA  THR A  16      17.462  10.914  -3.276  1.00  2.13           H  
ATOM    242  HB  THR A  16      17.511   9.109  -1.642  1.00  2.13           H  
ATOM    243  HG1 THR A  16      16.267  10.859   0.178  1.00  2.13           H  
ATOM    244 1HG2 THR A  16      18.956  10.170   0.061  1.00  2.13           H  
ATOM    245 2HG2 THR A  16      19.306  10.817  -1.562  1.00  2.13           H  
ATOM    246 3HG2 THR A  16      18.319  11.758  -0.417  1.00  2.13           H  
ATOM    247  N   ARG A  17      14.313  10.508  -2.768  1.00  2.05           N  
ATOM    248  CA  ARG A  17      13.075   9.791  -3.075  1.00  2.05           C  
ATOM    249  C   ARG A  17      13.046   8.429  -2.374  1.00  2.05           C  
ATOM    250  O   ARG A  17      12.580   7.430  -2.925  1.00  2.05           O  
ATOM    251  CB  ARG A  17      12.890   9.615  -4.574  1.00  2.05           C  
ATOM    252  CG  ARG A  17      12.806  10.904  -5.373  1.00  2.05           C  
ATOM    253  CD  ARG A  17      12.617  10.612  -6.819  1.00  2.05           C  
ATOM    254  NE  ARG A  17      11.323   9.995  -7.093  1.00  2.05           N  
ATOM    255  CZ  ARG A  17      11.062   9.211  -8.163  1.00  2.05           C  
ATOM    256  NH1 ARG A  17      12.012   8.955  -9.028  1.00  2.05           N  
ATOM    257  NH2 ARG A  17       9.855   8.697  -8.334  1.00  2.05           N  
ATOM    258  H   ARG A  17      14.232  11.364  -2.236  1.00  2.05           H  
ATOM    259  HA  ARG A  17      12.240  10.385  -2.698  1.00  2.05           H  
ATOM    260 1HB  ARG A  17      13.691   9.048  -4.995  1.00  2.05           H  
ATOM    261 2HB  ARG A  17      11.969   9.062  -4.755  1.00  2.05           H  
ATOM    262 1HG  ARG A  17      11.961  11.497  -5.022  1.00  2.05           H  
ATOM    263 2HG  ARG A  17      13.728  11.477  -5.248  1.00  2.05           H  
ATOM    264 1HD  ARG A  17      12.682  11.539  -7.388  1.00  2.05           H  
ATOM    265 2HD  ARG A  17      13.397   9.926  -7.152  1.00  2.05           H  
ATOM    266  HE  ARG A  17      10.568  10.173  -6.442  1.00  2.05           H  
ATOM    267 1HH1 ARG A  17      12.929   9.346  -8.898  1.00  2.05           H  
ATOM    268 2HH1 ARG A  17      11.828   8.336  -9.833  1.00  2.05           H  
ATOM    269 1HH2 ARG A  17       9.125   8.893  -7.668  1.00  2.05           H  
ATOM    270 2HH2 ARG A  17       9.657   8.111  -9.136  1.00  2.05           H  
ATOM    271  N   VAL A  18      13.528   8.431  -1.134  1.00  2.09           N  
ATOM    272  CA  VAL A  18      13.572   7.257  -0.256  1.00  2.09           C  
ATOM    273  C   VAL A  18      12.752   7.524   0.998  1.00  2.09           C  
ATOM    274  O   VAL A  18      12.794   8.625   1.554  1.00  2.09           O  
ATOM    275  CB  VAL A  18      15.030   6.872   0.135  1.00  2.09           C  
ATOM    276  CG1 VAL A  18      15.025   5.713   1.146  1.00  2.09           C  
ATOM    277  CG2 VAL A  18      15.828   6.447  -1.126  1.00  2.09           C  
ATOM    278  H   VAL A  18      13.871   9.331  -0.791  1.00  2.09           H  
ATOM    279  HA  VAL A  18      13.131   6.407  -0.779  1.00  2.09           H  
ATOM    280  HB  VAL A  18      15.511   7.726   0.606  1.00  2.09           H  
ATOM    281 1HG1 VAL A  18      16.043   5.475   1.413  1.00  2.09           H  
ATOM    282 2HG1 VAL A  18      14.489   6.003   2.043  1.00  2.09           H  
ATOM    283 3HG1 VAL A  18      14.545   4.841   0.706  1.00  2.09           H  
ATOM    284 1HG2 VAL A  18      16.847   6.189  -0.841  1.00  2.09           H  
ATOM    285 2HG2 VAL A  18      15.350   5.583  -1.583  1.00  2.09           H  
ATOM    286 3HG2 VAL A  18      15.853   7.263  -1.838  1.00  2.09           H  
ATOM    287  N   TRP A  19      11.946   6.551   1.401  1.00  2.29           N  
ATOM    288  CA  TRP A  19      11.157   6.697   2.612  1.00  2.29           C  
ATOM    289  C   TRP A  19      11.981   6.334   3.844  1.00  2.29           C  
ATOM    290  O   TRP A  19      12.618   5.282   3.867  1.00  2.29           O  
ATOM    291  CB  TRP A  19       9.937   5.808   2.499  1.00  2.29           C  
ATOM    292  CG  TRP A  19       8.882   6.319   1.564  1.00  2.29           C  
ATOM    293  CD1 TRP A  19       8.696   6.016   0.246  1.00  2.29           C  
ATOM    294  CD2 TRP A  19       7.789   7.165   1.927  1.00  2.29           C  
ATOM    295  NE1 TRP A  19       7.566   6.649  -0.217  1.00  2.29           N  
ATOM    296  CE2 TRP A  19       7.013   7.350   0.792  1.00  2.29           C  
ATOM    297  CE3 TRP A  19       7.406   7.758   3.097  1.00  2.29           C  
ATOM    298  CZ2 TRP A  19       5.885   8.123   0.808  1.00  2.29           C  
ATOM    299  CZ3 TRP A  19       6.265   8.528   3.113  1.00  2.29           C  
ATOM    300  CH2 TRP A  19       5.529   8.708   1.997  1.00  2.29           C  
ATOM    301  H   TRP A  19      11.918   5.661   0.898  1.00  2.29           H  
ATOM    302  HA  TRP A  19      10.839   7.727   2.696  1.00  2.29           H  
ATOM    303 1HB  TRP A  19      10.246   4.827   2.153  1.00  2.29           H  
ATOM    304 2HB  TRP A  19       9.492   5.677   3.474  1.00  2.29           H  
ATOM    305  HD1 TRP A  19       9.337   5.361  -0.348  1.00  2.29           H  
ATOM    306  HE1 TRP A  19       7.152   6.601  -1.157  1.00  2.29           H  
ATOM    307  HE3 TRP A  19       7.994   7.620   3.986  1.00  2.29           H  
ATOM    308  HZ2 TRP A  19       5.287   8.276  -0.068  1.00  2.29           H  
ATOM    309  HZ3 TRP A  19       5.964   8.996   4.044  1.00  2.29           H  
ATOM    310  HH2 TRP A  19       4.635   9.329   2.048  1.00  2.29           H  
ATOM    311  N   LEU A  20      11.976   7.193   4.859  1.00  2.66           N  
ATOM    312  CA  LEU A  20      12.728   6.899   6.077  1.00  2.66           C  
ATOM    313  C   LEU A  20      11.894   7.070   7.340  1.00  2.66           C  
ATOM    314  O   LEU A  20      11.066   7.980   7.453  1.00  2.66           O  
ATOM    315  CB  LEU A  20      13.989   7.776   6.188  1.00  2.66           C  
ATOM    316  CG  LEU A  20      15.089   7.530   5.143  1.00  2.66           C  
ATOM    317  CD1 LEU A  20      15.025   8.568   4.055  1.00  2.66           C  
ATOM    318  CD2 LEU A  20      16.439   7.497   5.858  1.00  2.66           C  
ATOM    319  H   LEU A  20      11.425   8.045   4.780  1.00  2.66           H  
ATOM    320  HA  LEU A  20      13.053   5.858   6.039  1.00  2.66           H  
ATOM    321 1HB  LEU A  20      13.689   8.822   6.113  1.00  2.66           H  
ATOM    322 2HB  LEU A  20      14.429   7.618   7.180  1.00  2.66           H  
ATOM    323  HG  LEU A  20      14.905   6.596   4.663  1.00  2.66           H  
ATOM    324 1HD1 LEU A  20      15.785   8.373   3.302  1.00  2.66           H  
ATOM    325 2HD1 LEU A  20      14.055   8.540   3.596  1.00  2.66           H  
ATOM    326 3HD1 LEU A  20      15.193   9.551   4.486  1.00  2.66           H  
ATOM    327 1HD2 LEU A  20      17.229   7.297   5.165  1.00  2.66           H  
ATOM    328 2HD2 LEU A  20      16.618   8.457   6.340  1.00  2.66           H  
ATOM    329 3HD2 LEU A  20      16.424   6.709   6.614  1.00  2.66           H  
ATOM    330  N   LYS A  21      12.117   6.197   8.310  1.00  3.21           N  
ATOM    331  CA  LYS A  21      11.425   6.330   9.584  1.00  3.21           C  
ATOM    332  C   LYS A  21      12.071   7.496  10.299  1.00  3.21           C  
ATOM    333  O   LYS A  21      13.286   7.664  10.216  1.00  3.21           O  
ATOM    334  CB  LYS A  21      11.472   5.049  10.423  1.00  3.21           C  
ATOM    335  CG  LYS A  21      10.567   5.072  11.648  1.00  3.21           C  
ATOM    336  CD  LYS A  21      10.571   3.729  12.362  1.00  3.21           C  
ATOM    337  CE  LYS A  21       9.663   3.750  13.587  1.00  3.21           C  
ATOM    338  NZ  LYS A  21       9.643   2.436  14.285  1.00  3.21           N  
ATOM    339  H   LYS A  21      12.783   5.444   8.164  1.00  3.21           H  
ATOM    340  HA  LYS A  21      10.380   6.582   9.408  1.00  3.21           H  
ATOM    341 1HB  LYS A  21      11.196   4.197   9.833  1.00  3.21           H  
ATOM    342 2HB  LYS A  21      12.485   4.872  10.774  1.00  3.21           H  
ATOM    343 1HG  LYS A  21      10.892   5.829  12.347  1.00  3.21           H  
ATOM    344 2HG  LYS A  21       9.546   5.305  11.331  1.00  3.21           H  
ATOM    345 1HD  LYS A  21      10.235   2.946  11.672  1.00  3.21           H  
ATOM    346 2HD  LYS A  21      11.592   3.491  12.676  1.00  3.21           H  
ATOM    347 1HE  LYS A  21      10.020   4.515  14.281  1.00  3.21           H  
ATOM    348 2HE  LYS A  21       8.649   4.000  13.275  1.00  3.21           H  
ATOM    349 1HZ  LYS A  21       9.035   2.488  15.090  1.00  3.21           H  
ATOM    350 2HZ  LYS A  21       9.306   1.724  13.650  1.00  3.21           H  
ATOM    351 3HZ  LYS A  21      10.580   2.203  14.584  1.00  3.21           H  
ATOM    352  N   ALA A  22      11.301   8.279  11.040  1.00  3.87           N  
ATOM    353  CA  ALA A  22      11.869   9.411  11.777  1.00  3.87           C  
ATOM    354  C   ALA A  22      13.004   8.975  12.715  1.00  3.87           C  
ATOM    355  O   ALA A  22      13.927   9.744  12.980  1.00  3.87           O  
ATOM    356  CB  ALA A  22      10.786  10.098  12.584  1.00  3.87           C  
ATOM    357  H   ALA A  22      10.302   8.108  11.072  1.00  3.87           H  
ATOM    358  HA  ALA A  22      12.281  10.113  11.052  1.00  3.87           H  
ATOM    359 1HB  ALA A  22      11.213  10.954  13.107  1.00  3.87           H  
ATOM    360 2HB  ALA A  22       9.991  10.436  11.919  1.00  3.87           H  
ATOM    361 3HB  ALA A  22      10.378   9.395  13.313  1.00  3.87           H  
ATOM    362  N   ASP A  23      12.918   7.743  13.210  1.00  4.57           N  
ATOM    363  CA  ASP A  23      13.890   7.158  14.121  1.00  4.57           C  
ATOM    364  C   ASP A  23      14.850   6.181  13.409  1.00  4.57           C  
ATOM    365  O   ASP A  23      15.501   5.365  14.064  1.00  4.57           O  
ATOM    366  CB  ASP A  23      13.162   6.401  15.233  1.00  4.57           C  
ATOM    367  CG  ASP A  23      12.308   7.298  16.124  1.00  4.57           C  
ATOM    368  OD1 ASP A  23      12.752   8.360  16.482  1.00  4.57           O  
ATOM    369  OD2 ASP A  23      11.207   6.903  16.432  1.00  4.57           O  
ATOM    370  H   ASP A  23      12.132   7.183  12.929  1.00  4.57           H  
ATOM    371  HA  ASP A  23      14.481   7.962  14.560  1.00  4.57           H  
ATOM    372 1HB  ASP A  23      12.524   5.642  14.787  1.00  4.57           H  
ATOM    373 2HB  ASP A  23      13.893   5.888  15.857  1.00  4.57           H  
ATOM    374  N   CYS A  24      14.904   6.214  12.074  1.00  5.18           N  
ATOM    375  CA  CYS A  24      15.758   5.291  11.318  1.00  5.18           C  
ATOM    376  C   CYS A  24      17.244   5.477  11.567  1.00  5.18           C  
ATOM    377  O   CYS A  24      17.777   6.583  11.453  1.00  5.18           O  
ATOM    378  CB  CYS A  24      15.556   5.436   9.812  1.00  5.18           C  
ATOM    379  SG  CYS A  24      16.556   4.289   8.821  1.00  5.18           S  
ATOM    380  H   CYS A  24      14.355   6.895  11.554  1.00  5.18           H  
ATOM    381  HA  CYS A  24      15.485   4.274  11.601  1.00  5.18           H  
ATOM    382 1HB  CYS A  24      14.518   5.271   9.562  1.00  5.18           H  
ATOM    383 2HB  CYS A  24      15.806   6.453   9.512  1.00  5.18           H  
ATOM    384  HG  CYS A  24      17.634   4.288   9.629  1.00  5.18           H  
ATOM    385  N   GLU A  25      17.918   4.378  11.865  1.00  5.66           N  
ATOM    386  CA  GLU A  25      19.359   4.385  12.050  1.00  5.66           C  
ATOM    387  C   GLU A  25      20.013   3.850  10.779  1.00  5.66           C  
ATOM    388  O   GLU A  25      19.482   2.939  10.149  1.00  5.66           O  
ATOM    389  CB  GLU A  25      19.724   3.564  13.286  1.00  5.66           C  
ATOM    390  CG  GLU A  25      19.227   4.197  14.605  1.00  5.66           C  
ATOM    391  CD  GLU A  25      19.462   3.340  15.823  1.00  5.66           C  
ATOM    392  OE1 GLU A  25      19.576   2.143  15.664  1.00  5.66           O  
ATOM    393  OE2 GLU A  25      19.513   3.864  16.907  1.00  5.66           O  
ATOM    394  H   GLU A  25      17.408   3.512  11.963  1.00  5.66           H  
ATOM    395  HA  GLU A  25      19.694   5.411  12.203  1.00  5.66           H  
ATOM    396 1HB  GLU A  25      19.291   2.567  13.203  1.00  5.66           H  
ATOM    397 2HB  GLU A  25      20.807   3.451  13.344  1.00  5.66           H  
ATOM    398 1HG  GLU A  25      19.734   5.151  14.746  1.00  5.66           H  
ATOM    399 2HG  GLU A  25      18.158   4.401  14.514  1.00  5.66           H  
ATOM    400  N   ASN A  26      21.155   4.421  10.412  1.00  6.00           N  
ATOM    401  CA  ASN A  26      21.903   4.016   9.219  1.00  6.00           C  
ATOM    402  C   ASN A  26      22.854   2.858   9.542  1.00  6.00           C  
ATOM    403  O   ASN A  26      23.763   3.009  10.361  1.00  6.00           O  
ATOM    404  CB  ASN A  26      22.646   5.231   8.672  1.00  6.00           C  
ATOM    405  CG  ASN A  26      23.320   5.040   7.340  1.00  6.00           C  
ATOM    406  OD1 ASN A  26      22.671   4.761   6.323  1.00  6.00           O  
ATOM    407  ND2 ASN A  26      24.618   5.204   7.321  1.00  6.00           N  
ATOM    408  H   ASN A  26      21.524   5.167  10.983  1.00  6.00           H  
ATOM    409  HA  ASN A  26      21.197   3.655   8.465  1.00  6.00           H  
ATOM    410 1HB  ASN A  26      21.943   6.059   8.581  1.00  6.00           H  
ATOM    411 2HB  ASN A  26      23.404   5.534   9.395  1.00  6.00           H  
ATOM    412 1HD2 ASN A  26      25.126   5.105   6.468  1.00  6.00           H  
ATOM    413 2HD2 ASN A  26      25.104   5.437   8.165  1.00  6.00           H  
ATOM    414  N   ILE A  27      22.631   1.701   8.929  1.00  6.27           N  
ATOM    415  CA  ILE A  27      23.434   0.513   9.215  1.00  6.27           C  
ATOM    416  C   ILE A  27      24.894   0.597   8.741  1.00  6.27           C  
ATOM    417  O   ILE A  27      25.217   0.975   7.605  1.00  6.27           O  
ATOM    418  CB  ILE A  27      22.742  -0.755   8.702  1.00  6.27           C  
ATOM    419  CG1 ILE A  27      21.405  -0.928   9.435  1.00  6.27           C  
ATOM    420  CG2 ILE A  27      23.609  -1.930   8.915  1.00  6.27           C  
ATOM    421  CD1 ILE A  27      21.542  -1.071  10.918  1.00  6.27           C  
ATOM    422  H   ILE A  27      21.856   1.635   8.271  1.00  6.27           H  
ATOM    423  HA  ILE A  27      23.467   0.409  10.298  1.00  6.27           H  
ATOM    424  HB  ILE A  27      22.524  -0.653   7.646  1.00  6.27           H  
ATOM    425 1HG1 ILE A  27      20.783  -0.055   9.247  1.00  6.27           H  
ATOM    426 2HG1 ILE A  27      20.899  -1.812   9.056  1.00  6.27           H  
ATOM    427 1HG2 ILE A  27      23.106  -2.829   8.557  1.00  6.27           H  
ATOM    428 2HG2 ILE A  27      24.546  -1.810   8.381  1.00  6.27           H  
ATOM    429 3HG2 ILE A  27      23.805  -2.017   9.973  1.00  6.27           H  
ATOM    430 1HD1 ILE A  27      20.560  -1.173  11.354  1.00  6.27           H  
ATOM    431 2HD1 ILE A  27      22.141  -1.952  11.153  1.00  6.27           H  
ATOM    432 3HD1 ILE A  27      22.024  -0.182  11.324  1.00  6.27           H  
ATOM    433  N   ALA A  28      25.784   0.225   9.659  1.00  6.54           N  
ATOM    434  CA  ALA A  28      27.229   0.306   9.497  1.00  6.54           C  
ATOM    435  C   ALA A  28      27.880  -0.756   8.614  1.00  6.54           C  
ATOM    436  O   ALA A  28      28.490  -1.699   9.113  1.00  6.54           O  
ATOM    437  CB  ALA A  28      27.884   0.232  10.861  1.00  6.54           C  
ATOM    438  H   ALA A  28      25.427  -0.096  10.547  1.00  6.54           H  
ATOM    439  HA  ALA A  28      27.446   1.278   9.054  1.00  6.54           H  
ATOM    440 1HB  ALA A  28      28.964   0.358  10.752  1.00  6.54           H  
ATOM    441 2HB  ALA A  28      27.488   1.024  11.499  1.00  6.54           H  
ATOM    442 3HB  ALA A  28      27.675  -0.737  11.311  1.00  6.54           H  
ATOM    443  N   TYR A  29      27.811  -0.554   7.299  1.00  6.83           N  
ATOM    444  CA  TYR A  29      28.474  -1.479   6.360  1.00  6.83           C  
ATOM    445  C   TYR A  29      29.872  -0.961   5.954  1.00  6.83           C  
ATOM    446  O   TYR A  29      30.515  -1.487   5.034  1.00  6.83           O  
ATOM    447  CB  TYR A  29      27.630  -1.753   5.118  1.00  6.83           C  
ATOM    448  CG  TYR A  29      26.389  -2.572   5.376  1.00  6.83           C  
ATOM    449  CD1 TYR A  29      25.189  -1.955   5.413  1.00  6.83           C  
ATOM    450  CD2 TYR A  29      26.471  -3.944   5.565  1.00  6.83           C  
ATOM    451  CE1 TYR A  29      24.031  -2.673   5.633  1.00  6.83           C  
ATOM    452  CE2 TYR A  29      25.323  -4.676   5.785  1.00  6.83           C  
ATOM    453  CZ  TYR A  29      24.101  -4.044   5.823  1.00  6.83           C  
ATOM    454  OH  TYR A  29      22.945  -4.769   6.040  1.00  6.83           O  
ATOM    455  H   TYR A  29      27.231   0.221   6.975  1.00  6.83           H  
ATOM    456  HA  TYR A  29      28.620  -2.432   6.869  1.00  6.83           H  
ATOM    457 1HB  TYR A  29      27.321  -0.804   4.674  1.00  6.83           H  
ATOM    458 2HB  TYR A  29      28.234  -2.275   4.375  1.00  6.83           H  
ATOM    459  HD1 TYR A  29      25.160  -0.892   5.258  1.00  6.83           H  
ATOM    460  HD2 TYR A  29      27.439  -4.444   5.534  1.00  6.83           H  
ATOM    461  HE1 TYR A  29      23.069  -2.158   5.655  1.00  6.83           H  
ATOM    462  HE2 TYR A  29      25.384  -5.753   5.926  1.00  6.83           H  
ATOM    463  HH  TYR A  29      23.152  -5.705   6.083  1.00  6.83           H  
ATOM    464  N   ASN A  30      30.314   0.078   6.664  1.00  7.03           N  
ATOM    465  CA  ASN A  30      31.650   0.662   6.585  1.00  7.03           C  
ATOM    466  C   ASN A  30      32.211   0.902   5.180  1.00  7.03           C  
ATOM    467  O   ASN A  30      31.716   1.751   4.427  1.00  7.03           O  
ATOM    468  CB  ASN A  30      32.592  -0.175   7.432  1.00  7.03           C  
ATOM    469  CG  ASN A  30      32.198  -0.157   8.906  1.00  7.03           C  
ATOM    470  OD1 ASN A  30      31.540   0.779   9.383  1.00  7.03           O  
ATOM    471  ND2 ASN A  30      32.587  -1.178   9.627  1.00  7.03           N  
ATOM    472  H   ASN A  30      29.684   0.446   7.359  1.00  7.03           H  
ATOM    473  HA  ASN A  30      31.597   1.645   7.056  1.00  7.03           H  
ATOM    474 1HB  ASN A  30      32.584  -1.210   7.085  1.00  7.03           H  
ATOM    475 2HB  ASN A  30      33.615   0.204   7.343  1.00  7.03           H  
ATOM    476 1HD2 ASN A  30      32.355  -1.222  10.600  1.00  7.03           H  
ATOM    477 2HD2 ASN A  30      33.113  -1.915   9.205  1.00  7.03           H  
ATOM    478  N   ASP A  31      33.254   0.124   4.847  1.00  7.00           N  
ATOM    479  CA  ASP A  31      34.049   0.211   3.623  1.00  7.00           C  
ATOM    480  C   ASP A  31      33.228   0.057   2.355  1.00  7.00           C  
ATOM    481  O   ASP A  31      33.656   0.482   1.274  1.00  7.00           O  
ATOM    482  CB  ASP A  31      35.141  -0.859   3.639  1.00  7.00           C  
ATOM    483  CG  ASP A  31      36.236  -0.585   4.672  1.00  7.00           C  
ATOM    484  OD1 ASP A  31      36.277   0.501   5.204  1.00  7.00           O  
ATOM    485  OD2 ASP A  31      37.018  -1.471   4.921  1.00  7.00           O  
ATOM    486  H   ASP A  31      33.541  -0.572   5.514  1.00  7.00           H  
ATOM    487  HA  ASP A  31      34.525   1.192   3.597  1.00  7.00           H  
ATOM    488 1HB  ASP A  31      34.692  -1.829   3.854  1.00  7.00           H  
ATOM    489 2HB  ASP A  31      35.599  -0.925   2.652  1.00  7.00           H  
ATOM    490  N   GLY A  32      32.022  -0.507   2.481  1.00  6.61           N  
ATOM    491  CA  GLY A  32      31.129  -0.677   1.345  1.00  6.61           C  
ATOM    492  C   GLY A  32      30.841   0.670   0.669  1.00  6.61           C  
ATOM    493  O   GLY A  32      30.504   0.701  -0.514  1.00  6.61           O  
ATOM    494  H   GLY A  32      31.700  -0.824   3.399  1.00  6.61           H  
ATOM    495 1HA  GLY A  32      31.574  -1.366   0.628  1.00  6.61           H  
ATOM    496 2HA  GLY A  32      30.194  -1.122   1.689  1.00  6.61           H  
ATOM    497  N   ASP A  33      31.053   1.781   1.399  1.00  5.97           N  
ATOM    498  CA  ASP A  33      30.866   3.141   0.910  1.00  5.97           C  
ATOM    499  C   ASP A  33      31.589   3.399  -0.411  1.00  5.97           C  
ATOM    500  O   ASP A  33      31.067   4.108  -1.275  1.00  5.97           O  
ATOM    501  CB  ASP A  33      31.410   4.121   1.962  1.00  5.97           C  
ATOM    502  CG  ASP A  33      31.210   5.635   1.671  1.00  5.97           C  
ATOM    503  OD1 ASP A  33      30.088   6.088   1.671  1.00  5.97           O  
ATOM    504  OD2 ASP A  33      32.192   6.314   1.460  1.00  5.97           O  
ATOM    505  H   ASP A  33      31.343   1.673   2.374  1.00  5.97           H  
ATOM    506  HA  ASP A  33      29.799   3.310   0.764  1.00  5.97           H  
ATOM    507 1HB  ASP A  33      30.947   3.893   2.921  1.00  5.97           H  
ATOM    508 2HB  ASP A  33      32.477   3.939   2.085  1.00  5.97           H  
ATOM    509  N   GLU A  34      32.811   2.874  -0.583  1.00  5.26           N  
ATOM    510  CA  GLU A  34      33.507   3.172  -1.834  1.00  5.26           C  
ATOM    511  C   GLU A  34      32.767   2.602  -3.028  1.00  5.26           C  
ATOM    512  O   GLU A  34      32.530   3.290  -4.027  1.00  5.26           O  
ATOM    513  CB  GLU A  34      34.928   2.624  -1.853  1.00  5.26           C  
ATOM    514  CG  GLU A  34      35.635   2.912  -3.174  1.00  5.26           C  
ATOM    515  CD  GLU A  34      37.043   2.414  -3.259  1.00  5.26           C  
ATOM    516  OE1 GLU A  34      37.550   1.890  -2.294  1.00  5.26           O  
ATOM    517  OE2 GLU A  34      37.609   2.539  -4.328  1.00  5.26           O  
ATOM    518  H   GLU A  34      33.210   2.250   0.122  1.00  5.26           H  
ATOM    519  HA  GLU A  34      33.552   4.255  -1.949  1.00  5.26           H  
ATOM    520 1HB  GLU A  34      35.505   3.070  -1.045  1.00  5.26           H  
ATOM    521 2HB  GLU A  34      34.910   1.544  -1.695  1.00  5.26           H  
ATOM    522 1HG  GLU A  34      35.057   2.448  -3.974  1.00  5.26           H  
ATOM    523 2HG  GLU A  34      35.628   3.988  -3.346  1.00  5.26           H  
ATOM    524  N   VAL A  35      32.404   1.334  -2.916  1.00  4.64           N  
ATOM    525  CA  VAL A  35      31.728   0.631  -3.982  1.00  4.64           C  
ATOM    526  C   VAL A  35      30.371   1.235  -4.229  1.00  4.64           C  
ATOM    527  O   VAL A  35      29.975   1.454  -5.376  1.00  4.64           O  
ATOM    528  CB  VAL A  35      31.584  -0.851  -3.628  1.00  4.64           C  
ATOM    529  CG1 VAL A  35      30.697  -1.540  -4.651  1.00  4.64           C  
ATOM    530  CG2 VAL A  35      32.963  -1.494  -3.587  1.00  4.64           C  
ATOM    531  H   VAL A  35      32.605   0.849  -2.051  1.00  4.64           H  
ATOM    532  HA  VAL A  35      32.324   0.722  -4.890  1.00  4.64           H  
ATOM    533  HB  VAL A  35      31.104  -0.941  -2.648  1.00  4.64           H  
ATOM    534 1HG1 VAL A  35      30.581  -2.586  -4.388  1.00  4.64           H  
ATOM    535 2HG1 VAL A  35      29.726  -1.059  -4.646  1.00  4.64           H  
ATOM    536 3HG1 VAL A  35      31.139  -1.458  -5.643  1.00  4.64           H  
ATOM    537 1HG2 VAL A  35      32.865  -2.547  -3.327  1.00  4.64           H  
ATOM    538 2HG2 VAL A  35      33.435  -1.402  -4.565  1.00  4.64           H  
ATOM    539 3HG2 VAL A  35      33.576  -0.987  -2.837  1.00  4.64           H  
ATOM    540  N   GLU A  36      29.659   1.518  -3.148  1.00  4.17           N  
ATOM    541  CA  GLU A  36      28.335   2.079  -3.259  1.00  4.17           C  
ATOM    542  C   GLU A  36      28.350   3.436  -3.951  1.00  4.17           C  
ATOM    543  O   GLU A  36      27.521   3.690  -4.823  1.00  4.17           O  
ATOM    544  CB  GLU A  36      27.734   2.162  -1.860  1.00  4.17           C  
ATOM    545  CG  GLU A  36      27.397   0.789  -1.293  1.00  4.17           C  
ATOM    546  CD  GLU A  36      27.002   0.808   0.135  1.00  4.17           C  
ATOM    547  OE1 GLU A  36      27.026   1.856   0.736  1.00  4.17           O  
ATOM    548  OE2 GLU A  36      26.707  -0.243   0.653  1.00  4.17           O  
ATOM    549  H   GLU A  36      30.044   1.324  -2.224  1.00  4.17           H  
ATOM    550  HA  GLU A  36      27.729   1.397  -3.856  1.00  4.17           H  
ATOM    551 1HB  GLU A  36      28.448   2.639  -1.190  1.00  4.17           H  
ATOM    552 2HB  GLU A  36      26.834   2.773  -1.867  1.00  4.17           H  
ATOM    553 1HG  GLU A  36      26.570   0.376  -1.873  1.00  4.17           H  
ATOM    554 2HG  GLU A  36      28.248   0.129  -1.428  1.00  4.17           H  
ATOM    555  N   ASN A  37      29.326   4.288  -3.652  1.00  3.86           N  
ATOM    556  CA  ASN A  37      29.369   5.563  -4.347  1.00  3.86           C  
ATOM    557  C   ASN A  37      29.686   5.376  -5.828  1.00  3.86           C  
ATOM    558  O   ASN A  37      29.105   6.050  -6.688  1.00  3.86           O  
ATOM    559  CB  ASN A  37      30.361   6.489  -3.690  1.00  3.86           C  
ATOM    560  CG  ASN A  37      29.844   7.060  -2.398  1.00  3.86           C  
ATOM    561  OD1 ASN A  37      28.626   7.132  -2.172  1.00  3.86           O  
ATOM    562  ND2 ASN A  37      30.740   7.477  -1.549  1.00  3.86           N  
ATOM    563  H   ASN A  37      30.009   4.078  -2.920  1.00  3.86           H  
ATOM    564  HA  ASN A  37      28.382   6.022  -4.282  1.00  3.86           H  
ATOM    565 1HB  ASN A  37      31.281   5.931  -3.480  1.00  3.86           H  
ATOM    566 2HB  ASN A  37      30.615   7.301  -4.367  1.00  3.86           H  
ATOM    567 1HD2 ASN A  37      30.457   7.875  -0.670  1.00  3.86           H  
ATOM    568 2HD2 ASN A  37      31.711   7.392  -1.760  1.00  3.86           H  
ATOM    569  N   ARG A  38      30.562   4.417  -6.150  1.00  3.70           N  
ATOM    570  CA  ARG A  38      30.877   4.180  -7.551  1.00  3.70           C  
ATOM    571  C   ARG A  38      29.632   3.690  -8.295  1.00  3.70           C  
ATOM    572  O   ARG A  38      29.330   4.165  -9.393  1.00  3.70           O  
ATOM    573  CB  ARG A  38      32.007   3.161  -7.675  1.00  3.70           C  
ATOM    574  CG  ARG A  38      33.401   3.667  -7.241  1.00  3.70           C  
ATOM    575  CD  ARG A  38      34.460   2.604  -7.371  1.00  3.70           C  
ATOM    576  NE  ARG A  38      35.774   3.052  -6.875  1.00  3.70           N  
ATOM    577  CZ  ARG A  38      36.654   3.786  -7.561  1.00  3.70           C  
ATOM    578  NH1 ARG A  38      36.397   4.198  -8.786  1.00  3.70           N  
ATOM    579  NH2 ARG A  38      37.784   4.078  -6.966  1.00  3.70           N  
ATOM    580  H   ARG A  38      31.041   3.880  -5.421  1.00  3.70           H  
ATOM    581  HA  ARG A  38      31.204   5.119  -7.997  1.00  3.70           H  
ATOM    582 1HB  ARG A  38      31.774   2.293  -7.060  1.00  3.70           H  
ATOM    583 2HB  ARG A  38      32.078   2.820  -8.706  1.00  3.70           H  
ATOM    584 1HG  ARG A  38      33.688   4.509  -7.868  1.00  3.70           H  
ATOM    585 2HG  ARG A  38      33.368   3.992  -6.207  1.00  3.70           H  
ATOM    586 1HD  ARG A  38      34.159   1.732  -6.787  1.00  3.70           H  
ATOM    587 2HD  ARG A  38      34.569   2.319  -8.416  1.00  3.70           H  
ATOM    588  HE  ARG A  38      36.083   2.771  -5.929  1.00  3.70           H  
ATOM    589 1HH1 ARG A  38      35.520   3.957  -9.226  1.00  3.70           H  
ATOM    590 2HH1 ARG A  38      37.077   4.753  -9.285  1.00  3.70           H  
ATOM    591 1HH2 ARG A  38      37.927   3.717  -6.009  1.00  3.70           H  
ATOM    592 2HH2 ARG A  38      38.487   4.628  -7.431  1.00  3.70           H  
ATOM    593  N   ILE A  39      28.865   2.798  -7.663  1.00  3.67           N  
ATOM    594  CA  ILE A  39      27.647   2.282  -8.271  1.00  3.67           C  
ATOM    595  C   ILE A  39      26.584   3.352  -8.409  1.00  3.67           C  
ATOM    596  O   ILE A  39      25.892   3.426  -9.430  1.00  3.67           O  
ATOM    597  CB  ILE A  39      27.075   1.083  -7.526  1.00  3.67           C  
ATOM    598  CG1 ILE A  39      28.017  -0.115  -7.680  1.00  3.67           C  
ATOM    599  CG2 ILE A  39      25.715   0.787  -8.080  1.00  3.67           C  
ATOM    600  CD1 ILE A  39      27.661  -1.251  -6.806  1.00  3.67           C  
ATOM    601  H   ILE A  39      29.158   2.444  -6.752  1.00  3.67           H  
ATOM    602  HA  ILE A  39      27.898   1.936  -9.272  1.00  3.67           H  
ATOM    603  HB  ILE A  39      27.003   1.311  -6.459  1.00  3.67           H  
ATOM    604 1HG1 ILE A  39      28.005  -0.457  -8.715  1.00  3.67           H  
ATOM    605 2HG1 ILE A  39      29.030   0.202  -7.430  1.00  3.67           H  
ATOM    606 1HG2 ILE A  39      25.284  -0.059  -7.579  1.00  3.67           H  
ATOM    607 2HG2 ILE A  39      25.074   1.654  -7.948  1.00  3.67           H  
ATOM    608 3HG2 ILE A  39      25.817   0.574  -9.128  1.00  3.67           H  
ATOM    609 1HD1 ILE A  39      28.370  -2.068  -6.955  1.00  3.67           H  
ATOM    610 2HD1 ILE A  39      27.680  -0.935  -5.765  1.00  3.67           H  
ATOM    611 3HD1 ILE A  39      26.673  -1.577  -7.066  1.00  3.67           H  
ATOM    612  N   ALA A  40      26.417   4.172  -7.374  1.00  3.76           N  
ATOM    613  CA  ALA A  40      25.427   5.223  -7.437  1.00  3.76           C  
ATOM    614  C   ALA A  40      25.710   6.128  -8.624  1.00  3.76           C  
ATOM    615  O   ALA A  40      24.784   6.503  -9.352  1.00  3.76           O  
ATOM    616  CB  ALA A  40      25.455   6.045  -6.157  1.00  3.76           C  
ATOM    617  H   ALA A  40      26.981   4.064  -6.535  1.00  3.76           H  
ATOM    618  HA  ALA A  40      24.446   4.766  -7.567  1.00  3.76           H  
ATOM    619 1HB  ALA A  40      24.703   6.828  -6.210  1.00  3.76           H  
ATOM    620 2HB  ALA A  40      25.262   5.417  -5.296  1.00  3.76           H  
ATOM    621 3HB  ALA A  40      26.442   6.493  -6.048  1.00  3.76           H  
ATOM    622  N   ALA A  41      26.997   6.443  -8.853  1.00  3.96           N  
ATOM    623  CA  ALA A  41      27.393   7.275  -9.983  1.00  3.96           C  
ATOM    624  C   ALA A  41      27.068   6.605 -11.315  1.00  3.96           C  
ATOM    625  O   ALA A  41      26.551   7.244 -12.236  1.00  3.96           O  
ATOM    626  CB  ALA A  41      28.881   7.571  -9.905  1.00  3.96           C  
ATOM    627  H   ALA A  41      27.721   6.118  -8.206  1.00  3.96           H  
ATOM    628  HA  ALA A  41      26.836   8.209  -9.926  1.00  3.96           H  
ATOM    629 1HB  ALA A  41      29.168   8.213 -10.733  1.00  3.96           H  
ATOM    630 2HB  ALA A  41      29.102   8.069  -8.961  1.00  3.96           H  
ATOM    631 3HB  ALA A  41      29.439   6.640  -9.959  1.00  3.96           H  
ATOM    632  N   VAL A  42      27.318   5.299 -11.408  1.00  4.30           N  
ATOM    633  CA  VAL A  42      27.032   4.581 -12.643  1.00  4.30           C  
ATOM    634  C   VAL A  42      25.566   4.575 -12.989  1.00  4.30           C  
ATOM    635  O   VAL A  42      25.179   4.834 -14.130  1.00  4.30           O  
ATOM    636  CB  VAL A  42      27.500   3.127 -12.556  1.00  4.30           C  
ATOM    637  CG1 VAL A  42      26.960   2.374 -13.735  1.00  4.30           C  
ATOM    638  CG2 VAL A  42      29.014   3.085 -12.567  1.00  4.30           C  
ATOM    639  H   VAL A  42      27.757   4.810 -10.624  1.00  4.30           H  
ATOM    640  HA  VAL A  42      27.576   5.070 -13.452  1.00  4.30           H  
ATOM    641  HB  VAL A  42      27.119   2.665 -11.646  1.00  4.30           H  
ATOM    642 1HG1 VAL A  42      27.287   1.336 -13.690  1.00  4.30           H  
ATOM    643 2HG1 VAL A  42      25.887   2.413 -13.709  1.00  4.30           H  
ATOM    644 3HG1 VAL A  42      27.308   2.838 -14.641  1.00  4.30           H  
ATOM    645 1HG2 VAL A  42      29.353   2.048 -12.513  1.00  4.30           H  
ATOM    646 2HG2 VAL A  42      29.381   3.543 -13.482  1.00  4.30           H  
ATOM    647 3HG2 VAL A  42      29.397   3.631 -11.722  1.00  4.30           H  
ATOM    648  N   ILE A  43      24.738   4.295 -12.005  1.00  4.81           N  
ATOM    649  CA  ILE A  43      23.323   4.275 -12.270  1.00  4.81           C  
ATOM    650  C   ILE A  43      22.782   5.660 -12.544  1.00  4.81           C  
ATOM    651  O   ILE A  43      22.030   5.852 -13.494  1.00  4.81           O  
ATOM    652  CB  ILE A  43      22.535   3.675 -11.136  1.00  4.81           C  
ATOM    653  CG1 ILE A  43      22.836   2.229 -10.963  1.00  4.81           C  
ATOM    654  CG2 ILE A  43      21.087   3.816 -11.455  1.00  4.81           C  
ATOM    655  CD1 ILE A  43      22.256   1.766  -9.707  1.00  4.81           C  
ATOM    656  H   ILE A  43      25.103   4.088 -11.074  1.00  4.81           H  
ATOM    657  HA  ILE A  43      23.153   3.678 -13.152  1.00  4.81           H  
ATOM    658  HB  ILE A  43      22.773   4.195 -10.201  1.00  4.81           H  
ATOM    659 1HG1 ILE A  43      22.411   1.658 -11.790  1.00  4.81           H  
ATOM    660 2HG1 ILE A  43      23.918   2.066 -10.941  1.00  4.81           H  
ATOM    661 1HG2 ILE A  43      20.533   3.398 -10.651  1.00  4.81           H  
ATOM    662 2HG2 ILE A  43      20.826   4.866 -11.577  1.00  4.81           H  
ATOM    663 3HG2 ILE A  43      20.871   3.279 -12.368  1.00  4.81           H  
ATOM    664 1HD1 ILE A  43      22.444   0.721  -9.536  1.00  4.81           H  
ATOM    665 2HD1 ILE A  43      22.701   2.345  -8.941  1.00  4.81           H  
ATOM    666 3HD1 ILE A  43      21.193   1.939  -9.719  1.00  4.81           H  
ATOM    667  N   SER A  44      23.186   6.641 -11.735  1.00  5.46           N  
ATOM    668  CA  SER A  44      22.685   7.999 -11.868  1.00  5.46           C  
ATOM    669  C   SER A  44      22.931   8.564 -13.262  1.00  5.46           C  
ATOM    670  O   SER A  44      22.057   9.239 -13.821  1.00  5.46           O  
ATOM    671  CB  SER A  44      23.359   8.899 -10.850  1.00  5.46           C  
ATOM    672  OG  SER A  44      23.022   8.522  -9.546  1.00  5.46           O  
ATOM    673  H   SER A  44      23.837   6.445 -10.975  1.00  5.46           H  
ATOM    674  HA  SER A  44      21.614   7.985 -11.678  1.00  5.46           H  
ATOM    675 1HB  SER A  44      24.442   8.842 -10.979  1.00  5.46           H  
ATOM    676 2HB  SER A  44      23.061   9.929 -11.025  1.00  5.46           H  
ATOM    677  HG  SER A  44      23.441   7.641  -9.418  1.00  5.46           H  
ATOM    678  N   LYS A  45      24.099   8.250 -13.836  1.00  6.08           N  
ATOM    679  CA  LYS A  45      24.480   8.720 -15.159  1.00  6.08           C  
ATOM    680  C   LYS A  45      23.886   7.905 -16.317  1.00  6.08           C  
ATOM    681  O   LYS A  45      24.003   8.314 -17.475  1.00  6.08           O  
ATOM    682  CB  LYS A  45      26.002   8.697 -15.281  1.00  6.08           C  
ATOM    683  CG  LYS A  45      26.728   9.684 -14.368  1.00  6.08           C  
ATOM    684  CD  LYS A  45      28.238   9.555 -14.519  1.00  6.08           C  
ATOM    685  CE  LYS A  45      28.981  10.518 -13.605  1.00  6.08           C  
ATOM    686  NZ  LYS A  45      30.464  10.396 -13.756  1.00  6.08           N  
ATOM    687  H   LYS A  45      24.782   7.698 -13.311  1.00  6.08           H  
ATOM    688  HA  LYS A  45      24.132   9.746 -15.265  1.00  6.08           H  
ATOM    689 1HB  LYS A  45      26.360   7.691 -15.029  1.00  6.08           H  
ATOM    690 2HB  LYS A  45      26.292   8.900 -16.309  1.00  6.08           H  
ATOM    691 1HG  LYS A  45      26.430  10.699 -14.627  1.00  6.08           H  
ATOM    692 2HG  LYS A  45      26.451   9.498 -13.332  1.00  6.08           H  
ATOM    693 1HD  LYS A  45      28.529   8.532 -14.266  1.00  6.08           H  
ATOM    694 2HD  LYS A  45      28.520   9.751 -15.552  1.00  6.08           H  
ATOM    695 1HE  LYS A  45      28.684  11.538 -13.841  1.00  6.08           H  
ATOM    696 2HE  LYS A  45      28.713  10.301 -12.569  1.00  6.08           H  
ATOM    697 1HZ  LYS A  45      30.923  11.046 -13.133  1.00  6.08           H  
ATOM    698 2HZ  LYS A  45      30.749   9.454 -13.529  1.00  6.08           H  
ATOM    699 3HZ  LYS A  45      30.725  10.604 -14.710  1.00  6.08           H  
ATOM    700  N   ALA A  46      23.291   6.744 -16.034  1.00  6.45           N  
ATOM    701  CA  ALA A  46      22.763   5.907 -17.101  1.00  6.45           C  
ATOM    702  C   ALA A  46      21.361   6.365 -17.463  1.00  6.45           C  
ATOM    703  O   ALA A  46      20.537   6.594 -16.582  1.00  6.45           O  
ATOM    704  CB  ALA A  46      22.754   4.445 -16.670  1.00  6.45           C  
ATOM    705  H   ALA A  46      23.161   6.445 -15.071  1.00  6.45           H  
ATOM    706  HA  ALA A  46      23.397   6.022 -17.974  1.00  6.45           H  
ATOM    707 1HB  ALA A  46      22.363   3.819 -17.478  1.00  6.45           H  
ATOM    708 2HB  ALA A  46      23.770   4.139 -16.429  1.00  6.45           H  
ATOM    709 3HB  ALA A  46      22.134   4.346 -15.797  1.00  6.45           H  
ATOM    710  N   GLN A  47      21.065   6.470 -18.751  1.00  6.42           N  
ATOM    711  CA  GLN A  47      19.733   6.872 -19.175  1.00  6.42           C  
ATOM    712  C   GLN A  47      18.763   5.691 -19.111  1.00  6.42           C  
ATOM    713  O   GLN A  47      17.590   5.853 -18.773  1.00  6.42           O  
ATOM    714  CB  GLN A  47      19.792   7.435 -20.592  1.00  6.42           C  
ATOM    715  CG  GLN A  47      20.667   8.685 -20.707  1.00  6.42           C  
ATOM    716  CD  GLN A  47      20.208   9.825 -19.815  1.00  6.42           C  
ATOM    717  OE1 GLN A  47      19.031  10.196 -19.804  1.00  6.42           O  
ATOM    718  NE2 GLN A  47      21.143  10.386 -19.050  1.00  6.42           N  
ATOM    719  H   GLN A  47      21.789   6.281 -19.445  1.00  6.42           H  
ATOM    720  HA  GLN A  47      19.372   7.648 -18.502  1.00  6.42           H  
ATOM    721 1HB  GLN A  47      20.199   6.673 -21.263  1.00  6.42           H  
ATOM    722 2HB  GLN A  47      18.787   7.676 -20.935  1.00  6.42           H  
ATOM    723 1HG  GLN A  47      21.686   8.413 -20.414  1.00  6.42           H  
ATOM    724 2HG  GLN A  47      20.656   9.031 -21.740  1.00  6.42           H  
ATOM    725 1HE2 GLN A  47      20.904  11.140 -18.436  1.00  6.42           H  
ATOM    726 2HE2 GLN A  47      22.090  10.047 -19.085  1.00  6.42           H  
ATOM    727  N   ASP A  48      19.270   4.498 -19.415  1.00  6.03           N  
ATOM    728  CA  ASP A  48      18.489   3.262 -19.385  1.00  6.03           C  
ATOM    729  C   ASP A  48      18.975   2.352 -18.266  1.00  6.03           C  
ATOM    730  O   ASP A  48      20.023   1.712 -18.375  1.00  6.03           O  
ATOM    731  CB  ASP A  48      18.542   2.536 -20.732  1.00  6.03           C  
ATOM    732  CG  ASP A  48      17.693   1.216 -20.801  1.00  6.03           C  
ATOM    733  OD1 ASP A  48      17.333   0.641 -19.766  1.00  6.03           O  
ATOM    734  OD2 ASP A  48      17.423   0.792 -21.903  1.00  6.03           O  
ATOM    735  H   ASP A  48      20.249   4.444 -19.713  1.00  6.03           H  
ATOM    736  HA  ASP A  48      17.449   3.516 -19.180  1.00  6.03           H  
ATOM    737 1HB  ASP A  48      18.186   3.211 -21.511  1.00  6.03           H  
ATOM    738 2HB  ASP A  48      19.585   2.300 -20.968  1.00  6.03           H  
ATOM    739  N   VAL A  49      18.196   2.268 -17.197  1.00  5.53           N  
ATOM    740  CA  VAL A  49      18.598   1.502 -16.028  1.00  5.53           C  
ATOM    741  C   VAL A  49      17.814   0.194 -15.878  1.00  5.53           C  
ATOM    742  O   VAL A  49      17.742  -0.373 -14.784  1.00  5.53           O  
ATOM    743  CB  VAL A  49      18.455   2.372 -14.759  1.00  5.53           C  
ATOM    744  CG1 VAL A  49      19.423   3.547 -14.835  1.00  5.53           C  
ATOM    745  CG2 VAL A  49      17.051   2.874 -14.640  1.00  5.53           C  
ATOM    746  H   VAL A  49      17.324   2.782 -17.183  1.00  5.53           H  
ATOM    747  HA  VAL A  49      19.649   1.254 -16.146  1.00  5.53           H  
ATOM    748  HB  VAL A  49      18.702   1.784 -13.888  1.00  5.53           H  
ATOM    749 1HG1 VAL A  49      19.331   4.164 -13.940  1.00  5.53           H  
ATOM    750 2HG1 VAL A  49      20.434   3.162 -14.906  1.00  5.53           H  
ATOM    751 3HG1 VAL A  49      19.204   4.161 -15.711  1.00  5.53           H  
ATOM    752 1HG2 VAL A  49      16.948   3.481 -13.735  1.00  5.53           H  
ATOM    753 2HG2 VAL A  49      16.794   3.476 -15.514  1.00  5.53           H  
ATOM    754 3HG2 VAL A  49      16.390   2.027 -14.579  1.00  5.53           H  
ATOM    755  N   SER A  50      17.271  -0.322 -16.990  1.00  5.12           N  
ATOM    756  CA  SER A  50      16.544  -1.597 -16.952  1.00  5.12           C  
ATOM    757  C   SER A  50      17.475  -2.782 -16.697  1.00  5.12           C  
ATOM    758  O   SER A  50      18.700  -2.670 -16.828  1.00  5.12           O  
ATOM    759  CB  SER A  50      15.743  -1.811 -18.227  1.00  5.12           C  
ATOM    760  OG  SER A  50      16.572  -1.989 -19.339  1.00  5.12           O  
ATOM    761  H   SER A  50      17.364   0.171 -17.894  1.00  5.12           H  
ATOM    762  HA  SER A  50      15.842  -1.562 -16.130  1.00  5.12           H  
ATOM    763 1HB  SER A  50      15.107  -2.689 -18.103  1.00  5.12           H  
ATOM    764 2HB  SER A  50      15.091  -0.957 -18.393  1.00  5.12           H  
ATOM    765  HG  SER A  50      16.887  -1.076 -19.576  1.00  5.12           H  
ATOM    766  N   LEU A  51      16.905  -3.952 -16.392  1.00  4.91           N  
ATOM    767  CA  LEU A  51      17.746  -5.104 -16.040  1.00  4.91           C  
ATOM    768  C   LEU A  51      18.758  -5.524 -17.065  1.00  4.91           C  
ATOM    769  O   LEU A  51      19.851  -5.955 -16.711  1.00  4.91           O  
ATOM    770  CB  LEU A  51      16.930  -6.367 -15.869  1.00  4.91           C  
ATOM    771  CG  LEU A  51      16.057  -6.501 -14.739  1.00  4.91           C  
ATOM    772  CD1 LEU A  51      15.307  -7.799 -14.967  1.00  4.91           C  
ATOM    773  CD2 LEU A  51      16.872  -6.485 -13.463  1.00  4.91           C  
ATOM    774  H   LEU A  51      15.880  -4.014 -16.332  1.00  4.91           H  
ATOM    775  HA  LEU A  51      18.262  -4.874 -15.114  1.00  4.91           H  
ATOM    776 1HB  LEU A  51      16.302  -6.479 -16.756  1.00  4.91           H  
ATOM    777 2HB  LEU A  51      17.618  -7.211 -15.844  1.00  4.91           H  
ATOM    778  HG  LEU A  51      15.336  -5.691 -14.709  1.00  4.91           H  
ATOM    779 1HD1 LEU A  51      14.638  -7.979 -14.196  1.00  4.91           H  
ATOM    780 2HD1 LEU A  51      14.755  -7.719 -15.906  1.00  4.91           H  
ATOM    781 3HD1 LEU A  51      16.018  -8.619 -15.025  1.00  4.91           H  
ATOM    782 1HD2 LEU A  51      16.213  -6.611 -12.628  1.00  4.91           H  
ATOM    783 2HD2 LEU A  51      17.599  -7.288 -13.475  1.00  4.91           H  
ATOM    784 3HD2 LEU A  51      17.393  -5.533 -13.370  1.00  4.91           H  
ATOM    785  N   PHE A  52      18.387  -5.449 -18.324  1.00  4.91           N  
ATOM    786  CA  PHE A  52      19.239  -5.934 -19.386  1.00  4.91           C  
ATOM    787  C   PHE A  52      19.977  -4.811 -20.106  1.00  4.91           C  
ATOM    788  O   PHE A  52      20.537  -5.035 -21.182  1.00  4.91           O  
ATOM    789  CB  PHE A  52      18.390  -6.713 -20.387  1.00  4.91           C  
ATOM    790  CG  PHE A  52      17.689  -7.940 -19.819  1.00  4.91           C  
ATOM    791  CD1 PHE A  52      18.098  -8.511 -18.648  1.00  4.91           C  
ATOM    792  CD2 PHE A  52      16.622  -8.507 -20.475  1.00  4.91           C  
ATOM    793  CE1 PHE A  52      17.478  -9.628 -18.128  1.00  4.91           C  
ATOM    794  CE2 PHE A  52      15.988  -9.626 -19.972  1.00  4.91           C  
ATOM    795  CZ  PHE A  52      16.425 -10.192 -18.798  1.00  4.91           C  
ATOM    796  H   PHE A  52      17.481  -5.056 -18.544  1.00  4.91           H  
ATOM    797  HA  PHE A  52      19.978  -6.606 -18.955  1.00  4.91           H  
ATOM    798 1HB  PHE A  52      17.633  -6.049 -20.800  1.00  4.91           H  
ATOM    799 2HB  PHE A  52      19.026  -7.045 -21.209  1.00  4.91           H  
ATOM    800  HD1 PHE A  52      18.923  -8.064 -18.134  1.00  4.91           H  
ATOM    801  HD2 PHE A  52      16.279  -8.063 -21.404  1.00  4.91           H  
ATOM    802  HE1 PHE A  52      17.834 -10.063 -17.193  1.00  4.91           H  
ATOM    803  HE2 PHE A  52      15.147 -10.062 -20.516  1.00  4.91           H  
ATOM    804  HZ  PHE A  52      15.937 -11.080 -18.411  1.00  4.91           H  
ATOM    805  N   SER A  53      19.956  -3.600 -19.551  1.00  5.09           N  
ATOM    806  CA  SER A  53      20.546  -2.479 -20.261  1.00  5.09           C  
ATOM    807  C   SER A  53      22.048  -2.584 -20.513  1.00  5.09           C  
ATOM    808  O   SER A  53      22.830  -2.720 -19.563  1.00  5.09           O  
ATOM    809  CB  SER A  53      20.327  -1.203 -19.498  1.00  5.09           C  
ATOM    810  OG  SER A  53      20.992  -0.107 -20.116  1.00  5.09           O  
ATOM    811  H   SER A  53      19.512  -3.439 -18.642  1.00  5.09           H  
ATOM    812  HA  SER A  53      19.987  -2.406 -21.182  1.00  5.09           H  
ATOM    813 1HB  SER A  53      19.260  -0.996 -19.445  1.00  5.09           H  
ATOM    814 2HB  SER A  53      20.678  -1.317 -18.470  1.00  5.09           H  
ATOM    815  HG  SER A  53      20.696   0.685 -19.596  1.00  5.09           H  
ATOM    816  N   PRO A  54      22.499  -2.369 -21.764  1.00  5.38           N  
ATOM    817  CA  PRO A  54      23.880  -2.390 -22.163  1.00  5.38           C  
ATOM    818  C   PRO A  54      24.597  -1.175 -21.606  1.00  5.38           C  
ATOM    819  O   PRO A  54      25.822  -1.114 -21.589  1.00  5.38           O  
ATOM    820  CB  PRO A  54      23.798  -2.358 -23.695  1.00  5.38           C  
ATOM    821  CG  PRO A  54      22.502  -1.655 -23.994  1.00  5.38           C  
ATOM    822  CD  PRO A  54      21.563  -2.060 -22.879  1.00  5.38           C  
ATOM    823  HA  PRO A  54      24.341  -3.314 -21.816  1.00  5.38           H  
ATOM    824 1HB  PRO A  54      24.672  -1.833 -24.106  1.00  5.38           H  
ATOM    825 2HB  PRO A  54      23.828  -3.387 -24.092  1.00  5.38           H  
ATOM    826 1HG  PRO A  54      22.670  -0.566 -24.026  1.00  5.38           H  
ATOM    827 2HG  PRO A  54      22.132  -1.946 -24.987  1.00  5.38           H  
ATOM    828 1HD  PRO A  54      20.934  -1.179 -22.649  1.00  5.38           H  
ATOM    829 2HD  PRO A  54      20.977  -2.952 -23.163  1.00  5.38           H  
ATOM    830  N   GLU A  55      23.845  -0.177 -21.155  1.00  5.70           N  
ATOM    831  CA  GLU A  55      24.487   1.032 -20.699  1.00  5.70           C  
ATOM    832  C   GLU A  55      25.130   0.770 -19.354  1.00  5.70           C  
ATOM    833  O   GLU A  55      26.270   1.167 -19.117  1.00  5.70           O  
ATOM    834  CB  GLU A  55      23.474   2.156 -20.627  1.00  5.70           C  
ATOM    835  CG  GLU A  55      24.032   3.520 -20.369  1.00  5.70           C  
ATOM    836  CD  GLU A  55      22.947   4.496 -20.436  1.00  5.70           C  
ATOM    837  OE1 GLU A  55      21.837   4.067 -20.610  1.00  5.70           O  
ATOM    838  OE2 GLU A  55      23.173   5.663 -20.318  1.00  5.70           O  
ATOM    839  H   GLU A  55      22.830  -0.237 -21.093  1.00  5.70           H  
ATOM    840  HA  GLU A  55      25.268   1.305 -21.409  1.00  5.70           H  
ATOM    841 1HB  GLU A  55      22.909   2.193 -21.558  1.00  5.70           H  
ATOM    842 2HB  GLU A  55      22.760   1.944 -19.826  1.00  5.70           H  
ATOM    843 1HG  GLU A  55      24.486   3.544 -19.376  1.00  5.70           H  
ATOM    844 2HG  GLU A  55      24.796   3.757 -21.108  1.00  5.70           H  
ATOM    845  N   LEU A  56      24.413   0.066 -18.478  1.00  6.04           N  
ATOM    846  CA  LEU A  56      24.972  -0.265 -17.181  1.00  6.04           C  
ATOM    847  C   LEU A  56      26.053  -1.326 -17.354  1.00  6.04           C  
ATOM    848  O   LEU A  56      27.082  -1.276 -16.685  1.00  6.04           O  
ATOM    849  CB  LEU A  56      23.885  -0.739 -16.209  1.00  6.04           C  
ATOM    850  CG  LEU A  56      22.869   0.347 -15.755  1.00  6.04           C  
ATOM    851  CD1 LEU A  56      21.801  -0.281 -14.923  1.00  6.04           C  
ATOM    852  CD2 LEU A  56      23.568   1.391 -14.949  1.00  6.04           C  
ATOM    853  H   LEU A  56      23.482  -0.244 -18.728  1.00  6.04           H  
ATOM    854  HA  LEU A  56      25.434   0.629 -16.762  1.00  6.04           H  
ATOM    855 1HB  LEU A  56      23.319  -1.541 -16.691  1.00  6.04           H  
ATOM    856 2HB  LEU A  56      24.366  -1.144 -15.318  1.00  6.04           H  
ATOM    857  HG  LEU A  56      22.404   0.808 -16.635  1.00  6.04           H  
ATOM    858 1HD1 LEU A  56      21.098   0.474 -14.597  1.00  6.04           H  
ATOM    859 2HD1 LEU A  56      21.282  -1.036 -15.518  1.00  6.04           H  
ATOM    860 3HD1 LEU A  56      22.255  -0.746 -14.049  1.00  6.04           H  
ATOM    861 1HD2 LEU A  56      22.837   2.127 -14.651  1.00  6.04           H  
ATOM    862 2HD2 LEU A  56      24.013   0.936 -14.066  1.00  6.04           H  
ATOM    863 3HD2 LEU A  56      24.344   1.864 -15.551  1.00  6.04           H  
ATOM    864  N   LYS A  57      25.868  -2.254 -18.311  1.00  6.42           N  
ATOM    865  CA  LYS A  57      26.876  -3.299 -18.528  1.00  6.42           C  
ATOM    866  C   LYS A  57      28.240  -2.697 -18.911  1.00  6.42           C  
ATOM    867  O   LYS A  57      29.288  -3.148 -18.432  1.00  6.42           O  
ATOM    868  CB  LYS A  57      26.417  -4.270 -19.614  1.00  6.42           C  
ATOM    869  CG  LYS A  57      25.250  -5.204 -19.227  1.00  6.42           C  
ATOM    870  CD  LYS A  57      24.836  -6.083 -20.422  1.00  6.42           C  
ATOM    871  CE  LYS A  57      23.744  -7.076 -20.082  1.00  6.42           C  
ATOM    872  NZ  LYS A  57      23.306  -7.807 -21.296  1.00  6.42           N  
ATOM    873  H   LYS A  57      24.998  -2.270 -18.849  1.00  6.42           H  
ATOM    874  HA  LYS A  57      27.002  -3.853 -17.598  1.00  6.42           H  
ATOM    875 1HB  LYS A  57      26.135  -3.706 -20.491  1.00  6.42           H  
ATOM    876 2HB  LYS A  57      27.258  -4.900 -19.906  1.00  6.42           H  
ATOM    877 1HG  LYS A  57      25.546  -5.840 -18.394  1.00  6.42           H  
ATOM    878 2HG  LYS A  57      24.398  -4.602 -18.918  1.00  6.42           H  
ATOM    879 1HD  LYS A  57      24.476  -5.463 -21.232  1.00  6.42           H  
ATOM    880 2HD  LYS A  57      25.706  -6.635 -20.782  1.00  6.42           H  
ATOM    881 1HE  LYS A  57      24.137  -7.798 -19.366  1.00  6.42           H  
ATOM    882 2HE  LYS A  57      22.883  -6.567 -19.641  1.00  6.42           H  
ATOM    883 1HZ  LYS A  57      22.593  -8.509 -21.052  1.00  6.42           H  
ATOM    884 2HZ  LYS A  57      22.925  -7.159 -21.967  1.00  6.42           H  
ATOM    885 3HZ  LYS A  57      24.095  -8.299 -21.728  1.00  6.42           H  
ATOM    886  N   LYS A  58      28.220  -1.607 -19.690  1.00  6.87           N  
ATOM    887  CA  LYS A  58      29.446  -0.918 -20.110  1.00  6.87           C  
ATOM    888  C   LYS A  58      30.217  -0.300 -18.952  1.00  6.87           C  
ATOM    889  O   LYS A  58      31.389   0.050 -19.102  1.00  6.87           O  
ATOM    890  CB  LYS A  58      29.153   0.193 -21.126  1.00  6.87           C  
ATOM    891  CG  LYS A  58      28.735  -0.274 -22.509  1.00  6.87           C  
ATOM    892  CD  LYS A  58      29.854  -0.956 -23.239  1.00  6.87           C  
ATOM    893  CE  LYS A  58      29.439  -1.261 -24.663  1.00  6.87           C  
ATOM    894  NZ  LYS A  58      28.264  -2.160 -24.695  1.00  6.87           N  
ATOM    895  H   LYS A  58      27.328  -1.283 -20.070  1.00  6.87           H  
ATOM    896  HA  LYS A  58      30.095  -1.651 -20.586  1.00  6.87           H  
ATOM    897 1HB  LYS A  58      28.344   0.821 -20.737  1.00  6.87           H  
ATOM    898 2HB  LYS A  58      30.031   0.828 -21.229  1.00  6.87           H  
ATOM    899 1HG  LYS A  58      27.968  -1.009 -22.418  1.00  6.87           H  
ATOM    900 2HG  LYS A  58      28.353   0.560 -23.095  1.00  6.87           H  
ATOM    901 1HD  LYS A  58      30.743  -0.326 -23.238  1.00  6.87           H  
ATOM    902 2HD  LYS A  58      30.087  -1.900 -22.740  1.00  6.87           H  
ATOM    903 1HE  LYS A  58      29.193  -0.338 -25.182  1.00  6.87           H  
ATOM    904 2HE  LYS A  58      30.266  -1.748 -25.176  1.00  6.87           H  
ATOM    905 1HZ  LYS A  58      28.004  -2.383 -25.652  1.00  6.87           H  
ATOM    906 2HZ  LYS A  58      28.474  -3.046 -24.222  1.00  6.87           H  
ATOM    907 3HZ  LYS A  58      27.488  -1.725 -24.231  1.00  6.87           H  
ATOM    908  N   HIS A  59      29.562  -0.130 -17.810  1.00  7.34           N  
ATOM    909  CA  HIS A  59      30.183   0.468 -16.653  1.00  7.34           C  
ATOM    910  C   HIS A  59      30.540  -0.557 -15.587  1.00  7.34           C  
ATOM    911  O   HIS A  59      30.840  -0.190 -14.450  1.00  7.34           O  
ATOM    912  CB  HIS A  59      29.280   1.515 -16.051  1.00  7.34           C  
ATOM    913  CG  HIS A  59      29.043   2.730 -16.892  1.00  7.34           C  
ATOM    914  ND1 HIS A  59      28.098   2.783 -17.895  1.00  7.34           N  
ATOM    915  CD2 HIS A  59      29.625   3.950 -16.857  1.00  7.34           C  
ATOM    916  CE1 HIS A  59      28.110   3.981 -18.443  1.00  7.34           C  
ATOM    917  NE2 HIS A  59      29.031   4.713 -17.832  1.00  7.34           N  
ATOM    918  H   HIS A  59      28.603  -0.458 -17.709  1.00  7.34           H  
ATOM    919  HA  HIS A  59      31.108   0.956 -16.952  1.00  7.34           H  
ATOM    920 1HB  HIS A  59      28.314   1.048 -15.866  1.00  7.34           H  
ATOM    921 2HB  HIS A  59      29.689   1.824 -15.102  1.00  7.34           H  
ATOM    922  HD1 HIS A  59      27.460   2.052 -18.197  1.00  7.34           H  
ATOM    923  HD2 HIS A  59      30.411   4.375 -16.233  1.00  7.34           H  
ATOM    924  HE1 HIS A  59      27.425   4.217 -19.260  1.00  7.34           H  
ATOM    925  N   PHE A  60      30.576  -1.837 -15.961  1.00  7.67           N  
ATOM    926  CA  PHE A  60      30.975  -2.874 -15.021  1.00  7.67           C  
ATOM    927  C   PHE A  60      32.298  -2.688 -14.320  1.00  7.67           C  
ATOM    928  O   PHE A  60      32.324  -2.630 -13.095  1.00  7.67           O  
ATOM    929  CB  PHE A  60      30.999  -4.197 -15.781  1.00  7.67           C  
ATOM    930  CG  PHE A  60      31.971  -5.205 -15.239  1.00  7.67           C  
ATOM    931  CD1 PHE A  60      31.954  -5.703 -13.993  1.00  7.67           C  
ATOM    932  CD2 PHE A  60      32.963  -5.654 -16.110  1.00  7.67           C  
ATOM    933  CE1 PHE A  60      32.933  -6.624 -13.612  1.00  7.67           C  
ATOM    934  CE2 PHE A  60      33.908  -6.564 -15.727  1.00  7.67           C  
ATOM    935  CZ  PHE A  60      33.890  -7.046 -14.465  1.00  7.67           C  
ATOM    936  H   PHE A  60      30.288  -2.108 -16.903  1.00  7.67           H  
ATOM    937  HA  PHE A  60      30.201  -2.931 -14.254  1.00  7.67           H  
ATOM    938 1HB  PHE A  60      30.004  -4.640 -15.759  1.00  7.67           H  
ATOM    939 2HB  PHE A  60      31.243  -4.009 -16.826  1.00  7.67           H  
ATOM    940  HD1 PHE A  60      31.196  -5.369 -13.285  1.00  7.67           H  
ATOM    941  HD2 PHE A  60      32.983  -5.258 -17.125  1.00  7.67           H  
ATOM    942  HE1 PHE A  60      32.929  -7.012 -12.616  1.00  7.67           H  
ATOM    943  HE2 PHE A  60      34.674  -6.892 -16.428  1.00  7.67           H  
ATOM    944  HZ  PHE A  60      34.642  -7.764 -14.140  1.00  7.67           H  
ATOM    945  N   ILE A  61      33.377  -2.510 -15.058  1.00  7.69           N  
ATOM    946  CA  ILE A  61      34.701  -2.291 -14.481  1.00  7.69           C  
ATOM    947  C   ILE A  61      35.157  -3.348 -13.413  1.00  7.69           C  
ATOM    948  O   ILE A  61      36.049  -4.152 -13.695  1.00  7.69           O  
ATOM    949  CB  ILE A  61      34.717  -0.865 -13.892  1.00  7.69           C  
ATOM    950  CG1 ILE A  61      34.458   0.137 -15.032  1.00  7.69           C  
ATOM    951  CG2 ILE A  61      36.074  -0.562 -13.272  1.00  7.69           C  
ATOM    952  CD1 ILE A  61      34.144   1.531 -14.564  1.00  7.69           C  
ATOM    953  H   ILE A  61      33.279  -2.546 -16.061  1.00  7.69           H  
ATOM    954  HA  ILE A  61      35.422  -2.321 -15.297  1.00  7.69           H  
ATOM    955  HB  ILE A  61      33.941  -0.750 -13.140  1.00  7.69           H  
ATOM    956 1HG1 ILE A  61      35.336   0.176 -15.671  1.00  7.69           H  
ATOM    957 2HG1 ILE A  61      33.614  -0.216 -15.624  1.00  7.69           H  
ATOM    958 1HG2 ILE A  61      36.076   0.450 -12.875  1.00  7.69           H  
ATOM    959 2HG2 ILE A  61      36.283  -1.250 -12.473  1.00  7.69           H  
ATOM    960 3HG2 ILE A  61      36.848  -0.655 -14.028  1.00  7.69           H  
ATOM    961 1HD1 ILE A  61      33.967   2.173 -15.428  1.00  7.69           H  
ATOM    962 2HD1 ILE A  61      33.244   1.505 -13.941  1.00  7.69           H  
ATOM    963 3HD1 ILE A  61      34.977   1.922 -13.985  1.00  7.69           H  
ATOM    964  N   ASP A  62      34.574  -3.308 -12.198  1.00  7.30           N  
ATOM    965  CA  ASP A  62      34.944  -4.171 -11.058  1.00  7.30           C  
ATOM    966  C   ASP A  62      33.904  -5.262 -10.693  1.00  7.30           C  
ATOM    967  O   ASP A  62      32.694  -5.103 -10.887  1.00  7.30           O  
ATOM    968  CB  ASP A  62      35.184  -3.309  -9.816  1.00  7.30           C  
ATOM    969  CG  ASP A  62      36.311  -2.308  -9.955  1.00  7.30           C  
ATOM    970  OD1 ASP A  62      37.343  -2.655 -10.469  1.00  7.30           O  
ATOM    971  OD2 ASP A  62      36.118  -1.184  -9.550  1.00  7.30           O  
ATOM    972  H   ASP A  62      33.811  -2.654 -12.097  1.00  7.30           H  
ATOM    973  HA  ASP A  62      35.875  -4.677 -11.313  1.00  7.30           H  
ATOM    974 1HB  ASP A  62      34.265  -2.775  -9.558  1.00  7.30           H  
ATOM    975 2HB  ASP A  62      35.438  -3.951  -8.989  1.00  7.30           H  
ATOM    976  N   TRP A  63      34.375  -6.346 -10.067  1.00  6.60           N  
ATOM    977  CA  TRP A  63      33.494  -7.455  -9.672  1.00  6.60           C  
ATOM    978  C   TRP A  63      32.227  -7.072  -8.874  1.00  6.60           C  
ATOM    979  O   TRP A  63      31.154  -7.567  -9.226  1.00  6.60           O  
ATOM    980  CB  TRP A  63      34.283  -8.563  -8.962  1.00  6.60           C  
ATOM    981  CG  TRP A  63      35.191  -9.304  -9.890  1.00  6.60           C  
ATOM    982  CD1 TRP A  63      35.163  -9.300 -11.256  1.00  6.60           C  
ATOM    983  CD2 TRP A  63      36.288 -10.161  -9.512  1.00  6.60           C  
ATOM    984  NE1 TRP A  63      36.173 -10.087 -11.748  1.00  6.60           N  
ATOM    985  CE2 TRP A  63      36.871 -10.623 -10.693  1.00  6.60           C  
ATOM    986  CE3 TRP A  63      36.818 -10.565  -8.281  1.00  6.60           C  
ATOM    987  CZ2 TRP A  63      37.964 -11.473 -10.684  1.00  6.60           C  
ATOM    988  CZ3 TRP A  63      37.909 -11.423  -8.274  1.00  6.60           C  
ATOM    989  CH2 TRP A  63      38.466 -11.865  -9.445  1.00  6.60           C  
ATOM    990  H   TRP A  63      35.371  -6.423  -9.902  1.00  6.60           H  
ATOM    991  HA  TRP A  63      33.140  -7.916 -10.591  1.00  6.60           H  
ATOM    992 1HB  TRP A  63      34.907  -8.169  -8.179  1.00  6.60           H  
ATOM    993 2HB  TRP A  63      33.596  -9.277  -8.505  1.00  6.60           H  
ATOM    994  HD1 TRP A  63      34.453  -8.748 -11.864  1.00  6.60           H  
ATOM    995  HE1 TRP A  63      36.383 -10.249 -12.721  1.00  6.60           H  
ATOM    996  HE3 TRP A  63      36.380 -10.217  -7.349  1.00  6.60           H  
ATOM    997  HZ2 TRP A  63      38.418 -11.843 -11.603  1.00  6.60           H  
ATOM    998  HZ3 TRP A  63      38.311 -11.739  -7.312  1.00  6.60           H  
ATOM    999  HH2 TRP A  63      39.320 -12.545  -9.405  1.00  6.60           H  
ATOM   1000  N   PRO A  64      32.274  -6.243  -7.801  1.00  5.75           N  
ATOM   1001  CA  PRO A  64      31.119  -5.823  -7.029  1.00  5.75           C  
ATOM   1002  C   PRO A  64      30.061  -5.128  -7.868  1.00  5.75           C  
ATOM   1003  O   PRO A  64      28.892  -5.099  -7.495  1.00  5.75           O  
ATOM   1004  CB  PRO A  64      31.711  -4.863  -6.002  1.00  5.75           C  
ATOM   1005  CG  PRO A  64      33.155  -5.255  -5.905  1.00  5.75           C  
ATOM   1006  CD  PRO A  64      33.526  -5.652  -7.306  1.00  5.75           C  
ATOM   1007  HA  PRO A  64      30.688  -6.711  -6.525  1.00  5.75           H  
ATOM   1008 1HB  PRO A  64      31.583  -3.834  -6.369  1.00  5.75           H  
ATOM   1009 2HB  PRO A  64      31.172  -4.938  -5.049  1.00  5.75           H  
ATOM   1010 1HG  PRO A  64      33.754  -4.413  -5.529  1.00  5.75           H  
ATOM   1011 2HG  PRO A  64      33.276  -6.080  -5.187  1.00  5.75           H  
ATOM   1012 1HD  PRO A  64      33.738  -4.750  -7.854  1.00  5.75           H  
ATOM   1013 2HD  PRO A  64      34.349  -6.332  -7.279  1.00  5.75           H  
ATOM   1014  N   SER A  65      30.448  -4.552  -9.012  1.00  4.94           N  
ATOM   1015  CA  SER A  65      29.467  -3.882  -9.838  1.00  4.94           C  
ATOM   1016  C   SER A  65      28.778  -4.926 -10.679  1.00  4.94           C  
ATOM   1017  O   SER A  65      27.600  -4.810 -10.998  1.00  4.94           O  
ATOM   1018  CB  SER A  65      30.111  -2.839 -10.715  1.00  4.94           C  
ATOM   1019  OG  SER A  65      30.656  -1.795  -9.950  1.00  4.94           O  
ATOM   1020  H   SER A  65      31.404  -4.602  -9.357  1.00  4.94           H  
ATOM   1021  HA  SER A  65      28.723  -3.401  -9.201  1.00  4.94           H  
ATOM   1022 1HB  SER A  65      30.893  -3.318 -11.287  1.00  4.94           H  
ATOM   1023 2HB  SER A  65      29.384  -2.445 -11.422  1.00  4.94           H  
ATOM   1024  HG  SER A  65      31.101  -1.216 -10.582  1.00  4.94           H  
ATOM   1025  N   LEU A  66      29.509  -5.991 -10.997  1.00  4.26           N  
ATOM   1026  CA  LEU A  66      28.929  -7.044 -11.810  1.00  4.26           C  
ATOM   1027  C   LEU A  66      27.845  -7.683 -10.937  1.00  4.26           C  
ATOM   1028  O   LEU A  66      26.692  -7.824 -11.337  1.00  4.26           O  
ATOM   1029  CB  LEU A  66      30.022  -8.064 -12.160  1.00  4.26           C  
ATOM   1030  CG  LEU A  66      29.702  -9.144 -13.115  1.00  4.26           C  
ATOM   1031  CD1 LEU A  66      29.335  -8.537 -14.440  1.00  4.26           C  
ATOM   1032  CD2 LEU A  66      30.923 -10.011 -13.286  1.00  4.26           C  
ATOM   1033  H   LEU A  66      30.489  -6.029 -10.715  1.00  4.26           H  
ATOM   1034  HA  LEU A  66      28.489  -6.622 -12.706  1.00  4.26           H  
ATOM   1035 1HB  LEU A  66      30.825  -7.568 -12.496  1.00  4.26           H  
ATOM   1036 2HB  LEU A  66      30.317  -8.569 -11.252  1.00  4.26           H  
ATOM   1037  HG  LEU A  66      28.872  -9.712 -12.756  1.00  4.26           H  
ATOM   1038 1HD1 LEU A  66      29.094  -9.328 -15.149  1.00  4.26           H  
ATOM   1039 2HD1 LEU A  66      28.494  -7.896 -14.320  1.00  4.26           H  
ATOM   1040 3HD1 LEU A  66      30.170  -7.953 -14.816  1.00  4.26           H  
ATOM   1041 1HD2 LEU A  66      30.692 -10.804 -13.997  1.00  4.26           H  
ATOM   1042 2HD2 LEU A  66      31.747  -9.410 -13.664  1.00  4.26           H  
ATOM   1043 3HD2 LEU A  66      31.209 -10.446 -12.334  1.00  4.26           H  
ATOM   1044  N   TYR A  67      28.203  -7.951  -9.675  1.00  3.73           N  
ATOM   1045  CA  TYR A  67      27.259  -8.488  -8.697  1.00  3.73           C  
ATOM   1046  C   TYR A  67      26.041  -7.617  -8.448  1.00  3.73           C  
ATOM   1047  O   TYR A  67      24.902  -8.095  -8.457  1.00  3.73           O  
ATOM   1048  CB  TYR A  67      27.971  -8.726  -7.373  1.00  3.73           C  
ATOM   1049  CG  TYR A  67      27.020  -8.962  -6.184  1.00  3.73           C  
ATOM   1050  CD1 TYR A  67      25.989  -9.898  -6.225  1.00  3.73           C  
ATOM   1051  CD2 TYR A  67      27.230  -8.234  -5.036  1.00  3.73           C  
ATOM   1052  CE1 TYR A  67      25.174 -10.085  -5.100  1.00  3.73           C  
ATOM   1053  CE2 TYR A  67      26.433  -8.417  -3.933  1.00  3.73           C  
ATOM   1054  CZ  TYR A  67      25.412  -9.333  -3.944  1.00  3.73           C  
ATOM   1055  OH  TYR A  67      24.641  -9.479  -2.786  1.00  3.73           O  
ATOM   1056  H   TYR A  67      29.172  -7.785  -9.408  1.00  3.73           H  
ATOM   1057  HA  TYR A  67      26.908  -9.451  -9.065  1.00  3.73           H  
ATOM   1058 1HB  TYR A  67      28.624  -9.590  -7.466  1.00  3.73           H  
ATOM   1059 2HB  TYR A  67      28.600  -7.868  -7.139  1.00  3.73           H  
ATOM   1060  HD1 TYR A  67      25.811 -10.480  -7.129  1.00  3.73           H  
ATOM   1061  HD2 TYR A  67      28.039  -7.504  -5.005  1.00  3.73           H  
ATOM   1062  HE1 TYR A  67      24.365 -10.816  -5.127  1.00  3.73           H  
ATOM   1063  HE2 TYR A  67      26.620  -7.829  -3.034  1.00  3.73           H  
ATOM   1064  HH  TYR A  67      23.998 -10.212  -2.860  1.00  3.73           H  
ATOM   1065  N   HIS A  68      26.265  -6.345  -8.195  1.00  3.32           N  
ATOM   1066  CA  HIS A  68      25.173  -5.446  -7.903  1.00  3.32           C  
ATOM   1067  C   HIS A  68      24.323  -4.971  -9.073  1.00  3.32           C  
ATOM   1068  O   HIS A  68      23.136  -4.703  -8.889  1.00  3.32           O  
ATOM   1069  CB  HIS A  68      25.700  -4.237  -7.174  1.00  3.32           C  
ATOM   1070  CG  HIS A  68      26.000  -4.470  -5.701  1.00  3.32           C  
ATOM   1071  ND1 HIS A  68      24.998  -4.767  -4.773  1.00  3.32           N  
ATOM   1072  CD2 HIS A  68      27.152  -4.398  -4.989  1.00  3.32           C  
ATOM   1073  CE1 HIS A  68      25.540  -4.886  -3.575  1.00  3.32           C  
ATOM   1074  NE2 HIS A  68      26.837  -4.663  -3.679  1.00  3.32           N  
ATOM   1075  H   HIS A  68      27.220  -5.982  -8.167  1.00  3.32           H  
ATOM   1076  HA  HIS A  68      24.502  -5.947  -7.221  1.00  3.32           H  
ATOM   1077 1HB  HIS A  68      26.627  -3.941  -7.658  1.00  3.32           H  
ATOM   1078 2HB  HIS A  68      25.021  -3.430  -7.307  1.00  3.32           H  
ATOM   1079  HD2 HIS A  68      28.144  -4.170  -5.367  1.00  3.32           H  
ATOM   1080  HE1 HIS A  68      25.008  -5.119  -2.652  1.00  3.32           H  
ATOM   1081  HE2 HIS A  68      27.504  -4.682  -2.922  1.00  3.32           H  
ATOM   1082  N   LEU A  69      24.898  -4.845 -10.263  1.00  2.99           N  
ATOM   1083  CA  LEU A  69      24.134  -4.323 -11.383  1.00  2.99           C  
ATOM   1084  C   LEU A  69      23.735  -5.312 -12.476  1.00  2.99           C  
ATOM   1085  O   LEU A  69      22.693  -5.111 -13.108  1.00  2.99           O  
ATOM   1086  CB  LEU A  69      24.920  -3.192 -12.056  1.00  2.99           C  
ATOM   1087  CG  LEU A  69      25.232  -1.993 -11.168  1.00  2.99           C  
ATOM   1088  CD1 LEU A  69      26.072  -0.969 -11.943  1.00  2.99           C  
ATOM   1089  CD2 LEU A  69      23.939  -1.401 -10.708  1.00  2.99           C  
ATOM   1090  H   LEU A  69      25.880  -5.063 -10.401  1.00  2.99           H  
ATOM   1091  HA  LEU A  69      23.222  -3.900 -10.980  1.00  2.99           H  
ATOM   1092 1HB  LEU A  69      25.864  -3.596 -12.416  1.00  2.99           H  
ATOM   1093 2HB  LEU A  69      24.353  -2.834 -12.915  1.00  2.99           H  
ATOM   1094  HG  LEU A  69      25.818  -2.321 -10.301  1.00  2.99           H  
ATOM   1095 1HD1 LEU A  69      26.296  -0.116 -11.309  1.00  2.99           H  
ATOM   1096 2HD1 LEU A  69      27.006  -1.433 -12.267  1.00  2.99           H  
ATOM   1097 3HD1 LEU A  69      25.516  -0.631 -12.816  1.00  2.99           H  
ATOM   1098 1HD2 LEU A  69      24.145  -0.569 -10.077  1.00  2.99           H  
ATOM   1099 2HD2 LEU A  69      23.358  -1.072 -11.572  1.00  2.99           H  
ATOM   1100 3HD2 LEU A  69      23.371  -2.146 -10.150  1.00  2.99           H  
ATOM   1101  N   ASN A  70      24.551  -6.344 -12.732  1.00  2.71           N  
ATOM   1102  CA  ASN A  70      24.364  -7.205 -13.897  1.00  2.71           C  
ATOM   1103  C   ASN A  70      23.065  -7.971 -13.938  1.00  2.71           C  
ATOM   1104  O   ASN A  70      22.569  -8.503 -12.942  1.00  2.71           O  
ATOM   1105  CB  ASN A  70      25.506  -8.173 -14.061  1.00  2.71           C  
ATOM   1106  CG  ASN A  70      25.603  -8.777 -15.477  1.00  2.71           C  
ATOM   1107  OD1 ASN A  70      24.996  -9.806 -15.829  1.00  2.71           O  
ATOM   1108  ND2 ASN A  70      26.364  -8.107 -16.319  1.00  2.71           N  
ATOM   1109  H   ASN A  70      25.358  -6.540 -12.142  1.00  2.71           H  
ATOM   1110  HA  ASN A  70      24.363  -6.560 -14.776  1.00  2.71           H  
ATOM   1111 1HB  ASN A  70      26.409  -7.645 -13.844  1.00  2.71           H  
ATOM   1112 2HB  ASN A  70      25.416  -8.980 -13.331  1.00  2.71           H  
ATOM   1113 1HD2 ASN A  70      26.473  -8.431 -17.258  1.00  2.71           H  
ATOM   1114 2HD2 ASN A  70      26.824  -7.267 -16.024  1.00  2.71           H  
ATOM   1115  N   ALA A  71      22.590  -8.118 -15.159  1.00  2.47           N  
ATOM   1116  CA  ALA A  71      21.390  -8.846 -15.504  1.00  2.47           C  
ATOM   1117  C   ALA A  71      21.403 -10.279 -15.002  1.00  2.47           C  
ATOM   1118  O   ALA A  71      20.358 -10.829 -14.671  1.00  2.47           O  
ATOM   1119  CB  ALA A  71      21.262  -8.882 -16.995  1.00  2.47           C  
ATOM   1120  H   ALA A  71      23.081  -7.654 -15.908  1.00  2.47           H  
ATOM   1121  HA  ALA A  71      20.536  -8.323 -15.067  1.00  2.47           H  
ATOM   1122 1HB  ALA A  71      20.368  -9.403 -17.231  1.00  2.47           H  
ATOM   1123 2HB  ALA A  71      21.230  -7.877 -17.386  1.00  2.47           H  
ATOM   1124 3HB  ALA A  71      22.115  -9.408 -17.424  1.00  2.47           H  
ATOM   1125  N   SER A  72      22.584 -10.889 -14.912  1.00  2.28           N  
ATOM   1126  CA  SER A  72      22.716 -12.265 -14.470  1.00  2.28           C  
ATOM   1127  C   SER A  72      22.101 -12.438 -13.087  1.00  2.28           C  
ATOM   1128  O   SER A  72      21.506 -13.461 -12.779  1.00  2.28           O  
ATOM   1129  CB  SER A  72      24.174 -12.646 -14.400  1.00  2.28           C  
ATOM   1130  OG  SER A  72      24.779 -12.578 -15.665  1.00  2.28           O  
ATOM   1131  H   SER A  72      23.424 -10.392 -15.180  1.00  2.28           H  
ATOM   1132  HA  SER A  72      22.195 -12.914 -15.176  1.00  2.28           H  
ATOM   1133 1HB  SER A  72      24.683 -11.980 -13.715  1.00  2.28           H  
ATOM   1134 2HB  SER A  72      24.263 -13.661 -14.001  1.00  2.28           H  
ATOM   1135  HG  SER A  72      24.832 -11.620 -15.869  1.00  2.28           H  
ATOM   1136  N   ARG A  73      22.221 -11.433 -12.227  1.00  2.12           N  
ATOM   1137  CA  ARG A  73      21.670 -11.546 -10.890  1.00  2.12           C  
ATOM   1138  C   ARG A  73      20.157 -11.789 -10.913  1.00  2.12           C  
ATOM   1139  O   ARG A  73      19.613 -12.475 -10.049  1.00  2.12           O  
ATOM   1140  CB  ARG A  73      22.027 -10.334 -10.074  1.00  2.12           C  
ATOM   1141  CG  ARG A  73      21.538 -10.376  -8.667  1.00  2.12           C  
ATOM   1142  CD  ARG A  73      22.159  -9.352  -7.865  1.00  2.12           C  
ATOM   1143  NE  ARG A  73      21.534  -9.220  -6.579  1.00  2.12           N  
ATOM   1144  CZ  ARG A  73      21.969  -8.383  -5.641  1.00  2.12           C  
ATOM   1145  NH1 ARG A  73      23.024  -7.662  -5.892  1.00  2.12           N  
ATOM   1146  NH2 ARG A  73      21.348  -8.285  -4.477  1.00  2.12           N  
ATOM   1147  H   ARG A  73      22.656 -10.554 -12.506  1.00  2.12           H  
ATOM   1148  HA  ARG A  73      22.141 -12.399 -10.404  1.00  2.12           H  
ATOM   1149 1HB  ARG A  73      23.117 -10.223 -10.044  1.00  2.12           H  
ATOM   1150 2HB  ARG A  73      21.622  -9.438 -10.549  1.00  2.12           H  
ATOM   1151 1HG  ARG A  73      20.483 -10.196  -8.664  1.00  2.12           H  
ATOM   1152 2HG  ARG A  73      21.756 -11.351  -8.226  1.00  2.12           H  
ATOM   1153 1HD  ARG A  73      23.191  -9.646  -7.696  1.00  2.12           H  
ATOM   1154 2HD  ARG A  73      22.135  -8.389  -8.374  1.00  2.12           H  
ATOM   1155  HE  ARG A  73      20.717  -9.778  -6.383  1.00  2.12           H  
ATOM   1156 1HH1 ARG A  73      23.511  -7.757  -6.809  1.00  2.12           H  
ATOM   1157 2HH1 ARG A  73      23.379  -7.023  -5.190  1.00  2.12           H  
ATOM   1158 1HH2 ARG A  73      20.532  -8.849  -4.276  1.00  2.12           H  
ATOM   1159 2HH2 ARG A  73      21.694  -7.651  -3.771  1.00  2.12           H  
ATOM   1160  N   ALA A  74      19.466 -11.237 -11.917  1.00  2.02           N  
ATOM   1161  CA  ALA A  74      18.017 -11.357 -12.064  1.00  2.02           C  
ATOM   1162  C   ALA A  74      17.592 -12.810 -12.211  1.00  2.02           C  
ATOM   1163  O   ALA A  74      16.456 -13.176 -11.881  1.00  2.02           O  
ATOM   1164  CB  ALA A  74      17.541 -10.584 -13.278  1.00  2.02           C  
ATOM   1165  H   ALA A  74      19.966 -10.743 -12.650  1.00  2.02           H  
ATOM   1166  HA  ALA A  74      17.552 -10.945 -11.169  1.00  2.02           H  
ATOM   1167 1HB  ALA A  74      16.457 -10.660 -13.355  1.00  2.02           H  
ATOM   1168 2HB  ALA A  74      17.827  -9.547 -13.174  1.00  2.02           H  
ATOM   1169 3HB  ALA A  74      17.991 -10.997 -14.174  1.00  2.02           H  
ATOM   1170  N   ASN A  75      18.513 -13.649 -12.695  1.00  1.96           N  
ATOM   1171  CA  ASN A  75      18.251 -15.048 -12.943  1.00  1.96           C  
ATOM   1172  C   ASN A  75      17.888 -15.769 -11.652  1.00  1.96           C  
ATOM   1173  O   ASN A  75      17.241 -16.807 -11.704  1.00  1.96           O  
ATOM   1174  CB  ASN A  75      19.449 -15.705 -13.592  1.00  1.96           C  
ATOM   1175  CG  ASN A  75      19.667 -15.263 -14.991  1.00  1.96           C  
ATOM   1176  OD1 ASN A  75      18.761 -14.740 -15.662  1.00  1.96           O  
ATOM   1177  ND2 ASN A  75      20.876 -15.472 -15.458  1.00  1.96           N  
ATOM   1178  H   ASN A  75      19.457 -13.317 -12.887  1.00  1.96           H  
ATOM   1179  HA  ASN A  75      17.402 -15.128 -13.619  1.00  1.96           H  
ATOM   1180 1HB  ASN A  75      20.331 -15.493 -13.033  1.00  1.96           H  
ATOM   1181 2HB  ASN A  75      19.323 -16.788 -13.583  1.00  1.96           H  
ATOM   1182 1HD2 ASN A  75      21.125 -15.230 -16.389  1.00  1.96           H  
ATOM   1183 2HD2 ASN A  75      21.580 -15.889 -14.859  1.00  1.96           H  
ATOM   1184  N   ILE A  76      18.292 -15.221 -10.489  1.00  1.97           N  
ATOM   1185  CA  ILE A  76      18.003 -15.869  -9.216  1.00  1.97           C  
ATOM   1186  C   ILE A  76      16.484 -15.879  -8.967  1.00  1.97           C  
ATOM   1187  O   ILE A  76      15.982 -16.755  -8.268  1.00  1.97           O  
ATOM   1188  CB  ILE A  76      18.730 -15.149  -8.049  1.00  1.97           C  
ATOM   1189  CG1 ILE A  76      18.805 -16.035  -6.826  1.00  1.97           C  
ATOM   1190  CG2 ILE A  76      17.985 -13.906  -7.623  1.00  1.97           C  
ATOM   1191  CD1 ILE A  76      19.669 -17.260  -6.990  1.00  1.97           C  
ATOM   1192  H   ILE A  76      18.803 -14.338 -10.487  1.00  1.97           H  
ATOM   1193  HA  ILE A  76      18.356 -16.889  -9.246  1.00  1.97           H  
ATOM   1194  HB  ILE A  76      19.736 -14.874  -8.369  1.00  1.97           H  
ATOM   1195 1HG1 ILE A  76      19.191 -15.448  -5.994  1.00  1.97           H  
ATOM   1196 2HG1 ILE A  76      17.798 -16.345  -6.590  1.00  1.97           H  
ATOM   1197 1HG2 ILE A  76      18.522 -13.415  -6.812  1.00  1.97           H  
ATOM   1198 2HG2 ILE A  76      17.893 -13.232  -8.461  1.00  1.97           H  
ATOM   1199 3HG2 ILE A  76      17.014 -14.196  -7.275  1.00  1.97           H  
ATOM   1200 1HD1 ILE A  76      19.651 -17.829  -6.063  1.00  1.97           H  
ATOM   1201 2HD1 ILE A  76      19.289 -17.873  -7.807  1.00  1.97           H  
ATOM   1202 3HD1 ILE A  76      20.695 -16.959  -7.208  1.00  1.97           H  
ATOM   1203  N   LEU A  77      15.750 -14.895  -9.514  1.00  2.06           N  
ATOM   1204  CA  LEU A  77      14.307 -14.879  -9.350  1.00  2.06           C  
ATOM   1205  C   LEU A  77      13.522 -15.138 -10.621  1.00  2.06           C  
ATOM   1206  O   LEU A  77      12.344 -15.473 -10.537  1.00  2.06           O  
ATOM   1207  CB  LEU A  77      13.752 -13.610  -8.745  1.00  2.06           C  
ATOM   1208  CG  LEU A  77      14.148 -13.232  -7.352  1.00  2.06           C  
ATOM   1209  CD1 LEU A  77      13.409 -11.999  -7.018  1.00  2.06           C  
ATOM   1210  CD2 LEU A  77      13.838 -14.354  -6.378  1.00  2.06           C  
ATOM   1211  H   LEU A  77      16.192 -14.193 -10.103  1.00  2.06           H  
ATOM   1212  HA  LEU A  77      14.054 -15.675  -8.657  1.00  2.06           H  
ATOM   1213 1HB  LEU A  77      14.070 -12.793  -9.383  1.00  2.06           H  
ATOM   1214 2HB  LEU A  77      12.681 -13.668  -8.768  1.00  2.06           H  
ATOM   1215  HG  LEU A  77      15.193 -12.993  -7.327  1.00  2.06           H  
ATOM   1216 1HD1 LEU A  77      13.679 -11.659  -6.020  1.00  2.06           H  
ATOM   1217 2HD1 LEU A  77      13.631 -11.243  -7.745  1.00  2.06           H  
ATOM   1218 3HD1 LEU A  77      12.355 -12.219  -7.053  1.00  2.06           H  
ATOM   1219 1HD2 LEU A  77      14.117 -14.053  -5.372  1.00  2.06           H  
ATOM   1220 2HD2 LEU A  77      12.772 -14.572  -6.407  1.00  2.06           H  
ATOM   1221 3HD2 LEU A  77      14.399 -15.250  -6.656  1.00  2.06           H  
ATOM   1222  N   ARG A  78      14.144 -15.003 -11.797  1.00  2.21           N  
ATOM   1223  CA  ARG A  78      13.422 -15.193 -13.067  1.00  2.21           C  
ATOM   1224  C   ARG A  78      12.498 -16.447 -13.105  1.00  2.21           C  
ATOM   1225  O   ARG A  78      11.381 -16.328 -13.615  1.00  2.21           O  
ATOM   1226  CB  ARG A  78      14.368 -15.147 -14.264  1.00  2.21           C  
ATOM   1227  CG  ARG A  78      13.697 -15.219 -15.673  1.00  2.21           C  
ATOM   1228  CD  ARG A  78      12.844 -14.050 -16.060  1.00  2.21           C  
ATOM   1229  NE  ARG A  78      13.624 -12.818 -16.260  1.00  2.21           N  
ATOM   1230  CZ  ARG A  78      13.099 -11.621 -16.632  1.00  2.21           C  
ATOM   1231  NH1 ARG A  78      11.818 -11.501 -16.878  1.00  2.21           N  
ATOM   1232  NH2 ARG A  78      13.872 -10.564 -16.753  1.00  2.21           N  
ATOM   1233  H   ARG A  78      15.115 -14.695 -11.820  1.00  2.21           H  
ATOM   1234  HA  ARG A  78      12.775 -14.339 -13.201  1.00  2.21           H  
ATOM   1235 1HB  ARG A  78      14.943 -14.220 -14.221  1.00  2.21           H  
ATOM   1236 2HB  ARG A  78      15.084 -15.958 -14.214  1.00  2.21           H  
ATOM   1237 1HG  ARG A  78      14.481 -15.246 -16.418  1.00  2.21           H  
ATOM   1238 2HG  ARG A  78      13.078 -16.121 -15.742  1.00  2.21           H  
ATOM   1239 1HD  ARG A  78      12.335 -14.284 -16.997  1.00  2.21           H  
ATOM   1240 2HD  ARG A  78      12.096 -13.867 -15.289  1.00  2.21           H  
ATOM   1241  HE  ARG A  78      14.619 -12.859 -16.080  1.00  2.21           H  
ATOM   1242 1HH1 ARG A  78      11.193 -12.313 -16.800  1.00  2.21           H  
ATOM   1243 2HH1 ARG A  78      11.440 -10.609 -17.152  1.00  2.21           H  
ATOM   1244 1HH2 ARG A  78      14.865 -10.640 -16.580  1.00  2.21           H  
ATOM   1245 2HH2 ARG A  78      13.475  -9.678 -17.036  1.00  2.21           H  
ATOM   1246  N   PRO A  79      12.862 -17.647 -12.558  1.00  2.42           N  
ATOM   1247  CA  PRO A  79      12.023 -18.843 -12.527  1.00  2.42           C  
ATOM   1248  C   PRO A  79      10.674 -18.623 -11.838  1.00  2.42           C  
ATOM   1249  O   PRO A  79       9.730 -19.392 -12.036  1.00  2.42           O  
ATOM   1250  CB  PRO A  79      12.867 -19.821 -11.709  1.00  2.42           C  
ATOM   1251  CG  PRO A  79      14.268 -19.401 -11.909  1.00  2.42           C  
ATOM   1252  CD  PRO A  79      14.230 -17.907 -11.991  1.00  2.42           C  
ATOM   1253  HA  PRO A  79      11.881 -19.213 -13.553  1.00  2.42           H  
ATOM   1254 1HB  PRO A  79      12.561 -19.779 -10.661  1.00  2.42           H  
ATOM   1255 2HB  PRO A  79      12.690 -20.815 -12.032  1.00  2.42           H  
ATOM   1256 1HG  PRO A  79      14.852 -19.753 -11.055  1.00  2.42           H  
ATOM   1257 2HG  PRO A  79      14.688 -19.876 -12.801  1.00  2.42           H  
ATOM   1258 1HD  PRO A  79      14.346 -17.564 -10.967  1.00  2.42           H  
ATOM   1259 2HD  PRO A  79      15.023 -17.553 -12.647  1.00  2.42           H  
ATOM   1260  N   PHE A  80      10.585 -17.576 -11.018  1.00  2.67           N  
ATOM   1261  CA  PHE A  80       9.393 -17.265 -10.265  1.00  2.67           C  
ATOM   1262  C   PHE A  80       8.616 -16.107 -10.870  1.00  2.67           C  
ATOM   1263  O   PHE A  80       7.686 -15.585 -10.263  1.00  2.67           O  
ATOM   1264  CB  PHE A  80       9.808 -16.975  -8.839  1.00  2.67           C  
ATOM   1265  CG  PHE A  80      10.483 -18.146  -8.329  1.00  2.67           C  
ATOM   1266  CD1 PHE A  80      11.844 -18.141  -8.191  1.00  2.67           C  
ATOM   1267  CD2 PHE A  80       9.788 -19.298  -8.075  1.00  2.67           C  
ATOM   1268  CE1 PHE A  80      12.498 -19.262  -7.800  1.00  2.67           C  
ATOM   1269  CE2 PHE A  80      10.450 -20.435  -7.687  1.00  2.67           C  
ATOM   1270  CZ  PHE A  80      11.820 -20.409  -7.555  1.00  2.67           C  
ATOM   1271  H   PHE A  80      11.371 -16.948 -10.901  1.00  2.67           H  
ATOM   1272  HA  PHE A  80       8.747 -18.143 -10.266  1.00  2.67           H  
ATOM   1273 1HB  PHE A  80      10.502 -16.144  -8.814  1.00  2.67           H  
ATOM   1274 2HB  PHE A  80       8.972 -16.741  -8.222  1.00  2.67           H  
ATOM   1275  HD1 PHE A  80      12.396 -17.234  -8.413  1.00  2.67           H  
ATOM   1276  HD2 PHE A  80       8.707 -19.298  -8.203  1.00  2.67           H  
ATOM   1277  HE1 PHE A  80      13.543 -19.248  -7.704  1.00  2.67           H  
ATOM   1278  HE2 PHE A  80       9.904 -21.358  -7.490  1.00  2.67           H  
ATOM   1279  HZ  PHE A  80      12.360 -21.304  -7.252  1.00  2.67           H  
ATOM   1280  N   GLN A  81       8.929 -15.734 -12.107  1.00  2.87           N  
ATOM   1281  CA  GLN A  81       8.179 -14.658 -12.746  1.00  2.87           C  
ATOM   1282  C   GLN A  81       6.687 -14.966 -12.761  1.00  2.87           C  
ATOM   1283  O   GLN A  81       5.863 -14.077 -12.602  1.00  2.87           O  
ATOM   1284  CB  GLN A  81       8.690 -14.374 -14.155  1.00  2.87           C  
ATOM   1285  CG  GLN A  81       7.946 -13.233 -14.824  1.00  2.87           C  
ATOM   1286  CD  GLN A  81       8.599 -12.750 -16.106  1.00  2.87           C  
ATOM   1287  OE1 GLN A  81       9.618 -13.291 -16.568  1.00  2.87           O  
ATOM   1288  NE2 GLN A  81       8.012 -11.711 -16.699  1.00  2.87           N  
ATOM   1289  H   GLN A  81       9.717 -16.159 -12.598  1.00  2.87           H  
ATOM   1290  HA  GLN A  81       8.321 -13.749 -12.173  1.00  2.87           H  
ATOM   1291 1HB  GLN A  81       9.754 -14.120 -14.111  1.00  2.87           H  
ATOM   1292 2HB  GLN A  81       8.591 -15.268 -14.768  1.00  2.87           H  
ATOM   1293 1HG  GLN A  81       6.949 -13.591 -15.076  1.00  2.87           H  
ATOM   1294 2HG  GLN A  81       7.871 -12.411 -14.130  1.00  2.87           H  
ATOM   1295 1HE2 GLN A  81       8.380 -11.341 -17.552  1.00  2.87           H  
ATOM   1296 2HE2 GLN A  81       7.193 -11.304 -16.296  1.00  2.87           H  
ATOM   1297  N   ASN A  82       6.329 -16.235 -12.872  1.00  2.92           N  
ATOM   1298  CA  ASN A  82       4.935 -16.658 -12.910  1.00  2.92           C  
ATOM   1299  C   ASN A  82       4.142 -16.301 -11.636  1.00  2.92           C  
ATOM   1300  O   ASN A  82       2.910 -16.293 -11.666  1.00  2.92           O  
ATOM   1301  CB  ASN A  82       4.853 -18.150 -13.155  1.00  2.92           C  
ATOM   1302  CG  ASN A  82       5.199 -18.538 -14.578  1.00  2.92           C  
ATOM   1303  OD1 ASN A  82       5.195 -17.708 -15.497  1.00  2.92           O  
ATOM   1304  ND2 ASN A  82       5.495 -19.799 -14.775  1.00  2.92           N  
ATOM   1305  H   ASN A  82       7.058 -16.927 -12.964  1.00  2.92           H  
ATOM   1306  HA  ASN A  82       4.450 -16.144 -13.740  1.00  2.92           H  
ATOM   1307 1HB  ASN A  82       5.535 -18.664 -12.472  1.00  2.92           H  
ATOM   1308 2HB  ASN A  82       3.846 -18.496 -12.930  1.00  2.92           H  
ATOM   1309 1HD2 ASN A  82       5.728 -20.122 -15.692  1.00  2.92           H  
ATOM   1310 2HD2 ASN A  82       5.491 -20.440 -14.008  1.00  2.92           H  
ATOM   1311  N   ILE A  83       4.828 -16.042 -10.513  1.00  2.77           N  
ATOM   1312  CA  ILE A  83       4.142 -15.733  -9.264  1.00  2.77           C  
ATOM   1313  C   ILE A  83       4.316 -14.267  -8.832  1.00  2.77           C  
ATOM   1314  O   ILE A  83       3.984 -13.920  -7.691  1.00  2.77           O  
ATOM   1315  CB  ILE A  83       4.613 -16.660  -8.111  1.00  2.77           C  
ATOM   1316  CG1 ILE A  83       6.095 -16.481  -7.835  1.00  2.77           C  
ATOM   1317  CG2 ILE A  83       4.344 -18.123  -8.483  1.00  2.77           C  
ATOM   1318  CD1 ILE A  83       6.576 -17.121  -6.550  1.00  2.77           C  
ATOM   1319  H   ILE A  83       5.847 -16.023 -10.522  1.00  2.77           H  
ATOM   1320  HA  ILE A  83       3.078 -15.910  -9.408  1.00  2.77           H  
ATOM   1321  HB  ILE A  83       4.074 -16.408  -7.203  1.00  2.77           H  
ATOM   1322 1HG1 ILE A  83       6.633 -16.943  -8.641  1.00  2.77           H  
ATOM   1323 2HG1 ILE A  83       6.333 -15.413  -7.819  1.00  2.77           H  
ATOM   1324 1HG2 ILE A  83       4.668 -18.771  -7.671  1.00  2.77           H  
ATOM   1325 2HG2 ILE A  83       3.279 -18.263  -8.659  1.00  2.77           H  
ATOM   1326 3HG2 ILE A  83       4.898 -18.374  -9.387  1.00  2.77           H  
ATOM   1327 1HD1 ILE A  83       7.631 -16.963  -6.441  1.00  2.77           H  
ATOM   1328 2HD1 ILE A  83       6.060 -16.666  -5.712  1.00  2.77           H  
ATOM   1329 3HD1 ILE A  83       6.372 -18.190  -6.574  1.00  2.77           H  
ATOM   1330  N   PHE A  84       4.814 -13.405  -9.734  1.00  2.44           N  
ATOM   1331  CA  PHE A  84       5.018 -11.992  -9.388  1.00  2.44           C  
ATOM   1332  C   PHE A  84       4.028 -10.899  -9.919  1.00  2.44           C  
ATOM   1333  O   PHE A  84       3.626 -10.056  -9.124  1.00  2.44           O  
ATOM   1334  CB  PHE A  84       6.464 -11.598  -9.706  1.00  2.44           C  
ATOM   1335  CG  PHE A  84       7.475 -12.255  -8.813  1.00  2.44           C  
ATOM   1336  CD1 PHE A  84       7.260 -12.322  -7.457  1.00  2.44           C  
ATOM   1337  CD2 PHE A  84       8.640 -12.781  -9.312  1.00  2.44           C  
ATOM   1338  CE1 PHE A  84       8.178 -12.898  -6.630  1.00  2.44           C  
ATOM   1339  CE2 PHE A  84       9.563 -13.375  -8.484  1.00  2.44           C  
ATOM   1340  CZ  PHE A  84       9.334 -13.432  -7.139  1.00  2.44           C  
ATOM   1341  H   PHE A  84       5.081 -13.743 -10.662  1.00  2.44           H  
ATOM   1342  HA  PHE A  84       4.955 -11.941  -8.303  1.00  2.44           H  
ATOM   1343 1HB  PHE A  84       6.707 -11.885 -10.729  1.00  2.44           H  
ATOM   1344 2HB  PHE A  84       6.590 -10.530  -9.637  1.00  2.44           H  
ATOM   1345  HD1 PHE A  84       6.345 -11.906  -7.044  1.00  2.44           H  
ATOM   1346  HD2 PHE A  84       8.826 -12.725 -10.371  1.00  2.44           H  
ATOM   1347  HE1 PHE A  84       7.979 -12.920  -5.583  1.00  2.44           H  
ATOM   1348  HE2 PHE A  84      10.471 -13.791  -8.899  1.00  2.44           H  
ATOM   1349  HZ  PHE A  84      10.067 -13.889  -6.490  1.00  2.44           H  
ATOM   1350  N   PRO A  85       3.562 -10.890 -11.186  1.00  2.03           N  
ATOM   1351  CA  PRO A  85       2.714  -9.854 -11.798  1.00  2.03           C  
ATOM   1352  C   PRO A  85       1.460  -9.435 -11.024  1.00  2.03           C  
ATOM   1353  O   PRO A  85       0.989  -8.308 -11.160  1.00  2.03           O  
ATOM   1354  CB  PRO A  85       2.301 -10.528 -13.113  1.00  2.03           C  
ATOM   1355  CG  PRO A  85       3.450 -11.428 -13.433  1.00  2.03           C  
ATOM   1356  CD  PRO A  85       3.915 -11.951 -12.104  1.00  2.03           C  
ATOM   1357  HA  PRO A  85       3.335  -8.972 -12.002  1.00  2.03           H  
ATOM   1358 1HB  PRO A  85       1.351 -11.067 -12.984  1.00  2.03           H  
ATOM   1359 2HB  PRO A  85       2.136  -9.761 -13.883  1.00  2.03           H  
ATOM   1360 1HG  PRO A  85       3.129 -12.233 -14.106  1.00  2.03           H  
ATOM   1361 2HG  PRO A  85       4.237 -10.873 -13.961  1.00  2.03           H  
ATOM   1362 1HD  PRO A  85       3.408 -12.901 -11.870  1.00  2.03           H  
ATOM   1363 2HD  PRO A  85       4.979 -12.024 -12.153  1.00  2.03           H  
ATOM   1364  N   GLY A  86       0.874 -10.351 -10.262  1.00  1.63           N  
ATOM   1365  CA  GLY A  86      -0.334 -10.058  -9.497  1.00  1.63           C  
ATOM   1366  C   GLY A  86      -0.072 -10.033  -7.994  1.00  1.63           C  
ATOM   1367  O   GLY A  86      -1.015 -10.119  -7.203  1.00  1.63           O  
ATOM   1368  H   GLY A  86       1.277 -11.272 -10.182  1.00  1.63           H  
ATOM   1369 1HA  GLY A  86      -0.739  -9.096  -9.811  1.00  1.63           H  
ATOM   1370 2HA  GLY A  86      -1.090 -10.808  -9.720  1.00  1.63           H  
ATOM   1371  N   SER A  87       1.200  -9.945  -7.606  1.00  1.32           N  
ATOM   1372  CA  SER A  87       1.585 -10.040  -6.203  1.00  1.32           C  
ATOM   1373  C   SER A  87       2.142  -8.767  -5.558  1.00  1.32           C  
ATOM   1374  O   SER A  87       2.727  -7.904  -6.228  1.00  1.32           O  
ATOM   1375  CB  SER A  87       2.651 -11.115  -6.107  1.00  1.32           C  
ATOM   1376  OG  SER A  87       2.148 -12.363  -6.517  1.00  1.32           O  
ATOM   1377  H   SER A  87       1.939  -9.851  -8.302  1.00  1.32           H  
ATOM   1378  HA  SER A  87       0.709 -10.348  -5.629  1.00  1.32           H  
ATOM   1379 1HB  SER A  87       3.486 -10.839  -6.735  1.00  1.32           H  
ATOM   1380 2HB  SER A  87       3.029 -11.178  -5.095  1.00  1.32           H  
ATOM   1381  HG  SER A  87       2.918 -12.881  -6.836  1.00  1.32           H  
ATOM   1382  N   ASP A  88       1.988  -8.714  -4.229  1.00  1.11           N  
ATOM   1383  CA  ASP A  88       2.611  -7.709  -3.368  1.00  1.11           C  
ATOM   1384  C   ASP A  88       3.905  -8.329  -2.835  1.00  1.11           C  
ATOM   1385  O   ASP A  88       3.860  -9.388  -2.183  1.00  1.11           O  
ATOM   1386  CB  ASP A  88       1.672  -7.336  -2.222  1.00  1.11           C  
ATOM   1387  CG  ASP A  88       0.368  -6.569  -2.697  1.00  1.11           C  
ATOM   1388  OD1 ASP A  88       0.437  -5.793  -3.641  1.00  1.11           O  
ATOM   1389  OD2 ASP A  88      -0.696  -6.836  -2.128  1.00  1.11           O  
ATOM   1390  H   ASP A  88       1.418  -9.445  -3.779  1.00  1.11           H  
ATOM   1391  HA  ASP A  88       2.861  -6.822  -3.952  1.00  1.11           H  
ATOM   1392 1HB  ASP A  88       1.369  -8.246  -1.697  1.00  1.11           H  
ATOM   1393 2HB  ASP A  88       2.207  -6.709  -1.506  1.00  1.11           H  
ATOM   1394  N   VAL A  89       5.048  -7.713  -3.135  1.00  1.00           N  
ATOM   1395  CA  VAL A  89       6.325  -8.302  -2.760  1.00  1.00           C  
ATOM   1396  C   VAL A  89       7.189  -7.391  -1.881  1.00  1.00           C  
ATOM   1397  O   VAL A  89       7.294  -6.190  -2.131  1.00  1.00           O  
ATOM   1398  CB  VAL A  89       7.128  -8.683  -4.027  1.00  1.00           C  
ATOM   1399  CG1 VAL A  89       8.460  -9.356  -3.638  1.00  1.00           C  
ATOM   1400  CG2 VAL A  89       6.273  -9.583  -4.924  1.00  1.00           C  
ATOM   1401  H   VAL A  89       5.030  -6.840  -3.657  1.00  1.00           H  
ATOM   1402  HA  VAL A  89       6.115  -9.205  -2.212  1.00  1.00           H  
ATOM   1403  HB  VAL A  89       7.375  -7.782  -4.578  1.00  1.00           H  
ATOM   1404 1HG1 VAL A  89       9.001  -9.618  -4.526  1.00  1.00           H  
ATOM   1405 2HG1 VAL A  89       9.065  -8.683  -3.033  1.00  1.00           H  
ATOM   1406 3HG1 VAL A  89       8.260 -10.263  -3.075  1.00  1.00           H  
ATOM   1407 1HG2 VAL A  89       6.835  -9.831  -5.820  1.00  1.00           H  
ATOM   1408 2HG2 VAL A  89       6.009 -10.478  -4.402  1.00  1.00           H  
ATOM   1409 3HG2 VAL A  89       5.361  -9.059  -5.205  1.00  1.00           H  
ATOM   1410  N   LEU A  90       7.752  -7.969  -0.828  1.00  1.00           N  
ATOM   1411  CA  LEU A  90       8.677  -7.266   0.062  1.00  1.00           C  
ATOM   1412  C   LEU A  90      10.060  -7.834  -0.142  1.00  1.00           C  
ATOM   1413  O   LEU A  90      10.225  -9.052  -0.109  1.00  1.00           O  
ATOM   1414  CB  LEU A  90       8.282  -7.434   1.521  1.00  1.00           C  
ATOM   1415  CG  LEU A  90       9.204  -6.875   2.618  1.00  1.00           C  
ATOM   1416  CD1 LEU A  90       9.248  -5.352   2.571  1.00  1.00           C  
ATOM   1417  CD2 LEU A  90       8.681  -7.363   3.963  1.00  1.00           C  
ATOM   1418  H   LEU A  90       7.566  -8.965  -0.687  1.00  1.00           H  
ATOM   1419  HA  LEU A  90       8.687  -6.209  -0.190  1.00  1.00           H  
ATOM   1420 1HB  LEU A  90       7.354  -6.958   1.655  1.00  1.00           H  
ATOM   1421 2HB  LEU A  90       8.162  -8.445   1.694  1.00  1.00           H  
ATOM   1422  HG  LEU A  90      10.215  -7.242   2.460  1.00  1.00           H  
ATOM   1423 1HD1 LEU A  90       9.907  -4.976   3.355  1.00  1.00           H  
ATOM   1424 2HD1 LEU A  90       9.620  -5.031   1.610  1.00  1.00           H  
ATOM   1425 3HD1 LEU A  90       8.249  -4.968   2.720  1.00  1.00           H  
ATOM   1426 1HD2 LEU A  90       9.314  -6.994   4.761  1.00  1.00           H  
ATOM   1427 2HD2 LEU A  90       7.677  -7.002   4.119  1.00  1.00           H  
ATOM   1428 3HD2 LEU A  90       8.675  -8.450   3.980  1.00  1.00           H  
ATOM   1429  N   GLU A  91      11.021  -6.973  -0.402  1.00  1.09           N  
ATOM   1430  CA  GLU A  91      12.386  -7.420  -0.601  1.00  1.09           C  
ATOM   1431  C   GLU A  91      13.295  -6.932   0.502  1.00  1.09           C  
ATOM   1432  O   GLU A  91      13.401  -5.731   0.741  1.00  1.09           O  
ATOM   1433  CB  GLU A  91      12.915  -6.936  -1.946  1.00  1.09           C  
ATOM   1434  CG  GLU A  91      14.345  -7.332  -2.206  1.00  1.09           C  
ATOM   1435  CD  GLU A  91      14.798  -6.878  -3.491  1.00  1.09           C  
ATOM   1436  OE1 GLU A  91      14.004  -6.342  -4.208  1.00  1.09           O  
ATOM   1437  OE2 GLU A  91      15.948  -7.037  -3.788  1.00  1.09           O  
ATOM   1438  H   GLU A  91      10.793  -5.980  -0.448  1.00  1.09           H  
ATOM   1439  HA  GLU A  91      12.407  -8.510  -0.585  1.00  1.09           H  
ATOM   1440 1HB  GLU A  91      12.299  -7.352  -2.747  1.00  1.09           H  
ATOM   1441 2HB  GLU A  91      12.843  -5.854  -2.005  1.00  1.09           H  
ATOM   1442 1HG  GLU A  91      14.979  -6.882  -1.437  1.00  1.09           H  
ATOM   1443 2HG  GLU A  91      14.453  -8.410  -2.134  1.00  1.09           H  
ATOM   1444  N   ILE A  92      13.978  -7.853   1.158  1.00  1.28           N  
ATOM   1445  CA  ILE A  92      14.883  -7.468   2.224  1.00  1.28           C  
ATOM   1446  C   ILE A  92      16.312  -7.567   1.689  1.00  1.28           C  
ATOM   1447  O   ILE A  92      16.698  -8.582   1.084  1.00  1.28           O  
ATOM   1448  CB  ILE A  92      14.719  -8.377   3.443  1.00  1.28           C  
ATOM   1449  CG1 ILE A  92      13.223  -8.452   3.883  1.00  1.28           C  
ATOM   1450  CG2 ILE A  92      15.599  -7.911   4.609  1.00  1.28           C  
ATOM   1451  CD1 ILE A  92      12.585  -7.130   4.215  1.00  1.28           C  
ATOM   1452  H   ILE A  92      13.846  -8.842   0.930  1.00  1.28           H  
ATOM   1453  HA  ILE A  92      14.691  -6.436   2.517  1.00  1.28           H  
ATOM   1454  HB  ILE A  92      15.039  -9.336   3.162  1.00  1.28           H  
ATOM   1455 1HG1 ILE A  92      12.645  -8.928   3.084  1.00  1.28           H  
ATOM   1456 2HG1 ILE A  92      13.168  -9.085   4.763  1.00  1.28           H  
ATOM   1457 1HG2 ILE A  92      15.489  -8.604   5.442  1.00  1.28           H  
ATOM   1458 2HG2 ILE A  92      16.640  -7.891   4.301  1.00  1.28           H  
ATOM   1459 3HG2 ILE A  92      15.301  -6.922   4.917  1.00  1.28           H  
ATOM   1460 1HD1 ILE A  92      11.568  -7.296   4.522  1.00  1.28           H  
ATOM   1461 2HD1 ILE A  92      13.115  -6.646   5.010  1.00  1.28           H  
ATOM   1462 3HD1 ILE A  92      12.599  -6.496   3.338  1.00  1.28           H  
ATOM   1463  N   GLY A  93      17.090  -6.501   1.895  1.00  1.54           N  
ATOM   1464  CA  GLY A  93      18.476  -6.474   1.452  1.00  1.54           C  
ATOM   1465  C   GLY A  93      18.529  -6.138  -0.018  1.00  1.54           C  
ATOM   1466  O   GLY A  93      19.247  -6.777  -0.787  1.00  1.54           O  
ATOM   1467  H   GLY A  93      16.692  -5.669   2.330  1.00  1.54           H  
ATOM   1468 1HA  GLY A  93      19.029  -5.725   2.021  1.00  1.54           H  
ATOM   1469 2HA  GLY A  93      18.945  -7.437   1.626  1.00  1.54           H  
ATOM   1470  N   SER A  94      17.757  -5.132  -0.412  1.00  1.84           N  
ATOM   1471  CA  SER A  94      17.677  -4.759  -1.822  1.00  1.84           C  
ATOM   1472  C   SER A  94      19.011  -4.313  -2.439  1.00  1.84           C  
ATOM   1473  O   SER A  94      19.210  -4.431  -3.659  1.00  1.84           O  
ATOM   1474  CB  SER A  94      16.651  -3.672  -1.983  1.00  1.84           C  
ATOM   1475  OG  SER A  94      17.068  -2.448  -1.421  1.00  1.84           O  
ATOM   1476  H   SER A  94      17.208  -4.640   0.295  1.00  1.84           H  
ATOM   1477  HA  SER A  94      17.332  -5.632  -2.373  1.00  1.84           H  
ATOM   1478 1HB  SER A  94      16.425  -3.535  -3.038  1.00  1.84           H  
ATOM   1479 2HB  SER A  94      15.738  -4.006  -1.491  1.00  1.84           H  
ATOM   1480  HG  SER A  94      17.574  -1.968  -2.124  1.00  1.84           H  
ATOM   1481  N   GLY A  95      19.948  -3.844  -1.615  1.00  2.11           N  
ATOM   1482  CA  GLY A  95      21.250  -3.461  -2.129  1.00  2.11           C  
ATOM   1483  C   GLY A  95      21.143  -2.370  -3.170  1.00  2.11           C  
ATOM   1484  O   GLY A  95      20.632  -1.282  -2.911  1.00  2.11           O  
ATOM   1485  H   GLY A  95      19.758  -3.747  -0.614  1.00  2.11           H  
ATOM   1486 1HA  GLY A  95      21.868  -3.117  -1.303  1.00  2.11           H  
ATOM   1487 2HA  GLY A  95      21.744  -4.333  -2.556  1.00  2.11           H  
ATOM   1488  N   CYS A  96      21.640  -2.667  -4.360  1.00  2.28           N  
ATOM   1489  CA  CYS A  96      21.630  -1.708  -5.449  1.00  2.28           C  
ATOM   1490  C   CYS A  96      20.388  -1.774  -6.340  1.00  2.28           C  
ATOM   1491  O   CYS A  96      20.290  -1.049  -7.328  1.00  2.28           O  
ATOM   1492  CB  CYS A  96      22.878  -1.885  -6.258  1.00  2.28           C  
ATOM   1493  SG  CYS A  96      24.349  -1.496  -5.269  1.00  2.28           S  
ATOM   1494  H   CYS A  96      22.043  -3.581  -4.513  1.00  2.28           H  
ATOM   1495  HA  CYS A  96      21.664  -0.717  -5.005  1.00  2.28           H  
ATOM   1496 1HB  CYS A  96      22.943  -2.915  -6.607  1.00  2.28           H  
ATOM   1497 2HB  CYS A  96      22.858  -1.232  -7.127  1.00  2.28           H  
ATOM   1498  HG  CYS A  96      24.507  -2.738  -4.769  1.00  2.28           H  
ATOM   1499  N   GLY A  97      19.439  -2.643  -5.996  1.00  2.32           N  
ATOM   1500  CA  GLY A  97      18.173  -2.734  -6.719  1.00  2.32           C  
ATOM   1501  C   GLY A  97      18.062  -3.641  -7.949  1.00  2.32           C  
ATOM   1502  O   GLY A  97      17.042  -3.585  -8.629  1.00  2.32           O  
ATOM   1503  H   GLY A  97      19.562  -3.231  -5.171  1.00  2.32           H  
ATOM   1504 1HA  GLY A  97      17.418  -3.051  -5.998  1.00  2.32           H  
ATOM   1505 2HA  GLY A  97      17.882  -1.729  -7.018  1.00  2.32           H  
ATOM   1506  N   ALA A  98      19.050  -4.479  -8.271  1.00  2.25           N  
ATOM   1507  CA  ALA A  98      18.895  -5.336  -9.466  1.00  2.25           C  
ATOM   1508  C   ALA A  98      17.663  -6.245  -9.350  1.00  2.25           C  
ATOM   1509  O   ALA A  98      16.943  -6.478 -10.321  1.00  2.25           O  
ATOM   1510  CB  ALA A  98      20.125  -6.199  -9.673  1.00  2.25           C  
ATOM   1511  H   ALA A  98      19.892  -4.515  -7.714  1.00  2.25           H  
ATOM   1512  HA  ALA A  98      18.760  -4.687 -10.332  1.00  2.25           H  
ATOM   1513 1HB  ALA A  98      20.002  -6.807 -10.571  1.00  2.25           H  
ATOM   1514 2HB  ALA A  98      20.998  -5.565  -9.789  1.00  2.25           H  
ATOM   1515 3HB  ALA A  98      20.263  -6.849  -8.815  1.00  2.25           H  
ATOM   1516  N   ILE A  99      17.418  -6.744  -8.147  1.00  2.15           N  
ATOM   1517  CA  ILE A  99      16.293  -7.627  -7.890  1.00  2.15           C  
ATOM   1518  C   ILE A  99      14.994  -6.850  -7.795  1.00  2.15           C  
ATOM   1519  O   ILE A  99      13.958  -7.293  -8.293  1.00  2.15           O  
ATOM   1520  CB  ILE A  99      16.537  -8.488  -6.655  1.00  2.15           C  
ATOM   1521  CG1 ILE A  99      17.736  -9.389  -6.900  1.00  2.15           C  
ATOM   1522  CG2 ILE A  99      15.334  -9.261  -6.345  1.00  2.15           C  
ATOM   1523  CD1 ILE A  99      17.555 -10.279  -8.112  1.00  2.15           C  
ATOM   1524  H   ILE A  99      18.038  -6.505  -7.387  1.00  2.15           H  
ATOM   1525  HA  ILE A  99      16.202  -8.309  -8.733  1.00  2.15           H  
ATOM   1526  HB  ILE A  99      16.787  -7.849  -5.821  1.00  2.15           H  
ATOM   1527 1HG1 ILE A  99      18.624  -8.778  -7.041  1.00  2.15           H  
ATOM   1528 2HG1 ILE A  99      17.883 -10.024  -6.029  1.00  2.15           H  
ATOM   1529 1HG2 ILE A  99      15.500  -9.874  -5.465  1.00  2.15           H  
ATOM   1530 2HG2 ILE A  99      14.497  -8.583  -6.164  1.00  2.15           H  
ATOM   1531 3HG2 ILE A  99      15.143  -9.865  -7.192  1.00  2.15           H  
ATOM   1532 1HD1 ILE A  99      18.420 -10.910  -8.240  1.00  2.15           H  
ATOM   1533 2HD1 ILE A  99      16.675 -10.909  -7.975  1.00  2.15           H  
ATOM   1534 3HD1 ILE A  99      17.423  -9.663  -8.999  1.00  2.15           H  
ATOM   1535  N   THR A 100      15.054  -5.683  -7.167  1.00  2.08           N  
ATOM   1536  CA  THR A 100      13.878  -4.844  -7.016  1.00  2.08           C  
ATOM   1537  C   THR A 100      13.390  -4.461  -8.405  1.00  2.08           C  
ATOM   1538  O   THR A 100      12.189  -4.507  -8.695  1.00  2.08           O  
ATOM   1539  CB  THR A 100      14.206  -3.568  -6.247  1.00  2.08           C  
ATOM   1540  OG1 THR A 100      14.712  -3.889  -4.969  1.00  2.08           O  
ATOM   1541  CG2 THR A 100      13.006  -2.767  -6.063  1.00  2.08           C  
ATOM   1542  H   THR A 100      15.932  -5.383  -6.773  1.00  2.08           H  
ATOM   1543  HA  THR A 100      13.100  -5.399  -6.495  1.00  2.08           H  
ATOM   1544  HB  THR A 100      14.940  -2.984  -6.800  1.00  2.08           H  
ATOM   1545  HG1 THR A 100      14.406  -4.784  -4.723  1.00  2.08           H  
ATOM   1546 1HG2 THR A 100      13.269  -1.864  -5.519  1.00  2.08           H  
ATOM   1547 2HG2 THR A 100      12.601  -2.519  -7.031  1.00  2.08           H  
ATOM   1548 3HG2 THR A 100      12.285  -3.321  -5.505  1.00  2.08           H  
ATOM   1549  N   ARG A 101      14.355  -4.117  -9.280  1.00  2.07           N  
ATOM   1550  CA  ARG A 101      14.061  -3.737 -10.648  1.00  2.07           C  
ATOM   1551  C   ARG A 101      13.380  -4.909 -11.338  1.00  2.07           C  
ATOM   1552  O   ARG A 101      12.296  -4.730 -11.898  1.00  2.07           O  
ATOM   1553  CB  ARG A 101      15.361  -3.426 -11.400  1.00  2.07           C  
ATOM   1554  CG  ARG A 101      15.164  -2.998 -12.833  1.00  2.07           C  
ATOM   1555  CD  ARG A 101      14.709  -1.607 -12.926  1.00  2.07           C  
ATOM   1556  NE  ARG A 101      14.112  -1.309 -14.211  1.00  2.07           N  
ATOM   1557  CZ  ARG A 101      13.776  -0.068 -14.633  1.00  2.07           C  
ATOM   1558  NH1 ARG A 101      14.066   0.982 -13.908  1.00  2.07           N  
ATOM   1559  NH2 ARG A 101      13.151   0.109 -15.789  1.00  2.07           N  
ATOM   1560  H   ARG A 101      15.318  -4.082  -8.969  1.00  2.07           H  
ATOM   1561  HA  ARG A 101      13.402  -2.881 -10.664  1.00  2.07           H  
ATOM   1562 1HB  ARG A 101      15.890  -2.627 -10.887  1.00  2.07           H  
ATOM   1563 2HB  ARG A 101      16.012  -4.294 -11.397  1.00  2.07           H  
ATOM   1564 1HG  ARG A 101      16.110  -3.081 -13.374  1.00  2.07           H  
ATOM   1565 2HG  ARG A 101      14.425  -3.643 -13.301  1.00  2.07           H  
ATOM   1566 1HD  ARG A 101      13.992  -1.403 -12.157  1.00  2.07           H  
ATOM   1567 2HD  ARG A 101      15.569  -0.950 -12.802  1.00  2.07           H  
ATOM   1568  HE  ARG A 101      13.888  -2.107 -14.818  1.00  2.07           H  
ATOM   1569 1HH1 ARG A 101      14.608   0.910 -13.038  1.00  2.07           H  
ATOM   1570 2HH1 ARG A 101      13.807   1.919 -14.244  1.00  2.07           H  
ATOM   1571 1HH2 ARG A 101      12.902  -0.671 -16.380  1.00  2.07           H  
ATOM   1572 2HH2 ARG A 101      12.907   1.052 -16.084  1.00  2.07           H  
ATOM   1573  N   TYR A 102      13.923  -6.120 -11.197  1.00  2.12           N  
ATOM   1574  CA  TYR A 102      13.291  -7.305 -11.770  1.00  2.12           C  
ATOM   1575  C   TYR A 102      11.858  -7.497 -11.318  1.00  2.12           C  
ATOM   1576  O   TYR A 102      10.942  -7.660 -12.135  1.00  2.12           O  
ATOM   1577  CB  TYR A 102      14.113  -8.561 -11.417  1.00  2.12           C  
ATOM   1578  CG  TYR A 102      13.353  -9.826 -11.646  1.00  2.12           C  
ATOM   1579  CD1 TYR A 102      13.206 -10.419 -12.876  1.00  2.12           C  
ATOM   1580  CD2 TYR A 102      12.740 -10.370 -10.547  1.00  2.12           C  
ATOM   1581  CE1 TYR A 102      12.425 -11.551 -12.965  1.00  2.12           C  
ATOM   1582  CE2 TYR A 102      11.972 -11.463 -10.641  1.00  2.12           C  
ATOM   1583  CZ  TYR A 102      11.802 -12.059 -11.827  1.00  2.12           C  
ATOM   1584  OH  TYR A 102      11.008 -13.155 -11.905  1.00  2.12           O  
ATOM   1585  H   TYR A 102      14.822  -6.223 -10.720  1.00  2.12           H  
ATOM   1586  HA  TYR A 102      13.247  -7.170 -12.844  1.00  2.12           H  
ATOM   1587 1HB  TYR A 102      15.028  -8.601 -12.000  1.00  2.12           H  
ATOM   1588 2HB  TYR A 102      14.403  -8.533 -10.379  1.00  2.12           H  
ATOM   1589  HD1 TYR A 102      13.676 -10.004 -13.757  1.00  2.12           H  
ATOM   1590  HD2 TYR A 102      12.867  -9.893  -9.587  1.00  2.12           H  
ATOM   1591  HE1 TYR A 102      12.278 -12.030 -13.914  1.00  2.12           H  
ATOM   1592  HE2 TYR A 102      11.493 -11.853  -9.758  1.00  2.12           H  
ATOM   1593  HH  TYR A 102      10.844 -13.491 -11.019  1.00  2.12           H  
ATOM   1594  N   LEU A 103      11.645  -7.457 -10.020  1.00  2.22           N  
ATOM   1595  CA  LEU A 103      10.320  -7.696  -9.507  1.00  2.22           C  
ATOM   1596  C   LEU A 103       9.334  -6.649 -10.031  1.00  2.22           C  
ATOM   1597  O   LEU A 103       8.222  -6.991 -10.464  1.00  2.22           O  
ATOM   1598  CB  LEU A 103      10.405  -7.653  -7.990  1.00  2.22           C  
ATOM   1599  CG  LEU A 103      11.095  -8.774  -7.289  1.00  2.22           C  
ATOM   1600  CD1 LEU A 103      11.339  -8.380  -5.840  1.00  2.22           C  
ATOM   1601  CD2 LEU A 103      10.200  -9.963  -7.375  1.00  2.22           C  
ATOM   1602  H   LEU A 103      12.424  -7.294  -9.382  1.00  2.22           H  
ATOM   1603  HA  LEU A 103       9.992  -8.683  -9.832  1.00  2.22           H  
ATOM   1604 1HB  LEU A 103      10.922  -6.738  -7.704  1.00  2.22           H  
ATOM   1605 2HB  LEU A 103       9.397  -7.635  -7.604  1.00  2.22           H  
ATOM   1606  HG  LEU A 103      12.052  -8.990  -7.745  1.00  2.22           H  
ATOM   1607 1HD1 LEU A 103      11.824  -9.199  -5.307  1.00  2.22           H  
ATOM   1608 2HD1 LEU A 103      11.990  -7.501  -5.812  1.00  2.22           H  
ATOM   1609 3HD1 LEU A 103      10.408  -8.135  -5.365  1.00  2.22           H  
ATOM   1610 1HD2 LEU A 103      10.648 -10.792  -6.859  1.00  2.22           H  
ATOM   1611 2HD2 LEU A 103       9.242  -9.733  -6.915  1.00  2.22           H  
ATOM   1612 3HD2 LEU A 103      10.043 -10.219  -8.420  1.00  2.22           H  
ATOM   1613  N   GLY A 104       9.774  -5.386 -10.066  1.00  2.33           N  
ATOM   1614  CA  GLY A 104       8.955  -4.293 -10.568  1.00  2.33           C  
ATOM   1615  C   GLY A 104       8.648  -4.447 -12.063  1.00  2.33           C  
ATOM   1616  O   GLY A 104       7.514  -4.226 -12.493  1.00  2.33           O  
ATOM   1617  H   GLY A 104      10.704  -5.166  -9.707  1.00  2.33           H  
ATOM   1618 1HA  GLY A 104       8.024  -4.251 -10.000  1.00  2.33           H  
ATOM   1619 2HA  GLY A 104       9.477  -3.357 -10.390  1.00  2.33           H  
ATOM   1620  N   GLU A 105       9.653  -4.847 -12.868  1.00  2.41           N  
ATOM   1621  CA  GLU A 105       9.482  -5.003 -14.321  1.00  2.41           C  
ATOM   1622  C   GLU A 105       8.467  -6.086 -14.635  1.00  2.41           C  
ATOM   1623  O   GLU A 105       7.743  -6.008 -15.628  1.00  2.41           O  
ATOM   1624  CB  GLU A 105      10.801  -5.323 -15.055  1.00  2.41           C  
ATOM   1625  CG  GLU A 105      11.821  -4.169 -15.142  1.00  2.41           C  
ATOM   1626  CD  GLU A 105      13.082  -4.521 -15.944  1.00  2.41           C  
ATOM   1627  OE1 GLU A 105      13.123  -5.556 -16.563  1.00  2.41           O  
ATOM   1628  OE2 GLU A 105      14.011  -3.735 -15.911  1.00  2.41           O  
ATOM   1629  H   GLU A 105      10.571  -5.013 -12.461  1.00  2.41           H  
ATOM   1630  HA  GLU A 105       9.101  -4.063 -14.718  1.00  2.41           H  
ATOM   1631 1HB  GLU A 105      11.296  -6.155 -14.547  1.00  2.41           H  
ATOM   1632 2HB  GLU A 105      10.578  -5.648 -16.069  1.00  2.41           H  
ATOM   1633 1HG  GLU A 105      11.336  -3.321 -15.621  1.00  2.41           H  
ATOM   1634 2HG  GLU A 105      12.102  -3.859 -14.151  1.00  2.41           H  
ATOM   1635  N   CYS A 106       8.376  -7.076 -13.752  1.00  2.40           N  
ATOM   1636  CA  CYS A 106       7.443  -8.176 -13.909  1.00  2.40           C  
ATOM   1637  C   CYS A 106       6.006  -7.763 -13.571  1.00  2.40           C  
ATOM   1638  O   CYS A 106       5.080  -8.546 -13.764  1.00  2.40           O  
ATOM   1639  CB  CYS A 106       7.854  -9.337 -13.013  1.00  2.40           C  
ATOM   1640  SG  CYS A 106       9.427 -10.050 -13.466  1.00  2.40           S  
ATOM   1641  H   CYS A 106       9.033  -7.096 -12.968  1.00  2.40           H  
ATOM   1642  HA  CYS A 106       7.477  -8.507 -14.945  1.00  2.40           H  
ATOM   1643 1HB  CYS A 106       7.926  -8.995 -11.980  1.00  2.40           H  
ATOM   1644 2HB  CYS A 106       7.097 -10.116 -13.050  1.00  2.40           H  
ATOM   1645  HG  CYS A 106      10.176  -9.009 -13.007  1.00  2.40           H  
ATOM   1646  N   GLY A 107       5.819  -6.532 -13.085  1.00  2.31           N  
ATOM   1647  CA  GLY A 107       4.514  -6.004 -12.724  1.00  2.31           C  
ATOM   1648  C   GLY A 107       4.164  -6.143 -11.247  1.00  2.31           C  
ATOM   1649  O   GLY A 107       3.041  -5.835 -10.855  1.00  2.31           O  
ATOM   1650  H   GLY A 107       6.611  -5.905 -12.962  1.00  2.31           H  
ATOM   1651 1HA  GLY A 107       4.481  -4.951 -12.998  1.00  2.31           H  
ATOM   1652 2HA  GLY A 107       3.751  -6.503 -13.320  1.00  2.31           H  
ATOM   1653  N   ALA A 108       5.100  -6.605 -10.419  1.00  2.14           N  
ATOM   1654  CA  ALA A 108       4.802  -6.761  -8.998  1.00  2.14           C  
ATOM   1655  C   ALA A 108       4.816  -5.420  -8.305  1.00  2.14           C  
ATOM   1656  O   ALA A 108       5.532  -4.519  -8.732  1.00  2.14           O  
ATOM   1657  CB  ALA A 108       5.806  -7.666  -8.327  1.00  2.14           C  
ATOM   1658  H   ALA A 108       6.041  -6.823 -10.747  1.00  2.14           H  
ATOM   1659  HA  ALA A 108       3.805  -7.195  -8.900  1.00  2.14           H  
ATOM   1660 1HB  ALA A 108       5.539  -7.767  -7.277  1.00  2.14           H  
ATOM   1661 2HB  ALA A 108       5.788  -8.627  -8.798  1.00  2.14           H  
ATOM   1662 3HB  ALA A 108       6.796  -7.241  -8.407  1.00  2.14           H  
ATOM   1663  N   ASN A 109       4.076  -5.297  -7.203  1.00  1.95           N  
ATOM   1664  CA  ASN A 109       4.163  -4.088  -6.375  1.00  1.95           C  
ATOM   1665  C   ASN A 109       5.265  -4.375  -5.380  1.00  1.95           C  
ATOM   1666  O   ASN A 109       5.130  -5.291  -4.570  1.00  1.95           O  
ATOM   1667  CB  ASN A 109       2.872  -3.772  -5.647  1.00  1.95           C  
ATOM   1668  CG  ASN A 109       1.730  -3.464  -6.538  1.00  1.95           C  
ATOM   1669  OD1 ASN A 109       1.829  -2.672  -7.484  1.00  1.95           O  
ATOM   1670  ND2 ASN A 109       0.610  -4.078  -6.241  1.00  1.95           N  
ATOM   1671  H   ASN A 109       3.487  -6.082  -6.907  1.00  1.95           H  
ATOM   1672  HA  ASN A 109       4.468  -3.232  -6.981  1.00  1.95           H  
ATOM   1673 1HB  ASN A 109       2.595  -4.622  -5.018  1.00  1.95           H  
ATOM   1674 2HB  ASN A 109       3.033  -2.927  -4.986  1.00  1.95           H  
ATOM   1675 1HD2 ASN A 109      -0.208  -3.924  -6.789  1.00  1.95           H  
ATOM   1676 2HD2 ASN A 109       0.571  -4.716  -5.428  1.00  1.95           H  
ATOM   1677  N   VAL A 110       6.378  -3.667  -5.470  1.00  1.81           N  
ATOM   1678  CA  VAL A 110       7.515  -4.048  -4.656  1.00  1.81           C  
ATOM   1679  C   VAL A 110       7.969  -3.019  -3.650  1.00  1.81           C  
ATOM   1680  O   VAL A 110       8.265  -1.878  -4.008  1.00  1.81           O  
ATOM   1681  CB  VAL A 110       8.704  -4.300  -5.561  1.00  1.81           C  
ATOM   1682  CG1 VAL A 110       9.916  -4.757  -4.748  1.00  1.81           C  
ATOM   1683  CG2 VAL A 110       8.325  -5.250  -6.614  1.00  1.81           C  
ATOM   1684  H   VAL A 110       6.444  -2.898  -6.130  1.00  1.81           H  
ATOM   1685  HA  VAL A 110       7.268  -4.964  -4.138  1.00  1.81           H  
ATOM   1686  HB  VAL A 110       8.970  -3.380  -6.019  1.00  1.81           H  
ATOM   1687 1HG1 VAL A 110      10.751  -4.919  -5.419  1.00  1.81           H  
ATOM   1688 2HG1 VAL A 110      10.185  -4.005  -4.009  1.00  1.81           H  
ATOM   1689 3HG1 VAL A 110       9.680  -5.696  -4.240  1.00  1.81           H  
ATOM   1690 1HG2 VAL A 110       9.160  -5.360  -7.261  1.00  1.81           H  
ATOM   1691 2HG2 VAL A 110       8.047  -6.202  -6.179  1.00  1.81           H  
ATOM   1692 3HG2 VAL A 110       7.497  -4.851  -7.182  1.00  1.81           H  
ATOM   1693  N   LEU A 111       8.049  -3.446  -2.401  1.00  1.76           N  
ATOM   1694  CA  LEU A 111       8.591  -2.607  -1.357  1.00  1.76           C  
ATOM   1695  C   LEU A 111       9.976  -3.117  -1.030  1.00  1.76           C  
ATOM   1696  O   LEU A 111      10.136  -4.273  -0.641  1.00  1.76           O  
ATOM   1697  CB  LEU A 111       7.717  -2.595  -0.102  1.00  1.76           C  
ATOM   1698  CG  LEU A 111       8.321  -1.773   1.056  1.00  1.76           C  
ATOM   1699  CD1 LEU A 111       8.484  -0.345   0.602  1.00  1.76           C  
ATOM   1700  CD2 LEU A 111       7.403  -1.831   2.268  1.00  1.76           C  
ATOM   1701  H   LEU A 111       7.758  -4.402  -2.195  1.00  1.76           H  
ATOM   1702  HA  LEU A 111       8.681  -1.584  -1.725  1.00  1.76           H  
ATOM   1703 1HB  LEU A 111       6.746  -2.173  -0.352  1.00  1.76           H  
ATOM   1704 2HB  LEU A 111       7.575  -3.623   0.241  1.00  1.76           H  
ATOM   1705  HG  LEU A 111       9.307  -2.167   1.318  1.00  1.76           H  
ATOM   1706 1HD1 LEU A 111       8.911   0.241   1.401  1.00  1.76           H  
ATOM   1707 2HD1 LEU A 111       9.144  -0.304  -0.260  1.00  1.76           H  
ATOM   1708 3HD1 LEU A 111       7.512   0.057   0.331  1.00  1.76           H  
ATOM   1709 1HD2 LEU A 111       7.840  -1.240   3.067  1.00  1.76           H  
ATOM   1710 2HD2 LEU A 111       6.425  -1.426   2.010  1.00  1.76           H  
ATOM   1711 3HD2 LEU A 111       7.293  -2.856   2.591  1.00  1.76           H  
ATOM   1712  N   ALA A 112      10.972  -2.288  -1.267  1.00  1.80           N  
ATOM   1713  CA  ALA A 112      12.347  -2.662  -1.030  1.00  1.80           C  
ATOM   1714  C   ALA A 112      12.820  -2.119   0.299  1.00  1.80           C  
ATOM   1715  O   ALA A 112      12.685  -0.925   0.549  1.00  1.80           O  
ATOM   1716  CB  ALA A 112      13.196  -2.124  -2.145  1.00  1.80           C  
ATOM   1717  H   ALA A 112      10.769  -1.357  -1.631  1.00  1.80           H  
ATOM   1718  HA  ALA A 112      12.420  -3.748  -0.998  1.00  1.80           H  
ATOM   1719 1HB  ALA A 112      14.216  -2.393  -1.986  1.00  1.80           H  
ATOM   1720 2HB  ALA A 112      12.855  -2.537  -3.089  1.00  1.80           H  
ATOM   1721 3HB  ALA A 112      13.113  -1.049  -2.171  1.00  1.80           H  
ATOM   1722  N   LEU A 113      13.397  -2.976   1.132  1.00  1.96           N  
ATOM   1723  CA  LEU A 113      13.921  -2.564   2.430  1.00  1.96           C  
ATOM   1724  C   LEU A 113      15.429  -2.735   2.532  1.00  1.96           C  
ATOM   1725  O   LEU A 113      15.994  -3.797   2.206  1.00  1.96           O  
ATOM   1726  CB  LEU A 113      13.226  -3.323   3.569  1.00  1.96           C  
ATOM   1727  CG  LEU A 113      13.651  -2.941   4.997  1.00  1.96           C  
ATOM   1728  CD1 LEU A 113      12.503  -3.103   5.891  1.00  1.96           C  
ATOM   1729  CD2 LEU A 113      14.781  -3.846   5.479  1.00  1.96           C  
ATOM   1730  H   LEU A 113      13.455  -3.954   0.870  1.00  1.96           H  
ATOM   1731  HA  LEU A 113      13.704  -1.510   2.561  1.00  1.96           H  
ATOM   1732 1HB  LEU A 113      12.148  -3.170   3.485  1.00  1.96           H  
ATOM   1733 2HB  LEU A 113      13.431  -4.372   3.437  1.00  1.96           H  
ATOM   1734  HG  LEU A 113      13.974  -1.892   5.021  1.00  1.96           H  
ATOM   1735 1HD1 LEU A 113      12.808  -2.820   6.893  1.00  1.96           H  
ATOM   1736 2HD1 LEU A 113      11.701  -2.453   5.551  1.00  1.96           H  
ATOM   1737 3HD1 LEU A 113      12.166  -4.138   5.885  1.00  1.96           H  
ATOM   1738 1HD2 LEU A 113      15.054  -3.563   6.493  1.00  1.96           H  
ATOM   1739 2HD2 LEU A 113      14.451  -4.865   5.470  1.00  1.96           H  
ATOM   1740 3HD2 LEU A 113      15.643  -3.737   4.831  1.00  1.96           H  
ATOM   1741  N   GLU A 114      16.065  -1.671   3.008  1.00  2.22           N  
ATOM   1742  CA  GLU A 114      17.506  -1.652   3.182  1.00  2.22           C  
ATOM   1743  C   GLU A 114      17.893  -0.796   4.391  1.00  2.22           C  
ATOM   1744  O   GLU A 114      17.356   0.282   4.588  1.00  2.22           O  
ATOM   1745  CB  GLU A 114      18.138  -1.161   1.892  1.00  2.22           C  
ATOM   1746  CG  GLU A 114      19.627  -1.171   1.853  1.00  2.22           C  
ATOM   1747  CD  GLU A 114      20.297  -2.559   1.954  1.00  2.22           C  
ATOM   1748  OE1 GLU A 114      20.008  -3.440   1.178  1.00  2.22           O  
ATOM   1749  OE2 GLU A 114      21.149  -2.704   2.794  1.00  2.22           O  
ATOM   1750  H   GLU A 114      15.511  -0.834   3.211  1.00  2.22           H  
ATOM   1751  HA  GLU A 114      17.844  -2.670   3.371  1.00  2.22           H  
ATOM   1752 1HB  GLU A 114      17.791  -1.778   1.063  1.00  2.22           H  
ATOM   1753 2HB  GLU A 114      17.810  -0.139   1.692  1.00  2.22           H  
ATOM   1754 1HG  GLU A 114      19.858  -0.770   0.885  1.00  2.22           H  
ATOM   1755 2HG  GLU A 114      20.031  -0.500   2.598  1.00  2.22           H  
ATOM   1756  N   GLY A 115      18.805  -1.282   5.227  1.00  2.57           N  
ATOM   1757  CA  GLY A 115      19.167  -0.557   6.452  1.00  2.57           C  
ATOM   1758  C   GLY A 115      20.124   0.617   6.283  1.00  2.57           C  
ATOM   1759  O   GLY A 115      20.367   1.362   7.232  1.00  2.57           O  
ATOM   1760  H   GLY A 115      19.248  -2.167   5.014  1.00  2.57           H  
ATOM   1761 1HA  GLY A 115      18.266  -0.184   6.921  1.00  2.57           H  
ATOM   1762 2HA  GLY A 115      19.597  -1.267   7.151  1.00  2.57           H  
ATOM   1763  N   THR A 116      20.650   0.803   5.095  1.00  2.94           N  
ATOM   1764  CA  THR A 116      21.583   1.888   4.863  1.00  2.94           C  
ATOM   1765  C   THR A 116      21.058   2.830   3.806  1.00  2.94           C  
ATOM   1766  O   THR A 116      20.674   2.407   2.713  1.00  2.94           O  
ATOM   1767  CB  THR A 116      22.950   1.315   4.495  1.00  2.94           C  
ATOM   1768  OG1 THR A 116      23.404   0.549   5.584  1.00  2.94           O  
ATOM   1769  CG2 THR A 116      23.971   2.368   4.163  1.00  2.94           C  
ATOM   1770  H   THR A 116      20.401   0.176   4.345  1.00  2.94           H  
ATOM   1771  HA  THR A 116      21.697   2.458   5.784  1.00  2.94           H  
ATOM   1772  HB  THR A 116      22.825   0.662   3.637  1.00  2.94           H  
ATOM   1773  HG1 THR A 116      23.970   1.099   6.178  1.00  2.94           H  
ATOM   1774 1HG2 THR A 116      24.917   1.885   3.911  1.00  2.94           H  
ATOM   1775 2HG2 THR A 116      23.633   2.938   3.330  1.00  2.94           H  
ATOM   1776 3HG2 THR A 116      24.116   3.018   5.018  1.00  2.94           H  
ATOM   1777  N   LEU A 117      21.069   4.121   4.121  1.00  3.27           N  
ATOM   1778  CA  LEU A 117      20.546   5.097   3.189  1.00  3.27           C  
ATOM   1779  C   LEU A 117      21.324   5.092   1.898  1.00  3.27           C  
ATOM   1780  O   LEU A 117      20.732   5.130   0.833  1.00  3.27           O  
ATOM   1781  CB  LEU A 117      20.470   6.500   3.794  1.00  3.27           C  
ATOM   1782  CG  LEU A 117      19.914   7.582   2.801  1.00  3.27           C  
ATOM   1783  CD1 LEU A 117      18.523   7.159   2.279  1.00  3.27           C  
ATOM   1784  CD2 LEU A 117      19.801   8.916   3.521  1.00  3.27           C  
ATOM   1785  H   LEU A 117      21.438   4.409   5.022  1.00  3.27           H  
ATOM   1786  HA  LEU A 117      19.522   4.813   2.957  1.00  3.27           H  
ATOM   1787 1HB  LEU A 117      19.821   6.473   4.671  1.00  3.27           H  
ATOM   1788 2HB  LEU A 117      21.469   6.803   4.110  1.00  3.27           H  
ATOM   1789  HG  LEU A 117      20.590   7.681   1.952  1.00  3.27           H  
ATOM   1790 1HD1 LEU A 117      18.143   7.918   1.588  1.00  3.27           H  
ATOM   1791 2HD1 LEU A 117      18.613   6.223   1.763  1.00  3.27           H  
ATOM   1792 3HD1 LEU A 117      17.836   7.047   3.089  1.00  3.27           H  
ATOM   1793 1HD2 LEU A 117      19.416   9.670   2.831  1.00  3.27           H  
ATOM   1794 2HD2 LEU A 117      19.119   8.820   4.366  1.00  3.27           H  
ATOM   1795 3HD2 LEU A 117      20.783   9.221   3.881  1.00  3.27           H  
ATOM   1796  N   ARG A 118      22.645   4.980   1.954  1.00  3.52           N  
ATOM   1797  CA  ARG A 118      23.395   5.003   0.705  1.00  3.52           C  
ATOM   1798  C   ARG A 118      22.910   3.912  -0.240  1.00  3.52           C  
ATOM   1799  O   ARG A 118      22.746   4.144  -1.440  1.00  3.52           O  
ATOM   1800  CB  ARG A 118      24.866   4.731   0.949  1.00  3.52           C  
ATOM   1801  CG  ARG A 118      25.662   5.806   1.637  1.00  3.52           C  
ATOM   1802  CD  ARG A 118      27.113   5.504   1.517  1.00  3.52           C  
ATOM   1803  NE  ARG A 118      27.470   4.269   2.211  1.00  3.52           N  
ATOM   1804  CZ  ARG A 118      27.871   4.194   3.493  1.00  3.52           C  
ATOM   1805  NH1 ARG A 118      27.987   5.290   4.214  1.00  3.52           N  
ATOM   1806  NH2 ARG A 118      28.162   3.022   4.028  1.00  3.52           N  
ATOM   1807  H   ARG A 118      23.116   4.921   2.845  1.00  3.52           H  
ATOM   1808  HA  ARG A 118      23.263   5.976   0.229  1.00  3.52           H  
ATOM   1809 1HB  ARG A 118      24.976   3.819   1.532  1.00  3.52           H  
ATOM   1810 2HB  ARG A 118      25.354   4.541  -0.010  1.00  3.52           H  
ATOM   1811 1HG  ARG A 118      25.468   6.771   1.171  1.00  3.52           H  
ATOM   1812 2HG  ARG A 118      25.399   5.842   2.695  1.00  3.52           H  
ATOM   1813 1HD  ARG A 118      27.393   5.395   0.466  1.00  3.52           H  
ATOM   1814 2HD  ARG A 118      27.685   6.317   1.956  1.00  3.52           H  
ATOM   1815  HE  ARG A 118      27.386   3.390   1.682  1.00  3.52           H  
ATOM   1816 1HH1 ARG A 118      27.787   6.188   3.793  1.00  3.52           H  
ATOM   1817 2HH1 ARG A 118      28.301   5.235   5.170  1.00  3.52           H  
ATOM   1818 1HH2 ARG A 118      28.082   2.175   3.469  1.00  3.52           H  
ATOM   1819 2HH2 ARG A 118      28.468   2.974   4.983  1.00  3.52           H  
ATOM   1820  N   ARG A 119      22.641   2.727   0.297  1.00  3.66           N  
ATOM   1821  CA  ARG A 119      22.186   1.652  -0.554  1.00  3.66           C  
ATOM   1822  C   ARG A 119      20.758   1.907  -1.005  1.00  3.66           C  
ATOM   1823  O   ARG A 119      20.420   1.671  -2.165  1.00  3.66           O  
ATOM   1824  CB  ARG A 119      22.265   0.331   0.158  1.00  3.66           C  
ATOM   1825  CG  ARG A 119      23.630  -0.213   0.425  1.00  3.66           C  
ATOM   1826  CD  ARG A 119      23.532  -1.500   1.176  1.00  3.66           C  
ATOM   1827  NE  ARG A 119      24.801  -2.127   1.369  1.00  3.66           N  
ATOM   1828  CZ  ARG A 119      24.970  -3.356   1.891  1.00  3.66           C  
ATOM   1829  NH1 ARG A 119      23.918  -4.064   2.278  1.00  3.66           N  
ATOM   1830  NH2 ARG A 119      26.190  -3.857   2.009  1.00  3.66           N  
ATOM   1831  H   ARG A 119      22.753   2.576   1.289  1.00  3.66           H  
ATOM   1832  HA  ARG A 119      22.827   1.608  -1.432  1.00  3.66           H  
ATOM   1833 1HB  ARG A 119      21.799   0.446   1.129  1.00  3.66           H  
ATOM   1834 2HB  ARG A 119      21.715  -0.423  -0.405  1.00  3.66           H  
ATOM   1835 1HG  ARG A 119      24.156  -0.387  -0.515  1.00  3.66           H  
ATOM   1836 2HG  ARG A 119      24.190   0.500   1.035  1.00  3.66           H  
ATOM   1837 1HD  ARG A 119      23.108  -1.303   2.157  1.00  3.66           H  
ATOM   1838 2HD  ARG A 119      22.891  -2.190   0.640  1.00  3.66           H  
ATOM   1839  HE  ARG A 119      25.626  -1.594   1.086  1.00  3.66           H  
ATOM   1840 1HH1 ARG A 119      22.965  -3.664   2.221  1.00  3.66           H  
ATOM   1841 2HH1 ARG A 119      24.037  -4.991   2.651  1.00  3.66           H  
ATOM   1842 1HH2 ARG A 119      26.992  -3.311   1.716  1.00  3.66           H  
ATOM   1843 2HH2 ARG A 119      26.321  -4.777   2.397  1.00  3.66           H  
ATOM   1844  N   ALA A 120      19.919   2.444  -0.110  1.00  3.75           N  
ATOM   1845  CA  ALA A 120      18.535   2.724  -0.472  1.00  3.75           C  
ATOM   1846  C   ALA A 120      18.494   3.713  -1.631  1.00  3.75           C  
ATOM   1847  O   ALA A 120      17.674   3.585  -2.543  1.00  3.75           O  
ATOM   1848  CB  ALA A 120      17.781   3.267   0.713  1.00  3.75           C  
ATOM   1849  H   ALA A 120      20.235   2.630   0.843  1.00  3.75           H  
ATOM   1850  HA  ALA A 120      18.072   1.791  -0.796  1.00  3.75           H  
ATOM   1851 1HB  ALA A 120      16.759   3.450   0.433  1.00  3.75           H  
ATOM   1852 2HB  ALA A 120      17.813   2.544   1.533  1.00  3.75           H  
ATOM   1853 3HB  ALA A 120      18.239   4.179   1.025  1.00  3.75           H  
ATOM   1854  N   VAL A 121      19.425   4.668  -1.622  1.00  3.81           N  
ATOM   1855  CA  VAL A 121      19.541   5.649  -2.684  1.00  3.81           C  
ATOM   1856  C   VAL A 121      19.905   4.966  -3.986  1.00  3.81           C  
ATOM   1857  O   VAL A 121      19.315   5.260  -5.025  1.00  3.81           O  
ATOM   1858  CB  VAL A 121      20.607   6.705  -2.357  1.00  3.81           C  
ATOM   1859  CG1 VAL A 121      20.845   7.583  -3.571  1.00  3.81           C  
ATOM   1860  CG2 VAL A 121      20.139   7.537  -1.210  1.00  3.81           C  
ATOM   1861  H   VAL A 121      20.059   4.724  -0.827  1.00  3.81           H  
ATOM   1862  HA  VAL A 121      18.582   6.150  -2.802  1.00  3.81           H  
ATOM   1863  HB  VAL A 121      21.538   6.213  -2.101  1.00  3.81           H  
ATOM   1864 1HG1 VAL A 121      21.604   8.328  -3.337  1.00  3.81           H  
ATOM   1865 2HG1 VAL A 121      21.187   6.965  -4.404  1.00  3.81           H  
ATOM   1866 3HG1 VAL A 121      19.917   8.083  -3.846  1.00  3.81           H  
ATOM   1867 1HG2 VAL A 121      20.886   8.291  -0.966  1.00  3.81           H  
ATOM   1868 2HG2 VAL A 121      19.252   7.992  -1.491  1.00  3.81           H  
ATOM   1869 3HG2 VAL A 121      19.958   6.929  -0.362  1.00  3.81           H  
ATOM   1870  N   ILE A 122      20.846   4.018  -3.928  1.00  3.85           N  
ATOM   1871  CA  ILE A 122      21.244   3.325  -5.142  1.00  3.85           C  
ATOM   1872  C   ILE A 122      20.062   2.511  -5.679  1.00  3.85           C  
ATOM   1873  O   ILE A 122      19.796   2.550  -6.888  1.00  3.85           O  
ATOM   1874  CB  ILE A 122      22.391   2.353  -4.904  1.00  3.85           C  
ATOM   1875  CG1 ILE A 122      23.622   3.057  -4.560  1.00  3.85           C  
ATOM   1876  CG2 ILE A 122      22.651   1.711  -6.179  1.00  3.85           C  
ATOM   1877  CD1 ILE A 122      24.696   2.146  -4.079  1.00  3.85           C  
ATOM   1878  H   ILE A 122      21.321   3.829  -3.045  1.00  3.85           H  
ATOM   1879  HA  ILE A 122      21.541   4.049  -5.886  1.00  3.85           H  
ATOM   1880  HB  ILE A 122      22.146   1.625  -4.134  1.00  3.85           H  
ATOM   1881 1HG1 ILE A 122      23.979   3.576  -5.423  1.00  3.85           H  
ATOM   1882 2HG1 ILE A 122      23.403   3.778  -3.778  1.00  3.85           H  
ATOM   1883 1HG2 ILE A 122      23.472   1.045  -6.082  1.00  3.85           H  
ATOM   1884 2HG2 ILE A 122      21.766   1.172  -6.523  1.00  3.85           H  
ATOM   1885 3HG2 ILE A 122      22.903   2.489  -6.863  1.00  3.85           H  
ATOM   1886 1HD1 ILE A 122      25.542   2.739  -3.840  1.00  3.85           H  
ATOM   1887 2HD1 ILE A 122      24.369   1.610  -3.194  1.00  3.85           H  
ATOM   1888 3HD1 ILE A 122      24.954   1.438  -4.857  1.00  3.85           H  
ATOM   1889  N   THR A 123      19.341   1.812  -4.794  1.00  3.87           N  
ATOM   1890  CA  THR A 123      18.172   1.054  -5.223  1.00  3.87           C  
ATOM   1891  C   THR A 123      17.173   1.977  -5.889  1.00  3.87           C  
ATOM   1892  O   THR A 123      16.675   1.672  -6.982  1.00  3.87           O  
ATOM   1893  CB  THR A 123      17.453   0.330  -4.053  1.00  3.87           C  
ATOM   1894  OG1 THR A 123      18.283  -0.702  -3.462  1.00  3.87           O  
ATOM   1895  CG2 THR A 123      16.145  -0.306  -4.551  1.00  3.87           C  
ATOM   1896  H   THR A 123      19.624   1.807  -3.814  1.00  3.87           H  
ATOM   1897  HA  THR A 123      18.487   0.317  -5.953  1.00  3.87           H  
ATOM   1898  HB  THR A 123      17.217   1.064  -3.284  1.00  3.87           H  
ATOM   1899  HG1 THR A 123      19.199  -0.384  -3.278  1.00  3.87           H  
ATOM   1900 1HG2 THR A 123      15.637  -0.786  -3.717  1.00  3.87           H  
ATOM   1901 2HG2 THR A 123      15.504   0.461  -4.973  1.00  3.87           H  
ATOM   1902 3HG2 THR A 123      16.353  -1.040  -5.307  1.00  3.87           H  
ATOM   1903  N   ARG A 124      16.896   3.114  -5.252  1.00  3.88           N  
ATOM   1904  CA  ARG A 124      15.980   4.072  -5.824  1.00  3.88           C  
ATOM   1905  C   ARG A 124      16.463   4.534  -7.189  1.00  3.88           C  
ATOM   1906  O   ARG A 124      15.673   4.640  -8.115  1.00  3.88           O  
ATOM   1907  CB  ARG A 124      15.790   5.276  -4.934  1.00  3.88           C  
ATOM   1908  CG  ARG A 124      14.808   6.262  -5.491  1.00  3.88           C  
ATOM   1909  CD  ARG A 124      13.376   5.833  -5.308  1.00  3.88           C  
ATOM   1910  NE  ARG A 124      12.867   4.983  -6.376  1.00  3.88           N  
ATOM   1911  CZ  ARG A 124      11.659   4.380  -6.346  1.00  3.88           C  
ATOM   1912  NH1 ARG A 124      10.857   4.528  -5.329  1.00  3.88           N  
ATOM   1913  NH2 ARG A 124      11.238   3.630  -7.332  1.00  3.88           N  
ATOM   1914  H   ARG A 124      17.324   3.312  -4.348  1.00  3.88           H  
ATOM   1915  HA  ARG A 124      15.012   3.589  -5.949  1.00  3.88           H  
ATOM   1916 1HB  ARG A 124      15.437   4.958  -3.956  1.00  3.88           H  
ATOM   1917 2HB  ARG A 124      16.740   5.790  -4.790  1.00  3.88           H  
ATOM   1918 1HG  ARG A 124      14.941   7.181  -4.972  1.00  3.88           H  
ATOM   1919 2HG  ARG A 124      15.000   6.413  -6.556  1.00  3.88           H  
ATOM   1920 1HD  ARG A 124      13.281   5.293  -4.364  1.00  3.88           H  
ATOM   1921 2HD  ARG A 124      12.752   6.715  -5.280  1.00  3.88           H  
ATOM   1922  HE  ARG A 124      13.446   4.830  -7.186  1.00  3.88           H  
ATOM   1923 1HH1 ARG A 124      11.113   5.098  -4.534  1.00  3.88           H  
ATOM   1924 2HH1 ARG A 124       9.952   4.032  -5.376  1.00  3.88           H  
ATOM   1925 1HH2 ARG A 124      11.806   3.477  -8.168  1.00  3.88           H  
ATOM   1926 2HH2 ARG A 124      10.312   3.195  -7.248  1.00  3.88           H  
ATOM   1927  N   ALA A 125      17.759   4.825  -7.337  1.00  3.87           N  
ATOM   1928  CA  ALA A 125      18.244   5.275  -8.633  1.00  3.87           C  
ATOM   1929  C   ALA A 125      18.000   4.203  -9.701  1.00  3.87           C  
ATOM   1930  O   ALA A 125      17.477   4.492 -10.778  1.00  3.87           O  
ATOM   1931  CB  ALA A 125      19.729   5.617  -8.547  1.00  3.87           C  
ATOM   1932  H   ALA A 125      18.400   4.755  -6.547  1.00  3.87           H  
ATOM   1933  HA  ALA A 125      17.697   6.170  -8.908  1.00  3.87           H  
ATOM   1934 1HB  ALA A 125      20.081   5.979  -9.510  1.00  3.87           H  
ATOM   1935 2HB  ALA A 125      19.878   6.389  -7.792  1.00  3.87           H  
ATOM   1936 3HB  ALA A 125      20.292   4.727  -8.266  1.00  3.87           H  
ATOM   1937  N   ARG A 126      18.244   2.938  -9.356  1.00  3.80           N  
ATOM   1938  CA  ARG A 126      18.068   1.832 -10.298  1.00  3.80           C  
ATOM   1939  C   ARG A 126      16.608   1.720 -10.738  1.00  3.80           C  
ATOM   1940  O   ARG A 126      16.293   1.341 -11.870  1.00  3.80           O  
ATOM   1941  CB  ARG A 126      18.494   0.506  -9.687  1.00  3.80           C  
ATOM   1942  CG  ARG A 126      18.435  -0.635 -10.668  1.00  3.80           C  
ATOM   1943  CD  ARG A 126      19.495  -0.416 -11.674  1.00  3.80           C  
ATOM   1944  NE  ARG A 126      19.452  -1.308 -12.813  1.00  3.80           N  
ATOM   1945  CZ  ARG A 126      20.089  -2.495 -12.925  1.00  3.80           C  
ATOM   1946  NH1 ARG A 126      20.778  -2.991 -11.946  1.00  3.80           N  
ATOM   1947  NH2 ARG A 126      20.046  -3.155 -14.052  1.00  3.80           N  
ATOM   1948  H   ARG A 126      18.635   2.744  -8.432  1.00  3.80           H  
ATOM   1949  HA  ARG A 126      18.677   2.021 -11.178  1.00  3.80           H  
ATOM   1950 1HB  ARG A 126      19.491   0.566  -9.281  1.00  3.80           H  
ATOM   1951 2HB  ARG A 126      17.833   0.260  -8.857  1.00  3.80           H  
ATOM   1952 1HG  ARG A 126      18.609  -1.581 -10.155  1.00  3.80           H  
ATOM   1953 2HG  ARG A 126      17.467  -0.650 -11.163  1.00  3.80           H  
ATOM   1954 1HD  ARG A 126      19.429   0.599 -12.042  1.00  3.80           H  
ATOM   1955 2HD  ARG A 126      20.462  -0.546 -11.188  1.00  3.80           H  
ATOM   1956  HE  ARG A 126      18.920  -0.974 -13.626  1.00  3.80           H  
ATOM   1957 1HH1 ARG A 126      20.811  -2.512 -11.054  1.00  3.80           H  
ATOM   1958 2HH1 ARG A 126      21.291  -3.871 -12.113  1.00  3.80           H  
ATOM   1959 1HH2 ARG A 126      19.545  -2.767 -14.860  1.00  3.80           H  
ATOM   1960 2HH2 ARG A 126      20.542  -4.039 -14.142  1.00  3.80           H  
ATOM   1961  N   THR A 127      15.718   2.017  -9.805  1.00  3.63           N  
ATOM   1962  CA  THR A 127      14.290   1.913  -9.994  1.00  3.63           C  
ATOM   1963  C   THR A 127      13.569   3.274 -10.015  1.00  3.63           C  
ATOM   1964  O   THR A 127      12.351   3.329  -9.816  1.00  3.63           O  
ATOM   1965  CB  THR A 127      13.708   1.012  -8.892  1.00  3.63           C  
ATOM   1966  OG1 THR A 127      14.040   1.530  -7.603  1.00  3.63           O  
ATOM   1967  CG2 THR A 127      14.254  -0.392  -9.006  1.00  3.63           C  
ATOM   1968  H   THR A 127      16.059   2.296  -8.882  1.00  3.63           H  
ATOM   1969  HA  THR A 127      14.109   1.430 -10.952  1.00  3.63           H  
ATOM   1970  HB  THR A 127      12.626   0.983  -8.995  1.00  3.63           H  
ATOM   1971  HG1 THR A 127      15.021   1.556  -7.509  1.00  3.63           H  
ATOM   1972 1HG2 THR A 127      13.827  -1.006  -8.236  1.00  3.63           H  
ATOM   1973 2HG2 THR A 127      13.993  -0.784  -9.964  1.00  3.63           H  
ATOM   1974 3HG2 THR A 127      15.337  -0.383  -8.895  1.00  3.63           H  
ATOM   1975  N   ARG A 128      14.297   4.366 -10.286  1.00  3.35           N  
ATOM   1976  CA  ARG A 128      13.749   5.735 -10.280  1.00  3.35           C  
ATOM   1977  C   ARG A 128      12.602   6.000 -11.249  1.00  3.35           C  
ATOM   1978  O   ARG A 128      11.830   6.949 -11.066  1.00  3.35           O  
ATOM   1979  CB  ARG A 128      14.856   6.724 -10.583  1.00  3.35           C  
ATOM   1980  CG  ARG A 128      15.453   6.622 -11.978  1.00  3.35           C  
ATOM   1981  CD  ARG A 128      16.668   7.469 -12.098  1.00  3.35           C  
ATOM   1982  NE  ARG A 128      17.317   7.312 -13.377  1.00  3.35           N  
ATOM   1983  CZ  ARG A 128      18.469   7.920 -13.734  1.00  3.35           C  
ATOM   1984  NH1 ARG A 128      19.102   8.729 -12.912  1.00  3.35           N  
ATOM   1985  NH2 ARG A 128      18.981   7.710 -14.912  1.00  3.35           N  
ATOM   1986  H   ARG A 128      15.300   4.263 -10.455  1.00  3.35           H  
ATOM   1987  HA  ARG A 128      13.391   5.933  -9.269  1.00  3.35           H  
ATOM   1988 1HB  ARG A 128      14.483   7.734 -10.458  1.00  3.35           H  
ATOM   1989 2HB  ARG A 128      15.658   6.586  -9.874  1.00  3.35           H  
ATOM   1990 1HG  ARG A 128      15.715   5.586 -12.196  1.00  3.35           H  
ATOM   1991 2HG  ARG A 128      14.725   6.969 -12.711  1.00  3.35           H  
ATOM   1992 1HD  ARG A 128      16.397   8.516 -11.979  1.00  3.35           H  
ATOM   1993 2HD  ARG A 128      17.378   7.184 -11.321  1.00  3.35           H  
ATOM   1994  HE  ARG A 128      16.880   6.696 -14.055  1.00  3.35           H  
ATOM   1995 1HH1 ARG A 128      18.738   8.911 -11.992  1.00  3.35           H  
ATOM   1996 2HH1 ARG A 128      20.000   9.150 -13.219  1.00  3.35           H  
ATOM   1997 1HH2 ARG A 128      18.534   7.080 -15.568  1.00  3.35           H  
ATOM   1998 2HH2 ARG A 128      19.844   8.188 -15.168  1.00  3.35           H  
ATOM   1999  N   ASP A 129      12.500   5.192 -12.292  1.00  2.97           N  
ATOM   2000  CA  ASP A 129      11.445   5.343 -13.278  1.00  2.97           C  
ATOM   2001  C   ASP A 129      10.501   4.140 -13.310  1.00  2.97           C  
ATOM   2002  O   ASP A 129       9.791   3.940 -14.298  1.00  2.97           O  
ATOM   2003  CB  ASP A 129      12.043   5.587 -14.674  1.00  2.97           C  
ATOM   2004  CG  ASP A 129      12.921   4.433 -15.166  1.00  2.97           C  
ATOM   2005  OD1 ASP A 129      13.191   3.563 -14.377  1.00  2.97           O  
ATOM   2006  OD2 ASP A 129      13.314   4.427 -16.306  1.00  2.97           O  
ATOM   2007  H   ASP A 129      13.172   4.447 -12.387  1.00  2.97           H  
ATOM   2008  HA  ASP A 129      10.850   6.217 -13.014  1.00  2.97           H  
ATOM   2009 1HB  ASP A 129      11.236   5.743 -15.391  1.00  2.97           H  
ATOM   2010 2HB  ASP A 129      12.642   6.497 -14.656  1.00  2.97           H  
ATOM   2011  N   LEU A 130      10.478   3.333 -12.239  1.00  2.56           N  
ATOM   2012  CA  LEU A 130       9.590   2.181 -12.256  1.00  2.56           C  
ATOM   2013  C   LEU A 130       8.465   2.415 -11.228  1.00  2.56           C  
ATOM   2014  O   LEU A 130       8.671   2.357 -10.011  1.00  2.56           O  
ATOM   2015  CB  LEU A 130      10.388   0.919 -11.939  1.00  2.56           C  
ATOM   2016  CG  LEU A 130       9.828  -0.421 -12.416  1.00  2.56           C  
ATOM   2017  CD1 LEU A 130      10.897  -1.455 -12.135  1.00  2.56           C  
ATOM   2018  CD2 LEU A 130       8.488  -0.721 -11.803  1.00  2.56           C  
ATOM   2019  H   LEU A 130      11.081   3.507 -11.435  1.00  2.56           H  
ATOM   2020  HA  LEU A 130       9.147   2.080 -13.244  1.00  2.56           H  
ATOM   2021 1HB  LEU A 130      11.382   1.028 -12.379  1.00  2.56           H  
ATOM   2022 2HB  LEU A 130      10.513   0.858 -10.855  1.00  2.56           H  
ATOM   2023  HG  LEU A 130       9.701  -0.391 -13.500  1.00  2.56           H  
ATOM   2024 1HD1 LEU A 130      10.596  -2.410 -12.501  1.00  2.56           H  
ATOM   2025 2HD1 LEU A 130      11.790  -1.159 -12.640  1.00  2.56           H  
ATOM   2026 3HD1 LEU A 130      11.087  -1.520 -11.068  1.00  2.56           H  
ATOM   2027 1HD2 LEU A 130       8.121  -1.670 -12.174  1.00  2.56           H  
ATOM   2028 2HD2 LEU A 130       8.560  -0.754 -10.746  1.00  2.56           H  
ATOM   2029 3HD2 LEU A 130       7.804   0.051 -12.096  1.00  2.56           H  
ATOM   2030  N   ASP A 131       7.258   2.633 -11.746  1.00  2.16           N  
ATOM   2031  CA  ASP A 131       6.062   3.000 -10.978  1.00  2.16           C  
ATOM   2032  C   ASP A 131       5.625   2.016  -9.895  1.00  2.16           C  
ATOM   2033  O   ASP A 131       4.890   2.386  -8.981  1.00  2.16           O  
ATOM   2034  CB  ASP A 131       4.886   3.191 -11.931  1.00  2.16           C  
ATOM   2035  CG  ASP A 131       4.984   4.464 -12.781  1.00  2.16           C  
ATOM   2036  OD1 ASP A 131       5.804   5.304 -12.486  1.00  2.16           O  
ATOM   2037  OD2 ASP A 131       4.234   4.577 -13.720  1.00  2.16           O  
ATOM   2038  H   ASP A 131       7.180   2.614 -12.755  1.00  2.16           H  
ATOM   2039  HA  ASP A 131       6.267   3.955 -10.493  1.00  2.16           H  
ATOM   2040 1HB  ASP A 131       4.819   2.330 -12.597  1.00  2.16           H  
ATOM   2041 2HB  ASP A 131       3.960   3.225 -11.356  1.00  2.16           H  
ATOM   2042  N   ASN A 132       6.043   0.765 -10.002  1.00  1.83           N  
ATOM   2043  CA  ASN A 132       5.630  -0.253  -9.053  1.00  1.83           C  
ATOM   2044  C   ASN A 132       6.649  -0.486  -7.940  1.00  1.83           C  
ATOM   2045  O   ASN A 132       6.538  -1.468  -7.210  1.00  1.83           O  
ATOM   2046  CB  ASN A 132       5.393  -1.563  -9.755  1.00  1.83           C  
ATOM   2047  CG  ASN A 132       4.282  -1.536 -10.736  1.00  1.83           C  
ATOM   2048  OD1 ASN A 132       3.240  -0.901 -10.531  1.00  1.83           O  
ATOM   2049  ND2 ASN A 132       4.480  -2.228 -11.829  1.00  1.83           N  
ATOM   2050  H   ASN A 132       6.661   0.520 -10.756  1.00  1.83           H  
ATOM   2051  HA  ASN A 132       4.702   0.069  -8.579  1.00  1.83           H  
ATOM   2052 1HB  ASN A 132       6.303  -1.928 -10.227  1.00  1.83           H  
ATOM   2053 2HB  ASN A 132       5.121  -2.262  -9.003  1.00  1.83           H  
ATOM   2054 1HD2 ASN A 132       3.775  -2.263 -12.534  1.00  1.83           H  
ATOM   2055 2HD2 ASN A 132       5.341  -2.736 -11.955  1.00  1.83           H  
ATOM   2056  N   VAL A 133       7.649   0.386  -7.809  1.00  1.59           N  
ATOM   2057  CA  VAL A 133       8.638   0.215  -6.742  1.00  1.59           C  
ATOM   2058  C   VAL A 133       8.757   1.359  -5.739  1.00  1.59           C  
ATOM   2059  O   VAL A 133       8.960   2.521  -6.109  1.00  1.59           O  
ATOM   2060  CB  VAL A 133      10.044   0.007  -7.335  1.00  1.59           C  
ATOM   2061  CG1 VAL A 133      11.090  -0.031  -6.212  1.00  1.59           C  
ATOM   2062  CG2 VAL A 133      10.101  -1.307  -8.120  1.00  1.59           C  
ATOM   2063  H   VAL A 133       7.742   1.169  -8.460  1.00  1.59           H  
ATOM   2064  HA  VAL A 133       8.376  -0.681  -6.185  1.00  1.59           H  
ATOM   2065  HB  VAL A 133      10.274   0.839  -8.003  1.00  1.59           H  
ATOM   2066 1HG1 VAL A 133      12.068  -0.162  -6.644  1.00  1.59           H  
ATOM   2067 2HG1 VAL A 133      11.083   0.903  -5.663  1.00  1.59           H  
ATOM   2068 3HG1 VAL A 133      10.868  -0.855  -5.530  1.00  1.59           H  
ATOM   2069 1HG2 VAL A 133      11.094  -1.433  -8.549  1.00  1.59           H  
ATOM   2070 2HG2 VAL A 133       9.894  -2.127  -7.475  1.00  1.59           H  
ATOM   2071 3HG2 VAL A 133       9.380  -1.293  -8.893  1.00  1.59           H  
ATOM   2072  N   GLU A 134       8.740   0.987  -4.456  1.00  1.47           N  
ATOM   2073  CA  GLU A 134       8.999   1.924  -3.372  1.00  1.47           C  
ATOM   2074  C   GLU A 134      10.200   1.435  -2.596  1.00  1.47           C  
ATOM   2075  O   GLU A 134      10.439   0.229  -2.511  1.00  1.47           O  
ATOM   2076  CB  GLU A 134       7.818   2.112  -2.429  1.00  1.47           C  
ATOM   2077  CG  GLU A 134       6.617   2.758  -3.063  1.00  1.47           C  
ATOM   2078  CD  GLU A 134       6.896   4.136  -3.532  1.00  1.47           C  
ATOM   2079  OE1 GLU A 134       7.889   4.692  -3.122  1.00  1.47           O  
ATOM   2080  OE2 GLU A 134       6.124   4.641  -4.312  1.00  1.47           O  
ATOM   2081  H   GLU A 134       8.551   0.006  -4.242  1.00  1.47           H  
ATOM   2082  HA  GLU A 134       9.244   2.893  -3.792  1.00  1.47           H  
ATOM   2083 1HB  GLU A 134       7.512   1.143  -2.034  1.00  1.47           H  
ATOM   2084 2HB  GLU A 134       8.126   2.729  -1.584  1.00  1.47           H  
ATOM   2085 1HG  GLU A 134       6.274   2.175  -3.907  1.00  1.47           H  
ATOM   2086 2HG  GLU A 134       5.831   2.806  -2.318  1.00  1.47           H  
ATOM   2087  N   VAL A 135      10.957   2.374  -2.050  1.00  1.50           N  
ATOM   2088  CA  VAL A 135      12.142   2.022  -1.292  1.00  1.50           C  
ATOM   2089  C   VAL A 135      12.078   2.631   0.090  1.00  1.50           C  
ATOM   2090  O   VAL A 135      11.849   3.840   0.222  1.00  1.50           O  
ATOM   2091  CB  VAL A 135      13.406   2.537  -2.016  1.00  1.50           C  
ATOM   2092  CG1 VAL A 135      14.640   2.160  -1.225  1.00  1.50           C  
ATOM   2093  CG2 VAL A 135      13.462   1.982  -3.446  1.00  1.50           C  
ATOM   2094  H   VAL A 135      10.694   3.346  -2.161  1.00  1.50           H  
ATOM   2095  HA  VAL A 135      12.198   0.939  -1.190  1.00  1.50           H  
ATOM   2096  HB  VAL A 135      13.375   3.627  -2.057  1.00  1.50           H  
ATOM   2097 1HG1 VAL A 135      15.519   2.545  -1.731  1.00  1.50           H  
ATOM   2098 2HG1 VAL A 135      14.581   2.584  -0.228  1.00  1.50           H  
ATOM   2099 3HG1 VAL A 135      14.708   1.072  -1.152  1.00  1.50           H  
ATOM   2100 1HG2 VAL A 135      14.348   2.361  -3.937  1.00  1.50           H  
ATOM   2101 2HG2 VAL A 135      13.501   0.898  -3.419  1.00  1.50           H  
ATOM   2102 3HG2 VAL A 135      12.584   2.294  -4.006  1.00  1.50           H  
ATOM   2103  N   VAL A 136      12.277   1.803   1.103  1.00  1.66           N  
ATOM   2104  CA  VAL A 136      12.259   2.273   2.468  1.00  1.66           C  
ATOM   2105  C   VAL A 136      13.583   1.957   3.149  1.00  1.66           C  
ATOM   2106  O   VAL A 136      14.113   0.847   3.016  1.00  1.66           O  
ATOM   2107  CB  VAL A 136      11.083   1.622   3.242  1.00  1.66           C  
ATOM   2108  CG1 VAL A 136      11.185   0.104   3.290  1.00  1.66           C  
ATOM   2109  CG2 VAL A 136      11.043   2.147   4.594  1.00  1.66           C  
ATOM   2110  H   VAL A 136      12.447   0.820   0.911  1.00  1.66           H  
ATOM   2111  HA  VAL A 136      12.121   3.349   2.466  1.00  1.66           H  
ATOM   2112  HB  VAL A 136      10.158   1.878   2.732  1.00  1.66           H  
ATOM   2113 1HG1 VAL A 136      10.330  -0.303   3.831  1.00  1.66           H  
ATOM   2114 2HG1 VAL A 136      11.188  -0.288   2.289  1.00  1.66           H  
ATOM   2115 3HG1 VAL A 136      12.103  -0.177   3.802  1.00  1.66           H  
ATOM   2116 1HG2 VAL A 136      10.192   1.710   5.104  1.00  1.66           H  
ATOM   2117 2HG2 VAL A 136      11.956   1.893   5.129  1.00  1.66           H  
ATOM   2118 3HG2 VAL A 136      10.939   3.229   4.547  1.00  1.66           H  
ATOM   2119  N   CYS A 137      14.111   2.936   3.870  1.00  1.98           N  
ATOM   2120  CA  CYS A 137      15.335   2.736   4.604  1.00  1.98           C  
ATOM   2121  C   CYS A 137      14.958   2.380   6.027  1.00  1.98           C  
ATOM   2122  O   CYS A 137      14.283   3.162   6.704  1.00  1.98           O  
ATOM   2123  CB  CYS A 137      16.217   3.969   4.611  1.00  1.98           C  
ATOM   2124  SG  CYS A 137      17.802   3.737   5.411  1.00  1.98           S  
ATOM   2125  H   CYS A 137      13.628   3.824   3.916  1.00  1.98           H  
ATOM   2126  HA  CYS A 137      15.876   1.929   4.145  1.00  1.98           H  
ATOM   2127 1HB  CYS A 137      16.379   4.341   3.603  1.00  1.98           H  
ATOM   2128 2HB  CYS A 137      15.705   4.709   5.167  1.00  1.98           H  
ATOM   2129  HG  CYS A 137      17.312   3.122   6.493  1.00  1.98           H  
ATOM   2130  N   GLU A 138      15.308   1.171   6.428  1.00  2.46           N  
ATOM   2131  CA  GLU A 138      14.985   0.641   7.746  1.00  2.46           C  
ATOM   2132  C   GLU A 138      15.778  -0.636   8.019  1.00  2.46           C  
ATOM   2133  O   GLU A 138      16.145  -1.361   7.098  1.00  2.46           O  
ATOM   2134  CB  GLU A 138      13.467   0.405   7.891  1.00  2.46           C  
ATOM   2135  CG  GLU A 138      13.005  -0.062   9.299  1.00  2.46           C  
ATOM   2136  CD  GLU A 138      13.371   0.911  10.434  1.00  2.46           C  
ATOM   2137  OE1 GLU A 138      14.523   0.907  10.839  1.00  2.46           O  
ATOM   2138  OE2 GLU A 138      12.506   1.616  10.908  1.00  2.46           O  
ATOM   2139  H   GLU A 138      15.886   0.629   5.789  1.00  2.46           H  
ATOM   2140  HA  GLU A 138      15.283   1.379   8.491  1.00  2.46           H  
ATOM   2141 1HB  GLU A 138      12.925   1.309   7.658  1.00  2.46           H  
ATOM   2142 2HB  GLU A 138      13.151  -0.348   7.174  1.00  2.46           H  
ATOM   2143 1HG  GLU A 138      11.933  -0.172   9.288  1.00  2.46           H  
ATOM   2144 2HG  GLU A 138      13.403  -1.037   9.510  1.00  2.46           H  
ATOM   2145  N   GLN A 139      16.054  -0.899   9.285  1.00  3.06           N  
ATOM   2146  CA  GLN A 139      16.710  -2.136   9.696  1.00  3.06           C  
ATOM   2147  C   GLN A 139      15.666  -3.243   9.703  1.00  3.06           C  
ATOM   2148  O   GLN A 139      14.576  -3.054  10.233  1.00  3.06           O  
ATOM   2149  CB  GLN A 139      17.357  -1.953  11.065  1.00  3.06           C  
ATOM   2150  CG  GLN A 139      18.155  -3.124  11.595  1.00  3.06           C  
ATOM   2151  CD  GLN A 139      18.820  -2.751  12.905  1.00  3.06           C  
ATOM   2152  OE1 GLN A 139      18.585  -1.659  13.430  1.00  3.06           O  
ATOM   2153  NE2 GLN A 139      19.644  -3.620  13.447  1.00  3.06           N  
ATOM   2154  H   GLN A 139      15.717  -0.232   9.986  1.00  3.06           H  
ATOM   2155  HA  GLN A 139      17.480  -2.390   8.969  1.00  3.06           H  
ATOM   2156 1HB  GLN A 139      18.026  -1.092  11.029  1.00  3.06           H  
ATOM   2157 2HB  GLN A 139      16.582  -1.725  11.795  1.00  3.06           H  
ATOM   2158 1HG  GLN A 139      17.491  -3.966  11.774  1.00  3.06           H  
ATOM   2159 2HG  GLN A 139      18.929  -3.397  10.876  1.00  3.06           H  
ATOM   2160 1HE2 GLN A 139      20.099  -3.412  14.308  1.00  3.06           H  
ATOM   2161 2HE2 GLN A 139      19.820  -4.518  13.015  1.00  3.06           H  
ATOM   2162  N   PHE A 140      15.981  -4.420   9.173  1.00  3.67           N  
ATOM   2163  CA  PHE A 140      14.963  -5.472   9.136  1.00  3.67           C  
ATOM   2164  C   PHE A 140      14.261  -5.693  10.476  1.00  3.67           C  
ATOM   2165  O   PHE A 140      13.034  -5.741  10.534  1.00  3.67           O  
ATOM   2166  CB  PHE A 140      15.545  -6.820   8.728  1.00  3.67           C  
ATOM   2167  CG  PHE A 140      14.496  -7.872   8.795  1.00  3.67           C  
ATOM   2168  CD1 PHE A 140      13.690  -8.121   7.723  1.00  3.67           C  
ATOM   2169  CD2 PHE A 140      14.272  -8.563   9.964  1.00  3.67           C  
ATOM   2170  CE1 PHE A 140      12.692  -9.052   7.791  1.00  3.67           C  
ATOM   2171  CE2 PHE A 140      13.273  -9.469  10.049  1.00  3.67           C  
ATOM   2172  CZ  PHE A 140      12.476  -9.725   8.959  1.00  3.67           C  
ATOM   2173  H   PHE A 140      16.888  -4.568   8.755  1.00  3.67           H  
ATOM   2174  HA  PHE A 140      14.207  -5.183   8.404  1.00  3.67           H  
ATOM   2175 1HB  PHE A 140      15.926  -6.773   7.709  1.00  3.67           H  
ATOM   2176 2HB  PHE A 140      16.364  -7.101   9.389  1.00  3.67           H  
ATOM   2177  HD1 PHE A 140      13.857  -7.570   6.825  1.00  3.67           H  
ATOM   2178  HD2 PHE A 140      14.895  -8.373  10.832  1.00  3.67           H  
ATOM   2179  HE1 PHE A 140      12.069  -9.246   6.924  1.00  3.67           H  
ATOM   2180  HE2 PHE A 140      13.119  -9.996  10.977  1.00  3.67           H  
ATOM   2181  HZ  PHE A 140      11.681 -10.458   9.030  1.00  3.67           H  
ATOM   2182  N   HIS A 141      15.033  -5.813  11.556  1.00  4.11           N  
ATOM   2183  CA  HIS A 141      14.485  -6.103  12.882  1.00  4.11           C  
ATOM   2184  C   HIS A 141      13.477  -5.065  13.388  1.00  4.11           C  
ATOM   2185  O   HIS A 141      12.684  -5.348  14.285  1.00  4.11           O  
ATOM   2186  CB  HIS A 141      15.616  -6.249  13.901  1.00  4.11           C  
ATOM   2187  CG  HIS A 141      15.163  -6.714  15.264  1.00  4.11           C  
ATOM   2188  ND1 HIS A 141      14.626  -7.980  15.500  1.00  4.11           N  
ATOM   2189  CD2 HIS A 141      15.171  -6.083  16.460  1.00  4.11           C  
ATOM   2190  CE1 HIS A 141      14.334  -8.091  16.786  1.00  4.11           C  
ATOM   2191  NE2 HIS A 141      14.650  -6.957  17.386  1.00  4.11           N  
ATOM   2192  H   HIS A 141      16.031  -5.728  11.448  1.00  4.11           H  
ATOM   2193  HA  HIS A 141      13.958  -7.057  12.840  1.00  4.11           H  
ATOM   2194 1HB  HIS A 141      16.347  -6.956  13.527  1.00  4.11           H  
ATOM   2195 2HB  HIS A 141      16.122  -5.288  14.017  1.00  4.11           H  
ATOM   2196  HD2 HIS A 141      15.524  -5.069  16.653  1.00  4.11           H  
ATOM   2197  HE1 HIS A 141      13.900  -8.966  17.269  1.00  4.11           H  
ATOM   2198  HE2 HIS A 141      14.531  -6.758  18.370  1.00  4.11           H  
ATOM   2199  N   LYS A 142      13.559  -3.836  12.885  1.00  4.20           N  
ATOM   2200  CA  LYS A 142      12.680  -2.773  13.328  1.00  4.20           C  
ATOM   2201  C   LYS A 142      11.457  -2.627  12.419  1.00  4.20           C  
ATOM   2202  O   LYS A 142      10.538  -1.849  12.708  1.00  4.20           O  
ATOM   2203  CB  LYS A 142      13.473  -1.475  13.419  1.00  4.20           C  
ATOM   2204  CG  LYS A 142      14.580  -1.534  14.494  1.00  4.20           C  
ATOM   2205  CD  LYS A 142      15.397  -0.253  14.574  1.00  4.20           C  
ATOM   2206  CE  LYS A 142      16.460  -0.357  15.673  1.00  4.20           C  
ATOM   2207  NZ  LYS A 142      17.356   0.834  15.716  1.00  4.20           N  
ATOM   2208  H   LYS A 142      14.195  -3.639  12.116  1.00  4.20           H  
ATOM   2209  HA  LYS A 142      12.319  -3.019  14.326  1.00  4.20           H  
ATOM   2210 1HB  LYS A 142      13.949  -1.277  12.453  1.00  4.20           H  
ATOM   2211 2HB  LYS A 142      12.809  -0.642  13.636  1.00  4.20           H  
ATOM   2212 1HG  LYS A 142      14.132  -1.734  15.466  1.00  4.20           H  
ATOM   2213 2HG  LYS A 142      15.260  -2.353  14.255  1.00  4.20           H  
ATOM   2214 1HD  LYS A 142      15.893  -0.076  13.614  1.00  4.20           H  
ATOM   2215 2HD  LYS A 142      14.743   0.593  14.784  1.00  4.20           H  
ATOM   2216 1HE  LYS A 142      15.963  -0.456  16.635  1.00  4.20           H  
ATOM   2217 2HE  LYS A 142      17.064  -1.245  15.497  1.00  4.20           H  
ATOM   2218 1HZ  LYS A 142      18.046   0.718  16.456  1.00  4.20           H  
ATOM   2219 2HZ  LYS A 142      17.845   0.935  14.825  1.00  4.20           H  
ATOM   2220 3HZ  LYS A 142      16.829   1.673  15.890  1.00  4.20           H  
ATOM   2221  N   PHE A 143      11.393  -3.412  11.339  1.00  3.93           N  
ATOM   2222  CA  PHE A 143      10.313  -3.254  10.375  1.00  3.93           C  
ATOM   2223  C   PHE A 143       9.052  -3.991  10.768  1.00  3.93           C  
ATOM   2224  O   PHE A 143       8.587  -4.896  10.075  1.00  3.93           O  
ATOM   2225  CB  PHE A 143      10.760  -3.742   8.999  1.00  3.93           C  
ATOM   2226  CG  PHE A 143       9.815  -3.347   7.861  1.00  3.93           C  
ATOM   2227  CD1 PHE A 143       9.645  -2.020   7.489  1.00  3.93           C  
ATOM   2228  CD2 PHE A 143       9.114  -4.318   7.163  1.00  3.93           C  
ATOM   2229  CE1 PHE A 143       8.786  -1.669   6.455  1.00  3.93           C  
ATOM   2230  CE2 PHE A 143       8.256  -3.980   6.132  1.00  3.93           C  
ATOM   2231  CZ  PHE A 143       8.090  -2.655   5.782  1.00  3.93           C  
ATOM   2232  H   PHE A 143      12.113  -4.111  11.155  1.00  3.93           H  
ATOM   2233  HA  PHE A 143      10.080  -2.190  10.302  1.00  3.93           H  
ATOM   2234 1HB  PHE A 143      11.747  -3.339   8.798  1.00  3.93           H  
ATOM   2235 2HB  PHE A 143      10.855  -4.829   9.011  1.00  3.93           H  
ATOM   2236  HD1 PHE A 143      10.197  -1.261   8.024  1.00  3.93           H  
ATOM   2237  HD2 PHE A 143       9.252  -5.356   7.444  1.00  3.93           H  
ATOM   2238  HE1 PHE A 143       8.662  -0.618   6.181  1.00  3.93           H  
ATOM   2239  HE2 PHE A 143       7.710  -4.760   5.597  1.00  3.93           H  
ATOM   2240  HZ  PHE A 143       7.415  -2.392   4.985  1.00  3.93           H  
ATOM   2241  N   GLY A 144       8.430  -3.524  11.841  1.00  3.44           N  
ATOM   2242  CA  GLY A 144       7.207  -4.113  12.383  1.00  3.44           C  
ATOM   2243  C   GLY A 144       5.989  -3.637  11.602  1.00  3.44           C  
ATOM   2244  O   GLY A 144       5.071  -3.035  12.161  1.00  3.44           O  
ATOM   2245  H   GLY A 144       8.888  -2.749  12.319  1.00  3.44           H  
ATOM   2246 1HA  GLY A 144       7.274  -5.200  12.339  1.00  3.44           H  
ATOM   2247 2HA  GLY A 144       7.105  -3.836  13.431  1.00  3.44           H  
ATOM   2248  N   GLY A 145       6.017  -3.860  10.297  1.00  2.88           N  
ATOM   2249  CA  GLY A 145       4.971  -3.387   9.412  1.00  2.88           C  
ATOM   2250  C   GLY A 145       3.673  -4.143   9.641  1.00  2.88           C  
ATOM   2251  O   GLY A 145       3.686  -5.327   9.969  1.00  2.88           O  
ATOM   2252  H   GLY A 145       6.817  -4.377   9.934  1.00  2.88           H  
ATOM   2253 1HA  GLY A 145       4.820  -2.326   9.576  1.00  2.88           H  
ATOM   2254 2HA  GLY A 145       5.293  -3.509   8.378  1.00  2.88           H  
ATOM   2255  N   GLY A 146       2.542  -3.472   9.420  1.00  2.37           N  
ATOM   2256  CA  GLY A 146       1.233  -4.116   9.536  1.00  2.37           C  
ATOM   2257  C   GLY A 146       0.782  -4.697   8.197  1.00  2.37           C  
ATOM   2258  O   GLY A 146      -0.311  -5.248   8.073  1.00  2.37           O  
ATOM   2259  H   GLY A 146       2.590  -2.494   9.177  1.00  2.37           H  
ATOM   2260 1HA  GLY A 146       1.281  -4.909  10.284  1.00  2.37           H  
ATOM   2261 2HA  GLY A 146       0.501  -3.389   9.887  1.00  2.37           H  
ATOM   2262  N   GLN A 147       1.626  -4.533   7.188  1.00  1.93           N  
ATOM   2263  CA  GLN A 147       1.346  -4.987   5.837  1.00  1.93           C  
ATOM   2264  C   GLN A 147       1.805  -6.410   5.612  1.00  1.93           C  
ATOM   2265  O   GLN A 147       2.958  -6.748   5.889  1.00  1.93           O  
ATOM   2266  CB  GLN A 147       2.033  -4.093   4.813  1.00  1.93           C  
ATOM   2267  CG  GLN A 147       1.804  -4.496   3.354  1.00  1.93           C  
ATOM   2268  CD  GLN A 147       0.382  -4.247   2.886  1.00  1.93           C  
ATOM   2269  OE1 GLN A 147      -0.135  -3.125   2.981  1.00  1.93           O  
ATOM   2270  NE2 GLN A 147      -0.267  -5.286   2.374  1.00  1.93           N  
ATOM   2271  H   GLN A 147       2.505  -4.080   7.377  1.00  1.93           H  
ATOM   2272  HA  GLN A 147       0.269  -4.950   5.673  1.00  1.93           H  
ATOM   2273 1HB  GLN A 147       1.669  -3.100   4.929  1.00  1.93           H  
ATOM   2274 2HB  GLN A 147       3.105  -4.078   4.999  1.00  1.93           H  
ATOM   2275 1HG  GLN A 147       2.466  -3.933   2.720  1.00  1.93           H  
ATOM   2276 2HG  GLN A 147       2.017  -5.555   3.236  1.00  1.93           H  
ATOM   2277 1HE2 GLN A 147      -1.205  -5.181   2.044  1.00  1.93           H  
ATOM   2278 2HE2 GLN A 147       0.195  -6.202   2.311  1.00  1.93           H  
ATOM   2279  N   LYS A 148       0.914  -7.234   5.088  1.00  1.58           N  
ATOM   2280  CA  LYS A 148       1.304  -8.576   4.716  1.00  1.58           C  
ATOM   2281  C   LYS A 148       1.589  -8.625   3.215  1.00  1.58           C  
ATOM   2282  O   LYS A 148       0.992  -7.888   2.422  1.00  1.58           O  
ATOM   2283  CB  LYS A 148       0.266  -9.592   5.151  1.00  1.58           C  
ATOM   2284  CG  LYS A 148       0.135  -9.729   6.664  1.00  1.58           C  
ATOM   2285  CD  LYS A 148      -0.869 -10.805   7.035  1.00  1.58           C  
ATOM   2286  CE  LYS A 148      -0.962 -10.998   8.541  1.00  1.58           C  
ATOM   2287  NZ  LYS A 148       0.281 -11.617   9.100  1.00  1.58           N  
ATOM   2288  H   LYS A 148      -0.029  -6.912   4.928  1.00  1.58           H  
ATOM   2289  HA  LYS A 148       2.225  -8.816   5.236  1.00  1.58           H  
ATOM   2290 1HB  LYS A 148      -0.705  -9.332   4.736  1.00  1.58           H  
ATOM   2291 2HB  LYS A 148       0.544 -10.561   4.761  1.00  1.58           H  
ATOM   2292 1HG  LYS A 148       1.109 -10.001   7.085  1.00  1.58           H  
ATOM   2293 2HG  LYS A 148      -0.175  -8.778   7.097  1.00  1.58           H  
ATOM   2294 1HD  LYS A 148      -1.851 -10.547   6.641  1.00  1.58           H  
ATOM   2295 2HD  LYS A 148      -0.557 -11.748   6.596  1.00  1.58           H  
ATOM   2296 1HE  LYS A 148      -1.120 -10.032   9.018  1.00  1.58           H  
ATOM   2297 2HE  LYS A 148      -1.806 -11.647   8.763  1.00  1.58           H  
ATOM   2298 1HZ  LYS A 148       0.190 -11.736  10.089  1.00  1.58           H  
ATOM   2299 2HZ  LYS A 148       0.440 -12.521   8.669  1.00  1.58           H  
ATOM   2300 3HZ  LYS A 148       1.111 -11.031   8.920  1.00  1.58           H  
ATOM   2301  N   PHE A 149       2.485  -9.516   2.825  1.00  1.31           N  
ATOM   2302  CA  PHE A 149       2.913  -9.668   1.441  1.00  1.31           C  
ATOM   2303  C   PHE A 149       2.629 -11.054   0.885  1.00  1.31           C  
ATOM   2304  O   PHE A 149       2.457 -12.017   1.636  1.00  1.31           O  
ATOM   2305  CB  PHE A 149       4.399  -9.330   1.365  1.00  1.31           C  
ATOM   2306  CG  PHE A 149       4.659  -7.883   1.747  1.00  1.31           C  
ATOM   2307  CD1 PHE A 149       4.853  -7.522   3.081  1.00  1.31           C  
ATOM   2308  CD2 PHE A 149       4.696  -6.881   0.784  1.00  1.31           C  
ATOM   2309  CE1 PHE A 149       5.078  -6.199   3.436  1.00  1.31           C  
ATOM   2310  CE2 PHE A 149       4.926  -5.557   1.137  1.00  1.31           C  
ATOM   2311  CZ  PHE A 149       5.117  -5.219   2.468  1.00  1.31           C  
ATOM   2312  H   PHE A 149       2.937 -10.075   3.541  1.00  1.31           H  
ATOM   2313  HA  PHE A 149       2.372  -8.945   0.830  1.00  1.31           H  
ATOM   2314 1HB  PHE A 149       4.953  -9.972   2.046  1.00  1.31           H  
ATOM   2315 2HB  PHE A 149       4.779  -9.503   0.355  1.00  1.31           H  
ATOM   2316  HD1 PHE A 149       4.821  -8.293   3.856  1.00  1.31           H  
ATOM   2317  HD2 PHE A 149       4.546  -7.147  -0.259  1.00  1.31           H  
ATOM   2318  HE1 PHE A 149       5.221  -5.942   4.487  1.00  1.31           H  
ATOM   2319  HE2 PHE A 149       4.959  -4.785   0.367  1.00  1.31           H  
ATOM   2320  HZ  PHE A 149       5.296  -4.184   2.748  1.00  1.31           H  
ATOM   2321  N   ASP A 150       2.540 -11.164  -0.438  1.00  1.13           N  
ATOM   2322  CA  ASP A 150       2.306 -12.470  -1.025  1.00  1.13           C  
ATOM   2323  C   ASP A 150       3.634 -13.176  -1.102  1.00  1.13           C  
ATOM   2324  O   ASP A 150       3.706 -14.379  -0.843  1.00  1.13           O  
ATOM   2325  CB  ASP A 150       1.721 -12.337  -2.430  1.00  1.13           C  
ATOM   2326  CG  ASP A 150       0.335 -11.767  -2.465  1.00  1.13           C  
ATOM   2327  OD1 ASP A 150      -0.587 -12.461  -2.121  1.00  1.13           O  
ATOM   2328  OD2 ASP A 150       0.193 -10.596  -2.773  1.00  1.13           O  
ATOM   2329  H   ASP A 150       2.703 -10.362  -1.039  1.00  1.13           H  
ATOM   2330  HA  ASP A 150       1.629 -13.044  -0.391  1.00  1.13           H  
ATOM   2331 1HB  ASP A 150       2.371 -11.689  -3.005  1.00  1.13           H  
ATOM   2332 2HB  ASP A 150       1.718 -13.310  -2.919  1.00  1.13           H  
ATOM   2333  N   VAL A 151       4.679 -12.414  -1.420  1.00  1.02           N  
ATOM   2334  CA  VAL A 151       6.004 -12.994  -1.475  1.00  1.02           C  
ATOM   2335  C   VAL A 151       7.005 -12.107  -0.750  1.00  1.02           C  
ATOM   2336  O   VAL A 151       7.011 -10.890  -0.945  1.00  1.02           O  
ATOM   2337  CB  VAL A 151       6.518 -13.232  -2.925  1.00  1.02           C  
ATOM   2338  CG1 VAL A 151       7.933 -13.880  -2.856  1.00  1.02           C  
ATOM   2339  CG2 VAL A 151       5.554 -14.116  -3.726  1.00  1.02           C  
ATOM   2340  H   VAL A 151       4.532 -11.425  -1.623  1.00  1.02           H  
ATOM   2341  HA  VAL A 151       5.967 -13.949  -0.984  1.00  1.02           H  
ATOM   2342  HB  VAL A 151       6.626 -12.296  -3.418  1.00  1.02           H  
ATOM   2343 1HG1 VAL A 151       8.320 -14.053  -3.835  1.00  1.02           H  
ATOM   2344 2HG1 VAL A 151       8.621 -13.235  -2.328  1.00  1.02           H  
ATOM   2345 3HG1 VAL A 151       7.861 -14.838  -2.335  1.00  1.02           H  
ATOM   2346 1HG2 VAL A 151       5.943 -14.262  -4.736  1.00  1.02           H  
ATOM   2347 2HG2 VAL A 151       5.452 -15.077  -3.236  1.00  1.02           H  
ATOM   2348 3HG2 VAL A 151       4.580 -13.639  -3.790  1.00  1.02           H  
ATOM   2349  N   ILE A 152       7.830 -12.712   0.079  1.00  0.97           N  
ATOM   2350  CA  ILE A 152       8.923 -11.977   0.692  1.00  0.97           C  
ATOM   2351  C   ILE A 152      10.202 -12.578   0.179  1.00  0.97           C  
ATOM   2352  O   ILE A 152      10.306 -13.803   0.122  1.00  0.97           O  
ATOM   2353  CB  ILE A 152       8.889 -11.969   2.231  1.00  0.97           C  
ATOM   2354  CG1 ILE A 152       7.608 -11.280   2.671  1.00  0.97           C  
ATOM   2355  CG2 ILE A 152      10.147 -11.196   2.789  1.00  0.97           C  
ATOM   2356  CD1 ILE A 152       7.312 -11.347   4.099  1.00  0.97           C  
ATOM   2357  H   ILE A 152       7.703 -13.714   0.242  1.00  0.97           H  
ATOM   2358  HA  ILE A 152       8.880 -10.945   0.365  1.00  0.97           H  
ATOM   2359  HB  ILE A 152       8.869 -12.992   2.612  1.00  0.97           H  
ATOM   2360 1HG1 ILE A 152       7.665 -10.277   2.419  1.00  0.97           H  
ATOM   2361 2HG1 ILE A 152       6.791 -11.708   2.127  1.00  0.97           H  
ATOM   2362 1HG2 ILE A 152      10.124 -11.150   3.865  1.00  0.97           H  
ATOM   2363 2HG2 ILE A 152      11.065 -11.696   2.475  1.00  0.97           H  
ATOM   2364 3HG2 ILE A 152      10.141 -10.178   2.396  1.00  0.97           H  
ATOM   2365 1HD1 ILE A 152       6.386 -10.823   4.277  1.00  0.97           H  
ATOM   2366 2HD1 ILE A 152       7.210 -12.370   4.410  1.00  0.97           H  
ATOM   2367 3HD1 ILE A 152       8.109 -10.881   4.661  1.00  0.97           H  
ATOM   2368  N   THR A 153      11.134 -11.746  -0.268  1.00  1.00           N  
ATOM   2369  CA  THR A 153      12.388 -12.308  -0.723  1.00  1.00           C  
ATOM   2370  C   THR A 153      13.509 -11.885   0.235  1.00  1.00           C  
ATOM   2371  O   THR A 153      13.550 -10.739   0.694  1.00  1.00           O  
ATOM   2372  CB  THR A 153      12.723 -11.834  -2.167  1.00  1.00           C  
ATOM   2373  OG1 THR A 153      12.860 -10.428  -2.178  1.00  1.00           O  
ATOM   2374  CG2 THR A 153      11.603 -12.212  -3.166  1.00  1.00           C  
ATOM   2375  H   THR A 153      10.967 -10.741  -0.243  1.00  1.00           H  
ATOM   2376  HA  THR A 153      12.315 -13.387  -0.721  1.00  1.00           H  
ATOM   2377  HB  THR A 153      13.655 -12.288  -2.477  1.00  1.00           H  
ATOM   2378  HG1 THR A 153      13.282 -10.159  -3.003  1.00  1.00           H  
ATOM   2379 1HG2 THR A 153      11.870 -11.863  -4.163  1.00  1.00           H  
ATOM   2380 2HG2 THR A 153      11.473 -13.275  -3.187  1.00  1.00           H  
ATOM   2381 3HG2 THR A 153      10.669 -11.742  -2.857  1.00  1.00           H  
ATOM   2382  N   LEU A 154      14.428 -12.805   0.509  1.00  1.10           N  
ATOM   2383  CA  LEU A 154      15.619 -12.525   1.314  1.00  1.10           C  
ATOM   2384  C   LEU A 154      16.844 -12.859   0.471  1.00  1.10           C  
ATOM   2385  O   LEU A 154      17.214 -14.034   0.383  1.00  1.10           O  
ATOM   2386  CB  LEU A 154      15.639 -13.370   2.605  1.00  1.10           C  
ATOM   2387  CG  LEU A 154      14.475 -13.237   3.611  1.00  1.10           C  
ATOM   2388  CD1 LEU A 154      14.697 -14.231   4.748  1.00  1.10           C  
ATOM   2389  CD2 LEU A 154      14.400 -11.863   4.113  1.00  1.10           C  
ATOM   2390  H   LEU A 154      14.294 -13.737   0.114  1.00  1.10           H  
ATOM   2391  HA  LEU A 154      15.646 -11.464   1.568  1.00  1.10           H  
ATOM   2392 1HB  LEU A 154      15.676 -14.412   2.312  1.00  1.10           H  
ATOM   2393 2HB  LEU A 154      16.545 -13.153   3.141  1.00  1.10           H  
ATOM   2394  HG  LEU A 154      13.549 -13.466   3.123  1.00  1.10           H  
ATOM   2395 1HD1 LEU A 154      13.896 -14.166   5.463  1.00  1.10           H  
ATOM   2396 2HD1 LEU A 154      14.742 -15.234   4.369  1.00  1.10           H  
ATOM   2397 3HD1 LEU A 154      15.633 -13.987   5.236  1.00  1.10           H  
ATOM   2398 1HD2 LEU A 154      13.584 -11.753   4.808  1.00  1.10           H  
ATOM   2399 2HD2 LEU A 154      15.334 -11.584   4.605  1.00  1.10           H  
ATOM   2400 3HD2 LEU A 154      14.223 -11.251   3.260  1.00  1.10           H  
ATOM   2401  N   ILE A 155      17.469 -11.871  -0.167  1.00  1.30           N  
ATOM   2402  CA  ILE A 155      18.534 -12.254  -1.110  1.00  1.30           C  
ATOM   2403  C   ILE A 155      19.954 -12.059  -0.557  1.00  1.30           C  
ATOM   2404  O   ILE A 155      20.573 -11.014  -0.734  1.00  1.30           O  
ATOM   2405  CB  ILE A 155      18.316 -11.506  -2.452  1.00  1.30           C  
ATOM   2406  CG1 ILE A 155      16.849 -11.769  -2.959  1.00  1.30           C  
ATOM   2407  CG2 ILE A 155      19.308 -11.928  -3.527  1.00  1.30           C  
ATOM   2408  CD1 ILE A 155      16.502 -13.263  -3.194  1.00  1.30           C  
ATOM   2409  H   ILE A 155      17.189 -10.891  -0.012  1.00  1.30           H  
ATOM   2410  HA  ILE A 155      18.424 -13.312  -1.328  1.00  1.30           H  
ATOM   2411  HB  ILE A 155      18.415 -10.432  -2.276  1.00  1.30           H  
ATOM   2412 1HG1 ILE A 155      16.148 -11.360  -2.226  1.00  1.30           H  
ATOM   2413 2HG1 ILE A 155      16.709 -11.241  -3.900  1.00  1.30           H  
ATOM   2414 1HG2 ILE A 155      19.113 -11.373  -4.439  1.00  1.30           H  
ATOM   2415 2HG2 ILE A 155      20.307 -11.714  -3.186  1.00  1.30           H  
ATOM   2416 3HG2 ILE A 155      19.207 -12.990  -3.727  1.00  1.30           H  
ATOM   2417 1HD1 ILE A 155      15.482 -13.348  -3.544  1.00  1.30           H  
ATOM   2418 2HD1 ILE A 155      17.175 -13.681  -3.945  1.00  1.30           H  
ATOM   2419 3HD1 ILE A 155      16.607 -13.826  -2.267  1.00  1.30           H  
ATOM   2420  N   GLY A 156      20.497 -13.095   0.090  1.00  1.60           N  
ATOM   2421  CA  GLY A 156      21.816 -13.042   0.750  1.00  1.60           C  
ATOM   2422  C   GLY A 156      21.775 -12.407   2.148  1.00  1.60           C  
ATOM   2423  O   GLY A 156      22.804 -12.207   2.788  1.00  1.60           O  
ATOM   2424  H   GLY A 156      19.993 -13.980   0.137  1.00  1.60           H  
ATOM   2425 1HA  GLY A 156      22.205 -14.060   0.833  1.00  1.60           H  
ATOM   2426 2HA  GLY A 156      22.517 -12.493   0.129  1.00  1.60           H  
ATOM   2427  N   VAL A 157      20.573 -12.087   2.604  1.00  2.03           N  
ATOM   2428  CA  VAL A 157      20.309 -11.423   3.877  1.00  2.03           C  
ATOM   2429  C   VAL A 157      20.574 -12.236   5.131  1.00  2.03           C  
ATOM   2430  O   VAL A 157      21.099 -11.714   6.116  1.00  2.03           O  
ATOM   2431  CB  VAL A 157      18.847 -11.034   3.948  1.00  2.03           C  
ATOM   2432  CG1 VAL A 157      18.531 -10.488   5.270  1.00  2.03           C  
ATOM   2433  CG2 VAL A 157      18.530 -10.091   2.920  1.00  2.03           C  
ATOM   2434  H   VAL A 157      19.790 -12.298   2.005  1.00  2.03           H  
ATOM   2435  HA  VAL A 157      20.927 -10.524   3.913  1.00  2.03           H  
ATOM   2436  HB  VAL A 157      18.253 -11.920   3.820  1.00  2.03           H  
ATOM   2437 1HG1 VAL A 157      17.472 -10.245   5.315  1.00  2.03           H  
ATOM   2438 2HG1 VAL A 157      18.772 -11.232   6.016  1.00  2.03           H  
ATOM   2439 3HG1 VAL A 157      19.117  -9.588   5.448  1.00  2.03           H  
ATOM   2440 1HG2 VAL A 157      17.482  -9.860   2.993  1.00  2.03           H  
ATOM   2441 2HG2 VAL A 157      19.123  -9.199   3.068  1.00  2.03           H  
ATOM   2442 3HG2 VAL A 157      18.745 -10.512   1.943  1.00  2.03           H  
ATOM   2443  N   LEU A 158      20.186 -13.511   5.121  1.00  2.57           N  
ATOM   2444  CA  LEU A 158      20.296 -14.323   6.329  1.00  2.57           C  
ATOM   2445  C   LEU A 158      21.728 -14.446   6.813  1.00  2.57           C  
ATOM   2446  O   LEU A 158      21.976 -14.505   8.019  1.00  2.57           O  
ATOM   2447  CB  LEU A 158      19.718 -15.723   6.107  1.00  2.57           C  
ATOM   2448  CG  LEU A 158      18.211 -15.779   5.915  1.00  2.57           C  
ATOM   2449  CD1 LEU A 158      17.807 -17.197   5.641  1.00  2.57           C  
ATOM   2450  CD2 LEU A 158      17.524 -15.214   7.153  1.00  2.57           C  
ATOM   2451  H   LEU A 158      19.807 -13.913   4.276  1.00  2.57           H  
ATOM   2452  HA  LEU A 158      19.714 -13.839   7.112  1.00  2.57           H  
ATOM   2453 1HB  LEU A 158      20.191 -16.154   5.221  1.00  2.57           H  
ATOM   2454 2HB  LEU A 158      19.973 -16.345   6.967  1.00  2.57           H  
ATOM   2455  HG  LEU A 158      17.935 -15.179   5.045  1.00  2.57           H  
ATOM   2456 1HD1 LEU A 158      16.747 -17.238   5.487  1.00  2.57           H  
ATOM   2457 2HD1 LEU A 158      18.321 -17.554   4.756  1.00  2.57           H  
ATOM   2458 3HD1 LEU A 158      18.075 -17.818   6.491  1.00  2.57           H  
ATOM   2459 1HD2 LEU A 158      16.446 -15.231   7.029  1.00  2.57           H  
ATOM   2460 2HD2 LEU A 158      17.775 -15.773   8.023  1.00  2.57           H  
ATOM   2461 3HD2 LEU A 158      17.861 -14.206   7.284  1.00  2.57           H  
ATOM   2462  N   GLU A 159      22.679 -14.419   5.891  1.00  3.20           N  
ATOM   2463  CA  GLU A 159      24.085 -14.517   6.239  1.00  3.20           C  
ATOM   2464  C   GLU A 159      24.537 -13.390   7.191  1.00  3.20           C  
ATOM   2465  O   GLU A 159      25.515 -13.548   7.918  1.00  3.20           O  
ATOM   2466  CB  GLU A 159      24.944 -14.504   4.966  1.00  3.20           C  
ATOM   2467  CG  GLU A 159      24.810 -15.749   4.047  1.00  3.20           C  
ATOM   2468  CD  GLU A 159      23.642 -15.700   3.157  1.00  3.20           C  
ATOM   2469  OE1 GLU A 159      22.586 -15.364   3.631  1.00  3.20           O  
ATOM   2470  OE2 GLU A 159      23.780 -16.007   1.999  1.00  3.20           O  
ATOM   2471  H   GLU A 159      22.421 -14.336   4.921  1.00  3.20           H  
ATOM   2472  HA  GLU A 159      24.241 -15.468   6.744  1.00  3.20           H  
ATOM   2473 1HB  GLU A 159      24.689 -13.628   4.372  1.00  3.20           H  
ATOM   2474 2HB  GLU A 159      25.995 -14.413   5.248  1.00  3.20           H  
ATOM   2475 1HG  GLU A 159      25.713 -15.844   3.442  1.00  3.20           H  
ATOM   2476 2HG  GLU A 159      24.733 -16.639   4.668  1.00  3.20           H  
ATOM   2477  N   TYR A 160      23.849 -12.240   7.183  1.00  3.86           N  
ATOM   2478  CA  TYR A 160      24.239 -11.100   8.007  1.00  3.86           C  
ATOM   2479  C   TYR A 160      23.306 -10.917   9.206  1.00  3.86           C  
ATOM   2480  O   TYR A 160      23.401  -9.929   9.950  1.00  3.86           O  
ATOM   2481  CB  TYR A 160      24.226  -9.861   7.128  1.00  3.86           C  
ATOM   2482  CG  TYR A 160      25.187  -9.947   5.996  1.00  3.86           C  
ATOM   2483  CD1 TYR A 160      24.782 -10.574   4.840  1.00  3.86           C  
ATOM   2484  CD2 TYR A 160      26.452  -9.395   6.084  1.00  3.86           C  
ATOM   2485  CE1 TYR A 160      25.635 -10.674   3.771  1.00  3.86           C  
ATOM   2486  CE2 TYR A 160      27.316  -9.488   5.008  1.00  3.86           C  
ATOM   2487  CZ  TYR A 160      26.907 -10.132   3.853  1.00  3.86           C  
ATOM   2488  OH  TYR A 160      27.757 -10.237   2.776  1.00  3.86           O  
ATOM   2489  H   TYR A 160      23.010 -12.152   6.605  1.00  3.86           H  
ATOM   2490  HA  TYR A 160      25.248 -11.268   8.386  1.00  3.86           H  
ATOM   2491 1HB  TYR A 160      23.223  -9.713   6.719  1.00  3.86           H  
ATOM   2492 2HB  TYR A 160      24.479  -8.999   7.717  1.00  3.86           H  
ATOM   2493  HD1 TYR A 160      23.777 -11.003   4.780  1.00  3.86           H  
ATOM   2494  HD2 TYR A 160      26.766  -8.893   6.989  1.00  3.86           H  
ATOM   2495  HE1 TYR A 160      25.303 -11.182   2.862  1.00  3.86           H  
ATOM   2496  HE2 TYR A 160      28.317  -9.057   5.070  1.00  3.86           H  
ATOM   2497  HH  TYR A 160      27.317 -10.726   2.072  1.00  3.86           H  
ATOM   2498  N   ALA A 161      22.403 -11.875   9.410  1.00  4.48           N  
ATOM   2499  CA  ALA A 161      21.425 -11.782  10.482  1.00  4.48           C  
ATOM   2500  C   ALA A 161      22.106 -11.685  11.843  1.00  4.48           C  
ATOM   2501  O   ALA A 161      21.601 -11.017  12.734  1.00  4.48           O  
ATOM   2502  CB  ALA A 161      20.479 -12.967  10.427  1.00  4.48           C  
ATOM   2503  H   ALA A 161      22.373 -12.694   8.803  1.00  4.48           H  
ATOM   2504  HA  ALA A 161      20.845 -10.871  10.332  1.00  4.48           H  
ATOM   2505 1HB  ALA A 161      19.724 -12.877  11.199  1.00  4.48           H  
ATOM   2506 2HB  ALA A 161      19.990 -12.993   9.455  1.00  4.48           H  
ATOM   2507 3HB  ALA A 161      21.042 -13.884  10.572  1.00  4.48           H  
ATOM   2508  N   ASN A 162      23.265 -12.329  12.012  1.00  4.97           N  
ATOM   2509  CA  ASN A 162      23.954 -12.295  13.299  1.00  4.97           C  
ATOM   2510  C   ASN A 162      24.785 -11.038  13.524  1.00  4.97           C  
ATOM   2511  O   ASN A 162      25.410 -10.891  14.584  1.00  4.97           O  
ATOM   2512  CB  ASN A 162      24.834 -13.520  13.463  1.00  4.97           C  
ATOM   2513  CG  ASN A 162      25.945 -13.547  12.462  1.00  4.97           C  
ATOM   2514  OD1 ASN A 162      25.703 -13.321  11.274  1.00  4.97           O  
ATOM   2515  ND2 ASN A 162      27.150 -13.803  12.907  1.00  4.97           N  
ATOM   2516  H   ASN A 162      23.657 -12.853  11.244  1.00  4.97           H  
ATOM   2517  HA  ASN A 162      23.206 -12.287  14.081  1.00  4.97           H  
ATOM   2518 1HB  ASN A 162      25.259 -13.532  14.467  1.00  4.97           H  
ATOM   2519 2HB  ASN A 162      24.230 -14.418  13.347  1.00  4.97           H  
ATOM   2520 1HD2 ASN A 162      27.930 -13.811  12.253  1.00  4.97           H  
ATOM   2521 2HD2 ASN A 162      27.305 -13.980  13.877  1.00  4.97           H  
ATOM   2522  N   LEU A 163      24.795 -10.134  12.544  1.00  5.30           N  
ATOM   2523  CA  LEU A 163      25.517  -8.879  12.651  1.00  5.30           C  
ATOM   2524  C   LEU A 163      24.559  -7.753  12.947  1.00  5.30           C  
ATOM   2525  O   LEU A 163      24.868  -6.856  13.734  1.00  5.30           O  
ATOM   2526  CB  LEU A 163      26.249  -8.551  11.356  1.00  5.30           C  
ATOM   2527  CG  LEU A 163      27.622  -9.106  11.196  1.00  5.30           C  
ATOM   2528  CD1 LEU A 163      27.589 -10.558  11.384  1.00  5.30           C  
ATOM   2529  CD2 LEU A 163      28.111  -8.787   9.813  1.00  5.30           C  
ATOM   2530  H   LEU A 163      24.271 -10.305  11.689  1.00  5.30           H  
ATOM   2531  HA  LEU A 163      26.240  -8.953  13.457  1.00  5.30           H  
ATOM   2532 1HB  LEU A 163      25.653  -8.910  10.524  1.00  5.30           H  
ATOM   2533 2HB  LEU A 163      26.324  -7.469  11.278  1.00  5.30           H  
ATOM   2534  HG  LEU A 163      28.292  -8.671  11.940  1.00  5.30           H  
ATOM   2535 1HD1 LEU A 163      28.562 -10.913  11.260  1.00  5.30           H  
ATOM   2536 2HD1 LEU A 163      27.254 -10.793  12.379  1.00  5.30           H  
ATOM   2537 3HD1 LEU A 163      26.929 -11.016  10.648  1.00  5.30           H  
ATOM   2538 1HD2 LEU A 163      29.109  -9.189   9.688  1.00  5.30           H  
ATOM   2539 2HD2 LEU A 163      27.438  -9.239   9.092  1.00  5.30           H  
ATOM   2540 3HD2 LEU A 163      28.132  -7.708   9.673  1.00  5.30           H  
ATOM   2541  N   PHE A 164      23.393  -7.796  12.303  1.00  5.45           N  
ATOM   2542  CA  PHE A 164      22.460  -6.692  12.423  1.00  5.45           C  
ATOM   2543  C   PHE A 164      21.176  -6.986  13.213  1.00  5.45           C  
ATOM   2544  O   PHE A 164      20.208  -6.221  13.135  1.00  5.45           O  
ATOM   2545  CB  PHE A 164      22.172  -6.171  11.022  1.00  5.45           C  
ATOM   2546  CG  PHE A 164      23.487  -5.781  10.349  1.00  5.45           C  
ATOM   2547  CD1 PHE A 164      24.025  -6.569   9.352  1.00  5.45           C  
ATOM   2548  CD2 PHE A 164      24.215  -4.681  10.769  1.00  5.45           C  
ATOM   2549  CE1 PHE A 164      25.241  -6.257   8.769  1.00  5.45           C  
ATOM   2550  CE2 PHE A 164      25.441  -4.366  10.184  1.00  5.45           C  
ATOM   2551  CZ  PHE A 164      25.945  -5.151   9.184  1.00  5.45           C  
ATOM   2552  H   PHE A 164      23.193  -8.574  11.673  1.00  5.45           H  
ATOM   2553  HA  PHE A 164      22.973  -5.890  12.951  1.00  5.45           H  
ATOM   2554 1HB  PHE A 164      21.686  -6.946  10.428  1.00  5.45           H  
ATOM   2555 2HB  PHE A 164      21.521  -5.299  11.062  1.00  5.45           H  
ATOM   2556  HD1 PHE A 164      23.473  -7.450   9.031  1.00  5.45           H  
ATOM   2557  HD2 PHE A 164      23.819  -4.058  11.572  1.00  5.45           H  
ATOM   2558  HE1 PHE A 164      25.645  -6.888   7.983  1.00  5.45           H  
ATOM   2559  HE2 PHE A 164      26.004  -3.491  10.519  1.00  5.45           H  
ATOM   2560  HZ  PHE A 164      26.903  -4.901   8.725  1.00  5.45           H  
ATOM   2561  N   MET A 165      21.166  -8.061  14.005  1.00  5.44           N  
ATOM   2562  CA  MET A 165      20.012  -8.343  14.860  1.00  5.44           C  
ATOM   2563  C   MET A 165      20.508  -8.633  16.290  1.00  5.44           C  
ATOM   2564  O   MET A 165      21.595  -9.180  16.460  1.00  5.44           O  
ATOM   2565  CB  MET A 165      19.203  -9.525  14.326  1.00  5.44           C  
ATOM   2566  CG  MET A 165      18.622  -9.337  12.942  1.00  5.44           C  
ATOM   2567  SD  MET A 165      17.626 -10.730  12.427  1.00  5.44           S  
ATOM   2568  CE  MET A 165      16.138 -10.546  13.402  1.00  5.44           C  
ATOM   2569  H   MET A 165      21.968  -8.679  14.012  1.00  5.44           H  
ATOM   2570  HA  MET A 165      19.378  -7.465  14.859  1.00  5.44           H  
ATOM   2571 1HB  MET A 165      19.836 -10.390  14.294  1.00  5.44           H  
ATOM   2572 2HB  MET A 165      18.383  -9.754  14.999  1.00  5.44           H  
ATOM   2573 1HG  MET A 165      18.021  -8.436  12.907  1.00  5.44           H  
ATOM   2574 2HG  MET A 165      19.440  -9.233  12.230  1.00  5.44           H  
ATOM   2575 1HE  MET A 165      15.451 -11.353  13.173  1.00  5.44           H  
ATOM   2576 2HE  MET A 165      16.389 -10.573  14.463  1.00  5.44           H  
ATOM   2577 3HE  MET A 165      15.661  -9.593  13.169  1.00  5.44           H  
ATOM   2578  N   PRO A 166      19.743  -8.271  17.337  1.00  5.28           N  
ATOM   2579  CA  PRO A 166      20.033  -8.511  18.749  1.00  5.28           C  
ATOM   2580  C   PRO A 166      19.763  -9.925  19.274  1.00  5.28           C  
ATOM   2581  O   PRO A 166      20.093 -10.232  20.420  1.00  5.28           O  
ATOM   2582  CB  PRO A 166      19.095  -7.517  19.431  1.00  5.28           C  
ATOM   2583  CG  PRO A 166      17.915  -7.412  18.502  1.00  5.28           C  
ATOM   2584  CD  PRO A 166      18.497  -7.501  17.112  1.00  5.28           C  
ATOM   2585  HA  PRO A 166      21.080  -8.237  18.941  1.00  5.28           H  
ATOM   2586 1HB  PRO A 166      18.817  -7.892  20.428  1.00  5.28           H  
ATOM   2587 2HB  PRO A 166      19.609  -6.557  19.582  1.00  5.28           H  
ATOM   2588 1HG  PRO A 166      17.199  -8.222  18.710  1.00  5.28           H  
ATOM   2589 2HG  PRO A 166      17.382  -6.467  18.678  1.00  5.28           H  
ATOM   2590 1HD  PRO A 166      17.793  -8.038  16.464  1.00  5.28           H  
ATOM   2591 2HD  PRO A 166      18.719  -6.486  16.745  1.00  5.28           H  
ATOM   2592  N   GLY A 167      19.097 -10.761  18.486  1.00  5.03           N  
ATOM   2593  CA  GLY A 167      18.677 -12.062  18.997  1.00  5.03           C  
ATOM   2594  C   GLY A 167      19.783 -13.108  19.062  1.00  5.03           C  
ATOM   2595  O   GLY A 167      20.753 -13.053  18.310  1.00  5.03           O  
ATOM   2596  H   GLY A 167      18.864 -10.498  17.543  1.00  5.03           H  
ATOM   2597 1HA  GLY A 167      18.253 -11.928  19.993  1.00  5.03           H  
ATOM   2598 2HA  GLY A 167      17.874 -12.436  18.370  1.00  5.03           H  
ATOM   2599  N   GLU A 168      19.588 -14.092  19.952  1.00  4.74           N  
ATOM   2600  CA  GLU A 168      20.485 -15.243  20.140  1.00  4.74           C  
ATOM   2601  C   GLU A 168      20.520 -16.172  18.925  1.00  4.74           C  
ATOM   2602  O   GLU A 168      21.544 -16.782  18.613  1.00  4.74           O  
ATOM   2603  CB  GLU A 168      20.062 -16.036  21.378  1.00  4.74           C  
ATOM   2604  CG  GLU A 168      20.281 -15.300  22.701  1.00  4.74           C  
ATOM   2605  CD  GLU A 168      19.824 -16.088  23.911  1.00  4.74           C  
ATOM   2606  OE1 GLU A 168      19.226 -17.124  23.737  1.00  4.74           O  
ATOM   2607  OE2 GLU A 168      20.076 -15.648  25.008  1.00  4.74           O  
ATOM   2608  H   GLU A 168      18.772 -14.031  20.543  1.00  4.74           H  
ATOM   2609  HA  GLU A 168      21.495 -14.863  20.299  1.00  4.74           H  
ATOM   2610 1HB  GLU A 168      19.005 -16.294  21.303  1.00  4.74           H  
ATOM   2611 2HB  GLU A 168      20.622 -16.968  21.416  1.00  4.74           H  
ATOM   2612 1HG  GLU A 168      21.342 -15.079  22.807  1.00  4.74           H  
ATOM   2613 2HG  GLU A 168      19.744 -14.353  22.665  1.00  4.74           H  
ATOM   2614  N   SER A 169      19.378 -16.274  18.252  1.00  4.41           N  
ATOM   2615  CA  SER A 169      19.193 -17.108  17.070  1.00  4.41           C  
ATOM   2616  C   SER A 169      18.538 -16.258  15.972  1.00  4.41           C  
ATOM   2617  O   SER A 169      17.387 -16.501  15.608  1.00  4.41           O  
ATOM   2618  CB  SER A 169      18.324 -18.301  17.401  1.00  4.41           C  
ATOM   2619  OG  SER A 169      18.920 -19.103  18.383  1.00  4.41           O  
ATOM   2620  H   SER A 169      18.599 -15.732  18.589  1.00  4.41           H  
ATOM   2621  HA  SER A 169      20.158 -17.487  16.745  1.00  4.41           H  
ATOM   2622 1HB  SER A 169      17.347 -17.960  17.746  1.00  4.41           H  
ATOM   2623 2HB  SER A 169      18.162 -18.891  16.498  1.00  4.41           H  
ATOM   2624  HG  SER A 169      19.829 -19.242  18.096  1.00  4.41           H  
ATOM   2625  N   PRO A 170      19.256 -15.260  15.432  1.00  4.01           N  
ATOM   2626  CA  PRO A 170      18.767 -14.223  14.544  1.00  4.01           C  
ATOM   2627  C   PRO A 170      18.284 -14.727  13.181  1.00  4.01           C  
ATOM   2628  O   PRO A 170      17.464 -14.082  12.535  1.00  4.01           O  
ATOM   2629  CB  PRO A 170      19.991 -13.340  14.420  1.00  4.01           C  
ATOM   2630  CG  PRO A 170      21.159 -14.244  14.670  1.00  4.01           C  
ATOM   2631  CD  PRO A 170      20.708 -15.222  15.643  1.00  4.01           C  
ATOM   2632  HA  PRO A 170      17.975 -13.662  15.055  1.00  4.01           H  
ATOM   2633 1HB  PRO A 170      20.007 -12.866  13.450  1.00  4.01           H  
ATOM   2634 2HB  PRO A 170      19.942 -12.537  15.166  1.00  4.01           H  
ATOM   2635 1HG  PRO A 170      21.533 -14.677  13.732  1.00  4.01           H  
ATOM   2636 2HG  PRO A 170      21.965 -13.675  15.113  1.00  4.01           H  
ATOM   2637 1HD  PRO A 170      21.189 -16.173  15.410  1.00  4.01           H  
ATOM   2638 2HD  PRO A 170      20.970 -14.850  16.624  1.00  4.01           H  
ATOM   2639  N   VAL A 171      18.735 -15.906  12.751  1.00  3.55           N  
ATOM   2640  CA  VAL A 171      18.264 -16.446  11.473  1.00  3.55           C  
ATOM   2641  C   VAL A 171      16.848 -16.958  11.654  1.00  3.55           C  
ATOM   2642  O   VAL A 171      15.958 -16.674  10.853  1.00  3.55           O  
ATOM   2643  CB  VAL A 171      19.185 -17.560  10.970  1.00  3.55           C  
ATOM   2644  CG1 VAL A 171      18.602 -18.230   9.733  1.00  3.55           C  
ATOM   2645  CG2 VAL A 171      20.522 -16.968  10.624  1.00  3.55           C  
ATOM   2646  H   VAL A 171      19.415 -16.420  13.289  1.00  3.55           H  
ATOM   2647  HA  VAL A 171      18.257 -15.644  10.733  1.00  3.55           H  
ATOM   2648  HB  VAL A 171      19.296 -18.316  11.746  1.00  3.55           H  
ATOM   2649 1HG1 VAL A 171      19.278 -19.006   9.394  1.00  3.55           H  
ATOM   2650 2HG1 VAL A 171      17.635 -18.664   9.972  1.00  3.55           H  
ATOM   2651 3HG1 VAL A 171      18.489 -17.519   8.960  1.00  3.55           H  
ATOM   2652 1HG2 VAL A 171      21.165 -17.758  10.276  1.00  3.55           H  
ATOM   2653 2HG2 VAL A 171      20.406 -16.219   9.835  1.00  3.55           H  
ATOM   2654 3HG2 VAL A 171      20.961 -16.501  11.506  1.00  3.55           H  
ATOM   2655  N   HIS A 172      16.635 -17.679  12.752  1.00  3.11           N  
ATOM   2656  CA  HIS A 172      15.320 -18.191  13.101  1.00  3.11           C  
ATOM   2657  C   HIS A 172      14.403 -16.994  13.284  1.00  3.11           C  
ATOM   2658  O   HIS A 172      13.322 -16.929  12.693  1.00  3.11           O  
ATOM   2659  CB  HIS A 172      15.386 -18.999  14.409  1.00  3.11           C  
ATOM   2660  CG  HIS A 172      14.106 -19.627  14.894  1.00  3.11           C  
ATOM   2661  ND1 HIS A 172      13.959 -20.087  16.197  1.00  3.11           N  
ATOM   2662  CD2 HIS A 172      12.942 -19.898  14.277  1.00  3.11           C  
ATOM   2663  CE1 HIS A 172      12.759 -20.593  16.350  1.00  3.11           C  
ATOM   2664  NE2 HIS A 172      12.122 -20.498  15.214  1.00  3.11           N  
ATOM   2665  H   HIS A 172      17.411 -17.860  13.372  1.00  3.11           H  
ATOM   2666  HA  HIS A 172      14.926 -18.821  12.303  1.00  3.11           H  
ATOM   2667 1HB  HIS A 172      16.123 -19.780  14.315  1.00  3.11           H  
ATOM   2668 2HB  HIS A 172      15.729 -18.345  15.204  1.00  3.11           H  
ATOM   2669  HD2 HIS A 172      12.695 -19.691  13.238  1.00  3.11           H  
ATOM   2670  HE1 HIS A 172      12.361 -21.032  17.264  1.00  3.11           H  
ATOM   2671  HE2 HIS A 172      11.167 -20.840  15.048  1.00  3.11           H  
ATOM   2672  N   ASN A 173      14.857 -16.024  14.086  1.00  2.74           N  
ATOM   2673  CA  ASN A 173      14.037 -14.862  14.381  1.00  2.74           C  
ATOM   2674  C   ASN A 173      13.689 -14.078  13.121  1.00  2.74           C  
ATOM   2675  O   ASN A 173      12.539 -13.659  12.950  1.00  2.74           O  
ATOM   2676  CB  ASN A 173      14.754 -13.953  15.349  1.00  2.74           C  
ATOM   2677  CG  ASN A 173      14.856 -14.518  16.726  1.00  2.74           C  
ATOM   2678  OD1 ASN A 173      14.140 -15.436  17.134  1.00  2.74           O  
ATOM   2679  ND2 ASN A 173      15.755 -13.961  17.472  1.00  2.74           N  
ATOM   2680  H   ASN A 173      15.770 -16.123  14.529  1.00  2.74           H  
ATOM   2681  HA  ASN A 173      13.103 -15.205  14.830  1.00  2.74           H  
ATOM   2682 1HB  ASN A 173      15.744 -13.753  14.972  1.00  2.74           H  
ATOM   2683 2HB  ASN A 173      14.232 -13.000  15.400  1.00  2.74           H  
ATOM   2684 1HD2 ASN A 173      15.886 -14.271  18.412  1.00  2.74           H  
ATOM   2685 2HD2 ASN A 173      16.299 -13.218  17.097  1.00  2.74           H  
ATOM   2686  N   MET A 174      14.647 -13.907  12.197  1.00  2.47           N  
ATOM   2687  CA  MET A 174      14.325 -13.181  10.980  1.00  2.47           C  
ATOM   2688  C   MET A 174      13.248 -13.892  10.220  1.00  2.47           C  
ATOM   2689  O   MET A 174      12.273 -13.276   9.790  1.00  2.47           O  
ATOM   2690  CB  MET A 174      15.525 -13.011  10.058  1.00  2.47           C  
ATOM   2691  CG  MET A 174      15.160 -12.209   8.815  1.00  2.47           C  
ATOM   2692  SD  MET A 174      16.465 -11.864   7.707  1.00  2.47           S  
ATOM   2693  CE  MET A 174      17.443 -10.779   8.721  1.00  2.47           C  
ATOM   2694  H   MET A 174      15.598 -14.238  12.345  1.00  2.47           H  
ATOM   2695  HA  MET A 174      13.950 -12.198  11.253  1.00  2.47           H  
ATOM   2696 1HB  MET A 174      16.326 -12.515  10.577  1.00  2.47           H  
ATOM   2697 2HB  MET A 174      15.892 -13.994   9.753  1.00  2.47           H  
ATOM   2698 1HG  MET A 174      14.370 -12.723   8.269  1.00  2.47           H  
ATOM   2699 2HG  MET A 174      14.794 -11.300   9.133  1.00  2.47           H  
ATOM   2700 1HE  MET A 174      18.318 -10.448   8.177  1.00  2.47           H  
ATOM   2701 2HE  MET A 174      16.851  -9.914   9.014  1.00  2.47           H  
ATOM   2702 3HE  MET A 174      17.761 -11.318   9.602  1.00  2.47           H  
ATOM   2703  N   LEU A 175      13.397 -15.202  10.084  1.00  2.32           N  
ATOM   2704  CA  LEU A 175      12.445 -15.990   9.339  1.00  2.32           C  
ATOM   2705  C   LEU A 175      11.064 -15.954   9.986  1.00  2.32           C  
ATOM   2706  O   LEU A 175      10.060 -15.890   9.275  1.00  2.32           O  
ATOM   2707  CB  LEU A 175      13.005 -17.394   9.191  1.00  2.32           C  
ATOM   2708  CG  LEU A 175      14.226 -17.458   8.265  1.00  2.32           C  
ATOM   2709  CD1 LEU A 175      14.854 -18.813   8.339  1.00  2.32           C  
ATOM   2710  CD2 LEU A 175      13.780 -17.143   6.889  1.00  2.32           C  
ATOM   2711  H   LEU A 175      14.217 -15.667  10.482  1.00  2.32           H  
ATOM   2712  HA  LEU A 175      12.365 -15.562   8.344  1.00  2.32           H  
ATOM   2713 1HB  LEU A 175      13.311 -17.754  10.175  1.00  2.32           H  
ATOM   2714 2HB  LEU A 175      12.234 -18.052   8.797  1.00  2.32           H  
ATOM   2715  HG  LEU A 175      14.966 -16.723   8.578  1.00  2.32           H  
ATOM   2716 1HD1 LEU A 175      15.724 -18.853   7.691  1.00  2.32           H  
ATOM   2717 2HD1 LEU A 175      15.154 -18.964   9.362  1.00  2.32           H  
ATOM   2718 3HD1 LEU A 175      14.149 -19.577   8.046  1.00  2.32           H  
ATOM   2719 1HD2 LEU A 175      14.620 -17.174   6.217  1.00  2.32           H  
ATOM   2720 2HD2 LEU A 175      13.045 -17.878   6.590  1.00  2.32           H  
ATOM   2721 3HD2 LEU A 175      13.336 -16.150   6.869  1.00  2.32           H  
ATOM   2722  N   GLN A 176      10.996 -15.938  11.324  1.00  2.30           N  
ATOM   2723  CA  GLN A 176       9.699 -15.826  11.992  1.00  2.30           C  
ATOM   2724  C   GLN A 176       9.049 -14.477  11.705  1.00  2.30           C  
ATOM   2725  O   GLN A 176       7.840 -14.409  11.447  1.00  2.30           O  
ATOM   2726  CB  GLN A 176       9.827 -16.000  13.507  1.00  2.30           C  
ATOM   2727  CG  GLN A 176      10.138 -17.396  13.945  1.00  2.30           C  
ATOM   2728  CD  GLN A 176      10.359 -17.502  15.429  1.00  2.30           C  
ATOM   2729  OE1 GLN A 176      11.083 -16.702  16.024  1.00  2.30           O  
ATOM   2730  NE2 GLN A 176       9.708 -18.483  16.054  1.00  2.30           N  
ATOM   2731  H   GLN A 176      11.852 -16.023  11.874  1.00  2.30           H  
ATOM   2732  HA  GLN A 176       9.044 -16.606  11.607  1.00  2.30           H  
ATOM   2733 1HB  GLN A 176      10.625 -15.352  13.873  1.00  2.30           H  
ATOM   2734 2HB  GLN A 176       8.905 -15.689  13.989  1.00  2.30           H  
ATOM   2735 1HG  GLN A 176       9.291 -18.027  13.683  1.00  2.30           H  
ATOM   2736 2HG  GLN A 176      11.033 -17.732  13.433  1.00  2.30           H  
ATOM   2737 1HE2 GLN A 176       9.808 -18.601  17.042  1.00  2.30           H  
ATOM   2738 2HE2 GLN A 176       9.112 -19.102  15.535  1.00  2.30           H  
ATOM   2739  N   GLN A 177       9.847 -13.401  11.706  1.00  2.39           N  
ATOM   2740  CA  GLN A 177       9.290 -12.085  11.415  1.00  2.39           C  
ATOM   2741  C   GLN A 177       8.796 -12.062   9.973  1.00  2.39           C  
ATOM   2742  O   GLN A 177       7.696 -11.572   9.688  1.00  2.39           O  
ATOM   2743  CB  GLN A 177      10.323 -10.987  11.675  1.00  2.39           C  
ATOM   2744  CG  GLN A 177      10.653 -10.770  13.160  1.00  2.39           C  
ATOM   2745  CD  GLN A 177      11.715  -9.690  13.400  1.00  2.39           C  
ATOM   2746  OE1 GLN A 177      11.750  -8.675  12.707  1.00  2.39           O  
ATOM   2747  NE2 GLN A 177      12.568  -9.910  14.394  1.00  2.39           N  
ATOM   2748  H   GLN A 177      10.839 -13.501  11.936  1.00  2.39           H  
ATOM   2749  HA  GLN A 177       8.437 -11.915  12.070  1.00  2.39           H  
ATOM   2750 1HB  GLN A 177      11.245 -11.283  11.197  1.00  2.39           H  
ATOM   2751 2HB  GLN A 177       9.997 -10.047  11.233  1.00  2.39           H  
ATOM   2752 1HG  GLN A 177       9.744 -10.476  13.680  1.00  2.39           H  
ATOM   2753 2HG  GLN A 177      11.027 -11.708  13.568  1.00  2.39           H  
ATOM   2754 1HE2 GLN A 177      13.291  -9.219  14.637  1.00  2.39           H  
ATOM   2755 2HE2 GLN A 177      12.486 -10.744  14.934  1.00  2.39           H  
ATOM   2756  N   VAL A 178       9.560 -12.681   9.080  1.00  2.55           N  
ATOM   2757  CA  VAL A 178       9.157 -12.770   7.695  1.00  2.55           C  
ATOM   2758  C   VAL A 178       7.868 -13.535   7.551  1.00  2.55           C  
ATOM   2759  O   VAL A 178       6.968 -13.100   6.841  1.00  2.55           O  
ATOM   2760  CB  VAL A 178      10.240 -13.432   6.867  1.00  2.55           C  
ATOM   2761  CG1 VAL A 178       9.742 -13.739   5.570  1.00  2.55           C  
ATOM   2762  CG2 VAL A 178      11.402 -12.493   6.719  1.00  2.55           C  
ATOM   2763  H   VAL A 178      10.457 -13.072   9.368  1.00  2.55           H  
ATOM   2764  HA  VAL A 178       9.006 -11.768   7.316  1.00  2.55           H  
ATOM   2765  HB  VAL A 178      10.554 -14.349   7.341  1.00  2.55           H  
ATOM   2766 1HG1 VAL A 178      10.544 -14.177   5.063  1.00  2.55           H  
ATOM   2767 2HG1 VAL A 178       8.900 -14.432   5.631  1.00  2.55           H  
ATOM   2768 3HG1 VAL A 178       9.438 -12.856   5.093  1.00  2.55           H  
ATOM   2769 1HG2 VAL A 178      12.154 -12.970   6.131  1.00  2.55           H  
ATOM   2770 2HG2 VAL A 178      11.078 -11.577   6.227  1.00  2.55           H  
ATOM   2771 3HG2 VAL A 178      11.801 -12.258   7.681  1.00  2.55           H  
ATOM   2772  N   LYS A 179       7.751 -14.666   8.234  1.00  2.73           N  
ATOM   2773  CA  LYS A 179       6.524 -15.424   8.154  1.00  2.73           C  
ATOM   2774  C   LYS A 179       5.338 -14.575   8.604  1.00  2.73           C  
ATOM   2775  O   LYS A 179       4.290 -14.589   7.962  1.00  2.73           O  
ATOM   2776  CB  LYS A 179       6.591 -16.701   8.980  1.00  2.73           C  
ATOM   2777  CG  LYS A 179       5.315 -17.529   8.871  1.00  2.73           C  
ATOM   2778  CD  LYS A 179       5.405 -18.811   9.642  1.00  2.73           C  
ATOM   2779  CE  LYS A 179       4.113 -19.601   9.542  1.00  2.73           C  
ATOM   2780  NZ  LYS A 179       2.973 -18.887  10.180  1.00  2.73           N  
ATOM   2781  H   LYS A 179       8.526 -15.007   8.797  1.00  2.73           H  
ATOM   2782  HA  LYS A 179       6.360 -15.701   7.115  1.00  2.73           H  
ATOM   2783 1HB  LYS A 179       7.433 -17.300   8.676  1.00  2.73           H  
ATOM   2784 2HB  LYS A 179       6.743 -16.447  10.031  1.00  2.73           H  
ATOM   2785 1HG  LYS A 179       4.473 -16.948   9.245  1.00  2.73           H  
ATOM   2786 2HG  LYS A 179       5.137 -17.765   7.824  1.00  2.73           H  
ATOM   2787 1HD  LYS A 179       6.227 -19.417   9.244  1.00  2.73           H  
ATOM   2788 2HD  LYS A 179       5.612 -18.592  10.689  1.00  2.73           H  
ATOM   2789 1HE  LYS A 179       3.884 -19.784   8.499  1.00  2.73           H  
ATOM   2790 2HE  LYS A 179       4.235 -20.542  10.046  1.00  2.73           H  
ATOM   2791 1HZ  LYS A 179       2.136 -19.447  10.101  1.00  2.73           H  
ATOM   2792 2HZ  LYS A 179       3.187 -18.733  11.156  1.00  2.73           H  
ATOM   2793 3HZ  LYS A 179       2.830 -17.998   9.721  1.00  2.73           H  
ATOM   2794  N   SER A 180       5.494 -13.808   9.698  1.00  2.83           N  
ATOM   2795  CA  SER A 180       4.383 -12.992  10.195  1.00  2.83           C  
ATOM   2796  C   SER A 180       3.982 -11.901   9.188  1.00  2.83           C  
ATOM   2797  O   SER A 180       2.829 -11.437   9.186  1.00  2.83           O  
ATOM   2798  CB  SER A 180       4.734 -12.348  11.531  1.00  2.83           C  
ATOM   2799  OG  SER A 180       5.663 -11.308  11.394  1.00  2.83           O  
ATOM   2800  H   SER A 180       6.379 -13.824  10.208  1.00  2.83           H  
ATOM   2801  HA  SER A 180       3.525 -13.647  10.345  1.00  2.83           H  
ATOM   2802 1HB  SER A 180       3.832 -11.974  12.009  1.00  2.83           H  
ATOM   2803 2HB  SER A 180       5.155 -13.114  12.182  1.00  2.83           H  
ATOM   2804  HG  SER A 180       6.321 -11.606  10.739  1.00  2.83           H  
ATOM   2805  N   MET A 181       4.909 -11.539   8.292  1.00  2.75           N  
ATOM   2806  CA  MET A 181       4.646 -10.563   7.244  1.00  2.75           C  
ATOM   2807  C   MET A 181       4.071 -11.203   5.977  1.00  2.75           C  
ATOM   2808  O   MET A 181       3.876 -10.506   4.983  1.00  2.75           O  
ATOM   2809  CB  MET A 181       5.896  -9.763   6.903  1.00  2.75           C  
ATOM   2810  CG  MET A 181       6.377  -8.847   7.989  1.00  2.75           C  
ATOM   2811  SD  MET A 181       7.709  -7.776   7.447  1.00  2.75           S  
ATOM   2812  CE  MET A 181       9.096  -8.891   7.272  1.00  2.75           C  
ATOM   2813  H   MET A 181       5.850 -11.928   8.372  1.00  2.75           H  
ATOM   2814  HA  MET A 181       3.899  -9.863   7.615  1.00  2.75           H  
ATOM   2815 1HB  MET A 181       6.708 -10.456   6.710  1.00  2.75           H  
ATOM   2816 2HB  MET A 181       5.730  -9.172   6.004  1.00  2.75           H  
ATOM   2817 1HG  MET A 181       5.550  -8.224   8.332  1.00  2.75           H  
ATOM   2818 2HG  MET A 181       6.728  -9.436   8.833  1.00  2.75           H  
ATOM   2819 1HE  MET A 181       9.961  -8.322   6.952  1.00  2.75           H  
ATOM   2820 2HE  MET A 181       9.304  -9.371   8.232  1.00  2.75           H  
ATOM   2821 3HE  MET A 181       8.863  -9.641   6.529  1.00  2.75           H  
ATOM   2822  N   LEU A 182       3.850 -12.517   5.976  1.00  2.50           N  
ATOM   2823  CA  LEU A 182       3.258 -13.172   4.817  1.00  2.50           C  
ATOM   2824  C   LEU A 182       1.759 -13.314   4.960  1.00  2.50           C  
ATOM   2825  O   LEU A 182       1.230 -13.598   6.040  1.00  2.50           O  
ATOM   2826  CB  LEU A 182       3.842 -14.587   4.558  1.00  2.50           C  
ATOM   2827  CG  LEU A 182       5.276 -14.671   4.147  1.00  2.50           C  
ATOM   2828  CD1 LEU A 182       5.714 -16.120   4.055  1.00  2.50           C  
ATOM   2829  CD2 LEU A 182       5.398 -14.010   2.794  1.00  2.50           C  
ATOM   2830  H   LEU A 182       4.058 -13.085   6.796  1.00  2.50           H  
ATOM   2831  HA  LEU A 182       3.458 -12.563   3.937  1.00  2.50           H  
ATOM   2832 1HB  LEU A 182       3.730 -15.170   5.471  1.00  2.50           H  
ATOM   2833 2HB  LEU A 182       3.244 -15.066   3.780  1.00  2.50           H  
ATOM   2834  HG  LEU A 182       5.893 -14.171   4.875  1.00  2.50           H  
ATOM   2835 1HD1 LEU A 182       6.751 -16.162   3.746  1.00  2.50           H  
ATOM   2836 2HD1 LEU A 182       5.603 -16.595   5.028  1.00  2.50           H  
ATOM   2837 3HD1 LEU A 182       5.094 -16.647   3.325  1.00  2.50           H  
ATOM   2838 1HD2 LEU A 182       6.432 -14.051   2.461  1.00  2.50           H  
ATOM   2839 2HD2 LEU A 182       4.768 -14.528   2.069  1.00  2.50           H  
ATOM   2840 3HD2 LEU A 182       5.067 -12.975   2.871  1.00  2.50           H  
ATOM   2841  N   LYS A 183       1.078 -13.169   3.843  1.00  2.13           N  
ATOM   2842  CA  LYS A 183      -0.338 -13.438   3.783  1.00  2.13           C  
ATOM   2843  C   LYS A 183      -0.418 -14.931   4.080  1.00  2.13           C  
ATOM   2844  O   LYS A 183       0.549 -15.633   3.798  1.00  2.13           O  
ATOM   2845  CB  LYS A 183      -0.891 -13.047   2.404  1.00  2.13           C  
ATOM   2846  CG  LYS A 183      -0.868 -11.520   2.160  1.00  2.13           C  
ATOM   2847  CD  LYS A 183      -1.369 -11.150   0.776  1.00  2.13           C  
ATOM   2848  CE  LYS A 183      -1.196  -9.634   0.466  1.00  2.13           C  
ATOM   2849  NZ  LYS A 183      -1.600  -9.277  -0.956  1.00  2.13           N  
ATOM   2850  H   LYS A 183       1.573 -12.861   3.007  1.00  2.13           H  
ATOM   2851  HA  LYS A 183      -0.839 -12.861   4.549  1.00  2.13           H  
ATOM   2852 1HB  LYS A 183      -0.285 -13.511   1.619  1.00  2.13           H  
ATOM   2853 2HB  LYS A 183      -1.909 -13.400   2.285  1.00  2.13           H  
ATOM   2854 1HG  LYS A 183      -1.499 -11.033   2.898  1.00  2.13           H  
ATOM   2855 2HG  LYS A 183       0.136 -11.149   2.283  1.00  2.13           H  
ATOM   2856 1HD  LYS A 183      -0.794 -11.713   0.074  1.00  2.13           H  
ATOM   2857 2HD  LYS A 183      -2.412 -11.426   0.663  1.00  2.13           H  
ATOM   2858 1HE  LYS A 183      -1.788  -9.046   1.163  1.00  2.13           H  
ATOM   2859 2HE  LYS A 183      -0.148  -9.380   0.591  1.00  2.13           H  
ATOM   2860 1HZ  LYS A 183      -1.437  -8.274  -1.164  1.00  2.13           H  
ATOM   2861 2HZ  LYS A 183      -1.019  -9.819  -1.625  1.00  2.13           H  
ATOM   2862 3HZ  LYS A 183      -2.561  -9.495  -1.111  1.00  2.13           H  
ATOM   2863  N   PRO A 184      -1.502 -15.471   4.651  1.00  1.74           N  
ATOM   2864  CA  PRO A 184      -1.654 -16.888   4.979  1.00  1.74           C  
ATOM   2865  C   PRO A 184      -1.258 -17.831   3.846  1.00  1.74           C  
ATOM   2866  O   PRO A 184      -0.770 -18.936   4.088  1.00  1.74           O  
ATOM   2867  CB  PRO A 184      -3.155 -16.982   5.257  1.00  1.74           C  
ATOM   2868  CG  PRO A 184      -3.519 -15.609   5.793  1.00  1.74           C  
ATOM   2869  CD  PRO A 184      -2.674 -14.637   4.993  1.00  1.74           C  
ATOM   2870  HA  PRO A 184      -1.070 -17.108   5.886  1.00  1.74           H  
ATOM   2871 1HB  PRO A 184      -3.696 -17.243   4.332  1.00  1.74           H  
ATOM   2872 2HB  PRO A 184      -3.352 -17.788   5.978  1.00  1.74           H  
ATOM   2873 1HG  PRO A 184      -4.599 -15.430   5.672  1.00  1.74           H  
ATOM   2874 2HG  PRO A 184      -3.310 -15.559   6.872  1.00  1.74           H  
ATOM   2875 1HD  PRO A 184      -3.204 -14.301   4.093  1.00  1.74           H  
ATOM   2876 2HD  PRO A 184      -2.400 -13.810   5.658  1.00  1.74           H  
ATOM   2877  N   GLU A 185      -1.472 -17.389   2.613  1.00  1.39           N  
ATOM   2878  CA  GLU A 185      -1.172 -18.160   1.420  1.00  1.39           C  
ATOM   2879  C   GLU A 185       0.124 -17.734   0.718  1.00  1.39           C  
ATOM   2880  O   GLU A 185       0.331 -18.065  -0.451  1.00  1.39           O  
ATOM   2881  CB  GLU A 185      -2.350 -18.069   0.451  1.00  1.39           C  
ATOM   2882  CG  GLU A 185      -3.636 -18.693   0.989  1.00  1.39           C  
ATOM   2883  CD  GLU A 185      -4.792 -18.650   0.013  1.00  1.39           C  
ATOM   2884  OE1 GLU A 185      -4.627 -18.126  -1.064  1.00  1.39           O  
ATOM   2885  OE2 GLU A 185      -5.839 -19.149   0.353  1.00  1.39           O  
ATOM   2886  H   GLU A 185      -1.869 -16.473   2.484  1.00  1.39           H  
ATOM   2887  HA  GLU A 185      -1.055 -19.199   1.724  1.00  1.39           H  
ATOM   2888 1HB  GLU A 185      -2.557 -17.020   0.243  1.00  1.39           H  
ATOM   2889 2HB  GLU A 185      -2.102 -18.541  -0.495  1.00  1.39           H  
ATOM   2890 1HG  GLU A 185      -3.434 -19.733   1.254  1.00  1.39           H  
ATOM   2891 2HG  GLU A 185      -3.920 -18.168   1.900  1.00  1.39           H  
ATOM   2892  N   GLY A 186       0.955 -16.942   1.386  1.00  1.12           N  
ATOM   2893  CA  GLY A 186       2.168 -16.432   0.766  1.00  1.12           C  
ATOM   2894  C   GLY A 186       3.366 -17.393   0.738  1.00  1.12           C  
ATOM   2895  O   GLY A 186       3.315 -18.546   1.204  1.00  1.12           O  
ATOM   2896  H   GLY A 186       0.753 -16.675   2.343  1.00  1.12           H  
ATOM   2897 1HA  GLY A 186       1.936 -16.126  -0.254  1.00  1.12           H  
ATOM   2898 2HA  GLY A 186       2.464 -15.520   1.288  1.00  1.12           H  
ATOM   2899  N   ARG A 187       4.452 -16.872   0.162  1.00  0.94           N  
ATOM   2900  CA  ARG A 187       5.702 -17.589  -0.029  1.00  0.94           C  
ATOM   2901  C   ARG A 187       6.908 -16.764   0.393  1.00  0.94           C  
ATOM   2902  O   ARG A 187       6.883 -15.534   0.359  1.00  0.94           O  
ATOM   2903  CB  ARG A 187       5.921 -17.948  -1.498  1.00  0.94           C  
ATOM   2904  CG  ARG A 187       4.882 -18.841  -2.138  1.00  0.94           C  
ATOM   2905  CD  ARG A 187       5.262 -19.162  -3.530  1.00  0.94           C  
ATOM   2906  NE  ARG A 187       4.299 -20.018  -4.186  1.00  0.94           N  
ATOM   2907  CZ  ARG A 187       3.264 -19.571  -4.918  1.00  0.94           C  
ATOM   2908  NH1 ARG A 187       3.073 -18.280  -5.085  1.00  0.94           N  
ATOM   2909  NH2 ARG A 187       2.435 -20.431  -5.467  1.00  0.94           N  
ATOM   2910  H   ARG A 187       4.371 -15.922  -0.187  1.00  0.94           H  
ATOM   2911  HA  ARG A 187       5.673 -18.496   0.568  1.00  0.94           H  
ATOM   2912 1HB  ARG A 187       5.979 -17.038  -2.081  1.00  0.94           H  
ATOM   2913 2HB  ARG A 187       6.884 -18.455  -1.596  1.00  0.94           H  
ATOM   2914 1HG  ARG A 187       4.799 -19.768  -1.577  1.00  0.94           H  
ATOM   2915 2HG  ARG A 187       3.916 -18.334  -2.150  1.00  0.94           H  
ATOM   2916 1HD  ARG A 187       5.333 -18.241  -4.093  1.00  0.94           H  
ATOM   2917 2HD  ARG A 187       6.226 -19.667  -3.535  1.00  0.94           H  
ATOM   2918  HE  ARG A 187       4.394 -21.019  -4.078  1.00  0.94           H  
ATOM   2919 1HH1 ARG A 187       3.687 -17.610  -4.638  1.00  0.94           H  
ATOM   2920 2HH1 ARG A 187       2.292 -17.956  -5.635  1.00  0.94           H  
ATOM   2921 1HH2 ARG A 187       2.565 -21.441  -5.300  1.00  0.94           H  
ATOM   2922 2HH2 ARG A 187       1.655 -20.106  -6.014  1.00  0.94           H  
ATOM   2923  N   LEU A 188       7.966 -17.460   0.740  1.00  0.83           N  
ATOM   2924  CA  LEU A 188       9.256 -16.867   1.020  1.00  0.83           C  
ATOM   2925  C   LEU A 188      10.349 -17.417   0.119  1.00  0.83           C  
ATOM   2926  O   LEU A 188      10.552 -18.625   0.041  1.00  0.83           O  
ATOM   2927  CB  LEU A 188       9.579 -17.066   2.501  1.00  0.83           C  
ATOM   2928  CG  LEU A 188      11.005 -16.823   2.926  1.00  0.83           C  
ATOM   2929  CD1 LEU A 188      11.445 -15.417   2.643  1.00  0.83           C  
ATOM   2930  CD2 LEU A 188      11.097 -17.114   4.393  1.00  0.83           C  
ATOM   2931  H   LEU A 188       7.876 -18.471   0.781  1.00  0.83           H  
ATOM   2932  HA  LEU A 188       9.181 -15.798   0.840  1.00  0.83           H  
ATOM   2933 1HB  LEU A 188       8.965 -16.378   3.071  1.00  0.83           H  
ATOM   2934 2HB  LEU A 188       9.308 -18.076   2.785  1.00  0.83           H  
ATOM   2935  HG  LEU A 188      11.656 -17.489   2.395  1.00  0.83           H  
ATOM   2936 1HD1 LEU A 188      12.455 -15.322   2.982  1.00  0.83           H  
ATOM   2937 2HD1 LEU A 188      11.419 -15.231   1.610  1.00  0.83           H  
ATOM   2938 3HD1 LEU A 188      10.824 -14.714   3.117  1.00  0.83           H  
ATOM   2939 1HD2 LEU A 188      12.103 -16.948   4.708  1.00  0.83           H  
ATOM   2940 2HD2 LEU A 188      10.444 -16.462   4.944  1.00  0.83           H  
ATOM   2941 3HD2 LEU A 188      10.817 -18.148   4.579  1.00  0.83           H  
ATOM   2942  N   ILE A 189      11.055 -16.529  -0.570  1.00  0.80           N  
ATOM   2943  CA  ILE A 189      12.134 -16.964  -1.436  1.00  0.80           C  
ATOM   2944  C   ILE A 189      13.451 -16.506  -0.839  1.00  0.80           C  
ATOM   2945  O   ILE A 189      13.670 -15.307  -0.648  1.00  0.80           O  
ATOM   2946  CB  ILE A 189      12.000 -16.420  -2.857  1.00  0.80           C  
ATOM   2947  CG1 ILE A 189      10.674 -16.860  -3.485  1.00  0.80           C  
ATOM   2948  CG2 ILE A 189      13.149 -16.934  -3.690  1.00  0.80           C  
ATOM   2949  CD1 ILE A 189      10.405 -16.216  -4.807  1.00  0.80           C  
ATOM   2950  H   ILE A 189      10.842 -15.538  -0.459  1.00  0.80           H  
ATOM   2951  HA  ILE A 189      12.136 -18.044  -1.487  1.00  0.80           H  
ATOM   2952  HB  ILE A 189      12.022 -15.354  -2.838  1.00  0.80           H  
ATOM   2953 1HG1 ILE A 189      10.680 -17.919  -3.618  1.00  0.80           H  
ATOM   2954 2HG1 ILE A 189       9.861 -16.598  -2.810  1.00  0.80           H  
ATOM   2955 1HG2 ILE A 189      13.065 -16.557  -4.700  1.00  0.80           H  
ATOM   2956 2HG2 ILE A 189      14.092 -16.603  -3.255  1.00  0.80           H  
ATOM   2957 3HG2 ILE A 189      13.126 -18.024  -3.708  1.00  0.80           H  
ATOM   2958 1HD1 ILE A 189       9.457 -16.561  -5.190  1.00  0.80           H  
ATOM   2959 2HD1 ILE A 189      10.377 -15.142  -4.671  1.00  0.80           H  
ATOM   2960 3HD1 ILE A 189      11.194 -16.475  -5.512  1.00  0.80           H  
ATOM   2961  N   ILE A 190      14.313 -17.452  -0.541  1.00  0.84           N  
ATOM   2962  CA  ILE A 190      15.575 -17.152   0.098  1.00  0.84           C  
ATOM   2963  C   ILE A 190      16.743 -17.529  -0.771  1.00  0.84           C  
ATOM   2964  O   ILE A 190      16.768 -18.623  -1.321  1.00  0.84           O  
ATOM   2965  CB  ILE A 190      15.718 -17.943   1.400  1.00  0.84           C  
ATOM   2966  CG1 ILE A 190      14.664 -17.618   2.323  1.00  0.84           C  
ATOM   2967  CG2 ILE A 190      17.022 -17.676   1.999  1.00  0.84           C  
ATOM   2968  CD1 ILE A 190      14.625 -18.539   3.464  1.00  0.84           C  
ATOM   2969  H   ILE A 190      14.061 -18.420  -0.739  1.00  0.84           H  
ATOM   2970  HA  ILE A 190      15.628 -16.084   0.308  1.00  0.84           H  
ATOM   2971  HB  ILE A 190      15.639 -18.986   1.188  1.00  0.84           H  
ATOM   2972 1HG1 ILE A 190      14.804 -16.617   2.670  1.00  0.84           H  
ATOM   2973 2HG1 ILE A 190      13.730 -17.670   1.803  1.00  0.84           H  
ATOM   2974 1HG2 ILE A 190      17.131 -18.260   2.901  1.00  0.84           H  
ATOM   2975 2HG2 ILE A 190      17.754 -17.969   1.284  1.00  0.84           H  
ATOM   2976 3HG2 ILE A 190      17.126 -16.614   2.227  1.00  0.84           H  
ATOM   2977 1HD1 ILE A 190      13.827 -18.254   4.109  1.00  0.84           H  
ATOM   2978 2HD1 ILE A 190      14.461 -19.552   3.102  1.00  0.84           H  
ATOM   2979 3HD1 ILE A 190      15.557 -18.498   4.002  1.00  0.84           H  
ATOM   2980  N   ALA A 191      17.683 -16.622  -0.952  1.00  0.94           N  
ATOM   2981  CA  ALA A 191      18.882 -16.981  -1.688  1.00  0.94           C  
ATOM   2982  C   ALA A 191      20.069 -16.880  -0.732  1.00  0.94           C  
ATOM   2983  O   ALA A 191      20.311 -15.815  -0.157  1.00  0.94           O  
ATOM   2984  CB  ALA A 191      19.059 -16.111  -2.916  1.00  0.94           C  
ATOM   2985  H   ALA A 191      17.584 -15.704  -0.517  1.00  0.94           H  
ATOM   2986  HA  ALA A 191      18.796 -18.013  -2.012  1.00  0.94           H  
ATOM   2987 1HB  ALA A 191      19.939 -16.423  -3.452  1.00  0.94           H  
ATOM   2988 2HB  ALA A 191      18.192 -16.222  -3.565  1.00  0.94           H  
ATOM   2989 3HB  ALA A 191      19.156 -15.085  -2.621  1.00  0.94           H  
ATOM   2990  N   ILE A 192      20.775 -17.994  -0.517  1.00  1.10           N  
ATOM   2991  CA  ILE A 192      21.917 -17.980   0.408  1.00  1.10           C  
ATOM   2992  C   ILE A 192      23.170 -18.558  -0.215  1.00  1.10           C  
ATOM   2993  O   ILE A 192      23.109 -19.473  -1.040  1.00  1.10           O  
ATOM   2994  CB  ILE A 192      21.690 -18.811   1.705  1.00  1.10           C  
ATOM   2995  CG1 ILE A 192      21.449 -20.281   1.333  1.00  1.10           C  
ATOM   2996  CG2 ILE A 192      20.558 -18.284   2.528  1.00  1.10           C  
ATOM   2997  CD1 ILE A 192      21.462 -21.237   2.523  1.00  1.10           C  
ATOM   2998  H   ILE A 192      20.526 -18.840  -1.029  1.00  1.10           H  
ATOM   2999  HA  ILE A 192      22.119 -16.950   0.684  1.00  1.10           H  
ATOM   3000  HB  ILE A 192      22.611 -18.772   2.301  1.00  1.10           H  
ATOM   3001 1HG1 ILE A 192      20.482 -20.346   0.844  1.00  1.10           H  
ATOM   3002 2HG1 ILE A 192      22.217 -20.597   0.629  1.00  1.10           H  
ATOM   3003 1HG2 ILE A 192      20.443 -18.882   3.432  1.00  1.10           H  
ATOM   3004 2HG2 ILE A 192      20.759 -17.241   2.797  1.00  1.10           H  
ATOM   3005 3HG2 ILE A 192      19.695 -18.347   1.953  1.00  1.10           H  
ATOM   3006 1HD1 ILE A 192      21.271 -22.255   2.189  1.00  1.10           H  
ATOM   3007 2HD1 ILE A 192      22.444 -21.193   3.002  1.00  1.10           H  
ATOM   3008 3HD1 ILE A 192      20.712 -20.951   3.232  1.00  1.10           H  
ATOM   3009  N   GLU A 193      24.325 -18.100   0.242  1.00  1.34           N  
ATOM   3010  CA  GLU A 193      25.570 -18.709  -0.203  1.00  1.34           C  
ATOM   3011  C   GLU A 193      25.681 -20.066   0.494  1.00  1.34           C  
ATOM   3012  O   GLU A 193      25.261 -20.200   1.643  1.00  1.34           O  
ATOM   3013  CB  GLU A 193      26.765 -17.807   0.111  1.00  1.34           C  
ATOM   3014  CG  GLU A 193      26.795 -16.478  -0.674  1.00  1.34           C  
ATOM   3015  CD  GLU A 193      28.028 -15.626  -0.369  1.00  1.34           C  
ATOM   3016  OE1 GLU A 193      28.901 -16.106   0.311  1.00  1.34           O  
ATOM   3017  OE2 GLU A 193      28.096 -14.500  -0.829  1.00  1.34           O  
ATOM   3018  H   GLU A 193      24.322 -17.327   0.912  1.00  1.34           H  
ATOM   3019  HA  GLU A 193      25.529 -18.873  -1.281  1.00  1.34           H  
ATOM   3020 1HB  GLU A 193      26.746 -17.541   1.165  1.00  1.34           H  
ATOM   3021 2HB  GLU A 193      27.694 -18.347  -0.080  1.00  1.34           H  
ATOM   3022 1HG  GLU A 193      26.774 -16.701  -1.743  1.00  1.34           H  
ATOM   3023 2HG  GLU A 193      25.894 -15.909  -0.433  1.00  1.34           H  
ATOM   3024  N   ASN A 194      26.238 -21.066  -0.190  1.00  1.63           N  
ATOM   3025  CA  ASN A 194      26.396 -22.415   0.372  1.00  1.63           C  
ATOM   3026  C   ASN A 194      27.651 -22.685   1.177  1.00  1.63           C  
ATOM   3027  O   ASN A 194      28.767 -22.633   0.652  1.00  1.63           O  
ATOM   3028  CB  ASN A 194      26.335 -23.478  -0.668  1.00  1.63           C  
ATOM   3029  CG  ASN A 194      26.382 -24.871  -0.059  1.00  1.63           C  
ATOM   3030  OD1 ASN A 194      26.413 -25.079   1.165  1.00  1.63           O  
ATOM   3031  ND2 ASN A 194      26.395 -25.821  -0.896  1.00  1.63           N  
ATOM   3032  H   ASN A 194      26.560 -20.911  -1.149  1.00  1.63           H  
ATOM   3033  HA  ASN A 194      25.558 -22.575   1.051  1.00  1.63           H  
ATOM   3034 1HB  ASN A 194      25.431 -23.383  -1.265  1.00  1.63           H  
ATOM   3035 2HB  ASN A 194      27.185 -23.356  -1.326  1.00  1.63           H  
ATOM   3036 1HD2 ASN A 194      26.414 -26.775  -0.598  1.00  1.63           H  
ATOM   3037 2HD2 ASN A 194      26.385 -25.603  -1.870  1.00  1.63           H  
ATOM   3038  N   GLN A 195      27.478 -23.011   2.450  1.00  1.93           N  
ATOM   3039  CA  GLN A 195      28.608 -23.319   3.330  1.00  1.93           C  
ATOM   3040  C   GLN A 195      29.590 -24.286   2.702  1.00  1.93           C  
ATOM   3041  O   GLN A 195      30.791 -24.124   2.854  1.00  1.93           O  
ATOM   3042  CB  GLN A 195      28.147 -23.982   4.626  1.00  1.93           C  
ATOM   3043  CG  GLN A 195      29.300 -24.345   5.537  1.00  1.93           C  
ATOM   3044  CD  GLN A 195      28.908 -25.164   6.742  1.00  1.93           C  
ATOM   3045  OE1 GLN A 195      27.789 -25.056   7.272  1.00  1.93           O  
ATOM   3046  NE2 GLN A 195      29.838 -26.025   7.195  1.00  1.93           N  
ATOM   3047  H   GLN A 195      26.526 -23.007   2.816  1.00  1.93           H  
ATOM   3048  HA  GLN A 195      29.146 -22.404   3.558  1.00  1.93           H  
ATOM   3049 1HB  GLN A 195      27.501 -23.299   5.169  1.00  1.93           H  
ATOM   3050 2HB  GLN A 195      27.575 -24.879   4.403  1.00  1.93           H  
ATOM   3051 1HG  GLN A 195      30.044 -24.910   4.972  1.00  1.93           H  
ATOM   3052 2HG  GLN A 195      29.741 -23.418   5.901  1.00  1.93           H  
ATOM   3053 1HE2 GLN A 195      29.641 -26.599   7.986  1.00  1.93           H  
ATOM   3054 2HE2 GLN A 195      30.760 -26.112   6.736  1.00  1.93           H  
ATOM   3055  N   LEU A 196      29.066 -25.299   2.021  1.00  2.21           N  
ATOM   3056  CA  LEU A 196      29.859 -26.366   1.443  1.00  2.21           C  
ATOM   3057  C   LEU A 196      30.071 -26.227  -0.060  1.00  2.21           C  
ATOM   3058  O   LEU A 196      30.439 -27.193  -0.726  1.00  2.21           O  
ATOM   3059  CB  LEU A 196      29.209 -27.702   1.727  1.00  2.21           C  
ATOM   3060  CG  LEU A 196      29.062 -28.035   3.179  1.00  2.21           C  
ATOM   3061  CD1 LEU A 196      28.363 -29.371   3.304  1.00  2.21           C  
ATOM   3062  CD2 LEU A 196      30.440 -28.040   3.814  1.00  2.21           C  
ATOM   3063  H   LEU A 196      28.061 -25.320   1.891  1.00  2.21           H  
ATOM   3064  HA  LEU A 196      30.810 -26.367   1.941  1.00  2.21           H  
ATOM   3065 1HB  LEU A 196      28.220 -27.725   1.259  1.00  2.21           H  
ATOM   3066 2HB  LEU A 196      29.824 -28.467   1.291  1.00  2.21           H  
ATOM   3067  HG  LEU A 196      28.443 -27.286   3.673  1.00  2.21           H  
ATOM   3068 1HD1 LEU A 196      28.242 -29.626   4.358  1.00  2.21           H  
ATOM   3069 2HD1 LEU A 196      27.382 -29.308   2.830  1.00  2.21           H  
ATOM   3070 3HD1 LEU A 196      28.955 -30.140   2.811  1.00  2.21           H  
ATOM   3071 1HD2 LEU A 196      30.359 -28.274   4.877  1.00  2.21           H  
ATOM   3072 2HD2 LEU A 196      31.066 -28.785   3.327  1.00  2.21           H  
ATOM   3073 3HD2 LEU A 196      30.893 -27.060   3.702  1.00  2.21           H  
ATOM   3074  N   GLY A 197      29.837 -25.046  -0.603  1.00  2.43           N  
ATOM   3075  CA  GLY A 197      29.912 -24.874  -2.042  1.00  2.43           C  
ATOM   3076  C   GLY A 197      31.258 -25.229  -2.661  1.00  2.43           C  
ATOM   3077  O   GLY A 197      32.334 -24.958  -2.102  1.00  2.43           O  
ATOM   3078  H   GLY A 197      29.557 -24.253  -0.026  1.00  2.43           H  
ATOM   3079 1HA  GLY A 197      29.133 -25.473  -2.506  1.00  2.43           H  
ATOM   3080 2HA  GLY A 197      29.674 -23.837  -2.273  1.00  2.43           H  
ATOM   3081  N   LEU A 198      31.183 -25.729  -3.900  1.00  2.59           N  
ATOM   3082  CA  LEU A 198      32.352 -26.114  -4.686  1.00  2.59           C  
ATOM   3083  C   LEU A 198      33.327 -24.928  -4.801  1.00  2.59           C  
ATOM   3084  O   LEU A 198      34.541 -25.125  -4.790  1.00  2.59           O  
ATOM   3085  CB  LEU A 198      31.913 -26.622  -6.074  1.00  2.59           C  
ATOM   3086  CG  LEU A 198      33.011 -27.354  -6.895  1.00  2.59           C  
ATOM   3087  CD1 LEU A 198      33.461 -28.557  -6.091  1.00  2.59           C  
ATOM   3088  CD2 LEU A 198      32.455 -27.831  -8.262  1.00  2.59           C  
ATOM   3089  H   LEU A 198      30.253 -25.945  -4.263  1.00  2.59           H  
ATOM   3090  HA  LEU A 198      32.853 -26.930  -4.174  1.00  2.59           H  
ATOM   3091 1HB  LEU A 198      31.073 -27.307  -5.942  1.00  2.59           H  
ATOM   3092 2HB  LEU A 198      31.568 -25.767  -6.660  1.00  2.59           H  
ATOM   3093  HG  LEU A 198      33.863 -26.690  -7.051  1.00  2.59           H  
ATOM   3094 1HD1 LEU A 198      34.223 -29.075  -6.636  1.00  2.59           H  
ATOM   3095 2HD1 LEU A 198      33.853 -28.233  -5.133  1.00  2.59           H  
ATOM   3096 3HD1 LEU A 198      32.616 -29.222  -5.926  1.00  2.59           H  
ATOM   3097 1HD2 LEU A 198      33.236 -28.363  -8.814  1.00  2.59           H  
ATOM   3098 2HD2 LEU A 198      31.612 -28.504  -8.098  1.00  2.59           H  
ATOM   3099 3HD2 LEU A 198      32.124 -26.971  -8.843  1.00  2.59           H  
ATOM   3100  N   LYS A 199      32.790 -23.702  -4.858  1.00  2.72           N  
ATOM   3101  CA  LYS A 199      33.580 -22.467  -4.880  1.00  2.72           C  
ATOM   3102  C   LYS A 199      34.625 -22.428  -3.768  1.00  2.72           C  
ATOM   3103  O   LYS A 199      35.767 -22.010  -3.987  1.00  2.72           O  
ATOM   3104  CB  LYS A 199      32.671 -21.231  -4.712  1.00  2.72           C  
ATOM   3105  CG  LYS A 199      33.441 -19.918  -4.568  1.00  2.72           C  
ATOM   3106  CD  LYS A 199      32.568 -18.652  -4.422  1.00  2.72           C  
ATOM   3107  CE  LYS A 199      33.476 -17.430  -4.046  1.00  2.72           C  
ATOM   3108  NZ  LYS A 199      32.713 -16.167  -3.832  1.00  2.72           N  
ATOM   3109  H   LYS A 199      31.783 -23.634  -4.897  1.00  2.72           H  
ATOM   3110  HA  LYS A 199      34.101 -22.405  -5.835  1.00  2.72           H  
ATOM   3111 1HB  LYS A 199      32.023 -21.133  -5.580  1.00  2.72           H  
ATOM   3112 2HB  LYS A 199      32.030 -21.360  -3.836  1.00  2.72           H  
ATOM   3113 1HG  LYS A 199      34.050 -19.991  -3.670  1.00  2.72           H  
ATOM   3114 2HG  LYS A 199      34.091 -19.796  -5.423  1.00  2.72           H  
ATOM   3115 1HD  LYS A 199      32.043 -18.435  -5.363  1.00  2.72           H  
ATOM   3116 2HD  LYS A 199      31.822 -18.800  -3.639  1.00  2.72           H  
ATOM   3117 1HE  LYS A 199      34.001 -17.672  -3.123  1.00  2.72           H  
ATOM   3118 2HE  LYS A 199      34.206 -17.262  -4.836  1.00  2.72           H  
ATOM   3119 1HZ  LYS A 199      33.318 -15.387  -3.575  1.00  2.72           H  
ATOM   3120 2HZ  LYS A 199      32.245 -15.873  -4.664  1.00  2.72           H  
ATOM   3121 3HZ  LYS A 199      32.040 -16.272  -3.107  1.00  2.72           H  
ATOM   3122  N   TYR A 200      34.233 -22.847  -2.560  1.00  2.85           N  
ATOM   3123  CA  TYR A 200      35.153 -22.789  -1.445  1.00  2.85           C  
ATOM   3124  C   TYR A 200      36.128 -23.942  -1.560  1.00  2.85           C  
ATOM   3125  O   TYR A 200      37.326 -23.772  -1.341  1.00  2.85           O  
ATOM   3126  CB  TYR A 200      34.406 -22.845  -0.116  1.00  2.85           C  
ATOM   3127  CG  TYR A 200      33.646 -21.620   0.281  1.00  2.85           C  
ATOM   3128  CD1 TYR A 200      32.254 -21.608   0.205  1.00  2.85           C  
ATOM   3129  CD2 TYR A 200      34.335 -20.505   0.750  1.00  2.85           C  
ATOM   3130  CE1 TYR A 200      31.555 -20.473   0.587  1.00  2.85           C  
ATOM   3131  CE2 TYR A 200      33.640 -19.377   1.134  1.00  2.85           C  
ATOM   3132  CZ  TYR A 200      32.254 -19.354   1.053  1.00  2.85           C  
ATOM   3133  OH  TYR A 200      31.570 -18.223   1.433  1.00  2.85           O  
ATOM   3134  H   TYR A 200      33.311 -23.255  -2.428  1.00  2.85           H  
ATOM   3135  HA  TYR A 200      35.719 -21.859  -1.501  1.00  2.85           H  
ATOM   3136 1HB  TYR A 200      33.697 -23.647  -0.164  1.00  2.85           H  
ATOM   3137 2HB  TYR A 200      35.104 -23.058   0.663  1.00  2.85           H  
ATOM   3138  HD1 TYR A 200      31.715 -22.492  -0.156  1.00  2.85           H  
ATOM   3139  HD2 TYR A 200      35.425 -20.522   0.814  1.00  2.85           H  
ATOM   3140  HE1 TYR A 200      30.463 -20.461   0.527  1.00  2.85           H  
ATOM   3141  HE2 TYR A 200      34.181 -18.503   1.501  1.00  2.85           H  
ATOM   3142  HH  TYR A 200      30.619 -18.352   1.299  1.00  2.85           H  
ATOM   3143  N   PHE A 201      35.639 -25.096  -2.025  1.00  3.02           N  
ATOM   3144  CA  PHE A 201      36.508 -26.269  -2.153  1.00  3.02           C  
ATOM   3145  C   PHE A 201      37.574 -26.049  -3.209  1.00  3.02           C  
ATOM   3146  O   PHE A 201      38.677 -26.577  -3.107  1.00  3.02           O  
ATOM   3147  CB  PHE A 201      35.724 -27.528  -2.514  1.00  3.02           C  
ATOM   3148  CG  PHE A 201      35.049 -28.212  -1.381  1.00  3.02           C  
ATOM   3149  CD1 PHE A 201      33.672 -28.269  -1.264  1.00  3.02           C  
ATOM   3150  CD2 PHE A 201      35.822 -28.843  -0.421  1.00  3.02           C  
ATOM   3151  CE1 PHE A 201      33.101 -28.946  -0.207  1.00  3.02           C  
ATOM   3152  CE2 PHE A 201      35.244 -29.516   0.627  1.00  3.02           C  
ATOM   3153  CZ  PHE A 201      33.878 -29.568   0.733  1.00  3.02           C  
ATOM   3154  H   PHE A 201      34.638 -25.161  -2.228  1.00  3.02           H  
ATOM   3155  HA  PHE A 201      36.997 -26.445  -1.201  1.00  3.02           H  
ATOM   3156 1HB  PHE A 201      34.971 -27.267  -3.239  1.00  3.02           H  
ATOM   3157 2HB  PHE A 201      36.390 -28.242  -2.987  1.00  3.02           H  
ATOM   3158  HD1 PHE A 201      33.035 -27.778  -2.000  1.00  3.02           H  
ATOM   3159  HD2 PHE A 201      36.910 -28.805  -0.508  1.00  3.02           H  
ATOM   3160  HE1 PHE A 201      32.044 -28.975  -0.108  1.00  3.02           H  
ATOM   3161  HE2 PHE A 201      35.869 -30.004   1.372  1.00  3.02           H  
ATOM   3162  HZ  PHE A 201      33.411 -30.094   1.564  1.00  3.02           H  
ATOM   3163  N   ALA A 202      37.260 -25.208  -4.185  1.00  3.22           N  
ATOM   3164  CA  ALA A 202      38.153 -24.882  -5.281  1.00  3.22           C  
ATOM   3165  C   ALA A 202      39.226 -23.886  -4.852  1.00  3.22           C  
ATOM   3166  O   ALA A 202      40.135 -23.579  -5.629  1.00  3.22           O  
ATOM   3167  CB  ALA A 202      37.343 -24.327  -6.439  1.00  3.22           C  
ATOM   3168  H   ALA A 202      36.315 -24.828  -4.206  1.00  3.22           H  
ATOM   3169  HA  ALA A 202      38.652 -25.790  -5.599  1.00  3.22           H  
ATOM   3170 1HB  ALA A 202      37.993 -24.112  -7.267  1.00  3.22           H  
ATOM   3171 2HB  ALA A 202      36.597 -25.061  -6.746  1.00  3.22           H  
ATOM   3172 3HB  ALA A 202      36.840 -23.414  -6.119  1.00  3.22           H  
ATOM   3173  N   GLY A 203      39.152 -23.386  -3.619  1.00  3.43           N  
ATOM   3174  CA  GLY A 203      40.139 -22.446  -3.132  1.00  3.43           C  
ATOM   3175  C   GLY A 203      39.791 -20.993  -3.388  1.00  3.43           C  
ATOM   3176  O   GLY A 203      40.660 -20.125  -3.302  1.00  3.43           O  
ATOM   3177  H   GLY A 203      38.409 -23.664  -2.980  1.00  3.43           H  
ATOM   3178 1HA  GLY A 203      40.258 -22.596  -2.059  1.00  3.43           H  
ATOM   3179 2HA  GLY A 203      41.100 -22.670  -3.588  1.00  3.43           H  
ATOM   3180  N   ALA A 204      38.555 -20.701  -3.778  1.00  3.64           N  
ATOM   3181  CA  ALA A 204      38.233 -19.311  -4.004  1.00  3.64           C  
ATOM   3182  C   ALA A 204      38.160 -18.619  -2.635  1.00  3.64           C  
ATOM   3183  O   ALA A 204      37.814 -19.269  -1.637  1.00  3.64           O  
ATOM   3184  CB  ALA A 204      36.944 -19.184  -4.785  1.00  3.64           C  
ATOM   3185  H   ALA A 204      37.820 -21.408  -3.866  1.00  3.64           H  
ATOM   3186  HA  ALA A 204      39.038 -18.877  -4.580  1.00  3.64           H  
ATOM   3187 1HB  ALA A 204      36.698 -18.146  -4.969  1.00  3.64           H  
ATOM   3188 2HB  ALA A 204      37.039 -19.709  -5.735  1.00  3.64           H  
ATOM   3189 3HB  ALA A 204      36.177 -19.626  -4.207  1.00  3.64           H  
ATOM   3190  N   PRO A 205      38.498 -17.320  -2.543  1.00  3.85           N  
ATOM   3191  CA  PRO A 205      38.438 -16.522  -1.332  1.00  3.85           C  
ATOM   3192  C   PRO A 205      37.024 -16.267  -0.858  1.00  3.85           C  
ATOM   3193  O   PRO A 205      36.112 -16.077  -1.664  1.00  3.85           O  
ATOM   3194  CB  PRO A 205      39.096 -15.215  -1.778  1.00  3.85           C  
ATOM   3195  CG  PRO A 205      38.927 -15.161  -3.266  1.00  3.85           C  
ATOM   3196  CD  PRO A 205      39.006 -16.593  -3.719  1.00  3.85           C  
ATOM   3197  HA  PRO A 205      39.038 -16.954  -0.543  1.00  3.85           H  
ATOM   3198 1HB  PRO A 205      38.597 -14.379  -1.280  1.00  3.85           H  
ATOM   3199 2HB  PRO A 205      40.148 -15.201  -1.465  1.00  3.85           H  
ATOM   3200 1HG  PRO A 205      37.963 -14.686  -3.513  1.00  3.85           H  
ATOM   3201 2HG  PRO A 205      39.714 -14.531  -3.707  1.00  3.85           H  
ATOM   3202 1HD  PRO A 205      38.367 -16.702  -4.590  1.00  3.85           H  
ATOM   3203 2HD  PRO A 205      40.053 -16.878  -3.921  1.00  3.85           H  
ATOM   3204  N   GLU A 206      36.854 -16.182   0.456  1.00  4.07           N  
ATOM   3205  CA  GLU A 206      35.590 -15.727   1.005  1.00  4.07           C  
ATOM   3206  C   GLU A 206      35.409 -14.296   0.536  1.00  4.07           C  
ATOM   3207  O   GLU A 206      36.310 -13.474   0.700  1.00  4.07           O  
ATOM   3208  CB  GLU A 206      35.581 -15.755   2.525  1.00  4.07           C  
ATOM   3209  CG  GLU A 206      34.211 -15.457   3.123  1.00  4.07           C  
ATOM   3210  CD  GLU A 206      34.211 -15.367   4.584  1.00  4.07           C  
ATOM   3211  OE1 GLU A 206      35.262 -15.345   5.152  1.00  4.07           O  
ATOM   3212  OE2 GLU A 206      33.153 -15.335   5.153  1.00  4.07           O  
ATOM   3213  H   GLU A 206      37.614 -16.439   1.083  1.00  4.07           H  
ATOM   3214  HA  GLU A 206      34.778 -16.337   0.610  1.00  4.07           H  
ATOM   3215 1HB  GLU A 206      35.903 -16.736   2.872  1.00  4.07           H  
ATOM   3216 2HB  GLU A 206      36.293 -15.022   2.909  1.00  4.07           H  
ATOM   3217 1HG  GLU A 206      33.846 -14.528   2.730  1.00  4.07           H  
ATOM   3218 2HG  GLU A 206      33.521 -16.243   2.812  1.00  4.07           H  
ATOM   3219  N   ASP A 207      34.243 -13.943   0.039  1.00  4.30           N  
ATOM   3220  CA  ASP A 207      34.073 -12.580  -0.445  1.00  4.30           C  
ATOM   3221  C   ASP A 207      34.273 -11.529   0.655  1.00  4.30           C  
ATOM   3222  O   ASP A 207      34.739 -10.423   0.391  1.00  4.30           O  
ATOM   3223  CB  ASP A 207      32.686 -12.428  -1.047  1.00  4.30           C  
ATOM   3224  CG  ASP A 207      32.548 -13.258  -2.308  1.00  4.30           C  
ATOM   3225  OD1 ASP A 207      33.537 -13.740  -2.808  1.00  4.30           O  
ATOM   3226  OD2 ASP A 207      31.443 -13.435  -2.760  1.00  4.30           O  
ATOM   3227  H   ASP A 207      33.502 -14.624  -0.051  1.00  4.30           H  
ATOM   3228  HA  ASP A 207      34.816 -12.403  -1.224  1.00  4.30           H  
ATOM   3229 1HB  ASP A 207      31.932 -12.737  -0.324  1.00  4.30           H  
ATOM   3230 2HB  ASP A 207      32.511 -11.379  -1.286  1.00  4.30           H  
ATOM   3231  N   HIS A 208      33.879 -11.865   1.884  1.00  4.49           N  
ATOM   3232  CA  HIS A 208      33.972 -10.939   3.008  1.00  4.49           C  
ATOM   3233  C   HIS A 208      35.407 -10.751   3.539  1.00  4.49           C  
ATOM   3234  O   HIS A 208      35.847  -9.616   3.732  1.00  4.49           O  
ATOM   3235  CB  HIS A 208      33.039 -11.367   4.144  1.00  4.49           C  
ATOM   3236  CG  HIS A 208      32.939 -10.352   5.256  1.00  4.49           C  
ATOM   3237  ND1 HIS A 208      32.326  -9.119   5.083  1.00  4.49           N  
ATOM   3238  CD2 HIS A 208      33.342 -10.388   6.537  1.00  4.49           C  
ATOM   3239  CE1 HIS A 208      32.367  -8.446   6.220  1.00  4.49           C  
ATOM   3240  NE2 HIS A 208      32.975  -9.191   7.121  1.00  4.49           N  
ATOM   3241  H   HIS A 208      33.515 -12.792   2.034  1.00  4.49           H  
ATOM   3242  HA  HIS A 208      33.634  -9.958   2.676  1.00  4.49           H  
ATOM   3243 1HB  HIS A 208      32.040 -11.551   3.750  1.00  4.49           H  
ATOM   3244 2HB  HIS A 208      33.400 -12.306   4.575  1.00  4.49           H  
ATOM   3245  HD1 HIS A 208      31.907  -8.780   4.239  1.00  4.49           H  
ATOM   3246  HD2 HIS A 208      33.842 -11.142   7.114  1.00  4.49           H  
ATOM   3247  HE1 HIS A 208      31.934  -7.447   6.292  1.00  4.49           H  
ATOM   3248  N   HIS A 209      36.132 -11.850   3.817  1.00  4.61           N  
ATOM   3249  CA  HIS A 209      37.478 -11.710   4.394  1.00  4.61           C  
ATOM   3250  C   HIS A 209      38.651 -11.933   3.429  1.00  4.61           C  
ATOM   3251  O   HIS A 209      39.786 -11.589   3.759  1.00  4.61           O  
ATOM   3252  CB  HIS A 209      37.703 -12.672   5.575  1.00  4.61           C  
ATOM   3253  CG  HIS A 209      36.886 -12.435   6.815  1.00  4.61           C  
ATOM   3254  ND1 HIS A 209      37.028 -11.298   7.594  1.00  4.61           N  
ATOM   3255  CD2 HIS A 209      35.976 -13.217   7.450  1.00  4.61           C  
ATOM   3256  CE1 HIS A 209      36.230 -11.385   8.645  1.00  4.61           C  
ATOM   3257  NE2 HIS A 209      35.590 -12.546   8.588  1.00  4.61           N  
ATOM   3258  H   HIS A 209      35.749 -12.770   3.642  1.00  4.61           H  
ATOM   3259  HA  HIS A 209      37.582 -10.699   4.782  1.00  4.61           H  
ATOM   3260 1HB  HIS A 209      37.489 -13.693   5.238  1.00  4.61           H  
ATOM   3261 2HB  HIS A 209      38.755 -12.647   5.858  1.00  4.61           H  
ATOM   3262  HD1 HIS A 209      37.651 -10.534   7.420  1.00  4.61           H  
ATOM   3263  HD2 HIS A 209      35.559 -14.204   7.241  1.00  4.61           H  
ATOM   3264  HE1 HIS A 209      36.191 -10.583   9.382  1.00  4.61           H  
ATOM   3265  N   GLY A 210      38.419 -12.540   2.267  1.00  4.63           N  
ATOM   3266  CA  GLY A 210      39.488 -12.811   1.307  1.00  4.63           C  
ATOM   3267  C   GLY A 210      40.247 -14.127   1.538  1.00  4.63           C  
ATOM   3268  O   GLY A 210      41.103 -14.502   0.736  1.00  4.63           O  
ATOM   3269  H   GLY A 210      37.483 -12.821   1.991  1.00  4.63           H  
ATOM   3270 1HA  GLY A 210      39.052 -12.817   0.310  1.00  4.63           H  
ATOM   3271 2HA  GLY A 210      40.194 -11.983   1.323  1.00  4.63           H  
ATOM   3272  N   GLN A 211      39.958 -14.821   2.633  1.00  4.56           N  
ATOM   3273  CA  GLN A 211      40.652 -16.071   2.929  1.00  4.56           C  
ATOM   3274  C   GLN A 211      40.005 -17.234   2.155  1.00  4.56           C  
ATOM   3275  O   GLN A 211      38.781 -17.352   2.171  1.00  4.56           O  
ATOM   3276  CB  GLN A 211      40.630 -16.326   4.440  1.00  4.56           C  
ATOM   3277  CG  GLN A 211      41.417 -17.545   4.887  1.00  4.56           C  
ATOM   3278  CD  GLN A 211      41.488 -17.669   6.384  1.00  4.56           C  
ATOM   3279  OE1 GLN A 211      40.834 -16.927   7.118  1.00  4.56           O  
ATOM   3280  NE2 GLN A 211      42.297 -18.605   6.860  1.00  4.56           N  
ATOM   3281  H   GLN A 211      39.259 -14.465   3.268  1.00  4.56           H  
ATOM   3282  HA  GLN A 211      41.685 -15.940   2.628  1.00  4.56           H  
ATOM   3283 1HB  GLN A 211      41.029 -15.456   4.963  1.00  4.56           H  
ATOM   3284 2HB  GLN A 211      39.594 -16.457   4.769  1.00  4.56           H  
ATOM   3285 1HG  GLN A 211      40.948 -18.448   4.478  1.00  4.56           H  
ATOM   3286 2HG  GLN A 211      42.434 -17.454   4.526  1.00  4.56           H  
ATOM   3287 1HE2 GLN A 211      42.395 -18.726   7.850  1.00  4.56           H  
ATOM   3288 2HE2 GLN A 211      42.818 -19.181   6.229  1.00  4.56           H  
ATOM   3289  N   PRO A 212      40.767 -18.090   1.452  1.00  4.42           N  
ATOM   3290  CA  PRO A 212      40.254 -19.225   0.704  1.00  4.42           C  
ATOM   3291  C   PRO A 212      39.740 -20.343   1.575  1.00  4.42           C  
ATOM   3292  O   PRO A 212      40.255 -20.583   2.668  1.00  4.42           O  
ATOM   3293  CB  PRO A 212      41.470 -19.656  -0.116  1.00  4.42           C  
ATOM   3294  CG  PRO A 212      42.662 -19.205   0.681  1.00  4.42           C  
ATOM   3295  CD  PRO A 212      42.226 -17.911   1.346  1.00  4.42           C  
ATOM   3296  HA  PRO A 212      39.459 -18.906   0.044  1.00  4.42           H  
ATOM   3297 1HB  PRO A 212      41.441 -20.743  -0.286  1.00  4.42           H  
ATOM   3298 2HB  PRO A 212      41.428 -19.180  -1.107  1.00  4.42           H  
ATOM   3299 1HG  PRO A 212      42.943 -19.982   1.406  1.00  4.42           H  
ATOM   3300 2HG  PRO A 212      43.527 -19.066   0.015  1.00  4.42           H  
ATOM   3301 1HD  PRO A 212      42.707 -17.860   2.319  1.00  4.42           H  
ATOM   3302 2HD  PRO A 212      42.462 -17.041   0.708  1.00  4.42           H  
ATOM   3303  N   LEU A 213      38.743 -21.053   1.047  1.00  4.28           N  
ATOM   3304  CA  LEU A 213      38.186 -22.267   1.668  1.00  4.28           C  
ATOM   3305  C   LEU A 213      37.710 -22.053   3.125  1.00  4.28           C  
ATOM   3306  O   LEU A 213      37.676 -22.997   3.915  1.00  4.28           O  
ATOM   3307  CB  LEU A 213      39.293 -23.347   1.679  1.00  4.28           C  
ATOM   3308  CG  LEU A 213      38.943 -24.740   2.205  1.00  4.28           C  
ATOM   3309  CD1 LEU A 213      37.957 -25.360   1.285  1.00  4.28           C  
ATOM   3310  CD2 LEU A 213      40.205 -25.579   2.309  1.00  4.28           C  
ATOM   3311  H   LEU A 213      38.372 -20.727   0.148  1.00  4.28           H  
ATOM   3312  HA  LEU A 213      37.347 -22.602   1.065  1.00  4.28           H  
ATOM   3313 1HB  LEU A 213      39.640 -23.476   0.653  1.00  4.28           H  
ATOM   3314 2HB  LEU A 213      40.128 -22.995   2.275  1.00  4.28           H  
ATOM   3315  HG  LEU A 213      38.479 -24.653   3.189  1.00  4.28           H  
ATOM   3316 1HD1 LEU A 213      37.684 -26.349   1.646  1.00  4.28           H  
ATOM   3317 2HD1 LEU A 213      37.092 -24.732   1.224  1.00  4.28           H  
ATOM   3318 3HD1 LEU A 213      38.413 -25.443   0.302  1.00  4.28           H  
ATOM   3319 1HD2 LEU A 213      39.953 -26.572   2.685  1.00  4.28           H  
ATOM   3320 2HD2 LEU A 213      40.660 -25.669   1.326  1.00  4.28           H  
ATOM   3321 3HD2 LEU A 213      40.905 -25.098   2.993  1.00  4.28           H  
ATOM   3322  N   TYR A 214      37.290 -20.835   3.476  1.00  4.22           N  
ATOM   3323  CA  TYR A 214      36.913 -20.520   4.861  1.00  4.22           C  
ATOM   3324  C   TYR A 214      35.594 -21.174   5.312  1.00  4.22           C  
ATOM   3325  O   TYR A 214      35.452 -21.700   6.432  1.00  4.22           O  
ATOM   3326  CB  TYR A 214      36.779 -19.003   5.011  1.00  4.22           C  
ATOM   3327  CG  TYR A 214      36.714 -18.514   6.437  1.00  4.22           C  
ATOM   3328  CD1 TYR A 214      37.907 -18.403   7.118  1.00  4.22           C  
ATOM   3329  CD2 TYR A 214      35.523 -18.188   7.067  1.00  4.22           C  
ATOM   3330  CE1 TYR A 214      37.940 -17.955   8.410  1.00  4.22           C  
ATOM   3331  CE2 TYR A 214      35.559 -17.743   8.384  1.00  4.22           C  
ATOM   3332  CZ  TYR A 214      36.768 -17.623   9.044  1.00  4.22           C  
ATOM   3333  OH  TYR A 214      36.811 -17.189  10.350  1.00  4.22           O  
ATOM   3334  H   TYR A 214      37.312 -20.100   2.784  1.00  4.22           H  
ATOM   3335  HA  TYR A 214      37.712 -20.871   5.505  1.00  4.22           H  
ATOM   3336 1HB  TYR A 214      37.630 -18.516   4.523  1.00  4.22           H  
ATOM   3337 2HB  TYR A 214      35.878 -18.663   4.499  1.00  4.22           H  
ATOM   3338  HD1 TYR A 214      38.830 -18.667   6.615  1.00  4.22           H  
ATOM   3339  HD2 TYR A 214      34.576 -18.278   6.536  1.00  4.22           H  
ATOM   3340  HE1 TYR A 214      38.893 -17.868   8.930  1.00  4.22           H  
ATOM   3341  HE2 TYR A 214      34.649 -17.483   8.901  1.00  4.22           H  
ATOM   3342  HH  TYR A 214      36.226 -17.757  10.889  1.00  4.22           H  
ATOM   3343  N   GLY A 215      34.617 -21.087   4.423  1.00  4.29           N  
ATOM   3344  CA  GLY A 215      33.258 -21.540   4.667  1.00  4.29           C  
ATOM   3345  C   GLY A 215      33.080 -23.039   4.879  1.00  4.29           C  
ATOM   3346  O   GLY A 215      32.259 -23.443   5.700  1.00  4.29           O  
ATOM   3347  H   GLY A 215      34.824 -20.660   3.531  1.00  4.29           H  
ATOM   3348 1HA  GLY A 215      32.871 -21.011   5.535  1.00  4.29           H  
ATOM   3349 2HA  GLY A 215      32.635 -21.232   3.825  1.00  4.29           H  
ATOM   3350  N   ILE A 216      33.880 -23.881   4.220  1.00  4.47           N  
ATOM   3351  CA  ILE A 216      33.594 -25.320   4.260  1.00  4.47           C  
ATOM   3352  C   ILE A 216      33.566 -25.911   5.648  1.00  4.47           C  
ATOM   3353  O   ILE A 216      32.664 -26.676   6.005  1.00  4.47           O  
ATOM   3354  CB  ILE A 216      34.659 -26.130   3.503  1.00  4.47           C  
ATOM   3355  CG1 ILE A 216      34.653 -25.795   2.067  1.00  4.47           C  
ATOM   3356  CG2 ILE A 216      34.433 -27.606   3.705  1.00  4.47           C  
ATOM   3357  CD1 ILE A 216      33.385 -25.961   1.442  1.00  4.47           C  
ATOM   3358  H   ILE A 216      34.611 -23.519   3.627  1.00  4.47           H  
ATOM   3359  HA  ILE A 216      32.626 -25.484   3.799  1.00  4.47           H  
ATOM   3360  HB  ILE A 216      35.648 -25.867   3.889  1.00  4.47           H  
ATOM   3361 1HG1 ILE A 216      34.980 -24.797   1.942  1.00  4.47           H  
ATOM   3362 2HG1 ILE A 216      35.335 -26.463   1.560  1.00  4.47           H  
ATOM   3363 1HG2 ILE A 216      35.207 -28.159   3.186  1.00  4.47           H  
ATOM   3364 2HG2 ILE A 216      34.476 -27.842   4.766  1.00  4.47           H  
ATOM   3365 3HG2 ILE A 216      33.459 -27.883   3.310  1.00  4.47           H  
ATOM   3366 1HD1 ILE A 216      33.447 -25.746   0.381  1.00  4.47           H  
ATOM   3367 2HD1 ILE A 216      33.055 -26.967   1.582  1.00  4.47           H  
ATOM   3368 3HD1 ILE A 216      32.700 -25.281   1.910  1.00  4.47           H  
ATOM   3369  N   GLU A 217      34.528 -25.514   6.449  1.00  4.68           N  
ATOM   3370  CA  GLU A 217      34.677 -26.030   7.786  1.00  4.68           C  
ATOM   3371  C   GLU A 217      33.870 -25.261   8.817  1.00  4.68           C  
ATOM   3372  O   GLU A 217      33.961 -25.554  10.009  1.00  4.68           O  
ATOM   3373  CB  GLU A 217      36.163 -26.068   8.134  1.00  4.68           C  
ATOM   3374  CG  GLU A 217      36.935 -27.082   7.292  1.00  4.68           C  
ATOM   3375  CD  GLU A 217      38.426 -27.046   7.481  1.00  4.68           C  
ATOM   3376  OE1 GLU A 217      38.915 -26.204   8.202  1.00  4.68           O  
ATOM   3377  OE2 GLU A 217      39.090 -27.855   6.885  1.00  4.68           O  
ATOM   3378  H   GLU A 217      35.201 -24.846   6.098  1.00  4.68           H  
ATOM   3379  HA  GLU A 217      34.313 -27.058   7.789  1.00  4.68           H  
ATOM   3380 1HB  GLU A 217      36.601 -25.100   7.946  1.00  4.68           H  
ATOM   3381 2HB  GLU A 217      36.297 -26.302   9.189  1.00  4.68           H  
ATOM   3382 1HG  GLU A 217      36.574 -28.081   7.534  1.00  4.68           H  
ATOM   3383 2HG  GLU A 217      36.709 -26.894   6.241  1.00  4.68           H  
ATOM   3384  N   GLY A 218      33.115 -24.242   8.393  1.00  4.85           N  
ATOM   3385  CA  GLY A 218      32.350 -23.499   9.374  1.00  4.85           C  
ATOM   3386  C   GLY A 218      33.275 -22.704  10.283  1.00  4.85           C  
ATOM   3387  O   GLY A 218      33.065 -22.662  11.492  1.00  4.85           O  
ATOM   3388  H   GLY A 218      33.025 -24.021   7.402  1.00  4.85           H  
ATOM   3389 1HA  GLY A 218      31.666 -22.825   8.856  1.00  4.85           H  
ATOM   3390 2HA  GLY A 218      31.745 -24.185   9.964  1.00  4.85           H  
ATOM   3391  N   ARG A 219      34.300 -22.057   9.721  1.00  4.86           N  
ATOM   3392  CA  ARG A 219      35.297 -21.345  10.528  1.00  4.86           C  
ATOM   3393  C   ARG A 219      34.837 -20.000  11.109  1.00  4.86           C  
ATOM   3394  O   ARG A 219      35.654 -19.211  11.583  1.00  4.86           O  
ATOM   3395  CB  ARG A 219      36.538 -21.116   9.696  1.00  4.86           C  
ATOM   3396  CG  ARG A 219      37.266 -22.370   9.300  1.00  4.86           C  
ATOM   3397  CD  ARG A 219      38.439 -22.068   8.462  1.00  4.86           C  
ATOM   3398  NE  ARG A 219      39.143 -23.270   8.023  1.00  4.86           N  
ATOM   3399  CZ  ARG A 219      40.209 -23.273   7.208  1.00  4.86           C  
ATOM   3400  NH1 ARG A 219      40.685 -22.147   6.738  1.00  4.86           N  
ATOM   3401  NH2 ARG A 219      40.760 -24.420   6.894  1.00  4.86           N  
ATOM   3402  H   ARG A 219      34.438 -22.082   8.706  1.00  4.86           H  
ATOM   3403  HA  ARG A 219      35.565 -21.995  11.361  1.00  4.86           H  
ATOM   3404 1HB  ARG A 219      36.259 -20.616   8.777  1.00  4.86           H  
ATOM   3405 2HB  ARG A 219      37.232 -20.472  10.233  1.00  4.86           H  
ATOM   3406 1HG  ARG A 219      37.584 -22.925  10.180  1.00  4.86           H  
ATOM   3407 2HG  ARG A 219      36.584 -22.975   8.711  1.00  4.86           H  
ATOM   3408 1HD  ARG A 219      38.108 -21.536   7.591  1.00  4.86           H  
ATOM   3409 2HD  ARG A 219      39.137 -21.447   9.019  1.00  4.86           H  
ATOM   3410  HE  ARG A 219      38.811 -24.195   8.337  1.00  4.86           H  
ATOM   3411 1HH1 ARG A 219      40.231 -21.284   6.990  1.00  4.86           H  
ATOM   3412 2HH1 ARG A 219      41.482 -22.153   6.119  1.00  4.86           H  
ATOM   3413 1HH2 ARG A 219      40.344 -25.276   7.290  1.00  4.86           H  
ATOM   3414 2HH2 ARG A 219      41.554 -24.462   6.282  1.00  4.86           H  
ATOM   3415  N   TYR A 220      33.544 -19.727  11.056  1.00  4.67           N  
ATOM   3416  CA  TYR A 220      32.981 -18.503  11.601  1.00  4.67           C  
ATOM   3417  C   TYR A 220      32.931 -18.589  13.128  1.00  4.67           C  
ATOM   3418  O   TYR A 220      32.333 -19.513  13.680  1.00  4.67           O  
ATOM   3419  CB  TYR A 220      31.580 -18.344  11.041  1.00  4.67           C  
ATOM   3420  CG  TYR A 220      31.599 -18.175   9.568  1.00  4.67           C  
ATOM   3421  CD1 TYR A 220      31.237 -19.239   8.745  1.00  4.67           C  
ATOM   3422  CD2 TYR A 220      31.996 -16.995   9.031  1.00  4.67           C  
ATOM   3423  CE1 TYR A 220      31.267 -19.090   7.377  1.00  4.67           C  
ATOM   3424  CE2 TYR A 220      32.035 -16.842   7.679  1.00  4.67           C  
ATOM   3425  CZ  TYR A 220      31.672 -17.869   6.843  1.00  4.67           C  
ATOM   3426  OH  TYR A 220      31.714 -17.677   5.482  1.00  4.67           O  
ATOM   3427  H   TYR A 220      32.929 -20.419  10.657  1.00  4.67           H  
ATOM   3428  HA  TYR A 220      33.608 -17.657  11.319  1.00  4.67           H  
ATOM   3429 1HB  TYR A 220      30.978 -19.222  11.285  1.00  4.67           H  
ATOM   3430 2HB  TYR A 220      31.096 -17.469  11.486  1.00  4.67           H  
ATOM   3431  HD1 TYR A 220      30.926 -20.188   9.186  1.00  4.67           H  
ATOM   3432  HD2 TYR A 220      32.283 -16.171   9.672  1.00  4.67           H  
ATOM   3433  HE1 TYR A 220      30.980 -19.918   6.729  1.00  4.67           H  
ATOM   3434  HE2 TYR A 220      32.353 -15.887   7.267  1.00  4.67           H  
ATOM   3435  HH  TYR A 220      32.200 -16.830   5.295  1.00  4.67           H  
ATOM   3436  N   LYS A 221      33.568 -17.638  13.809  1.00  4.28           N  
ATOM   3437  CA  LYS A 221      33.641 -17.663  15.270  1.00  4.28           C  
ATOM   3438  C   LYS A 221      32.951 -16.480  15.956  1.00  4.28           C  
ATOM   3439  O   LYS A 221      32.429 -16.622  17.064  1.00  4.28           O  
ATOM   3440  CB  LYS A 221      35.109 -17.684  15.709  1.00  4.28           C  
ATOM   3441  CG  LYS A 221      35.935 -18.878  15.198  1.00  4.28           C  
ATOM   3442  CD  LYS A 221      35.438 -20.211  15.741  1.00  4.28           C  
ATOM   3443  CE  LYS A 221      36.331 -21.357  15.274  1.00  4.28           C  
ATOM   3444  NZ  LYS A 221      35.865 -22.680  15.793  1.00  4.28           N  
ATOM   3445  H   LYS A 221      34.021 -16.887  13.303  1.00  4.28           H  
ATOM   3446  HA  LYS A 221      33.157 -18.573  15.620  1.00  4.28           H  
ATOM   3447 1HB  LYS A 221      35.597 -16.773  15.359  1.00  4.28           H  
ATOM   3448 2HB  LYS A 221      35.159 -17.682  16.797  1.00  4.28           H  
ATOM   3449 1HG  LYS A 221      35.894 -18.905  14.111  1.00  4.28           H  
ATOM   3450 2HG  LYS A 221      36.973 -18.745  15.495  1.00  4.28           H  
ATOM   3451 1HD  LYS A 221      35.428 -20.183  16.830  1.00  4.28           H  
ATOM   3452 2HD  LYS A 221      34.421 -20.392  15.386  1.00  4.28           H  
ATOM   3453 1HE  LYS A 221      36.326 -21.384  14.182  1.00  4.28           H  
ATOM   3454 2HE  LYS A 221      37.349 -21.180  15.619  1.00  4.28           H  
ATOM   3455 1HZ  LYS A 221      36.479 -23.409  15.458  1.00  4.28           H  
ATOM   3456 2HZ  LYS A 221      35.874 -22.669  16.803  1.00  4.28           H  
ATOM   3457 3HZ  LYS A 221      34.922 -22.855  15.464  1.00  4.28           H  
ATOM   3458  N   GLY A 222      33.001 -15.301  15.330  1.00  3.77           N  
ATOM   3459  CA  GLY A 222      32.485 -14.082  15.961  1.00  3.77           C  
ATOM   3460  C   GLY A 222      31.396 -13.397  15.148  1.00  3.77           C  
ATOM   3461  O   GLY A 222      30.595 -14.039  14.466  1.00  3.77           O  
ATOM   3462  H   GLY A 222      33.420 -15.243  14.402  1.00  3.77           H  
ATOM   3463 1HA  GLY A 222      32.098 -14.321  16.950  1.00  3.77           H  
ATOM   3464 2HA  GLY A 222      33.311 -13.388  16.111  1.00  3.77           H  
ATOM   3465  N   LYS A 223      31.381 -12.060  15.195  1.00  3.24           N  
ATOM   3466  CA  LYS A 223      30.369 -11.263  14.491  1.00  3.24           C  
ATOM   3467  C   LYS A 223      30.747 -11.157  13.021  1.00  3.24           C  
ATOM   3468  O   LYS A 223      31.097 -10.091  12.515  1.00  3.24           O  
ATOM   3469  CB  LYS A 223      30.268  -9.866  15.113  1.00  3.24           C  
ATOM   3470  CG  LYS A 223      29.817  -9.856  16.578  1.00  3.24           C  
ATOM   3471  CD  LYS A 223      28.328 -10.159  16.724  1.00  3.24           C  
ATOM   3472  CE  LYS A 223      27.484  -8.914  16.443  1.00  3.24           C  
ATOM   3473  NZ  LYS A 223      26.039  -9.173  16.646  1.00  3.24           N  
ATOM   3474  H   LYS A 223      32.076 -11.585  15.750  1.00  3.24           H  
ATOM   3475  HA  LYS A 223      29.402 -11.764  14.559  1.00  3.24           H  
ATOM   3476 1HB  LYS A 223      31.236  -9.370  15.052  1.00  3.24           H  
ATOM   3477 2HB  LYS A 223      29.555  -9.270  14.538  1.00  3.24           H  
ATOM   3478 1HG  LYS A 223      30.382 -10.601  17.138  1.00  3.24           H  
ATOM   3479 2HG  LYS A 223      30.019  -8.876  17.011  1.00  3.24           H  
ATOM   3480 1HD  LYS A 223      28.037 -10.939  16.012  1.00  3.24           H  
ATOM   3481 2HD  LYS A 223      28.116 -10.512  17.732  1.00  3.24           H  
ATOM   3482 1HE  LYS A 223      27.795  -8.120  17.117  1.00  3.24           H  
ATOM   3483 2HE  LYS A 223      27.642  -8.589  15.415  1.00  3.24           H  
ATOM   3484 1HZ  LYS A 223      25.505  -8.334  16.460  1.00  3.24           H  
ATOM   3485 2HZ  LYS A 223      25.752  -9.910  15.990  1.00  3.24           H  
ATOM   3486 3HZ  LYS A 223      25.867  -9.473  17.588  1.00  3.24           H  
ATOM   3487  N   GLN A 224      30.678 -12.295  12.355  1.00  2.79           N  
ATOM   3488  CA  GLN A 224      31.077 -12.447  10.974  1.00  2.79           C  
ATOM   3489  C   GLN A 224      29.858 -12.901  10.188  1.00  2.79           C  
ATOM   3490  O   GLN A 224      29.013 -13.605  10.744  1.00  2.79           O  
ATOM   3491  CB  GLN A 224      32.153 -13.531  10.901  1.00  2.79           C  
ATOM   3492  CG  GLN A 224      33.434 -13.229  11.665  1.00  2.79           C  
ATOM   3493  CD  GLN A 224      34.359 -14.445  11.711  1.00  2.79           C  
ATOM   3494  OE1 GLN A 224      34.293 -15.260  12.663  1.00  2.79           O  
ATOM   3495  NE2 GLN A 224      35.204 -14.585  10.700  1.00  2.79           N  
ATOM   3496  H   GLN A 224      30.371 -13.109  12.885  1.00  2.79           H  
ATOM   3497  HA  GLN A 224      31.466 -11.502  10.618  1.00  2.79           H  
ATOM   3498 1HB  GLN A 224      31.743 -14.460  11.297  1.00  2.79           H  
ATOM   3499 2HB  GLN A 224      32.417 -13.708   9.854  1.00  2.79           H  
ATOM   3500 1HG  GLN A 224      33.957 -12.413  11.164  1.00  2.79           H  
ATOM   3501 2HG  GLN A 224      33.187 -12.946  12.684  1.00  2.79           H  
ATOM   3502 1HE2 GLN A 224      35.832 -15.379  10.654  1.00  2.79           H  
ATOM   3503 2HE2 GLN A 224      35.231 -13.890   9.951  1.00  2.79           H  
ATOM   3504  N   PRO A 225      29.685 -12.520   8.921  1.00  2.46           N  
ATOM   3505  CA  PRO A 225      28.612 -13.021   8.109  1.00  2.46           C  
ATOM   3506  C   PRO A 225      28.793 -14.513   8.145  1.00  2.46           C  
ATOM   3507  O   PRO A 225      29.931 -14.960   8.112  1.00  2.46           O  
ATOM   3508  CB  PRO A 225      28.897 -12.420   6.741  1.00  2.46           C  
ATOM   3509  CG  PRO A 225      29.689 -11.173   7.052  1.00  2.46           C  
ATOM   3510  CD  PRO A 225      30.549 -11.550   8.256  1.00  2.46           C  
ATOM   3511  HA  PRO A 225      27.651 -12.703   8.534  1.00  2.46           H  
ATOM   3512 1HB  PRO A 225      29.452 -13.137   6.121  1.00  2.46           H  
ATOM   3513 2HB  PRO A 225      27.946 -12.215   6.226  1.00  2.46           H  
ATOM   3514 1HG  PRO A 225      30.270 -10.878   6.176  1.00  2.46           H  
ATOM   3515 2HG  PRO A 225      29.014 -10.345   7.273  1.00  2.46           H  
ATOM   3516 1HD  PRO A 225      31.489 -12.028   7.949  1.00  2.46           H  
ATOM   3517 2HD  PRO A 225      30.711 -10.646   8.847  1.00  2.46           H  
ATOM   3518  N   THR A 226      27.725 -15.277   8.206  1.00  2.25           N  
ATOM   3519  CA  THR A 226      27.867 -16.726   8.269  1.00  2.25           C  
ATOM   3520  C   THR A 226      27.244 -17.398   7.073  1.00  2.25           C  
ATOM   3521  O   THR A 226      26.095 -17.144   6.743  1.00  2.25           O  
ATOM   3522  CB  THR A 226      27.266 -17.283   9.570  1.00  2.25           C  
ATOM   3523  OG1 THR A 226      27.973 -16.734  10.704  1.00  2.25           O  
ATOM   3524  CG2 THR A 226      27.346 -18.802   9.596  1.00  2.25           C  
ATOM   3525  H   THR A 226      26.809 -14.834   8.205  1.00  2.25           H  
ATOM   3526  HA  THR A 226      28.926 -16.968   8.265  1.00  2.25           H  
ATOM   3527  HB  THR A 226      26.226 -16.978   9.634  1.00  2.25           H  
ATOM   3528  HG1 THR A 226      28.114 -15.777  10.576  1.00  2.25           H  
ATOM   3529 1HG2 THR A 226      26.909 -19.171  10.521  1.00  2.25           H  
ATOM   3530 2HG2 THR A 226      26.795 -19.215   8.752  1.00  2.25           H  
ATOM   3531 3HG2 THR A 226      28.382 -19.114   9.535  1.00  2.25           H  
ATOM   3532  N   THR A 227      28.001 -18.264   6.432  1.00  2.16           N  
ATOM   3533  CA  THR A 227      27.505 -18.978   5.278  1.00  2.16           C  
ATOM   3534  C   THR A 227      26.796 -20.239   5.793  1.00  2.16           C  
ATOM   3535  O   THR A 227      27.331 -20.917   6.671  1.00  2.16           O  
ATOM   3536  CB  THR A 227      28.648 -19.333   4.327  1.00  2.16           C  
ATOM   3537  OG1 THR A 227      29.365 -18.152   3.938  1.00  2.16           O  
ATOM   3538  CG2 THR A 227      28.044 -19.854   3.123  1.00  2.16           C  
ATOM   3539  H   THR A 227      28.946 -18.424   6.754  1.00  2.16           H  
ATOM   3540  HA  THR A 227      26.777 -18.360   4.749  1.00  2.16           H  
ATOM   3541  HB  THR A 227      29.317 -20.068   4.773  1.00  2.16           H  
ATOM   3542  HG1 THR A 227      30.099 -17.981   4.558  1.00  2.16           H  
ATOM   3543 1HG2 THR A 227      28.808 -20.117   2.394  1.00  2.16           H  
ATOM   3544 2HG2 THR A 227      27.468 -20.694   3.378  1.00  2.16           H  
ATOM   3545 3HG2 THR A 227      27.396 -19.103   2.715  1.00  2.16           H  
ATOM   3546  N   TYR A 228      25.602 -20.546   5.276  1.00  2.18           N  
ATOM   3547  CA  TYR A 228      24.829 -21.701   5.755  1.00  2.18           C  
ATOM   3548  C   TYR A 228      24.654 -22.805   4.709  1.00  2.18           C  
ATOM   3549  O   TYR A 228      24.795 -22.572   3.514  1.00  2.18           O  
ATOM   3550  CB  TYR A 228      23.451 -21.237   6.252  1.00  2.18           C  
ATOM   3551  CG  TYR A 228      23.520 -20.330   7.490  1.00  2.18           C  
ATOM   3552  CD1 TYR A 228      23.560 -18.942   7.366  1.00  2.18           C  
ATOM   3553  CD2 TYR A 228      23.561 -20.901   8.746  1.00  2.18           C  
ATOM   3554  CE1 TYR A 228      23.642 -18.152   8.501  1.00  2.18           C  
ATOM   3555  CE2 TYR A 228      23.640 -20.114   9.877  1.00  2.18           C  
ATOM   3556  CZ  TYR A 228      23.687 -18.747   9.758  1.00  2.18           C  
ATOM   3557  OH  TYR A 228      23.777 -17.958  10.892  1.00  2.18           O  
ATOM   3558  H   TYR A 228      25.221 -19.958   4.541  1.00  2.18           H  
ATOM   3559  HA  TYR A 228      25.363 -22.141   6.597  1.00  2.18           H  
ATOM   3560 1HB  TYR A 228      22.947 -20.687   5.454  1.00  2.18           H  
ATOM   3561 2HB  TYR A 228      22.833 -22.106   6.490  1.00  2.18           H  
ATOM   3562  HD1 TYR A 228      23.535 -18.473   6.378  1.00  2.18           H  
ATOM   3563  HD2 TYR A 228      23.537 -21.976   8.834  1.00  2.18           H  
ATOM   3564  HE1 TYR A 228      23.679 -17.065   8.405  1.00  2.18           H  
ATOM   3565  HE2 TYR A 228      23.675 -20.578  10.864  1.00  2.18           H  
ATOM   3566  HH  TYR A 228      23.996 -17.057  10.637  1.00  2.18           H  
ATOM   3567  N   GLY A 229      24.404 -24.034   5.160  1.00  2.28           N  
ATOM   3568  CA  GLY A 229      24.120 -25.119   4.220  1.00  2.28           C  
ATOM   3569  C   GLY A 229      22.611 -25.394   4.126  1.00  2.28           C  
ATOM   3570  O   GLY A 229      21.808 -24.726   4.791  1.00  2.28           O  
ATOM   3571  H   GLY A 229      24.363 -24.207   6.154  1.00  2.28           H  
ATOM   3572 1HA  GLY A 229      24.512 -24.863   3.236  1.00  2.28           H  
ATOM   3573 2HA  GLY A 229      24.640 -26.020   4.541  1.00  2.28           H  
ATOM   3574  N   ARG A 230      22.247 -26.433   3.360  1.00  2.46           N  
ATOM   3575  CA  ARG A 230      20.850 -26.829   3.146  1.00  2.46           C  
ATOM   3576  C   ARG A 230      20.115 -27.261   4.396  1.00  2.46           C  
ATOM   3577  O   ARG A 230      19.056 -26.722   4.719  1.00  2.46           O  
ATOM   3578  CB  ARG A 230      20.773 -27.985   2.154  1.00  2.46           C  
ATOM   3579  CG  ARG A 230      19.365 -28.549   1.911  1.00  2.46           C  
ATOM   3580  CD  ARG A 230      19.356 -29.644   0.921  1.00  2.46           C  
ATOM   3581  NE  ARG A 230      20.101 -30.817   1.342  1.00  2.46           N  
ATOM   3582  CZ  ARG A 230      19.687 -31.782   2.181  1.00  2.46           C  
ATOM   3583  NH1 ARG A 230      18.479 -31.738   2.721  1.00  2.46           N  
ATOM   3584  NH2 ARG A 230      20.513 -32.790   2.452  1.00  2.46           N  
ATOM   3585  H   ARG A 230      22.967 -26.943   2.867  1.00  2.46           H  
ATOM   3586  HA  ARG A 230      20.326 -25.974   2.722  1.00  2.46           H  
ATOM   3587 1HB  ARG A 230      21.140 -27.667   1.198  1.00  2.46           H  
ATOM   3588 2HB  ARG A 230      21.408 -28.807   2.482  1.00  2.46           H  
ATOM   3589 1HG  ARG A 230      18.945 -28.919   2.844  1.00  2.46           H  
ATOM   3590 2HG  ARG A 230      18.746 -27.796   1.523  1.00  2.46           H  
ATOM   3591 1HD  ARG A 230      18.332 -29.942   0.706  1.00  2.46           H  
ATOM   3592 2HD  ARG A 230      19.821 -29.272   0.020  1.00  2.46           H  
ATOM   3593  HE  ARG A 230      21.044 -30.915   0.965  1.00  2.46           H  
ATOM   3594 1HH1 ARG A 230      17.858 -30.971   2.503  1.00  2.46           H  
ATOM   3595 2HH1 ARG A 230      18.179 -32.471   3.346  1.00  2.46           H  
ATOM   3596 1HH2 ARG A 230      21.463 -32.814   2.009  1.00  2.46           H  
ATOM   3597 2HH2 ARG A 230      20.231 -33.527   3.071  1.00  2.46           H  
ATOM   3598  N   HIS A 231      20.698 -28.216   5.115  1.00  2.68           N  
ATOM   3599  CA  HIS A 231      20.068 -28.779   6.300  1.00  2.68           C  
ATOM   3600  C   HIS A 231      19.793 -27.703   7.337  1.00  2.68           C  
ATOM   3601  O   HIS A 231      18.679 -27.597   7.854  1.00  2.68           O  
ATOM   3602  CB  HIS A 231      20.947 -29.878   6.907  1.00  2.68           C  
ATOM   3603  CG  HIS A 231      20.358 -30.524   8.123  1.00  2.68           C  
ATOM   3604  ND1 HIS A 231      19.333 -31.451   8.057  1.00  2.68           N  
ATOM   3605  CD2 HIS A 231      20.641 -30.367   9.434  1.00  2.68           C  
ATOM   3606  CE1 HIS A 231      19.009 -31.834   9.282  1.00  2.68           C  
ATOM   3607  NE2 HIS A 231      19.776 -31.179  10.141  1.00  2.68           N  
ATOM   3608  H   HIS A 231      21.585 -28.586   4.806  1.00  2.68           H  
ATOM   3609  HA  HIS A 231      19.112 -29.225   6.026  1.00  2.68           H  
ATOM   3610 1HB  HIS A 231      21.124 -30.654   6.160  1.00  2.68           H  
ATOM   3611 2HB  HIS A 231      21.914 -29.460   7.180  1.00  2.68           H  
ATOM   3612  HD1 HIS A 231      18.888 -31.783   7.229  1.00  2.68           H  
ATOM   3613  HD2 HIS A 231      21.361 -29.741   9.963  1.00  2.68           H  
ATOM   3614  HE1 HIS A 231      18.213 -32.561   9.445  1.00  2.68           H  
ATOM   3615  N   THR A 232      20.804 -26.895   7.643  1.00  2.94           N  
ATOM   3616  CA  THR A 232      20.627 -25.872   8.655  1.00  2.94           C  
ATOM   3617  C   THR A 232      19.520 -24.891   8.266  1.00  2.94           C  
ATOM   3618  O   THR A 232      18.649 -24.587   9.089  1.00  2.94           O  
ATOM   3619  CB  THR A 232      21.944 -25.132   8.927  1.00  2.94           C  
ATOM   3620  OG1 THR A 232      22.923 -26.057   9.439  1.00  2.94           O  
ATOM   3621  CG2 THR A 232      21.707 -24.046   9.927  1.00  2.94           C  
ATOM   3622  H   THR A 232      21.690 -26.999   7.175  1.00  2.94           H  
ATOM   3623  HA  THR A 232      20.324 -26.361   9.581  1.00  2.94           H  
ATOM   3624  HB  THR A 232      22.319 -24.695   7.999  1.00  2.94           H  
ATOM   3625  HG1 THR A 232      23.738 -25.584   9.640  1.00  2.94           H  
ATOM   3626 1HG2 THR A 232      22.629 -23.520  10.133  1.00  2.94           H  
ATOM   3627 2HG2 THR A 232      20.978 -23.361   9.515  1.00  2.94           H  
ATOM   3628 3HG2 THR A 232      21.326 -24.473  10.854  1.00  2.94           H  
ATOM   3629  N   LEU A 233      19.512 -24.410   7.017  1.00  3.19           N  
ATOM   3630  CA  LEU A 233      18.442 -23.498   6.646  1.00  3.19           C  
ATOM   3631  C   LEU A 233      17.085 -24.180   6.713  1.00  3.19           C  
ATOM   3632  O   LEU A 233      16.114 -23.586   7.188  1.00  3.19           O  
ATOM   3633  CB  LEU A 233      18.625 -22.880   5.272  1.00  3.19           C  
ATOM   3634  CG  LEU A 233      17.440 -21.948   4.913  1.00  3.19           C  
ATOM   3635  CD1 LEU A 233      17.304 -20.821   5.934  1.00  3.19           C  
ATOM   3636  CD2 LEU A 233      17.643 -21.394   3.604  1.00  3.19           C  
ATOM   3637  H   LEU A 233      20.231 -24.663   6.334  1.00  3.19           H  
ATOM   3638  HA  LEU A 233      18.437 -22.682   7.362  1.00  3.19           H  
ATOM   3639 1HB  LEU A 233      19.553 -22.307   5.253  1.00  3.19           H  
ATOM   3640 2HB  LEU A 233      18.687 -23.679   4.526  1.00  3.19           H  
ATOM   3641  HG  LEU A 233      16.529 -22.535   4.918  1.00  3.19           H  
ATOM   3642 1HD1 LEU A 233      16.457 -20.189   5.666  1.00  3.19           H  
ATOM   3643 2HD1 LEU A 233      17.139 -21.242   6.921  1.00  3.19           H  
ATOM   3644 3HD1 LEU A 233      18.215 -20.229   5.939  1.00  3.19           H  
ATOM   3645 1HD2 LEU A 233      16.795 -20.769   3.336  1.00  3.19           H  
ATOM   3646 2HD2 LEU A 233      18.539 -20.802   3.592  1.00  3.19           H  
ATOM   3647 3HD2 LEU A 233      17.737 -22.213   2.919  1.00  3.19           H  
ATOM   3648  N   ASN A 234      16.996 -25.412   6.209  1.00  3.43           N  
ATOM   3649  CA  ASN A 234      15.742 -26.146   6.225  1.00  3.43           C  
ATOM   3650  C   ASN A 234      15.201 -26.224   7.648  1.00  3.43           C  
ATOM   3651  O   ASN A 234      14.010 -25.979   7.883  1.00  3.43           O  
ATOM   3652  CB  ASN A 234      15.944 -27.536   5.655  1.00  3.43           C  
ATOM   3653  CG  ASN A 234      14.688 -28.312   5.522  1.00  3.43           C  
ATOM   3654  OD1 ASN A 234      13.789 -27.927   4.765  1.00  3.43           O  
ATOM   3655  ND2 ASN A 234      14.598 -29.411   6.233  1.00  3.43           N  
ATOM   3656  H   ASN A 234      17.821 -25.861   5.813  1.00  3.43           H  
ATOM   3657  HA  ASN A 234      15.013 -25.611   5.619  1.00  3.43           H  
ATOM   3658 1HB  ASN A 234      16.427 -27.467   4.687  1.00  3.43           H  
ATOM   3659 2HB  ASN A 234      16.621 -28.089   6.306  1.00  3.43           H  
ATOM   3660 1HD2 ASN A 234      13.777 -29.979   6.182  1.00  3.43           H  
ATOM   3661 2HD2 ASN A 234      15.356 -29.681   6.829  1.00  3.43           H  
ATOM   3662  N   ASN A 235      16.084 -26.526   8.609  1.00  3.67           N  
ATOM   3663  CA  ASN A 235      15.663 -26.613   9.992  1.00  3.67           C  
ATOM   3664  C   ASN A 235      15.147 -25.265  10.467  1.00  3.67           C  
ATOM   3665  O   ASN A 235      14.081 -25.199  11.077  1.00  3.67           O  
ATOM   3666  CB  ASN A 235      16.810 -27.062  10.877  1.00  3.67           C  
ATOM   3667  CG  ASN A 235      17.177 -28.499  10.702  1.00  3.67           C  
ATOM   3668  OD1 ASN A 235      16.407 -29.320  10.178  1.00  3.67           O  
ATOM   3669  ND2 ASN A 235      18.368 -28.816  11.141  1.00  3.67           N  
ATOM   3670  H   ASN A 235      17.055 -26.723   8.363  1.00  3.67           H  
ATOM   3671  HA  ASN A 235      14.845 -27.330  10.067  1.00  3.67           H  
ATOM   3672 1HB  ASN A 235      17.688 -26.452  10.658  1.00  3.67           H  
ATOM   3673 2HB  ASN A 235      16.548 -26.888  11.921  1.00  3.67           H  
ATOM   3674 1HD2 ASN A 235      18.727 -29.759  11.037  1.00  3.67           H  
ATOM   3675 2HD2 ASN A 235      18.948 -28.115  11.547  1.00  3.67           H  
ATOM   3676  N   TYR A 236      15.847 -24.174  10.127  1.00  3.86           N  
ATOM   3677  CA  TYR A 236      15.388 -22.862  10.569  1.00  3.86           C  
ATOM   3678  C   TYR A 236      14.000 -22.542  10.018  1.00  3.86           C  
ATOM   3679  O   TYR A 236      13.147 -22.006  10.732  1.00  3.86           O  
ATOM   3680  CB  TYR A 236      16.359 -21.757  10.159  1.00  3.86           C  
ATOM   3681  CG  TYR A 236      17.594 -21.592  11.014  1.00  3.86           C  
ATOM   3682  CD1 TYR A 236      18.859 -21.541  10.447  1.00  3.86           C  
ATOM   3683  CD2 TYR A 236      17.449 -21.465  12.370  1.00  3.86           C  
ATOM   3684  CE1 TYR A 236      19.971 -21.350  11.254  1.00  3.86           C  
ATOM   3685  CE2 TYR A 236      18.551 -21.285  13.178  1.00  3.86           C  
ATOM   3686  CZ  TYR A 236      19.809 -21.224  12.626  1.00  3.86           C  
ATOM   3687  OH  TYR A 236      20.908 -21.044  13.441  1.00  3.86           O  
ATOM   3688  H   TYR A 236      16.720 -24.266   9.603  1.00  3.86           H  
ATOM   3689  HA  TYR A 236      15.321 -22.873  11.656  1.00  3.86           H  
ATOM   3690 1HB  TYR A 236      16.673 -21.919   9.135  1.00  3.86           H  
ATOM   3691 2HB  TYR A 236      15.832 -20.835  10.192  1.00  3.86           H  
ATOM   3692  HD1 TYR A 236      18.980 -21.637   9.371  1.00  3.86           H  
ATOM   3693  HD2 TYR A 236      16.453 -21.512  12.809  1.00  3.86           H  
ATOM   3694  HE1 TYR A 236      20.964 -21.298  10.811  1.00  3.86           H  
ATOM   3695  HE2 TYR A 236      18.421 -21.190  14.257  1.00  3.86           H  
ATOM   3696  HH  TYR A 236      20.640 -21.111  14.362  1.00  3.86           H  
ATOM   3697  N   LEU A 237      13.761 -22.898   8.761  1.00  3.98           N  
ATOM   3698  CA  LEU A 237      12.468 -22.659   8.145  1.00  3.98           C  
ATOM   3699  C   LEU A 237      11.357 -23.440   8.829  1.00  3.98           C  
ATOM   3700  O   LEU A 237      10.273 -22.891   9.068  1.00  3.98           O  
ATOM   3701  CB  LEU A 237      12.563 -22.983   6.663  1.00  3.98           C  
ATOM   3702  CG  LEU A 237      13.362 -21.980   5.882  1.00  3.98           C  
ATOM   3703  CD1 LEU A 237      13.657 -22.484   4.495  1.00  3.98           C  
ATOM   3704  CD2 LEU A 237      12.527 -20.717   5.809  1.00  3.98           C  
ATOM   3705  H   LEU A 237      14.511 -23.329   8.217  1.00  3.98           H  
ATOM   3706  HA  LEU A 237      12.243 -21.598   8.239  1.00  3.98           H  
ATOM   3707 1HB  LEU A 237      13.028 -23.959   6.543  1.00  3.98           H  
ATOM   3708 2HB  LEU A 237      11.560 -23.015   6.251  1.00  3.98           H  
ATOM   3709  HG  LEU A 237      14.308 -21.786   6.391  1.00  3.98           H  
ATOM   3710 1HD1 LEU A 237      14.226 -21.737   3.955  1.00  3.98           H  
ATOM   3711 2HD1 LEU A 237      14.237 -23.404   4.560  1.00  3.98           H  
ATOM   3712 3HD1 LEU A 237      12.739 -22.675   3.972  1.00  3.98           H  
ATOM   3713 1HD2 LEU A 237      13.060 -19.974   5.272  1.00  3.98           H  
ATOM   3714 2HD2 LEU A 237      11.586 -20.932   5.298  1.00  3.98           H  
ATOM   3715 3HD2 LEU A 237      12.314 -20.356   6.811  1.00  3.98           H  
ATOM   3716  N   TYR A 238      11.635 -24.681   9.231  1.00  4.03           N  
ATOM   3717  CA  TYR A 238      10.608 -25.431   9.943  1.00  4.03           C  
ATOM   3718  C   TYR A 238      10.407 -24.878  11.349  1.00  4.03           C  
ATOM   3719  O   TYR A 238       9.278 -24.783  11.833  1.00  4.03           O  
ATOM   3720  CB  TYR A 238      10.931 -26.924   9.961  1.00  4.03           C  
ATOM   3721  CG  TYR A 238      10.524 -27.590   8.682  1.00  4.03           C  
ATOM   3722  CD1 TYR A 238      11.430 -28.121   7.776  1.00  4.03           C  
ATOM   3723  CD2 TYR A 238       9.182 -27.646   8.425  1.00  4.03           C  
ATOM   3724  CE1 TYR A 238      10.942 -28.711   6.602  1.00  4.03           C  
ATOM   3725  CE2 TYR A 238       8.705 -28.211   7.292  1.00  4.03           C  
ATOM   3726  CZ  TYR A 238       9.552 -28.744   6.371  1.00  4.03           C  
ATOM   3727  OH  TYR A 238       9.027 -29.301   5.213  1.00  4.03           O  
ATOM   3728  H   TYR A 238      12.541 -25.106   9.011  1.00  4.03           H  
ATOM   3729  HA  TYR A 238       9.665 -25.309   9.408  1.00  4.03           H  
ATOM   3730 1HB  TYR A 238      12.008 -27.068  10.108  1.00  4.03           H  
ATOM   3731 2HB  TYR A 238      10.409 -27.407  10.787  1.00  4.03           H  
ATOM   3732  HD1 TYR A 238      12.503 -28.077   7.973  1.00  4.03           H  
ATOM   3733  HD2 TYR A 238       8.481 -27.220   9.146  1.00  4.03           H  
ATOM   3734  HE1 TYR A 238      11.631 -29.130   5.872  1.00  4.03           H  
ATOM   3735  HE2 TYR A 238       7.634 -28.232   7.125  1.00  4.03           H  
ATOM   3736  HH  TYR A 238       8.094 -28.999   5.108  1.00  4.03           H  
ATOM   3737  N   GLN A 239      11.482 -24.413  11.979  1.00  4.06           N  
ATOM   3738  CA  GLN A 239      11.394 -23.833  13.315  1.00  4.06           C  
ATOM   3739  C   GLN A 239      10.624 -22.509  13.261  1.00  4.06           C  
ATOM   3740  O   GLN A 239      10.031 -22.073  14.254  1.00  4.06           O  
ATOM   3741  CB  GLN A 239      12.792 -23.630  13.899  1.00  4.06           C  
ATOM   3742  CG  GLN A 239      13.541 -24.912  14.225  1.00  4.06           C  
ATOM   3743  CD  GLN A 239      14.978 -24.641  14.634  1.00  4.06           C  
ATOM   3744  OE1 GLN A 239      15.559 -23.604  14.300  1.00  4.06           O  
ATOM   3745  NE2 GLN A 239      15.568 -25.585  15.358  1.00  4.06           N  
ATOM   3746  H   GLN A 239      12.398 -24.510  11.542  1.00  4.06           H  
ATOM   3747  HA  GLN A 239      10.845 -24.520  13.957  1.00  4.06           H  
ATOM   3748 1HB  GLN A 239      13.394 -23.037  13.215  1.00  4.06           H  
ATOM   3749 2HB  GLN A 239      12.716 -23.088  14.823  1.00  4.06           H  
ATOM   3750 1HG  GLN A 239      13.040 -25.396  15.060  1.00  4.06           H  
ATOM   3751 2HG  GLN A 239      13.534 -25.572  13.370  1.00  4.06           H  
ATOM   3752 1HE2 GLN A 239      16.515 -25.468  15.657  1.00  4.06           H  
ATOM   3753 2HE2 GLN A 239      15.064 -26.413  15.604  1.00  4.06           H  
ATOM   3754  N   ALA A 240      10.643 -21.861  12.091  1.00  4.05           N  
ATOM   3755  CA  ALA A 240       9.934 -20.612  11.861  1.00  4.05           C  
ATOM   3756  C   ALA A 240       8.453 -20.841  11.543  1.00  4.05           C  
ATOM   3757  O   ALA A 240       7.700 -19.879  11.410  1.00  4.05           O  
ATOM   3758  CB  ALA A 240      10.575 -19.833  10.728  1.00  4.05           C  
ATOM   3759  H   ALA A 240      11.210 -22.240  11.334  1.00  4.05           H  
ATOM   3760  HA  ALA A 240       9.994 -20.028  12.772  1.00  4.05           H  
ATOM   3761 1HB  ALA A 240      10.050 -18.888  10.587  1.00  4.05           H  
ATOM   3762 2HB  ALA A 240      11.619 -19.637  10.966  1.00  4.05           H  
ATOM   3763 3HB  ALA A 240      10.523 -20.411   9.824  1.00  4.05           H  
ATOM   3764  N   GLY A 241       8.021 -22.102  11.418  1.00  3.94           N  
ATOM   3765  CA  GLY A 241       6.632 -22.400  11.096  1.00  3.94           C  
ATOM   3766  C   GLY A 241       6.304 -22.625   9.608  1.00  3.94           C  
ATOM   3767  O   GLY A 241       5.125 -22.681   9.248  1.00  3.94           O  
ATOM   3768  H   GLY A 241       8.650 -22.891  11.559  1.00  3.94           H  
ATOM   3769 1HA  GLY A 241       6.347 -23.293  11.650  1.00  3.94           H  
ATOM   3770 2HA  GLY A 241       6.007 -21.598  11.480  1.00  3.94           H  
ATOM   3771  N   PHE A 242       7.302 -22.770   8.737  1.00  3.69           N  
ATOM   3772  CA  PHE A 242       6.986 -23.016   7.326  1.00  3.69           C  
ATOM   3773  C   PHE A 242       6.685 -24.500   7.136  1.00  3.69           C  
ATOM   3774  O   PHE A 242       7.126 -25.334   7.925  1.00  3.69           O  
ATOM   3775  CB  PHE A 242       8.098 -22.541   6.389  1.00  3.69           C  
ATOM   3776  CG  PHE A 242       8.178 -21.047   6.254  1.00  3.69           C  
ATOM   3777  CD1 PHE A 242       8.931 -20.285   7.123  1.00  3.69           C  
ATOM   3778  CD2 PHE A 242       7.488 -20.411   5.243  1.00  3.69           C  
ATOM   3779  CE1 PHE A 242       8.990 -18.912   6.989  1.00  3.69           C  
ATOM   3780  CE2 PHE A 242       7.539 -19.055   5.095  1.00  3.69           C  
ATOM   3781  CZ  PHE A 242       8.286 -18.294   5.972  1.00  3.69           C  
ATOM   3782  H   PHE A 242       8.278 -22.733   9.033  1.00  3.69           H  
ATOM   3783  HA  PHE A 242       6.085 -22.460   7.064  1.00  3.69           H  
ATOM   3784 1HB  PHE A 242       9.060 -22.906   6.741  1.00  3.69           H  
ATOM   3785 2HB  PHE A 242       7.937 -22.964   5.393  1.00  3.69           H  
ATOM   3786  HD1 PHE A 242       9.474 -20.784   7.917  1.00  3.69           H  
ATOM   3787  HD2 PHE A 242       6.898 -21.012   4.554  1.00  3.69           H  
ATOM   3788  HE1 PHE A 242       9.588 -18.317   7.686  1.00  3.69           H  
ATOM   3789  HE2 PHE A 242       6.985 -18.587   4.286  1.00  3.69           H  
ATOM   3790  HZ  PHE A 242       8.324 -17.210   5.858  1.00  3.69           H  
ATOM   3791  N   ILE A 243       5.869 -24.819   6.135  1.00  3.31           N  
ATOM   3792  CA  ILE A 243       5.464 -26.198   5.877  1.00  3.31           C  
ATOM   3793  C   ILE A 243       6.283 -26.913   4.809  1.00  3.31           C  
ATOM   3794  O   ILE A 243       6.619 -28.092   4.958  1.00  3.31           O  
ATOM   3795  CB  ILE A 243       3.991 -26.243   5.509  1.00  3.31           C  
ATOM   3796  CG1 ILE A 243       3.170 -25.763   6.695  1.00  3.31           C  
ATOM   3797  CG2 ILE A 243       3.609 -27.658   5.105  1.00  3.31           C  
ATOM   3798  CD1 ILE A 243       1.751 -25.527   6.359  1.00  3.31           C  
ATOM   3799  H   ILE A 243       5.531 -24.091   5.507  1.00  3.31           H  
ATOM   3800  HA  ILE A 243       5.584 -26.754   6.805  1.00  3.31           H  
ATOM   3801  HB  ILE A 243       3.796 -25.563   4.680  1.00  3.31           H  
ATOM   3802 1HG1 ILE A 243       3.224 -26.509   7.487  1.00  3.31           H  
ATOM   3803 2HG1 ILE A 243       3.594 -24.828   7.071  1.00  3.31           H  
ATOM   3804 1HG2 ILE A 243       2.555 -27.694   4.848  1.00  3.31           H  
ATOM   3805 2HG2 ILE A 243       4.205 -27.964   4.243  1.00  3.31           H  
ATOM   3806 3HG2 ILE A 243       3.802 -28.330   5.938  1.00  3.31           H  
ATOM   3807 1HD1 ILE A 243       1.216 -25.185   7.241  1.00  3.31           H  
ATOM   3808 2HD1 ILE A 243       1.703 -24.772   5.588  1.00  3.31           H  
ATOM   3809 3HD1 ILE A 243       1.297 -26.447   5.995  1.00  3.31           H  
ATOM   3810  N   GLU A 244       6.533 -26.234   3.703  1.00  2.85           N  
ATOM   3811  CA  GLU A 244       7.275 -26.855   2.605  1.00  2.85           C  
ATOM   3812  C   GLU A 244       8.380 -25.941   2.151  1.00  2.85           C  
ATOM   3813  O   GLU A 244       8.155 -24.751   1.959  1.00  2.85           O  
ATOM   3814  CB  GLU A 244       6.359 -27.165   1.423  1.00  2.85           C  
ATOM   3815  CG  GLU A 244       7.030 -27.862   0.251  1.00  2.85           C  
ATOM   3816  CD  GLU A 244       6.080 -28.199  -0.900  1.00  2.85           C  
ATOM   3817  OE1 GLU A 244       4.886 -27.960  -0.796  1.00  2.85           O  
ATOM   3818  OE2 GLU A 244       6.561 -28.695  -1.893  1.00  2.85           O  
ATOM   3819  H   GLU A 244       6.208 -25.270   3.640  1.00  2.85           H  
ATOM   3820  HA  GLU A 244       7.732 -27.779   2.959  1.00  2.85           H  
ATOM   3821 1HB  GLU A 244       5.522 -27.774   1.758  1.00  2.85           H  
ATOM   3822 2HB  GLU A 244       5.986 -26.256   1.043  1.00  2.85           H  
ATOM   3823 1HG  GLU A 244       7.819 -27.217  -0.134  1.00  2.85           H  
ATOM   3824 2HG  GLU A 244       7.495 -28.778   0.611  1.00  2.85           H  
ATOM   3825  N   ASN A 245       9.587 -26.495   2.012  1.00  2.40           N  
ATOM   3826  CA  ASN A 245      10.760 -25.729   1.595  1.00  2.40           C  
ATOM   3827  C   ASN A 245      11.442 -26.363   0.385  1.00  2.40           C  
ATOM   3828  O   ASN A 245      12.194 -27.327   0.535  1.00  2.40           O  
ATOM   3829  CB  ASN A 245      11.743 -25.642   2.734  1.00  2.40           C  
ATOM   3830  CG  ASN A 245      11.104 -25.084   3.969  1.00  2.40           C  
ATOM   3831  OD1 ASN A 245      10.605 -23.967   4.027  1.00  2.40           O  
ATOM   3832  ND2 ASN A 245      11.128 -25.872   4.979  1.00  2.40           N  
ATOM   3833  H   ASN A 245       9.693 -27.483   2.197  1.00  2.40           H  
ATOM   3834  HA  ASN A 245      10.449 -24.728   1.303  1.00  2.40           H  
ATOM   3835 1HB  ASN A 245      12.146 -26.633   2.959  1.00  2.40           H  
ATOM   3836 2HB  ASN A 245      12.578 -25.005   2.447  1.00  2.40           H  
ATOM   3837 1HD2 ASN A 245      10.720 -25.588   5.849  1.00  2.40           H  
ATOM   3838 2HD2 ASN A 245      11.562 -26.772   4.874  1.00  2.40           H  
ATOM   3839  N   GLN A 246      11.150 -25.887  -0.813  1.00  2.02           N  
ATOM   3840  CA  GLN A 246      11.745 -26.521  -1.980  1.00  2.02           C  
ATOM   3841  C   GLN A 246      13.097 -25.917  -2.247  1.00  2.02           C  
ATOM   3842  O   GLN A 246      13.234 -24.696  -2.317  1.00  2.02           O  
ATOM   3843  CB  GLN A 246      10.870 -26.380  -3.223  1.00  2.02           C  
ATOM   3844  CG  GLN A 246      11.397 -27.091  -4.470  1.00  2.02           C  
ATOM   3845  CD  GLN A 246      10.433 -26.933  -5.617  1.00  2.02           C  
ATOM   3846  OE1 GLN A 246       9.668 -25.955  -5.634  1.00  2.02           O  
ATOM   3847  NE2 GLN A 246      10.428 -27.862  -6.576  1.00  2.02           N  
ATOM   3848  H   GLN A 246      10.549 -25.071  -0.906  1.00  2.02           H  
ATOM   3849  HA  GLN A 246      11.884 -27.581  -1.774  1.00  2.02           H  
ATOM   3850 1HB  GLN A 246       9.890 -26.796  -3.014  1.00  2.02           H  
ATOM   3851 2HB  GLN A 246      10.740 -25.323  -3.460  1.00  2.02           H  
ATOM   3852 1HG  GLN A 246      12.361 -26.668  -4.762  1.00  2.02           H  
ATOM   3853 2HG  GLN A 246      11.508 -28.153  -4.254  1.00  2.02           H  
ATOM   3854 1HE2 GLN A 246       9.784 -27.764  -7.332  1.00  2.02           H  
ATOM   3855 2HE2 GLN A 246      11.054 -28.679  -6.561  1.00  2.02           H  
ATOM   3856  N   PHE A 247      14.095 -26.761  -2.407  1.00  1.76           N  
ATOM   3857  CA  PHE A 247      15.423 -26.275  -2.707  1.00  1.76           C  
ATOM   3858  C   PHE A 247      15.747 -26.399  -4.173  1.00  1.76           C  
ATOM   3859  O   PHE A 247      15.395 -27.388  -4.834  1.00  1.76           O  
ATOM   3860  CB  PHE A 247      16.473 -27.000  -1.869  1.00  1.76           C  
ATOM   3861  CG  PHE A 247      16.569 -26.551  -0.435  1.00  1.76           C  
ATOM   3862  CD1 PHE A 247      15.678 -26.980   0.541  1.00  1.76           C  
ATOM   3863  CD2 PHE A 247      17.624 -25.733  -0.053  1.00  1.76           C  
ATOM   3864  CE1 PHE A 247      15.821 -26.561   1.859  1.00  1.76           C  
ATOM   3865  CE2 PHE A 247      17.782 -25.325   1.260  1.00  1.76           C  
ATOM   3866  CZ  PHE A 247      16.875 -25.730   2.219  1.00  1.76           C  
ATOM   3867  H   PHE A 247      13.930 -27.755  -2.313  1.00  1.76           H  
ATOM   3868  HA  PHE A 247      15.473 -25.216  -2.451  1.00  1.76           H  
ATOM   3869 1HB  PHE A 247      16.261 -28.068  -1.878  1.00  1.76           H  
ATOM   3870 2HB  PHE A 247      17.441 -26.854  -2.329  1.00  1.76           H  
ATOM   3871  HD1 PHE A 247      14.850 -27.639   0.264  1.00  1.76           H  
ATOM   3872  HD2 PHE A 247      18.335 -25.412  -0.809  1.00  1.76           H  
ATOM   3873  HE1 PHE A 247      15.103 -26.895   2.608  1.00  1.76           H  
ATOM   3874  HE2 PHE A 247      18.616 -24.676   1.534  1.00  1.76           H  
ATOM   3875  HZ  PHE A 247      16.996 -25.405   3.253  1.00  1.76           H  
ATOM   3876  N   PHE A 248      16.442 -25.377  -4.629  1.00  1.62           N  
ATOM   3877  CA  PHE A 248      16.980 -25.215  -5.948  1.00  1.62           C  
ATOM   3878  C   PHE A 248      18.467 -24.912  -5.788  1.00  1.62           C  
ATOM   3879  O   PHE A 248      18.903 -24.396  -4.752  1.00  1.62           O  
ATOM   3880  CB  PHE A 248      16.276 -24.060  -6.657  1.00  1.62           C  
ATOM   3881  CG  PHE A 248      14.792 -24.200  -6.862  1.00  1.62           C  
ATOM   3882  CD1 PHE A 248      13.902 -23.847  -5.847  1.00  1.62           C  
ATOM   3883  CD2 PHE A 248      14.274 -24.622  -8.073  1.00  1.62           C  
ATOM   3884  CE1 PHE A 248      12.543 -23.941  -6.039  1.00  1.62           C  
ATOM   3885  CE2 PHE A 248      12.909 -24.708  -8.266  1.00  1.62           C  
ATOM   3886  CZ  PHE A 248      12.046 -24.368  -7.249  1.00  1.62           C  
ATOM   3887  H   PHE A 248      16.587 -24.593  -3.997  1.00  1.62           H  
ATOM   3888  HA  PHE A 248      16.872 -26.139  -6.502  1.00  1.62           H  
ATOM   3889 1HB  PHE A 248      16.429 -23.173  -6.093  1.00  1.62           H  
ATOM   3890 2HB  PHE A 248      16.731 -23.930  -7.601  1.00  1.62           H  
ATOM   3891  HD1 PHE A 248      14.290 -23.501  -4.884  1.00  1.62           H  
ATOM   3892  HD2 PHE A 248      14.958 -24.885  -8.883  1.00  1.62           H  
ATOM   3893  HE1 PHE A 248      11.858 -23.677  -5.234  1.00  1.62           H  
ATOM   3894  HE2 PHE A 248      12.512 -25.045  -9.221  1.00  1.62           H  
ATOM   3895  HZ  PHE A 248      10.965 -24.437  -7.399  1.00  1.62           H  
ATOM   3896  N   ALA A 249      19.239 -25.206  -6.813  1.00  1.60           N  
ATOM   3897  CA  ALA A 249      20.676 -25.001  -6.807  1.00  1.60           C  
ATOM   3898  C   ALA A 249      21.181 -24.138  -7.947  1.00  1.60           C  
ATOM   3899  O   ALA A 249      21.329 -24.656  -9.055  1.00  1.60           O  
ATOM   3900  CB  ALA A 249      21.348 -26.329  -6.917  1.00  1.60           C  
ATOM   3901  H   ALA A 249      18.820 -25.658  -7.614  1.00  1.60           H  
ATOM   3902  HA  ALA A 249      20.958 -24.539  -5.861  1.00  1.60           H  
ATOM   3903 1HB  ALA A 249      22.411 -26.197  -6.894  1.00  1.60           H  
ATOM   3904 2HB  ALA A 249      21.048 -26.955  -6.120  1.00  1.60           H  
ATOM   3905 3HB  ALA A 249      21.047 -26.766  -7.857  1.00  1.60           H  
ATOM   3906  N   PRO A 250      21.207 -22.807  -7.808  1.00  1.66           N  
ATOM   3907  CA  PRO A 250      21.780 -21.899  -8.767  1.00  1.66           C  
ATOM   3908  C   PRO A 250      23.261 -22.194  -8.996  1.00  1.66           C  
ATOM   3909  O   PRO A 250      24.001 -22.473  -8.046  1.00  1.66           O  
ATOM   3910  CB  PRO A 250      21.581 -20.539  -8.101  1.00  1.66           C  
ATOM   3911  CG  PRO A 250      20.420 -20.751  -7.162  1.00  1.66           C  
ATOM   3912  CD  PRO A 250      20.571 -22.152  -6.673  1.00  1.66           C  
ATOM   3913  HA  PRO A 250      21.228 -21.961  -9.696  1.00  1.66           H  
ATOM   3914 1HB  PRO A 250      22.509 -20.216  -7.604  1.00  1.66           H  
ATOM   3915 2HB  PRO A 250      21.351 -19.790  -8.860  1.00  1.66           H  
ATOM   3916 1HG  PRO A 250      20.477 -20.034  -6.338  1.00  1.66           H  
ATOM   3917 2HG  PRO A 250      19.462 -20.573  -7.676  1.00  1.66           H  
ATOM   3918 1HD  PRO A 250      21.214 -22.187  -5.795  1.00  1.66           H  
ATOM   3919 2HD  PRO A 250      19.587 -22.545  -6.479  1.00  1.66           H  
ATOM   3920  N   PHE A 251      23.673 -22.114 -10.253  1.00  1.75           N  
ATOM   3921  CA  PHE A 251      25.053 -22.252 -10.693  1.00  1.75           C  
ATOM   3922  C   PHE A 251      25.358 -21.162 -11.727  1.00  1.75           C  
ATOM   3923  O   PHE A 251      24.466 -20.759 -12.472  1.00  1.75           O  
ATOM   3924  CB  PHE A 251      25.319 -23.622 -11.312  1.00  1.75           C  
ATOM   3925  CG  PHE A 251      25.126 -24.762 -10.399  1.00  1.75           C  
ATOM   3926  CD1 PHE A 251      23.925 -25.380 -10.338  1.00  1.75           C  
ATOM   3927  CD2 PHE A 251      26.158 -25.230  -9.605  1.00  1.75           C  
ATOM   3928  CE1 PHE A 251      23.729 -26.436  -9.525  1.00  1.75           C  
ATOM   3929  CE2 PHE A 251      25.963 -26.303  -8.779  1.00  1.75           C  
ATOM   3930  CZ  PHE A 251      24.733 -26.910  -8.737  1.00  1.75           C  
ATOM   3931  H   PHE A 251      22.963 -21.944 -10.955  1.00  1.75           H  
ATOM   3932  HA  PHE A 251      25.696 -22.137  -9.825  1.00  1.75           H  
ATOM   3933 1HB  PHE A 251      24.653 -23.761 -12.164  1.00  1.75           H  
ATOM   3934 2HB  PHE A 251      26.336 -23.663 -11.689  1.00  1.75           H  
ATOM   3935  HD1 PHE A 251      23.105 -25.015 -10.962  1.00  1.75           H  
ATOM   3936  HD2 PHE A 251      27.132 -24.742  -9.653  1.00  1.75           H  
ATOM   3937  HE1 PHE A 251      22.758 -26.887  -9.518  1.00  1.75           H  
ATOM   3938  HE2 PHE A 251      26.778 -26.673  -8.169  1.00  1.75           H  
ATOM   3939  HZ  PHE A 251      24.560 -27.762  -8.079  1.00  1.75           H  
ATOM   3940  N   PRO A 252      26.599 -20.687 -11.809  1.00  1.84           N  
ATOM   3941  CA  PRO A 252      27.775 -20.928 -10.988  1.00  1.84           C  
ATOM   3942  C   PRO A 252      27.727 -20.351  -9.570  1.00  1.84           C  
ATOM   3943  O   PRO A 252      28.531 -20.738  -8.731  1.00  1.84           O  
ATOM   3944  CB  PRO A 252      28.865 -20.261 -11.813  1.00  1.84           C  
ATOM   3945  CG  PRO A 252      28.140 -19.214 -12.622  1.00  1.84           C  
ATOM   3946  CD  PRO A 252      26.844 -19.803 -12.938  1.00  1.84           C  
ATOM   3947  HA  PRO A 252      27.963 -22.013 -10.944  1.00  1.84           H  
ATOM   3948 1HB  PRO A 252      29.624 -19.827 -11.138  1.00  1.84           H  
ATOM   3949 2HB  PRO A 252      29.377 -20.989 -12.441  1.00  1.84           H  
ATOM   3950 1HG  PRO A 252      28.046 -18.274 -12.051  1.00  1.84           H  
ATOM   3951 2HG  PRO A 252      28.712 -18.978 -13.535  1.00  1.84           H  
ATOM   3952 1HD  PRO A 252      26.107 -19.009 -12.985  1.00  1.84           H  
ATOM   3953 2HD  PRO A 252      26.897 -20.379 -13.874  1.00  1.84           H  
ATOM   3954  N   ASP A 253      26.810 -19.419  -9.284  1.00  1.87           N  
ATOM   3955  CA  ASP A 253      26.758 -18.842  -7.934  1.00  1.87           C  
ATOM   3956  C   ASP A 253      25.499 -18.026  -7.649  1.00  1.87           C  
ATOM   3957  O   ASP A 253      24.750 -17.675  -8.550  1.00  1.87           O  
ATOM   3958  CB  ASP A 253      27.974 -17.910  -7.680  1.00  1.87           C  
ATOM   3959  CG  ASP A 253      28.326 -17.728  -6.146  1.00  1.87           C  
ATOM   3960  OD1 ASP A 253      27.641 -18.296  -5.341  1.00  1.87           O  
ATOM   3961  OD2 ASP A 253      29.201 -16.964  -5.817  1.00  1.87           O  
ATOM   3962  H   ASP A 253      26.163 -19.098  -9.986  1.00  1.87           H  
ATOM   3963  HA  ASP A 253      26.788 -19.662  -7.215  1.00  1.87           H  
ATOM   3964 1HB  ASP A 253      28.861 -18.295  -8.193  1.00  1.87           H  
ATOM   3965 2HB  ASP A 253      27.769 -16.931  -8.108  1.00  1.87           H  
ATOM   3966  N   TYR A 254      25.362 -17.649  -6.381  1.00  1.83           N  
ATOM   3967  CA  TYR A 254      24.405 -16.689  -5.837  1.00  1.83           C  
ATOM   3968  C   TYR A 254      24.478 -15.363  -6.546  1.00  1.83           C  
ATOM   3969  O   TYR A 254      23.468 -14.784  -6.938  1.00  1.83           O  
ATOM   3970  CB  TYR A 254      24.673 -16.463  -4.335  1.00  1.83           C  
ATOM   3971  CG  TYR A 254      24.028 -15.217  -3.736  1.00  1.83           C  
ATOM   3972  CD1 TYR A 254      22.707 -15.123  -3.356  1.00  1.83           C  
ATOM   3973  CD2 TYR A 254      24.847 -14.142  -3.589  1.00  1.83           C  
ATOM   3974  CE1 TYR A 254      22.232 -13.897  -2.848  1.00  1.83           C  
ATOM   3975  CE2 TYR A 254      24.412 -12.962  -3.113  1.00  1.83           C  
ATOM   3976  CZ  TYR A 254      23.126 -12.793  -2.746  1.00  1.83           C  
ATOM   3977  OH  TYR A 254      22.757 -11.511  -2.294  1.00  1.83           O  
ATOM   3978  H   TYR A 254      26.036 -18.050  -5.729  1.00  1.83           H  
ATOM   3979  HA  TYR A 254      23.396 -17.094  -5.980  1.00  1.83           H  
ATOM   3980 1HB  TYR A 254      24.318 -17.296  -3.769  1.00  1.83           H  
ATOM   3981 2HB  TYR A 254      25.752 -16.402  -4.168  1.00  1.83           H  
ATOM   3982  HD1 TYR A 254      22.057 -15.976  -3.460  1.00  1.83           H  
ATOM   3983  HD2 TYR A 254      25.871 -14.247  -3.873  1.00  1.83           H  
ATOM   3984  HE1 TYR A 254      21.197 -13.807  -2.556  1.00  1.83           H  
ATOM   3985  HE2 TYR A 254      25.111 -12.135  -3.031  1.00  1.83           H  
ATOM   3986  HH  TYR A 254      21.980 -11.531  -1.685  1.00  1.83           H  
ATOM   3987  N   LYS A 255      25.690 -14.839  -6.654  1.00  1.72           N  
ATOM   3988  CA  LYS A 255      25.870 -13.511  -7.194  1.00  1.72           C  
ATOM   3989  C   LYS A 255      25.553 -13.405  -8.679  1.00  1.72           C  
ATOM   3990  O   LYS A 255      24.955 -12.423  -9.118  1.00  1.72           O  
ATOM   3991  CB  LYS A 255      27.317 -13.062  -6.949  1.00  1.72           C  
ATOM   3992  CG  LYS A 255      27.639 -12.833  -5.476  1.00  1.72           C  
ATOM   3993  CD  LYS A 255      28.982 -12.196  -5.230  1.00  1.72           C  
ATOM   3994  CE  LYS A 255      29.084 -11.760  -3.764  1.00  1.72           C  
ATOM   3995  NZ  LYS A 255      29.015 -12.916  -2.827  1.00  1.72           N  
ATOM   3996  H   LYS A 255      26.491 -15.375  -6.333  1.00  1.72           H  
ATOM   3997  HA  LYS A 255      25.193 -12.840  -6.661  1.00  1.72           H  
ATOM   3998 1HB  LYS A 255      28.003 -13.823  -7.328  1.00  1.72           H  
ATOM   3999 2HB  LYS A 255      27.516 -12.143  -7.495  1.00  1.72           H  
ATOM   4000 1HG  LYS A 255      26.874 -12.270  -4.982  1.00  1.72           H  
ATOM   4001 2HG  LYS A 255      27.691 -13.816  -5.009  1.00  1.72           H  
ATOM   4002 1HD  LYS A 255      29.783 -12.917  -5.439  1.00  1.72           H  
ATOM   4003 2HD  LYS A 255      29.118 -11.331  -5.870  1.00  1.72           H  
ATOM   4004 1HE  LYS A 255      30.030 -11.245  -3.609  1.00  1.72           H  
ATOM   4005 2HE  LYS A 255      28.266 -11.078  -3.540  1.00  1.72           H  
ATOM   4006 1HZ  LYS A 255      29.093 -12.603  -1.872  1.00  1.72           H  
ATOM   4007 2HZ  LYS A 255      28.145 -13.414  -2.942  1.00  1.72           H  
ATOM   4008 3HZ  LYS A 255      29.798 -13.552  -3.020  1.00  1.72           H  
ATOM   4009  N   LEU A 256      25.992 -14.400  -9.454  1.00  1.57           N  
ATOM   4010  CA  LEU A 256      25.827 -14.372 -10.904  1.00  1.57           C  
ATOM   4011  C   LEU A 256      25.369 -15.708 -11.515  1.00  1.57           C  
ATOM   4012  O   LEU A 256      26.138 -16.309 -12.266  1.00  1.57           O  
ATOM   4013  CB  LEU A 256      27.181 -13.990 -11.519  1.00  1.57           C  
ATOM   4014  CG  LEU A 256      27.720 -12.594 -11.114  1.00  1.57           C  
ATOM   4015  CD1 LEU A 256      29.142 -12.469 -11.567  1.00  1.57           C  
ATOM   4016  CD2 LEU A 256      26.826 -11.481 -11.718  1.00  1.57           C  
ATOM   4017  H   LEU A 256      26.449 -15.189  -9.022  1.00  1.57           H  
ATOM   4018  HA  LEU A 256      25.096 -13.605 -11.155  1.00  1.57           H  
ATOM   4019 1HB  LEU A 256      27.925 -14.736 -11.219  1.00  1.57           H  
ATOM   4020 2HB  LEU A 256      27.092 -14.012 -12.607  1.00  1.57           H  
ATOM   4021  HG  LEU A 256      27.722 -12.506 -10.040  1.00  1.57           H  
ATOM   4022 1HD1 LEU A 256      29.515 -11.506 -11.247  1.00  1.57           H  
ATOM   4023 2HD1 LEU A 256      29.750 -13.261 -11.114  1.00  1.57           H  
ATOM   4024 3HD1 LEU A 256      29.192 -12.551 -12.654  1.00  1.57           H  
ATOM   4025 1HD2 LEU A 256      27.197 -10.510 -11.417  1.00  1.57           H  
ATOM   4026 2HD2 LEU A 256      26.838 -11.550 -12.804  1.00  1.57           H  
ATOM   4027 3HD2 LEU A 256      25.801 -11.591 -11.361  1.00  1.57           H  
ATOM   4028  N   PRO A 257      24.177 -16.232 -11.204  1.00  1.42           N  
ATOM   4029  CA  PRO A 257      23.701 -17.506 -11.709  1.00  1.42           C  
ATOM   4030  C   PRO A 257      23.329 -17.455 -13.184  1.00  1.42           C  
ATOM   4031  O   PRO A 257      22.815 -16.446 -13.661  1.00  1.42           O  
ATOM   4032  CB  PRO A 257      22.475 -17.771 -10.833  1.00  1.42           C  
ATOM   4033  CG  PRO A 257      21.993 -16.385 -10.414  1.00  1.42           C  
ATOM   4034  CD  PRO A 257      23.247 -15.535 -10.310  1.00  1.42           C  
ATOM   4035  HA  PRO A 257      24.464 -18.269 -11.523  1.00  1.42           H  
ATOM   4036 1HB  PRO A 257      21.719 -18.339 -11.403  1.00  1.42           H  
ATOM   4037 2HB  PRO A 257      22.774 -18.392  -9.984  1.00  1.42           H  
ATOM   4038 1HG  PRO A 257      21.279 -15.982 -11.117  1.00  1.42           H  
ATOM   4039 2HG  PRO A 257      21.474 -16.456  -9.453  1.00  1.42           H  
ATOM   4040 1HD  PRO A 257      23.046 -14.523 -10.661  1.00  1.42           H  
ATOM   4041 2HD  PRO A 257      23.600 -15.555  -9.289  1.00  1.42           H  
ATOM   4042  N   LEU A 258      23.545 -18.566 -13.872  1.00  1.30           N  
ATOM   4043  CA  LEU A 258      23.105 -18.820 -15.240  1.00  1.30           C  
ATOM   4044  C   LEU A 258      21.999 -19.861 -15.241  1.00  1.30           C  
ATOM   4045  O   LEU A 258      21.042 -19.790 -16.013  1.00  1.30           O  
ATOM   4046  CB  LEU A 258      24.249 -19.315 -16.117  1.00  1.30           C  
ATOM   4047  CG  LEU A 258      25.085 -18.260 -16.830  1.00  1.30           C  
ATOM   4048  CD1 LEU A 258      25.827 -17.364 -15.819  1.00  1.30           C  
ATOM   4049  CD2 LEU A 258      26.040 -18.981 -17.742  1.00  1.30           C  
ATOM   4050  H   LEU A 258      24.017 -19.319 -13.392  1.00  1.30           H  
ATOM   4051  HA  LEU A 258      22.710 -17.896 -15.664  1.00  1.30           H  
ATOM   4052 1HB  LEU A 258      24.918 -19.913 -15.502  1.00  1.30           H  
ATOM   4053 2HB  LEU A 258      23.825 -19.966 -16.885  1.00  1.30           H  
ATOM   4054  HG  LEU A 258      24.430 -17.621 -17.427  1.00  1.30           H  
ATOM   4055 1HD1 LEU A 258      26.413 -16.622 -16.356  1.00  1.30           H  
ATOM   4056 2HD1 LEU A 258      25.116 -16.854 -15.184  1.00  1.30           H  
ATOM   4057 3HD1 LEU A 258      26.488 -17.965 -15.208  1.00  1.30           H  
ATOM   4058 1HD2 LEU A 258      26.635 -18.257 -18.291  1.00  1.30           H  
ATOM   4059 2HD2 LEU A 258      26.686 -19.618 -17.148  1.00  1.30           H  
ATOM   4060 3HD2 LEU A 258      25.474 -19.594 -18.450  1.00  1.30           H  
ATOM   4061  N   SER A 259      22.142 -20.856 -14.366  1.00  1.23           N  
ATOM   4062  CA  SER A 259      21.184 -21.949 -14.336  1.00  1.23           C  
ATOM   4063  C   SER A 259      20.763 -22.244 -12.937  1.00  1.23           C  
ATOM   4064  O   SER A 259      21.508 -22.000 -11.993  1.00  1.23           O  
ATOM   4065  CB  SER A 259      21.786 -23.217 -14.917  1.00  1.23           C  
ATOM   4066  OG  SER A 259      22.867 -23.677 -14.151  1.00  1.23           O  
ATOM   4067  H   SER A 259      22.931 -20.862 -13.726  1.00  1.23           H  
ATOM   4068  HA  SER A 259      20.300 -21.665 -14.896  1.00  1.23           H  
ATOM   4069 1HB  SER A 259      21.017 -23.992 -14.968  1.00  1.23           H  
ATOM   4070 2HB  SER A 259      22.107 -23.023 -15.901  1.00  1.23           H  
ATOM   4071  HG  SER A 259      23.202 -24.454 -14.608  1.00  1.23           H  
ATOM   4072  N   ILE A 260      19.549 -22.749 -12.814  1.00  1.22           N  
ATOM   4073  CA  ILE A 260      18.997 -23.145 -11.536  1.00  1.22           C  
ATOM   4074  C   ILE A 260      18.439 -24.549 -11.621  1.00  1.22           C  
ATOM   4075  O   ILE A 260      17.519 -24.817 -12.396  1.00  1.22           O  
ATOM   4076  CB  ILE A 260      17.946 -22.104 -11.070  1.00  1.22           C  
ATOM   4077  CG1 ILE A 260      18.632 -20.712 -10.920  1.00  1.22           C  
ATOM   4078  CG2 ILE A 260      17.341 -22.540  -9.783  1.00  1.22           C  
ATOM   4079  CD1 ILE A 260      17.749 -19.594 -10.665  1.00  1.22           C  
ATOM   4080  H   ILE A 260      19.017 -22.908 -13.669  1.00  1.22           H  
ATOM   4081  HA  ILE A 260      19.793 -23.172 -10.802  1.00  1.22           H  
ATOM   4082  HB  ILE A 260      17.165 -22.009 -11.825  1.00  1.22           H  
ATOM   4083 1HG1 ILE A 260      19.325 -20.769 -10.103  1.00  1.22           H  
ATOM   4084 2HG1 ILE A 260      19.167 -20.464 -11.820  1.00  1.22           H  
ATOM   4085 1HG2 ILE A 260      16.601 -21.812  -9.462  1.00  1.22           H  
ATOM   4086 2HG2 ILE A 260      16.863 -23.506  -9.929  1.00  1.22           H  
ATOM   4087 3HG2 ILE A 260      18.127 -22.626  -9.027  1.00  1.22           H  
ATOM   4088 1HD1 ILE A 260      18.354 -18.708 -10.575  1.00  1.22           H  
ATOM   4089 2HD1 ILE A 260      17.070 -19.481 -11.498  1.00  1.22           H  
ATOM   4090 3HD1 ILE A 260      17.190 -19.745  -9.754  1.00  1.22           H  
ATOM   4091  N   ILE A 261      18.978 -25.457 -10.823  1.00  1.26           N  
ATOM   4092  CA  ILE A 261      18.501 -26.832 -10.893  1.00  1.26           C  
ATOM   4093  C   ILE A 261      17.688 -27.175  -9.668  1.00  1.26           C  
ATOM   4094  O   ILE A 261      18.107 -26.947  -8.540  1.00  1.26           O  
ATOM   4095  CB  ILE A 261      19.662 -27.815 -11.093  1.00  1.26           C  
ATOM   4096  CG1 ILE A 261      20.366 -27.472 -12.386  1.00  1.26           C  
ATOM   4097  CG2 ILE A 261      19.150 -29.263 -11.156  1.00  1.26           C  
ATOM   4098  CD1 ILE A 261      21.589 -28.239 -12.604  1.00  1.26           C  
ATOM   4099  H   ILE A 261      19.749 -25.203 -10.201  1.00  1.26           H  
ATOM   4100  HA  ILE A 261      17.848 -26.936 -11.755  1.00  1.26           H  
ATOM   4101  HB  ILE A 261      20.372 -27.703 -10.283  1.00  1.26           H  
ATOM   4102 1HG1 ILE A 261      19.693 -27.652 -13.203  1.00  1.26           H  
ATOM   4103 2HG1 ILE A 261      20.631 -26.414 -12.377  1.00  1.26           H  
ATOM   4104 1HG2 ILE A 261      19.978 -29.950 -11.309  1.00  1.26           H  
ATOM   4105 2HG2 ILE A 261      18.652 -29.512 -10.227  1.00  1.26           H  
ATOM   4106 3HG2 ILE A 261      18.448 -29.360 -11.979  1.00  1.26           H  
ATOM   4107 1HD1 ILE A 261      22.044 -27.939 -13.548  1.00  1.26           H  
ATOM   4108 2HD1 ILE A 261      22.276 -28.051 -11.785  1.00  1.26           H  
ATOM   4109 3HD1 ILE A 261      21.338 -29.285 -12.637  1.00  1.26           H  
ATOM   4110  N   ALA A 262      16.470 -27.627  -9.876  1.00  1.36           N  
ATOM   4111  CA  ALA A 262      15.604 -27.925  -8.753  1.00  1.36           C  
ATOM   4112  C   ALA A 262      16.107 -29.177  -8.089  1.00  1.36           C  
ATOM   4113  O   ALA A 262      16.716 -29.996  -8.761  1.00  1.36           O  
ATOM   4114  CB  ALA A 262      14.184 -28.092  -9.210  1.00  1.36           C  
ATOM   4115  H   ALA A 262      16.149 -27.832 -10.824  1.00  1.36           H  
ATOM   4116  HA  ALA A 262      15.653 -27.112  -8.043  1.00  1.36           H  
ATOM   4117 1HB  ALA A 262      13.577 -28.299  -8.336  1.00  1.36           H  
ATOM   4118 2HB  ALA A 262      13.836 -27.187  -9.690  1.00  1.36           H  
ATOM   4119 3HB  ALA A 262      14.129 -28.917  -9.918  1.00  1.36           H  
ATOM   4120  N   GLN A 263      15.811 -29.411  -6.816  1.00  1.50           N  
ATOM   4121  CA  GLN A 263      16.225 -30.698  -6.248  1.00  1.50           C  
ATOM   4122  C   GLN A 263      15.782 -31.883  -7.124  1.00  1.50           C  
ATOM   4123  O   GLN A 263      16.550 -32.827  -7.348  1.00  1.50           O  
ATOM   4124  CB  GLN A 263      15.686 -30.898  -4.836  1.00  1.50           C  
ATOM   4125  CG  GLN A 263      16.148 -32.224  -4.209  1.00  1.50           C  
ATOM   4126  CD  GLN A 263      15.701 -32.408  -2.769  1.00  1.50           C  
ATOM   4127  OE1 GLN A 263      14.816 -31.707  -2.268  1.00  1.50           O  
ATOM   4128  NE2 GLN A 263      16.323 -33.361  -2.084  1.00  1.50           N  
ATOM   4129  H   GLN A 263      15.364 -28.704  -6.234  1.00  1.50           H  
ATOM   4130  HA  GLN A 263      17.306 -30.701  -6.188  1.00  1.50           H  
ATOM   4131 1HB  GLN A 263      16.011 -30.071  -4.201  1.00  1.50           H  
ATOM   4132 2HB  GLN A 263      14.597 -30.885  -4.857  1.00  1.50           H  
ATOM   4133 1HG  GLN A 263      15.725 -33.042  -4.795  1.00  1.50           H  
ATOM   4134 2HG  GLN A 263      17.235 -32.278  -4.241  1.00  1.50           H  
ATOM   4135 1HE2 GLN A 263      16.075 -33.532  -1.130  1.00  1.50           H  
ATOM   4136 2HE2 GLN A 263      17.036 -33.907  -2.520  1.00  1.50           H  
ATOM   4137  N   GLN A 264      14.565 -31.824  -7.676  1.00  1.68           N  
ATOM   4138  CA  GLN A 264      14.088 -32.909  -8.533  1.00  1.68           C  
ATOM   4139  C   GLN A 264      14.934 -33.084  -9.817  1.00  1.68           C  
ATOM   4140  O   GLN A 264      14.889 -34.142 -10.457  1.00  1.68           O  
ATOM   4141  CB  GLN A 264      12.586 -32.760  -8.859  1.00  1.68           C  
ATOM   4142  CG  GLN A 264      12.171 -31.534  -9.659  1.00  1.68           C  
ATOM   4143  CD  GLN A 264      11.727 -30.342  -8.797  1.00  1.68           C  
ATOM   4144  OE1 GLN A 264      11.766 -30.324  -7.543  1.00  1.68           O  
ATOM   4145  NE2 GLN A 264      11.289 -29.296  -9.482  1.00  1.68           N  
ATOM   4146  H   GLN A 264      13.973 -31.031  -7.484  1.00  1.68           H  
ATOM   4147  HA  GLN A 264      14.179 -33.829  -7.962  1.00  1.68           H  
ATOM   4148 1HB  GLN A 264      12.257 -33.634  -9.420  1.00  1.68           H  
ATOM   4149 2HB  GLN A 264      12.020 -32.747  -7.928  1.00  1.68           H  
ATOM   4150 1HG  GLN A 264      13.020 -31.208 -10.249  1.00  1.68           H  
ATOM   4151 2HG  GLN A 264      11.343 -31.798 -10.321  1.00  1.68           H  
ATOM   4152 1HE2 GLN A 264      10.981 -28.474  -9.015  1.00  1.68           H  
ATOM   4153 2HE2 GLN A 264      11.289 -29.297 -10.504  1.00  1.68           H  
ATOM   4154  N   GLY A 265      15.725 -32.065 -10.173  1.00  1.88           N  
ATOM   4155  CA  GLY A 265      16.606 -32.077 -11.329  1.00  1.88           C  
ATOM   4156  C   GLY A 265      17.903 -32.825 -11.018  1.00  1.88           C  
ATOM   4157  O   GLY A 265      18.713 -33.077 -11.900  1.00  1.88           O  
ATOM   4158  H   GLY A 265      15.754 -31.237  -9.598  1.00  1.88           H  
ATOM   4159 1HA  GLY A 265      16.108 -32.553 -12.167  1.00  1.88           H  
ATOM   4160 2HA  GLY A 265      16.827 -31.054 -11.622  1.00  1.88           H  
ATOM   4161  N   PHE A 266      18.102 -33.206  -9.759  1.00  2.06           N  
ATOM   4162  CA  PHE A 266      19.274 -33.987  -9.406  1.00  2.06           C  
ATOM   4163  C   PHE A 266      18.839 -35.404  -9.079  1.00  2.06           C  
ATOM   4164  O   PHE A 266      19.630 -36.343  -9.193  1.00  2.06           O  
ATOM   4165  CB  PHE A 266      20.010 -33.435  -8.193  1.00  2.06           C  
ATOM   4166  CG  PHE A 266      20.583 -32.073  -8.332  1.00  2.06           C  
ATOM   4167  CD1 PHE A 266      20.068 -31.047  -7.598  1.00  2.06           C  
ATOM   4168  CD2 PHE A 266      21.639 -31.820  -9.181  1.00  2.06           C  
ATOM   4169  CE1 PHE A 266      20.590 -29.801  -7.682  1.00  2.06           C  
ATOM   4170  CE2 PHE A 266      22.170 -30.567  -9.270  1.00  2.06           C  
ATOM   4171  CZ  PHE A 266      21.652 -29.568  -8.516  1.00  2.06           C  
ATOM   4172  H   PHE A 266      17.437 -32.957  -9.031  1.00  2.06           H  
ATOM   4173  HA  PHE A 266      19.957 -34.021 -10.254  1.00  2.06           H  
ATOM   4174 1HB  PHE A 266      19.314 -33.417  -7.349  1.00  2.06           H  
ATOM   4175 2HB  PHE A 266      20.816 -34.114  -7.928  1.00  2.06           H  
ATOM   4176  HD1 PHE A 266      19.239 -31.251  -6.941  1.00  2.06           H  
ATOM   4177  HD2 PHE A 266      22.038 -32.626  -9.774  1.00  2.06           H  
ATOM   4178  HE1 PHE A 266      20.165 -28.999  -7.087  1.00  2.06           H  
ATOM   4179  HE2 PHE A 266      22.993 -30.361  -9.934  1.00  2.06           H  
ATOM   4180  HZ  PHE A 266      22.070 -28.599  -8.581  1.00  2.06           H  
ATOM   4181  N   THR A 267      17.567 -35.570  -8.693  1.00  2.19           N  
ATOM   4182  CA  THR A 267      17.115 -36.906  -8.329  1.00  2.19           C  
ATOM   4183  C   THR A 267      16.526 -37.672  -9.521  1.00  2.19           C  
ATOM   4184  O   THR A 267      16.553 -38.905  -9.527  1.00  2.19           O  
ATOM   4185  CB  THR A 267      16.083 -36.861  -7.185  1.00  2.19           C  
ATOM   4186  OG1 THR A 267      14.921 -36.165  -7.611  1.00  2.19           O  
ATOM   4187  CG2 THR A 267      16.679 -36.128  -5.973  1.00  2.19           C  
ATOM   4188  H   THR A 267      16.961 -34.760  -8.586  1.00  2.19           H  
ATOM   4189  HA  THR A 267      17.975 -37.469  -7.971  1.00  2.19           H  
ATOM   4190  HB  THR A 267      15.810 -37.877  -6.905  1.00  2.19           H  
ATOM   4191  HG1 THR A 267      14.697 -36.448  -8.505  1.00  2.19           H  
ATOM   4192 1HG2 THR A 267      15.946 -36.096  -5.167  1.00  2.19           H  
ATOM   4193 2HG2 THR A 267      17.570 -36.653  -5.632  1.00  2.19           H  
ATOM   4194 3HG2 THR A 267      16.946 -35.113  -6.260  1.00  2.19           H  
ATOM   4195  N   SER A 268      16.016 -36.977 -10.549  1.00  2.24           N  
ATOM   4196  CA  SER A 268      15.514 -37.729 -11.698  1.00  2.24           C  
ATOM   4197  C   SER A 268      16.644 -38.465 -12.387  1.00  2.24           C  
ATOM   4198  O   SER A 268      17.650 -37.867 -12.769  1.00  2.24           O  
ATOM   4199  CB  SER A 268      14.842 -36.848 -12.731  1.00  2.24           C  
ATOM   4200  OG  SER A 268      14.505 -37.620 -13.884  1.00  2.24           O  
ATOM   4201  H   SER A 268      15.945 -35.959 -10.526  1.00  2.24           H  
ATOM   4202  HA  SER A 268      14.791 -38.463 -11.342  1.00  2.24           H  
ATOM   4203 1HB  SER A 268      13.942 -36.407 -12.301  1.00  2.24           H  
ATOM   4204 2HB  SER A 268      15.506 -36.026 -13.010  1.00  2.24           H  
ATOM   4205  HG  SER A 268      13.866 -37.090 -14.376  1.00  2.24           H  
ATOM   4206  N   GLN A 269      16.418 -39.734 -12.692  1.00  2.21           N  
ATOM   4207  CA  GLN A 269      17.416 -40.549 -13.373  1.00  2.21           C  
ATOM   4208  C   GLN A 269      17.691 -40.059 -14.793  1.00  2.21           C  
ATOM   4209  O   GLN A 269      18.695 -40.439 -15.398  1.00  2.21           O  
ATOM   4210  CB  GLN A 269      16.962 -42.012 -13.455  1.00  2.21           C  
ATOM   4211  CG  GLN A 269      15.813 -42.219 -14.417  1.00  2.21           C  
ATOM   4212  CD  GLN A 269      15.294 -43.629 -14.492  1.00  2.21           C  
ATOM   4213  OE1 GLN A 269      15.194 -44.350 -13.491  1.00  2.21           O  
ATOM   4214  NE2 GLN A 269      14.955 -44.038 -15.714  1.00  2.21           N  
ATOM   4215  H   GLN A 269      15.555 -40.159 -12.387  1.00  2.21           H  
ATOM   4216  HA  GLN A 269      18.347 -40.493 -12.809  1.00  2.21           H  
ATOM   4217 1HB  GLN A 269      17.792 -42.635 -13.783  1.00  2.21           H  
ATOM   4218 2HB  GLN A 269      16.654 -42.357 -12.469  1.00  2.21           H  
ATOM   4219 1HG  GLN A 269      14.992 -41.558 -14.145  1.00  2.21           H  
ATOM   4220 2HG  GLN A 269      16.176 -41.972 -15.412  1.00  2.21           H  
ATOM   4221 1HE2 GLN A 269      14.603 -44.960 -15.860  1.00  2.21           H  
ATOM   4222 2HE2 GLN A 269      15.070 -43.397 -16.518  1.00  2.21           H  
ATOM   4223  N   GLU A 270      16.774 -39.255 -15.342  1.00  2.12           N  
ATOM   4224  CA  GLU A 270      16.915 -38.802 -16.710  1.00  2.12           C  
ATOM   4225  C   GLU A 270      17.575 -37.430 -16.848  1.00  2.12           C  
ATOM   4226  O   GLU A 270      17.832 -36.996 -17.970  1.00  2.12           O  
ATOM   4227  CB  GLU A 270      15.532 -38.771 -17.387  1.00  2.12           C  
ATOM   4228  CG  GLU A 270      14.815 -40.129 -17.500  1.00  2.12           C  
ATOM   4229  CD  GLU A 270      15.531 -41.093 -18.405  1.00  2.12           C  
ATOM   4230  OE1 GLU A 270      16.053 -40.632 -19.400  1.00  2.12           O  
ATOM   4231  OE2 GLU A 270      15.576 -42.279 -18.120  1.00  2.12           O  
ATOM   4232  H   GLU A 270      15.982 -38.916 -14.791  1.00  2.12           H  
ATOM   4233  HA  GLU A 270      17.537 -39.523 -17.238  1.00  2.12           H  
ATOM   4234 1HB  GLU A 270      14.873 -38.124 -16.815  1.00  2.12           H  
ATOM   4235 2HB  GLU A 270      15.620 -38.351 -18.389  1.00  2.12           H  
ATOM   4236 1HG  GLU A 270      14.707 -40.559 -16.517  1.00  2.12           H  
ATOM   4237 2HG  GLU A 270      13.812 -39.957 -17.894  1.00  2.12           H  
ATOM   4238  N   PHE A 271      17.827 -36.712 -15.743  1.00  1.99           N  
ATOM   4239  CA  PHE A 271      18.344 -35.353 -15.933  1.00  1.99           C  
ATOM   4240  C   PHE A 271      19.840 -35.218 -15.716  1.00  1.99           C  
ATOM   4241  O   PHE A 271      20.378 -35.404 -14.619  1.00  1.99           O  
ATOM   4242  CB  PHE A 271      17.632 -34.336 -15.070  1.00  1.99           C  
ATOM   4243  CG  PHE A 271      18.051 -32.920 -15.429  1.00  1.99           C  
ATOM   4244  CD1 PHE A 271      17.423 -32.264 -16.456  1.00  1.99           C  
ATOM   4245  CD2 PHE A 271      19.075 -32.258 -14.779  1.00  1.99           C  
ATOM   4246  CE1 PHE A 271      17.799 -31.024 -16.813  1.00  1.99           C  
ATOM   4247  CE2 PHE A 271      19.440 -30.987 -15.142  1.00  1.99           C  
ATOM   4248  CZ  PHE A 271      18.795 -30.383 -16.166  1.00  1.99           C  
ATOM   4249  H   PHE A 271      17.672 -37.093 -14.806  1.00  1.99           H  
ATOM   4250  HA  PHE A 271      18.148 -35.064 -16.965  1.00  1.99           H  
ATOM   4251 1HB  PHE A 271      16.582 -34.443 -15.198  1.00  1.99           H  
ATOM   4252 2HB  PHE A 271      17.863 -34.513 -14.017  1.00  1.99           H  
ATOM   4253  HD1 PHE A 271      16.634 -32.749 -16.992  1.00  1.99           H  
ATOM   4254  HD2 PHE A 271      19.597 -32.759 -13.982  1.00  1.99           H  
ATOM   4255  HE1 PHE A 271      17.314 -30.554 -17.614  1.00  1.99           H  
ATOM   4256  HE2 PHE A 271      20.241 -30.470 -14.626  1.00  1.99           H  
ATOM   4257  HZ  PHE A 271      19.070 -29.404 -16.470  1.00  1.99           H  
ATOM   4258  N   ASP A 272      20.541 -34.884 -16.776  1.00  1.84           N  
ATOM   4259  CA  ASP A 272      21.969 -34.772 -16.683  1.00  1.84           C  
ATOM   4260  C   ASP A 272      22.416 -33.375 -16.277  1.00  1.84           C  
ATOM   4261  O   ASP A 272      22.742 -32.511 -17.104  1.00  1.84           O  
ATOM   4262  CB  ASP A 272      22.624 -35.245 -17.979  1.00  1.84           C  
ATOM   4263  CG  ASP A 272      24.112 -35.167 -17.927  1.00  1.84           C  
ATOM   4264  OD1 ASP A 272      24.609 -34.422 -17.110  1.00  1.84           O  
ATOM   4265  OD2 ASP A 272      24.758 -35.875 -18.643  1.00  1.84           O  
ATOM   4266  H   ASP A 272      20.091 -34.670 -17.650  1.00  1.84           H  
ATOM   4267  HA  ASP A 272      22.306 -35.455 -15.903  1.00  1.84           H  
ATOM   4268 1HB  ASP A 272      22.328 -36.275 -18.182  1.00  1.84           H  
ATOM   4269 2HB  ASP A 272      22.272 -34.635 -18.810  1.00  1.84           H  
ATOM   4270  N   ALA A 273      22.543 -33.222 -14.964  1.00  1.69           N  
ATOM   4271  CA  ALA A 273      22.959 -31.967 -14.350  1.00  1.69           C  
ATOM   4272  C   ALA A 273      24.473 -31.812 -14.466  1.00  1.69           C  
ATOM   4273  O   ALA A 273      25.031 -30.807 -14.030  1.00  1.69           O  
ATOM   4274  CB  ALA A 273      22.535 -31.901 -12.883  1.00  1.69           C  
ATOM   4275  H   ALA A 273      22.229 -34.010 -14.395  1.00  1.69           H  
ATOM   4276  HA  ALA A 273      22.494 -31.148 -14.894  1.00  1.69           H  
ATOM   4277 1HB  ALA A 273      22.859 -30.959 -12.460  1.00  1.69           H  
ATOM   4278 2HB  ALA A 273      21.452 -31.987 -12.796  1.00  1.69           H  
ATOM   4279 3HB  ALA A 273      22.994 -32.705 -12.340  1.00  1.69           H  
ATOM   4280  N   GLU A 274      25.158 -32.815 -15.025  1.00  1.58           N  
ATOM   4281  CA  GLU A 274      26.596 -32.745 -15.173  1.00  1.58           C  
ATOM   4282  C   GLU A 274      26.849 -31.749 -16.263  1.00  1.58           C  
ATOM   4283  O   GLU A 274      27.568 -30.758 -16.076  1.00  1.58           O  
ATOM   4284  CB  GLU A 274      27.203 -34.104 -15.546  1.00  1.58           C  
ATOM   4285  CG  GLU A 274      28.681 -34.119 -15.652  1.00  1.58           C  
ATOM   4286  CD  GLU A 274      29.250 -35.507 -15.950  1.00  1.58           C  
ATOM   4287  OE1 GLU A 274      28.890 -36.444 -15.274  1.00  1.58           O  
ATOM   4288  OE2 GLU A 274      30.057 -35.617 -16.843  1.00  1.58           O  
ATOM   4289  H   GLU A 274      24.674 -33.609 -15.446  1.00  1.58           H  
ATOM   4290  HA  GLU A 274      27.049 -32.405 -14.260  1.00  1.58           H  
ATOM   4291 1HB  GLU A 274      26.905 -34.862 -14.849  1.00  1.58           H  
ATOM   4292 2HB  GLU A 274      26.850 -34.406 -16.522  1.00  1.58           H  
ATOM   4293 1HG  GLU A 274      28.991 -33.428 -16.438  1.00  1.58           H  
ATOM   4294 2HG  GLU A 274      29.063 -33.750 -14.714  1.00  1.58           H  
ATOM   4295  N   MET A 275      26.174 -31.973 -17.388  1.00  1.50           N  
ATOM   4296  CA  MET A 275      26.321 -31.097 -18.532  1.00  1.50           C  
ATOM   4297  C   MET A 275      25.712 -29.719 -18.280  1.00  1.50           C  
ATOM   4298  O   MET A 275      26.324 -28.704 -18.627  1.00  1.50           O  
ATOM   4299  CB  MET A 275      25.687 -31.732 -19.767  1.00  1.50           C  
ATOM   4300  CG  MET A 275      26.440 -32.953 -20.304  1.00  1.50           C  
ATOM   4301  SD  MET A 275      25.830 -33.538 -21.928  1.00  1.50           S  
ATOM   4302  CE  MET A 275      24.310 -34.395 -21.546  1.00  1.50           C  
ATOM   4303  H   MET A 275      25.580 -32.814 -17.437  1.00  1.50           H  
ATOM   4304  HA  MET A 275      27.385 -30.959 -18.721  1.00  1.50           H  
ATOM   4305 1HB  MET A 275      24.673 -32.061 -19.516  1.00  1.50           H  
ATOM   4306 2HB  MET A 275      25.609 -30.995 -20.565  1.00  1.50           H  
ATOM   4307 1HG  MET A 275      27.498 -32.727 -20.383  1.00  1.50           H  
ATOM   4308 2HG  MET A 275      26.325 -33.773 -19.582  1.00  1.50           H  
ATOM   4309 1HE  MET A 275      23.872 -34.789 -22.449  1.00  1.50           H  
ATOM   4310 2HE  MET A 275      24.523 -35.217 -20.881  1.00  1.50           H  
ATOM   4311 3HE  MET A 275      23.611 -33.710 -21.068  1.00  1.50           H  
ATOM   4312  N   LEU A 276      24.537 -29.652 -17.624  1.00  1.46           N  
ATOM   4313  CA  LEU A 276      23.939 -28.326 -17.429  1.00  1.46           C  
ATOM   4314  C   LEU A 276      24.776 -27.456 -16.506  1.00  1.46           C  
ATOM   4315  O   LEU A 276      24.921 -26.255 -16.744  1.00  1.46           O  
ATOM   4316  CB  LEU A 276      22.491 -28.363 -16.912  1.00  1.46           C  
ATOM   4317  CG  LEU A 276      21.857 -26.921 -16.783  1.00  1.46           C  
ATOM   4318  CD1 LEU A 276      21.918 -26.239 -18.141  1.00  1.46           C  
ATOM   4319  CD2 LEU A 276      20.406 -26.990 -16.347  1.00  1.46           C  
ATOM   4320  H   LEU A 276      24.051 -30.504 -17.330  1.00  1.46           H  
ATOM   4321  HA  LEU A 276      23.911 -27.834 -18.400  1.00  1.46           H  
ATOM   4322 1HB  LEU A 276      21.879 -28.956 -17.593  1.00  1.46           H  
ATOM   4323 2HB  LEU A 276      22.478 -28.833 -15.930  1.00  1.46           H  
ATOM   4324  HG  LEU A 276      22.432 -26.342 -16.061  1.00  1.46           H  
ATOM   4325 1HD1 LEU A 276      21.499 -25.249 -18.064  1.00  1.46           H  
ATOM   4326 2HD1 LEU A 276      22.955 -26.167 -18.470  1.00  1.46           H  
ATOM   4327 3HD1 LEU A 276      21.348 -26.820 -18.863  1.00  1.46           H  
ATOM   4328 1HD2 LEU A 276      19.992 -25.982 -16.270  1.00  1.46           H  
ATOM   4329 2HD2 LEU A 276      19.847 -27.542 -17.086  1.00  1.46           H  
ATOM   4330 3HD2 LEU A 276      20.340 -27.480 -15.392  1.00  1.46           H  
ATOM   4331  N   VAL A 277      25.301 -28.027 -15.425  1.00  1.44           N  
ATOM   4332  CA  VAL A 277      26.099 -27.214 -14.533  1.00  1.44           C  
ATOM   4333  C   VAL A 277      27.456 -26.881 -15.098  1.00  1.44           C  
ATOM   4334  O   VAL A 277      27.846 -25.714 -15.088  1.00  1.44           O  
ATOM   4335  CB  VAL A 277      26.287 -27.891 -13.200  1.00  1.44           C  
ATOM   4336  CG1 VAL A 277      27.259 -27.109 -12.348  1.00  1.44           C  
ATOM   4337  CG2 VAL A 277      24.972 -27.983 -12.561  1.00  1.44           C  
ATOM   4338  H   VAL A 277      25.166 -29.015 -15.206  1.00  1.44           H  
ATOM   4339  HA  VAL A 277      25.561 -26.282 -14.358  1.00  1.44           H  
ATOM   4340  HB  VAL A 277      26.685 -28.854 -13.352  1.00  1.44           H  
ATOM   4341 1HG1 VAL A 277      27.379 -27.599 -11.387  1.00  1.44           H  
ATOM   4342 2HG1 VAL A 277      28.223 -27.059 -12.851  1.00  1.44           H  
ATOM   4343 3HG1 VAL A 277      26.880 -26.117 -12.203  1.00  1.44           H  
ATOM   4344 1HG2 VAL A 277      25.044 -28.452 -11.608  1.00  1.44           H  
ATOM   4345 2HG2 VAL A 277      24.576 -26.990 -12.444  1.00  1.44           H  
ATOM   4346 3HG2 VAL A 277      24.325 -28.561 -13.205  1.00  1.44           H  
ATOM   4347  N   THR A 278      28.155 -27.875 -15.663  1.00  1.44           N  
ATOM   4348  CA  THR A 278      29.488 -27.649 -16.205  1.00  1.44           C  
ATOM   4349  C   THR A 278      29.458 -26.490 -17.190  1.00  1.44           C  
ATOM   4350  O   THR A 278      30.303 -25.595 -17.138  1.00  1.44           O  
ATOM   4351  CB  THR A 278      30.023 -28.910 -16.907  1.00  1.44           C  
ATOM   4352  OG1 THR A 278      30.088 -29.982 -15.969  1.00  1.44           O  
ATOM   4353  CG2 THR A 278      31.401 -28.662 -17.474  1.00  1.44           C  
ATOM   4354  H   THR A 278      27.780 -28.824 -15.698  1.00  1.44           H  
ATOM   4355  HA  THR A 278      30.164 -27.402 -15.390  1.00  1.44           H  
ATOM   4356  HB  THR A 278      29.342 -29.189 -17.716  1.00  1.44           H  
ATOM   4357  HG1 THR A 278      29.175 -30.283 -15.788  1.00  1.44           H  
ATOM   4358 1HG2 THR A 278      31.765 -29.566 -17.963  1.00  1.44           H  
ATOM   4359 2HG2 THR A 278      31.361 -27.849 -18.196  1.00  1.44           H  
ATOM   4360 3HG2 THR A 278      32.062 -28.399 -16.671  1.00  1.44           H  
ATOM   4361  N   HIS A 279      28.440 -26.472 -18.044  1.00  1.48           N  
ATOM   4362  CA  HIS A 279      28.250 -25.453 -19.059  1.00  1.48           C  
ATOM   4363  C   HIS A 279      28.362 -24.015 -18.521  1.00  1.48           C  
ATOM   4364  O   HIS A 279      28.870 -23.136 -19.220  1.00  1.48           O  
ATOM   4365  CB  HIS A 279      26.880 -25.683 -19.715  1.00  1.48           C  
ATOM   4366  CG  HIS A 279      26.532 -24.823 -20.887  1.00  1.48           C  
ATOM   4367  ND1 HIS A 279      27.119 -24.990 -22.129  1.00  1.48           N  
ATOM   4368  CD2 HIS A 279      25.636 -23.818 -21.026  1.00  1.48           C  
ATOM   4369  CE1 HIS A 279      26.598 -24.115 -22.980  1.00  1.48           C  
ATOM   4370  NE2 HIS A 279      25.698 -23.393 -22.334  1.00  1.48           N  
ATOM   4371  H   HIS A 279      27.761 -27.236 -18.027  1.00  1.48           H  
ATOM   4372  HA  HIS A 279      29.015 -25.567 -19.817  1.00  1.48           H  
ATOM   4373 1HB  HIS A 279      26.820 -26.715 -20.046  1.00  1.48           H  
ATOM   4374 2HB  HIS A 279      26.102 -25.550 -18.963  1.00  1.48           H  
ATOM   4375  HD2 HIS A 279      24.985 -23.425 -20.247  1.00  1.48           H  
ATOM   4376  HE1 HIS A 279      26.861 -24.012 -24.037  1.00  1.48           H  
ATOM   4377  HE2 HIS A 279      25.137 -22.652 -22.735  1.00  1.48           H  
ATOM   4378  N   GLY A 280      27.821 -23.737 -17.327  1.00  1.53           N  
ATOM   4379  CA  GLY A 280      27.838 -22.371 -16.805  1.00  1.53           C  
ATOM   4380  C   GLY A 280      28.987 -22.064 -15.829  1.00  1.53           C  
ATOM   4381  O   GLY A 280      29.129 -20.931 -15.372  1.00  1.53           O  
ATOM   4382  H   GLY A 280      27.460 -24.493 -16.745  1.00  1.53           H  
ATOM   4383 1HA  GLY A 280      27.888 -21.677 -17.642  1.00  1.53           H  
ATOM   4384 2HA  GLY A 280      26.888 -22.180 -16.306  1.00  1.53           H  
ATOM   4385  N   VAL A 281      29.867 -23.022 -15.564  1.00  1.61           N  
ATOM   4386  CA  VAL A 281      30.916 -22.817 -14.558  1.00  1.61           C  
ATOM   4387  C   VAL A 281      31.883 -21.674 -14.871  1.00  1.61           C  
ATOM   4388  O   VAL A 281      32.202 -20.839 -14.017  1.00  1.61           O  
ATOM   4389  CB  VAL A 281      31.710 -24.115 -14.363  1.00  1.61           C  
ATOM   4390  CG1 VAL A 281      32.889 -23.878 -13.534  1.00  1.61           C  
ATOM   4391  CG2 VAL A 281      30.850 -25.144 -13.683  1.00  1.61           C  
ATOM   4392  H   VAL A 281      29.796 -23.929 -16.030  1.00  1.61           H  
ATOM   4393  HA  VAL A 281      30.423 -22.600 -13.615  1.00  1.61           H  
ATOM   4394  HB  VAL A 281      32.042 -24.487 -15.338  1.00  1.61           H  
ATOM   4395 1HG1 VAL A 281      33.374 -24.825 -13.456  1.00  1.61           H  
ATOM   4396 2HG1 VAL A 281      33.549 -23.155 -14.013  1.00  1.61           H  
ATOM   4397 3HG1 VAL A 281      32.595 -23.517 -12.551  1.00  1.61           H  
ATOM   4398 1HG2 VAL A 281      31.417 -26.069 -13.554  1.00  1.61           H  
ATOM   4399 2HG2 VAL A 281      30.527 -24.772 -12.710  1.00  1.61           H  
ATOM   4400 3HG2 VAL A 281      30.004 -25.322 -14.292  1.00  1.61           H  
ATOM   4401  N   ARG A 282      32.298 -21.586 -16.121  1.00  1.71           N  
ATOM   4402  CA  ARG A 282      33.284 -20.604 -16.539  1.00  1.71           C  
ATOM   4403  C   ARG A 282      32.665 -19.252 -16.835  1.00  1.71           C  
ATOM   4404  O   ARG A 282      33.343 -18.332 -17.289  1.00  1.71           O  
ATOM   4405  CB  ARG A 282      34.019 -21.118 -17.758  1.00  1.71           C  
ATOM   4406  CG  ARG A 282      34.765 -22.399 -17.504  1.00  1.71           C  
ATOM   4407  CD  ARG A 282      36.035 -22.187 -16.692  1.00  1.71           C  
ATOM   4408  NE  ARG A 282      37.065 -21.413 -17.402  1.00  1.71           N  
ATOM   4409  CZ  ARG A 282      38.125 -20.831 -16.819  1.00  1.71           C  
ATOM   4410  NH1 ARG A 282      38.298 -20.898 -15.517  1.00  1.71           N  
ATOM   4411  NH2 ARG A 282      38.985 -20.195 -17.580  1.00  1.71           N  
ATOM   4412  H   ARG A 282      31.960 -22.262 -16.790  1.00  1.71           H  
ATOM   4413  HA  ARG A 282      34.007 -20.484 -15.731  1.00  1.71           H  
ATOM   4414 1HB  ARG A 282      33.310 -21.297 -18.565  1.00  1.71           H  
ATOM   4415 2HB  ARG A 282      34.737 -20.373 -18.104  1.00  1.71           H  
ATOM   4416 1HG  ARG A 282      34.115 -23.044 -16.912  1.00  1.71           H  
ATOM   4417 2HG  ARG A 282      34.979 -22.896 -18.421  1.00  1.71           H  
ATOM   4418 1HD  ARG A 282      35.791 -21.671 -15.767  1.00  1.71           H  
ATOM   4419 2HD  ARG A 282      36.475 -23.150 -16.459  1.00  1.71           H  
ATOM   4420  HE  ARG A 282      37.016 -21.327 -18.425  1.00  1.71           H  
ATOM   4421 1HH1 ARG A 282      37.628 -21.398 -14.949  1.00  1.71           H  
ATOM   4422 2HH1 ARG A 282      39.099 -20.455 -15.090  1.00  1.71           H  
ATOM   4423 1HH2 ARG A 282      38.806 -20.180 -18.597  1.00  1.71           H  
ATOM   4424 2HH2 ARG A 282      39.795 -19.747 -17.181  1.00  1.71           H  
ATOM   4425  N   ALA A 283      31.365 -19.124 -16.577  1.00  1.82           N  
ATOM   4426  CA  ALA A 283      30.680 -17.871 -16.776  1.00  1.82           C  
ATOM   4427  C   ALA A 283      30.878 -16.948 -15.583  1.00  1.82           C  
ATOM   4428  O   ALA A 283      30.425 -15.804 -15.611  1.00  1.82           O  
ATOM   4429  CB  ALA A 283      29.212 -18.111 -16.984  1.00  1.82           C  
ATOM   4430  H   ALA A 283      30.821 -19.900 -16.197  1.00  1.82           H  
ATOM   4431  HA  ALA A 283      31.099 -17.388 -17.659  1.00  1.82           H  
ATOM   4432 1HB  ALA A 283      28.713 -17.161 -17.153  1.00  1.82           H  
ATOM   4433 2HB  ALA A 283      29.073 -18.760 -17.843  1.00  1.82           H  
ATOM   4434 3HB  ALA A 283      28.800 -18.583 -16.097  1.00  1.82           H  
ATOM   4435  N   ASP A 284      31.530 -17.445 -14.521  1.00  1.98           N  
ATOM   4436  CA  ASP A 284      31.707 -16.644 -13.321  1.00  1.98           C  
ATOM   4437  C   ASP A 284      33.147 -16.131 -13.115  1.00  1.98           C  
ATOM   4438  O   ASP A 284      33.985 -16.847 -12.556  1.00  1.98           O  
ATOM   4439  CB  ASP A 284      31.333 -17.466 -12.121  1.00  1.98           C  
ATOM   4440  CG  ASP A 284      31.367 -16.711 -10.915  1.00  1.98           C  
ATOM   4441  OD1 ASP A 284      31.768 -15.553 -10.946  1.00  1.98           O  
ATOM   4442  OD2 ASP A 284      30.982 -17.253  -9.914  1.00  1.98           O  
ATOM   4443  H   ASP A 284      31.874 -18.410 -14.533  1.00  1.98           H  
ATOM   4444  HA  ASP A 284      30.997 -15.828 -13.376  1.00  1.98           H  
ATOM   4445 1HB  ASP A 284      30.355 -17.820 -12.250  1.00  1.98           H  
ATOM   4446 2HB  ASP A 284      31.998 -18.334 -12.036  1.00  1.98           H  
ATOM   4447  N   PRO A 285      33.441 -14.854 -13.422  1.00  2.21           N  
ATOM   4448  CA  PRO A 285      34.761 -14.267 -13.395  1.00  2.21           C  
ATOM   4449  C   PRO A 285      35.307 -14.072 -11.991  1.00  2.21           C  
ATOM   4450  O   PRO A 285      36.483 -13.753 -11.850  1.00  2.21           O  
ATOM   4451  CB  PRO A 285      34.549 -12.921 -14.087  1.00  2.21           C  
ATOM   4452  CG  PRO A 285      33.132 -12.573 -13.808  1.00  2.21           C  
ATOM   4453  CD  PRO A 285      32.382 -13.892 -13.783  1.00  2.21           C  
ATOM   4454  HA  PRO A 285      35.440 -14.903 -13.982  1.00  2.21           H  
ATOM   4455 1HB  PRO A 285      35.253 -12.180 -13.682  1.00  2.21           H  
ATOM   4456 2HB  PRO A 285      34.762 -13.012 -15.161  1.00  2.21           H  
ATOM   4457 1HG  PRO A 285      33.073 -12.036 -12.849  1.00  2.21           H  
ATOM   4458 2HG  PRO A 285      32.767 -11.892 -14.586  1.00  2.21           H  
ATOM   4459 1HD  PRO A 285      31.621 -13.828 -12.989  1.00  2.21           H  
ATOM   4460 2HD  PRO A 285      31.964 -14.114 -14.767  1.00  2.21           H  
ATOM   4461  N   GLN A 286      34.471 -14.205 -10.943  1.00  2.53           N  
ATOM   4462  CA  GLN A 286      34.985 -13.947  -9.593  1.00  2.53           C  
ATOM   4463  C   GLN A 286      35.985 -15.017  -9.173  1.00  2.53           C  
ATOM   4464  O   GLN A 286      36.719 -14.848  -8.197  1.00  2.53           O  
ATOM   4465  CB  GLN A 286      33.892 -13.939  -8.521  1.00  2.53           C  
ATOM   4466  CG  GLN A 286      33.398 -15.326  -8.167  1.00  2.53           C  
ATOM   4467  CD  GLN A 286      32.275 -15.367  -7.154  1.00  2.53           C  
ATOM   4468  OE1 GLN A 286      32.399 -14.825  -6.055  1.00  2.53           O  
ATOM   4469  NE2 GLN A 286      31.196 -16.027  -7.488  1.00  2.53           N  
ATOM   4470  H   GLN A 286      33.495 -14.524 -11.053  1.00  2.53           H  
ATOM   4471  HA  GLN A 286      35.490 -12.988  -9.593  1.00  2.53           H  
ATOM   4472 1HB  GLN A 286      34.263 -13.453  -7.617  1.00  2.53           H  
ATOM   4473 2HB  GLN A 286      33.040 -13.366  -8.885  1.00  2.53           H  
ATOM   4474 1HG  GLN A 286      33.084 -15.829  -9.050  1.00  2.53           H  
ATOM   4475 2HG  GLN A 286      34.228 -15.874  -7.729  1.00  2.53           H  
ATOM   4476 1HE2 GLN A 286      30.413 -16.135  -6.850  1.00  2.53           H  
ATOM   4477 2HE2 GLN A 286      31.140 -16.467  -8.395  1.00  2.53           H  
ATOM   4478  N   LEU A 287      35.959 -16.165  -9.849  1.00  2.92           N  
ATOM   4479  CA  LEU A 287      36.825 -17.249  -9.438  1.00  2.92           C  
ATOM   4480  C   LEU A 287      38.276 -16.923  -9.803  1.00  2.92           C  
ATOM   4481  O   LEU A 287      38.523 -16.318 -10.844  1.00  2.92           O  
ATOM   4482  CB  LEU A 287      36.366 -18.540 -10.119  1.00  2.92           C  
ATOM   4483  CG  LEU A 287      34.972 -19.033  -9.712  1.00  2.92           C  
ATOM   4484  CD1 LEU A 287      34.588 -20.248 -10.568  1.00  2.92           C  
ATOM   4485  CD2 LEU A 287      34.987 -19.380  -8.218  1.00  2.92           C  
ATOM   4486  H   LEU A 287      35.344 -16.276 -10.662  1.00  2.92           H  
ATOM   4487  HA  LEU A 287      36.699 -17.374  -8.371  1.00  2.92           H  
ATOM   4488 1HB  LEU A 287      36.352 -18.374 -11.197  1.00  2.92           H  
ATOM   4489 2HB  LEU A 287      37.085 -19.324  -9.901  1.00  2.92           H  
ATOM   4490  HG  LEU A 287      34.231 -18.244  -9.899  1.00  2.92           H  
ATOM   4491 1HD1 LEU A 287      33.593 -20.592 -10.285  1.00  2.92           H  
ATOM   4492 2HD1 LEU A 287      34.583 -19.956 -11.622  1.00  2.92           H  
ATOM   4493 3HD1 LEU A 287      35.308 -21.051 -10.415  1.00  2.92           H  
ATOM   4494 1HD2 LEU A 287      33.996 -19.728  -7.916  1.00  2.92           H  
ATOM   4495 2HD2 LEU A 287      35.721 -20.167  -8.030  1.00  2.92           H  
ATOM   4496 3HD2 LEU A 287      35.250 -18.493  -7.638  1.00  2.92           H  
ATOM   4497  N   PRO A 288      39.263 -17.282  -8.977  1.00  3.37           N  
ATOM   4498  CA  PRO A 288      40.665 -17.150  -9.289  1.00  3.37           C  
ATOM   4499  C   PRO A 288      40.989 -17.874 -10.588  1.00  3.37           C  
ATOM   4500  O   PRO A 288      40.368 -18.896 -10.880  1.00  3.37           O  
ATOM   4501  CB  PRO A 288      41.337 -17.819  -8.083  1.00  3.37           C  
ATOM   4502  CG  PRO A 288      40.353 -17.661  -6.959  1.00  3.37           C  
ATOM   4503  CD  PRO A 288      38.980 -17.733  -7.601  1.00  3.37           C  
ATOM   4504  HA  PRO A 288      40.885 -16.075  -9.337  1.00  3.37           H  
ATOM   4505 1HB  PRO A 288      41.550 -18.876  -8.312  1.00  3.37           H  
ATOM   4506 2HB  PRO A 288      42.303 -17.347  -7.863  1.00  3.37           H  
ATOM   4507 1HG  PRO A 288      40.530 -18.450  -6.213  1.00  3.37           H  
ATOM   4508 2HG  PRO A 288      40.529 -16.700  -6.454  1.00  3.37           H  
ATOM   4509 1HD  PRO A 288      38.565 -18.737  -7.565  1.00  3.37           H  
ATOM   4510 2HD  PRO A 288      38.348 -16.999  -7.082  1.00  3.37           H  
ATOM   4511  N   PRO A 289      41.979 -17.403 -11.371  1.00  3.78           N  
ATOM   4512  CA  PRO A 289      42.438 -17.999 -12.618  1.00  3.78           C  
ATOM   4513  C   PRO A 289      43.034 -19.376 -12.388  1.00  3.78           C  
ATOM   4514  O   PRO A 289      43.085 -20.205 -13.299  1.00  3.78           O  
ATOM   4515  CB  PRO A 289      43.492 -16.997 -13.107  1.00  3.78           C  
ATOM   4516  CG  PRO A 289      43.948 -16.271 -11.854  1.00  3.78           C  
ATOM   4517  CD  PRO A 289      42.721 -16.191 -10.978  1.00  3.78           C  
ATOM   4518  HA  PRO A 289      41.594 -18.055 -13.320  1.00  3.78           H  
ATOM   4519 1HB  PRO A 289      44.315 -17.537 -13.605  1.00  3.78           H  
ATOM   4520 2HB  PRO A 289      43.053 -16.324 -13.855  1.00  3.78           H  
ATOM   4521 1HG  PRO A 289      44.763 -16.824 -11.378  1.00  3.78           H  
ATOM   4522 2HG  PRO A 289      44.354 -15.282 -12.119  1.00  3.78           H  
ATOM   4523 1HD  PRO A 289      43.042 -16.231  -9.930  1.00  3.78           H  
ATOM   4524 2HD  PRO A 289      42.132 -15.289 -11.210  1.00  3.78           H  
ATOM   4525  N   HIS A 290      43.449 -19.623 -11.147  1.00  4.04           N  
ATOM   4526  CA  HIS A 290      44.036 -20.885 -10.783  1.00  4.04           C  
ATOM   4527  C   HIS A 290      43.372 -21.362  -9.510  1.00  4.04           C  
ATOM   4528  O   HIS A 290      43.401 -20.695  -8.474  1.00  4.04           O  
ATOM   4529  CB  HIS A 290      45.548 -20.740 -10.589  1.00  4.04           C  
ATOM   4530  CG  HIS A 290      46.186 -20.171 -11.793  1.00  4.04           C  
ATOM   4531  ND1 HIS A 290      46.313 -20.870 -12.963  1.00  4.04           N  
ATOM   4532  CD2 HIS A 290      46.730 -18.957 -12.018  1.00  4.04           C  
ATOM   4533  CE1 HIS A 290      46.883 -20.109 -13.863  1.00  4.04           C  
ATOM   4534  NE2 HIS A 290      47.148 -18.940 -13.310  1.00  4.04           N  
ATOM   4535  H   HIS A 290      43.367 -18.909 -10.444  1.00  4.04           H  
ATOM   4536  HA  HIS A 290      43.856 -21.628 -11.559  1.00  4.04           H  
ATOM   4537 1HB  HIS A 290      45.753 -20.092  -9.738  1.00  4.04           H  
ATOM   4538 2HB  HIS A 290      45.997 -21.717 -10.381  1.00  4.04           H  
ATOM   4539  HD1 HIS A 290      45.978 -21.801 -13.133  1.00  4.04           H  
ATOM   4540  HD2 HIS A 290      46.862 -18.076 -11.392  1.00  4.04           H  
ATOM   4541  HE1 HIS A 290      47.051 -20.485 -14.860  1.00  4.04           H  
ATOM   4542  N   LEU A 291      42.740 -22.508  -9.631  1.00  4.05           N  
ATOM   4543  CA  LEU A 291      41.973 -23.158  -8.584  1.00  4.05           C  
ATOM   4544  C   LEU A 291      42.687 -24.404  -8.100  1.00  4.05           C  
ATOM   4545  O   LEU A 291      43.666 -24.839  -8.709  1.00  4.05           O  
ATOM   4546  CB  LEU A 291      40.580 -23.492  -9.123  1.00  4.05           C  
ATOM   4547  CG  LEU A 291      39.772 -22.276  -9.640  1.00  4.05           C  
ATOM   4548  CD1 LEU A 291      38.481 -22.753 -10.273  1.00  4.05           C  
ATOM   4549  CD2 LEU A 291      39.478 -21.327  -8.482  1.00  4.05           C  
ATOM   4550  H   LEU A 291      42.787 -22.969 -10.528  1.00  4.05           H  
ATOM   4551  HA  LEU A 291      41.865 -22.474  -7.742  1.00  4.05           H  
ATOM   4552 1HB  LEU A 291      40.682 -24.196  -9.948  1.00  4.05           H  
ATOM   4553 2HB  LEU A 291      40.010 -23.973  -8.337  1.00  4.05           H  
ATOM   4554  HG  LEU A 291      40.353 -21.747 -10.400  1.00  4.05           H  
ATOM   4555 1HD1 LEU A 291      37.922 -21.896 -10.644  1.00  4.05           H  
ATOM   4556 2HD1 LEU A 291      38.720 -23.418 -11.103  1.00  4.05           H  
ATOM   4557 3HD1 LEU A 291      37.884 -23.285  -9.540  1.00  4.05           H  
ATOM   4558 1HD2 LEU A 291      38.925 -20.487  -8.875  1.00  4.05           H  
ATOM   4559 2HD2 LEU A 291      38.892 -21.832  -7.717  1.00  4.05           H  
ATOM   4560 3HD2 LEU A 291      40.414 -20.981  -8.045  1.00  4.05           H  
ATOM   4561  N   PHE A 292      42.195 -24.987  -7.008  1.00  3.83           N  
ATOM   4562  CA  PHE A 292      42.760 -26.221  -6.456  1.00  3.83           C  
ATOM   4563  C   PHE A 292      42.539 -27.398  -7.413  1.00  3.83           C  
ATOM   4564  O   PHE A 292      43.257 -28.397  -7.383  1.00  3.83           O  
ATOM   4565  CB  PHE A 292      42.110 -26.564  -5.111  1.00  3.83           C  
ATOM   4566  CG  PHE A 292      42.476 -25.657  -3.956  1.00  3.83           C  
ATOM   4567  CD1 PHE A 292      43.503 -24.733  -4.054  1.00  3.83           C  
ATOM   4568  CD2 PHE A 292      41.790 -25.753  -2.750  1.00  3.83           C  
ATOM   4569  CE1 PHE A 292      43.825 -23.920  -2.974  1.00  3.83           C  
ATOM   4570  CE2 PHE A 292      42.106 -24.950  -1.674  1.00  3.83           C  
ATOM   4571  CZ  PHE A 292      43.123 -24.030  -1.784  1.00  3.83           C  
ATOM   4572  H   PHE A 292      41.402 -24.550  -6.541  1.00  3.83           H  
ATOM   4573  HA  PHE A 292      43.832 -26.085  -6.315  1.00  3.83           H  
ATOM   4574 1HB  PHE A 292      41.026 -26.538  -5.224  1.00  3.83           H  
ATOM   4575 2HB  PHE A 292      42.377 -27.584  -4.837  1.00  3.83           H  
ATOM   4576  HD1 PHE A 292      44.057 -24.645  -4.990  1.00  3.83           H  
ATOM   4577  HD2 PHE A 292      40.990 -26.479  -2.657  1.00  3.83           H  
ATOM   4578  HE1 PHE A 292      44.630 -23.193  -3.064  1.00  3.83           H  
ATOM   4579  HE2 PHE A 292      41.551 -25.043  -0.745  1.00  3.83           H  
ATOM   4580  HZ  PHE A 292      43.375 -23.390  -0.939  1.00  3.83           H  
ATOM   4581  N   PHE A 293      41.512 -27.272  -8.232  1.00  3.50           N  
ATOM   4582  CA  PHE A 293      41.100 -28.256  -9.215  1.00  3.50           C  
ATOM   4583  C   PHE A 293      40.183 -27.616 -10.228  1.00  3.50           C  
ATOM   4584  O   PHE A 293      39.534 -26.618  -9.925  1.00  3.50           O  
ATOM   4585  CB  PHE A 293      40.329 -29.388  -8.562  1.00  3.50           C  
ATOM   4586  CG  PHE A 293      39.175 -28.897  -7.716  1.00  3.50           C  
ATOM   4587  CD1 PHE A 293      37.969 -28.526  -8.285  1.00  3.50           C  
ATOM   4588  CD2 PHE A 293      39.271 -28.898  -6.349  1.00  3.50           C  
ATOM   4589  CE1 PHE A 293      36.904 -28.138  -7.521  1.00  3.50           C  
ATOM   4590  CE2 PHE A 293      38.207 -28.529  -5.580  1.00  3.50           C  
ATOM   4591  CZ  PHE A 293      37.021 -28.140  -6.165  1.00  3.50           C  
ATOM   4592  H   PHE A 293      40.992 -26.413  -8.179  1.00  3.50           H  
ATOM   4593  HA  PHE A 293      41.982 -28.644  -9.726  1.00  3.50           H  
ATOM   4594 1HB  PHE A 293      39.930 -30.050  -9.331  1.00  3.50           H  
ATOM   4595 2HB  PHE A 293      40.998 -29.974  -7.932  1.00  3.50           H  
ATOM   4596  HD1 PHE A 293      37.879 -28.551  -9.344  1.00  3.50           H  
ATOM   4597  HD2 PHE A 293      40.204 -29.209  -5.878  1.00  3.50           H  
ATOM   4598  HE1 PHE A 293      35.971 -27.843  -7.992  1.00  3.50           H  
ATOM   4599  HE2 PHE A 293      38.303 -28.540  -4.498  1.00  3.50           H  
ATOM   4600  HZ  PHE A 293      36.185 -27.838  -5.545  1.00  3.50           H  
ATOM   4601  N   SER A 294      40.050 -28.207 -11.411  1.00  3.20           N  
ATOM   4602  CA  SER A 294      39.049 -27.653 -12.303  1.00  3.20           C  
ATOM   4603  C   SER A 294      37.653 -28.176 -11.903  1.00  3.20           C  
ATOM   4604  O   SER A 294      37.440 -29.397 -11.871  1.00  3.20           O  
ATOM   4605  CB  SER A 294      39.348 -28.006 -13.749  1.00  3.20           C  
ATOM   4606  OG  SER A 294      40.532 -27.394 -14.180  1.00  3.20           O  
ATOM   4607  H   SER A 294      40.610 -29.009 -11.668  1.00  3.20           H  
ATOM   4608  HA  SER A 294      39.125 -26.578 -12.216  1.00  3.20           H  
ATOM   4609 1HB  SER A 294      39.430 -29.088 -13.857  1.00  3.20           H  
ATOM   4610 2HB  SER A 294      38.520 -27.675 -14.375  1.00  3.20           H  
ATOM   4611  HG  SER A 294      40.441 -26.452 -13.950  1.00  3.20           H  
ATOM   4612  N   PRO A 295      36.672 -27.300 -11.613  1.00  3.01           N  
ATOM   4613  CA  PRO A 295      35.319 -27.647 -11.223  1.00  3.01           C  
ATOM   4614  C   PRO A 295      34.585 -28.374 -12.340  1.00  3.01           C  
ATOM   4615  O   PRO A 295      33.647 -29.123 -12.086  1.00  3.01           O  
ATOM   4616  CB  PRO A 295      34.718 -26.285 -10.872  1.00  3.01           C  
ATOM   4617  CG  PRO A 295      35.572 -25.287 -11.617  1.00  3.01           C  
ATOM   4618  CD  PRO A 295      36.928 -25.853 -11.642  1.00  3.01           C  
ATOM   4619  HA  PRO A 295      35.366 -28.277 -10.328  1.00  3.01           H  
ATOM   4620 1HB  PRO A 295      33.660 -26.253 -11.181  1.00  3.01           H  
ATOM   4621 2HB  PRO A 295      34.743 -26.135  -9.782  1.00  3.01           H  
ATOM   4622 1HG  PRO A 295      35.254 -25.176 -12.636  1.00  3.01           H  
ATOM   4623 2HG  PRO A 295      35.520 -24.291 -11.149  1.00  3.01           H  
ATOM   4624 1HD  PRO A 295      37.363 -25.532 -12.604  1.00  3.01           H  
ATOM   4625 2HD  PRO A 295      37.509 -25.536 -10.769  1.00  3.01           H  
ATOM   4626  N   GLU A 296      35.057 -28.233 -13.577  1.00  2.94           N  
ATOM   4627  CA  GLU A 296      34.463 -28.937 -14.711  1.00  2.94           C  
ATOM   4628  C   GLU A 296      34.667 -30.456 -14.620  1.00  2.94           C  
ATOM   4629  O   GLU A 296      33.967 -31.220 -15.284  1.00  2.94           O  
ATOM   4630  CB  GLU A 296      35.033 -28.394 -16.020  1.00  2.94           C  
ATOM   4631  CG  GLU A 296      34.625 -26.963 -16.284  1.00  2.94           C  
ATOM   4632  CD  GLU A 296      35.461 -25.983 -15.580  1.00  2.94           C  
ATOM   4633  OE1 GLU A 296      36.442 -26.355 -14.996  1.00  2.94           O  
ATOM   4634  OE2 GLU A 296      35.110 -24.845 -15.605  1.00  2.94           O  
ATOM   4635  H   GLU A 296      35.830 -27.610 -13.750  1.00  2.94           H  
ATOM   4636  HA  GLU A 296      33.390 -28.745 -14.701  1.00  2.94           H  
ATOM   4637 1HB  GLU A 296      36.123 -28.447 -16.000  1.00  2.94           H  
ATOM   4638 2HB  GLU A 296      34.688 -29.007 -16.854  1.00  2.94           H  
ATOM   4639 1HG  GLU A 296      34.680 -26.769 -17.357  1.00  2.94           H  
ATOM   4640 2HG  GLU A 296      33.595 -26.820 -15.967  1.00  2.94           H  
ATOM   4641  N   LEU A 297      35.663 -30.882 -13.827  1.00  2.95           N  
ATOM   4642  CA  LEU A 297      35.959 -32.293 -13.624  1.00  2.95           C  
ATOM   4643  C   LEU A 297      35.447 -32.748 -12.267  1.00  2.95           C  
ATOM   4644  O   LEU A 297      34.985 -33.882 -12.113  1.00  2.95           O  
ATOM   4645  CB  LEU A 297      37.452 -32.539 -13.769  1.00  2.95           C  
ATOM   4646  CG  LEU A 297      37.982 -32.219 -15.148  1.00  2.95           C  
ATOM   4647  CD1 LEU A 297      39.453 -32.426 -15.176  1.00  2.95           C  
ATOM   4648  CD2 LEU A 297      37.275 -33.122 -16.160  1.00  2.95           C  
ATOM   4649  H   LEU A 297      36.218 -30.204 -13.310  1.00  2.95           H  
ATOM   4650  HA  LEU A 297      35.445 -32.871 -14.389  1.00  2.95           H  
ATOM   4651 1HB  LEU A 297      37.979 -31.910 -13.048  1.00  2.95           H  
ATOM   4652 2HB  LEU A 297      37.667 -33.583 -13.546  1.00  2.95           H  
ATOM   4653  HG  LEU A 297      37.783 -31.174 -15.391  1.00  2.95           H  
ATOM   4654 1HD1 LEU A 297      39.797 -32.203 -16.162  1.00  2.95           H  
ATOM   4655 2HD1 LEU A 297      39.938 -31.769 -14.455  1.00  2.95           H  
ATOM   4656 3HD1 LEU A 297      39.685 -33.463 -14.940  1.00  2.95           H  
ATOM   4657 1HD2 LEU A 297      37.623 -32.933 -17.162  1.00  2.95           H  
ATOM   4658 2HD2 LEU A 297      37.473 -34.170 -15.922  1.00  2.95           H  
ATOM   4659 3HD2 LEU A 297      36.200 -32.941 -16.119  1.00  2.95           H  
ATOM   4660  N   VAL A 298      35.482 -31.848 -11.286  1.00  3.01           N  
ATOM   4661  CA  VAL A 298      34.982 -32.201  -9.965  1.00  3.01           C  
ATOM   4662  C   VAL A 298      33.457 -32.192  -9.881  1.00  3.01           C  
ATOM   4663  O   VAL A 298      32.876 -33.095  -9.289  1.00  3.01           O  
ATOM   4664  CB  VAL A 298      35.592 -31.347  -8.879  1.00  3.01           C  
ATOM   4665  CG1 VAL A 298      34.924 -31.653  -7.574  1.00  3.01           C  
ATOM   4666  CG2 VAL A 298      37.053 -31.693  -8.804  1.00  3.01           C  
ATOM   4667  H   VAL A 298      35.898 -30.933 -11.454  1.00  3.01           H  
ATOM   4668  HA  VAL A 298      35.311 -33.220  -9.757  1.00  3.01           H  
ATOM   4669  HB  VAL A 298      35.454 -30.294  -9.096  1.00  3.01           H  
ATOM   4670 1HG1 VAL A 298      35.381 -31.057  -6.788  1.00  3.01           H  
ATOM   4671 2HG1 VAL A 298      33.867 -31.410  -7.653  1.00  3.01           H  
ATOM   4672 3HG1 VAL A 298      35.041 -32.710  -7.340  1.00  3.01           H  
ATOM   4673 1HG2 VAL A 298      37.517 -31.139  -8.018  1.00  3.01           H  
ATOM   4674 2HG2 VAL A 298      37.162 -32.753  -8.592  1.00  3.01           H  
ATOM   4675 3HG2 VAL A 298      37.533 -31.460  -9.760  1.00  3.01           H  
ATOM   4676  N   TRP A 299      32.785 -31.202 -10.469  1.00  3.12           N  
ATOM   4677  CA  TRP A 299      31.329 -31.221 -10.437  1.00  3.12           C  
ATOM   4678  C   TRP A 299      30.738 -32.598 -10.812  1.00  3.12           C  
ATOM   4679  O   TRP A 299      29.844 -33.059 -10.107  1.00  3.12           O  
ATOM   4680  CB  TRP A 299      30.684 -30.109 -11.265  1.00  3.12           C  
ATOM   4681  CG  TRP A 299      29.239 -30.362 -11.359  1.00  3.12           C  
ATOM   4682  CD1 TRP A 299      28.589 -30.841 -12.432  1.00  3.12           C  
ATOM   4683  CD2 TRP A 299      28.238 -30.196 -10.341  1.00  3.12           C  
ATOM   4684  NE1 TRP A 299      27.265 -30.979 -12.151  1.00  3.12           N  
ATOM   4685  CE2 TRP A 299      27.031 -30.605 -10.903  1.00  3.12           C  
ATOM   4686  CE3 TRP A 299      28.260 -29.743  -9.025  1.00  3.12           C  
ATOM   4687  CZ2 TRP A 299      25.871 -30.580 -10.223  1.00  3.12           C  
ATOM   4688  CZ3 TRP A 299      27.064 -29.713  -8.338  1.00  3.12           C  
ATOM   4689  CH2 TRP A 299      25.902 -30.123  -8.940  1.00  3.12           C  
ATOM   4690  H   TRP A 299      33.263 -30.452 -10.952  1.00  3.12           H  
ATOM   4691  HA  TRP A 299      31.035 -31.014  -9.410  1.00  3.12           H  
ATOM   4692 1HB  TRP A 299      30.830 -29.156 -10.753  1.00  3.12           H  
ATOM   4693 2HB  TRP A 299      31.122 -30.001 -12.243  1.00  3.12           H  
ATOM   4694  HD1 TRP A 299      29.050 -31.079 -13.391  1.00  3.12           H  
ATOM   4695  HE1 TRP A 299      26.541 -31.297 -12.804  1.00  3.12           H  
ATOM   4696  HE3 TRP A 299      29.188 -29.416  -8.556  1.00  3.12           H  
ATOM   4697  HZ2 TRP A 299      24.946 -30.901 -10.688  1.00  3.12           H  
ATOM   4698  HZ3 TRP A 299      27.058 -29.353  -7.303  1.00  3.12           H  
ATOM   4699  HH2 TRP A 299      24.977 -30.080  -8.376  1.00  3.12           H  
ATOM   4700  N   PRO A 300      31.126 -33.268 -11.921  1.00  3.26           N  
ATOM   4701  CA  PRO A 300      30.699 -34.619 -12.248  1.00  3.26           C  
ATOM   4702  C   PRO A 300      30.839 -35.607 -11.085  1.00  3.26           C  
ATOM   4703  O   PRO A 300      30.017 -36.510 -10.941  1.00  3.26           O  
ATOM   4704  CB  PRO A 300      31.677 -34.980 -13.368  1.00  3.26           C  
ATOM   4705  CG  PRO A 300      31.964 -33.664 -14.058  1.00  3.26           C  
ATOM   4706  CD  PRO A 300      31.953 -32.634 -12.983  1.00  3.26           C  
ATOM   4707  HA  PRO A 300      29.661 -34.597 -12.613  1.00  3.26           H  
ATOM   4708 1HB  PRO A 300      32.588 -35.422 -12.938  1.00  3.26           H  
ATOM   4709 2HB  PRO A 300      31.239 -35.739 -14.029  1.00  3.26           H  
ATOM   4710 1HG  PRO A 300      32.956 -33.719 -14.531  1.00  3.26           H  
ATOM   4711 2HG  PRO A 300      31.272 -33.452 -14.865  1.00  3.26           H  
ATOM   4712 1HD  PRO A 300      32.929 -32.436 -12.683  1.00  3.26           H  
ATOM   4713 2HD  PRO A 300      31.472 -31.764 -13.404  1.00  3.26           H  
ATOM   4714  N   VAL A 301      31.843 -35.433 -10.224  1.00  3.45           N  
ATOM   4715  CA  VAL A 301      32.051 -36.331  -9.096  1.00  3.45           C  
ATOM   4716  C   VAL A 301      30.994 -36.033  -8.048  1.00  3.45           C  
ATOM   4717  O   VAL A 301      30.353 -36.933  -7.491  1.00  3.45           O  
ATOM   4718  CB  VAL A 301      33.448 -36.125  -8.489  1.00  3.45           C  
ATOM   4719  CG1 VAL A 301      33.600 -36.971  -7.259  1.00  3.45           C  
ATOM   4720  CG2 VAL A 301      34.509 -36.419  -9.531  1.00  3.45           C  
ATOM   4721  H   VAL A 301      32.482 -34.650 -10.317  1.00  3.45           H  
ATOM   4722  HA  VAL A 301      31.947 -37.363  -9.433  1.00  3.45           H  
ATOM   4723  HB  VAL A 301      33.548 -35.098  -8.166  1.00  3.45           H  
ATOM   4724 1HG1 VAL A 301      34.580 -36.798  -6.817  1.00  3.45           H  
ATOM   4725 2HG1 VAL A 301      32.827 -36.696  -6.545  1.00  3.45           H  
ATOM   4726 3HG1 VAL A 301      33.499 -38.022  -7.525  1.00  3.45           H  
ATOM   4727 1HG2 VAL A 301      35.496 -36.247  -9.103  1.00  3.45           H  
ATOM   4728 2HG2 VAL A 301      34.427 -37.453  -9.858  1.00  3.45           H  
ATOM   4729 3HG2 VAL A 301      34.364 -35.752 -10.386  1.00  3.45           H  
ATOM   4730  N   VAL A 302      30.785 -34.740  -7.827  1.00  3.68           N  
ATOM   4731  CA  VAL A 302      29.809 -34.263  -6.869  1.00  3.68           C  
ATOM   4732  C   VAL A 302      28.427 -34.776  -7.238  1.00  3.68           C  
ATOM   4733  O   VAL A 302      27.692 -35.305  -6.399  1.00  3.68           O  
ATOM   4734  CB  VAL A 302      29.795 -32.720  -6.892  1.00  3.68           C  
ATOM   4735  CG1 VAL A 302      28.656 -32.203  -6.107  1.00  3.68           C  
ATOM   4736  CG2 VAL A 302      31.113 -32.190  -6.372  1.00  3.68           C  
ATOM   4737  H   VAL A 302      31.349 -34.069  -8.355  1.00  3.68           H  
ATOM   4738  HA  VAL A 302      30.079 -34.620  -5.876  1.00  3.68           H  
ATOM   4739  HB  VAL A 302      29.647 -32.382  -7.890  1.00  3.68           H  
ATOM   4740 1HG1 VAL A 302      28.641 -31.120  -6.158  1.00  3.68           H  
ATOM   4741 2HG1 VAL A 302      27.754 -32.594  -6.531  1.00  3.68           H  
ATOM   4742 3HG1 VAL A 302      28.728 -32.510  -5.093  1.00  3.68           H  
ATOM   4743 1HG2 VAL A 302      31.105 -31.102  -6.409  1.00  3.68           H  
ATOM   4744 2HG2 VAL A 302      31.266 -32.520  -5.354  1.00  3.68           H  
ATOM   4745 3HG2 VAL A 302      31.911 -32.572  -6.997  1.00  3.68           H  
ATOM   4746  N   LEU A 303      28.090 -34.673  -8.512  1.00  3.89           N  
ATOM   4747  CA  LEU A 303      26.796 -35.133  -8.963  1.00  3.89           C  
ATOM   4748  C   LEU A 303      26.658 -36.661  -8.851  1.00  3.89           C  
ATOM   4749  O   LEU A 303      25.650 -37.157  -8.342  1.00  3.89           O  
ATOM   4750  CB  LEU A 303      26.559 -34.691 -10.393  1.00  3.89           C  
ATOM   4751  CG  LEU A 303      25.219 -35.059 -10.948  1.00  3.89           C  
ATOM   4752  CD1 LEU A 303      24.137 -34.389 -10.117  1.00  3.89           C  
ATOM   4753  CD2 LEU A 303      25.168 -34.626 -12.341  1.00  3.89           C  
ATOM   4754  H   LEU A 303      28.738 -34.233  -9.166  1.00  3.89           H  
ATOM   4755  HA  LEU A 303      26.038 -34.671  -8.333  1.00  3.89           H  
ATOM   4756 1HB  LEU A 303      26.670 -33.610 -10.447  1.00  3.89           H  
ATOM   4757 2HB  LEU A 303      27.328 -35.143 -11.029  1.00  3.89           H  
ATOM   4758  HG  LEU A 303      25.074 -36.139 -10.895  1.00  3.89           H  
ATOM   4759 1HD1 LEU A 303      23.155 -34.650 -10.520  1.00  3.89           H  
ATOM   4760 2HD1 LEU A 303      24.206 -34.728  -9.084  1.00  3.89           H  
ATOM   4761 3HD1 LEU A 303      24.277 -33.311 -10.157  1.00  3.89           H  
ATOM   4762 1HD2 LEU A 303      24.203 -34.876 -12.779  1.00  3.89           H  
ATOM   4763 2HD2 LEU A 303      25.326 -33.554 -12.370  1.00  3.89           H  
ATOM   4764 3HD2 LEU A 303      25.955 -35.130 -12.879  1.00  3.89           H  
ATOM   4765  N   LYS A 304      27.678 -37.419  -9.291  1.00  3.98           N  
ATOM   4766  CA  LYS A 304      27.637 -38.888  -9.243  1.00  3.98           C  
ATOM   4767  C   LYS A 304      27.506 -39.438  -7.825  1.00  3.98           C  
ATOM   4768  O   LYS A 304      26.907 -40.494  -7.618  1.00  3.98           O  
ATOM   4769  CB  LYS A 304      28.861 -39.492  -9.932  1.00  3.98           C  
ATOM   4770  CG  LYS A 304      28.848 -39.378 -11.460  1.00  3.98           C  
ATOM   4771  CD  LYS A 304      30.126 -39.932 -12.074  1.00  3.98           C  
ATOM   4772  CE  LYS A 304      30.109 -39.803 -13.594  1.00  3.98           C  
ATOM   4773  NZ  LYS A 304      31.367 -40.318 -14.216  1.00  3.98           N  
ATOM   4774  H   LYS A 304      28.502 -36.981  -9.703  1.00  3.98           H  
ATOM   4775  HA  LYS A 304      26.758 -39.212  -9.797  1.00  3.98           H  
ATOM   4776 1HB  LYS A 304      29.759 -38.981  -9.570  1.00  3.98           H  
ATOM   4777 2HB  LYS A 304      28.951 -40.543  -9.664  1.00  3.98           H  
ATOM   4778 1HG  LYS A 304      28.009 -39.953 -11.846  1.00  3.98           H  
ATOM   4779 2HG  LYS A 304      28.711 -38.347 -11.765  1.00  3.98           H  
ATOM   4780 1HD  LYS A 304      30.977 -39.370 -11.681  1.00  3.98           H  
ATOM   4781 2HD  LYS A 304      30.243 -40.980 -11.800  1.00  3.98           H  
ATOM   4782 1HE  LYS A 304      29.264 -40.363 -13.988  1.00  3.98           H  
ATOM   4783 2HE  LYS A 304      29.989 -38.747 -13.860  1.00  3.98           H  
ATOM   4784 1HZ  LYS A 304      31.311 -40.208 -15.219  1.00  3.98           H  
ATOM   4785 2HZ  LYS A 304      32.152 -39.790 -13.863  1.00  3.98           H  
ATOM   4786 3HZ  LYS A 304      31.487 -41.295 -13.988  1.00  3.98           H  
ATOM   4787  N   ASN A 305      28.006 -38.696  -6.840  1.00  3.85           N  
ATOM   4788  CA  ASN A 305      27.918 -39.103  -5.443  1.00  3.85           C  
ATOM   4789  C   ASN A 305      26.654 -38.567  -4.764  1.00  3.85           C  
ATOM   4790  O   ASN A 305      26.506 -38.674  -3.545  1.00  3.85           O  
ATOM   4791  CB  ASN A 305      29.150 -38.652  -4.684  1.00  3.85           C  
ATOM   4792  CG  ASN A 305      30.370 -39.444  -5.042  1.00  3.85           C  
ATOM   4793  OD1 ASN A 305      30.284 -40.658  -5.270  1.00  3.85           O  
ATOM   4794  ND2 ASN A 305      31.505 -38.804  -5.087  1.00  3.85           N  
ATOM   4795  H   ASN A 305      28.526 -37.847  -7.073  1.00  3.85           H  
ATOM   4796  HA  ASN A 305      27.866 -40.191  -5.405  1.00  3.85           H  
ATOM   4797 1HB  ASN A 305      29.338 -37.596  -4.913  1.00  3.85           H  
ATOM   4798 2HB  ASN A 305      28.972 -38.729  -3.613  1.00  3.85           H  
ATOM   4799 1HD2 ASN A 305      32.344 -39.298  -5.314  1.00  3.85           H  
ATOM   4800 2HD2 ASN A 305      31.533 -37.824  -4.899  1.00  3.85           H  
ATOM   4801  N   GLU A 306      25.741 -37.997  -5.562  1.00  3.47           N  
ATOM   4802  CA  GLU A 306      24.476 -37.411  -5.124  1.00  3.47           C  
ATOM   4803  C   GLU A 306      24.675 -36.289  -4.113  1.00  3.47           C  
ATOM   4804  O   GLU A 306      23.873 -36.101  -3.197  1.00  3.47           O  
ATOM   4805  CB  GLU A 306      23.542 -38.487  -4.547  1.00  3.47           C  
ATOM   4806  CG  GLU A 306      23.166 -39.592  -5.546  1.00  3.47           C  
ATOM   4807  CD  GLU A 306      22.161 -40.601  -5.006  1.00  3.47           C  
ATOM   4808  OE1 GLU A 306      21.773 -40.488  -3.867  1.00  3.47           O  
ATOM   4809  OE2 GLU A 306      21.786 -41.482  -5.745  1.00  3.47           O  
ATOM   4810  H   GLU A 306      25.926 -37.942  -6.562  1.00  3.47           H  
ATOM   4811  HA  GLU A 306      23.990 -36.985  -6.004  1.00  3.47           H  
ATOM   4812 1HB  GLU A 306      24.000 -38.957  -3.680  1.00  3.47           H  
ATOM   4813 2HB  GLU A 306      22.619 -38.019  -4.210  1.00  3.47           H  
ATOM   4814 1HG  GLU A 306      22.750 -39.126  -6.439  1.00  3.47           H  
ATOM   4815 2HG  GLU A 306      24.076 -40.118  -5.840  1.00  3.47           H  
ATOM   4816  N   LEU A 307      25.725 -35.503  -4.333  1.00  2.92           N  
ATOM   4817  CA  LEU A 307      26.069 -34.357  -3.517  1.00  2.92           C  
ATOM   4818  C   LEU A 307      25.796 -33.080  -4.308  1.00  2.92           C  
ATOM   4819  O   LEU A 307      26.235 -31.995  -3.927  1.00  2.92           O  
ATOM   4820  CB  LEU A 307      27.545 -34.454  -3.135  1.00  2.92           C  
ATOM   4821  CG  LEU A 307      27.940 -35.667  -2.359  1.00  2.92           C  
ATOM   4822  CD1 LEU A 307      29.432 -35.666  -2.185  1.00  2.92           C  
ATOM   4823  CD2 LEU A 307      27.223 -35.667  -1.039  1.00  2.92           C  
ATOM   4824  H   LEU A 307      26.350 -35.706  -5.114  1.00  2.92           H  
ATOM   4825  HA  LEU A 307      25.455 -34.359  -2.618  1.00  2.92           H  
ATOM   4826 1HB  LEU A 307      28.136 -34.453  -4.038  1.00  2.92           H  
ATOM   4827 2HB  LEU A 307      27.805 -33.597  -2.548  1.00  2.92           H  
ATOM   4828  HG  LEU A 307      27.671 -36.552  -2.910  1.00  2.92           H  
ATOM   4829 1HD1 LEU A 307      29.734 -36.555  -1.632  1.00  2.92           H  
ATOM   4830 2HD1 LEU A 307      29.909 -35.668  -3.167  1.00  2.92           H  
ATOM   4831 3HD1 LEU A 307      29.731 -34.782  -1.637  1.00  2.92           H  
ATOM   4832 1HD2 LEU A 307      27.506 -36.555  -0.473  1.00  2.92           H  
ATOM   4833 2HD2 LEU A 307      27.493 -34.773  -0.477  1.00  2.92           H  
ATOM   4834 3HD2 LEU A 307      26.144 -35.676  -1.215  1.00  2.92           H  
ATOM   4835  N   GLY A 308      25.076 -33.237  -5.424  1.00  2.35           N  
ATOM   4836  CA  GLY A 308      24.777 -32.162  -6.372  1.00  2.35           C  
ATOM   4837  C   GLY A 308      24.154 -30.939  -5.720  1.00  2.35           C  
ATOM   4838  O   GLY A 308      24.663 -29.826  -5.829  1.00  2.35           O  
ATOM   4839  H   GLY A 308      24.744 -34.166  -5.630  1.00  2.35           H  
ATOM   4840 1HA  GLY A 308      25.692 -31.880  -6.872  1.00  2.35           H  
ATOM   4841 2HA  GLY A 308      24.108 -32.542  -7.144  1.00  2.35           H  
ATOM   4842  N   LEU A 309      23.047 -31.134  -5.029  1.00  1.86           N  
ATOM   4843  CA  LEU A 309      22.411 -30.016  -4.359  1.00  1.86           C  
ATOM   4844  C   LEU A 309      23.292 -29.492  -3.222  1.00  1.86           C  
ATOM   4845  O   LEU A 309      23.585 -28.301  -3.136  1.00  1.86           O  
ATOM   4846  CB  LEU A 309      21.033 -30.461  -3.837  1.00  1.86           C  
ATOM   4847  CG  LEU A 309      20.220 -29.439  -3.024  1.00  1.86           C  
ATOM   4848  CD1 LEU A 309      19.979 -28.200  -3.847  1.00  1.86           C  
ATOM   4849  CD2 LEU A 309      18.891 -30.056  -2.638  1.00  1.86           C  
ATOM   4850  H   LEU A 309      22.651 -32.059  -4.967  1.00  1.86           H  
ATOM   4851  HA  LEU A 309      22.271 -29.213  -5.082  1.00  1.86           H  
ATOM   4852 1HB  LEU A 309      20.424 -30.766  -4.679  1.00  1.86           H  
ATOM   4853 2HB  LEU A 309      21.182 -31.328  -3.193  1.00  1.86           H  
ATOM   4854  HG  LEU A 309      20.765 -29.177  -2.132  1.00  1.86           H  
ATOM   4855 1HD1 LEU A 309      19.412 -27.482  -3.277  1.00  1.86           H  
ATOM   4856 2HD1 LEU A 309      20.941 -27.773  -4.100  1.00  1.86           H  
ATOM   4857 3HD1 LEU A 309      19.429 -28.455  -4.754  1.00  1.86           H  
ATOM   4858 1HD2 LEU A 309      18.311 -29.344  -2.063  1.00  1.86           H  
ATOM   4859 2HD2 LEU A 309      18.355 -30.313  -3.538  1.00  1.86           H  
ATOM   4860 3HD2 LEU A 309      19.058 -30.954  -2.041  1.00  1.86           H  
ATOM   4861  N   ASP A 310      23.761 -30.396  -2.370  1.00  1.52           N  
ATOM   4862  CA  ASP A 310      24.506 -30.005  -1.178  1.00  1.52           C  
ATOM   4863  C   ASP A 310      25.799 -29.236  -1.391  1.00  1.52           C  
ATOM   4864  O   ASP A 310      26.157 -28.443  -0.521  1.00  1.52           O  
ATOM   4865  CB  ASP A 310      24.753 -31.212  -0.287  1.00  1.52           C  
ATOM   4866  CG  ASP A 310      23.458 -31.591   0.380  1.00  1.52           C  
ATOM   4867  OD1 ASP A 310      22.569 -30.781   0.294  1.00  1.52           O  
ATOM   4868  OD2 ASP A 310      23.325 -32.637   0.971  1.00  1.52           O  
ATOM   4869  H   ASP A 310      23.555 -31.370  -2.528  1.00  1.52           H  
ATOM   4870  HA  ASP A 310      23.850 -29.347  -0.611  1.00  1.52           H  
ATOM   4871 1HB  ASP A 310      25.122 -32.050  -0.892  1.00  1.52           H  
ATOM   4872 2HB  ASP A 310      25.509 -30.976   0.464  1.00  1.52           H  
ATOM   4873  N   LEU A 311      26.521 -29.480  -2.489  1.00  1.29           N  
ATOM   4874  CA  LEU A 311      27.779 -28.765  -2.718  1.00  1.29           C  
ATOM   4875  C   LEU A 311      27.621 -27.658  -3.774  1.00  1.29           C  
ATOM   4876  O   LEU A 311      28.606 -27.136  -4.323  1.00  1.29           O  
ATOM   4877  CB  LEU A 311      28.881 -29.737  -3.101  1.00  1.29           C  
ATOM   4878  CG  LEU A 311      29.113 -30.860  -2.052  1.00  1.29           C  
ATOM   4879  CD1 LEU A 311      30.255 -31.750  -2.483  1.00  1.29           C  
ATOM   4880  CD2 LEU A 311      29.361 -30.270  -0.733  1.00  1.29           C  
ATOM   4881  H   LEU A 311      26.213 -30.182  -3.163  1.00  1.29           H  
ATOM   4882  HA  LEU A 311      28.078 -28.287  -1.785  1.00  1.29           H  
ATOM   4883 1HB  LEU A 311      28.616 -30.197  -4.035  1.00  1.29           H  
ATOM   4884 2HB  LEU A 311      29.814 -29.183  -3.223  1.00  1.29           H  
ATOM   4885  HG  LEU A 311      28.220 -31.467  -1.990  1.00  1.29           H  
ATOM   4886 1HD1 LEU A 311      30.394 -32.536  -1.750  1.00  1.29           H  
ATOM   4887 2HD1 LEU A 311      30.039 -32.185  -3.427  1.00  1.29           H  
ATOM   4888 3HD1 LEU A 311      31.166 -31.156  -2.554  1.00  1.29           H  
ATOM   4889 1HD2 LEU A 311      29.505 -31.056   0.006  1.00  1.29           H  
ATOM   4890 2HD2 LEU A 311      30.229 -29.671  -0.799  1.00  1.29           H  
ATOM   4891 3HD2 LEU A 311      28.517 -29.653  -0.443  1.00  1.29           H  
ATOM   4892  N   ALA A 312      26.373 -27.285  -4.056  1.00  1.14           N  
ATOM   4893  CA  ALA A 312      26.091 -26.208  -4.990  1.00  1.14           C  
ATOM   4894  C   ALA A 312      26.718 -24.943  -4.465  1.00  1.14           C  
ATOM   4895  O   ALA A 312      26.831 -24.761  -3.267  1.00  1.14           O  
ATOM   4896  CB  ALA A 312      24.599 -26.012  -5.149  1.00  1.14           C  
ATOM   4897  H   ALA A 312      25.577 -27.748  -3.608  1.00  1.14           H  
ATOM   4898  HA  ALA A 312      26.540 -26.451  -5.945  1.00  1.14           H  
ATOM   4899 1HB  ALA A 312      24.405 -25.198  -5.851  1.00  1.14           H  
ATOM   4900 2HB  ALA A 312      24.162 -26.939  -5.523  1.00  1.14           H  
ATOM   4901 3HB  ALA A 312      24.154 -25.768  -4.180  1.00  1.14           H  
ATOM   4902  N   ASN A 313      27.125 -24.028  -5.317  1.00  1.05           N  
ATOM   4903  CA  ASN A 313      27.708 -22.794  -4.785  1.00  1.05           C  
ATOM   4904  C   ASN A 313      26.750 -21.961  -3.935  1.00  1.05           C  
ATOM   4905  O   ASN A 313      27.182 -21.223  -3.039  1.00  1.05           O  
ATOM   4906  CB  ASN A 313      28.331 -22.015  -5.895  1.00  1.05           C  
ATOM   4907  CG  ASN A 313      29.616 -22.663  -6.228  1.00  1.05           C  
ATOM   4908  OD1 ASN A 313      30.113 -23.348  -5.328  1.00  1.05           O  
ATOM   4909  ND2 ASN A 313      30.148 -22.504  -7.409  1.00  1.05           N  
ATOM   4910  H   ASN A 313      27.038 -24.170  -6.314  1.00  1.05           H  
ATOM   4911  HA  ASN A 313      28.518 -23.077  -4.120  1.00  1.05           H  
ATOM   4912 1HB  ASN A 313      27.672 -22.025  -6.761  1.00  1.05           H  
ATOM   4913 2HB  ASN A 313      28.495 -20.977  -5.598  1.00  1.05           H  
ATOM   4914 1HD2 ASN A 313      31.014 -22.942  -7.642  1.00  1.05           H  
ATOM   4915 2HD2 ASN A 313      29.669 -21.924  -8.085  1.00  1.05           H  
ATOM   4916  N   SER A 314      25.463 -22.108  -4.186  1.00  0.99           N  
ATOM   4917  CA  SER A 314      24.446 -21.387  -3.454  1.00  0.99           C  
ATOM   4918  C   SER A 314      23.141 -22.141  -3.495  1.00  0.99           C  
ATOM   4919  O   SER A 314      22.977 -23.087  -4.268  1.00  0.99           O  
ATOM   4920  CB  SER A 314      24.256 -20.011  -4.030  1.00  0.99           C  
ATOM   4921  OG  SER A 314      23.705 -20.081  -5.296  1.00  0.99           O  
ATOM   4922  H   SER A 314      25.187 -22.739  -4.921  1.00  0.99           H  
ATOM   4923  HA  SER A 314      24.746 -21.296  -2.416  1.00  0.99           H  
ATOM   4924 1HB  SER A 314      23.600 -19.445  -3.395  1.00  0.99           H  
ATOM   4925 2HB  SER A 314      25.218 -19.497  -4.066  1.00  0.99           H  
ATOM   4926  HG  SER A 314      22.971 -20.691  -5.209  1.00  0.99           H  
ATOM   4927  N   PHE A 315      22.209 -21.715  -2.658  1.00  0.95           N  
ATOM   4928  CA  PHE A 315      20.890 -22.309  -2.691  1.00  0.95           C  
ATOM   4929  C   PHE A 315      19.838 -21.253  -2.879  1.00  0.95           C  
ATOM   4930  O   PHE A 315      19.962 -20.117  -2.413  1.00  0.95           O
[truncated: 851,411 more chars]
