# Supplementary material for: Pan-kinome of Legionella expanded by a bioinformatics survey
Source: Sci Rep. 2022 Dec 16;12:21782. doi: 10.1038/s41598-022-26109-x (PMC9758233; doi:10.1038/s41598-022-26109-x)
Supplement: Supplementary file 9 — Supplementary Information 9. [file 41598_2022_26109_MOESM9_ESM.zip › S15 - Data - 3D structure models of novel kinases/pdb - whole proteins - RoseTTAFold/Lani_1194.pdb]

ATOM      1  N   MET A   1       2.966   0.022   6.414  1.00 10.76           N  
ATOM      2  CA  MET A   1       3.118   1.086   5.432  1.00 10.76           C  
ATOM      3  C   MET A   1       2.114   0.976   4.300  1.00 10.76           C  
ATOM      4  O   MET A   1       1.927  -0.089   3.709  1.00 10.76           O  
ATOM      5  CB  MET A   1       4.538   1.120   4.871  1.00 10.76           C  
ATOM      6  CG  MET A   1       4.761   2.230   3.842  1.00 10.76           C  
ATOM      7  SD  MET A   1       4.609   3.887   4.542  1.00 10.76           S  
ATOM      8  CE  MET A   1       4.203   4.809   3.068  1.00 10.76           C  
ATOM      9 1H   MET A   1       3.766  -0.592   6.373  1.00 10.76           H  
ATOM     10 2H   MET A   1       2.892   0.422   7.338  1.00 10.76           H  
ATOM     11 3H   MET A   1       2.128  -0.502   6.205  1.00 10.76           H  
ATOM     12  HA  MET A   1       2.933   2.036   5.933  1.00 10.76           H  
ATOM     13 1HB  MET A   1       5.250   1.264   5.682  1.00 10.76           H  
ATOM     14 2HB  MET A   1       4.767   0.167   4.395  1.00 10.76           H  
ATOM     15 1HG  MET A   1       5.762   2.129   3.422  1.00 10.76           H  
ATOM     16 2HG  MET A   1       4.047   2.131   3.027  1.00 10.76           H  
ATOM     17 1HE  MET A   1       4.067   5.858   3.321  1.00 10.76           H  
ATOM     18 2HE  MET A   1       5.005   4.709   2.339  1.00 10.76           H  
ATOM     19 3HE  MET A   1       3.283   4.416   2.649  1.00 10.76           H  
ATOM     20  N   HIS A   2       1.464   2.092   4.010  1.00 10.56           N  
ATOM     21  CA  HIS A   2       0.489   2.184   2.933  1.00 10.56           C  
ATOM     22  C   HIS A   2       0.404   3.626   2.465  1.00 10.56           C  
ATOM     23  O   HIS A   2       0.574   4.558   3.254  1.00 10.56           O  
ATOM     24  CB  HIS A   2      -0.885   1.640   3.370  1.00 10.56           C  
ATOM     25  CG  HIS A   2      -1.922   1.552   2.260  1.00 10.56           C  
ATOM     26  ND1 HIS A   2      -2.761   2.594   1.942  1.00 10.56           N  
ATOM     27  CD2 HIS A   2      -2.222   0.553   1.399  1.00 10.56           C  
ATOM     28  CE1 HIS A   2      -3.549   2.243   0.948  1.00 10.56           C  
ATOM     29  NE2 HIS A   2      -3.247   1.001   0.592  1.00 10.56           N  
ATOM     30  H   HIS A   2       1.662   2.930   4.540  1.00 10.56           H  
ATOM     31  HA  HIS A   2       0.822   1.588   2.084  1.00 10.56           H  
ATOM     32 1HB  HIS A   2      -0.766   0.645   3.796  1.00 10.56           H  
ATOM     33 2HB  HIS A   2      -1.293   2.285   4.150  1.00 10.56           H  
ATOM     34  HD1 HIS A   2      -2.800   3.489   2.409  1.00 10.56           H  
ATOM     35  HD2 HIS A   2      -1.820  -0.452   1.267  1.00 10.56           H  
ATOM     36  HE1 HIS A   2      -4.288   2.947   0.565  1.00 10.56           H  
ATOM     37  N   MET A   3       0.192   3.794   1.169  1.00 10.25           N  
ATOM     38  CA  MET A   3       0.065   5.104   0.561  1.00 10.25           C  
ATOM     39  C   MET A   3      -0.837   5.020  -0.656  1.00 10.25           C  
ATOM     40  O   MET A   3      -0.799   4.042  -1.401  1.00 10.25           O  
ATOM     41  CB  MET A   3       1.452   5.619   0.173  1.00 10.25           C  
ATOM     42  CG  MET A   3       1.509   7.019  -0.401  1.00 10.25           C  
ATOM     43  SD  MET A   3       0.926   8.241   0.761  1.00 10.25           S  
ATOM     44  CE  MET A   3       2.087   8.032   2.096  1.00 10.25           C  
ATOM     45  H   MET A   3       0.078   2.977   0.588  1.00 10.25           H  
ATOM     46  HA  MET A   3      -0.394   5.784   1.278  1.00 10.25           H  
ATOM     47 1HB  MET A   3       2.090   5.613   1.045  1.00 10.25           H  
ATOM     48 2HB  MET A   3       1.894   4.945  -0.560  1.00 10.25           H  
ATOM     49 1HG  MET A   3       2.537   7.258  -0.663  1.00 10.25           H  
ATOM     50 2HG  MET A   3       0.906   7.080  -1.307  1.00 10.25           H  
ATOM     51 1HE  MET A   3       1.853   8.732   2.896  1.00 10.25           H  
ATOM     52 2HE  MET A   3       2.013   7.011   2.477  1.00 10.25           H  
ATOM     53 3HE  MET A   3       3.098   8.215   1.734  1.00 10.25           H  
ATOM     54  N   MET A   4      -1.640   6.050  -0.856  1.00  9.83           N  
ATOM     55  CA  MET A   4      -2.521   6.145  -2.007  1.00  9.83           C  
ATOM     56  C   MET A   4      -2.898   7.592  -2.287  1.00  9.83           C  
ATOM     57  O   MET A   4      -3.456   8.271  -1.428  1.00  9.83           O  
ATOM     58  CB  MET A   4      -3.752   5.293  -1.747  1.00  9.83           C  
ATOM     59  CG  MET A   4      -4.824   5.330  -2.822  1.00  9.83           C  
ATOM     60  SD  MET A   4      -6.265   4.327  -2.375  1.00  9.83           S  
ATOM     61  CE  MET A   4      -5.585   2.687  -2.515  1.00  9.83           C  
ATOM     62  H   MET A   4      -1.624   6.811  -0.195  1.00  9.83           H  
ATOM     63  HA  MET A   4      -1.995   5.761  -2.881  1.00  9.83           H  
ATOM     64 1HB  MET A   4      -3.434   4.251  -1.701  1.00  9.83           H  
ATOM     65 2HB  MET A   4      -4.151   5.509  -0.786  1.00  9.83           H  
ATOM     66 1HG  MET A   4      -5.150   6.360  -2.987  1.00  9.83           H  
ATOM     67 2HG  MET A   4      -4.412   4.950  -3.756  1.00  9.83           H  
ATOM     68 1HE  MET A   4      -6.349   1.953  -2.270  1.00  9.83           H  
ATOM     69 2HE  MET A   4      -5.238   2.524  -3.536  1.00  9.83           H  
ATOM     70 3HE  MET A   4      -4.745   2.579  -1.832  1.00  9.83           H  
ATOM     71  N   VAL A   5      -2.593   8.054  -3.496  1.00  9.34           N  
ATOM     72  CA  VAL A   5      -2.889   9.425  -3.902  1.00  9.34           C  
ATOM     73  C   VAL A   5      -3.679   9.451  -5.215  1.00  9.34           C  
ATOM     74  O   VAL A   5      -4.842   9.839  -5.265  1.00  9.34           O  
ATOM     75  CB  VAL A   5      -1.553  10.200  -4.066  1.00  9.34           C  
ATOM     76  CG1 VAL A   5      -1.780  11.620  -4.532  1.00  9.34           C  
ATOM     77  CG2 VAL A   5      -0.819  10.227  -2.739  1.00  9.34           C  
ATOM     78  H   VAL A   5      -2.140   7.431  -4.149  1.00  9.34           H  
ATOM     79  HA  VAL A   5      -3.484   9.900  -3.122  1.00  9.34           H  
ATOM     80  HB  VAL A   5      -0.945   9.704  -4.816  1.00  9.34           H  
ATOM     81 1HG1 VAL A   5      -0.820  12.121  -4.643  1.00  9.34           H  
ATOM     82 2HG1 VAL A   5      -2.300  11.625  -5.486  1.00  9.34           H  
ATOM     83 3HG1 VAL A   5      -2.360  12.146  -3.798  1.00  9.34           H  
ATOM     84 1HG2 VAL A   5       0.121  10.767  -2.854  1.00  9.34           H  
ATOM     85 2HG2 VAL A   5      -1.441  10.739  -2.019  1.00  9.34           H  
ATOM     86 3HG2 VAL A   5      -0.610   9.219  -2.394  1.00  9.34           H  
ATOM     87  N   ASN A   6      -3.041   8.988  -6.277  1.00  8.79           N  
ATOM     88  CA  ASN A   6      -3.596   8.998  -7.628  1.00  8.79           C  
ATOM     89  C   ASN A   6      -4.129  10.392  -8.023  1.00  8.79           C  
ATOM     90  O   ASN A   6      -3.520  11.419  -7.712  1.00  8.79           O  
ATOM     91  CB  ASN A   6      -4.693   7.945  -7.736  1.00  8.79           C  
ATOM     92  CG  ASN A   6      -4.193   6.553  -7.445  1.00  8.79           C  
ATOM     93  OD1 ASN A   6      -3.153   6.119  -7.956  1.00  8.79           O  
ATOM     94  ND2 ASN A   6      -4.926   5.842  -6.622  1.00  8.79           N  
ATOM     95  H   ASN A   6      -2.098   8.652  -6.159  1.00  8.79           H  
ATOM     96  HA  ASN A   6      -2.798   8.746  -8.328  1.00  8.79           H  
ATOM     97 1HB  ASN A   6      -5.522   8.182  -7.064  1.00  8.79           H  
ATOM     98 2HB  ASN A   6      -5.086   7.931  -8.750  1.00  8.79           H  
ATOM     99 1HD2 ASN A   6      -4.653   4.908  -6.388  1.00  8.79           H  
ATOM    100 2HD2 ASN A   6      -5.762   6.233  -6.234  1.00  8.79           H  
ATOM    101  N   ASN A   7      -5.302  10.447  -8.656  1.00  8.26           N  
ATOM    102  CA  ASN A   7      -5.864  11.713  -9.131  1.00  8.26           C  
ATOM    103  C   ASN A   7      -6.676  12.471  -8.089  1.00  8.26           C  
ATOM    104  O   ASN A   7      -7.868  12.738  -8.280  1.00  8.26           O  
ATOM    105  CB  ASN A   7      -6.697  11.430 -10.364  1.00  8.26           C  
ATOM    106  CG  ASN A   7      -7.195  12.654 -11.073  1.00  8.26           C  
ATOM    107  OD1 ASN A   7      -6.768  13.795 -10.820  1.00  8.26           O  
ATOM    108  ND2 ASN A   7      -8.112  12.411 -11.980  1.00  8.26           N  
ATOM    109  H   ASN A   7      -5.807   9.598  -8.849  1.00  8.26           H  
ATOM    110  HA  ASN A   7      -5.034  12.360  -9.418  1.00  8.26           H  
ATOM    111 1HB  ASN A   7      -6.110  10.837 -11.065  1.00  8.26           H  
ATOM    112 2HB  ASN A   7      -7.560  10.828 -10.074  1.00  8.26           H  
ATOM    113 1HD2 ASN A   7      -8.557  13.163 -12.509  1.00  8.26           H  
ATOM    114 2HD2 ASN A   7      -8.416  11.475 -12.144  1.00  8.26           H  
ATOM    115  N   CYS A   8      -5.989  12.919  -7.049  1.00  7.77           N  
ATOM    116  CA  CYS A   8      -6.642  13.599  -5.937  1.00  7.77           C  
ATOM    117  C   CYS A   8      -7.331  14.906  -6.283  1.00  7.77           C  
ATOM    118  O   CYS A   8      -8.390  15.206  -5.737  1.00  7.77           O  
ATOM    119  CB  CYS A   8      -5.653  13.889  -4.825  1.00  7.77           C  
ATOM    120  SG  CYS A   8      -5.143  12.474  -3.922  1.00  7.77           S  
ATOM    121  H   CYS A   8      -4.996  12.675  -7.020  1.00  7.77           H  
ATOM    122  HA  CYS A   8      -7.389  12.914  -5.535  1.00  7.77           H  
ATOM    123 1HB  CYS A   8      -4.763  14.352  -5.247  1.00  7.77           H  
ATOM    124 2HB  CYS A   8      -6.091  14.599  -4.126  1.00  7.77           H  
ATOM    125  HG  CYS A   8      -5.027  11.616  -4.964  1.00  7.77           H  
ATOM    126  N   SER A   9      -6.755  15.706  -7.173  1.00  7.37           N  
ATOM    127  CA  SER A   9      -7.382  16.997  -7.427  1.00  7.37           C  
ATOM    128  C   SER A   9      -8.784  16.846  -8.005  1.00  7.37           C  
ATOM    129  O   SER A   9      -9.724  17.493  -7.539  1.00  7.37           O  
ATOM    130  CB  SER A   9      -6.529  17.817  -8.374  1.00  7.37           C  
ATOM    131  OG  SER A   9      -5.303  18.163  -7.782  1.00  7.37           O  
ATOM    132  H   SER A   9      -5.902  15.431  -7.638  1.00  7.37           H  
ATOM    133  HA  SER A   9      -7.462  17.530  -6.479  1.00  7.37           H  
ATOM    134 1HB  SER A   9      -6.348  17.246  -9.285  1.00  7.37           H  
ATOM    135 2HB  SER A   9      -7.068  18.720  -8.656  1.00  7.37           H  
ATOM    136  HG  SER A   9      -4.848  18.720  -8.420  1.00  7.37           H  
ATOM    137  N   GLU A  10      -8.947  15.941  -8.964  1.00  7.06           N  
ATOM    138  CA  GLU A  10     -10.249  15.761  -9.587  1.00  7.06           C  
ATOM    139  C   GLU A  10     -11.183  15.036  -8.639  1.00  7.06           C  
ATOM    140  O   GLU A  10     -12.355  15.398  -8.514  1.00  7.06           O  
ATOM    141  CB  GLU A  10     -10.122  15.000 -10.899  1.00  7.06           C  
ATOM    142  CG  GLU A  10     -11.402  14.890 -11.700  1.00  7.06           C  
ATOM    143  CD  GLU A  10     -11.212  14.283 -13.092  1.00  7.06           C  
ATOM    144  OE1 GLU A  10     -10.109  13.910 -13.438  1.00  7.06           O  
ATOM    145  OE2 GLU A  10     -12.192  14.201 -13.817  1.00  7.06           O  
ATOM    146  H   GLU A  10      -8.155  15.396  -9.283  1.00  7.06           H  
ATOM    147  HA  GLU A  10     -10.672  16.743  -9.797  1.00  7.06           H  
ATOM    148 1HB  GLU A  10      -9.346  15.447 -11.518  1.00  7.06           H  
ATOM    149 2HB  GLU A  10      -9.819  13.991 -10.662  1.00  7.06           H  
ATOM    150 1HG  GLU A  10     -12.085  14.260 -11.137  1.00  7.06           H  
ATOM    151 2HG  GLU A  10     -11.850  15.878 -11.789  1.00  7.06           H  
ATOM    152  N   GLN A  11     -10.665  14.019  -7.947  1.00  6.80           N  
ATOM    153  CA  GLN A  11     -11.488  13.246  -7.036  1.00  6.80           C  
ATOM    154  C   GLN A  11     -12.080  14.108  -5.931  1.00  6.80           C  
ATOM    155  O   GLN A  11     -13.259  13.979  -5.601  1.00  6.80           O  
ATOM    156  CB  GLN A  11     -10.648  12.116  -6.450  1.00  6.80           C  
ATOM    157  CG  GLN A  11     -10.349  10.975  -7.446  1.00  6.80           C  
ATOM    158  CD  GLN A  11      -9.402   9.911  -6.889  1.00  6.80           C  
ATOM    159  OE1 GLN A  11      -8.368  10.207  -6.295  1.00  6.80           O  
ATOM    160  NE2 GLN A  11      -9.764   8.642  -7.077  1.00  6.80           N  
ATOM    161  H   GLN A  11      -9.684  13.755  -8.066  1.00  6.80           H  
ATOM    162  HA  GLN A  11     -12.311  12.813  -7.604  1.00  6.80           H  
ATOM    163 1HB  GLN A  11      -9.684  12.531  -6.164  1.00  6.80           H  
ATOM    164 2HB  GLN A  11     -11.094  11.750  -5.555  1.00  6.80           H  
ATOM    165 1HG  GLN A  11     -11.287  10.484  -7.704  1.00  6.80           H  
ATOM    166 2HG  GLN A  11      -9.905  11.397  -8.344  1.00  6.80           H  
ATOM    167 1HE2 GLN A  11      -9.185   7.905  -6.732  1.00  6.80           H  
ATOM    168 2HE2 GLN A  11     -10.635   8.417  -7.566  1.00  6.80           H  
ATOM    169  N   VAL A  12     -11.290  15.034  -5.405  1.00  6.52           N  
ATOM    170  CA  VAL A  12     -11.765  15.936  -4.376  1.00  6.52           C  
ATOM    171  C   VAL A  12     -12.740  16.966  -4.950  1.00  6.52           C  
ATOM    172  O   VAL A  12     -13.794  17.228  -4.368  1.00  6.52           O  
ATOM    173  CB  VAL A  12     -10.583  16.596  -3.665  1.00  6.52           C  
ATOM    174  CG1 VAL A  12     -11.086  17.668  -2.727  1.00  6.52           C  
ATOM    175  CG2 VAL A  12      -9.806  15.497  -2.872  1.00  6.52           C  
ATOM    176  H   VAL A  12     -10.315  15.101  -5.700  1.00  6.52           H  
ATOM    177  HA  VAL A  12     -12.293  15.344  -3.630  1.00  6.52           H  
ATOM    178  HB  VAL A  12      -9.920  17.060  -4.401  1.00  6.52           H  
ATOM    179 1HG1 VAL A  12     -10.239  18.130  -2.211  1.00  6.52           H  
ATOM    180 2HG1 VAL A  12     -11.621  18.424  -3.299  1.00  6.52           H  
ATOM    181 3HG1 VAL A  12     -11.750  17.226  -2.007  1.00  6.52           H  
ATOM    182 1HG2 VAL A  12      -8.952  15.946  -2.360  1.00  6.52           H  
ATOM    183 2HG2 VAL A  12     -10.459  15.037  -2.137  1.00  6.52           H  
ATOM    184 3HG2 VAL A  12      -9.447  14.729  -3.554  1.00  6.52           H  
ATOM    185  N   CYS A  13     -12.435  17.531  -6.119  1.00  6.19           N  
ATOM    186  CA  CYS A  13     -13.341  18.511  -6.714  1.00  6.19           C  
ATOM    187  C   CYS A  13     -14.719  17.909  -7.002  1.00  6.19           C  
ATOM    188  O   CYS A  13     -15.737  18.598  -6.906  1.00  6.19           O  
ATOM    189  CB  CYS A  13     -12.767  19.050  -8.018  1.00  6.19           C  
ATOM    190  SG  CYS A  13     -11.298  20.071  -7.802  1.00  6.19           S  
ATOM    191  H   CYS A  13     -11.559  17.313  -6.598  1.00  6.19           H  
ATOM    192  HA  CYS A  13     -13.457  19.338  -6.016  1.00  6.19           H  
ATOM    193 1HB  CYS A  13     -12.504  18.213  -8.669  1.00  6.19           H  
ATOM    194 2HB  CYS A  13     -13.522  19.642  -8.530  1.00  6.19           H  
ATOM    195  HG  CYS A  13     -10.489  19.038  -7.471  1.00  6.19           H  
ATOM    196  N   LYS A  14     -14.743  16.619  -7.330  1.00  5.79           N  
ATOM    197  CA  LYS A  14     -15.951  15.872  -7.654  1.00  5.79           C  
ATOM    198  C   LYS A  14     -16.434  14.966  -6.514  1.00  5.79           C  
ATOM    199  O   LYS A  14     -17.170  14.005  -6.750  1.00  5.79           O  
ATOM    200  CB  LYS A  14     -15.717  15.064  -8.921  1.00  5.79           C  
ATOM    201  CG  LYS A  14     -15.481  15.947 -10.139  1.00  5.79           C  
ATOM    202  CD  LYS A  14     -15.270  15.150 -11.403  1.00  5.79           C  
ATOM    203  CE  LYS A  14     -15.088  16.081 -12.595  1.00  5.79           C  
ATOM    204  NZ  LYS A  14     -14.787  15.346 -13.845  1.00  5.79           N  
ATOM    205  H   LYS A  14     -13.853  16.124  -7.415  1.00  5.79           H  
ATOM    206  HA  LYS A  14     -16.745  16.589  -7.852  1.00  5.79           H  
ATOM    207 1HB  LYS A  14     -14.837  14.428  -8.786  1.00  5.79           H  
ATOM    208 2HB  LYS A  14     -16.571  14.418  -9.113  1.00  5.79           H  
ATOM    209 1HG  LYS A  14     -16.327  16.620 -10.273  1.00  5.79           H  
ATOM    210 2HG  LYS A  14     -14.585  16.547  -9.963  1.00  5.79           H  
ATOM    211 1HD  LYS A  14     -14.389  14.523 -11.299  1.00  5.79           H  
ATOM    212 2HD  LYS A  14     -16.131  14.509 -11.581  1.00  5.79           H  
ATOM    213 1HE  LYS A  14     -16.006  16.648 -12.733  1.00  5.79           H  
ATOM    214 2HE  LYS A  14     -14.271  16.774 -12.390  1.00  5.79           H  
ATOM    215 1HZ  LYS A  14     -14.680  15.998 -14.603  1.00  5.79           H  
ATOM    216 2HZ  LYS A  14     -13.902  14.828 -13.731  1.00  5.79           H  
ATOM    217 3HZ  LYS A  14     -15.530  14.703 -14.057  1.00  5.79           H  
ATOM    218  N   LYS A  15     -16.015  15.269  -5.287  1.00  5.38           N  
ATOM    219  CA  LYS A  15     -16.378  14.506  -4.094  1.00  5.38           C  
ATOM    220  C   LYS A  15     -17.870  14.463  -3.810  1.00  5.38           C  
ATOM    221  O   LYS A  15     -18.594  15.430  -4.059  1.00  5.38           O  
ATOM    222  CB  LYS A  15     -15.728  15.163  -2.882  1.00  5.38           C  
ATOM    223  CG  LYS A  15     -16.359  16.569  -2.613  1.00  5.38           C  
ATOM    224  CD  LYS A  15     -15.675  17.330  -1.511  1.00  5.38           C  
ATOM    225  CE  LYS A  15     -16.309  18.676  -1.256  1.00  5.38           C  
ATOM    226  NZ  LYS A  15     -16.124  19.596  -2.412  1.00  5.38           N  
ATOM    227  H   LYS A  15     -15.385  16.062  -5.158  1.00  5.38           H  
ATOM    228  HA  LYS A  15     -16.022  13.485  -4.217  1.00  5.38           H  
ATOM    229 1HB  LYS A  15     -15.877  14.538  -2.001  1.00  5.38           H  
ATOM    230 2HB  LYS A  15     -14.661  15.264  -3.042  1.00  5.38           H  
ATOM    231 1HG  LYS A  15     -16.296  17.160  -3.532  1.00  5.38           H  
ATOM    232 2HG  LYS A  15     -17.408  16.445  -2.357  1.00  5.38           H  
ATOM    233 1HD  LYS A  15     -15.713  16.746  -0.612  1.00  5.38           H  
ATOM    234 2HD  LYS A  15     -14.640  17.506  -1.798  1.00  5.38           H  
ATOM    235 1HE  LYS A  15     -17.373  18.543  -1.073  1.00  5.38           H  
ATOM    236 2HE  LYS A  15     -15.849  19.121  -0.373  1.00  5.38           H  
ATOM    237 1HZ  LYS A  15     -16.552  20.484  -2.216  1.00  5.38           H  
ATOM    238 2HZ  LYS A  15     -15.135  19.729  -2.585  1.00  5.38           H  
ATOM    239 3HZ  LYS A  15     -16.556  19.187  -3.232  1.00  5.38           H  
ATOM    240  N   ASN A  16     -18.316  13.372  -3.182  1.00  4.99           N  
ATOM    241  CA  ASN A  16     -19.703  13.229  -2.760  1.00  4.99           C  
ATOM    242  C   ASN A  16     -19.776  12.927  -1.261  1.00  4.99           C  
ATOM    243  O   ASN A  16     -19.826  11.765  -0.853  1.00  4.99           O  
ATOM    244  CB  ASN A  16     -20.371  12.129  -3.557  1.00  4.99           C  
ATOM    245  CG  ASN A  16     -20.426  12.429  -5.031  1.00  4.99           C  
ATOM    246  OD1 ASN A  16     -21.273  13.201  -5.495  1.00  4.99           O  
ATOM    247  ND2 ASN A  16     -19.527  11.834  -5.775  1.00  4.99           N  
ATOM    248  H   ASN A  16     -17.691  12.580  -3.032  1.00  4.99           H  
ATOM    249  HA  ASN A  16     -20.226  14.170  -2.934  1.00  4.99           H  
ATOM    250 1HB  ASN A  16     -19.815  11.205  -3.419  1.00  4.99           H  
ATOM    251 2HB  ASN A  16     -21.381  11.967  -3.185  1.00  4.99           H  
ATOM    252 1HD2 ASN A  16     -19.500  12.007  -6.761  1.00  4.99           H  
ATOM    253 2HD2 ASN A  16     -18.853  11.224  -5.357  1.00  4.99           H  
ATOM    254  N   ALA A  17     -19.710  13.976  -0.439  1.00  4.68           N  
ATOM    255  CA  ALA A  17     -19.685  13.828   1.020  1.00  4.68           C  
ATOM    256  C   ALA A  17     -20.987  13.236   1.553  1.00  4.68           C  
ATOM    257  O   ALA A  17     -22.063  13.515   1.017  1.00  4.68           O  
ATOM    258  CB  ALA A  17     -19.416  15.164   1.693  1.00  4.68           C  
ATOM    259  H   ALA A  17     -19.676  14.903  -0.843  1.00  4.68           H  
ATOM    260  HA  ALA A  17     -18.888  13.155   1.276  1.00  4.68           H  
ATOM    261 1HB  ALA A  17     -19.377  15.008   2.771  1.00  4.68           H  
ATOM    262 2HB  ALA A  17     -18.464  15.563   1.341  1.00  4.68           H  
ATOM    263 3HB  ALA A  17     -20.217  15.861   1.454  1.00  4.68           H  
ATOM    264  N   HIS A  18     -20.888  12.462   2.636  1.00  4.46           N  
ATOM    265  CA  HIS A  18     -22.061  11.918   3.315  1.00  4.46           C  
ATOM    266  C   HIS A  18     -22.468  12.796   4.501  1.00  4.46           C  
ATOM    267  O   HIS A  18     -21.792  12.837   5.540  1.00  4.46           O  
ATOM    268  CB  HIS A  18     -21.816  10.482   3.807  1.00  4.46           C  
ATOM    269  CG  HIS A  18     -21.650   9.439   2.722  1.00  4.46           C  
ATOM    270  ND1 HIS A  18     -22.730   8.777   2.166  1.00  4.46           N  
ATOM    271  CD2 HIS A  18     -20.555   8.930   2.116  1.00  4.46           C  
ATOM    272  CE1 HIS A  18     -22.297   7.913   1.269  1.00  4.46           C  
ATOM    273  NE2 HIS A  18     -20.988   7.986   1.225  1.00  4.46           N  
ATOM    274  H   HIS A  18     -19.970  12.252   3.021  1.00  4.46           H  
ATOM    275  HA  HIS A  18     -22.899  11.892   2.620  1.00  4.46           H  
ATOM    276 1HB  HIS A  18     -20.916  10.468   4.424  1.00  4.46           H  
ATOM    277 2HB  HIS A  18     -22.645  10.176   4.445  1.00  4.46           H  
ATOM    278  HD2 HIS A  18     -19.532   9.202   2.299  1.00  4.46           H  
ATOM    279  HE1 HIS A  18     -22.921   7.248   0.671  1.00  4.46           H  
ATOM    280  HE2 HIS A  18     -20.388   7.435   0.636  1.00  4.46           H  
ATOM    281  N   LYS A  19     -23.617  13.458   4.366  1.00  4.31           N  
ATOM    282  CA  LYS A  19     -24.103  14.405   5.370  1.00  4.31           C  
ATOM    283  C   LYS A  19     -24.375  13.764   6.725  1.00  4.31           C  
ATOM    284  O   LYS A  19     -24.339  14.428   7.760  1.00  4.31           O  
ATOM    285  CB  LYS A  19     -25.364  15.102   4.875  1.00  4.31           C  
ATOM    286  CG  LYS A  19     -25.125  16.064   3.722  1.00  4.31           C  
ATOM    287  CD  LYS A  19     -26.423  16.714   3.266  1.00  4.31           C  
ATOM    288  CE  LYS A  19     -26.187  17.676   2.112  1.00  4.31           C  
ATOM    289  NZ  LYS A  19     -27.456  18.292   1.637  1.00  4.31           N  
ATOM    290  H   LYS A  19     -24.137  13.347   3.504  1.00  4.31           H  
ATOM    291  HA  LYS A  19     -23.333  15.153   5.510  1.00  4.31           H  
ATOM    292 1HB  LYS A  19     -26.089  14.357   4.550  1.00  4.31           H  
ATOM    293 2HB  LYS A  19     -25.815  15.663   5.695  1.00  4.31           H  
ATOM    294 1HG  LYS A  19     -24.428  16.840   4.037  1.00  4.31           H  
ATOM    295 2HG  LYS A  19     -24.681  15.521   2.885  1.00  4.31           H  
ATOM    296 1HD  LYS A  19     -27.124  15.940   2.947  1.00  4.31           H  
ATOM    297 2HD  LYS A  19     -26.868  17.261   4.097  1.00  4.31           H  
ATOM    298 1HE  LYS A  19     -25.511  18.464   2.439  1.00  4.31           H  
ATOM    299 2HE  LYS A  19     -25.725  17.135   1.285  1.00  4.31           H  
ATOM    300 1HZ  LYS A  19     -27.259  18.923   0.873  1.00  4.31           H  
ATOM    301 2HZ  LYS A  19     -28.085  17.567   1.322  1.00  4.31           H  
ATOM    302 3HZ  LYS A  19     -27.885  18.804   2.394  1.00  4.31           H  
ATOM    303  N   SER A  20     -24.616  12.457   6.726  1.00  4.17           N  
ATOM    304  CA  SER A  20     -24.891  11.720   7.951  1.00  4.17           C  
ATOM    305  C   SER A  20     -23.711  11.742   8.933  1.00  4.17           C  
ATOM    306  O   SER A  20     -23.893  11.457  10.122  1.00  4.17           O  
ATOM    307  CB  SER A  20     -25.234  10.282   7.616  1.00  4.17           C  
ATOM    308  OG  SER A  20     -24.122   9.622   7.078  1.00  4.17           O  
ATOM    309  H   SER A  20     -24.617  11.967   5.845  1.00  4.17           H  
ATOM    310  HA  SER A  20     -25.750  12.181   8.439  1.00  4.17           H  
ATOM    311 1HB  SER A  20     -25.560   9.769   8.522  1.00  4.17           H  
ATOM    312 2HB  SER A  20     -26.059  10.253   6.908  1.00  4.17           H  
ATOM    313  HG  SER A  20     -23.382   9.855   7.648  1.00  4.17           H  
ATOM    314  N   SER A  21     -22.500  12.056   8.437  1.00  3.95           N  
ATOM    315  CA  SER A  21     -21.313  12.127   9.282  1.00  3.95           C  
ATOM    316  C   SER A  21     -21.175  13.472  10.010  1.00  3.95           C  
ATOM    317  O   SER A  21     -20.364  13.612  10.941  1.00  3.95           O  
ATOM    318  CB  SER A  21     -20.073  11.789   8.475  1.00  3.95           C  
ATOM    319  OG  SER A  21     -19.788  12.735   7.472  1.00  3.95           O  
ATOM    320  H   SER A  21     -22.398  12.289   7.446  1.00  3.95           H  
ATOM    321  HA  SER A  21     -21.403  11.360  10.044  1.00  3.95           H  
ATOM    322 1HB  SER A  21     -19.215  11.702   9.145  1.00  3.95           H  
ATOM    323 2HB  SER A  21     -20.221  10.818   8.016  1.00  3.95           H  
ATOM    324  HG  SER A  21     -20.629  12.859   6.954  1.00  3.95           H  
ATOM    325  N   PHE A  22     -22.005  14.459   9.657  1.00  3.58           N  
ATOM    326  CA  PHE A  22     -21.872  15.771  10.276  1.00  3.58           C  
ATOM    327  C   PHE A  22     -22.588  15.813  11.619  1.00  3.58           C  
ATOM    328  O   PHE A  22     -23.591  16.505  11.802  1.00  3.58           O  
ATOM    329  CB  PHE A  22     -22.421  16.859   9.356  1.00  3.58           C  
ATOM    330  CG  PHE A  22     -21.628  17.036   8.089  1.00  3.58           C  
ATOM    331  CD1 PHE A  22     -20.240  16.993   8.108  1.00  3.58           C  
ATOM    332  CD2 PHE A  22     -22.265  17.265   6.883  1.00  3.58           C  
ATOM    333  CE1 PHE A  22     -19.516  17.168   6.949  1.00  3.58           C  
ATOM    334  CE2 PHE A  22     -21.540  17.439   5.717  1.00  3.58           C  
ATOM    335  CZ  PHE A  22     -20.169  17.390   5.751  1.00  3.58           C  
ATOM    336  H   PHE A  22     -22.718  14.319   8.941  1.00  3.58           H  
ATOM    337  HA  PHE A  22     -20.812  15.967  10.446  1.00  3.58           H  
ATOM    338 1HB  PHE A  22     -23.448  16.612   9.081  1.00  3.58           H  
ATOM    339 2HB  PHE A  22     -22.441  17.809   9.884  1.00  3.58           H  
ATOM    340  HD1 PHE A  22     -19.723  16.817   9.053  1.00  3.58           H  
ATOM    341  HD2 PHE A  22     -23.356  17.304   6.860  1.00  3.58           H  
ATOM    342  HE1 PHE A  22     -18.428  17.133   6.983  1.00  3.58           H  
ATOM    343  HE2 PHE A  22     -22.054  17.617   4.774  1.00  3.58           H  
ATOM    344  HZ  PHE A  22     -19.604  17.531   4.837  1.00  3.58           H  
ATOM    345  N   ARG A  23     -22.045  15.043  12.553  1.00  3.07           N  
ATOM    346  CA  ARG A  23     -22.566  14.886  13.892  1.00  3.07           C  
ATOM    347  C   ARG A  23     -21.381  14.873  14.822  1.00  3.07           C  
ATOM    348  O   ARG A  23     -21.513  15.018  16.037  1.00  3.07           O  
ATOM    349  CB  ARG A  23     -23.359  13.587  14.025  1.00  3.07           C  
ATOM    350  CG  ARG A  23     -22.531  12.296  13.896  1.00  3.07           C  
ATOM    351  CD  ARG A  23     -23.390  11.067  13.993  1.00  3.07           C  
ATOM    352  NE  ARG A  23     -22.599   9.837  13.950  1.00  3.07           N  
ATOM    353  CZ  ARG A  23     -22.263   9.167  12.816  1.00  3.07           C  
ATOM    354  NH1 ARG A  23     -22.646   9.572  11.625  1.00  3.07           N  
ATOM    355  NH2 ARG A  23     -21.536   8.078  12.882  1.00  3.07           N  
ATOM    356  H   ARG A  23     -21.202  14.528  12.296  1.00  3.07           H  
ATOM    357  HA  ARG A  23     -23.209  15.731  14.136  1.00  3.07           H  
ATOM    358 1HB  ARG A  23     -23.859  13.563  14.990  1.00  3.07           H  
ATOM    359 2HB  ARG A  23     -24.131  13.556  13.254  1.00  3.07           H  
ATOM    360 1HG  ARG A  23     -22.020  12.284  12.931  1.00  3.07           H  
ATOM    361 2HG  ARG A  23     -21.794  12.250  14.699  1.00  3.07           H  
ATOM    362 1HD  ARG A  23     -23.940  11.081  14.933  1.00  3.07           H  
ATOM    363 2HD  ARG A  23     -24.090  11.048  13.157  1.00  3.07           H  
ATOM    364  HE  ARG A  23     -22.243   9.463  14.856  1.00  3.07           H  
ATOM    365 1HH1 ARG A  23     -23.208  10.420  11.482  1.00  3.07           H  
ATOM    366 2HH1 ARG A  23     -22.373   9.041  10.819  1.00  3.07           H  
ATOM    367 1HH2 ARG A  23     -21.229   7.692  13.771  1.00  3.07           H  
ATOM    368 2HH2 ARG A  23     -21.281   7.589  12.044  1.00  3.07           H  
ATOM    369  N   ASP A  24     -20.204  14.708  14.221  1.00  2.54           N  
ATOM    370  CA  ASP A  24     -18.979  14.609  15.014  1.00  2.54           C  
ATOM    371  C   ASP A  24     -17.865  15.500  14.422  1.00  2.54           C  
ATOM    372  O   ASP A  24     -17.147  15.062  13.516  1.00  2.54           O  
ATOM    373  CB  ASP A  24     -18.489  13.156  15.092  1.00  2.54           C  
ATOM    374  CG  ASP A  24     -17.284  12.977  16.043  1.00  2.54           C  
ATOM    375  OD1 ASP A  24     -16.845  13.945  16.611  1.00  2.54           O  
ATOM    376  OD2 ASP A  24     -16.833  11.874  16.192  1.00  2.54           O  
ATOM    377  H   ASP A  24     -20.196  14.592  13.200  1.00  2.54           H  
ATOM    378  HA  ASP A  24     -19.216  14.903  16.027  1.00  2.54           H  
ATOM    379 1HB  ASP A  24     -19.303  12.515  15.437  1.00  2.54           H  
ATOM    380 2HB  ASP A  24     -18.203  12.815  14.094  1.00  2.54           H  
ATOM    381  N   PRO A  25     -17.636  16.717  14.959  1.00  2.08           N  
ATOM    382  CA  PRO A  25     -16.746  17.741  14.431  1.00  2.08           C  
ATOM    383  C   PRO A  25     -15.281  17.402  14.673  1.00  2.08           C  
ATOM    384  O   PRO A  25     -14.581  18.058  15.453  1.00  2.08           O  
ATOM    385  CB  PRO A  25     -17.183  18.984  15.206  1.00  2.08           C  
ATOM    386  CG  PRO A  25     -17.634  18.448  16.545  1.00  2.08           C  
ATOM    387  CD  PRO A  25     -18.285  17.100  16.232  1.00  2.08           C  
ATOM    388  HA  PRO A  25     -16.940  17.862  13.355  1.00  2.08           H  
ATOM    389 1HB  PRO A  25     -16.342  19.688  15.290  1.00  2.08           H  
ATOM    390 2HB  PRO A  25     -17.984  19.505  14.660  1.00  2.08           H  
ATOM    391 1HG  PRO A  25     -16.772  18.347  17.220  1.00  2.08           H  
ATOM    392 2HG  PRO A  25     -18.331  19.154  17.023  1.00  2.08           H  
ATOM    393 1HD  PRO A  25     -18.011  16.389  17.031  1.00  2.08           H  
ATOM    394 2HD  PRO A  25     -19.376  17.207  16.106  1.00  2.08           H  
ATOM    395  N   GLY A  26     -14.825  16.393  13.946  1.00  1.74           N  
ATOM    396  CA  GLY A  26     -13.496  15.840  14.069  1.00  1.74           C  
ATOM    397  C   GLY A  26     -13.345  14.770  13.010  1.00  1.74           C  
ATOM    398  O   GLY A  26     -12.232  14.295  12.749  1.00  1.74           O  
ATOM    399  H   GLY A  26     -15.481  15.913  13.330  1.00  1.74           H  
ATOM    400 1HA  GLY A  26     -12.751  16.616  13.940  1.00  1.74           H  
ATOM    401 2HA  GLY A  26     -13.362  15.411  15.061  1.00  1.74           H  
ATOM    402  N   SER A  27     -14.469  14.434  12.360  1.00  1.55           N  
ATOM    403  CA  SER A  27     -14.430  13.453  11.272  1.00  1.55           C  
ATOM    404  C   SER A  27     -15.530  13.665  10.210  1.00  1.55           C  
ATOM    405  O   SER A  27     -16.649  14.077  10.511  1.00  1.55           O  
ATOM    406  CB  SER A  27     -14.512  12.037  11.834  1.00  1.55           C  
ATOM    407  OG  SER A  27     -14.423  11.083  10.808  1.00  1.55           O  
ATOM    408  H   SER A  27     -15.359  14.838  12.665  1.00  1.55           H  
ATOM    409  HA  SER A  27     -13.471  13.560  10.778  1.00  1.55           H  
ATOM    410 1HB  SER A  27     -13.695  11.888  12.538  1.00  1.55           H  
ATOM    411 2HB  SER A  27     -15.447  11.908  12.382  1.00  1.55           H  
ATOM    412  HG  SER A  27     -13.781  11.457  10.176  1.00  1.55           H  
ATOM    413  N   GLN A  28     -15.187  13.351   8.956  1.00  1.49           N  
ATOM    414  CA  GLN A  28     -16.114  13.433   7.815  1.00  1.49           C  
ATOM    415  C   GLN A  28     -16.021  12.212   6.904  1.00  1.49           C  
ATOM    416  O   GLN A  28     -14.934  11.738   6.584  1.00  1.49           O  
ATOM    417  CB  GLN A  28     -15.829  14.695   6.990  1.00  1.49           C  
ATOM    418  CG  GLN A  28     -16.721  14.891   5.761  1.00  1.49           C  
ATOM    419  CD  GLN A  28     -16.403  16.191   5.051  1.00  1.49           C  
ATOM    420  OE1 GLN A  28     -15.430  16.872   5.394  1.00  1.49           O  
ATOM    421  NE2 GLN A  28     -17.200  16.548   4.065  1.00  1.49           N  
ATOM    422  H   GLN A  28     -14.224  13.054   8.798  1.00  1.49           H  
ATOM    423  HA  GLN A  28     -17.134  13.485   8.200  1.00  1.49           H  
ATOM    424 1HB  GLN A  28     -15.950  15.570   7.628  1.00  1.49           H  
ATOM    425 2HB  GLN A  28     -14.799  14.679   6.654  1.00  1.49           H  
ATOM    426 1HG  GLN A  28     -16.538  14.078   5.056  1.00  1.49           H  
ATOM    427 2HG  GLN A  28     -17.771  14.890   6.063  1.00  1.49           H  
ATOM    428 1HE2 GLN A  28     -17.033  17.400   3.567  1.00  1.49           H  
ATOM    429 2HE2 GLN A  28     -17.973  15.967   3.821  1.00  1.49           H  
ATOM    430  N   VAL A  29     -17.162  11.711   6.457  1.00  1.56           N  
ATOM    431  CA  VAL A  29     -17.171  10.552   5.563  1.00  1.56           C  
ATOM    432  C   VAL A  29     -17.599  10.958   4.170  1.00  1.56           C  
ATOM    433  O   VAL A  29     -18.538  11.743   4.022  1.00  1.56           O  
ATOM    434  CB  VAL A  29     -18.095   9.458   6.100  1.00  1.56           C  
ATOM    435  CG1 VAL A  29     -18.125   8.300   5.162  1.00  1.56           C  
ATOM    436  CG2 VAL A  29     -17.598   9.019   7.433  1.00  1.56           C  
ATOM    437  H   VAL A  29     -18.047  12.129   6.752  1.00  1.56           H  
ATOM    438  HA  VAL A  29     -16.165  10.142   5.504  1.00  1.56           H  
ATOM    439  HB  VAL A  29     -19.105   9.844   6.182  1.00  1.56           H  
ATOM    440 1HG1 VAL A  29     -18.783   7.528   5.552  1.00  1.56           H  
ATOM    441 2HG1 VAL A  29     -18.484   8.613   4.204  1.00  1.56           H  
ATOM    442 3HG1 VAL A  29     -17.112   7.907   5.065  1.00  1.56           H  
ATOM    443 1HG2 VAL A  29     -18.252   8.243   7.822  1.00  1.56           H  
ATOM    444 2HG2 VAL A  29     -16.589   8.629   7.316  1.00  1.56           H  
ATOM    445 3HG2 VAL A  29     -17.587   9.861   8.122  1.00  1.56           H  
ATOM    446  N   TYR A  30     -16.881  10.472   3.159  1.00  1.71           N  
ATOM    447  CA  TYR A  30     -17.188  10.845   1.792  1.00  1.71           C  
ATOM    448  C   TYR A  30     -16.961   9.767   0.757  1.00  1.71           C  
ATOM    449  O   TYR A  30     -16.168   8.846   0.948  1.00  1.71           O  
ATOM    450  CB  TYR A  30     -16.355  12.081   1.477  1.00  1.71           C  
ATOM    451  CG  TYR A  30     -14.827  11.921   1.485  1.00  1.71           C  
ATOM    452  CD1 TYR A  30     -14.133  11.762   0.309  1.00  1.71           C  
ATOM    453  CD2 TYR A  30     -14.128  11.956   2.693  1.00  1.71           C  
ATOM    454  CE1 TYR A  30     -12.730  11.702   0.327  1.00  1.71           C  
ATOM    455  CE2 TYR A  30     -12.755  11.870   2.692  1.00  1.71           C  
ATOM    456  CZ  TYR A  30     -12.061  11.773   1.523  1.00  1.71           C  
ATOM    457  OH  TYR A  30     -10.694  11.753   1.554  1.00  1.71           O  
ATOM    458  H   TYR A  30     -16.105   9.842   3.360  1.00  1.71           H  
ATOM    459  HA  TYR A  30     -18.242  11.097   1.743  1.00  1.71           H  
ATOM    460 1HB  TYR A  30     -16.640  12.453   0.489  1.00  1.71           H  
ATOM    461 2HB  TYR A  30     -16.608  12.860   2.195  1.00  1.71           H  
ATOM    462  HD1 TYR A  30     -14.682  11.730  -0.631  1.00  1.71           H  
ATOM    463  HD2 TYR A  30     -14.665  12.063   3.639  1.00  1.71           H  
ATOM    464  HE1 TYR A  30     -12.167  11.618  -0.595  1.00  1.71           H  
ATOM    465  HE2 TYR A  30     -12.220  11.899   3.610  1.00  1.71           H  
ATOM    466  HH  TYR A  30     -10.327  12.249   0.781  1.00  1.71           H  
ATOM    467  N   LYS A  31     -17.642   9.901  -0.376  1.00  1.91           N  
ATOM    468  CA  LYS A  31     -17.424   8.962  -1.462  1.00  1.91           C  
ATOM    469  C   LYS A  31     -16.663   9.564  -2.630  1.00  1.91           C  
ATOM    470  O   LYS A  31     -16.946  10.675  -3.100  1.00  1.91           O  
ATOM    471  CB  LYS A  31     -18.743   8.380  -1.976  1.00  1.91           C  
ATOM    472  CG  LYS A  31     -18.562   7.346  -3.114  1.00  1.91           C  
ATOM    473  CD  LYS A  31     -19.858   6.635  -3.479  1.00  1.91           C  
ATOM    474  CE  LYS A  31     -20.792   7.561  -4.254  1.00  1.91           C  
ATOM    475  NZ  LYS A  31     -21.997   6.843  -4.761  1.00  1.91           N  
ATOM    476  H   LYS A  31     -18.331  10.645  -0.489  1.00  1.91           H  
ATOM    477  HA  LYS A  31     -16.827   8.138  -1.086  1.00  1.91           H  
ATOM    478 1HB  LYS A  31     -19.261   7.887  -1.162  1.00  1.91           H  
ATOM    479 2HB  LYS A  31     -19.382   9.180  -2.334  1.00  1.91           H  
ATOM    480 1HG  LYS A  31     -18.186   7.849  -4.008  1.00  1.91           H  
ATOM    481 2HG  LYS A  31     -17.829   6.599  -2.816  1.00  1.91           H  
ATOM    482 1HD  LYS A  31     -19.619   5.771  -4.107  1.00  1.91           H  
ATOM    483 2HD  LYS A  31     -20.356   6.285  -2.576  1.00  1.91           H  
ATOM    484 1HE  LYS A  31     -21.111   8.375  -3.603  1.00  1.91           H  
ATOM    485 2HE  LYS A  31     -20.246   7.980  -5.103  1.00  1.91           H  
ATOM    486 1HZ  LYS A  31     -22.583   7.487  -5.271  1.00  1.91           H  
ATOM    487 2HZ  LYS A  31     -21.702   6.094  -5.377  1.00  1.91           H  
ATOM    488 3HZ  LYS A  31     -22.517   6.459  -3.986  1.00  1.91           H  
ATOM    489  N   ILE A  32     -15.657   8.823  -3.057  1.00  2.07           N  
ATOM    490  CA  ILE A  32     -14.874   9.130  -4.238  1.00  2.07           C  
ATOM    491  C   ILE A  32     -15.077   8.009  -5.230  1.00  2.07           C  
ATOM    492  O   ILE A  32     -14.846   6.844  -4.902  1.00  2.07           O  
ATOM    493  CB  ILE A  32     -13.392   9.294  -3.921  1.00  2.07           C  
ATOM    494  CG1 ILE A  32     -13.196  10.402  -2.920  1.00  2.07           C  
ATOM    495  CG2 ILE A  32     -12.635   9.521  -5.156  1.00  2.07           C  
ATOM    496  CD1 ILE A  32     -13.637  11.735  -3.397  1.00  2.07           C  
ATOM    497  H   ILE A  32     -15.485   7.938  -2.576  1.00  2.07           H  
ATOM    498  HA  ILE A  32     -15.240  10.055  -4.682  1.00  2.07           H  
ATOM    499  HB  ILE A  32     -13.027   8.401  -3.470  1.00  2.07           H  
ATOM    500 1HG1 ILE A  32     -13.728  10.137  -2.016  1.00  2.07           H  
ATOM    501 2HG1 ILE A  32     -12.165  10.499  -2.702  1.00  2.07           H  
ATOM    502 1HG2 ILE A  32     -11.588   9.612  -4.907  1.00  2.07           H  
ATOM    503 2HG2 ILE A  32     -12.770   8.687  -5.828  1.00  2.07           H  
ATOM    504 3HG2 ILE A  32     -12.993  10.433  -5.631  1.00  2.07           H  
ATOM    505 1HD1 ILE A  32     -13.457  12.493  -2.639  1.00  2.07           H  
ATOM    506 2HD1 ILE A  32     -13.081  11.974  -4.278  1.00  2.07           H  
ATOM    507 3HD1 ILE A  32     -14.687  11.705  -3.633  1.00  2.07           H  
ATOM    508  N   ASN A  33     -15.484   8.326  -6.451  1.00  2.12           N  
ATOM    509  CA  ASN A  33     -15.727   7.247  -7.399  1.00  2.12           C  
ATOM    510  C   ASN A  33     -16.670   6.222  -6.741  1.00  2.12           C  
ATOM    511  O   ASN A  33     -17.818   6.555  -6.436  1.00  2.12           O  
ATOM    512  CB  ASN A  33     -14.409   6.637  -7.867  1.00  2.12           C  
ATOM    513  CG  ASN A  33     -13.538   7.648  -8.613  1.00  2.12           C  
ATOM    514  OD1 ASN A  33     -12.329   7.776  -8.345  1.00  2.12           O  
ATOM    515  ND2 ASN A  33     -14.132   8.359  -9.542  1.00  2.12           N  
ATOM    516  H   ASN A  33     -15.651   9.291  -6.705  1.00  2.12           H  
ATOM    517  HA  ASN A  33     -16.247   7.650  -8.270  1.00  2.12           H  
ATOM    518 1HB  ASN A  33     -13.837   6.236  -7.035  1.00  2.12           H  
ATOM    519 2HB  ASN A  33     -14.622   5.808  -8.543  1.00  2.12           H  
ATOM    520 1HD2 ASN A  33     -13.611   9.034 -10.067  1.00  2.12           H  
ATOM    521 2HD2 ASN A  33     -15.106   8.223  -9.730  1.00  2.12           H  
ATOM    522  N   HIS A  34     -16.204   4.985  -6.530  1.00  2.04           N  
ATOM    523  CA  HIS A  34     -17.052   3.946  -5.947  1.00  2.04           C  
ATOM    524  C   HIS A  34     -16.602   3.457  -4.556  1.00  2.04           C  
ATOM    525  O   HIS A  34     -17.011   2.377  -4.119  1.00  2.04           O  
ATOM    526  CB  HIS A  34     -17.122   2.761  -6.901  1.00  2.04           C  
ATOM    527  CG  HIS A  34     -17.728   3.118  -8.226  1.00  2.04           C  
ATOM    528  ND1 HIS A  34     -19.073   3.377  -8.386  1.00  2.04           N  
ATOM    529  CD2 HIS A  34     -17.167   3.272  -9.449  1.00  2.04           C  
ATOM    530  CE1 HIS A  34     -19.314   3.671  -9.653  1.00  2.04           C  
ATOM    531  NE2 HIS A  34     -18.175   3.613 -10.319  1.00  2.04           N  
ATOM    532  H   HIS A  34     -15.251   4.762  -6.771  1.00  2.04           H  
ATOM    533  HA  HIS A  34     -18.061   4.338  -5.831  1.00  2.04           H  
ATOM    534 1HB  HIS A  34     -16.119   2.371  -7.071  1.00  2.04           H  
ATOM    535 2HB  HIS A  34     -17.715   1.965  -6.453  1.00  2.04           H  
ATOM    536  HD2 HIS A  34     -16.113   3.149  -9.698  1.00  2.04           H  
ATOM    537  HE1 HIS A  34     -20.287   3.919 -10.075  1.00  2.04           H  
ATOM    538  HE2 HIS A  34     -18.058   3.792 -11.307  1.00  2.04           H  
ATOM    539  N   GLU A  35     -15.766   4.239  -3.868  1.00  1.86           N  
ATOM    540  CA  GLU A  35     -15.273   3.872  -2.533  1.00  1.86           C  
ATOM    541  C   GLU A  35     -15.522   4.950  -1.478  1.00  1.86           C  
ATOM    542  O   GLU A  35     -15.523   6.149  -1.767  1.00  1.86           O  
ATOM    543  CB  GLU A  35     -13.775   3.542  -2.579  1.00  1.86           C  
ATOM    544  CG  GLU A  35     -13.411   2.271  -3.341  1.00  1.86           C  
ATOM    545  CD  GLU A  35     -11.918   1.994  -3.362  1.00  1.86           C  
ATOM    546  OE1 GLU A  35     -11.152   2.933  -3.361  1.00  1.86           O  
ATOM    547  OE2 GLU A  35     -11.537   0.840  -3.310  1.00  1.86           O  
ATOM    548  H   GLU A  35     -15.465   5.121  -4.284  1.00  1.86           H  
ATOM    549  HA  GLU A  35     -15.804   2.976  -2.212  1.00  1.86           H  
ATOM    550 1HB  GLU A  35     -13.258   4.341  -3.086  1.00  1.86           H  
ATOM    551 2HB  GLU A  35     -13.376   3.473  -1.565  1.00  1.86           H  
ATOM    552 1HG  GLU A  35     -13.921   1.425  -2.882  1.00  1.86           H  
ATOM    553 2HG  GLU A  35     -13.769   2.362  -4.365  1.00  1.86           H  
ATOM    554  N   ILE A  36     -15.696   4.515  -0.232  1.00  1.65           N  
ATOM    555  CA  ILE A  36     -15.902   5.450   0.867  1.00  1.65           C  
ATOM    556  C   ILE A  36     -14.666   5.647   1.728  1.00  1.65           C  
ATOM    557  O   ILE A  36     -14.004   4.695   2.145  1.00  1.65           O  
ATOM    558  CB  ILE A  36     -17.120   5.069   1.717  1.00  1.65           C  
ATOM    559  CG1 ILE A  36     -18.368   5.147   0.837  1.00  1.65           C  
ATOM    560  CG2 ILE A  36     -17.253   6.010   2.889  1.00  1.65           C  
ATOM    561  CD1 ILE A  36     -19.605   4.607   1.481  1.00  1.65           C  
ATOM    562  H   ILE A  36     -15.688   3.522  -0.046  1.00  1.65           H  
ATOM    563  HA  ILE A  36     -16.137   6.417   0.435  1.00  1.65           H  
ATOM    564  HB  ILE A  36     -17.019   4.047   2.075  1.00  1.65           H  
ATOM    565 1HG1 ILE A  36     -18.537   6.189   0.575  1.00  1.65           H  
ATOM    566 2HG1 ILE A  36     -18.191   4.587  -0.079  1.00  1.65           H  
ATOM    567 1HG2 ILE A  36     -18.128   5.739   3.475  1.00  1.65           H  
ATOM    568 2HG2 ILE A  36     -16.366   5.948   3.517  1.00  1.65           H  
ATOM    569 3HG2 ILE A  36     -17.364   7.031   2.517  1.00  1.65           H  
ATOM    570 1HD1 ILE A  36     -20.445   4.703   0.791  1.00  1.65           H  
ATOM    571 2HD1 ILE A  36     -19.459   3.556   1.731  1.00  1.65           H  
ATOM    572 3HD1 ILE A  36     -19.816   5.173   2.389  1.00  1.65           H  
ATOM    573  N   TYR A  37     -14.355   6.918   1.939  1.00  1.46           N  
ATOM    574  CA  TYR A  37     -13.193   7.378   2.669  1.00  1.46           C  
ATOM    575  C   TYR A  37     -13.591   8.201   3.883  1.00  1.46           C  
ATOM    576  O   TYR A  37     -14.637   8.855   3.906  1.00  1.46           O  
ATOM    577  CB  TYR A  37     -12.347   8.228   1.736  1.00  1.46           C  
ATOM    578  CG  TYR A  37     -11.813   7.464   0.569  1.00  1.46           C  
ATOM    579  CD1 TYR A  37     -12.628   7.266  -0.534  1.00  1.46           C  
ATOM    580  CD2 TYR A  37     -10.523   6.975   0.568  1.00  1.46           C  
ATOM    581  CE1 TYR A  37     -12.159   6.564  -1.620  1.00  1.46           C  
ATOM    582  CE2 TYR A  37     -10.060   6.285  -0.535  1.00  1.46           C  
ATOM    583  CZ  TYR A  37     -10.867   6.070  -1.616  1.00  1.46           C  
ATOM    584  OH  TYR A  37     -10.364   5.378  -2.704  1.00  1.46           O  
ATOM    585  H   TYR A  37     -14.979   7.620   1.555  1.00  1.46           H  
ATOM    586  HA  TYR A  37     -12.624   6.514   3.009  1.00  1.46           H  
ATOM    587 1HB  TYR A  37     -12.963   9.029   1.353  1.00  1.46           H  
ATOM    588 2HB  TYR A  37     -11.518   8.666   2.280  1.00  1.46           H  
ATOM    589  HD1 TYR A  37     -13.649   7.662  -0.541  1.00  1.46           H  
ATOM    590  HD2 TYR A  37      -9.873   7.137   1.430  1.00  1.46           H  
ATOM    591  HE1 TYR A  37     -12.804   6.409  -2.478  1.00  1.46           H  
ATOM    592  HE2 TYR A  37      -9.051   5.900  -0.558  1.00  1.46           H  
ATOM    593  HH  TYR A  37     -10.964   4.639  -2.963  1.00  1.46           H  
ATOM    594  N   ARG A  38     -12.743   8.187   4.897  1.00  1.31           N  
ATOM    595  CA  ARG A  38     -12.989   8.995   6.080  1.00  1.31           C  
ATOM    596  C   ARG A  38     -11.863   9.972   6.343  1.00  1.31           C  
ATOM    597  O   ARG A  38     -10.696   9.602   6.398  1.00  1.31           O  
ATOM    598  CB  ARG A  38     -13.180   8.122   7.305  1.00  1.31           C  
ATOM    599  CG  ARG A  38     -13.478   8.874   8.570  1.00  1.31           C  
ATOM    600  CD  ARG A  38     -13.616   7.951   9.694  1.00  1.31           C  
ATOM    601  NE  ARG A  38     -14.716   7.061   9.501  1.00  1.31           N  
ATOM    602  CZ  ARG A  38     -15.965   7.313   9.899  1.00  1.31           C  
ATOM    603  NH1 ARG A  38     -16.252   8.448  10.512  1.00  1.31           N  
ATOM    604  NH2 ARG A  38     -16.911   6.408   9.678  1.00  1.31           N  
ATOM    605  H   ARG A  38     -11.907   7.612   4.827  1.00  1.31           H  
ATOM    606  HA  ARG A  38     -13.900   9.566   5.929  1.00  1.31           H  
ATOM    607 1HB  ARG A  38     -14.002   7.430   7.131  1.00  1.31           H  
ATOM    608 2HB  ARG A  38     -12.288   7.535   7.476  1.00  1.31           H  
ATOM    609 1HG  ARG A  38     -12.661   9.561   8.796  1.00  1.31           H  
ATOM    610 2HG  ARG A  38     -14.407   9.439   8.455  1.00  1.31           H  
ATOM    611 1HD  ARG A  38     -12.712   7.360   9.803  1.00  1.31           H  
ATOM    612 2HD  ARG A  38     -13.793   8.513  10.612  1.00  1.31           H  
ATOM    613  HE  ARG A  38     -14.537   6.179   9.044  1.00  1.31           H  
ATOM    614 1HH1 ARG A  38     -15.538   9.169  10.688  1.00  1.31           H  
ATOM    615 2HH1 ARG A  38     -17.200   8.592  10.880  1.00  1.31           H  
ATOM    616 1HH2 ARG A  38     -16.681   5.545   9.201  1.00  1.31           H  
ATOM    617 2HH2 ARG A  38     -17.867   6.588   9.963  1.00  1.31           H  
ATOM    618  N   GLN A  39     -12.222  11.225   6.514  1.00  1.22           N  
ATOM    619  CA  GLN A  39     -11.270  12.278   6.790  1.00  1.22           C  
ATOM    620  C   GLN A  39     -11.234  12.577   8.277  1.00  1.22           C  
ATOM    621  O   GLN A  39     -12.281  12.734   8.917  1.00  1.22           O  
ATOM    622  CB  GLN A  39     -11.629  13.530   5.993  1.00  1.22           C  
ATOM    623  CG  GLN A  39     -10.737  14.675   6.180  1.00  1.22           C  
ATOM    624  CD  GLN A  39     -11.143  15.853   5.297  1.00  1.22           C  
ATOM    625  OE1 GLN A  39     -10.350  16.275   4.439  1.00  1.22           O  
ATOM    626  NE2 GLN A  39     -12.341  16.372   5.505  1.00  1.22           N  
ATOM    627  H   GLN A  39     -13.205  11.461   6.459  1.00  1.22           H  
ATOM    628  HA  GLN A  39     -10.277  11.948   6.488  1.00  1.22           H  
ATOM    629 1HB  GLN A  39     -11.586  13.323   4.955  1.00  1.22           H  
ATOM    630 2HB  GLN A  39     -12.644  13.836   6.227  1.00  1.22           H  
ATOM    631 1HG  GLN A  39     -10.792  14.992   7.226  1.00  1.22           H  
ATOM    632 2HG  GLN A  39      -9.719  14.367   5.928  1.00  1.22           H  
ATOM    633 1HE2 GLN A  39     -12.680  17.147   4.967  1.00  1.22           H  
ATOM    634 2HE2 GLN A  39     -12.923  15.994   6.224  1.00  1.22           H  
ATOM    635  N   ILE A  40     -10.025  12.646   8.816  1.00  1.18           N  
ATOM    636  CA  ILE A  40      -9.796  12.982  10.208  1.00  1.18           C  
ATOM    637  C   ILE A  40      -9.252  14.387  10.297  1.00  1.18           C  
ATOM    638  O   ILE A  40      -8.187  14.705   9.727  1.00  1.18           O  
ATOM    639  CB  ILE A  40      -8.797  12.024  10.833  1.00  1.18           C  
ATOM    640  CG1 ILE A  40      -9.325  10.630  10.765  1.00  1.18           C  
ATOM    641  CG2 ILE A  40      -8.474  12.421  12.259  1.00  1.18           C  
ATOM    642  CD1 ILE A  40      -8.316   9.655  11.130  1.00  1.18           C  
ATOM    643  H   ILE A  40      -9.217  12.442   8.236  1.00  1.18           H  
ATOM    644  HA  ILE A  40     -10.738  12.936  10.754  1.00  1.18           H  
ATOM    645  HB  ILE A  40      -7.895  12.049  10.250  1.00  1.18           H  
ATOM    646 1HG1 ILE A  40     -10.168  10.539  11.449  1.00  1.18           H  
ATOM    647 2HG1 ILE A  40      -9.670  10.407   9.751  1.00  1.18           H  
ATOM    648 1HG2 ILE A  40      -7.745  11.728  12.668  1.00  1.18           H  
ATOM    649 2HG2 ILE A  40      -8.064  13.430  12.264  1.00  1.18           H  
ATOM    650 3HG2 ILE A  40      -9.382  12.396  12.862  1.00  1.18           H  
ATOM    651 1HD1 ILE A  40      -8.739   8.690  11.093  1.00  1.18           H  
ATOM    652 2HD1 ILE A  40      -7.480   9.706  10.451  1.00  1.18           H  
ATOM    653 3HD1 ILE A  40      -7.988   9.868  12.125  1.00  1.18           H  
ATOM    654  N   ASN A  41      -9.988  15.229  11.009  1.00  1.15           N  
ATOM    655  CA  ASN A  41      -9.652  16.631  11.093  1.00  1.15           C  
ATOM    656  C   ASN A  41      -8.558  16.849  12.115  1.00  1.15           C  
ATOM    657  O   ASN A  41      -8.324  15.977  12.957  1.00  1.15           O  
ATOM    658  CB  ASN A  41     -10.876  17.471  11.373  1.00  1.15           C  
ATOM    659  CG  ASN A  41     -11.851  17.444  10.204  1.00  1.15           C  
ATOM    660  OD1 ASN A  41     -11.462  17.294   9.039  1.00  1.15           O  
ATOM    661  ND2 ASN A  41     -13.117  17.597  10.497  1.00  1.15           N  
ATOM    662  H   ASN A  41     -10.817  14.884  11.498  1.00  1.15           H  
ATOM    663  HA  ASN A  41      -9.297  16.937  10.141  1.00  1.15           H  
ATOM    664 1HB  ASN A  41     -11.365  17.109  12.259  1.00  1.15           H  
ATOM    665 2HB  ASN A  41     -10.576  18.503  11.560  1.00  1.15           H  
ATOM    666 1HD2 ASN A  41     -13.801  17.590   9.766  1.00  1.15           H  
ATOM    667 2HD2 ASN A  41     -13.399  17.732  11.446  1.00  1.15           H  
ATOM    668  N   GLN A  42      -7.958  18.034  12.121  1.00  1.13           N  
ATOM    669  CA  GLN A  42      -6.919  18.343  13.102  1.00  1.13           C  
ATOM    670  C   GLN A  42      -7.433  18.127  14.532  1.00  1.13           C  
ATOM    671  O   GLN A  42      -6.693  17.666  15.404  1.00  1.13           O  
ATOM    672  CB  GLN A  42      -6.461  19.802  12.929  1.00  1.13           C  
ATOM    673  CG  GLN A  42      -5.636  20.082  11.677  1.00  1.13           C  
ATOM    674  CD  GLN A  42      -5.391  21.551  11.432  1.00  1.13           C  
ATOM    675  OE1 GLN A  42      -6.110  22.411  11.954  1.00  1.13           O  
ATOM    676  NE2 GLN A  42      -4.374  21.862  10.634  1.00  1.13           N  
ATOM    677  H   GLN A  42      -8.173  18.709  11.383  1.00  1.13           H  
ATOM    678  HA  GLN A  42      -6.076  17.679  12.935  1.00  1.13           H  
ATOM    679 1HB  GLN A  42      -7.336  20.450  12.895  1.00  1.13           H  
ATOM    680 2HB  GLN A  42      -5.869  20.100  13.793  1.00  1.13           H  
ATOM    681 1HG  GLN A  42      -4.671  19.653  11.832  1.00  1.13           H  
ATOM    682 2HG  GLN A  42      -6.088  19.643  10.808  1.00  1.13           H  
ATOM    683 1HE2 GLN A  42      -4.169  22.823  10.436  1.00  1.13           H  
ATOM    684 2HE2 GLN A  42      -3.818  21.142  10.223  1.00  1.13           H  
ATOM    685  N   SER A  43      -8.716  18.419  14.763  1.00  1.11           N  
ATOM    686  CA  SER A  43      -9.343  18.242  16.072  1.00  1.11           C  
ATOM    687  C   SER A  43      -9.563  16.766  16.464  1.00  1.11           C  
ATOM    688  O   SER A  43      -9.839  16.476  17.628  1.00  1.11           O  
ATOM    689  CB  SER A  43     -10.677  18.972  16.110  1.00  1.11           C  
ATOM    690  OG  SER A  43     -11.597  18.383  15.230  1.00  1.11           O  
ATOM    691  H   SER A  43      -9.263  18.787  14.000  1.00  1.11           H  
ATOM    692  HA  SER A  43      -8.687  18.691  16.818  1.00  1.11           H  
ATOM    693 1HB  SER A  43     -11.073  18.937  17.124  1.00  1.11           H  
ATOM    694 2HB  SER A  43     -10.535  20.018  15.849  1.00  1.11           H  
ATOM    695  HG  SER A  43     -12.489  18.669  15.520  1.00  1.11           H  
ATOM    696  N   GLY A  44      -9.482  15.840  15.500  1.00  1.08           N  
ATOM    697  CA  GLY A  44      -9.675  14.413  15.760  1.00  1.08           C  
ATOM    698  C   GLY A  44      -8.359  13.637  15.639  1.00  1.08           C  
ATOM    699  O   GLY A  44      -8.220  12.523  16.159  1.00  1.08           O  
ATOM    700  H   GLY A  44      -9.241  16.119  14.558  1.00  1.08           H  
ATOM    701 1HA  GLY A  44     -10.097  14.273  16.755  1.00  1.08           H  
ATOM    702 2HA  GLY A  44     -10.400  14.020  15.045  1.00  1.08           H  
ATOM    703  N   TYR A  45      -7.378  14.263  14.999  1.00  1.04           N  
ATOM    704  CA  TYR A  45      -6.061  13.695  14.740  1.00  1.04           C  
ATOM    705  C   TYR A  45      -5.320  13.236  15.975  1.00  1.04           C  
ATOM    706  O   TYR A  45      -4.777  12.131  15.998  1.00  1.04           O  
ATOM    707  CB  TYR A  45      -5.214  14.695  14.005  1.00  1.04           C  
ATOM    708  CG  TYR A  45      -3.802  14.248  13.723  1.00  1.04           C  
ATOM    709  CD1 TYR A  45      -3.544  13.406  12.663  1.00  1.04           C  
ATOM    710  CD2 TYR A  45      -2.759  14.720  14.506  1.00  1.04           C  
ATOM    711  CE1 TYR A  45      -2.241  13.039  12.380  1.00  1.04           C  
ATOM    712  CE2 TYR A  45      -1.464  14.353  14.224  1.00  1.04           C  
ATOM    713  CZ  TYR A  45      -1.202  13.517  13.163  1.00  1.04           C  
ATOM    714  OH  TYR A  45       0.096  13.160  12.872  1.00  1.04           O  
ATOM    715  H   TYR A  45      -7.587  15.171  14.588  1.00  1.04           H  
ATOM    716  HA  TYR A  45      -6.191  12.825  14.103  1.00  1.04           H  
ATOM    717 1HB  TYR A  45      -5.697  14.932  13.052  1.00  1.04           H  
ATOM    718 2HB  TYR A  45      -5.169  15.620  14.578  1.00  1.04           H  
ATOM    719  HD1 TYR A  45      -4.368  13.044  12.048  1.00  1.04           H  
ATOM    720  HD2 TYR A  45      -2.967  15.391  15.339  1.00  1.04           H  
ATOM    721  HE1 TYR A  45      -2.025  12.383  11.542  1.00  1.04           H  
ATOM    722  HE2 TYR A  45      -0.646  14.731  14.836  1.00  1.04           H  
ATOM    723  HH  TYR A  45       0.099  12.486  12.187  1.00  1.04           H  
ATOM    724  N   SER A  46      -5.254  14.078  17.006  1.00  0.99           N  
ATOM    725  CA  SER A  46      -4.498  13.682  18.189  1.00  0.99           C  
ATOM    726  C   SER A  46      -5.064  12.401  18.783  1.00  0.99           C  
ATOM    727  O   SER A  46      -4.311  11.536  19.241  1.00  0.99           O  
ATOM    728  CB  SER A  46      -4.507  14.778  19.235  1.00  0.99           C  
ATOM    729  OG  SER A  46      -3.807  15.909  18.791  1.00  0.99           O  
ATOM    730  H   SER A  46      -5.717  14.978  16.956  1.00  0.99           H  
ATOM    731  HA  SER A  46      -3.466  13.492  17.891  1.00  0.99           H  
ATOM    732 1HB  SER A  46      -5.538  15.049  19.466  1.00  0.99           H  
ATOM    733 2HB  SER A  46      -4.054  14.403  20.152  1.00  0.99           H  
ATOM    734  HG  SER A  46      -4.298  16.247  18.038  1.00  0.99           H  
ATOM    735  N   ASP A  47      -6.390  12.274  18.796  1.00  0.94           N  
ATOM    736  CA  ASP A  47      -6.980  11.072  19.345  1.00  0.94           C  
ATOM    737  C   ASP A  47      -6.713   9.894  18.427  1.00  0.94           C  
ATOM    738  O   ASP A  47      -6.339   8.828  18.901  1.00  0.94           O  
ATOM    739  CB  ASP A  47      -8.464  11.275  19.588  1.00  0.94           C  
ATOM    740  CG  ASP A  47      -8.720  12.187  20.775  1.00  0.94           C  
ATOM    741  OD1 ASP A  47      -7.807  12.447  21.526  1.00  0.94           O  
ATOM    742  OD2 ASP A  47      -9.832  12.614  20.934  1.00  0.94           O  
ATOM    743  H   ASP A  47      -6.976  12.997  18.403  1.00  0.94           H  
ATOM    744  HA  ASP A  47      -6.513  10.860  20.304  1.00  0.94           H  
ATOM    745 1HB  ASP A  47      -8.922  11.713  18.695  1.00  0.94           H  
ATOM    746 2HB  ASP A  47      -8.947  10.307  19.764  1.00  0.94           H  
ATOM    747  N   TYR A  48      -6.807  10.099  17.112  1.00  0.90           N  
ATOM    748  CA  TYR A  48      -6.537   9.016  16.168  1.00  0.90           C  
ATOM    749  C   TYR A  48      -5.158   8.440  16.406  1.00  0.90           C  
ATOM    750  O   TYR A  48      -4.979   7.218  16.496  1.00  0.90           O  
ATOM    751  CB  TYR A  48      -6.669   9.471  14.723  1.00  0.90           C  
ATOM    752  CG  TYR A  48      -6.278   8.376  13.723  1.00  0.90           C  
ATOM    753  CD1 TYR A  48      -7.154   7.344  13.429  1.00  0.90           C  
ATOM    754  CD2 TYR A  48      -5.043   8.415  13.105  1.00  0.90           C  
ATOM    755  CE1 TYR A  48      -6.786   6.350  12.539  1.00  0.90           C  
ATOM    756  CE2 TYR A  48      -4.675   7.424  12.214  1.00  0.90           C  
ATOM    757  CZ  TYR A  48      -5.542   6.387  11.936  1.00  0.90           C  
ATOM    758  OH  TYR A  48      -5.171   5.379  11.056  1.00  0.90           O  
ATOM    759  H   TYR A  48      -7.112  11.008  16.761  1.00  0.90           H  
ATOM    760  HA  TYR A  48      -7.254   8.221  16.325  1.00  0.90           H  
ATOM    761 1HB  TYR A  48      -7.697   9.776  14.529  1.00  0.90           H  
ATOM    762 2HB  TYR A  48      -6.031  10.335  14.551  1.00  0.90           H  
ATOM    763  HD1 TYR A  48      -8.134   7.308  13.910  1.00  0.90           H  
ATOM    764  HD2 TYR A  48      -4.360   9.228  13.331  1.00  0.90           H  
ATOM    765  HE1 TYR A  48      -7.478   5.540  12.324  1.00  0.90           H  
ATOM    766  HE2 TYR A  48      -3.694   7.455  11.736  1.00  0.90           H  
ATOM    767  HH  TYR A  48      -4.299   5.604  10.646  1.00  0.90           H  
ATOM    768  N   GLN A  49      -4.165   9.318  16.503  1.00  0.87           N  
ATOM    769  CA  GLN A  49      -2.818   8.834  16.688  1.00  0.87           C  
ATOM    770  C   GLN A  49      -2.678   8.067  17.997  1.00  0.87           C  
ATOM    771  O   GLN A  49      -2.084   6.996  17.997  1.00  0.87           O  
ATOM    772  CB  GLN A  49      -1.838  10.007  16.665  1.00  0.87           C  
ATOM    773  CG  GLN A  49      -1.684  10.688  15.313  1.00  0.87           C  
ATOM    774  CD  GLN A  49      -1.042   9.796  14.261  1.00  0.87           C  
ATOM    775  OE1 GLN A  49       0.013   9.196  14.493  1.00  0.87           O  
ATOM    776  NE2 GLN A  49      -1.668   9.709  13.098  1.00  0.87           N  
ATOM    777  H   GLN A  49      -4.359  10.317  16.427  1.00  0.87           H  
ATOM    778  HA  GLN A  49      -2.580   8.157  15.870  1.00  0.87           H  
ATOM    779 1HB  GLN A  49      -2.183  10.765  17.375  1.00  0.87           H  
ATOM    780 2HB  GLN A  49      -0.859   9.671  16.999  1.00  0.87           H  
ATOM    781 1HG  GLN A  49      -2.675  10.980  14.958  1.00  0.87           H  
ATOM    782 2HG  GLN A  49      -1.063  11.570  15.442  1.00  0.87           H  
ATOM    783 1HE2 GLN A  49      -1.293   9.136  12.363  1.00  0.87           H  
ATOM    784 2HE2 GLN A  49      -2.515  10.219  12.965  1.00  0.87           H  
ATOM    785  N   GLN A  50      -3.328   8.515  19.077  1.00  0.84           N  
ATOM    786  CA  GLN A  50      -3.233   7.791  20.347  1.00  0.84           C  
ATOM    787  C   GLN A  50      -3.894   6.412  20.269  1.00  0.84           C  
ATOM    788  O   GLN A  50      -3.397   5.428  20.831  1.00  0.84           O  
ATOM    789  CB  GLN A  50      -3.885   8.610  21.460  1.00  0.84           C  
ATOM    790  CG  GLN A  50      -3.132   9.858  21.838  1.00  0.84           C  
ATOM    791  CD  GLN A  50      -3.913  10.715  22.809  1.00  0.84           C  
ATOM    792  OE1 GLN A  50      -3.932  10.461  24.018  1.00  0.84           O  
ATOM    793  NE2 GLN A  50      -4.575  11.727  22.268  1.00  0.84           N  
ATOM    794  H   GLN A  50      -3.838   9.402  19.042  1.00  0.84           H  
ATOM    795  HA  GLN A  50      -2.177   7.657  20.583  1.00  0.84           H  
ATOM    796 1HB  GLN A  50      -4.871   8.927  21.126  1.00  0.84           H  
ATOM    797 2HB  GLN A  50      -4.017   7.994  22.347  1.00  0.84           H  
ATOM    798 1HG  GLN A  50      -2.196   9.569  22.313  1.00  0.84           H  
ATOM    799 2HG  GLN A  50      -2.928  10.436  20.945  1.00  0.84           H  
ATOM    800 1HE2 GLN A  50      -5.139  12.339  22.827  1.00  0.84           H  
ATOM    801 2HE2 GLN A  50      -4.528  11.869  21.261  1.00  0.84           H  
ATOM    802  N   LEU A  51      -5.010   6.332  19.558  1.00  0.82           N  
ATOM    803  CA  LEU A  51      -5.764   5.093  19.414  1.00  0.82           C  
ATOM    804  C   LEU A  51      -4.944   4.050  18.663  1.00  0.82           C  
ATOM    805  O   LEU A  51      -4.983   2.852  18.985  1.00  0.82           O  
ATOM    806  CB  LEU A  51      -7.041   5.427  18.672  1.00  0.82           C  
ATOM    807  CG  LEU A  51      -7.957   6.293  19.461  1.00  0.82           C  
ATOM    808  CD1 LEU A  51      -9.002   6.860  18.613  1.00  0.82           C  
ATOM    809  CD2 LEU A  51      -8.559   5.504  20.509  1.00  0.82           C  
ATOM    810  H   LEU A  51      -5.375   7.181  19.120  1.00  0.82           H  
ATOM    811  HA  LEU A  51      -6.005   4.711  20.404  1.00  0.82           H  
ATOM    812 1HB  LEU A  51      -6.799   5.931  17.741  1.00  0.82           H  
ATOM    813 2HB  LEU A  51      -7.551   4.504  18.465  1.00  0.82           H  
ATOM    814  HG  LEU A  51      -7.402   7.068  19.883  1.00  0.82           H  
ATOM    815 1HD1 LEU A  51      -9.629   7.505  19.216  1.00  0.82           H  
ATOM    816 2HD1 LEU A  51      -8.562   7.439  17.839  1.00  0.82           H  
ATOM    817 3HD1 LEU A  51      -9.583   6.064  18.182  1.00  0.82           H  
ATOM    818 1HD2 LEU A  51      -9.195   6.132  21.111  1.00  0.82           H  
ATOM    819 2HD2 LEU A  51      -9.143   4.709  20.048  1.00  0.82           H  
ATOM    820 3HD2 LEU A  51      -7.780   5.088  21.122  1.00  0.82           H  
ATOM    821  N   MET A  52      -4.184   4.520  17.672  1.00  0.80           N  
ATOM    822  CA  MET A  52      -3.326   3.645  16.900  1.00  0.80           C  
ATOM    823  C   MET A  52      -2.039   3.290  17.675  1.00  0.80           C  
ATOM    824  O   MET A  52      -1.687   2.117  17.815  1.00  0.80           O  
ATOM    825  CB  MET A  52      -2.977   4.339  15.581  1.00  0.80           C  
ATOM    826  CG  MET A  52      -2.233   3.474  14.589  1.00  0.80           C  
ATOM    827  SD  MET A  52      -3.228   2.080  14.028  1.00  0.80           S  
ATOM    828  CE  MET A  52      -4.276   2.911  12.836  1.00  0.80           C  
ATOM    829  H   MET A  52      -4.230   5.515  17.436  1.00  0.80           H  
ATOM    830  HA  MET A  52      -3.863   2.721  16.696  1.00  0.80           H  
ATOM    831 1HB  MET A  52      -3.894   4.696  15.107  1.00  0.80           H  
ATOM    832 2HB  MET A  52      -2.365   5.221  15.792  1.00  0.80           H  
ATOM    833 1HG  MET A  52      -1.955   4.074  13.724  1.00  0.80           H  
ATOM    834 2HG  MET A  52      -1.323   3.091  15.052  1.00  0.80           H  
ATOM    835 1HE  MET A  52      -4.966   2.195  12.394  1.00  0.80           H  
ATOM    836 2HE  MET A  52      -4.839   3.706  13.325  1.00  0.80           H  
ATOM    837 3HE  MET A  52      -3.655   3.349  12.051  1.00  0.80           H  
ATOM    838  N   GLN A  53      -1.382   4.304  18.253  1.00  0.78           N  
ATOM    839  CA  GLN A  53      -0.105   4.157  18.965  1.00  0.78           C  
ATOM    840  C   GLN A  53      -0.211   3.285  20.202  1.00  0.78           C  
ATOM    841  O   GLN A  53       0.695   2.511  20.509  1.00  0.78           O  
ATOM    842  CB  GLN A  53       0.430   5.537  19.366  1.00  0.78           C  
ATOM    843  CG  GLN A  53       0.916   6.389  18.196  1.00  0.78           C  
ATOM    844  CD  GLN A  53       1.214   7.825  18.603  1.00  0.78           C  
ATOM    845  OE1 GLN A  53       0.733   8.319  19.632  1.00  0.78           O  
ATOM    846  NE2 GLN A  53       2.003   8.512  17.787  1.00  0.78           N  
ATOM    847  H   GLN A  53      -1.754   5.242  18.155  1.00  0.78           H  
ATOM    848  HA  GLN A  53       0.607   3.691  18.286  1.00  0.78           H  
ATOM    849 1HB  GLN A  53      -0.357   6.089  19.877  1.00  0.78           H  
ATOM    850 2HB  GLN A  53       1.254   5.416  20.066  1.00  0.78           H  
ATOM    851 1HG  GLN A  53       1.841   5.955  17.822  1.00  0.78           H  
ATOM    852 2HG  GLN A  53       0.174   6.393  17.405  1.00  0.78           H  
ATOM    853 1HE2 GLN A  53       2.233   9.463  17.993  1.00  0.78           H  
ATOM    854 2HE2 GLN A  53       2.363   8.079  16.960  1.00  0.78           H  
ATOM    855  N   SER A  54      -1.335   3.392  20.902  1.00  0.75           N  
ATOM    856  CA  SER A  54      -1.598   2.624  22.105  1.00  0.75           C  
ATOM    857  C   SER A  54      -1.830   1.149  21.844  1.00  0.75           C  
ATOM    858  O   SER A  54      -1.832   0.353  22.777  1.00  0.75           O  
ATOM    859  CB  SER A  54      -2.840   3.163  22.774  1.00  0.75           C  
ATOM    860  OG  SER A  54      -3.948   2.968  21.936  1.00  0.75           O  
ATOM    861  H   SER A  54      -2.043   4.067  20.616  1.00  0.75           H  
ATOM    862  HA  SER A  54      -0.742   2.729  22.772  1.00  0.75           H  
ATOM    863 1HB  SER A  54      -2.996   2.650  23.716  1.00  0.75           H  
ATOM    864 2HB  SER A  54      -2.722   4.222  22.995  1.00  0.75           H  
ATOM    865  HG  SER A  54      -3.898   3.724  21.299  1.00  0.75           H  
ATOM    866  N   GLY A  55      -2.085   0.779  20.591  1.00  0.73           N  
ATOM    867  CA  GLY A  55      -2.416  -0.592  20.270  1.00  0.73           C  
ATOM    868  C   GLY A  55      -3.906  -0.878  20.469  1.00  0.73           C  
ATOM    869  O   GLY A  55      -4.354  -2.004  20.219  1.00  0.73           O  
ATOM    870  H   GLY A  55      -2.024   1.448  19.824  1.00  0.73           H  
ATOM    871 1HA  GLY A  55      -2.141  -0.788  19.231  1.00  0.73           H  
ATOM    872 2HA  GLY A  55      -1.824  -1.264  20.889  1.00  0.73           H  
ATOM    873  N   LEU A  56      -4.694   0.129  20.885  1.00  0.70           N  
ATOM    874  CA  LEU A  56      -6.117  -0.111  21.093  1.00  0.70           C  
ATOM    875  C   LEU A  56      -6.775  -0.590  19.826  1.00  0.70           C  
ATOM    876  O   LEU A  56      -7.488  -1.599  19.830  1.00  0.70           O  
ATOM    877  CB  LEU A  56      -6.851   1.140  21.553  1.00  0.70           C  
ATOM    878  CG  LEU A  56      -8.350   0.942  21.686  1.00  0.70           C  
ATOM    879  CD1 LEU A  56      -8.603  -0.106  22.684  1.00  0.70           C  
ATOM    880  CD2 LEU A  56      -9.013   2.211  22.096  1.00  0.70           C  
ATOM    881  H   LEU A  56      -4.311   1.056  21.094  1.00  0.70           H  
ATOM    882  HA  LEU A  56      -6.228  -0.882  21.855  1.00  0.70           H  
ATOM    883 1HB  LEU A  56      -6.455   1.445  22.521  1.00  0.70           H  
ATOM    884 2HB  LEU A  56      -6.670   1.946  20.837  1.00  0.70           H  
ATOM    885  HG  LEU A  56      -8.747   0.619  20.736  1.00  0.70           H  
ATOM    886 1HD1 LEU A  56      -9.676  -0.259  22.768  1.00  0.70           H  
ATOM    887 2HD1 LEU A  56      -8.122  -1.035  22.373  1.00  0.70           H  
ATOM    888 3HD1 LEU A  56      -8.206   0.203  23.635  1.00  0.70           H  
ATOM    889 1HD2 LEU A  56     -10.087   2.053  22.182  1.00  0.70           H  
ATOM    890 2HD2 LEU A  56      -8.607   2.533  23.052  1.00  0.70           H  
ATOM    891 3HD2 LEU A  56      -8.819   2.941  21.356  1.00  0.70           H  
ATOM    892  N   TYR A  57      -6.514   0.112  18.724  1.00  0.68           N  
ATOM    893  CA  TYR A  57      -7.111  -0.284  17.466  1.00  0.68           C  
ATOM    894  C   TYR A  57      -6.721  -1.708  17.079  1.00  0.68           C  
ATOM    895  O   TYR A  57      -7.573  -2.471  16.627  1.00  0.68           O  
ATOM    896  CB  TYR A  57      -6.700   0.664  16.336  1.00  0.68           C  
ATOM    897  CG  TYR A  57      -7.455   1.990  16.248  1.00  0.68           C  
ATOM    898  CD1 TYR A  57      -6.861   3.024  15.584  1.00  0.68           C  
ATOM    899  CD2 TYR A  57      -8.730   2.157  16.796  1.00  0.68           C  
ATOM    900  CE1 TYR A  57      -7.499   4.215  15.418  1.00  0.68           C  
ATOM    901  CE2 TYR A  57      -9.394   3.368  16.632  1.00  0.68           C  
ATOM    902  CZ  TYR A  57      -8.772   4.402  15.922  1.00  0.68           C  
ATOM    903  OH  TYR A  57      -9.416   5.618  15.709  1.00  0.68           O  
ATOM    904  H   TYR A  57      -5.923   0.944  18.782  1.00  0.68           H  
ATOM    905  HA  TYR A  57      -8.194  -0.254  17.577  1.00  0.68           H  
ATOM    906 1HB  TYR A  57      -5.637   0.897  16.444  1.00  0.68           H  
ATOM    907 2HB  TYR A  57      -6.813   0.150  15.382  1.00  0.68           H  
ATOM    908  HD1 TYR A  57      -5.876   2.887  15.178  1.00  0.68           H  
ATOM    909  HD2 TYR A  57      -9.203   1.345  17.333  1.00  0.68           H  
ATOM    910  HE1 TYR A  57      -7.001   5.003  14.886  1.00  0.68           H  
ATOM    911  HE2 TYR A  57     -10.396   3.509  17.043  1.00  0.68           H  
ATOM    912  HH  TYR A  57     -10.254   5.654  16.209  1.00  0.68           H  
ATOM    913  N   ASP A  58      -5.455  -2.096  17.288  1.00  0.67           N  
ATOM    914  CA  ASP A  58      -5.038  -3.448  16.913  1.00  0.67           C  
ATOM    915  C   ASP A  58      -5.807  -4.504  17.702  1.00  0.67           C  
ATOM    916  O   ASP A  58      -6.208  -5.539  17.149  1.00  0.67           O  
ATOM    917  CB  ASP A  58      -3.534  -3.655  17.143  1.00  0.67           C  
ATOM    918  CG  ASP A  58      -2.629  -2.916  16.150  1.00  0.67           C  
ATOM    919  OD1 ASP A  58      -3.110  -2.447  15.144  1.00  0.67           O  
ATOM    920  OD2 ASP A  58      -1.453  -2.838  16.416  1.00  0.67           O  
ATOM    921  H   ASP A  58      -4.794  -1.453  17.699  1.00  0.67           H  
ATOM    922  HA  ASP A  58      -5.251  -3.592  15.853  1.00  0.67           H  
ATOM    923 1HB  ASP A  58      -3.283  -3.323  18.153  1.00  0.67           H  
ATOM    924 2HB  ASP A  58      -3.307  -4.720  17.091  1.00  0.67           H  
ATOM    925  N   LYS A  59      -6.045  -4.247  18.992  1.00  0.66           N  
ATOM    926  CA  LYS A  59      -6.780  -5.221  19.792  1.00  0.66           C  
ATOM    927  C   LYS A  59      -8.219  -5.306  19.335  1.00  0.66           C  
ATOM    928  O   LYS A  59      -8.759  -6.395  19.120  1.00  0.66           O  
ATOM    929  CB  LYS A  59      -6.725  -4.898  21.288  1.00  0.66           C  
ATOM    930  CG  LYS A  59      -7.504  -5.919  22.162  1.00  0.66           C  
ATOM    931  CD  LYS A  59      -7.269  -5.697  23.645  1.00  0.66           C  
ATOM    932  CE  LYS A  59      -8.057  -6.679  24.516  1.00  0.66           C  
ATOM    933  NZ  LYS A  59      -7.699  -6.569  25.984  1.00  0.66           N  
ATOM    934  H   LYS A  59      -5.690  -3.385  19.416  1.00  0.66           H  
ATOM    935  HA  LYS A  59      -6.324  -6.199  19.644  1.00  0.66           H  
ATOM    936 1HB  LYS A  59      -5.687  -4.877  21.620  1.00  0.66           H  
ATOM    937 2HB  LYS A  59      -7.143  -3.899  21.462  1.00  0.66           H  
ATOM    938 1HG  LYS A  59      -8.568  -5.803  21.958  1.00  0.66           H  
ATOM    939 2HG  LYS A  59      -7.210  -6.934  21.896  1.00  0.66           H  
ATOM    940 1HD  LYS A  59      -6.206  -5.785  23.870  1.00  0.66           H  
ATOM    941 2HD  LYS A  59      -7.588  -4.705  23.873  1.00  0.66           H  
ATOM    942 1HE  LYS A  59      -9.118  -6.474  24.403  1.00  0.66           H  
ATOM    943 2HE  LYS A  59      -7.856  -7.694  24.177  1.00  0.66           H  
ATOM    944 1HZ  LYS A  59      -8.243  -7.236  26.511  1.00  0.66           H  
ATOM    945 2HZ  LYS A  59      -6.717  -6.775  26.098  1.00  0.66           H  
ATOM    946 3HZ  LYS A  59      -7.882  -5.637  26.357  1.00  0.66           H  
ATOM    947  N   LEU A  60      -8.846  -4.160  19.163  1.00  0.66           N  
ATOM    948  CA  LEU A  60     -10.237  -4.158  18.783  1.00  0.66           C  
ATOM    949  C   LEU A  60     -10.436  -4.754  17.372  1.00  0.66           C  
ATOM    950  O   LEU A  60     -11.458  -5.392  17.084  1.00  0.66           O  
ATOM    951  CB  LEU A  60     -10.768  -2.751  18.878  1.00  0.66           C  
ATOM    952  CG  LEU A  60     -10.864  -2.113  20.254  1.00  0.66           C  
ATOM    953  CD1 LEU A  60     -11.275  -0.657  20.087  1.00  0.66           C  
ATOM    954  CD2 LEU A  60     -11.883  -2.840  21.065  1.00  0.66           C  
ATOM    955  H   LEU A  60      -8.355  -3.277  19.321  1.00  0.66           H  
ATOM    956  HA  LEU A  60     -10.784  -4.775  19.494  1.00  0.66           H  
ATOM    957 1HB  LEU A  60     -10.191  -2.107  18.227  1.00  0.66           H  
ATOM    958 2HB  LEU A  60     -11.773  -2.809  18.574  1.00  0.66           H  
ATOM    959  HG  LEU A  60      -9.894  -2.151  20.753  1.00  0.66           H  
ATOM    960 1HD1 LEU A  60     -11.357  -0.179  21.060  1.00  0.66           H  
ATOM    961 2HD1 LEU A  60     -10.533  -0.137  19.489  1.00  0.66           H  
ATOM    962 3HD1 LEU A  60     -12.234  -0.620  19.586  1.00  0.66           H  
ATOM    963 1HD2 LEU A  60     -11.967  -2.377  22.042  1.00  0.66           H  
ATOM    964 2HD2 LEU A  60     -12.832  -2.785  20.557  1.00  0.66           H  
ATOM    965 3HD2 LEU A  60     -11.586  -3.881  21.176  1.00  0.66           H  
ATOM    966  N   GLN A  61      -9.474  -4.555  16.462  1.00  0.66           N  
ATOM    967  CA  GLN A  61      -9.595  -5.196  15.151  1.00  0.66           C  
ATOM    968  C   GLN A  61      -9.397  -6.714  15.274  1.00  0.66           C  
ATOM    969  O   GLN A  61     -10.134  -7.491  14.671  1.00  0.66           O  
ATOM    970  CB  GLN A  61      -8.606  -4.612  14.134  1.00  0.66           C  
ATOM    971  CG  GLN A  61      -8.946  -3.183  13.715  1.00  0.66           C  
ATOM    972  CD  GLN A  61      -7.937  -2.580  12.779  1.00  0.66           C  
ATOM    973  OE1 GLN A  61      -7.238  -3.293  12.051  1.00  0.66           O  
ATOM    974  NE2 GLN A  61      -7.847  -1.255  12.774  1.00  0.66           N  
ATOM    975  H   GLN A  61      -8.663  -3.973  16.671  1.00  0.66           H  
ATOM    976  HA  GLN A  61     -10.601  -5.017  14.771  1.00  0.66           H  
ATOM    977 1HB  GLN A  61      -7.602  -4.607  14.571  1.00  0.66           H  
ATOM    978 2HB  GLN A  61      -8.581  -5.236  13.243  1.00  0.66           H  
ATOM    979 1HG  GLN A  61      -9.912  -3.200  13.204  1.00  0.66           H  
ATOM    980 2HG  GLN A  61      -9.008  -2.563  14.598  1.00  0.66           H  
ATOM    981 1HE2 GLN A  61      -7.185  -0.806  12.171  1.00  0.66           H  
ATOM    982 2HE2 GLN A  61      -8.440  -0.711  13.370  1.00  0.66           H  
ATOM    983  N   SER A  62      -8.449  -7.146  16.120  1.00  0.66           N  
ATOM    984  CA  SER A  62      -8.145  -8.568  16.314  1.00  0.66           C  
ATOM    985  C   SER A  62      -9.356  -9.331  16.849  1.00  0.66           C  
ATOM    986  O   SER A  62      -9.608 -10.476  16.472  1.00  0.66           O  
ATOM    987  CB  SER A  62      -6.972  -8.728  17.265  1.00  0.66           C  
ATOM    988  OG  SER A  62      -5.797  -8.192  16.708  1.00  0.66           O  
ATOM    989  H   SER A  62      -7.865  -6.470  16.613  1.00  0.66           H  
ATOM    990  HA  SER A  62      -7.871  -8.993  15.349  1.00  0.66           H  
ATOM    991 1HB  SER A  62      -7.193  -8.228  18.205  1.00  0.66           H  
ATOM    992 2HB  SER A  62      -6.826  -9.783  17.483  1.00  0.66           H  
ATOM    993  HG  SER A  62      -5.944  -7.218  16.674  1.00  0.66           H  
ATOM    994  N   LEU A  63     -10.126  -8.663  17.703  1.00  0.66           N  
ATOM    995  CA  LEU A  63     -11.331  -9.208  18.320  1.00  0.66           C  
ATOM    996  C   LEU A  63     -12.556  -9.111  17.409  1.00  0.66           C  
ATOM    997  O   LEU A  63     -13.648  -9.537  17.791  1.00  0.66           O  
ATOM    998  CB  LEU A  63     -11.648  -8.420  19.588  1.00  0.66           C  
ATOM    999  CG  LEU A  63     -10.659  -8.507  20.715  1.00  0.66           C  
ATOM   1000  CD1 LEU A  63     -11.061  -7.519  21.759  1.00  0.66           C  
ATOM   1001  CD2 LEU A  63     -10.655  -9.901  21.271  1.00  0.66           C  
ATOM   1002  H   LEU A  63      -9.818  -7.731  17.986  1.00  0.66           H  
ATOM   1003  HA  LEU A  63     -11.154 -10.253  18.562  1.00  0.66           H  
ATOM   1004 1HB  LEU A  63     -11.754  -7.365  19.320  1.00  0.66           H  
ATOM   1005 2HB  LEU A  63     -12.591  -8.772  19.971  1.00  0.66           H  
ATOM   1006  HG  LEU A  63      -9.666  -8.260  20.362  1.00  0.66           H  
ATOM   1007 1HD1 LEU A  63     -10.362  -7.560  22.582  1.00  0.66           H  
ATOM   1008 2HD1 LEU A  63     -11.056  -6.520  21.322  1.00  0.66           H  
ATOM   1009 3HD1 LEU A  63     -12.057  -7.756  22.117  1.00  0.66           H  
ATOM   1010 1HD2 LEU A  63      -9.944  -9.961  22.095  1.00  0.66           H  
ATOM   1011 2HD2 LEU A  63     -11.654 -10.150  21.631  1.00  0.66           H  
ATOM   1012 3HD2 LEU A  63     -10.364 -10.602  20.487  1.00  0.66           H  
ATOM   1013  N   ASN A  64     -12.375  -8.537  16.215  1.00  0.66           N  
ATOM   1014  CA  ASN A  64     -13.427  -8.262  15.245  1.00  0.66           C  
ATOM   1015  C   ASN A  64     -14.487  -7.314  15.801  1.00  0.66           C  
ATOM   1016  O   ASN A  64     -15.667  -7.421  15.468  1.00  0.66           O  
ATOM   1017  CB  ASN A  64     -14.067  -9.554  14.750  1.00  0.66           C  
ATOM   1018  CG  ASN A  64     -13.089 -10.446  14.023  1.00  0.66           C  
ATOM   1019  OD1 ASN A  64     -12.406 -10.017  13.085  1.00  0.66           O  
ATOM   1020  ND2 ASN A  64     -13.009 -11.685  14.446  1.00  0.66           N  
ATOM   1021  H   ASN A  64     -11.442  -8.249  15.933  1.00  0.66           H  
ATOM   1022  HA  ASN A  64     -12.969  -7.758  14.390  1.00  0.66           H  
ATOM   1023 1HB  ASN A  64     -14.508 -10.106  15.573  1.00  0.66           H  
ATOM   1024 2HB  ASN A  64     -14.877  -9.304  14.065  1.00  0.66           H  
ATOM   1025 1HD2 ASN A  64     -12.377 -12.323  14.007  1.00  0.66           H  
ATOM   1026 2HD2 ASN A  64     -13.576 -11.989  15.211  1.00  0.66           H  
ATOM   1027  N   TYR A  65     -14.056  -6.362  16.641  1.00  0.66           N  
ATOM   1028  CA  TYR A  65     -14.958  -5.353  17.167  1.00  0.66           C  
ATOM   1029  C   TYR A  65     -14.990  -4.165  16.234  1.00  0.66           C  
ATOM   1030  O   TYR A  65     -16.024  -3.524  16.103  1.00  0.66           O  
ATOM   1031  CB  TYR A  65     -14.553  -4.886  18.554  1.00  0.66           C  
ATOM   1032  CG  TYR A  65     -14.731  -5.880  19.685  1.00  0.66           C  
ATOM   1033  CD1 TYR A  65     -15.097  -7.182  19.435  1.00  0.66           C  
ATOM   1034  CD2 TYR A  65     -14.539  -5.465  20.992  1.00  0.66           C  
ATOM   1035  CE1 TYR A  65     -15.266  -8.060  20.479  1.00  0.66           C  
ATOM   1036  CE2 TYR A  65     -14.707  -6.338  22.022  1.00  0.66           C  
ATOM   1037  CZ  TYR A  65     -15.069  -7.632  21.776  1.00  0.66           C  
ATOM   1038  OH  TYR A  65     -15.241  -8.512  22.816  1.00  0.66           O  
ATOM   1039  H   TYR A  65     -13.072  -6.306  16.889  1.00  0.66           H  
ATOM   1040  HA  TYR A  65     -15.962  -5.771  17.212  1.00  0.66           H  
ATOM   1041 1HB  TYR A  65     -13.506  -4.593  18.536  1.00  0.66           H  
ATOM   1042 2HB  TYR A  65     -15.117  -4.005  18.792  1.00  0.66           H  
ATOM   1043  HD1 TYR A  65     -15.257  -7.522  18.421  1.00  0.66           H  
ATOM   1044  HD2 TYR A  65     -14.257  -4.448  21.206  1.00  0.66           H  
ATOM   1045  HE1 TYR A  65     -15.556  -9.090  20.276  1.00  0.66           H  
ATOM   1046  HE2 TYR A  65     -14.556  -6.002  23.040  1.00  0.66           H  
ATOM   1047  HH  TYR A  65     -15.406  -9.390  22.462  1.00  0.66           H  
ATOM   1048  N   LEU A  66     -13.854  -3.868  15.590  1.00  0.67           N  
ATOM   1049  CA  LEU A  66     -13.784  -2.753  14.635  1.00  0.67           C  
ATOM   1050  C   LEU A  66     -13.627  -3.254  13.226  1.00  0.67           C  
ATOM   1051  O   LEU A  66     -12.982  -4.276  12.992  1.00  0.67           O  
ATOM   1052  CB  LEU A  66     -12.584  -1.843  14.840  1.00  0.67           C  
ATOM   1053  CG  LEU A  66     -12.414  -1.244  16.157  1.00  0.67           C  
ATOM   1054  CD1 LEU A  66     -11.129  -0.441  16.181  1.00  0.67           C  
ATOM   1055  CD2 LEU A  66     -13.557  -0.427  16.502  1.00  0.67           C  
ATOM   1056  H   LEU A  66     -13.028  -4.426  15.794  1.00  0.67           H  
ATOM   1057  HA  LEU A  66     -14.698  -2.175  14.701  1.00  0.67           H  
ATOM   1058 1HB  LEU A  66     -11.696  -2.419  14.638  1.00  0.67           H  
ATOM   1059 2HB  LEU A  66     -12.637  -1.032  14.104  1.00  0.67           H  
ATOM   1060  HG  LEU A  66     -12.351  -1.999  16.832  1.00  0.67           H  
ATOM   1061 1HD1 LEU A  66     -11.000  -0.021  17.167  1.00  0.67           H  
ATOM   1062 2HD1 LEU A  66     -10.287  -1.090  15.947  1.00  0.67           H  
ATOM   1063 3HD1 LEU A  66     -11.177   0.355  15.454  1.00  0.67           H  
ATOM   1064 1HD2 LEU A  66     -13.432  -0.011  17.493  1.00  0.67           H  
ATOM   1065 2HD2 LEU A  66     -13.653   0.364  15.779  1.00  0.67           H  
ATOM   1066 3HD2 LEU A  66     -14.418  -1.053  16.479  1.00  0.67           H  
ATOM   1067  N   ILE A  67     -14.091  -2.456  12.282  1.00  0.70           N  
ATOM   1068  CA  ILE A  67     -13.857  -2.749  10.878  1.00  0.70           C  
ATOM   1069  C   ILE A  67     -12.455  -2.203  10.549  1.00  0.70           C  
ATOM   1070  O   ILE A  67     -12.201  -1.031  10.816  1.00  0.70           O  
ATOM   1071  CB  ILE A  67     -14.893  -2.034  10.006  1.00  0.70           C  
ATOM   1072  CG1 ILE A  67     -14.833  -2.516   8.579  1.00  0.70           C  
ATOM   1073  CG2 ILE A  67     -14.612  -0.558  10.043  1.00  0.70           C  
ATOM   1074  CD1 ILE A  67     -15.348  -3.933   8.395  1.00  0.70           C  
ATOM   1075  H   ILE A  67     -14.669  -1.662  12.562  1.00  0.70           H  
ATOM   1076  HA  ILE A  67     -13.943  -3.805  10.705  1.00  0.70           H  
ATOM   1077  HB  ILE A  67     -15.897  -2.229  10.393  1.00  0.70           H  
ATOM   1078 1HG1 ILE A  67     -15.431  -1.851   7.954  1.00  0.70           H  
ATOM   1079 2HG1 ILE A  67     -13.800  -2.467   8.237  1.00  0.70           H  
ATOM   1080 1HG2 ILE A  67     -15.350  -0.030   9.436  1.00  0.70           H  
ATOM   1081 2HG2 ILE A  67     -14.660  -0.205  11.070  1.00  0.70           H  
ATOM   1082 3HG2 ILE A  67     -13.613  -0.373   9.642  1.00  0.70           H  
ATOM   1083 1HD1 ILE A  67     -15.283  -4.212   7.341  1.00  0.70           H  
ATOM   1084 2HD1 ILE A  67     -14.753  -4.621   8.986  1.00  0.70           H  
ATOM   1085 3HD1 ILE A  67     -16.381  -3.993   8.714  1.00  0.70           H  
ATOM   1086  N   PRO A  68     -11.507  -3.023  10.053  1.00  0.76           N  
ATOM   1087  CA  PRO A  68     -10.146  -2.638   9.704  1.00  0.76           C  
ATOM   1088  C   PRO A  68     -10.120  -1.555   8.652  1.00  0.76           C  
ATOM   1089  O   PRO A  68     -11.053  -1.448   7.851  1.00  0.76           O  
ATOM   1090  CB  PRO A  68      -9.541  -3.933   9.155  1.00  0.76           C  
ATOM   1091  CG  PRO A  68     -10.358  -5.032   9.768  1.00  0.76           C  
ATOM   1092  CD  PRO A  68     -11.759  -4.475   9.873  1.00  0.76           C  
ATOM   1093  HA  PRO A  68      -9.624  -2.302  10.607  1.00  0.76           H  
ATOM   1094 1HB  PRO A  68      -9.589  -3.928   8.054  1.00  0.76           H  
ATOM   1095 2HB  PRO A  68      -8.475  -3.990   9.431  1.00  0.76           H  
ATOM   1096 1HG  PRO A  68     -10.316  -5.931   9.133  1.00  0.76           H  
ATOM   1097 2HG  PRO A  68      -9.939  -5.310  10.748  1.00  0.76           H  
ATOM   1098 1HD  PRO A  68     -12.328  -4.671   8.947  1.00  0.76           H  
ATOM   1099 2HD  PRO A  68     -12.196  -4.942  10.759  1.00  0.76           H  
ATOM   1100  N   HIS A  69      -9.054  -0.760   8.644  1.00  0.84           N  
ATOM   1101  CA  HIS A  69      -8.913   0.300   7.653  1.00  0.84           C  
ATOM   1102  C   HIS A  69      -7.474   0.518   7.213  1.00  0.84           C  
ATOM   1103  O   HIS A  69      -6.535   0.137   7.915  1.00  0.84           O  
ATOM   1104  CB  HIS A  69      -9.418   1.631   8.211  1.00  0.84           C  
ATOM   1105  CG  HIS A  69      -8.597   2.205   9.336  1.00  0.84           C  
ATOM   1106  ND1 HIS A  69      -8.872   1.984  10.679  1.00  0.84           N  
ATOM   1107  CD2 HIS A  69      -7.504   2.983   9.297  1.00  0.84           C  
ATOM   1108  CE1 HIS A  69      -7.986   2.649  11.417  1.00  0.84           C  
ATOM   1109  NE2 HIS A  69      -7.147   3.267  10.596  1.00  0.84           N  
ATOM   1110  H   HIS A  69      -8.324  -0.894   9.331  1.00  0.84           H  
ATOM   1111  HA  HIS A  69      -9.484   0.048   6.761  1.00  0.84           H  
ATOM   1112 1HB  HIS A  69      -9.453   2.371   7.406  1.00  0.84           H  
ATOM   1113 2HB  HIS A  69     -10.435   1.506   8.580  1.00  0.84           H  
ATOM   1114  HD2 HIS A  69      -7.012   3.334   8.392  1.00  0.84           H  
ATOM   1115  HE1 HIS A  69      -7.954   2.685  12.508  1.00  0.84           H  
ATOM   1116  HE2 HIS A  69      -6.355   3.878  10.854  1.00  0.84           H  
ATOM   1117  N   ARG A  70      -7.305   1.188   6.074  1.00  0.98           N  
ATOM   1118  CA  ARG A  70      -5.971   1.564   5.611  1.00  0.98           C  
ATOM   1119  C   ARG A  70      -5.837   3.076   5.487  1.00  0.98           C  
ATOM   1120  O   ARG A  70      -6.821   3.777   5.262  1.00  0.98           O  
ATOM   1121  CB  ARG A  70      -5.671   0.924   4.271  1.00  0.98           C  
ATOM   1122  CG  ARG A  70      -5.596  -0.597   4.295  1.00  0.98           C  
ATOM   1123  CD  ARG A  70      -5.229  -1.141   2.969  1.00  0.98           C  
ATOM   1124  NE  ARG A  70      -5.167  -2.591   2.959  1.00  0.98           N  
ATOM   1125  CZ  ARG A  70      -4.733  -3.324   1.914  1.00  0.98           C  
ATOM   1126  NH1 ARG A  70      -4.327  -2.729   0.813  1.00  0.98           N  
ATOM   1127  NH2 ARG A  70      -4.712  -4.643   1.997  1.00  0.98           N  
ATOM   1128  H   ARG A  70      -8.126   1.410   5.507  1.00  0.98           H  
ATOM   1129  HA  ARG A  70      -5.237   1.213   6.334  1.00  0.98           H  
ATOM   1130 1HB  ARG A  70      -6.439   1.211   3.552  1.00  0.98           H  
ATOM   1131 2HB  ARG A  70      -4.717   1.299   3.895  1.00  0.98           H  
ATOM   1132 1HG  ARG A  70      -4.843  -0.909   5.018  1.00  0.98           H  
ATOM   1133 2HG  ARG A  70      -6.566  -1.006   4.580  1.00  0.98           H  
ATOM   1134 1HD  ARG A  70      -5.955  -0.820   2.224  1.00  0.98           H  
ATOM   1135 2HD  ARG A  70      -4.258  -0.769   2.705  1.00  0.98           H  
ATOM   1136  HE  ARG A  70      -5.470  -3.084   3.789  1.00  0.98           H  
ATOM   1137 1HH1 ARG A  70      -4.339  -1.715   0.748  1.00  0.98           H  
ATOM   1138 2HH1 ARG A  70      -4.002  -3.278   0.032  1.00  0.98           H  
ATOM   1139 1HH2 ARG A  70      -5.022  -5.101   2.843  1.00  0.98           H  
ATOM   1140 2HH2 ARG A  70      -4.386  -5.193   1.216  1.00  0.98           H  
ATOM   1141  N   GLU A  71      -4.621   3.593   5.642  1.00  1.16           N  
ATOM   1142  CA  GLU A  71      -4.412   5.032   5.467  1.00  1.16           C  
ATOM   1143  C   GLU A  71      -4.140   5.400   4.005  1.00  1.16           C  
ATOM   1144  O   GLU A  71      -3.233   4.859   3.369  1.00  1.16           O  
ATOM   1145  CB  GLU A  71      -3.281   5.524   6.377  1.00  1.16           C  
ATOM   1146  CG  GLU A  71      -3.612   5.454   7.866  1.00  1.16           C  
ATOM   1147  CD  GLU A  71      -2.509   5.933   8.770  1.00  1.16           C  
ATOM   1148  OE1 GLU A  71      -1.456   6.274   8.290  1.00  1.16           O  
ATOM   1149  OE2 GLU A  71      -2.741   5.980   9.958  1.00  1.16           O  
ATOM   1150  H   GLU A  71      -3.836   2.993   5.859  1.00  1.16           H  
ATOM   1151  HA  GLU A  71      -5.321   5.552   5.772  1.00  1.16           H  
ATOM   1152 1HB  GLU A  71      -2.383   4.932   6.196  1.00  1.16           H  
ATOM   1153 2HB  GLU A  71      -3.047   6.561   6.133  1.00  1.16           H  
ATOM   1154 1HG  GLU A  71      -4.475   6.077   8.041  1.00  1.16           H  
ATOM   1155 2HG  GLU A  71      -3.882   4.430   8.127  1.00  1.16           H  
ATOM   1156  N   VAL A  72      -4.945   6.317   3.491  1.00  1.38           N  
ATOM   1157  CA  VAL A  72      -4.888   6.825   2.125  1.00  1.38           C  
ATOM   1158  C   VAL A  72      -4.323   8.224   2.045  1.00  1.38           C  
ATOM   1159  O   VAL A  72      -5.053   9.180   1.779  1.00  1.38           O  
ATOM   1160  CB  VAL A  72      -6.305   6.839   1.553  1.00  1.38           C  
ATOM   1161  CG1 VAL A  72      -6.346   7.391   0.140  1.00  1.38           C  
ATOM   1162  CG2 VAL A  72      -6.826   5.432   1.575  1.00  1.38           C  
ATOM   1163  H   VAL A  72      -5.643   6.720   4.106  1.00  1.38           H  
ATOM   1164  HA  VAL A  72      -4.262   6.156   1.536  1.00  1.38           H  
ATOM   1165  HB  VAL A  72      -6.925   7.478   2.169  1.00  1.38           H  
ATOM   1166 1HG1 VAL A  72      -7.363   7.402  -0.221  1.00  1.38           H  
ATOM   1167 2HG1 VAL A  72      -5.959   8.403   0.145  1.00  1.38           H  
ATOM   1168 3HG1 VAL A  72      -5.771   6.818  -0.507  1.00  1.38           H  
ATOM   1169 1HG2 VAL A  72      -7.810   5.435   1.193  1.00  1.38           H  
ATOM   1170 2HG2 VAL A  72      -6.195   4.799   0.951  1.00  1.38           H  
ATOM   1171 3HG2 VAL A  72      -6.829   5.052   2.600  1.00  1.38           H  
ATOM   1172  N   SER A  73      -3.010   8.316   2.192  1.00  1.60           N  
ATOM   1173  CA  SER A  73      -2.313   9.586   2.174  1.00  1.60           C  
ATOM   1174  C   SER A  73      -3.049  10.636   3.019  1.00  1.60           C  
ATOM   1175  O   SER A  73      -3.772  10.301   3.975  1.00  1.60           O  
ATOM   1176  CB  SER A  73      -2.159  10.055   0.724  1.00  1.60           C  
ATOM   1177  OG  SER A  73      -1.400  11.223   0.636  1.00  1.60           O  
ATOM   1178  H   SER A  73      -2.495   7.467   2.383  1.00  1.60           H  
ATOM   1179  HA  SER A  73      -1.320   9.439   2.601  1.00  1.60           H  
ATOM   1180 1HB  SER A  73      -1.694   9.276   0.144  1.00  1.60           H  
ATOM   1181 2HB  SER A  73      -3.144  10.230   0.284  1.00  1.60           H  
ATOM   1182  HG  SER A  73      -0.936  11.181  -0.219  1.00  1.60           H  
ATOM   1183  N   VAL A  74      -2.782  11.899   2.681  1.00  1.79           N  
ATOM   1184  CA  VAL A  74      -3.360  13.056   3.303  1.00  1.79           C  
ATOM   1185  C   VAL A  74      -3.808  13.929   2.144  1.00  1.79           C  
ATOM   1186  O   VAL A  74      -4.629  14.832   2.273  1.00  1.79           O  
ATOM   1187  CB  VAL A  74      -2.295  13.777   4.141  1.00  1.79           C  
ATOM   1188  CG1 VAL A  74      -1.743  12.811   5.208  1.00  1.79           C  
ATOM   1189  CG2 VAL A  74      -1.167  14.296   3.246  1.00  1.79           C  
ATOM   1190  H   VAL A  74      -2.165  12.055   1.905  1.00  1.79           H  
ATOM   1191  HA  VAL A  74      -4.214  12.772   3.919  1.00  1.79           H  
ATOM   1192  HB  VAL A  74      -2.769  14.608   4.673  1.00  1.79           H  
ATOM   1193 1HG1 VAL A  74      -1.018  13.334   5.832  1.00  1.79           H  
ATOM   1194 2HG1 VAL A  74      -2.543  12.438   5.822  1.00  1.79           H  
ATOM   1195 3HG1 VAL A  74      -1.257  11.971   4.726  1.00  1.79           H  
ATOM   1196 1HG2 VAL A  74      -0.427  14.807   3.858  1.00  1.79           H  
ATOM   1197 2HG2 VAL A  74      -0.695  13.462   2.725  1.00  1.79           H  
ATOM   1198 3HG2 VAL A  74      -1.565  14.997   2.509  1.00  1.79           H  
ATOM   1199  N   ASP A  75      -3.320  13.572   0.954  1.00  1.91           N  
ATOM   1200  CA  ASP A  75      -3.544  14.367  -0.263  1.00  1.91           C  
ATOM   1201  C   ASP A  75      -4.938  14.145  -0.821  1.00  1.91           C  
ATOM   1202  O   ASP A  75      -5.407  14.864  -1.697  1.00  1.91           O  
ATOM   1203  CB  ASP A  75      -2.535  13.970  -1.338  1.00  1.91           C  
ATOM   1204  CG  ASP A  75      -1.112  14.381  -1.019  1.00  1.91           C  
ATOM   1205  OD1 ASP A  75      -0.919  15.318  -0.283  1.00  1.91           O  
ATOM   1206  OD2 ASP A  75      -0.218  13.733  -1.508  1.00  1.91           O  
ATOM   1207  H   ASP A  75      -2.694  12.766   0.917  1.00  1.91           H  
ATOM   1208  HA  ASP A  75      -3.429  15.424  -0.019  1.00  1.91           H  
ATOM   1209 1HB  ASP A  75      -2.565  12.889  -1.464  1.00  1.91           H  
ATOM   1210 2HB  ASP A  75      -2.827  14.413  -2.291  1.00  1.91           H  
ATOM   1211  N   PHE A  76      -5.596  13.139  -0.275  1.00  1.97           N  
ATOM   1212  CA  PHE A  76      -6.906  12.681  -0.687  1.00  1.97           C  
ATOM   1213  C   PHE A  76      -7.965  13.447   0.115  1.00  1.97           C  
ATOM   1214  O   PHE A  76      -9.177  13.265  -0.076  1.00  1.97           O  
ATOM   1215  CB  PHE A  76      -6.980  11.185  -0.412  1.00  1.97           C  
ATOM   1216  CG  PHE A  76      -7.829  10.393  -1.316  1.00  1.97           C  
ATOM   1217  CD1 PHE A  76      -7.288   9.925  -2.500  1.00  1.97           C  
ATOM   1218  CD2 PHE A  76      -9.122  10.102  -1.032  1.00  1.97           C  
ATOM   1219  CE1 PHE A  76      -8.026   9.183  -3.364  1.00  1.97           C  
ATOM   1220  CE2 PHE A  76      -9.859   9.370  -1.895  1.00  1.97           C  
ATOM   1221  CZ  PHE A  76      -9.322   8.905  -3.065  1.00  1.97           C  
ATOM   1222  H   PHE A  76      -5.133  12.627   0.462  1.00  1.97           H  
ATOM   1223  HA  PHE A  76      -7.052  12.884  -1.747  1.00  1.97           H  
ATOM   1224 1HB  PHE A  76      -5.968  10.774  -0.461  1.00  1.97           H  
ATOM   1225 2HB  PHE A  76      -7.325  11.025   0.601  1.00  1.97           H  
ATOM   1226  HD1 PHE A  76      -6.248  10.143  -2.735  1.00  1.97           H  
ATOM   1227  HD2 PHE A  76      -9.558  10.452  -0.115  1.00  1.97           H  
ATOM   1228  HE1 PHE A  76      -7.575   8.821  -4.287  1.00  1.97           H  
ATOM   1229  HE2 PHE A  76     -10.879   9.146  -1.649  1.00  1.97           H  
ATOM   1230  HZ  PHE A  76      -9.927   8.312  -3.748  1.00  1.97           H  
ATOM   1231  N   ALA A  77      -7.486  14.249   1.078  1.00  1.96           N  
ATOM   1232  CA  ALA A  77      -8.296  15.037   1.988  1.00  1.96           C  
ATOM   1233  C   ALA A  77      -9.141  16.043   1.244  1.00  1.96           C  
ATOM   1234  O   ALA A  77      -8.790  16.517   0.162  1.00  1.96           O  
ATOM   1235  CB  ALA A  77      -7.407  15.738   2.998  1.00  1.96           C  
ATOM   1236  H   ALA A  77      -6.478  14.355   1.194  1.00  1.96           H  
ATOM   1237  HA  ALA A  77      -8.978  14.368   2.519  1.00  1.96           H  
ATOM   1238 1HB  ALA A  77      -8.001  16.314   3.686  1.00  1.96           H  
ATOM   1239 2HB  ALA A  77      -6.828  15.001   3.552  1.00  1.96           H  
ATOM   1240 3HB  ALA A  77      -6.727  16.407   2.472  1.00  1.96           H  
ATOM   1241  N   LEU A  78     -10.278  16.362   1.827  1.00  1.91           N  
ATOM   1242  CA  LEU A  78     -11.217  17.286   1.245  1.00  1.91           C  
ATOM   1243  C   LEU A  78     -10.927  18.709   1.674  1.00  1.91           C  
ATOM   1244  O   LEU A  78     -11.301  19.663   0.990  1.00  1.91           O  
ATOM   1245  CB  LEU A  78     -12.620  16.952   1.699  1.00  1.91           C  
ATOM   1246  CG  LEU A  78     -13.109  15.588   1.393  1.00  1.91           C  
ATOM   1247  CD1 LEU A  78     -14.517  15.508   1.939  1.00  1.91           C  
ATOM   1248  CD2 LEU A  78     -12.963  15.319  -0.090  1.00  1.91           C  
ATOM   1249  H   LEU A  78     -10.484  15.974   2.735  1.00  1.91           H  
ATOM   1250  HA  LEU A  78     -11.143  17.221   0.166  1.00  1.91           H  
ATOM   1251 1HB  LEU A  78     -12.674  17.088   2.773  1.00  1.91           H  
ATOM   1252 2HB  LEU A  78     -13.307  17.658   1.237  1.00  1.91           H  
ATOM   1253  HG  LEU A  78     -12.520  14.844   1.929  1.00  1.91           H  
ATOM   1254 1HD1 LEU A  78     -14.928  14.554   1.764  1.00  1.91           H  
ATOM   1255 2HD1 LEU A  78     -14.479  15.699   3.008  1.00  1.91           H  
ATOM   1256 3HD1 LEU A  78     -15.138  16.247   1.466  1.00  1.91           H  
ATOM   1257 1HD2 LEU A  78     -13.323  14.341  -0.332  1.00  1.91           H  
ATOM   1258 2HD2 LEU A  78     -13.504  16.023  -0.639  1.00  1.91           H  
ATOM   1259 3HD2 LEU A  78     -11.909  15.390  -0.352  1.00  1.91           H  
ATOM   1260  N   ASN A  79     -10.260  18.850   2.816  1.00  1.82           N  
ATOM   1261  CA  ASN A  79     -10.020  20.191   3.346  1.00  1.82           C  
ATOM   1262  C   ASN A  79      -8.671  20.367   4.038  1.00  1.82           C  
ATOM   1263  O   ASN A  79      -8.129  19.453   4.653  1.00  1.82           O  
ATOM   1264  CB  ASN A  79     -11.142  20.576   4.294  1.00  1.82           C  
ATOM   1265  CG  ASN A  79     -11.184  22.052   4.574  1.00  1.82           C  
ATOM   1266  OD1 ASN A  79     -10.445  22.584   5.412  1.00  1.82           O  
ATOM   1267  ND2 ASN A  79     -12.051  22.736   3.870  1.00  1.82           N  
ATOM   1268  H   ASN A  79     -10.009  18.013   3.343  1.00  1.82           H  
ATOM   1269  HA  ASN A  79     -10.030  20.888   2.508  1.00  1.82           H  
ATOM   1270 1HB  ASN A  79     -12.099  20.270   3.867  1.00  1.82           H  
ATOM   1271 2HB  ASN A  79     -11.016  20.040   5.237  1.00  1.82           H  
ATOM   1272 1HD2 ASN A  79     -12.136  23.723   4.000  1.00  1.82           H  
ATOM   1273 2HD2 ASN A  79     -12.629  22.269   3.198  1.00  1.82           H  
ATOM   1274  N   ASP A  80      -8.171  21.604   3.978  1.00  1.71           N  
ATOM   1275  CA  ASP A  80      -6.915  22.040   4.599  1.00  1.71           C  
ATOM   1276  C   ASP A  80      -6.881  21.843   6.119  1.00  1.71           C  
ATOM   1277  O   ASP A  80      -5.809  21.744   6.716  1.00  1.71           O  
ATOM   1278  CB  ASP A  80      -6.683  23.516   4.296  1.00  1.71           C  
ATOM   1279  CG  ASP A  80      -6.344  23.785   2.833  1.00  1.71           C  
ATOM   1280  OD1 ASP A  80      -6.071  22.849   2.116  1.00  1.71           O  
ATOM   1281  OD2 ASP A  80      -6.364  24.927   2.445  1.00  1.71           O  
ATOM   1282  H   ASP A  80      -8.692  22.293   3.457  1.00  1.71           H  
ATOM   1283  HA  ASP A  80      -6.102  21.457   4.164  1.00  1.71           H  
ATOM   1284 1HB  ASP A  80      -7.580  24.082   4.559  1.00  1.71           H  
ATOM   1285 2HB  ASP A  80      -5.870  23.889   4.918  1.00  1.71           H  
ATOM   1286  N   GLN A  81      -8.055  21.772   6.747  1.00  1.59           N  
ATOM   1287  CA  GLN A  81      -8.158  21.575   8.187  1.00  1.59           C  
ATOM   1288  C   GLN A  81      -8.021  20.115   8.577  1.00  1.59           C  
ATOM   1289  O   GLN A  81      -8.190  19.783   9.758  1.00  1.59           O  
ATOM   1290  CB  GLN A  81      -9.489  22.087   8.732  1.00  1.59           C  
ATOM   1291  CG  GLN A  81      -9.666  23.600   8.632  1.00  1.59           C  
ATOM   1292  CD  GLN A  81     -11.014  24.081   9.162  1.00  1.59           C  
ATOM   1293  OE1 GLN A  81     -11.997  23.334   9.195  1.00  1.59           O  
ATOM   1294  NE2 GLN A  81     -11.062  25.344   9.586  1.00  1.59           N  
ATOM   1295  H   GLN A  81      -8.910  21.879   6.210  1.00  1.59           H  
ATOM   1296  HA  GLN A  81      -7.349  22.125   8.667  1.00  1.59           H  
ATOM   1297 1HB  GLN A  81     -10.308  21.614   8.185  1.00  1.59           H  
ATOM   1298 2HB  GLN A  81      -9.584  21.802   9.780  1.00  1.59           H  
ATOM   1299 1HG  GLN A  81      -8.879  24.080   9.212  1.00  1.59           H  
ATOM   1300 2HG  GLN A  81      -9.587  23.893   7.584  1.00  1.59           H  
ATOM   1301 1HE2 GLN A  81     -11.917  25.719   9.946  1.00  1.59           H  
ATOM   1302 2HE2 GLN A  81     -10.244  25.916   9.542  1.00  1.59           H  
ATOM   1303  N   ALA A  82      -7.813  19.235   7.590  1.00  1.46           N  
ATOM   1304  CA  ALA A  82      -7.670  17.817   7.846  1.00  1.46           C  
ATOM   1305  C   ALA A  82      -6.253  17.327   7.751  1.00  1.46           C  
ATOM   1306  O   ALA A  82      -5.418  17.895   7.049  1.00  1.46           O  
ATOM   1307  CB  ALA A  82      -8.519  17.031   6.903  1.00  1.46           C  
ATOM   1308  H   ALA A  82      -7.736  19.549   6.623  1.00  1.46           H  
ATOM   1309  HA  ALA A  82      -7.969  17.647   8.849  1.00  1.46           H  
ATOM   1310 1HB  ALA A  82      -8.420  15.979   7.147  1.00  1.46           H  
ATOM   1311 2HB  ALA A  82      -9.549  17.353   7.020  1.00  1.46           H  
ATOM   1312 3HB  ALA A  82      -8.191  17.207   5.887  1.00  1.46           H  
ATOM   1313  N   LEU A  83      -5.984  16.252   8.489  1.00  1.33           N  
ATOM   1314  CA  LEU A  83      -4.665  15.648   8.475  1.00  1.33           C  
ATOM   1315  C   LEU A  83      -4.575  14.232   7.917  1.00  1.33           C  
ATOM   1316  O   LEU A  83      -3.567  13.911   7.307  1.00  1.33           O  
ATOM   1317  CB  LEU A  83      -4.069  15.704   9.877  1.00  1.33           C  
ATOM   1318  CG  LEU A  83      -3.842  17.130  10.408  1.00  1.33           C  
ATOM   1319  CD1 LEU A  83      -3.314  17.080  11.806  1.00  1.33           C  
ATOM   1320  CD2 LEU A  83      -2.871  17.852   9.510  1.00  1.33           C  
ATOM   1321  H   LEU A  83      -6.729  15.832   9.048  1.00  1.33           H  
ATOM   1322  HA  LEU A  83      -4.034  16.269   7.843  1.00  1.33           H  
ATOM   1323 1HB  LEU A  83      -4.748  15.197  10.561  1.00  1.33           H  
ATOM   1324 2HB  LEU A  83      -3.114  15.177   9.880  1.00  1.33           H  
ATOM   1325  HG  LEU A  83      -4.783  17.659  10.416  1.00  1.33           H  
ATOM   1326 1HD1 LEU A  83      -3.149  18.075  12.188  1.00  1.33           H  
ATOM   1327 2HD1 LEU A  83      -4.023  16.592  12.418  1.00  1.33           H  
ATOM   1328 3HD1 LEU A  83      -2.369  16.535  11.818  1.00  1.33           H  
ATOM   1329 1HD2 LEU A  83      -2.720  18.865   9.880  1.00  1.33           H  
ATOM   1330 2HD2 LEU A  83      -1.920  17.322   9.503  1.00  1.33           H  
ATOM   1331 3HD2 LEU A  83      -3.269  17.897   8.496  1.00  1.33           H  
ATOM   1332  N   VAL A  84      -5.569  13.368   8.167  1.00  1.21           N  
ATOM   1333  CA  VAL A  84      -5.466  11.952   7.739  1.00  1.21           C  
ATOM   1334  C   VAL A  84      -6.689  11.404   7.003  1.00  1.21           C  
ATOM   1335  O   VAL A  84      -7.821  11.634   7.422  1.00  1.21           O  
ATOM   1336  CB  VAL A  84      -5.169  11.036   8.962  1.00  1.21           C  
ATOM   1337  CG1 VAL A  84      -5.159   9.559   8.557  1.00  1.21           C  
ATOM   1338  CG2 VAL A  84      -3.832  11.395   9.548  1.00  1.21           C  
ATOM   1339  H   VAL A  84      -6.399  13.692   8.667  1.00  1.21           H  
ATOM   1340  HA  VAL A  84      -4.618  11.873   7.058  1.00  1.21           H  
ATOM   1341  HB  VAL A  84      -5.926  11.177   9.704  1.00  1.21           H  
ATOM   1342 1HG1 VAL A  84      -4.950   8.939   9.431  1.00  1.21           H  
ATOM   1343 2HG1 VAL A  84      -6.129   9.290   8.157  1.00  1.21           H  
ATOM   1344 3HG1 VAL A  84      -4.391   9.384   7.801  1.00  1.21           H  
ATOM   1345 1HG2 VAL A  84      -3.634  10.756  10.408  1.00  1.21           H  
ATOM   1346 2HG2 VAL A  84      -3.056  11.247   8.794  1.00  1.21           H  
ATOM   1347 3HG2 VAL A  84      -3.835  12.426   9.861  1.00  1.21           H  
ATOM   1348  N   VAL A  85      -6.478  10.673   5.900  1.00  1.13           N  
ATOM   1349  CA  VAL A  85      -7.617  10.033   5.234  1.00  1.13           C  
ATOM   1350  C   VAL A  85      -7.539   8.512   5.325  1.00  1.13           C  
ATOM   1351  O   VAL A  85      -6.493   7.924   5.074  1.00  1.13           O  
ATOM   1352  CB  VAL A  85      -7.716  10.448   3.770  1.00  1.13           C  
ATOM   1353  CG1 VAL A  85      -8.878   9.696   3.087  1.00  1.13           C  
ATOM   1354  CG2 VAL A  85      -7.938  11.912   3.690  1.00  1.13           C  
ATOM   1355  H   VAL A  85      -5.538  10.542   5.512  1.00  1.13           H  
ATOM   1356  HA  VAL A  85      -8.526  10.355   5.727  1.00  1.13           H  
ATOM   1357  HB  VAL A  85      -6.796  10.182   3.256  1.00  1.13           H  
ATOM   1358 1HG1 VAL A  85      -8.937   9.984   2.051  1.00  1.13           H  
ATOM   1359 2HG1 VAL A  85      -8.712   8.628   3.143  1.00  1.13           H  
ATOM   1360 3HG1 VAL A  85      -9.815   9.944   3.588  1.00  1.13           H  
ATOM   1361 1HG2 VAL A  85      -8.009  12.175   2.660  1.00  1.13           H  
ATOM   1362 2HG2 VAL A  85      -8.867  12.168   4.201  1.00  1.13           H  
ATOM   1363 3HG2 VAL A  85      -7.106  12.439   4.151  1.00  1.13           H  
ATOM   1364  N   LEU A  86      -8.632   7.890   5.758  1.00  1.09           N  
ATOM   1365  CA  LEU A  86      -8.707   6.447   5.935  1.00  1.09           C  
ATOM   1366  C   LEU A  86      -9.637   5.784   4.915  1.00  1.09           C  
ATOM   1367  O   LEU A  86     -10.608   6.392   4.464  1.00  1.09           O  
ATOM   1368  CB  LEU A  86      -9.280   6.111   7.300  1.00  1.09           C  
ATOM   1369  CG  LEU A  86      -8.659   6.765   8.514  1.00  1.09           C  
ATOM   1370  CD1 LEU A  86      -9.398   6.214   9.730  1.00  1.09           C  
ATOM   1371  CD2 LEU A  86      -7.180   6.549   8.550  1.00  1.09           C  
ATOM   1372  H   LEU A  86      -9.443   8.452   5.975  1.00  1.09           H  
ATOM   1373  HA  LEU A  86      -7.711   6.027   5.832  1.00  1.09           H  
ATOM   1374 1HB  LEU A  86     -10.325   6.372   7.294  1.00  1.09           H  
ATOM   1375 2HB  LEU A  86      -9.207   5.033   7.437  1.00  1.09           H  
ATOM   1376  HG  LEU A  86      -8.839   7.844   8.480  1.00  1.09           H  
ATOM   1377 1HD1 LEU A  86      -9.025   6.643  10.632  1.00  1.09           H  
ATOM   1378 2HD1 LEU A  86     -10.457   6.434   9.636  1.00  1.09           H  
ATOM   1379 3HD1 LEU A  86      -9.263   5.146   9.777  1.00  1.09           H  
ATOM   1380 1HD2 LEU A  86      -6.772   7.038   9.428  1.00  1.09           H  
ATOM   1381 2HD2 LEU A  86      -6.952   5.519   8.590  1.00  1.09           H  
ATOM   1382 3HD2 LEU A  86      -6.729   6.972   7.660  1.00  1.09           H  
ATOM   1383  N   LYS A  87      -9.424   4.499   4.645  1.00  1.07           N  
ATOM   1384  CA  LYS A  87     -10.344   3.724   3.802  1.00  1.07           C  
ATOM   1385  C   LYS A  87     -10.726   2.380   4.455  1.00  1.07           C  
ATOM   1386  O   LYS A  87      -9.951   1.424   4.360  1.00  1.07           O  
ATOM   1387  CB  LYS A  87      -9.763   3.486   2.415  1.00  1.07           C  
ATOM   1388  CG  LYS A  87     -10.716   2.796   1.434  1.00  1.07           C  
ATOM   1389  CD  LYS A  87     -10.123   2.754   0.008  1.00  1.07           C  
ATOM   1390  CE  LYS A  87      -9.196   1.583  -0.238  1.00  1.07           C  
ATOM   1391  NZ  LYS A  87      -9.954   0.310  -0.450  1.00  1.07           N  
ATOM   1392  H   LYS A  87      -8.582   4.062   5.006  1.00  1.07           H  
ATOM   1393  HA  LYS A  87     -11.246   4.311   3.641  1.00  1.07           H  
ATOM   1394 1HB  LYS A  87      -9.554   4.439   1.983  1.00  1.07           H  
ATOM   1395 2HB  LYS A  87      -8.830   2.924   2.481  1.00  1.07           H  
ATOM   1396 1HG  LYS A  87     -10.930   1.782   1.776  1.00  1.07           H  
ATOM   1397 2HG  LYS A  87     -11.658   3.355   1.404  1.00  1.07           H  
ATOM   1398 1HD  LYS A  87     -10.930   2.734  -0.723  1.00  1.07           H  
ATOM   1399 2HD  LYS A  87      -9.540   3.638  -0.157  1.00  1.07           H  
ATOM   1400 1HE  LYS A  87      -8.595   1.787  -1.123  1.00  1.07           H  
ATOM   1401 2HE  LYS A  87      -8.534   1.463   0.620  1.00  1.07           H  
ATOM   1402 1HZ  LYS A  87      -9.310  -0.445  -0.616  1.00  1.07           H  
ATOM   1403 2HZ  LYS A  87     -10.511   0.108   0.362  1.00  1.07           H  
ATOM   1404 3HZ  LYS A  87     -10.573   0.413  -1.274  1.00  1.07           H  
ATOM   1405  N   PRO A  88     -11.814   2.335   5.261  1.00  1.07           N  
ATOM   1406  CA  PRO A  88     -12.350   1.170   5.969  1.00  1.07           C  
ATOM   1407  C   PRO A  88     -12.736   0.035   5.027  1.00  1.07           C  
ATOM   1408  O   PRO A  88     -13.209   0.274   3.916  1.00  1.07           O  
ATOM   1409  CB  PRO A  88     -13.611   1.740   6.639  1.00  1.07           C  
ATOM   1410  CG  PRO A  88     -13.341   3.215   6.784  1.00  1.07           C  
ATOM   1411  CD  PRO A  88     -12.562   3.584   5.550  1.00  1.07           C  
ATOM   1412  HA  PRO A  88     -11.650   0.815   6.722  1.00  1.07           H  
ATOM   1413 1HB  PRO A  88     -14.492   1.518   6.017  1.00  1.07           H  
ATOM   1414 2HB  PRO A  88     -13.773   1.238   7.605  1.00  1.07           H  
ATOM   1415 1HG  PRO A  88     -14.288   3.771   6.867  1.00  1.07           H  
ATOM   1416 2HG  PRO A  88     -12.778   3.402   7.711  1.00  1.07           H  
ATOM   1417 1HD  PRO A  88     -13.245   3.835   4.716  1.00  1.07           H  
ATOM   1418 2HD  PRO A  88     -11.902   4.410   5.812  1.00  1.07           H  
ATOM   1419  N   GLU A  89     -12.569  -1.201   5.486  1.00  1.09           N  
ATOM   1420  CA  GLU A  89     -12.989  -2.352   4.696  1.00  1.09           C  
ATOM   1421  C   GLU A  89     -14.471  -2.223   4.378  1.00  1.09           C  
ATOM   1422  O   GLU A  89     -15.280  -1.920   5.254  1.00  1.09           O  
ATOM   1423  CB  GLU A  89     -12.718  -3.669   5.436  1.00  1.09           C  
ATOM   1424  CG  GLU A  89     -13.091  -4.943   4.647  1.00  1.09           C  
ATOM   1425  CD  GLU A  89     -12.807  -6.242   5.393  1.00  1.09           C  
ATOM   1426  OE1 GLU A  89     -12.401  -6.182   6.524  1.00  1.09           O  
ATOM   1427  OE2 GLU A  89     -12.999  -7.289   4.820  1.00  1.09           O  
ATOM   1428  H   GLU A  89     -12.138  -1.341   6.396  1.00  1.09           H  
ATOM   1429  HA  GLU A  89     -12.435  -2.357   3.758  1.00  1.09           H  
ATOM   1430 1HB  GLU A  89     -11.657  -3.728   5.683  1.00  1.09           H  
ATOM   1431 2HB  GLU A  89     -13.252  -3.683   6.360  1.00  1.09           H  
ATOM   1432 1HG  GLU A  89     -14.158  -4.909   4.419  1.00  1.09           H  
ATOM   1433 2HG  GLU A  89     -12.548  -4.945   3.704  1.00  1.09           H  
ATOM   1434  N   LYS A  90     -14.829  -2.422   3.120  1.00  1.11           N  
ATOM   1435  CA  LYS A  90     -16.222  -2.304   2.731  1.00  1.11           C  
ATOM   1436  C   LYS A  90     -17.116  -3.317   3.433  1.00  1.11           C  
ATOM   1437  O   LYS A  90     -16.845  -4.518   3.427  1.00  1.11           O  
ATOM   1438  CB  LYS A  90     -16.374  -2.443   1.214  1.00  1.11           C  
ATOM   1439  CG  LYS A  90     -17.806  -2.250   0.713  1.00  1.11           C  
ATOM   1440  CD  LYS A  90     -17.892  -2.308  -0.804  1.00  1.11           C  
ATOM   1441  CE  LYS A  90     -19.330  -2.134  -1.271  1.00  1.11           C  
ATOM   1442  NZ  LYS A  90     -19.443  -2.188  -2.754  1.00  1.11           N  
ATOM   1443  H   LYS A  90     -14.130  -2.657   2.432  1.00  1.11           H  
ATOM   1444  HA  LYS A  90     -16.566  -1.310   3.017  1.00  1.11           H  
ATOM   1445 1HB  LYS A  90     -15.738  -1.713   0.715  1.00  1.11           H  
ATOM   1446 2HB  LYS A  90     -16.044  -3.435   0.906  1.00  1.11           H  
ATOM   1447 1HG  LYS A  90     -18.441  -3.038   1.123  1.00  1.11           H  
ATOM   1448 2HG  LYS A  90     -18.190  -1.292   1.059  1.00  1.11           H  
ATOM   1449 1HD  LYS A  90     -17.277  -1.518  -1.240  1.00  1.11           H  
ATOM   1450 2HD  LYS A  90     -17.520  -3.271  -1.152  1.00  1.11           H  
ATOM   1451 1HE  LYS A  90     -19.942  -2.927  -0.836  1.00  1.11           H  
ATOM   1452 2HE  LYS A  90     -19.703  -1.172  -0.922  1.00  1.11           H  
ATOM   1453 1HZ  LYS A  90     -20.409  -2.070  -3.022  1.00  1.11           H  
ATOM   1454 2HZ  LYS A  90     -18.886  -1.447  -3.163  1.00  1.11           H  
ATOM   1455 3HZ  LYS A  90     -19.109  -3.082  -3.086  1.00  1.11           H  
ATOM   1456  N   ILE A  91     -18.213  -2.820   3.979  1.00  1.12           N  
ATOM   1457  CA  ILE A  91     -19.237  -3.625   4.625  1.00  1.12           C  
ATOM   1458  C   ILE A  91     -20.336  -3.828   3.603  1.00  1.12           C  
ATOM   1459  O   ILE A  91     -20.695  -2.894   2.887  1.00  1.12           O  
ATOM   1460  CB  ILE A  91     -19.735  -2.972   5.926  1.00  1.12           C  
ATOM   1461  CG1 ILE A  91     -18.573  -2.912   6.889  1.00  1.12           C  
ATOM   1462  CG2 ILE A  91     -20.905  -3.745   6.553  1.00  1.12           C  
ATOM   1463  CD1 ILE A  91     -18.838  -2.096   8.077  1.00  1.12           C  
ATOM   1464  H   ILE A  91     -18.340  -1.819   3.949  1.00  1.12           H  
ATOM   1465  HA  ILE A  91     -18.818  -4.598   4.880  1.00  1.12           H  
ATOM   1466  HB  ILE A  91     -20.050  -1.949   5.719  1.00  1.12           H  
ATOM   1467 1HG1 ILE A  91     -18.334  -3.928   7.211  1.00  1.12           H  
ATOM   1468 2HG1 ILE A  91     -17.701  -2.498   6.376  1.00  1.12           H  
ATOM   1469 1HG2 ILE A  91     -21.223  -3.254   7.474  1.00  1.12           H  
ATOM   1470 2HG2 ILE A  91     -21.732  -3.765   5.872  1.00  1.12           H  
ATOM   1471 3HG2 ILE A  91     -20.597  -4.766   6.781  1.00  1.12           H  
ATOM   1472 1HD1 ILE A  91     -17.957  -2.109   8.711  1.00  1.12           H  
ATOM   1473 2HD1 ILE A  91     -19.056  -1.070   7.775  1.00  1.12           H  
ATOM   1474 3HD1 ILE A  91     -19.689  -2.509   8.620  1.00  1.12           H  
ATOM   1475  N   ALA A  92     -20.828  -5.056   3.488  1.00  1.13           N  
ATOM   1476  CA  ALA A  92     -21.831  -5.392   2.481  1.00  1.13           C  
ATOM   1477  C   ALA A  92     -23.088  -4.516   2.576  1.00  1.13           C  
ATOM   1478  O   ALA A  92     -23.699  -4.221   1.552  1.00  1.13           O  
ATOM   1479  CB  ALA A  92     -22.202  -6.856   2.609  1.00  1.13           C  
ATOM   1480  H   ALA A  92     -20.488  -5.775   4.108  1.00  1.13           H  
ATOM   1481  HA  ALA A  92     -21.387  -5.227   1.500  1.00  1.13           H  
ATOM   1482 1HB  ALA A  92     -22.923  -7.123   1.834  1.00  1.13           H  
ATOM   1483 2HB  ALA A  92     -21.309  -7.473   2.495  1.00  1.13           H  
ATOM   1484 3HB  ALA A  92     -22.630  -7.029   3.567  1.00  1.13           H  
ATOM   1485  N   PHE A  93     -23.493  -4.117   3.781  1.00  1.13           N  
ATOM   1486  CA  PHE A  93     -24.658  -3.249   3.916  1.00  1.13           C  
ATOM   1487  C   PHE A  93     -24.675  -2.468   5.225  1.00  1.13           C  
ATOM   1488  O   PHE A  93     -24.393  -3.008   6.293  1.00  1.13           O  
ATOM   1489  CB  PHE A  93     -25.955  -4.030   3.771  1.00  1.13           C  
ATOM   1490  CG  PHE A  93     -27.175  -3.161   3.732  1.00  1.13           C  
ATOM   1491  CD1 PHE A  93     -27.489  -2.450   2.597  1.00  1.13           C  
ATOM   1492  CD2 PHE A  93     -28.012  -3.062   4.814  1.00  1.13           C  
ATOM   1493  CE1 PHE A  93     -28.615  -1.657   2.553  1.00  1.13           C  
ATOM   1494  CE2 PHE A  93     -29.133  -2.257   4.756  1.00  1.13           C  
ATOM   1495  CZ  PHE A  93     -29.422  -1.564   3.625  1.00  1.13           C  
ATOM   1496  H   PHE A  93     -22.975  -4.395   4.598  1.00  1.13           H  
ATOM   1497  HA  PHE A  93     -24.624  -2.521   3.103  1.00  1.13           H  
ATOM   1498 1HB  PHE A  93     -25.925  -4.628   2.868  1.00  1.13           H  
ATOM   1499 2HB  PHE A  93     -26.063  -4.702   4.608  1.00  1.13           H  
ATOM   1500  HD1 PHE A  93     -26.829  -2.521   1.736  1.00  1.13           H  
ATOM   1501  HD2 PHE A  93     -27.774  -3.616   5.719  1.00  1.13           H  
ATOM   1502  HE1 PHE A  93     -28.858  -1.098   1.665  1.00  1.13           H  
ATOM   1503  HE2 PHE A  93     -29.790  -2.161   5.608  1.00  1.13           H  
ATOM   1504  HZ  PHE A  93     -30.291  -0.934   3.590  1.00  1.13           H  
ATOM   1505  N   VAL A  94     -25.048  -1.194   5.122  1.00  1.12           N  
ATOM   1506  CA  VAL A  94     -25.212  -0.301   6.262  1.00  1.12           C  
ATOM   1507  C   VAL A  94     -26.694   0.026   6.453  1.00  1.12           C  
ATOM   1508  O   VAL A  94     -27.371   0.415   5.507  1.00  1.12           O  
ATOM   1509  CB  VAL A  94     -24.388   0.983   6.056  1.00  1.12           C  
ATOM   1510  CG1 VAL A  94     -24.602   1.958   7.211  1.00  1.12           C  
ATOM   1511  CG2 VAL A  94     -22.899   0.602   5.959  1.00  1.12           C  
ATOM   1512  H   VAL A  94     -25.244  -0.836   4.200  1.00  1.12           H  
ATOM   1513  HA  VAL A  94     -24.842  -0.807   7.149  1.00  1.12           H  
ATOM   1514  HB  VAL A  94     -24.714   1.472   5.141  1.00  1.12           H  
ATOM   1515 1HG1 VAL A  94     -24.017   2.859   7.041  1.00  1.12           H  
ATOM   1516 2HG1 VAL A  94     -25.659   2.221   7.288  1.00  1.12           H  
ATOM   1517 3HG1 VAL A  94     -24.283   1.510   8.118  1.00  1.12           H  
ATOM   1518 1HG2 VAL A  94     -22.301   1.500   5.803  1.00  1.12           H  
ATOM   1519 2HG2 VAL A  94     -22.588   0.114   6.881  1.00  1.12           H  
ATOM   1520 3HG2 VAL A  94     -22.748  -0.080   5.123  1.00  1.12           H  
ATOM   1521  N   SER A  95     -27.182  -0.180   7.669  1.00  1.09           N  
ATOM   1522  CA  SER A  95     -28.576  -0.026   8.070  1.00  1.09           C  
ATOM   1523  C   SER A  95     -28.856   1.061   9.130  1.00  1.09           C  
ATOM   1524  O   SER A  95     -27.961   1.482   9.874  1.00  1.09           O  
ATOM   1525  CB  SER A  95     -28.974  -1.366   8.617  1.00  1.09           C  
ATOM   1526  OG  SER A  95     -28.179  -1.670   9.741  1.00  1.09           O  
ATOM   1527  H   SER A  95     -26.539  -0.510   8.376  1.00  1.09           H  
ATOM   1528  HA  SER A  95     -29.166   0.201   7.180  1.00  1.09           H  
ATOM   1529 1HB  SER A  95     -30.032  -1.354   8.897  1.00  1.09           H  
ATOM   1530 2HB  SER A  95     -28.839  -2.121   7.858  1.00  1.09           H  
ATOM   1531  HG  SER A  95     -27.237  -1.485   9.497  1.00  1.09           H  
ATOM   1532  N   TYR A  96     -30.130   1.468   9.260  1.00  1.04           N  
ATOM   1533  CA  TYR A  96     -30.515   2.391  10.332  1.00  1.04           C  
ATOM   1534  C   TYR A  96     -30.739   1.562  11.584  1.00  1.04           C  
ATOM   1535  O   TYR A  96     -31.168   0.415  11.492  1.00  1.04           O  
ATOM   1536  CB  TYR A  96     -31.763   3.196   9.968  1.00  1.04           C  
ATOM   1537  CG  TYR A  96     -31.504   4.215   8.883  1.00  1.04           C  
ATOM   1538  CD1 TYR A  96     -31.770   3.900   7.552  1.00  1.04           C  
ATOM   1539  CD2 TYR A  96     -30.973   5.452   9.215  1.00  1.04           C  
ATOM   1540  CE1 TYR A  96     -31.498   4.818   6.562  1.00  1.04           C  
ATOM   1541  CE2 TYR A  96     -30.701   6.369   8.225  1.00  1.04           C  
ATOM   1542  CZ  TYR A  96     -30.954   6.056   6.902  1.00  1.04           C  
ATOM   1543  OH  TYR A  96     -30.633   6.956   5.913  1.00  1.04           O  
ATOM   1544  H   TYR A  96     -30.855   1.110   8.628  1.00  1.04           H  
ATOM   1545  HA  TYR A  96     -29.694   3.080  10.523  1.00  1.04           H  
ATOM   1546 1HB  TYR A  96     -32.544   2.518   9.619  1.00  1.04           H  
ATOM   1547 2HB  TYR A  96     -32.143   3.715  10.847  1.00  1.04           H  
ATOM   1548  HD1 TYR A  96     -32.182   2.920   7.293  1.00  1.04           H  
ATOM   1549  HD2 TYR A  96     -30.760   5.693  10.258  1.00  1.04           H  
ATOM   1550  HE1 TYR A  96     -31.691   4.570   5.517  1.00  1.04           H  
ATOM   1551  HE2 TYR A  96     -30.269   7.337   8.484  1.00  1.04           H  
ATOM   1552  HH  TYR A  96     -30.715   6.515   5.042  1.00  1.04           H  
ATOM   1553  N   CYS A  97     -30.503   2.121  12.771  1.00  0.99           N  
ATOM   1554  CA  CYS A  97     -30.685   1.295  13.964  1.00  0.99           C  
ATOM   1555  C   CYS A  97     -32.123   0.813  14.115  1.00  0.99           C  
ATOM   1556  O   CYS A  97     -32.371  -0.298  14.560  1.00  0.99           O  
ATOM   1557  CB  CYS A  97     -30.357   2.102  15.201  1.00  0.99           C  
ATOM   1558  SG  CYS A  97     -31.562   3.395  15.545  1.00  0.99           S  
ATOM   1559  H   CYS A  97     -30.167   3.071  12.844  1.00  0.99           H  
ATOM   1560  HA  CYS A  97     -30.020   0.431  13.898  1.00  0.99           H  
ATOM   1561 1HB  CYS A  97     -30.296   1.455  16.053  1.00  0.99           H  
ATOM   1562 2HB  CYS A  97     -29.383   2.576  15.071  1.00  0.99           H  
ATOM   1563  HG  CYS A  97     -30.809   4.158  16.362  1.00  0.99           H  
ATOM   1564  N   TYR A  98     -33.072   1.586  13.605  1.00  0.94           N  
ATOM   1565  CA  TYR A  98     -34.477   1.208  13.613  1.00  0.94           C  
ATOM   1566  C   TYR A  98     -34.778  -0.132  12.979  1.00  0.94           C  
ATOM   1567  O   TYR A  98     -35.800  -0.744  13.281  1.00  0.94           O  
ATOM   1568  CB  TYR A  98     -35.345   2.262  12.966  1.00  0.94           C  
ATOM   1569  CG  TYR A  98     -36.760   1.754  12.748  1.00  0.94           C  
ATOM   1570  CD1 TYR A  98     -37.609   1.449  13.793  1.00  0.94           C  
ATOM   1571  CD2 TYR A  98     -37.191   1.589  11.456  1.00  0.94           C  
ATOM   1572  CE1 TYR A  98     -38.891   0.969  13.517  1.00  0.94           C  
ATOM   1573  CE2 TYR A  98     -38.454   1.127  11.174  1.00  0.94           C  
ATOM   1574  CZ  TYR A  98     -39.306   0.815  12.203  1.00  0.94           C  
ATOM   1575  OH  TYR A  98     -40.577   0.350  11.933  1.00  0.94           O  
ATOM   1576  H   TYR A  98     -32.806   2.484  13.232  1.00  0.94           H  
ATOM   1577  HA  TYR A  98     -34.787   1.137  14.657  1.00  0.94           H  
ATOM   1578 1HB  TYR A  98     -35.382   3.132  13.610  1.00  0.94           H  
ATOM   1579 2HB  TYR A  98     -34.924   2.564  12.007  1.00  0.94           H  
ATOM   1580  HD1 TYR A  98     -37.280   1.576  14.825  1.00  0.94           H  
ATOM   1581  HD2 TYR A  98     -36.520   1.822  10.666  1.00  0.94           H  
ATOM   1582  HE1 TYR A  98     -39.567   0.720  14.325  1.00  0.94           H  
ATOM   1583  HE2 TYR A  98     -38.774   1.004  10.138  1.00  0.94           H  
ATOM   1584  HH  TYR A  98     -40.704   0.295  10.984  1.00  0.94           H  
ATOM   1585  N   GLU A  99     -33.924  -0.567  12.066  1.00  0.89           N  
ATOM   1586  CA  GLU A  99     -34.160  -1.785  11.336  1.00  0.89           C  
ATOM   1587  C   GLU A  99     -33.693  -3.016  12.122  1.00  0.89           C  
ATOM   1588  O   GLU A  99     -33.766  -4.149  11.651  1.00  0.89           O  
ATOM   1589  CB  GLU A  99     -33.419  -1.710  10.001  1.00  0.89           C  
ATOM   1590  CG  GLU A  99     -33.855  -0.567   9.078  1.00  0.89           C  
ATOM   1591  CD  GLU A  99     -33.078  -0.527   7.765  1.00  0.89           C  
ATOM   1592  OE1 GLU A  99     -33.341  -1.343   6.916  1.00  0.89           O  
ATOM   1593  OE2 GLU A  99     -32.231   0.335   7.609  1.00  0.89           O  
ATOM   1594  H   GLU A  99     -33.064  -0.055  11.884  1.00  0.89           H  
ATOM   1595  HA  GLU A  99     -35.227  -1.866  11.170  1.00  0.89           H  
ATOM   1596 1HB  GLU A  99     -32.352  -1.601  10.187  1.00  0.89           H  
ATOM   1597 2HB  GLU A  99     -33.571  -2.640   9.462  1.00  0.89           H  
ATOM   1598 1HG  GLU A  99     -34.917  -0.686   8.861  1.00  0.89           H  
ATOM   1599 2HG  GLU A  99     -33.724   0.374   9.609  1.00  0.89           H  
ATOM   1600  N   TRP A 100     -33.117  -2.815  13.293  1.00  0.84           N  
ATOM   1601  CA  TRP A 100     -32.631  -3.945  14.060  1.00  0.84           C  
ATOM   1602  C   TRP A 100     -33.721  -4.581  14.929  1.00  0.84           C  
ATOM   1603  O   TRP A 100     -34.668  -3.923  15.364  1.00  0.84           O  
ATOM   1604  CB  TRP A 100     -31.442  -3.500  14.899  1.00  0.84           C  
ATOM   1605  CG  TRP A 100     -30.281  -3.165  14.062  1.00  0.84           C  
ATOM   1606  CD1 TRP A 100     -30.339  -2.561  12.856  1.00  0.84           C  
ATOM   1607  CD2 TRP A 100     -28.888  -3.391  14.307  1.00  0.84           C  
ATOM   1608  NE1 TRP A 100     -29.116  -2.428  12.342  1.00  0.84           N  
ATOM   1609  CE2 TRP A 100     -28.216  -2.922  13.191  1.00  0.84           C  
ATOM   1610  CE3 TRP A 100     -28.160  -3.951  15.351  1.00  0.84           C  
ATOM   1611  CZ2 TRP A 100     -26.884  -3.001  13.069  1.00  0.84           C  
ATOM   1612  CZ3 TRP A 100     -26.780  -4.036  15.204  1.00  0.84           C  
ATOM   1613  CH2 TRP A 100     -26.170  -3.575  14.092  1.00  0.84           C  
ATOM   1614  H   TRP A 100     -33.021  -1.873  13.676  1.00  0.84           H  
ATOM   1615  HA  TRP A 100     -32.275  -4.704  13.363  1.00  0.84           H  
ATOM   1616 1HB  TRP A 100     -31.701  -2.623  15.453  1.00  0.84           H  
ATOM   1617 2HB  TRP A 100     -31.170  -4.277  15.614  1.00  0.84           H  
ATOM   1618  HD1 TRP A 100     -31.227  -2.232  12.362  1.00  0.84           H  
ATOM   1619  HE1 TRP A 100     -28.889  -2.025  11.447  1.00  0.84           H  
ATOM   1620  HE3 TRP A 100     -28.654  -4.326  16.237  1.00  0.84           H  
ATOM   1621  HZ2 TRP A 100     -26.401  -2.633  12.182  1.00  0.84           H  
ATOM   1622  HZ3 TRP A 100     -26.200  -4.500  15.974  1.00  0.84           H  
ATOM   1623  HH2 TRP A 100     -25.104  -3.668  13.991  1.00  0.84           H  
ATOM   1624  N   SER A 101     -33.604  -5.887  15.130  1.00  0.80           N  
ATOM   1625  CA  SER A 101     -34.454  -6.654  16.031  1.00  0.80           C  
ATOM   1626  C   SER A 101     -33.947  -6.541  17.451  1.00  0.80           C  
ATOM   1627  O   SER A 101     -32.825  -6.080  17.665  1.00  0.80           O  
ATOM   1628  CB  SER A 101     -34.446  -8.094  15.625  1.00  0.80           C  
ATOM   1629  OG  SER A 101     -33.137  -8.607  15.764  1.00  0.80           O  
ATOM   1630  H   SER A 101     -32.846  -6.381  14.665  1.00  0.80           H  
ATOM   1631  HA  SER A 101     -35.471  -6.259  15.980  1.00  0.80           H  
ATOM   1632 1HB  SER A 101     -35.137  -8.663  16.245  1.00  0.80           H  
ATOM   1633 2HB  SER A 101     -34.771  -8.188  14.597  1.00  0.80           H  
ATOM   1634  HG  SER A 101     -32.641  -8.176  15.025  1.00  0.80           H  
ATOM   1635  N   PHE A 102     -34.727  -7.016  18.417  1.00  0.77           N  
ATOM   1636  CA  PHE A 102     -34.296  -6.964  19.810  1.00  0.77           C  
ATOM   1637  C   PHE A 102     -32.943  -7.644  20.041  1.00  0.77           C  
ATOM   1638  O   PHE A 102     -32.045  -7.034  20.622  1.00  0.77           O  
ATOM   1639  CB  PHE A 102     -35.314  -7.619  20.718  1.00  0.77           C  
ATOM   1640  CG  PHE A 102     -34.859  -7.655  22.132  1.00  0.77           C  
ATOM   1641  CD1 PHE A 102     -35.015  -6.565  22.939  1.00  0.77           C  
ATOM   1642  CD2 PHE A 102     -34.247  -8.779  22.651  1.00  0.77           C  
ATOM   1643  CE1 PHE A 102     -34.587  -6.581  24.242  1.00  0.77           C  
ATOM   1644  CE2 PHE A 102     -33.809  -8.796  23.948  1.00  0.77           C  
ATOM   1645  CZ  PHE A 102     -33.982  -7.697  24.742  1.00  0.77           C  
ATOM   1646  H   PHE A 102     -35.635  -7.399  18.186  1.00  0.77           H  
ATOM   1647  HA  PHE A 102     -34.203  -5.915  20.097  1.00  0.77           H  
ATOM   1648 1HB  PHE A 102     -36.262  -7.081  20.672  1.00  0.77           H  
ATOM   1649 2HB  PHE A 102     -35.494  -8.644  20.392  1.00  0.77           H  
ATOM   1650  HD1 PHE A 102     -35.478  -5.692  22.529  1.00  0.77           H  
ATOM   1651  HD2 PHE A 102     -34.114  -9.657  22.011  1.00  0.77           H  
ATOM   1652  HE1 PHE A 102     -34.722  -5.707  24.866  1.00  0.77           H  
ATOM   1653  HE2 PHE A 102     -33.321  -9.681  24.347  1.00  0.77           H  
ATOM   1654  HZ  PHE A 102     -33.638  -7.717  25.754  1.00  0.77           H  
ATOM   1655  N   SER A 103     -32.778  -8.898  19.579  1.00  0.74           N  
ATOM   1656  CA  SER A 103     -31.491  -9.568  19.779  1.00  0.74           C  
ATOM   1657  C   SER A 103     -30.370  -8.823  19.094  1.00  0.74           C  
ATOM   1658  O   SER A 103     -29.269  -8.717  19.633  1.00  0.74           O  
ATOM   1659  CB  SER A 103     -31.480 -10.999  19.270  1.00  0.74           C  
ATOM   1660  OG  SER A 103     -32.289 -11.845  20.040  1.00  0.74           O  
ATOM   1661  H   SER A 103     -33.535  -9.380  19.111  1.00  0.74           H  
ATOM   1662  HA  SER A 103     -31.282  -9.588  20.849  1.00  0.74           H  
ATOM   1663 1HB  SER A 103     -31.810 -11.007  18.235  1.00  0.74           H  
ATOM   1664 2HB  SER A 103     -30.454 -11.368  19.281  1.00  0.74           H  
ATOM   1665  HG  SER A 103     -33.214 -11.564  19.891  1.00  0.74           H  
ATOM   1666  N   GLN A 104     -30.626  -8.287  17.902  1.00  0.72           N  
ATOM   1667  CA  GLN A 104     -29.556  -7.567  17.237  1.00  0.72           C  
ATOM   1668  C   GLN A 104     -29.130  -6.336  18.040  1.00  0.72           C  
ATOM   1669  O   GLN A 104     -27.928  -6.070  18.189  1.00  0.72           O  
ATOM   1670  CB  GLN A 104     -30.017  -7.191  15.849  1.00  0.72           C  
ATOM   1671  CG  GLN A 104     -30.115  -8.354  14.923  1.00  0.72           C  
ATOM   1672  CD  GLN A 104     -30.701  -7.992  13.638  1.00  0.72           C  
ATOM   1673  OE1 GLN A 104     -31.761  -7.355  13.633  1.00  0.72           O  
ATOM   1674  NE2 GLN A 104     -30.067  -8.371  12.551  1.00  0.72           N  
ATOM   1675  H   GLN A 104     -31.542  -8.374  17.445  1.00  0.72           H  
ATOM   1676  HA  GLN A 104     -28.696  -8.228  17.151  1.00  0.72           H  
ATOM   1677 1HB  GLN A 104     -31.004  -6.754  15.928  1.00  0.72           H  
ATOM   1678 2HB  GLN A 104     -29.389  -6.446  15.433  1.00  0.72           H  
ATOM   1679 1HG  GLN A 104     -29.134  -8.703  14.739  1.00  0.72           H  
ATOM   1680 2HG  GLN A 104     -30.707  -9.140  15.380  1.00  0.72           H  
ATOM   1681 1HE2 GLN A 104     -30.433  -8.137  11.636  1.00  0.72           H  
ATOM   1682 2HE2 GLN A 104     -29.224  -8.909  12.605  1.00  0.72           H  
ATOM   1683  N   PHE A 105     -30.099  -5.625  18.625  1.00  0.70           N  
ATOM   1684  CA  PHE A 105     -29.773  -4.472  19.454  1.00  0.70           C  
ATOM   1685  C   PHE A 105     -29.034  -4.890  20.716  1.00  0.70           C  
ATOM   1686  O   PHE A 105     -28.103  -4.205  21.150  1.00  0.70           O  
ATOM   1687  CB  PHE A 105     -31.023  -3.719  19.894  1.00  0.70           C  
ATOM   1688  CG  PHE A 105     -31.629  -2.767  18.962  1.00  0.70           C  
ATOM   1689  CD1 PHE A 105     -32.853  -3.016  18.405  1.00  0.70           C  
ATOM   1690  CD2 PHE A 105     -31.006  -1.566  18.700  1.00  0.70           C  
ATOM   1691  CE1 PHE A 105     -33.454  -2.099  17.613  1.00  0.70           C  
ATOM   1692  CE2 PHE A 105     -31.604  -0.643  17.900  1.00  0.70           C  
ATOM   1693  CZ  PHE A 105     -32.834  -0.912  17.359  1.00  0.70           C  
ATOM   1694  H   PHE A 105     -31.077  -5.879  18.471  1.00  0.70           H  
ATOM   1695  HA  PHE A 105     -29.135  -3.802  18.878  1.00  0.70           H  
ATOM   1696 1HB  PHE A 105     -31.790  -4.451  20.151  1.00  0.70           H  
ATOM   1697 2HB  PHE A 105     -30.787  -3.166  20.796  1.00  0.70           H  
ATOM   1698  HD1 PHE A 105     -33.357  -3.951  18.624  1.00  0.70           H  
ATOM   1699  HD2 PHE A 105     -30.036  -1.351  19.151  1.00  0.70           H  
ATOM   1700  HE1 PHE A 105     -34.435  -2.306  17.187  1.00  0.70           H  
ATOM   1701  HE2 PHE A 105     -31.120   0.302  17.707  1.00  0.70           H  
ATOM   1702  HZ  PHE A 105     -33.326  -0.177  16.730  1.00  0.70           H  
ATOM   1703  N   LYS A 106     -29.441  -6.017  21.310  1.00  0.68           N  
ATOM   1704  CA  LYS A 106     -28.815  -6.493  22.532  1.00  0.68           C  
ATOM   1705  C   LYS A 106     -27.347  -6.765  22.250  1.00  0.68           C  
ATOM   1706  O   LYS A 106     -26.468  -6.318  22.992  1.00  0.68           O  
ATOM   1707  CB  LYS A 106     -29.528  -7.732  23.076  1.00  0.68           C  
ATOM   1708  CG  LYS A 106     -29.024  -8.190  24.435  1.00  0.68           C  
ATOM   1709  CD  LYS A 106     -29.790  -9.396  24.969  1.00  0.68           C  
ATOM   1710  CE  LYS A 106     -29.368 -10.684  24.303  1.00  0.68           C  
ATOM   1711  NZ  LYS A 106     -30.011 -11.871  24.956  1.00  0.68           N  
ATOM   1712  H   LYS A 106     -30.228  -6.534  20.917  1.00  0.68           H  
ATOM   1713  HA  LYS A 106     -28.865  -5.720  23.288  1.00  0.68           H  
ATOM   1714 1HB  LYS A 106     -30.601  -7.532  23.154  1.00  0.68           H  
ATOM   1715 2HB  LYS A 106     -29.401  -8.557  22.372  1.00  0.68           H  
ATOM   1716 1HG  LYS A 106     -27.958  -8.420  24.382  1.00  0.68           H  
ATOM   1717 2HG  LYS A 106     -29.175  -7.383  25.139  1.00  0.68           H  
ATOM   1718 1HD  LYS A 106     -29.617  -9.490  26.045  1.00  0.68           H  
ATOM   1719 2HD  LYS A 106     -30.858  -9.248  24.814  1.00  0.68           H  
ATOM   1720 1HE  LYS A 106     -29.645 -10.660  23.247  1.00  0.68           H  
ATOM   1721 2HE  LYS A 106     -28.285 -10.780  24.383  1.00  0.68           H  
ATOM   1722 1HZ  LYS A 106     -29.702 -12.715  24.506  1.00  0.68           H  
ATOM   1723 2HZ  LYS A 106     -29.750 -11.896  25.942  1.00  0.68           H  
ATOM   1724 3HZ  LYS A 106     -31.017 -11.809  24.884  1.00  0.68           H  
ATOM   1725  N   ASP A 107     -27.066  -7.477  21.153  1.00  0.66           N  
ATOM   1726  CA  ASP A 107     -25.682  -7.750  20.809  1.00  0.66           C  
ATOM   1727  C   ASP A 107     -24.902  -6.460  20.526  1.00  0.66           C  
ATOM   1728  O   ASP A 107     -23.747  -6.335  20.940  1.00  0.66           O  
ATOM   1729  CB  ASP A 107     -25.583  -8.704  19.612  1.00  0.66           C  
ATOM   1730  CG  ASP A 107     -25.938 -10.166  19.939  1.00  0.66           C  
ATOM   1731  OD1 ASP A 107     -26.040 -10.507  21.093  1.00  0.66           O  
ATOM   1732  OD2 ASP A 107     -26.053 -10.955  19.006  1.00  0.66           O  
ATOM   1733  H   ASP A 107     -27.823  -7.827  20.562  1.00  0.66           H  
ATOM   1734  HA  ASP A 107     -25.216  -8.241  21.662  1.00  0.66           H  
ATOM   1735 1HB  ASP A 107     -26.247  -8.347  18.814  1.00  0.66           H  
ATOM   1736 2HB  ASP A 107     -24.579  -8.688  19.235  1.00  0.66           H  
ATOM   1737  N   ALA A 108     -25.528  -5.480  19.854  1.00  0.64           N  
ATOM   1738  CA  ALA A 108     -24.852  -4.213  19.582  1.00  0.64           C  
ATOM   1739  C   ALA A 108     -24.488  -3.512  20.881  1.00  0.64           C  
ATOM   1740  O   ALA A 108     -23.403  -2.932  21.025  1.00  0.64           O  
ATOM   1741  CB  ALA A 108     -25.740  -3.310  18.758  1.00  0.64           C  
ATOM   1742  H   ALA A 108     -26.476  -5.625  19.503  1.00  0.64           H  
ATOM   1743  HA  ALA A 108     -23.938  -4.428  19.031  1.00  0.64           H  
ATOM   1744 1HB  ALA A 108     -25.222  -2.385  18.533  1.00  0.64           H  
ATOM   1745 2HB  ALA A 108     -25.982  -3.802  17.872  1.00  0.64           H  
ATOM   1746 3HB  ALA A 108     -26.652  -3.097  19.309  1.00  0.64           H  
ATOM   1747  N   ALA A 109     -25.398  -3.577  21.850  1.00  0.62           N  
ATOM   1748  CA  ALA A 109     -25.169  -2.964  23.139  1.00  0.62           C  
ATOM   1749  C   ALA A 109     -24.006  -3.622  23.849  1.00  0.62           C  
ATOM   1750  O   ALA A 109     -23.130  -2.942  24.386  1.00  0.62           O  
ATOM   1751  CB  ALA A 109     -26.413  -3.078  23.975  1.00  0.62           C  
ATOM   1752  H   ALA A 109     -26.287  -4.049  21.675  1.00  0.62           H  
ATOM   1753  HA  ALA A 109     -24.925  -1.915  22.980  1.00  0.62           H  
ATOM   1754 1HB  ALA A 109     -26.267  -2.612  24.926  1.00  0.62           H  
ATOM   1755 2HB  ALA A 109     -27.228  -2.602  23.453  1.00  0.62           H  
ATOM   1756 3HB  ALA A 109     -26.653  -4.120  24.123  1.00  0.62           H  
ATOM   1757  N   LEU A 110     -23.951  -4.953  23.790  1.00  0.61           N  
ATOM   1758  CA  LEU A 110     -22.873  -5.680  24.438  1.00  0.61           C  
ATOM   1759  C   LEU A 110     -21.546  -5.398  23.742  1.00  0.61           C  
ATOM   1760  O   LEU A 110     -20.519  -5.237  24.404  1.00  0.61           O  
ATOM   1761  CB  LEU A 110     -23.210  -7.169  24.476  1.00  0.61           C  
ATOM   1762  CG  LEU A 110     -24.401  -7.487  25.406  1.00  0.61           C  
ATOM   1763  CD1 LEU A 110     -24.806  -8.938  25.285  1.00  0.61           C  
ATOM   1764  CD2 LEU A 110     -24.021  -7.126  26.846  1.00  0.61           C  
ATOM   1765  H   LEU A 110     -24.701  -5.469  23.323  1.00  0.61           H  
ATOM   1766  HA  LEU A 110     -22.794  -5.331  25.466  1.00  0.61           H  
ATOM   1767 1HB  LEU A 110     -23.471  -7.493  23.467  1.00  0.61           H  
ATOM   1768 2HB  LEU A 110     -22.341  -7.726  24.816  1.00  0.61           H  
ATOM   1769  HG  LEU A 110     -25.242  -6.898  25.097  1.00  0.61           H  
ATOM   1770 1HD1 LEU A 110     -25.663  -9.126  25.932  1.00  0.61           H  
ATOM   1771 2HD1 LEU A 110     -25.083  -9.148  24.247  1.00  0.61           H  
ATOM   1772 3HD1 LEU A 110     -23.979  -9.577  25.579  1.00  0.61           H  
ATOM   1773 1HD2 LEU A 110     -24.858  -7.324  27.500  1.00  0.61           H  
ATOM   1774 2HD2 LEU A 110     -23.168  -7.719  27.161  1.00  0.61           H  
ATOM   1775 3HD2 LEU A 110     -23.764  -6.072  26.900  1.00  0.61           H  
ATOM   1776  N   LEU A 111     -21.569  -5.269  22.408  1.00  0.61           N  
ATOM   1777  CA  LEU A 111     -20.362  -4.925  21.667  1.00  0.61           C  
ATOM   1778  C   LEU A 111     -19.874  -3.561  22.108  1.00  0.61           C  
ATOM   1779  O   LEU A 111     -18.694  -3.383  22.404  1.00  0.61           O  
ATOM   1780  CB  LEU A 111     -20.586  -4.917  20.149  1.00  0.61           C  
ATOM   1781  CG  LEU A 111     -19.351  -4.475  19.339  1.00  0.61           C  
ATOM   1782  CD1 LEU A 111     -18.221  -5.415  19.611  1.00  0.61           C  
ATOM   1783  CD2 LEU A 111     -19.653  -4.445  17.850  1.00  0.61           C  
ATOM   1784  H   LEU A 111     -22.437  -5.436  21.901  1.00  0.61           H  
ATOM   1785  HA  LEU A 111     -19.592  -5.659  21.896  1.00  0.61           H  
ATOM   1786 1HB  LEU A 111     -20.876  -5.916  19.826  1.00  0.61           H  
ATOM   1787 2HB  LEU A 111     -21.401  -4.234  19.920  1.00  0.61           H  
ATOM   1788  HG  LEU A 111     -19.059  -3.486  19.662  1.00  0.61           H  
ATOM   1789 1HD1 LEU A 111     -17.371  -5.074  19.052  1.00  0.61           H  
ATOM   1790 2HD1 LEU A 111     -17.985  -5.420  20.676  1.00  0.61           H  
ATOM   1791 3HD1 LEU A 111     -18.489  -6.421  19.293  1.00  0.61           H  
ATOM   1792 1HD2 LEU A 111     -18.760  -4.125  17.313  1.00  0.61           H  
ATOM   1793 2HD2 LEU A 111     -19.938  -5.441  17.517  1.00  0.61           H  
ATOM   1794 3HD2 LEU A 111     -20.458  -3.754  17.655  1.00  0.61           H  
ATOM   1795  N   THR A 112     -20.785  -2.595  22.174  1.00  0.61           N  
ATOM   1796  CA  THR A 112     -20.434  -1.243  22.562  1.00  0.61           C  
ATOM   1797  C   THR A 112     -19.781  -1.225  23.933  1.00  0.61           C  
ATOM   1798  O   THR A 112     -18.739  -0.589  24.124  1.00  0.61           O  
ATOM   1799  CB  THR A 112     -21.693  -0.375  22.606  1.00  0.61           C  
ATOM   1800  OG1 THR A 112     -22.279  -0.346  21.324  1.00  0.61           O  
ATOM   1801  CG2 THR A 112     -21.382   1.011  23.046  1.00  0.61           C  
ATOM   1802  H   THR A 112     -21.751  -2.798  21.918  1.00  0.61           H  
ATOM   1803  HA  THR A 112     -19.733  -0.838  21.833  1.00  0.61           H  
ATOM   1804  HB  THR A 112     -22.400  -0.808  23.302  1.00  0.61           H  
ATOM   1805  HG1 THR A 112     -22.667  -1.238  21.131  1.00  0.61           H  
ATOM   1806 1HG2 THR A 112     -22.299   1.576  23.066  1.00  0.61           H  
ATOM   1807 2HG2 THR A 112     -20.942   0.991  24.044  1.00  0.61           H  
ATOM   1808 3HG2 THR A 112     -20.689   1.464  22.349  1.00  0.61           H  
ATOM   1809  N   LEU A 113     -20.383  -1.936  24.887  1.00  0.61           N  
ATOM   1810  CA  LEU A 113     -19.843  -1.991  26.230  1.00  0.61           C  
ATOM   1811  C   LEU A 113     -18.481  -2.693  26.243  1.00  0.61           C  
ATOM   1812  O   LEU A 113     -17.557  -2.247  26.927  1.00  0.61           O  
ATOM   1813  CB  LEU A 113     -20.827  -2.728  27.134  1.00  0.61           C  
ATOM   1814  CG  LEU A 113     -22.161  -2.011  27.398  1.00  0.61           C  
ATOM   1815  CD1 LEU A 113     -23.128  -2.941  28.109  1.00  0.61           C  
ATOM   1816  CD2 LEU A 113     -21.924  -0.807  28.243  1.00  0.61           C  
ATOM   1817  H   LEU A 113     -21.249  -2.434  24.672  1.00  0.61           H  
ATOM   1818  HA  LEU A 113     -19.717  -0.974  26.596  1.00  0.61           H  
ATOM   1819 1HB  LEU A 113     -21.048  -3.702  26.690  1.00  0.61           H  
ATOM   1820 2HB  LEU A 113     -20.350  -2.878  28.082  1.00  0.61           H  
ATOM   1821  HG  LEU A 113     -22.587  -1.721  26.457  1.00  0.61           H  
ATOM   1822 1HD1 LEU A 113     -24.064  -2.441  28.291  1.00  0.61           H  
ATOM   1823 2HD1 LEU A 113     -23.301  -3.819  27.496  1.00  0.61           H  
ATOM   1824 3HD1 LEU A 113     -22.698  -3.226  29.048  1.00  0.61           H  
ATOM   1825 1HD2 LEU A 113     -22.862  -0.301  28.419  1.00  0.61           H  
ATOM   1826 2HD2 LEU A 113     -21.502  -1.132  29.189  1.00  0.61           H  
ATOM   1827 3HD2 LEU A 113     -21.237  -0.133  27.734  1.00  0.61           H  
ATOM   1828  N   ALA A 114     -18.330  -3.776  25.463  1.00  0.62           N  
ATOM   1829  CA  ALA A 114     -17.057  -4.488  25.409  1.00  0.62           C  
ATOM   1830  C   ALA A 114     -15.966  -3.580  24.859  1.00  0.62           C  
ATOM   1831  O   ALA A 114     -14.855  -3.523  25.396  1.00  0.62           O  
ATOM   1832  CB  ALA A 114     -17.187  -5.732  24.549  1.00  0.62           C  
ATOM   1833  H   ALA A 114     -19.117  -4.133  24.921  1.00  0.62           H  
ATOM   1834  HA  ALA A 114     -16.787  -4.778  26.423  1.00  0.62           H  
ATOM   1835 1HB  ALA A 114     -16.246  -6.266  24.541  1.00  0.62           H  
ATOM   1836 2HB  ALA A 114     -17.966  -6.374  24.961  1.00  0.62           H  
ATOM   1837 3HB  ALA A 114     -17.456  -5.444  23.533  1.00  0.62           H  
ATOM   1838  N   ILE A 115     -16.312  -2.807  23.828  1.00  0.63           N  
ATOM   1839  CA  ILE A 115     -15.367  -1.879  23.237  1.00  0.63           C  
ATOM   1840  C   ILE A 115     -14.991  -0.824  24.247  1.00  0.63           C  
ATOM   1841  O   ILE A 115     -13.808  -0.507  24.397  1.00  0.63           O  
ATOM   1842  CB  ILE A 115     -15.938  -1.191  21.983  1.00  0.63           C  
ATOM   1843  CG1 ILE A 115     -16.081  -2.169  20.840  1.00  0.63           C  
ATOM   1844  CG2 ILE A 115     -15.067  -0.058  21.595  1.00  0.63           C  
ATOM   1845  CD1 ILE A 115     -16.874  -1.628  19.689  1.00  0.63           C  
ATOM   1846  H   ILE A 115     -17.243  -2.894  23.426  1.00  0.63           H  
ATOM   1847  HA  ILE A 115     -14.473  -2.424  22.956  1.00  0.63           H  
ATOM   1848  HB  ILE A 115     -16.934  -0.813  22.208  1.00  0.63           H  
ATOM   1849 1HG1 ILE A 115     -15.104  -2.416  20.479  1.00  0.63           H  
ATOM   1850 2HG1 ILE A 115     -16.561  -3.076  21.202  1.00  0.63           H  
ATOM   1851 1HG2 ILE A 115     -15.499   0.425  20.725  1.00  0.63           H  
ATOM   1852 2HG2 ILE A 115     -15.008   0.653  22.418  1.00  0.63           H  
ATOM   1853 3HG2 ILE A 115     -14.074  -0.429  21.361  1.00  0.63           H  
ATOM   1854 1HD1 ILE A 115     -16.926  -2.382  18.904  1.00  0.63           H  
ATOM   1855 2HD1 ILE A 115     -17.881  -1.379  20.025  1.00  0.63           H  
ATOM   1856 3HD1 ILE A 115     -16.389  -0.733  19.301  1.00  0.63           H  
ATOM   1857  N   ALA A 116     -15.987  -0.285  24.952  1.00  0.64           N  
ATOM   1858  CA  ALA A 116     -15.725   0.720  25.957  1.00  0.64           C  
ATOM   1859  C   ALA A 116     -14.815   0.194  27.048  1.00  0.64           C  
ATOM   1860  O   ALA A 116     -13.859   0.865  27.424  1.00  0.64           O  
ATOM   1861  CB  ALA A 116     -17.019   1.171  26.588  1.00  0.64           C  
ATOM   1862  H   ALA A 116     -16.949  -0.571  24.769  1.00  0.64           H  
ATOM   1863  HA  ALA A 116     -15.236   1.564  25.474  1.00  0.64           H  
ATOM   1864 1HB  ALA A 116     -16.790   1.919  27.320  1.00  0.64           H  
ATOM   1865 2HB  ALA A 116     -17.681   1.578  25.819  1.00  0.64           H  
ATOM   1866 3HB  ALA A 116     -17.502   0.328  27.073  1.00  0.64           H  
ATOM   1867  N   LYS A 117     -15.040  -1.031  27.525  1.00  0.65           N  
ATOM   1868  CA  LYS A 117     -14.171  -1.517  28.587  1.00  0.65           C  
ATOM   1869  C   LYS A 117     -12.737  -1.614  28.112  1.00  0.65           C  
ATOM   1870  O   LYS A 117     -11.813  -1.209  28.824  1.00  0.65           O  
ATOM   1871  CB  LYS A 117     -14.623  -2.873  29.122  1.00  0.65           C  
ATOM   1872  CG  LYS A 117     -15.860  -2.829  30.005  1.00  0.65           C  
ATOM   1873  CD  LYS A 117     -16.226  -4.207  30.508  1.00  0.65           C  
ATOM   1874  CE  LYS A 117     -15.097  -4.761  31.403  1.00  0.65           C  
ATOM   1875  NZ  LYS A 117     -15.446  -6.058  32.027  1.00  0.65           N  
ATOM   1876  H   LYS A 117     -15.829  -1.585  27.192  1.00  0.65           H  
ATOM   1877  HA  LYS A 117     -14.201  -0.804  29.407  1.00  0.65           H  
ATOM   1878 1HB  LYS A 117     -14.846  -3.529  28.274  1.00  0.65           H  
ATOM   1879 2HB  LYS A 117     -13.812  -3.329  29.686  1.00  0.65           H  
ATOM   1880 1HG  LYS A 117     -15.691  -2.174  30.856  1.00  0.65           H  
ATOM   1881 2HG  LYS A 117     -16.694  -2.441  29.422  1.00  0.65           H  
ATOM   1882 1HD  LYS A 117     -17.148  -4.153  31.103  1.00  0.65           H  
ATOM   1883 2HD  LYS A 117     -16.391  -4.879  29.665  1.00  0.65           H  
ATOM   1884 1HE  LYS A 117     -14.205  -4.894  30.795  1.00  0.65           H  
ATOM   1885 2HE  LYS A 117     -14.885  -4.041  32.195  1.00  0.65           H  
ATOM   1886 1HZ  LYS A 117     -14.692  -6.380  32.604  1.00  0.65           H  
ATOM   1887 2HZ  LYS A 117     -16.269  -5.917  32.617  1.00  0.65           H  
ATOM   1888 3HZ  LYS A 117     -15.649  -6.745  31.327  1.00  0.65           H  
ATOM   1889  N   ILE A 118     -12.549  -2.095  26.889  1.00  0.66           N  
ATOM   1890  CA  ILE A 118     -11.211  -2.232  26.358  1.00  0.66           C  
ATOM   1891  C   ILE A 118     -10.575  -0.866  26.180  1.00  0.66           C  
ATOM   1892  O   ILE A 118      -9.444  -0.640  26.603  1.00  0.66           O  
ATOM   1893  CB  ILE A 118     -11.219  -2.979  25.030  1.00  0.66           C  
ATOM   1894  CG1 ILE A 118     -11.649  -4.409  25.245  1.00  0.66           C  
ATOM   1895  CG2 ILE A 118      -9.855  -2.947  24.433  1.00  0.66           C  
ATOM   1896  CD1 ILE A 118     -11.951  -5.108  23.980  1.00  0.66           C  
ATOM   1897  H   ILE A 118     -13.350  -2.404  26.332  1.00  0.66           H  
ATOM   1898  HA  ILE A 118     -10.614  -2.802  27.069  1.00  0.66           H  
ATOM   1899  HB  ILE A 118     -11.939  -2.506  24.363  1.00  0.66           H  
ATOM   1900 1HG1 ILE A 118     -10.857  -4.943  25.766  1.00  0.66           H  
ATOM   1901 2HG1 ILE A 118     -12.542  -4.422  25.869  1.00  0.66           H  
ATOM   1902 1HG2 ILE A 118      -9.850  -3.465  23.474  1.00  0.66           H  
ATOM   1903 2HG2 ILE A 118      -9.572  -1.939  24.302  1.00  0.66           H  
ATOM   1904 3HG2 ILE A 118      -9.163  -3.425  25.118  1.00  0.66           H  
ATOM   1905 1HD1 ILE A 118     -12.260  -6.131  24.191  1.00  0.66           H  
ATOM   1906 2HD1 ILE A 118     -12.756  -4.578  23.475  1.00  0.66           H  
ATOM   1907 3HD1 ILE A 118     -11.066  -5.111  23.355  1.00  0.66           H  
ATOM   1908  N   ALA A 119     -11.322   0.073  25.610  1.00  0.67           N  
ATOM   1909  CA  ALA A 119     -10.777   1.394  25.387  1.00  0.67           C  
ATOM   1910  C   ALA A 119     -10.278   1.992  26.696  1.00  0.67           C  
ATOM   1911  O   ALA A 119      -9.156   2.506  26.765  1.00  0.67           O  
ATOM   1912  CB  ALA A 119     -11.855   2.273  24.764  1.00  0.67           C  
ATOM   1913  H   ALA A 119     -12.267  -0.141  25.299  1.00  0.67           H  
ATOM   1914  HA  ALA A 119      -9.937   1.310  24.717  1.00  0.67           H  
ATOM   1915 1HB  ALA A 119     -11.455   3.257  24.564  1.00  0.67           H  
ATOM   1916 2HB  ALA A 119     -12.182   1.822  23.837  1.00  0.67           H  
ATOM   1917 3HB  ALA A 119     -12.697   2.352  25.448  1.00  0.67           H  
ATOM   1918  N   ILE A 120     -11.046   1.801  27.768  1.00  0.69           N  
ATOM   1919  CA  ILE A 120     -10.722   2.303  29.099  1.00  0.69           C  
ATOM   1920  C   ILE A 120      -9.433   1.669  29.607  1.00  0.69           C  
ATOM   1921  O   ILE A 120      -8.569   2.353  30.163  1.00  0.69           O  
ATOM   1922  CB  ILE A 120     -11.906   2.063  30.020  1.00  0.69           C  
ATOM   1923  CG1 ILE A 120     -13.030   2.950  29.562  1.00  0.69           C  
ATOM   1924  CG2 ILE A 120     -11.557   2.360  31.468  1.00  0.69           C  
ATOM   1925  CD1 ILE A 120     -14.290   2.538  30.131  1.00  0.69           C  
ATOM   1926  H   ILE A 120     -11.945   1.333  27.642  1.00  0.69           H  
ATOM   1927  HA  ILE A 120     -10.571   3.379  29.027  1.00  0.69           H  
ATOM   1928  HB  ILE A 120     -12.237   1.037  29.921  1.00  0.69           H  
ATOM   1929 1HG1 ILE A 120     -12.823   3.976  29.874  1.00  0.69           H  
ATOM   1930 2HG1 ILE A 120     -13.095   2.933  28.477  1.00  0.69           H  
ATOM   1931 1HG2 ILE A 120     -12.431   2.192  32.093  1.00  0.69           H  
ATOM   1932 2HG2 ILE A 120     -10.753   1.702  31.782  1.00  0.69           H  
ATOM   1933 3HG2 ILE A 120     -11.242   3.398  31.559  1.00  0.69           H  
ATOM   1934 1HD1 ILE A 120     -15.081   3.193  29.784  1.00  0.69           H  
ATOM   1935 2HD1 ILE A 120     -14.491   1.531  29.812  1.00  0.69           H  
ATOM   1936 3HD1 ILE A 120     -14.214   2.558  31.201  1.00  0.69           H  
ATOM   1937  N   GLN A 121      -9.256   0.366  29.370  1.00  0.70           N  
ATOM   1938  CA  GLN A 121      -8.031  -0.320  29.788  1.00  0.70           C  
ATOM   1939  C   GLN A 121      -6.805   0.353  29.152  1.00  0.70           C  
ATOM   1940  O   GLN A 121      -5.742   0.434  29.775  1.00  0.70           O  
ATOM   1941  CB  GLN A 121      -8.067  -1.802  29.387  1.00  0.70           C  
ATOM   1942  CG  GLN A 121      -9.064  -2.641  30.160  1.00  0.70           C  
ATOM   1943  CD  GLN A 121      -9.176  -4.081  29.643  1.00  0.70           C  
ATOM   1944  OE1 GLN A 121      -8.789  -4.422  28.506  1.00  0.70           O  
ATOM   1945  NE2 GLN A 121      -9.717  -4.944  30.494  1.00  0.70           N  
ATOM   1946  H   GLN A 121     -10.005  -0.164  28.918  1.00  0.70           H  
ATOM   1947  HA  GLN A 121      -7.945  -0.249  30.867  1.00  0.70           H  
ATOM   1948 1HB  GLN A 121      -8.296  -1.894  28.335  1.00  0.70           H  
ATOM   1949 2HB  GLN A 121      -7.081  -2.236  29.538  1.00  0.70           H  
ATOM   1950 1HG  GLN A 121      -8.744  -2.682  31.199  1.00  0.70           H  
ATOM   1951 2HG  GLN A 121     -10.037  -2.176  30.100  1.00  0.70           H  
ATOM   1952 1HE2 GLN A 121      -9.828  -5.903  30.238  1.00  0.70           H  
ATOM   1953 2HE2 GLN A 121     -10.013  -4.632  31.397  1.00  0.70           H  
ATOM   1954  N   TYR A 122      -6.980   0.875  27.933  1.00  0.73           N  
ATOM   1955  CA  TYR A 122      -5.935   1.585  27.189  1.00  0.73           C  
ATOM   1956  C   TYR A 122      -5.932   3.109  27.404  1.00  0.73           C  
ATOM   1957  O   TYR A 122      -5.173   3.821  26.741  1.00  0.73           O  
ATOM   1958  CB  TYR A 122      -6.088   1.306  25.698  1.00  0.73           C  
ATOM   1959  CG  TYR A 122      -5.642  -0.066  25.240  1.00  0.73           C  
ATOM   1960  CD1 TYR A 122      -6.445  -1.145  25.415  1.00  0.73           C  
ATOM   1961  CD2 TYR A 122      -4.436  -0.219  24.593  1.00  0.73           C  
ATOM   1962  CE1 TYR A 122      -6.065  -2.376  24.988  1.00  0.73           C  
ATOM   1963  CE2 TYR A 122      -4.048  -1.463  24.146  1.00  0.73           C  
ATOM   1964  CZ  TYR A 122      -4.858  -2.539  24.346  1.00  0.73           C  
ATOM   1965  OH  TYR A 122      -4.469  -3.782  23.911  1.00  0.73           O  
ATOM   1966  H   TYR A 122      -7.893   0.736  27.487  1.00  0.73           H  
ATOM   1967  HA  TYR A 122      -4.970   1.205  27.522  1.00  0.73           H  
ATOM   1968 1HB  TYR A 122      -7.140   1.427  25.427  1.00  0.73           H  
ATOM   1969 2HB  TYR A 122      -5.528   2.049  25.131  1.00  0.73           H  
ATOM   1970  HD1 TYR A 122      -7.372  -1.028  25.905  1.00  0.73           H  
ATOM   1971  HD2 TYR A 122      -3.792   0.636  24.432  1.00  0.73           H  
ATOM   1972  HE1 TYR A 122      -6.715  -3.213  25.159  1.00  0.73           H  
ATOM   1973  HE2 TYR A 122      -3.095  -1.588  23.634  1.00  0.73           H  
ATOM   1974  HH  TYR A 122      -3.632  -3.703  23.439  1.00  0.73           H  
ATOM   1975  N   GLY A 123      -6.765   3.618  28.315  1.00  0.76           N  
ATOM   1976  CA  GLY A 123      -6.827   5.051  28.601  1.00  0.76           C  
ATOM   1977  C   GLY A 123      -7.695   5.886  27.652  1.00  0.76           C  
ATOM   1978  O   GLY A 123      -7.630   7.113  27.701  1.00  0.76           O  
ATOM   1979  H   GLY A 123      -7.372   3.001  28.848  1.00  0.76           H  
ATOM   1980 1HA  GLY A 123      -7.204   5.177  29.617  1.00  0.76           H  
ATOM   1981 2HA  GLY A 123      -5.815   5.451  28.599  1.00  0.76           H  
ATOM   1982  N   MET A 124      -8.457   5.244  26.775  1.00  0.80           N  
ATOM   1983  CA  MET A 124      -9.299   5.922  25.789  1.00  0.80           C  
ATOM   1984  C   MET A 124     -10.777   5.599  26.038  1.00  0.80           C  
ATOM   1985  O   MET A 124     -11.090   4.666  26.763  1.00  0.80           O  
ATOM   1986  CB  MET A 124      -8.851   5.519  24.386  1.00  0.80           C  
ATOM   1987  CG  MET A 124      -7.313   5.719  24.139  1.00  0.80           C  
ATOM   1988  SD  MET A 124      -6.744   7.469  24.191  1.00  0.80           S  
ATOM   1989  CE  MET A 124      -7.314   8.225  22.676  1.00  0.80           C  
ATOM   1990  H   MET A 124      -8.483   4.226  26.800  1.00  0.80           H  
ATOM   1991  HA  MET A 124      -9.176   6.995  25.894  1.00  0.80           H  
ATOM   1992 1HB  MET A 124      -9.089   4.474  24.231  1.00  0.80           H  
ATOM   1993 2HB  MET A 124      -9.403   6.096  23.644  1.00  0.80           H  
ATOM   1994 1HG  MET A 124      -6.763   5.166  24.901  1.00  0.80           H  
ATOM   1995 2HG  MET A 124      -7.032   5.300  23.187  1.00  0.80           H  
ATOM   1996 1HE  MET A 124      -7.032   9.283  22.661  1.00  0.80           H  
ATOM   1997 2HE  MET A 124      -6.854   7.726  21.853  1.00  0.80           H  
ATOM   1998 3HE  MET A 124      -8.390   8.135  22.598  1.00  0.80           H  
ATOM   1999  N   ILE A 125     -11.699   6.376  25.490  1.00  0.85           N  
ATOM   2000  CA  ILE A 125     -13.103   5.987  25.632  1.00  0.85           C  
ATOM   2001  C   ILE A 125     -13.786   5.983  24.294  1.00  0.85           C  
ATOM   2002  O   ILE A 125     -13.361   6.667  23.363  1.00  0.85           O  
ATOM   2003  CB  ILE A 125     -13.964   6.954  26.463  1.00  0.85           C  
ATOM   2004  CG1 ILE A 125     -14.099   8.264  25.786  1.00  0.85           C  
ATOM   2005  CG2 ILE A 125     -13.304   7.203  27.734  1.00  0.85           C  
ATOM   2006  CD1 ILE A 125     -15.146   9.163  26.432  1.00  0.85           C  
ATOM   2007  H   ILE A 125     -11.409   7.177  24.945  1.00  0.85           H  
ATOM   2008  HA  ILE A 125     -13.164   4.986  26.056  1.00  0.85           H  
ATOM   2009  HB  ILE A 125     -14.952   6.533  26.597  1.00  0.85           H  
ATOM   2010 1HG1 ILE A 125     -13.135   8.761  25.818  1.00  0.85           H  
ATOM   2011 2HG1 ILE A 125     -14.378   8.102  24.749  1.00  0.85           H  
ATOM   2012 1HG2 ILE A 125     -13.892   7.897  28.316  1.00  0.85           H  
ATOM   2013 2HG2 ILE A 125     -13.170   6.265  28.287  1.00  0.85           H  
ATOM   2014 3HG2 ILE A 125     -12.357   7.647  27.506  1.00  0.85           H  
ATOM   2015 1HD1 ILE A 125     -15.203  10.110  25.900  1.00  0.85           H  
ATOM   2016 2HD1 ILE A 125     -16.123   8.668  26.393  1.00  0.85           H  
ATOM   2017 3HD1 ILE A 125     -14.880   9.350  27.471  1.00  0.85           H  
ATOM   2018  N   LEU A 126     -14.907   5.292  24.227  1.00  0.90           N  
ATOM   2019  CA  LEU A 126     -15.764   5.388  23.066  1.00  0.90           C  
ATOM   2020  C   LEU A 126     -16.812   6.444  23.352  1.00  0.90           C  
ATOM   2021  O   LEU A 126     -17.615   6.264  24.255  1.00  0.90           O  
ATOM   2022  CB  LEU A 126     -16.423   4.050  22.768  1.00  0.90           C  
ATOM   2023  CG  LEU A 126     -17.411   4.096  21.651  1.00  0.90           C  
ATOM   2024  CD1 LEU A 126     -16.718   4.557  20.429  1.00  0.90           C  
ATOM   2025  CD2 LEU A 126     -18.018   2.695  21.441  1.00  0.90           C  
ATOM   2026  H   LEU A 126     -15.189   4.719  25.010  1.00  0.90           H  
ATOM   2027  HA  LEU A 126     -15.179   5.695  22.203  1.00  0.90           H  
ATOM   2028 1HB  LEU A 126     -15.650   3.330  22.505  1.00  0.90           H  
ATOM   2029 2HB  LEU A 126     -16.939   3.698  23.662  1.00  0.90           H  
ATOM   2030  HG  LEU A 126     -18.196   4.815  21.890  1.00  0.90           H  
ATOM   2031 1HD1 LEU A 126     -17.433   4.618  19.659  1.00  0.90           H  
ATOM   2032 2HD1 LEU A 126     -16.294   5.541  20.598  1.00  0.90           H  
ATOM   2033 3HD1 LEU A 126     -15.927   3.862  20.161  1.00  0.90           H  
ATOM   2034 1HD2 LEU A 126     -18.738   2.723  20.625  1.00  0.90           H  
ATOM   2035 2HD2 LEU A 126     -17.229   1.992  21.199  1.00  0.90           H  
ATOM   2036 3HD2 LEU A 126     -18.516   2.375  22.355  1.00  0.90           H  
ATOM   2037  N   LYS A 127     -16.768   7.561  22.624  1.00  0.96           N  
ATOM   2038  CA  LYS A 127     -17.670   8.673  22.893  1.00  0.96           C  
ATOM   2039  C   LYS A 127     -18.963   8.568  22.095  1.00  0.96           C  
ATOM   2040  O   LYS A 127     -20.056   8.540  22.665  1.00  0.96           O  
ATOM   2041  CB  LYS A 127     -16.967   9.990  22.571  1.00  0.96           C  
ATOM   2042  CG  LYS A 127     -17.771  11.238  22.832  1.00  0.96           C  
ATOM   2043  CD  LYS A 127     -16.945  12.480  22.514  1.00  0.96           C  
ATOM   2044  CE  LYS A 127     -17.743  13.755  22.727  1.00  0.96           C  
ATOM   2045  NZ  LYS A 127     -16.953  14.969  22.373  1.00  0.96           N  
ATOM   2046  H   LYS A 127     -16.101   7.656  21.863  1.00  0.96           H  
ATOM   2047  HA  LYS A 127     -17.922   8.667  23.949  1.00  0.96           H  
ATOM   2048 1HB  LYS A 127     -16.063  10.058  23.168  1.00  0.96           H  
ATOM   2049 2HB  LYS A 127     -16.664  10.002  21.527  1.00  0.96           H  
ATOM   2050 1HG  LYS A 127     -18.668  11.230  22.210  1.00  0.96           H  
ATOM   2051 2HG  LYS A 127     -18.072  11.264  23.880  1.00  0.96           H  
ATOM   2052 1HD  LYS A 127     -16.064  12.501  23.158  1.00  0.96           H  
ATOM   2053 2HD  LYS A 127     -16.612  12.436  21.474  1.00  0.96           H  
ATOM   2054 1HE  LYS A 127     -18.639  13.723  22.108  1.00  0.96           H  
ATOM   2055 2HE  LYS A 127     -18.039  13.819  23.774  1.00  0.96           H  
ATOM   2056 1HZ  LYS A 127     -17.515  15.794  22.527  1.00  0.96           H  
ATOM   2057 2HZ  LYS A 127     -16.124  15.013  22.949  1.00  0.96           H  
ATOM   2058 3HZ  LYS A 127     -16.684  14.923  21.397  1.00  0.96           H  
ATOM   2059  N   ASP A 128     -18.861   8.452  20.766  1.00  1.01           N  
ATOM   2060  CA  ASP A 128     -20.103   8.397  19.974  1.00  1.01           C  
ATOM   2061  C   ASP A 128     -20.647   6.974  19.970  1.00  1.01           C  
ATOM   2062  O   ASP A 128     -20.705   6.295  18.941  1.00  1.01           O  
ATOM   2063  CB  ASP A 128     -19.914   8.871  18.522  1.00  1.01           C  
ATOM   2064  CG  ASP A 128     -21.263   9.071  17.716  1.00  1.01           C  
ATOM   2065  OD1 ASP A 128     -22.285   9.259  18.317  1.00  1.01           O  
ATOM   2066  OD2 ASP A 128     -21.234   8.940  16.500  1.00  1.01           O  
ATOM   2067  H   ASP A 128     -17.935   8.428  20.340  1.00  1.01           H  
ATOM   2068  HA  ASP A 128     -20.845   9.043  20.443  1.00  1.01           H  
ATOM   2069 1HB  ASP A 128     -19.352   9.808  18.511  1.00  1.01           H  
ATOM   2070 2HB  ASP A 128     -19.332   8.147  17.991  1.00  1.01           H  
ATOM   2071  N   ALA A 129     -21.119   6.540  21.126  1.00  1.03           N  
ATOM   2072  CA  ALA A 129     -21.620   5.189  21.306  1.00  1.03           C  
ATOM   2073  C   ALA A 129     -23.056   5.074  20.820  1.00  1.03           C  
ATOM   2074  O   ALA A 129     -23.969   4.826  21.609  1.00  1.03           O  
ATOM   2075  CB  ALA A 129     -21.525   4.792  22.759  1.00  1.03           C  
ATOM   2076  H   ALA A 129     -21.062   7.183  21.914  1.00  1.03           H  
ATOM   2077  HA  ALA A 129     -21.007   4.513  20.709  1.00  1.03           H  
ATOM   2078 1HB  ALA A 129     -21.880   3.792  22.880  1.00  1.03           H  
ATOM   2079 2HB  ALA A 129     -20.485   4.856  23.089  1.00  1.03           H  
ATOM   2080 3HB  ALA A 129     -22.135   5.466  23.360  1.00  1.03           H  
ATOM   2081  N   SER A 130     -23.233   5.263  19.520  1.00  1.04           N  
ATOM   2082  CA  SER A 130     -24.528   5.177  18.866  1.00  1.04           C  
ATOM   2083  C   SER A 130     -24.748   3.850  18.194  1.00  1.04           C  
ATOM   2084  O   SER A 130     -23.843   3.282  17.593  1.00  1.04           O  
ATOM   2085  CB  SER A 130     -24.714   6.276  17.835  1.00  1.04           C  
ATOM   2086  OG  SER A 130     -25.921   6.086  17.091  1.00  1.04           O  
ATOM   2087  H   SER A 130     -22.400   5.494  18.978  1.00  1.04           H  
ATOM   2088  HA  SER A 130     -25.283   5.284  19.633  1.00  1.04           H  
ATOM   2089 1HB  SER A 130     -24.748   7.240  18.347  1.00  1.04           H  
ATOM   2090 2HB  SER A 130     -23.857   6.303  17.158  1.00  1.04           H  
ATOM   2091  HG  SER A 130     -26.147   6.962  16.749  1.00  1.04           H  
ATOM   2092  N   ALA A 131     -25.989   3.395  18.193  1.00  1.01           N  
ATOM   2093  CA  ALA A 131     -26.363   2.174  17.495  1.00  1.01           C  
ATOM   2094  C   ALA A 131     -26.047   2.294  16.002  1.00  1.01           C  
ATOM   2095  O   ALA A 131     -25.743   1.305  15.344  1.00  1.01           O  
ATOM   2096  CB  ALA A 131     -27.832   1.875  17.731  1.00  1.01           C  
ATOM   2097  H   ALA A 131     -26.693   3.911  18.698  1.00  1.01           H  
ATOM   2098  HA  ALA A 131     -25.767   1.356  17.884  1.00  1.01           H  
ATOM   2099 1HB  ALA A 131     -28.103   0.948  17.226  1.00  1.01           H  
ATOM   2100 2HB  ALA A 131     -28.014   1.770  18.806  1.00  1.01           H  
ATOM   2101 3HB  ALA A 131     -28.431   2.694  17.345  1.00  1.01           H  
ATOM   2102  N   TYR A 132     -26.107   3.513  15.456  1.00  0.98           N  
ATOM   2103  CA  TYR A 132     -25.828   3.754  14.035  1.00  0.98           C  
ATOM   2104  C   TYR A 132     -24.387   3.362  13.666  1.00  0.98           C  
ATOM   2105  O   TYR A 132     -24.086   3.042  12.507  1.00  0.98           O  
ATOM   2106  CB  TYR A 132     -26.118   5.214  13.657  1.00  0.98           C  
ATOM   2107  CG  TYR A 132     -26.018   5.532  12.144  1.00  0.98           C  
ATOM   2108  CD1 TYR A 132     -27.037   5.152  11.241  1.00  0.98           C  
ATOM   2109  CD2 TYR A 132     -24.905   6.218  11.674  1.00  0.98           C  
ATOM   2110  CE1 TYR A 132     -26.915   5.466   9.876  1.00  0.98           C  
ATOM   2111  CE2 TYR A 132     -24.787   6.529  10.330  1.00  0.98           C  
ATOM   2112  CZ  TYR A 132     -25.774   6.164   9.427  1.00  0.98           C  
ATOM   2113  OH  TYR A 132     -25.611   6.502   8.078  1.00  0.98           O  
ATOM   2114  H   TYR A 132     -26.297   4.318  16.053  1.00  0.98           H  
ATOM   2115  HA  TYR A 132     -26.494   3.120  13.449  1.00  0.98           H  
ATOM   2116 1HB  TYR A 132     -27.123   5.478  13.995  1.00  0.98           H  
ATOM   2117 2HB  TYR A 132     -25.417   5.863  14.187  1.00  0.98           H  
ATOM   2118  HD1 TYR A 132     -27.915   4.615  11.600  1.00  0.98           H  
ATOM   2119  HD2 TYR A 132     -24.120   6.512  12.372  1.00  0.98           H  
ATOM   2120  HE1 TYR A 132     -27.701   5.173   9.172  1.00  0.98           H  
ATOM   2121  HE2 TYR A 132     -23.909   7.069   9.978  1.00  0.98           H  
ATOM   2122  HH  TYR A 132     -24.771   6.967   7.967  1.00  0.98           H  
ATOM   2123  N   ASN A 133     -23.481   3.394  14.652  1.00  0.95           N  
ATOM   2124  CA  ASN A 133     -22.081   3.111  14.408  1.00  0.95           C  
ATOM   2125  C   ASN A 133     -21.777   1.620  14.443  1.00  0.95           C  
ATOM   2126  O   ASN A 133     -20.617   1.230  14.305  1.00  0.95           O  
ATOM   2127  CB  ASN A 133     -21.209   3.828  15.410  1.00  0.95           C  
ATOM   2128  CG  ASN A 133     -21.187   5.304  15.210  1.00  0.95           C  
ATOM   2129  OD1 ASN A 133     -21.374   5.781  14.090  1.00  0.95           O  
ATOM   2130  ND2 ASN A 133     -20.959   6.043  16.247  1.00  0.95           N  
ATOM   2131  H   ASN A 133     -23.764   3.590  15.611  1.00  0.95           H  
ATOM   2132  HA  ASN A 133     -21.827   3.468  13.409  1.00  0.95           H  
ATOM   2133 1HB  ASN A 133     -21.551   3.608  16.422  1.00  0.95           H  
ATOM   2134 2HB  ASN A 133     -20.196   3.461  15.307  1.00  0.95           H  
ATOM   2135 1HD2 ASN A 133     -20.937   7.060  16.171  1.00  0.95           H  
ATOM   2136 2HD2 ASN A 133     -20.794   5.639  17.154  1.00  0.95           H  
ATOM   2137  N   ILE A 134     -22.792   0.786  14.674  1.00  0.93           N  
ATOM   2138  CA  ILE A 134     -22.585  -0.653  14.658  1.00  0.93           C  
ATOM   2139  C   ILE A 134     -23.386  -1.273  13.527  1.00  0.93           C  
ATOM   2140  O   ILE A 134     -24.578  -1.028  13.386  1.00  0.93           O  
ATOM   2141  CB  ILE A 134     -22.894  -1.309  16.012  1.00  0.93           C  
ATOM   2142  CG1 ILE A 134     -21.954  -0.771  17.045  1.00  0.93           C  
ATOM   2143  CG2 ILE A 134     -22.741  -2.809  15.930  1.00  0.93           C  
ATOM   2144  CD1 ILE A 134     -22.234  -1.208  18.433  1.00  0.93           C  
ATOM   2145  H   ILE A 134     -23.740   1.138  14.825  1.00  0.93           H  
ATOM   2146  HA  ILE A 134     -21.540  -0.840  14.454  1.00  0.93           H  
ATOM   2147  HB  ILE A 134     -23.915  -1.054  16.311  1.00  0.93           H  
ATOM   2148 1HG1 ILE A 134     -20.953  -1.101  16.783  1.00  0.93           H  
ATOM   2149 2HG1 ILE A 134     -21.985   0.316  17.025  1.00  0.93           H  
ATOM   2150 1HG2 ILE A 134     -22.964  -3.245  16.897  1.00  0.93           H  
ATOM   2151 2HG2 ILE A 134     -23.408  -3.208  15.199  1.00  0.93           H  
ATOM   2152 3HG2 ILE A 134     -21.724  -3.047  15.647  1.00  0.93           H  
ATOM   2153 1HD1 ILE A 134     -21.481  -0.772  19.080  1.00  0.93           H  
ATOM   2154 2HD1 ILE A 134     -23.222  -0.873  18.736  1.00  0.93           H  
ATOM   2155 3HD1 ILE A 134     -22.188  -2.291  18.502  1.00  0.93           H  
ATOM   2156  N   GLN A 135     -22.711  -2.038  12.684  1.00  0.93           N  
ATOM   2157  CA  GLN A 135     -23.349  -2.648  11.528  1.00  0.93           C  
ATOM   2158  C   GLN A 135     -23.121  -4.129  11.489  1.00  0.93           C  
ATOM   2159  O   GLN A 135     -22.265  -4.639  12.198  1.00  0.93           O  
ATOM   2160  CB  GLN A 135     -22.885  -1.987  10.243  1.00  0.93           C  
ATOM   2161  CG  GLN A 135     -23.236  -0.515  10.194  1.00  0.93           C  
ATOM   2162  CD  GLN A 135     -24.738  -0.290  10.089  1.00  0.93           C  
ATOM   2163  OE1 GLN A 135     -25.428  -1.155   9.516  1.00  0.93           O  
ATOM   2164  NE2 GLN A 135     -25.262   0.842  10.586  1.00  0.93           N  
ATOM   2165  H   GLN A 135     -21.723  -2.199  12.869  1.00  0.93           H  
ATOM   2166  HA  GLN A 135     -24.411  -2.484  11.596  1.00  0.93           H  
ATOM   2167 1HB  GLN A 135     -21.808  -2.100  10.142  1.00  0.93           H  
ATOM   2168 2HB  GLN A 135     -23.348  -2.480   9.382  1.00  0.93           H  
ATOM   2169 1HG  GLN A 135     -22.850   0.012  11.069  1.00  0.93           H  
ATOM   2170 2HG  GLN A 135     -22.801  -0.120   9.294  1.00  0.93           H  
ATOM   2171 1HE2 GLN A 135     -26.266   1.029  10.490  1.00  0.93           H  
ATOM   2172 2HE2 GLN A 135     -24.689   1.546  11.071  1.00  0.93           H  
ATOM   2173  N   PHE A 136     -23.921  -4.852  10.723  1.00  0.93           N  
ATOM   2174  CA  PHE A 136     -23.664  -6.276  10.639  1.00  0.93           C  
ATOM   2175  C   PHE A 136     -22.719  -6.625   9.500  1.00  0.93           C  
ATOM   2176  O   PHE A 136     -22.834  -6.112   8.386  1.00  0.93           O  
ATOM   2177  CB  PHE A 136     -24.959  -7.067  10.528  1.00  0.93           C  
ATOM   2178  CG  PHE A 136     -25.709  -7.054  11.732  1.00  0.93           C  
ATOM   2179  CD1 PHE A 136     -26.913  -6.431  11.852  1.00  0.93           C  
ATOM   2180  CD2 PHE A 136     -25.168  -7.651  12.792  1.00  0.93           C  
ATOM   2181  CE1 PHE A 136     -27.534  -6.451  13.053  1.00  0.93           C  
ATOM   2182  CE2 PHE A 136     -25.758  -7.656  13.981  1.00  0.93           C  
ATOM   2183  CZ  PHE A 136     -26.925  -7.072  14.127  1.00  0.93           C  
ATOM   2184  H   PHE A 136     -24.652  -4.421  10.174  1.00  0.93           H  
ATOM   2185  HA  PHE A 136     -23.190  -6.586  11.565  1.00  0.93           H  
ATOM   2186 1HB  PHE A 136     -25.577  -6.663   9.729  1.00  0.93           H  
ATOM   2187 2HB  PHE A 136     -24.725  -8.105  10.299  1.00  0.93           H  
ATOM   2188  HD1 PHE A 136     -27.368  -5.929  10.995  1.00  0.93           H  
ATOM   2189  HD2 PHE A 136     -24.235  -8.123  12.651  1.00  0.93           H  
ATOM   2190  HE1 PHE A 136     -28.499  -5.965  13.168  1.00  0.93           H  
ATOM   2191  HE2 PHE A 136     -25.297  -8.140  14.825  1.00  0.93           H  
ATOM   2192  HZ  PHE A 136     -27.375  -7.090  15.101  1.00  0.93           H  
ATOM   2193  N   HIS A 137     -21.805  -7.534   9.780  1.00  0.93           N  
ATOM   2194  CA  HIS A 137     -20.842  -8.005   8.799  1.00  0.93           C  
ATOM   2195  C   HIS A 137     -20.700  -9.500   9.042  1.00  0.93           C  
ATOM   2196  O   HIS A 137     -20.372  -9.928  10.146  1.00  0.93           O  
ATOM   2197  CB  HIS A 137     -19.513  -7.245   8.959  1.00  0.93           C  
ATOM   2198  CG  HIS A 137     -18.491  -7.448   7.877  1.00  0.93           C  
ATOM   2199  ND1 HIS A 137     -17.186  -7.016   8.008  1.00  0.93           N  
ATOM   2200  CD2 HIS A 137     -18.582  -7.991   6.639  1.00  0.93           C  
ATOM   2201  CE1 HIS A 137     -16.514  -7.294   6.902  1.00  0.93           C  
ATOM   2202  NE2 HIS A 137     -17.337  -7.887   6.056  1.00  0.93           N  
ATOM   2203  H   HIS A 137     -21.755  -7.889  10.734  1.00  0.93           H  
ATOM   2204  HA  HIS A 137     -21.215  -7.853   7.788  1.00  0.93           H  
ATOM   2205 1HB  HIS A 137     -19.725  -6.175   9.016  1.00  0.93           H  
ATOM   2206 2HB  HIS A 137     -19.056  -7.527   9.910  1.00  0.93           H  
ATOM   2207  HD2 HIS A 137     -19.473  -8.423   6.189  1.00  0.93           H  
ATOM   2208  HE1 HIS A 137     -15.458  -7.068   6.717  1.00  0.93           H  
ATOM   2209  HE2 HIS A 137     -17.088  -8.205   5.127  1.00  0.93           H  
ATOM   2210  N   GLN A 138     -21.074 -10.300   8.052  1.00  0.92           N  
ATOM   2211  CA  GLN A 138     -21.099 -11.761   8.180  1.00  0.92           C  
ATOM   2212  C   GLN A 138     -22.004 -12.210   9.330  1.00  0.92           C  
ATOM   2213  O   GLN A 138     -21.750 -13.218   9.987  1.00  0.92           O  
ATOM   2214  CB  GLN A 138     -19.684 -12.324   8.361  1.00  0.92           C  
ATOM   2215  CG  GLN A 138     -18.764 -12.034   7.192  1.00  0.92           C  
ATOM   2216  CD  GLN A 138     -17.399 -12.658   7.338  1.00  0.92           C  
ATOM   2217  OE1 GLN A 138     -16.863 -12.793   8.442  1.00  0.92           O  
ATOM   2218  NE2 GLN A 138     -16.815 -13.048   6.211  1.00  0.92           N  
ATOM   2219  H   GLN A 138     -21.333  -9.885   7.170  1.00  0.92           H  
ATOM   2220  HA  GLN A 138     -21.493 -12.182   7.267  1.00  0.92           H  
ATOM   2221 1HB  GLN A 138     -19.231 -11.947   9.274  1.00  0.92           H  
ATOM   2222 2HB  GLN A 138     -19.750 -13.411   8.456  1.00  0.92           H  
ATOM   2223 1HG  GLN A 138     -19.224 -12.444   6.294  1.00  0.92           H  
ATOM   2224 2HG  GLN A 138     -18.639 -10.959   7.094  1.00  0.92           H  
ATOM   2225 1HE2 GLN A 138     -15.908 -13.471   6.235  1.00  0.92           H  
ATOM   2226 2HE2 GLN A 138     -17.286 -12.925   5.338  1.00  0.92           H  
ATOM   2227  N   GLY A 139     -23.075 -11.456   9.554  1.00  0.90           N  
ATOM   2228  CA  GLY A 139     -24.058 -11.769  10.580  1.00  0.90           C  
ATOM   2229  C   GLY A 139     -23.672 -11.316  11.994  1.00  0.90           C  
ATOM   2230  O   GLY A 139     -24.445 -11.518  12.927  1.00  0.90           O  
ATOM   2231  H   GLY A 139     -23.216 -10.639   8.980  1.00  0.90           H  
ATOM   2232 1HA  GLY A 139     -25.012 -11.317  10.302  1.00  0.90           H  
ATOM   2233 2HA  GLY A 139     -24.220 -12.844  10.587  1.00  0.90           H  
ATOM   2234  N   LYS A 140     -22.498 -10.702  12.177  1.00  0.87           N  
ATOM   2235  CA  LYS A 140     -22.089 -10.281  13.518  1.00  0.87           C  
ATOM   2236  C   LYS A 140     -21.969  -8.769  13.557  1.00  0.87           C  
ATOM   2237  O   LYS A 140     -21.661  -8.162  12.537  1.00  0.87           O  
ATOM   2238  CB  LYS A 140     -20.758 -10.937  13.882  1.00  0.87           C  
ATOM   2239  CG  LYS A 140     -20.849 -12.449  14.010  1.00  0.87           C  
ATOM   2240  CD  LYS A 140     -19.531 -13.051  14.448  1.00  0.87           C  
ATOM   2241  CE  LYS A 140     -19.636 -14.561  14.585  1.00  0.87           C  
ATOM   2242  NZ  LYS A 140     -18.355 -15.165  15.036  1.00  0.87           N  
ATOM   2243  H   LYS A 140     -21.859 -10.554  11.394  1.00  0.87           H  
ATOM   2244  HA  LYS A 140     -22.848 -10.604  14.225  1.00  0.87           H  
ATOM   2245 1HB  LYS A 140     -20.030 -10.719  13.094  1.00  0.87           H  
ATOM   2246 2HB  LYS A 140     -20.365 -10.527  14.808  1.00  0.87           H  
ATOM   2247 1HG  LYS A 140     -21.626 -12.706  14.732  1.00  0.87           H  
ATOM   2248 2HG  LYS A 140     -21.124 -12.874  13.041  1.00  0.87           H  
ATOM   2249 1HD  LYS A 140     -18.766 -12.817  13.704  1.00  0.87           H  
ATOM   2250 2HD  LYS A 140     -19.228 -12.624  15.404  1.00  0.87           H  
ATOM   2251 1HE  LYS A 140     -20.416 -14.800  15.309  1.00  0.87           H  
ATOM   2252 2HE  LYS A 140     -19.909 -14.989  13.619  1.00  0.87           H  
ATOM   2253 1HZ  LYS A 140     -18.464 -16.164  15.116  1.00  0.87           H  
ATOM   2254 2HZ  LYS A 140     -17.630 -14.957  14.365  1.00  0.87           H  
ATOM   2255 3HZ  LYS A 140     -18.101 -14.782  15.936  1.00  0.87           H  
ATOM   2256  N   PRO A 141     -22.254  -8.099  14.679  1.00  0.85           N  
ATOM   2257  CA  PRO A 141     -22.156  -6.662  14.773  1.00  0.85           C  
ATOM   2258  C   PRO A 141     -20.698  -6.264  14.708  1.00  0.85           C  
ATOM   2259  O   PRO A 141     -19.853  -6.963  15.266  1.00  0.85           O  
ATOM   2260  CB  PRO A 141     -22.788  -6.375  16.139  1.00  0.85           C  
ATOM   2261  CG  PRO A 141     -22.583  -7.639  16.936  1.00  0.85           C  
ATOM   2262  CD  PRO A 141     -22.649  -8.782  15.922  1.00  0.85           C  
ATOM   2263  HA  PRO A 141     -22.736  -6.198  13.969  1.00  0.85           H  
ATOM   2264 1HB  PRO A 141     -22.287  -5.526  16.603  1.00  0.85           H  
ATOM   2265 2HB  PRO A 141     -23.850  -6.098  16.021  1.00  0.85           H  
ATOM   2266 1HG  PRO A 141     -21.621  -7.593  17.469  1.00  0.85           H  
ATOM   2267 2HG  PRO A 141     -23.356  -7.698  17.696  1.00  0.85           H  
ATOM   2268 1HD  PRO A 141     -21.926  -9.549  16.204  1.00  0.85           H  
ATOM   2269 2HD  PRO A 141     -23.665  -9.187  15.856  1.00  0.85           H  
ATOM   2270  N   ILE A 142     -20.411  -5.115  14.116  1.00  0.84           N  
ATOM   2271  CA  ILE A 142     -19.051  -4.596  14.105  1.00  0.84           C  
ATOM   2272  C   ILE A 142     -19.131  -3.079  14.190  1.00  0.84           C  
ATOM   2273  O   ILE A 142     -20.039  -2.463  13.633  1.00  0.84           O  
ATOM   2274  CB  ILE A 142     -18.304  -5.075  12.838  1.00  0.84           C  
ATOM   2275  CG1 ILE A 142     -16.843  -4.786  12.926  1.00  0.84           C  
ATOM   2276  CG2 ILE A 142     -18.860  -4.386  11.570  1.00  0.84           C  
ATOM   2277  CD1 ILE A 142     -16.061  -5.557  11.888  1.00  0.84           C  
ATOM   2278  H   ILE A 142     -21.148  -4.621  13.626  1.00  0.84           H  
ATOM   2279  HA  ILE A 142     -18.515  -4.964  14.979  1.00  0.84           H  
ATOM   2280  HB  ILE A 142     -18.424  -6.157  12.740  1.00  0.84           H  
ATOM   2281 1HG1 ILE A 142     -16.669  -3.719  12.788  1.00  0.84           H  
ATOM   2282 2HG1 ILE A 142     -16.481  -5.077  13.911  1.00  0.84           H  
ATOM   2283 1HG2 ILE A 142     -18.322  -4.748  10.693  1.00  0.84           H  
ATOM   2284 2HG2 ILE A 142     -19.914  -4.612  11.461  1.00  0.84           H  
ATOM   2285 3HG2 ILE A 142     -18.724  -3.311  11.660  1.00  0.84           H  
ATOM   2286 1HD1 ILE A 142     -15.017  -5.356  11.982  1.00  0.84           H  
ATOM   2287 2HD1 ILE A 142     -16.226  -6.624  12.041  1.00  0.84           H  
ATOM   2288 3HD1 ILE A 142     -16.402  -5.275  10.896  1.00  0.84           H  
ATOM   2289  N   PHE A 143     -18.191  -2.465  14.879  1.00  0.86           N  
ATOM   2290  CA  PHE A 143     -18.174  -1.022  15.028  1.00  0.86           C  
ATOM   2291  C   PHE A 143     -17.466  -0.400  13.812  1.00  0.86           C  
ATOM   2292  O   PHE A 143     -16.350  -0.802  13.451  1.00  0.86           O  
ATOM   2293  CB  PHE A 143     -17.524  -0.675  16.357  1.00  0.86           C  
ATOM   2294  CG  PHE A 143     -17.594   0.736  16.717  1.00  0.86           C  
ATOM   2295  CD1 PHE A 143     -18.761   1.230  17.233  1.00  0.86           C  
ATOM   2296  CD2 PHE A 143     -16.540   1.584  16.541  1.00  0.86           C  
ATOM   2297  CE1 PHE A 143     -18.876   2.529  17.553  1.00  0.86           C  
ATOM   2298  CE2 PHE A 143     -16.651   2.886  16.863  1.00  0.86           C  
ATOM   2299  CZ  PHE A 143     -17.830   3.359  17.356  1.00  0.86           C  
ATOM   2300  H   PHE A 143     -17.457  -3.001  15.318  1.00  0.86           H  
ATOM   2301  HA  PHE A 143     -19.198  -0.660  15.051  1.00  0.86           H  
ATOM   2302 1HB  PHE A 143     -18.027  -1.241  17.130  1.00  0.86           H  
ATOM   2303 2HB  PHE A 143     -16.519  -0.979  16.346  1.00  0.86           H  
ATOM   2304  HD1 PHE A 143     -19.593   0.569  17.379  1.00  0.86           H  
ATOM   2305  HD2 PHE A 143     -15.631   1.213  16.134  1.00  0.86           H  
ATOM   2306  HE1 PHE A 143     -19.812   2.913  17.957  1.00  0.86           H  
ATOM   2307  HE2 PHE A 143     -15.812   3.557  16.722  1.00  0.86           H  
ATOM   2308  HZ  PHE A 143     -17.934   4.405  17.592  1.00  0.86           H  
ATOM   2309  N   ILE A 144     -18.138   0.547  13.153  1.00  0.89           N  
ATOM   2310  CA  ILE A 144     -17.624   1.072  11.896  1.00  0.89           C  
ATOM   2311  C   ILE A 144     -17.071   2.491  11.910  1.00  0.89           C  
ATOM   2312  O   ILE A 144     -16.604   2.967  10.874  1.00  0.89           O  
ATOM   2313  CB  ILE A 144     -18.715   1.045  10.820  1.00  0.89           C  
ATOM   2314  CG1 ILE A 144     -19.855   2.012  11.123  1.00  0.89           C  
ATOM   2315  CG2 ILE A 144     -19.304  -0.343  10.838  1.00  0.89           C  
ATOM   2316  CD1 ILE A 144     -20.781   2.241   9.962  1.00  0.89           C  
ATOM   2317  H   ILE A 144     -19.037   0.857  13.515  1.00  0.89           H  
ATOM   2318  HA  ILE A 144     -16.830   0.411  11.573  1.00  0.89           H  
ATOM   2319  HB  ILE A 144     -18.293   1.273   9.844  1.00  0.89           H  
ATOM   2320 1HG1 ILE A 144     -20.440   1.597  11.916  1.00  0.89           H  
ATOM   2321 2HG1 ILE A 144     -19.456   2.969  11.446  1.00  0.89           H  
ATOM   2322 1HG2 ILE A 144     -20.080  -0.413  10.085  1.00  0.89           H  
ATOM   2323 2HG2 ILE A 144     -18.525  -1.060  10.643  1.00  0.89           H  
ATOM   2324 3HG2 ILE A 144     -19.737  -0.546  11.822  1.00  0.89           H  
ATOM   2325 1HD1 ILE A 144     -21.586   2.920  10.264  1.00  0.89           H  
ATOM   2326 2HD1 ILE A 144     -20.224   2.680   9.136  1.00  0.89           H  
ATOM   2327 3HD1 ILE A 144     -21.191   1.315   9.650  1.00  0.89           H  
ATOM   2328  N   ASP A 145     -17.147   3.196  13.032  1.00  0.94           N  
ATOM   2329  CA  ASP A 145     -16.659   4.573  13.026  1.00  0.94           C  
ATOM   2330  C   ASP A 145     -15.665   4.844  14.128  1.00  0.94           C  
ATOM   2331  O   ASP A 145     -16.007   5.354  15.200  1.00  0.94           O  
ATOM   2332  CB  ASP A 145     -17.823   5.551  13.115  1.00  0.94           C  
ATOM   2333  CG  ASP A 145     -17.388   7.005  13.028  1.00  0.94           C  
ATOM   2334  OD1 ASP A 145     -16.242   7.317  13.363  1.00  0.94           O  
ATOM   2335  OD2 ASP A 145     -18.163   7.796  12.500  1.00  0.94           O  
ATOM   2336  H   ASP A 145     -17.531   2.779  13.868  1.00  0.94           H  
ATOM   2337  HA  ASP A 145     -16.147   4.753  12.081  1.00  0.94           H  
ATOM   2338 1HB  ASP A 145     -18.540   5.343  12.322  1.00  0.94           H  
ATOM   2339 2HB  ASP A 145     -18.341   5.404  14.067  1.00  0.94           H  
ATOM   2340  N   THR A 146     -14.404   4.646  13.793  1.00  0.97           N  
ATOM   2341  CA  THR A 146     -13.299   4.720  14.723  1.00  0.97           C  
ATOM   2342  C   THR A 146     -12.954   6.140  15.168  1.00  0.97           C  
ATOM   2343  O   THR A 146     -12.157   6.335  16.094  1.00  0.97           O  
ATOM   2344  CB  THR A 146     -12.081   4.038  14.098  1.00  0.97           C  
ATOM   2345  OG1 THR A 146     -11.740   4.675  12.856  1.00  0.97           O  
ATOM   2346  CG2 THR A 146     -12.378   2.576  13.860  1.00  0.97           C  
ATOM   2347  H   THR A 146     -14.217   4.324  12.854  1.00  0.97           H  
ATOM   2348  HA  THR A 146     -13.577   4.154  15.611  1.00  0.97           H  
ATOM   2349  HB  THR A 146     -11.263   4.120  14.758  1.00  0.97           H  
ATOM   2350  HG1 THR A 146     -10.984   4.223  12.463  1.00  0.97           H  
ATOM   2351 1HG2 THR A 146     -11.500   2.088  13.426  1.00  0.97           H  
ATOM   2352 2HG2 THR A 146     -12.621   2.119  14.804  1.00  0.97           H  
ATOM   2353 3HG2 THR A 146     -13.223   2.473  13.177  1.00  0.97           H  
ATOM   2354  N   GLY A 147     -13.584   7.144  14.545  1.00  0.98           N  
ATOM   2355  CA  GLY A 147     -13.320   8.531  14.886  1.00  0.98           C  
ATOM   2356  C   GLY A 147     -14.102   8.893  16.136  1.00  0.98           C  
ATOM   2357  O   GLY A 147     -13.912   9.960  16.715  1.00  0.98           O  
ATOM   2358  H   GLY A 147     -14.315   6.953  13.848  1.00  0.98           H  
ATOM   2359 1HA  GLY A 147     -12.253   8.680  15.050  1.00  0.98           H  
ATOM   2360 2HA  GLY A 147     -13.628   9.172  14.061  1.00  0.98           H  
ATOM   2361  N   SER A 148     -14.912   7.937  16.597  1.00  0.98           N  
ATOM   2362  CA  SER A 148     -15.769   8.065  17.747  1.00  0.98           C  
ATOM   2363  C   SER A 148     -15.052   7.939  19.070  1.00  0.98           C  
ATOM   2364  O   SER A 148     -15.691   8.123  20.112  1.00  0.98           O  
ATOM   2365  CB  SER A 148     -16.764   6.957  17.717  1.00  0.98           C  
ATOM   2366  OG  SER A 148     -17.573   7.044  16.591  1.00  0.98           O  
ATOM   2367  H   SER A 148     -15.016   7.079  16.052  1.00  0.98           H  
ATOM   2368  HA  SER A 148     -16.266   9.035  17.695  1.00  0.98           H  
ATOM   2369 1HB  SER A 148     -16.235   6.007  17.709  1.00  0.98           H  
ATOM   2370 2HB  SER A 148     -17.368   6.985  18.616  1.00  0.98           H  
ATOM   2371  HG  SER A 148     -17.080   6.590  15.870  1.00  0.98           H  
ATOM   2372  N   PHE A 149     -13.771   7.563  19.047  1.00  0.97           N  
ATOM   2373  CA  PHE A 149     -13.023   7.377  20.286  1.00  0.97           C  
ATOM   2374  C   PHE A 149     -12.209   8.626  20.672  1.00  0.97           C  
ATOM   2375  O   PHE A 149     -11.688   9.330  19.807  1.00  0.97           O  
ATOM   2376  CB  PHE A 149     -12.048   6.225  20.142  1.00  0.97           C  
ATOM   2377  CG  PHE A 149     -12.569   4.836  20.014  1.00  0.97           C  
ATOM   2378  CD1 PHE A 149     -12.921   4.353  18.769  1.00  0.97           C  
ATOM   2379  CD2 PHE A 149     -12.646   3.990  21.100  1.00  0.97           C  
ATOM   2380  CE1 PHE A 149     -13.344   3.066  18.599  1.00  0.97           C  
ATOM   2381  CE2 PHE A 149     -13.072   2.694  20.930  1.00  0.97           C  
ATOM   2382  CZ  PHE A 149     -13.420   2.239  19.668  1.00  0.97           C  
ATOM   2383  H   PHE A 149     -13.303   7.399  18.150  1.00  0.97           H  
ATOM   2384  HA  PHE A 149     -13.728   7.165  21.080  1.00  0.97           H  
ATOM   2385 1HB  PHE A 149     -11.513   6.405  19.262  1.00  0.97           H  
ATOM   2386 2HB  PHE A 149     -11.374   6.252  20.981  1.00  0.97           H  
ATOM   2387  HD1 PHE A 149     -12.847   5.012  17.921  1.00  0.97           H  
ATOM   2388  HD2 PHE A 149     -12.356   4.357  22.088  1.00  0.97           H  
ATOM   2389  HE1 PHE A 149     -13.613   2.702  17.610  1.00  0.97           H  
ATOM   2390  HE2 PHE A 149     -13.129   2.028  21.781  1.00  0.97           H  
ATOM   2391  HZ  PHE A 149     -13.749   1.223  19.522  1.00  0.97           H  
ATOM   2392  N   THR A 150     -12.076   8.866  21.981  1.00  0.98           N  
ATOM   2393  CA  THR A 150     -11.288   9.988  22.518  1.00  0.98           C  
ATOM   2394  C   THR A 150     -10.501   9.595  23.771  1.00  0.98           C  
ATOM   2395  O   THR A 150     -10.423   8.421  24.111  1.00  0.98           O  
ATOM   2396  CB  THR A 150     -12.184  11.226  22.800  1.00  0.98           C  
ATOM   2397  OG1 THR A 150     -11.356  12.363  23.105  1.00  0.98           O  
ATOM   2398  CG2 THR A 150     -13.132  10.973  23.923  1.00  0.98           C  
ATOM   2399  H   THR A 150     -12.537   8.223  22.620  1.00  0.98           H  
ATOM   2400  HA  THR A 150     -10.566  10.282  21.761  1.00  0.98           H  
ATOM   2401  HB  THR A 150     -12.757  11.450  21.899  1.00  0.98           H  
ATOM   2402  HG1 THR A 150     -10.791  12.572  22.322  1.00  0.98           H  
ATOM   2403 1HG2 THR A 150     -13.754  11.850  24.082  1.00  0.98           H  
ATOM   2404 2HG2 THR A 150     -13.752  10.128  23.660  1.00  0.98           H  
ATOM   2405 3HG2 THR A 150     -12.579  10.761  24.833  1.00  0.98           H  
ATOM   2406  N   LEU A 151      -9.884  10.570  24.429  1.00  1.03           N  
ATOM   2407  CA  LEU A 151      -9.028  10.333  25.600  1.00  1.03           C  
ATOM   2408  C   LEU A 151      -9.799  10.229  26.915  1.00  1.03           C  
ATOM   2409  O   LEU A 151     -10.632  11.085  27.221  1.00  1.03           O  
ATOM   2410  CB  LEU A 151      -7.971  11.436  25.709  1.00  1.03           C  
ATOM   2411  CG  LEU A 151      -7.018  11.316  26.903  1.00  1.03           C  
ATOM   2412  CD1 LEU A 151      -6.180  10.073  26.737  1.00  1.03           C  
ATOM   2413  CD2 LEU A 151      -6.147  12.552  26.980  1.00  1.03           C  
ATOM   2414  H   LEU A 151     -10.042  11.510  24.082  1.00  1.03           H  
ATOM   2415  HA  LEU A 151      -8.510   9.392  25.451  1.00  1.03           H  
ATOM   2416 1HB  LEU A 151      -7.365  11.423  24.798  1.00  1.03           H  
ATOM   2417 2HB  LEU A 151      -8.475  12.400  25.772  1.00  1.03           H  
ATOM   2418  HG  LEU A 151      -7.592  11.221  27.829  1.00  1.03           H  
ATOM   2419 1HD1 LEU A 151      -5.504   9.969  27.583  1.00  1.03           H  
ATOM   2420 2HD1 LEU A 151      -6.827   9.211  26.689  1.00  1.03           H  
ATOM   2421 3HD1 LEU A 151      -5.609  10.140  25.824  1.00  1.03           H  
ATOM   2422 1HD2 LEU A 151      -5.470  12.465  27.831  1.00  1.03           H  
ATOM   2423 2HD2 LEU A 151      -5.567  12.645  26.059  1.00  1.03           H  
ATOM   2424 3HD2 LEU A 151      -6.778  13.433  27.108  1.00  1.03           H  
ATOM   2425  N   TYR A 152      -9.540   9.167  27.688  1.00  1.13           N  
ATOM   2426  CA  TYR A 152     -10.215   8.992  28.966  1.00  1.13           C  
ATOM   2427  C   TYR A 152      -9.523   9.740  30.081  1.00  1.13           C  
ATOM   2428  O   TYR A 152      -8.377   9.450  30.427  1.00  1.13           O  
ATOM   2429  CB  TYR A 152     -10.276   7.517  29.400  1.00  1.13           C  
ATOM   2430  CG  TYR A 152     -11.054   7.305  30.679  1.00  1.13           C  
ATOM   2431  CD1 TYR A 152     -12.278   7.937  30.874  1.00  1.13           C  
ATOM   2432  CD2 TYR A 152     -10.554   6.476  31.650  1.00  1.13           C  
ATOM   2433  CE1 TYR A 152     -12.975   7.753  32.039  1.00  1.13           C  
ATOM   2434  CE2 TYR A 152     -11.254   6.292  32.810  1.00  1.13           C  
ATOM   2435  CZ  TYR A 152     -12.458   6.934  33.011  1.00  1.13           C  
ATOM   2436  OH  TYR A 152     -13.150   6.757  34.178  1.00  1.13           O  
ATOM   2437  H   TYR A 152      -8.844   8.475  27.416  1.00  1.13           H  
ATOM   2438  HA  TYR A 152     -11.227   9.387  28.881  1.00  1.13           H  
ATOM   2439 1HB  TYR A 152     -10.656   6.874  28.631  1.00  1.13           H  
ATOM   2440 2HB  TYR A 152      -9.268   7.190  29.604  1.00  1.13           H  
ATOM   2441  HD1 TYR A 152     -12.676   8.597  30.112  1.00  1.13           H  
ATOM   2442  HD2 TYR A 152      -9.598   5.972  31.500  1.00  1.13           H  
ATOM   2443  HE1 TYR A 152     -13.926   8.263  32.198  1.00  1.13           H  
ATOM   2444  HE2 TYR A 152     -10.850   5.651  33.566  1.00  1.13           H  
ATOM   2445  HH  TYR A 152     -13.817   7.459  34.280  1.00  1.13           H  
ATOM   2446  N   GLU A 153     -10.231  10.682  30.662  1.00  1.28           N  
ATOM   2447  CA  GLU A 153      -9.723  11.420  31.796  1.00  1.28           C  
ATOM   2448  C   GLU A 153     -10.527  10.901  32.961  1.00  1.28           C  
ATOM   2449  O   GLU A 153     -11.692  10.578  32.769  1.00  1.28           O  
ATOM   2450  CB  GLU A 153      -9.918  12.924  31.608  1.00  1.28           C  
ATOM   2451  CG  GLU A 153      -9.127  13.517  30.434  1.00  1.28           C  
ATOM   2452  CD  GLU A 153      -9.312  15.015  30.286  1.00  1.28           C  
ATOM   2453  OE1 GLU A 153     -10.076  15.576  31.035  1.00  1.28           O  
ATOM   2454  OE2 GLU A 153      -8.685  15.594  29.428  1.00  1.28           O  
ATOM   2455  H   GLU A 153     -11.154  10.886  30.308  1.00  1.28           H  
ATOM   2456  HA  GLU A 153      -8.667  11.194  31.955  1.00  1.28           H  
ATOM   2457 1HB  GLU A 153     -10.976  13.135  31.443  1.00  1.28           H  
ATOM   2458 2HB  GLU A 153      -9.619  13.446  32.517  1.00  1.28           H  
ATOM   2459 1HG  GLU A 153      -8.068  13.304  30.578  1.00  1.28           H  
ATOM   2460 2HG  GLU A 153      -9.443  13.022  29.512  1.00  1.28           H  
ATOM   2461  N   GLU A 154      -9.949  10.809  34.152  1.00  1.45           N  
ATOM   2462  CA  GLU A 154     -10.755  10.331  35.273  1.00  1.45           C  
ATOM   2463  C   GLU A 154     -11.504  11.463  35.983  1.00  1.45           C  
ATOM   2464  O   GLU A 154     -12.508  11.232  36.645  1.00  1.45           O  
ATOM   2465  CB  GLU A 154      -9.901   9.521  36.258  1.00  1.45           C  
ATOM   2466  CG  GLU A 154      -9.331   8.222  35.649  1.00  1.45           C  
ATOM   2467  CD  GLU A 154      -8.543   7.382  36.627  1.00  1.45           C  
ATOM   2468  OE1 GLU A 154      -9.161   6.692  37.422  1.00  1.45           O  
ATOM   2469  OE2 GLU A 154      -7.337   7.417  36.581  1.00  1.45           O  
ATOM   2470  H   GLU A 154      -8.977  11.056  34.274  1.00  1.45           H  
ATOM   2471  HA  GLU A 154     -11.510   9.647  34.878  1.00  1.45           H  
ATOM   2472 1HB  GLU A 154      -9.067  10.130  36.606  1.00  1.45           H  
ATOM   2473 2HB  GLU A 154     -10.502   9.254  37.127  1.00  1.45           H  
ATOM   2474 1HG  GLU A 154     -10.166   7.627  35.279  1.00  1.45           H  
ATOM   2475 2HG  GLU A 154      -8.701   8.476  34.798  1.00  1.45           H  
ATOM   2476  N   GLY A 155     -11.060  12.712  35.824  1.00  1.63           N  
ATOM   2477  CA  GLY A 155     -11.706  13.841  36.521  1.00  1.63           C  
ATOM   2478  C   GLY A 155     -12.967  14.345  35.801  1.00  1.63           C  
ATOM   2479  O   GLY A 155     -13.091  15.532  35.498  1.00  1.63           O  
ATOM   2480  H   GLY A 155     -10.258  12.878  35.236  1.00  1.63           H  
ATOM   2481 1HA  GLY A 155     -11.964  13.536  37.534  1.00  1.63           H  
ATOM   2482 2HA  GLY A 155     -10.993  14.659  36.611  1.00  1.63           H  
ATOM   2483  N   THR A 156     -13.870  13.422  35.504  1.00  1.75           N  
ATOM   2484  CA  THR A 156     -15.090  13.682  34.747  1.00  1.75           C  
ATOM   2485  C   THR A 156     -16.128  12.566  34.919  1.00  1.75           C  
ATOM   2486  O   THR A 156     -15.761  11.441  35.261  1.00  1.75           O  
ATOM   2487  CB  THR A 156     -14.735  13.794  33.252  1.00  1.75           C  
ATOM   2488  OG1 THR A 156     -15.906  14.096  32.473  1.00  1.75           O  
ATOM   2489  CG2 THR A 156     -14.140  12.499  32.802  1.00  1.75           C  
ATOM   2490  H   THR A 156     -13.663  12.485  35.837  1.00  1.75           H  
ATOM   2491  HA  THR A 156     -15.492  14.629  35.092  1.00  1.75           H  
ATOM   2492  HB  THR A 156     -14.005  14.592  33.109  1.00  1.75           H  
ATOM   2493  HG1 THR A 156     -16.524  13.314  32.492  1.00  1.75           H  
ATOM   2494 1HG2 THR A 156     -13.863  12.562  31.752  1.00  1.75           H  
ATOM   2495 2HG2 THR A 156     -13.258  12.306  33.398  1.00  1.75           H  
ATOM   2496 3HG2 THR A 156     -14.858  11.694  32.943  1.00  1.75           H  
ATOM   2497  N   PRO A 157     -17.429  12.846  34.764  1.00  1.78           N  
ATOM   2498  CA  PRO A 157     -18.459  11.860  34.527  1.00  1.78           C  
ATOM   2499  C   PRO A 157     -18.086  11.191  33.222  1.00  1.78           C  
ATOM   2500  O   PRO A 157     -17.495  11.852  32.361  1.00  1.78           O  
ATOM   2501  CB  PRO A 157     -19.727  12.698  34.370  1.00  1.78           C  
ATOM   2502  CG  PRO A 157     -19.434  13.975  35.095  1.00  1.78           C  
ATOM   2503  CD  PRO A 157     -17.938  14.217  34.919  1.00  1.78           C  
ATOM   2504  HA  PRO A 157     -18.509  11.154  35.362  1.00  1.78           H  
ATOM   2505 1HB  PRO A 157     -19.947  12.849  33.304  1.00  1.78           H  
ATOM   2506 2HB  PRO A 157     -20.584  12.160  34.801  1.00  1.78           H  
ATOM   2507 1HG  PRO A 157     -20.047  14.782  34.670  1.00  1.78           H  
ATOM   2508 2HG  PRO A 157     -19.737  13.877  36.144  1.00  1.78           H  
ATOM   2509 1HD  PRO A 157     -17.743  14.828  34.030  1.00  1.78           H  
ATOM   2510 2HD  PRO A 157     -17.554  14.676  35.841  1.00  1.78           H  
ATOM   2511  N   TRP A 158     -18.402   9.918  33.030  1.00  1.72           N  
ATOM   2512  CA  TRP A 158     -18.086   9.343  31.726  1.00  1.72           C  
ATOM   2513  C   TRP A 158     -19.179   9.812  30.752  1.00  1.72           C  
ATOM   2514  O   TRP A 158     -20.340   9.425  30.890  1.00  1.72           O  
ATOM   2515  CB  TRP A 158     -18.080   7.827  31.826  1.00  1.72           C  
ATOM   2516  CG  TRP A 158     -17.517   7.102  30.653  1.00  1.72           C  
ATOM   2517  CD1 TRP A 158     -16.347   7.366  30.043  1.00  1.72           C  
ATOM   2518  CD2 TRP A 158     -18.077   5.983  29.947  1.00  1.72           C  
ATOM   2519  NE1 TRP A 158     -16.131   6.467  29.047  1.00  1.72           N  
ATOM   2520  CE2 TRP A 158     -17.166   5.629  28.969  1.00  1.72           C  
ATOM   2521  CE3 TRP A 158     -19.248   5.258  30.074  1.00  1.72           C  
ATOM   2522  CZ2 TRP A 158     -17.387   4.580  28.115  1.00  1.72           C  
ATOM   2523  CZ3 TRP A 158     -19.489   4.226  29.220  1.00  1.72           C  
ATOM   2524  CH2 TRP A 158     -18.587   3.892  28.263  1.00  1.72           C  
ATOM   2525  H   TRP A 158     -18.860   9.376  33.749  1.00  1.72           H  
ATOM   2526  HA  TRP A 158     -17.114   9.703  31.388  1.00  1.72           H  
ATOM   2527 1HB  TRP A 158     -17.501   7.539  32.706  1.00  1.72           H  
ATOM   2528 2HB  TRP A 158     -19.095   7.471  31.985  1.00  1.72           H  
ATOM   2529  HD1 TRP A 158     -15.658   8.159  30.325  1.00  1.72           H  
ATOM   2530  HE1 TRP A 158     -15.323   6.422  28.459  1.00  1.72           H  
ATOM   2531  HE3 TRP A 158     -19.954   5.505  30.832  1.00  1.72           H  
ATOM   2532  HZ2 TRP A 158     -16.674   4.300  27.342  1.00  1.72           H  
ATOM   2533  HZ3 TRP A 158     -20.426   3.675  29.327  1.00  1.72           H  
ATOM   2534  HH2 TRP A 158     -18.822   3.067  27.603  1.00  1.72           H  
ATOM   2535  N   SER A 159     -18.822  10.590  29.733  1.00  1.59           N  
ATOM   2536  CA  SER A 159     -19.836  11.136  28.818  1.00  1.59           C  
ATOM   2537  C   SER A 159     -20.574  10.076  28.005  1.00  1.59           C  
ATOM   2538  O   SER A 159     -21.731  10.253  27.594  1.00  1.59           O  
ATOM   2539  CB  SER A 159     -19.170  12.097  27.859  1.00  1.59           C  
ATOM   2540  OG  SER A 159     -18.289  11.417  27.005  1.00  1.59           O  
ATOM   2541  H   SER A 159     -17.854  10.866  29.639  1.00  1.59           H  
ATOM   2542  HA  SER A 159     -20.569  11.681  29.416  1.00  1.59           H  
ATOM   2543 1HB  SER A 159     -19.926  12.614  27.271  1.00  1.59           H  
ATOM   2544 2HB  SER A 159     -18.622  12.848  28.426  1.00  1.59           H  
ATOM   2545  HG  SER A 159     -18.847  10.950  26.378  1.00  1.59           H  
ATOM   2546  N   ALA A 160     -19.912   8.954  27.804  1.00  1.43           N  
ATOM   2547  CA  ALA A 160     -20.481   7.900  27.000  1.00  1.43           C  
ATOM   2548  C   ALA A 160     -21.480   7.077  27.795  1.00  1.43           C  
ATOM   2549  O   ALA A 160     -22.186   6.242  27.230  1.00  1.43           O  
ATOM   2550  CB  ALA A 160     -19.383   7.052  26.441  1.00  1.43           C  
ATOM   2551  H   ALA A 160     -18.984   8.850  28.191  1.00  1.43           H  
ATOM   2552  HA  ALA A 160     -21.012   8.357  26.167  1.00  1.43           H  
ATOM   2553 1HB  ALA A 160     -19.795   6.270  25.799  1.00  1.43           H  
ATOM   2554 2HB  ALA A 160     -18.717   7.680  25.874  1.00  1.43           H  
ATOM   2555 3HB  ALA A 160     -18.867   6.629  27.223  1.00  1.43           H  
ATOM   2556  N   TYR A 161     -21.557   7.296  29.111  1.00  1.27           N  
ATOM   2557  CA  TYR A 161     -22.538   6.583  29.911  1.00  1.27           C  
ATOM   2558  C   TYR A 161     -23.892   6.989  29.401  1.00  1.27           C  
ATOM   2559  O   TYR A 161     -24.752   6.154  29.111  1.00  1.27           O  
ATOM   2560  CB  TYR A 161     -22.418   6.930  31.390  1.00  1.27           C  
ATOM   2561  CG  TYR A 161     -23.423   6.262  32.287  1.00  1.27           C  
ATOM   2562  CD1 TYR A 161     -23.265   4.929  32.659  1.00  1.27           C  
ATOM   2563  CD2 TYR A 161     -24.491   6.994  32.765  1.00  1.27           C  
ATOM   2564  CE1 TYR A 161     -24.187   4.342  33.507  1.00  1.27           C  
ATOM   2565  CE2 TYR A 161     -25.403   6.415  33.605  1.00  1.27           C  
ATOM   2566  CZ  TYR A 161     -25.256   5.099  33.977  1.00  1.27           C  
ATOM   2567  OH  TYR A 161     -26.167   4.548  34.825  1.00  1.27           O  
ATOM   2568  H   TYR A 161     -20.968   7.993  29.568  1.00  1.27           H  
ATOM   2569  HA  TYR A 161     -22.419   5.509  29.767  1.00  1.27           H  
ATOM   2570 1HB  TYR A 161     -21.434   6.695  31.761  1.00  1.27           H  
ATOM   2571 2HB  TYR A 161     -22.541   8.009  31.505  1.00  1.27           H  
ATOM   2572  HD1 TYR A 161     -22.417   4.353  32.287  1.00  1.27           H  
ATOM   2573  HD2 TYR A 161     -24.606   8.037  32.475  1.00  1.27           H  
ATOM   2574  HE1 TYR A 161     -24.071   3.300  33.806  1.00  1.27           H  
ATOM   2575  HE2 TYR A 161     -26.245   6.999  33.982  1.00  1.27           H  
ATOM   2576  HH  TYR A 161     -26.755   5.243  35.154  1.00  1.27           H  
ATOM   2577  N   ASN A 162     -24.070   8.304  29.297  1.00  1.13           N  
ATOM   2578  CA  ASN A 162     -25.318   8.886  28.867  1.00  1.13           C  
ATOM   2579  C   ASN A 162     -25.639   8.530  27.430  1.00  1.13           C  
ATOM   2580  O   ASN A 162     -26.791   8.229  27.095  1.00  1.13           O  
ATOM   2581  CB  ASN A 162     -25.253  10.385  29.027  1.00  1.13           C  
ATOM   2582  CG  ASN A 162     -25.287  10.795  30.470  1.00  1.13           C  
ATOM   2583  OD1 ASN A 162     -25.712  10.024  31.331  1.00  1.13           O  
ATOM   2584  ND2 ASN A 162     -24.855  11.997  30.751  1.00  1.13           N  
ATOM   2585  H   ASN A 162     -23.297   8.916  29.531  1.00  1.13           H  
ATOM   2586  HA  ASN A 162     -26.110   8.489  29.488  1.00  1.13           H  
ATOM   2587 1HB  ASN A 162     -24.328  10.755  28.576  1.00  1.13           H  
ATOM   2588 2HB  ASN A 162     -26.087  10.848  28.502  1.00  1.13           H  
ATOM   2589 1HD2 ASN A 162     -24.862  12.321  31.697  1.00  1.13           H  
ATOM   2590 2HD2 ASN A 162     -24.521  12.592  30.021  1.00  1.13           H  
ATOM   2591  N   GLN A 163     -24.618   8.495  26.571  1.00  1.01           N  
ATOM   2592  CA  GLN A 163     -24.918   8.171  25.185  1.00  1.01           C  
ATOM   2593  C   GLN A 163     -25.372   6.714  25.090  1.00  1.01           C  
ATOM   2594  O   GLN A 163     -26.345   6.412  24.388  1.00  1.01           O  
ATOM   2595  CB  GLN A 163     -23.693   8.387  24.299  1.00  1.01           C  
ATOM   2596  CG  GLN A 163     -23.190   9.841  24.236  1.00  1.01           C  
ATOM   2597  CD  GLN A 163     -24.202  10.829  23.679  1.00  1.01           C  
ATOM   2598  OE1 GLN A 163     -24.786  10.604  22.624  1.00  1.01           O  
ATOM   2599  NE2 GLN A 163     -24.412  11.940  24.379  1.00  1.01           N  
ATOM   2600  H   GLN A 163     -23.677   8.761  26.872  1.00  1.01           H  
ATOM   2601  HA  GLN A 163     -25.730   8.809  24.838  1.00  1.01           H  
ATOM   2602 1HB  GLN A 163     -22.876   7.763  24.664  1.00  1.01           H  
ATOM   2603 2HB  GLN A 163     -23.919   8.056  23.282  1.00  1.01           H  
ATOM   2604 1HG  GLN A 163     -22.930  10.156  25.248  1.00  1.01           H  
ATOM   2605 2HG  GLN A 163     -22.299   9.868  23.601  1.00  1.01           H  
ATOM   2606 1HE2 GLN A 163     -25.066  12.623  24.049  1.00  1.01           H  
ATOM   2607 2HE2 GLN A 163     -23.917  12.100  25.232  1.00  1.01           H  
ATOM   2608  N   PHE A 164     -24.714   5.826  25.850  1.00  0.91           N  
ATOM   2609  CA  PHE A 164     -25.071   4.413  25.878  1.00  0.91           C  
ATOM   2610  C   PHE A 164     -26.481   4.207  26.391  1.00  0.91           C  
ATOM   2611  O   PHE A 164     -27.280   3.458  25.809  1.00  0.91           O  
ATOM   2612  CB  PHE A 164     -24.149   3.585  26.775  1.00  0.91           C  
ATOM   2613  CG  PHE A 164     -24.578   2.140  26.800  1.00  0.91           C  
ATOM   2614  CD1 PHE A 164     -24.201   1.297  25.784  1.00  0.91           C  
ATOM   2615  CD2 PHE A 164     -25.394   1.634  27.813  1.00  0.91           C  
ATOM   2616  CE1 PHE A 164     -24.613  -0.004  25.764  1.00  0.91           C  
ATOM   2617  CE2 PHE A 164     -25.801   0.318  27.788  1.00  0.91           C  
ATOM   2618  CZ  PHE A 164     -25.414  -0.490  26.768  1.00  0.91           C  
ATOM   2619  H   PHE A 164     -23.916   6.127  26.410  1.00  0.91           H  
ATOM   2620  HA  PHE A 164     -25.006   4.032  24.861  1.00  0.91           H  
ATOM   2621 1HB  PHE A 164     -23.124   3.646  26.409  1.00  0.91           H  
ATOM   2622 2HB  PHE A 164     -24.164   3.977  27.793  1.00  0.91           H  
ATOM   2623  HD1 PHE A 164     -23.573   1.682  24.989  1.00  0.91           H  
ATOM   2624  HD2 PHE A 164     -25.710   2.293  28.627  1.00  0.91           H  
ATOM   2625  HE1 PHE A 164     -24.302  -0.654  24.951  1.00  0.91           H  
ATOM   2626  HE2 PHE A 164     -26.426  -0.082  28.576  1.00  0.91           H  
ATOM   2627  HZ  PHE A 164     -25.732  -1.516  26.754  1.00  0.91           H  
ATOM   2628  N   CYS A 165     -26.785   4.853  27.515  1.00  0.84           N  
ATOM   2629  CA  CYS A 165     -28.072   4.675  28.147  1.00  0.84           C  
ATOM   2630  C   CYS A 165     -29.209   5.096  27.234  1.00  0.84           C  
ATOM   2631  O   CYS A 165     -30.237   4.423  27.175  1.00  0.84           O  
ATOM   2632  CB  CYS A 165     -28.134   5.468  29.440  1.00  0.84           C  
ATOM   2633  SG  CYS A 165     -27.063   4.790  30.746  1.00  0.84           S  
ATOM   2634  H   CYS A 165     -26.092   5.458  27.957  1.00  0.84           H  
ATOM   2635  HA  CYS A 165     -28.174   3.627  28.389  1.00  0.84           H  
ATOM   2636 1HB  CYS A 165     -27.824   6.485  29.237  1.00  0.84           H  
ATOM   2637 2HB  CYS A 165     -29.157   5.492  29.811  1.00  0.84           H  
ATOM   2638  HG  CYS A 165     -25.905   5.196  30.157  1.00  0.84           H  
ATOM   2639  N   LYS A 166     -29.029   6.178  26.476  1.00  0.79           N  
ATOM   2640  CA  LYS A 166     -30.097   6.600  25.580  1.00  0.79           C  
ATOM   2641  C   LYS A 166     -30.200   5.703  24.342  1.00  0.79           C  
ATOM   2642  O   LYS A 166     -31.285   5.242  23.989  1.00  0.79           O  
ATOM   2643  CB  LYS A 166     -29.886   8.048  25.131  1.00  0.79           C  
ATOM   2644  CG  LYS A 166     -31.015   8.581  24.237  1.00  0.79           C  
ATOM   2645  CD  LYS A 166     -30.792  10.036  23.781  1.00  0.79           C  
ATOM   2646  CE  LYS A 166     -31.928  10.489  22.851  1.00  0.79           C  
ATOM   2647  NZ  LYS A 166     -31.725  11.875  22.303  1.00  0.79           N  
ATOM   2648  H   LYS A 166     -28.170   6.730  26.548  1.00  0.79           H  
ATOM   2649  HA  LYS A 166     -31.047   6.530  26.109  1.00  0.79           H  
ATOM   2650 1HB  LYS A 166     -29.799   8.692  26.003  1.00  0.79           H  
ATOM   2651 2HB  LYS A 166     -28.946   8.119  24.574  1.00  0.79           H  
ATOM   2652 1HG  LYS A 166     -31.084   7.958  23.359  1.00  0.79           H  
ATOM   2653 2HG  LYS A 166     -31.962   8.512  24.768  1.00  0.79           H  
ATOM   2654 1HD  LYS A 166     -30.739  10.695  24.643  1.00  0.79           H  
ATOM   2655 2HD  LYS A 166     -29.852  10.095  23.225  1.00  0.79           H  
ATOM   2656 1HE  LYS A 166     -31.990   9.802  22.019  1.00  0.79           H  
ATOM   2657 2HE  LYS A 166     -32.865  10.458  23.400  1.00  0.79           H  
ATOM   2658 1HZ  LYS A 166     -32.495  12.103  21.689  1.00  0.79           H  
ATOM   2659 2HZ  LYS A 166     -31.674  12.540  23.040  1.00  0.79           H  
ATOM   2660 3HZ  LYS A 166     -30.860  11.913  21.741  1.00  0.79           H  
ATOM   2661  N   HIS A 167     -29.066   5.425  23.690  1.00  0.75           N  
ATOM   2662  CA  HIS A 167     -29.061   4.674  22.434  1.00  0.75           C  
ATOM   2663  C   HIS A 167     -29.314   3.181  22.552  1.00  0.75           C  
ATOM   2664  O   HIS A 167     -29.914   2.579  21.657  1.00  0.75           O  
ATOM   2665  CB  HIS A 167     -27.725   4.837  21.732  1.00  0.75           C  
ATOM   2666  CG  HIS A 167     -27.481   6.187  21.172  1.00  0.75           C  
ATOM   2667  ND1 HIS A 167     -27.073   7.233  21.943  1.00  0.75           N  
ATOM   2668  CD2 HIS A 167     -27.566   6.658  19.911  1.00  0.75           C  
ATOM   2669  CE1 HIS A 167     -26.900   8.299  21.189  1.00  0.75           C  
ATOM   2670  NE2 HIS A 167     -27.173   7.976  19.938  1.00  0.75           N  
ATOM   2671  H   HIS A 167     -28.174   5.783  24.037  1.00  0.75           H  
ATOM   2672  HA  HIS A 167     -29.825   5.081  21.781  1.00  0.75           H  
ATOM   2673 1HB  HIS A 167     -26.920   4.620  22.443  1.00  0.75           H  
ATOM   2674 2HB  HIS A 167     -27.643   4.106  20.929  1.00  0.75           H  
ATOM   2675  HD1 HIS A 167     -26.916   7.180  22.944  1.00  0.75           H  
ATOM   2676  HD2 HIS A 167     -27.843   6.191  18.968  1.00  0.75           H  
ATOM   2677  HE1 HIS A 167     -26.577   9.232  21.627  1.00  0.75           H  
ATOM   2678  N   PHE A 168     -28.823   2.566  23.620  1.00  0.72           N  
ATOM   2679  CA  PHE A 168     -28.946   1.133  23.767  1.00  0.72           C  
ATOM   2680  C   PHE A 168     -29.758   0.653  24.950  1.00  0.72           C  
ATOM   2681  O   PHE A 168     -30.684  -0.143  24.779  1.00  0.72           O  
ATOM   2682  CB  PHE A 168     -27.568   0.542  23.910  1.00  0.72           C  
ATOM   2683  CG  PHE A 168     -26.695   0.684  22.727  1.00  0.72           C  
ATOM   2684  CD1 PHE A 168     -25.702   1.626  22.712  1.00  0.72           C  
ATOM   2685  CD2 PHE A 168     -26.847  -0.139  21.627  1.00  0.72           C  
ATOM   2686  CE1 PHE A 168     -24.870   1.745  21.643  1.00  0.72           C  
ATOM   2687  CE2 PHE A 168     -26.008  -0.011  20.553  1.00  0.72           C  
ATOM   2688  CZ  PHE A 168     -25.015   0.931  20.570  1.00  0.72           C  
ATOM   2689  H   PHE A 168     -28.330   3.089  24.339  1.00  0.72           H  
ATOM   2690  HA  PHE A 168     -29.410   0.736  22.865  1.00  0.72           H  
ATOM   2691 1HB  PHE A 168     -27.078   1.033  24.744  1.00  0.72           H  
ATOM   2692 2HB  PHE A 168     -27.654  -0.497  24.160  1.00  0.72           H  
ATOM   2693  HD1 PHE A 168     -25.586   2.276  23.569  1.00  0.72           H  
ATOM   2694  HD2 PHE A 168     -27.635  -0.896  21.622  1.00  0.72           H  
ATOM   2695  HE1 PHE A 168     -24.084   2.483  21.650  1.00  0.72           H  
ATOM   2696  HE2 PHE A 168     -26.126  -0.653  19.696  1.00  0.72           H  
ATOM   2697  HZ  PHE A 168     -24.337   1.034  19.724  1.00  0.72           H  
ATOM   2698  N   LEU A 169     -29.436   1.119  26.149  1.00  0.71           N  
ATOM   2699  CA  LEU A 169     -30.114   0.525  27.295  1.00  0.71           C  
ATOM   2700  C   LEU A 169     -31.584   0.863  27.357  1.00  0.71           C  
ATOM   2701  O   LEU A 169     -32.424  -0.027  27.491  1.00  0.71           O  
ATOM   2702  CB  LEU A 169     -29.517   0.958  28.613  1.00  0.71           C  
ATOM   2703  CG  LEU A 169     -30.224   0.364  29.791  1.00  0.71           C  
ATOM   2704  CD1 LEU A 169     -30.106  -1.144  29.743  1.00  0.71           C  
ATOM   2705  CD2 LEU A 169     -29.662   0.927  31.047  1.00  0.71           C  
ATOM   2706  H   LEU A 169     -28.717   1.838  26.244  1.00  0.71           H  
ATOM   2707  HA  LEU A 169     -30.022  -0.555  27.214  1.00  0.71           H  
ATOM   2708 1HB  LEU A 169     -28.482   0.702  28.655  1.00  0.71           H  
ATOM   2709 2HB  LEU A 169     -29.628   2.026  28.698  1.00  0.71           H  
ATOM   2710  HG  LEU A 169     -31.265   0.602  29.720  1.00  0.71           H  
ATOM   2711 1HD1 LEU A 169     -30.642  -1.576  30.565  1.00  0.71           H  
ATOM   2712 2HD1 LEU A 169     -30.535  -1.509  28.810  1.00  0.71           H  
ATOM   2713 3HD1 LEU A 169     -29.058  -1.425  29.807  1.00  0.71           H  
ATOM   2714 1HD2 LEU A 169     -30.197   0.505  31.893  1.00  0.71           H  
ATOM   2715 2HD2 LEU A 169     -28.612   0.679  31.117  1.00  0.71           H  
ATOM   2716 3HD2 LEU A 169     -29.783   2.011  31.042  1.00  0.71           H  
ATOM   2717  N   ALA A 170     -31.906   2.151  27.273  1.00  0.70           N  
ATOM   2718  CA  ALA A 170     -33.286   2.561  27.362  1.00  0.70           C  
ATOM   2719  C   ALA A 170     -34.156   1.783  26.357  1.00  0.70           C  
ATOM   2720  O   ALA A 170     -35.099   1.130  26.806  1.00  0.70           O  
ATOM   2721  CB  ALA A 170     -33.392   4.086  27.201  1.00  0.70           C  
ATOM   2722  H   ALA A 170     -31.184   2.862  27.174  1.00  0.70           H  
ATOM   2723  HA  ALA A 170     -33.652   2.302  28.354  1.00  0.70           H  
ATOM   2724 1HB  ALA A 170     -34.419   4.390  27.308  1.00  0.70           H  
ATOM   2725 2HB  ALA A 170     -32.793   4.563  27.981  1.00  0.70           H  
ATOM   2726 3HB  ALA A 170     -33.030   4.439  26.257  1.00  0.70           H  
ATOM   2727  N   PRO A 171     -33.906   1.773  25.015  1.00  0.70           N  
ATOM   2728  CA  PRO A 171     -34.700   1.004  24.080  1.00  0.70           C  
ATOM   2729  C   PRO A 171     -34.660  -0.503  24.281  1.00  0.70           C  
ATOM   2730  O   PRO A 171     -35.658  -1.171  24.031  1.00  0.70           O  
ATOM   2731  CB  PRO A 171     -34.107   1.406  22.739  1.00  0.70           C  
ATOM   2732  CG  PRO A 171     -32.756   1.940  23.031  1.00  0.70           C  
ATOM   2733  CD  PRO A 171     -32.875   2.598  24.364  1.00  0.70           C  
ATOM   2734  HA  PRO A 171     -35.737   1.356  24.125  1.00  0.70           H  
ATOM   2735 1HB  PRO A 171     -34.055   0.520  22.105  1.00  0.70           H  
ATOM   2736 2HB  PRO A 171     -34.757   2.138  22.255  1.00  0.70           H  
ATOM   2737 1HG  PRO A 171     -32.026   1.123  23.015  1.00  0.70           H  
ATOM   2738 2HG  PRO A 171     -32.447   2.646  22.247  1.00  0.70           H  
ATOM   2739 1HD  PRO A 171     -31.907   2.582  24.836  1.00  0.70           H  
ATOM   2740 2HD  PRO A 171     -33.241   3.617  24.216  1.00  0.70           H  
ATOM   2741  N   LEU A 172     -33.580  -1.059  24.836  1.00  0.70           N  
ATOM   2742  CA  LEU A 172     -33.609  -2.493  25.092  1.00  0.70           C  
ATOM   2743  C   LEU A 172     -34.546  -2.836  26.215  1.00  0.70           C  
ATOM   2744  O   LEU A 172     -35.322  -3.789  26.121  1.00  0.70           O  
ATOM   2745  CB  LEU A 172     -32.211  -3.032  25.318  1.00  0.70           C  
ATOM   2746  CG  LEU A 172     -31.407  -3.165  24.065  1.00  0.70           C  
ATOM   2747  CD1 LEU A 172     -29.996  -3.395  24.369  1.00  0.70           C  
ATOM   2748  CD2 LEU A 172     -31.950  -4.389  23.345  1.00  0.70           C  
ATOM   2749  H   LEU A 172     -32.726  -0.535  25.039  1.00  0.70           H  
ATOM   2750  HA  LEU A 172     -33.980  -2.983  24.202  1.00  0.70           H  
ATOM   2751 1HB  LEU A 172     -31.681  -2.367  26.006  1.00  0.70           H  
ATOM   2752 2HB  LEU A 172     -32.289  -4.011  25.758  1.00  0.70           H  
ATOM   2753  HG  LEU A 172     -31.500  -2.268  23.451  1.00  0.70           H  
ATOM   2754 1HD1 LEU A 172     -29.451  -3.516  23.439  1.00  0.70           H  
ATOM   2755 2HD1 LEU A 172     -29.606  -2.536  24.908  1.00  0.70           H  
ATOM   2756 3HD1 LEU A 172     -29.908  -4.292  24.972  1.00  0.70           H  
ATOM   2757 1HD2 LEU A 172     -31.419  -4.563  22.454  1.00  0.70           H  
ATOM   2758 2HD2 LEU A 172     -31.840  -5.261  23.993  1.00  0.70           H  
ATOM   2759 3HD2 LEU A 172     -32.990  -4.243  23.117  1.00  0.70           H  
ATOM   2760  N   LEU A 173     -34.533  -2.033  27.263  1.00  0.72           N  
ATOM   2761  CA  LEU A 173     -35.441  -2.283  28.356  1.00  0.72           C  
ATOM   2762  C   LEU A 173     -36.860  -2.103  27.883  1.00  0.72           C  
ATOM   2763  O   LEU A 173     -37.740  -2.901  28.205  1.00  0.72           O  
ATOM   2764  CB  LEU A 173     -35.137  -1.330  29.485  1.00  0.72           C  
ATOM   2765  CG  LEU A 173     -33.865  -1.600  30.170  1.00  0.72           C  
ATOM   2766  CD1 LEU A 173     -33.590  -0.526  31.048  1.00  0.72           C  
ATOM   2767  CD2 LEU A 173     -34.000  -2.836  30.918  1.00  0.72           C  
ATOM   2768  H   LEU A 173     -33.876  -1.250  27.301  1.00  0.72           H  
ATOM   2769  HA  LEU A 173     -35.308  -3.307  28.698  1.00  0.72           H  
ATOM   2770 1HB  LEU A 173     -35.091  -0.315  29.081  1.00  0.72           H  
ATOM   2771 2HB  LEU A 173     -35.940  -1.378  30.220  1.00  0.72           H  
ATOM   2772  HG  LEU A 173     -33.057  -1.685  29.445  1.00  0.72           H  
ATOM   2773 1HD1 LEU A 173     -32.667  -0.690  31.582  1.00  0.72           H  
ATOM   2774 2HD1 LEU A 173     -33.515   0.365  30.443  1.00  0.72           H  
ATOM   2775 3HD1 LEU A 173     -34.408  -0.445  31.740  1.00  0.72           H  
ATOM   2776 1HD2 LEU A 173     -33.071  -3.046  31.438  1.00  0.72           H  
ATOM   2777 2HD2 LEU A 173     -34.806  -2.735  31.628  1.00  0.72           H  
ATOM   2778 3HD2 LEU A 173     -34.229  -3.625  30.226  1.00  0.72           H  
ATOM   2779  N   LEU A 174     -37.080  -1.086  27.063  1.00  0.75           N  
ATOM   2780  CA  LEU A 174     -38.406  -0.843  26.558  1.00  0.75           C  
ATOM   2781  C   LEU A 174     -38.882  -1.974  25.653  1.00  0.75           C  
ATOM   2782  O   LEU A 174     -39.986  -2.468  25.803  1.00  0.75           O  
ATOM   2783  CB  LEU A 174     -38.397   0.473  25.817  1.00  0.75           C  
ATOM   2784  CG  LEU A 174     -38.225   1.677  26.661  1.00  0.75           C  
ATOM   2785  CD1 LEU A 174     -37.984   2.873  25.786  1.00  0.75           C  
ATOM   2786  CD2 LEU A 174     -39.451   1.846  27.446  1.00  0.75           C  
ATOM   2787  H   LEU A 174     -36.320  -0.446  26.822  1.00  0.75           H  
ATOM   2788  HA  LEU A 174     -39.087  -0.766  27.401  1.00  0.75           H  
ATOM   2789 1HB  LEU A 174     -37.636   0.452  25.054  1.00  0.75           H  
ATOM   2790 2HB  LEU A 174     -39.327   0.571  25.373  1.00  0.75           H  
ATOM   2791  HG  LEU A 174     -37.388   1.552  27.334  1.00  0.75           H  
ATOM   2792 1HD1 LEU A 174     -37.876   3.746  26.392  1.00  0.75           H  
ATOM   2793 2HD1 LEU A 174     -37.085   2.731  25.217  1.00  0.75           H  
ATOM   2794 3HD1 LEU A 174     -38.822   2.999  25.112  1.00  0.75           H  
ATOM   2795 1HD2 LEU A 174     -39.347   2.715  28.077  1.00  0.75           H  
ATOM   2796 2HD2 LEU A 174     -40.289   1.967  26.773  1.00  0.75           H  
ATOM   2797 3HD2 LEU A 174     -39.614   0.976  28.055  1.00  0.75           H  
ATOM   2798  N   MET A 175     -38.036  -2.491  24.779  1.00  0.81           N  
ATOM   2799  CA  MET A 175     -38.477  -3.613  23.953  1.00  0.81           C  
ATOM   2800  C   MET A 175     -38.704  -4.875  24.806  1.00  0.81           C  
ATOM   2801  O   MET A 175     -39.590  -5.687  24.540  1.00  0.81           O  
ATOM   2802  CB  MET A 175     -37.474  -3.844  22.845  1.00  0.81           C  
ATOM   2803  CG  MET A 175     -37.469  -2.780  21.739  1.00  0.81           C  
ATOM   2804  SD  MET A 175     -36.366  -3.218  20.403  1.00  0.81           S  
ATOM   2805  CE  MET A 175     -34.905  -2.795  21.303  1.00  0.81           C  
ATOM   2806  H   MET A 175     -37.109  -2.094  24.650  1.00  0.81           H  
ATOM   2807  HA  MET A 175     -39.426  -3.343  23.499  1.00  0.81           H  
ATOM   2808 1HB  MET A 175     -36.479  -3.845  23.286  1.00  0.81           H  
ATOM   2809 2HB  MET A 175     -37.650  -4.819  22.395  1.00  0.81           H  
ATOM   2810 1HG  MET A 175     -38.478  -2.659  21.339  1.00  0.81           H  
ATOM   2811 2HG  MET A 175     -37.150  -1.826  22.148  1.00  0.81           H  
ATOM   2812 1HE  MET A 175     -34.040  -2.995  20.737  1.00  0.81           H  
ATOM   2813 2HE  MET A 175     -34.932  -1.741  21.562  1.00  0.81           H  
ATOM   2814 3HE  MET A 175     -34.883  -3.384  22.200  1.00  0.81           H  
ATOM   2815  N   ALA A 176     -37.891  -5.062  25.841  1.00  0.91           N  
ATOM   2816  CA  ALA A 176     -38.070  -6.205  26.727  1.00  0.91           C  
ATOM   2817  C   ALA A 176     -39.379  -6.110  27.553  1.00  0.91           C  
ATOM   2818  O   ALA A 176     -40.016  -7.128  27.834  1.00  0.91           O  
ATOM   2819  CB  ALA A 176     -36.871  -6.334  27.658  1.00  0.91           C  
ATOM   2820  H   ALA A 176     -37.135  -4.406  26.026  1.00  0.91           H  
ATOM   2821  HA  ALA A 176     -38.127  -7.100  26.111  1.00  0.91           H  
ATOM   2822 1HB  ALA A 176     -36.997  -7.212  28.287  1.00  0.91           H  
ATOM   2823 2HB  ALA A 176     -35.964  -6.434  27.067  1.00  0.91           H  
ATOM   2824 3HB  ALA A 176     -36.800  -5.443  28.280  1.00  0.91           H  
ATOM   2825  N   LYS A 177     -39.766  -4.888  27.963  1.00  1.06           N  
ATOM   2826  CA  LYS A 177     -40.907  -4.684  28.872  1.00  1.06           C  
ATOM   2827  C   LYS A 177     -42.197  -4.040  28.294  1.00  1.06           C  
ATOM   2828  O   LYS A 177     -43.273  -4.190  28.876  1.00  1.06           O  
ATOM   2829  CB  LYS A 177     -40.433  -3.816  30.036  1.00  1.06           C  
ATOM   2830  CG  LYS A 177     -39.246  -4.378  30.828  1.00  1.06           C  
ATOM   2831  CD  LYS A 177     -39.568  -5.688  31.520  1.00  1.06           C  
ATOM   2832  CE  LYS A 177     -38.384  -6.155  32.369  1.00  1.06           C  
ATOM   2833  NZ  LYS A 177     -38.652  -7.467  33.035  1.00  1.06           N  
ATOM   2834  H   LYS A 177     -39.198  -4.082  27.703  1.00  1.06           H  
ATOM   2835  HA  LYS A 177     -41.189  -5.661  29.261  1.00  1.06           H  
ATOM   2836 1HB  LYS A 177     -40.137  -2.847  29.648  1.00  1.06           H  
ATOM   2837 2HB  LYS A 177     -41.250  -3.663  30.721  1.00  1.06           H  
ATOM   2838 1HG  LYS A 177     -38.410  -4.535  30.145  1.00  1.06           H  
ATOM   2839 2HG  LYS A 177     -38.937  -3.649  31.572  1.00  1.06           H  
ATOM   2840 1HD  LYS A 177     -40.441  -5.558  32.161  1.00  1.06           H  
ATOM   2841 2HD  LYS A 177     -39.795  -6.450  30.771  1.00  1.06           H  
ATOM   2842 1HE  LYS A 177     -37.507  -6.252  31.729  1.00  1.06           H  
ATOM   2843 2HE  LYS A 177     -38.180  -5.403  33.136  1.00  1.06           H  
ATOM   2844 1HZ  LYS A 177     -37.848  -7.737  33.584  1.00  1.06           H  
ATOM   2845 2HZ  LYS A 177     -39.457  -7.380  33.637  1.00  1.06           H  
ATOM   2846 3HZ  LYS A 177     -38.831  -8.171  32.331  1.00  1.06           H  
ATOM   2847  N   VAL A 178     -42.087  -3.295  27.199  1.00  1.25           N  
ATOM   2848  CA  VAL A 178     -43.159  -2.479  26.606  1.00  1.25           C  
ATOM   2849  C   VAL A 178     -43.480  -2.882  25.151  1.00  1.25           C  
ATOM   2850  O   VAL A 178     -43.637  -2.030  24.275  1.00  1.25           O  
ATOM   2851  CB  VAL A 178     -42.755  -0.984  26.658  1.00  1.25           C  
ATOM   2852  CG1 VAL A 178     -43.837  -0.093  26.076  1.00  1.25           C  
ATOM   2853  CG2 VAL A 178     -42.455  -0.581  28.097  1.00  1.25           C  
ATOM   2854  H   VAL A 178     -41.189  -3.238  26.750  1.00  1.25           H  
ATOM   2855  HA  VAL A 178     -44.059  -2.612  27.205  1.00  1.25           H  
ATOM   2856  HB  VAL A 178     -41.865  -0.841  26.050  1.00  1.25           H  
ATOM   2857 1HG1 VAL A 178     -43.506   0.946  26.114  1.00  1.25           H  
ATOM   2858 2HG1 VAL A 178     -44.028  -0.373  25.043  1.00  1.25           H  
ATOM   2859 3HG1 VAL A 178     -44.751  -0.206  26.659  1.00  1.25           H  
ATOM   2860 1HG2 VAL A 178     -42.150   0.458  28.129  1.00  1.25           H  
ATOM   2861 2HG2 VAL A 178     -43.351  -0.714  28.699  1.00  1.25           H  
ATOM   2862 3HG2 VAL A 178     -41.656  -1.199  28.485  1.00  1.25           H  
ATOM   2863  N   ASP A 179     -43.601  -4.188  24.924  1.00  1.47           N  
ATOM   2864  CA  ASP A 179     -43.866  -4.840  23.628  1.00  1.47           C  
ATOM   2865  C   ASP A 179     -42.715  -4.619  22.636  1.00  1.47           C  
ATOM   2866  O   ASP A 179     -41.629  -4.250  23.050  1.00  1.47           O  
ATOM   2867  CB  ASP A 179     -45.180  -4.242  23.052  1.00  1.47           C  
ATOM   2868  CG  ASP A 179     -45.936  -5.097  22.020  1.00  1.47           C  
ATOM   2869  OD1 ASP A 179     -46.890  -5.755  22.358  1.00  1.47           O  
ATOM   2870  OD2 ASP A 179     -45.567  -5.013  20.858  1.00  1.47           O  
ATOM   2871  H   ASP A 179     -43.469  -4.786  25.728  1.00  1.47           H  
ATOM   2872  HA  ASP A 179     -43.985  -5.912  23.791  1.00  1.47           H  
ATOM   2873 1HB  ASP A 179     -45.861  -4.029  23.876  1.00  1.47           H  
ATOM   2874 2HB  ASP A 179     -44.954  -3.284  22.578  1.00  1.47           H  
ATOM   2875  N   ILE A 180     -42.972  -4.764  21.331  1.00  1.70           N  
ATOM   2876  CA  ILE A 180     -41.937  -4.623  20.320  1.00  1.70           C  
ATOM   2877  C   ILE A 180     -42.321  -3.479  19.419  1.00  1.70           C  
ATOM   2878  O   ILE A 180     -41.477  -2.862  18.768  1.00  1.70           O  
ATOM   2879  CB  ILE A 180     -41.736  -5.918  19.532  1.00  1.70           C  
ATOM   2880  CG1 ILE A 180     -40.372  -5.892  18.820  1.00  1.70           C  
ATOM   2881  CG2 ILE A 180     -42.862  -6.112  18.522  1.00  1.70           C  
ATOM   2882  CD1 ILE A 180     -39.180  -5.857  19.787  1.00  1.70           C  
ATOM   2883  H   ILE A 180     -43.901  -5.014  21.021  1.00  1.70           H  
ATOM   2884  HA  ILE A 180     -40.996  -4.375  20.808  1.00  1.70           H  
ATOM   2885  HB  ILE A 180     -41.736  -6.734  20.219  1.00  1.70           H  
ATOM   2886 1HG1 ILE A 180     -40.282  -6.779  18.204  1.00  1.70           H  
ATOM   2887 2HG1 ILE A 180     -40.322  -5.015  18.178  1.00  1.70           H  
ATOM   2888 1HG2 ILE A 180     -42.714  -7.048  17.993  1.00  1.70           H  
ATOM   2889 2HG2 ILE A 180     -43.820  -6.136  19.045  1.00  1.70           H  
ATOM   2890 3HG2 ILE A 180     -42.863  -5.291  17.808  1.00  1.70           H  
ATOM   2891 1HD1 ILE A 180     -38.251  -5.842  19.223  1.00  1.70           H  
ATOM   2892 2HD1 ILE A 180     -39.246  -4.962  20.402  1.00  1.70           H  
ATOM   2893 3HD1 ILE A 180     -39.194  -6.723  20.425  1.00  1.70           H  
ATOM   2894  N   ARG A 181     -43.623  -3.146  19.444  1.00  1.88           N  
ATOM   2895  CA  ARG A 181     -44.184  -2.042  18.654  1.00  1.88           C  
ATOM   2896  C   ARG A 181     -43.585  -0.710  19.100  1.00  1.88           C  
ATOM   2897  O   ARG A 181     -43.600   0.282  18.382  1.00  1.88           O  
ATOM   2898  CB  ARG A 181     -45.696  -2.064  18.718  1.00  1.88           C  
ATOM   2899  CG  ARG A 181     -46.302  -3.228  17.920  1.00  1.88           C  
ATOM   2900  CD  ARG A 181     -47.761  -3.400  18.134  1.00  1.88           C  
ATOM   2901  NE  ARG A 181     -48.039  -3.977  19.438  1.00  1.88           N  
ATOM   2902  CZ  ARG A 181     -49.259  -4.047  20.015  1.00  1.88           C  
ATOM   2903  NH1 ARG A 181     -50.316  -3.535  19.405  1.00  1.88           N  
ATOM   2904  NH2 ARG A 181     -49.396  -4.635  21.193  1.00  1.88           N  
ATOM   2905  H   ARG A 181     -44.258  -3.721  20.018  1.00  1.88           H  
ATOM   2906  HA  ARG A 181     -43.910  -2.201  17.612  1.00  1.88           H  
ATOM   2907 1HB  ARG A 181     -46.016  -2.171  19.757  1.00  1.88           H  
ATOM   2908 2HB  ARG A 181     -46.101  -1.129  18.334  1.00  1.88           H  
ATOM   2909 1HG  ARG A 181     -46.128  -3.067  16.856  1.00  1.88           H  
ATOM   2910 2HG  ARG A 181     -45.810  -4.156  18.232  1.00  1.88           H  
ATOM   2911 1HD  ARG A 181     -48.259  -2.434  18.073  1.00  1.88           H  
ATOM   2912 2HD  ARG A 181     -48.164  -4.068  17.375  1.00  1.88           H  
ATOM   2913  HE  ARG A 181     -47.240  -4.404  19.944  1.00  1.88           H  
ATOM   2914 1HH1 ARG A 181     -50.212  -3.088  18.505  1.00  1.88           H  
ATOM   2915 2HH1 ARG A 181     -51.225  -3.591  19.839  1.00  1.88           H  
ATOM   2916 1HH2 ARG A 181     -48.566  -5.052  21.659  1.00  1.88           H  
ATOM   2917 2HH2 ARG A 181     -50.297  -4.695  21.629  1.00  1.88           H  
ATOM   2918  N   LEU A 182     -42.965  -0.728  20.271  1.00  1.97           N  
ATOM   2919  CA  LEU A 182     -42.190   0.364  20.824  1.00  1.97           C  
ATOM   2920  C   LEU A 182     -41.138   0.812  19.805  1.00  1.97           C  
ATOM   2921  O   LEU A 182     -40.781   1.995  19.733  1.00  1.97           O  
ATOM   2922  CB  LEU A 182     -41.521  -0.095  22.114  1.00  1.97           C  
ATOM   2923  CG  LEU A 182     -40.702   0.940  22.844  1.00  1.97           C  
ATOM   2924  CD1 LEU A 182     -39.255   0.935  22.306  1.00  1.97           C  
ATOM   2925  CD2 LEU A 182     -41.309   2.291  22.657  1.00  1.97           C  
ATOM   2926  H   LEU A 182     -43.031  -1.575  20.814  1.00  1.97           H  
ATOM   2927  HA  LEU A 182     -42.853   1.195  21.044  1.00  1.97           H  
ATOM   2928 1HB  LEU A 182     -42.291  -0.447  22.798  1.00  1.97           H  
ATOM   2929 2HB  LEU A 182     -40.864  -0.938  21.887  1.00  1.97           H  
ATOM   2930  HG  LEU A 182     -40.708   0.710  23.872  1.00  1.97           H  
ATOM   2931 1HD1 LEU A 182     -38.659   1.677  22.836  1.00  1.97           H  
ATOM   2932 2HD1 LEU A 182     -38.819  -0.053  22.457  1.00  1.97           H  
ATOM   2933 3HD1 LEU A 182     -39.263   1.168  21.246  1.00  1.97           H  
ATOM   2934 1HD2 LEU A 182     -40.713   3.027  23.183  1.00  1.97           H  
ATOM   2935 2HD2 LEU A 182     -41.325   2.526  21.605  1.00  1.97           H  
ATOM   2936 3HD2 LEU A 182     -42.327   2.292  23.048  1.00  1.97           H  
ATOM   2937  N   GLY A 183     -40.642  -0.136  19.004  1.00  1.96           N  
ATOM   2938  CA  GLY A 183     -39.646   0.139  17.986  1.00  1.96           C  
ATOM   2939  C   GLY A 183     -40.117   1.250  17.035  1.00  1.96           C  
ATOM   2940  O   GLY A 183     -39.295   1.955  16.455  1.00  1.96           O  
ATOM   2941  H   GLY A 183     -40.981  -1.094  19.083  1.00  1.96           H  
ATOM   2942 1HA  GLY A 183     -38.716   0.420  18.464  1.00  1.96           H  
ATOM   2943 2HA  GLY A 183     -39.451  -0.772  17.422  1.00  1.96           H  
ATOM   2944  N   ILE A 184     -41.426   1.431  16.882  1.00  1.89           N  
ATOM   2945  CA  ILE A 184     -41.964   2.482  16.041  1.00  1.89           C  
ATOM   2946  C   ILE A 184     -41.489   3.829  16.580  1.00  1.89           C  
ATOM   2947  O   ILE A 184     -41.136   4.733  15.822  1.00  1.89           O  
ATOM   2948  CB  ILE A 184     -43.489   2.419  15.991  1.00  1.89           C  
ATOM   2949  CG1 ILE A 184     -43.927   1.139  15.262  1.00  1.89           C  
ATOM   2950  CG2 ILE A 184     -44.034   3.659  15.306  1.00  1.89           C  
ATOM   2951  CD1 ILE A 184     -45.395   0.823  15.413  1.00  1.89           C  
ATOM   2952  H   ILE A 184     -42.087   0.847  17.396  1.00  1.89           H  
ATOM   2953  HA  ILE A 184     -41.574   2.354  15.025  1.00  1.89           H  
ATOM   2954  HB  ILE A 184     -43.882   2.370  17.008  1.00  1.89           H  
ATOM   2955 1HG1 ILE A 184     -43.700   1.244  14.201  1.00  1.89           H  
ATOM   2956 2HG1 ILE A 184     -43.353   0.297  15.658  1.00  1.89           H  
ATOM   2957 1HG2 ILE A 184     -45.122   3.612  15.282  1.00  1.89           H  
ATOM   2958 2HG2 ILE A 184     -43.721   4.546  15.856  1.00  1.89           H  
ATOM   2959 3HG2 ILE A 184     -43.650   3.708  14.287  1.00  1.89           H  
ATOM   2960 1HD1 ILE A 184     -45.627  -0.096  14.877  1.00  1.89           H  
ATOM   2961 2HD1 ILE A 184     -45.621   0.693  16.475  1.00  1.89           H  
ATOM   2962 3HD1 ILE A 184     -45.988   1.640  15.010  1.00  1.89           H  
ATOM   2963  N   SER A 185     -41.508   3.981  17.911  1.00  1.79           N  
ATOM   2964  CA  SER A 185     -41.039   5.215  18.513  1.00  1.79           C  
ATOM   2965  C   SER A 185     -39.562   5.348  18.183  1.00  1.79           C  
ATOM   2966  O   SER A 185     -39.099   6.421  17.817  1.00  1.79           O  
ATOM   2967  CB  SER A 185     -41.228   5.204  20.020  1.00  1.79           C  
ATOM   2968  OG  SER A 185     -42.588   5.162  20.369  1.00  1.79           O  
ATOM   2969  H   SER A 185     -41.764   3.203  18.509  1.00  1.79           H  
ATOM   2970  HA  SER A 185     -41.576   6.061  18.080  1.00  1.79           H  
ATOM   2971 1HB  SER A 185     -40.704   4.364  20.446  1.00  1.79           H  
ATOM   2972 2HB  SER A 185     -40.779   6.103  20.436  1.00  1.79           H  
ATOM   2973  HG  SER A 185     -42.923   4.323  20.038  1.00  1.79           H  
ATOM   2974  N   MET A 186     -38.840   4.223  18.214  1.00  1.70           N  
ATOM   2975  CA  MET A 186     -37.404   4.222  17.906  1.00  1.70           C  
ATOM   2976  C   MET A 186     -37.163   4.682  16.458  1.00  1.70           C  
ATOM   2977  O   MET A 186     -36.120   5.251  16.162  1.00  1.70           O  
ATOM   2978  CB  MET A 186     -36.791   2.858  18.177  1.00  1.70           C  
ATOM   2979  CG  MET A 186     -36.759   2.510  19.648  1.00  1.70           C  
ATOM   2980  SD  MET A 186     -36.201   0.849  19.964  1.00  1.70           S  
ATOM   2981  CE  MET A 186     -34.530   1.033  19.424  1.00  1.70           C  
ATOM   2982  H   MET A 186     -39.310   3.364  18.509  1.00  1.70           H  
ATOM   2983  HA  MET A 186     -36.912   4.940  18.560  1.00  1.70           H  
ATOM   2984 1HB  MET A 186     -37.293   2.094  17.644  1.00  1.70           H  
ATOM   2985 2HB  MET A 186     -35.760   2.861  17.820  1.00  1.70           H  
ATOM   2986 1HG  MET A 186     -36.101   3.201  20.164  1.00  1.70           H  
ATOM   2987 2HG  MET A 186     -37.763   2.623  20.058  1.00  1.70           H  
ATOM   2988 1HE  MET A 186     -34.009   0.101  19.591  1.00  1.70           H  
ATOM   2989 2HE  MET A 186     -34.519   1.290  18.364  1.00  1.70           H  
ATOM   2990 3HE  MET A 186     -34.037   1.825  19.979  1.00  1.70           H  
ATOM   2991  N   LYS A 187     -38.122   4.439  15.555  1.00  1.61           N  
ATOM   2992  CA  LYS A 187     -38.014   4.955  14.187  1.00  1.61           C  
ATOM   2993  C   LYS A 187     -37.877   6.467  14.247  1.00  1.61           C  
ATOM   2994  O   LYS A 187     -37.049   7.063  13.554  1.00  1.61           O  
ATOM   2995  CB  LYS A 187     -39.250   4.622  13.347  1.00  1.61           C  
ATOM   2996  CG  LYS A 187     -39.215   5.105  11.925  1.00  1.61           C  
ATOM   2997  CD  LYS A 187     -40.473   4.662  11.191  1.00  1.61           C  
ATOM   2998  CE  LYS A 187     -40.601   5.368   9.870  1.00  1.61           C  
ATOM   2999  NZ  LYS A 187     -41.790   4.895   9.072  1.00  1.61           N  
ATOM   3000  H   LYS A 187     -38.931   3.885  15.837  1.00  1.61           H  
ATOM   3001  HA  LYS A 187     -37.126   4.555  13.713  1.00  1.61           H  
ATOM   3002 1HB  LYS A 187     -39.464   3.582  13.372  1.00  1.61           H  
ATOM   3003 2HB  LYS A 187     -40.098   5.124  13.768  1.00  1.61           H  
ATOM   3004 1HG  LYS A 187     -39.148   6.193  11.910  1.00  1.61           H  
ATOM   3005 2HG  LYS A 187     -38.340   4.693  11.420  1.00  1.61           H  
ATOM   3006 1HD  LYS A 187     -40.441   3.585  11.019  1.00  1.61           H  
ATOM   3007 2HD  LYS A 187     -41.345   4.889  11.802  1.00  1.61           H  
ATOM   3008 1HE  LYS A 187     -40.730   6.430  10.075  1.00  1.61           H  
ATOM   3009 2HE  LYS A 187     -39.690   5.236   9.312  1.00  1.61           H  
ATOM   3010 1HZ  LYS A 187     -41.866   5.414   8.211  1.00  1.61           H  
ATOM   3011 2HZ  LYS A 187     -41.729   3.894   8.812  1.00  1.61           H  
ATOM   3012 3HZ  LYS A 187     -42.622   5.039   9.607  1.00  1.61           H  
ATOM   3013  N   GLN A 188     -38.727   7.091  15.070  1.00  1.51           N  
ATOM   3014  CA  GLN A 188     -38.693   8.541  15.248  1.00  1.51           C  
ATOM   3015  C   GLN A 188     -37.423   8.963  16.001  1.00  1.51           C  
ATOM   3016  O   GLN A 188     -36.799   9.982  15.691  1.00  1.51           O  
ATOM   3017  CB  GLN A 188     -39.924   9.017  16.031  1.00  1.51           C  
ATOM   3018  CG  GLN A 188     -41.236   8.841  15.300  1.00  1.51           C  
ATOM   3019  CD  GLN A 188     -42.429   9.275  16.139  1.00  1.51           C  
ATOM   3020  OE1 GLN A 188     -42.373   9.312  17.374  1.00  1.51           O  
ATOM   3021  NE2 GLN A 188     -43.526   9.610  15.467  1.00  1.51           N  
ATOM   3022  H   GLN A 188     -39.404   6.518  15.585  1.00  1.51           H  
ATOM   3023  HA  GLN A 188     -38.685   9.013  14.267  1.00  1.51           H  
ATOM   3024 1HB  GLN A 188     -39.990   8.490  16.973  1.00  1.51           H  
ATOM   3025 2HB  GLN A 188     -39.810  10.073  16.268  1.00  1.51           H  
ATOM   3026 1HG  GLN A 188     -41.218   9.432  14.386  1.00  1.51           H  
ATOM   3027 2HG  GLN A 188     -41.354   7.778  15.061  1.00  1.51           H  
ATOM   3028 1HE2 GLN A 188     -44.345   9.905  15.962  1.00  1.51           H  
ATOM   3029 2HE2 GLN A 188     -43.534   9.569  14.468  1.00  1.51           H  
ATOM   3030  N   TYR A 189     -37.043   8.148  16.985  1.00  1.40           N  
ATOM   3031  CA  TYR A 189     -35.876   8.384  17.820  1.00  1.40           C  
ATOM   3032  C   TYR A 189     -34.680   7.503  17.448  1.00  1.40           C  
ATOM   3033  O   TYR A 189     -34.309   6.587  18.189  1.00  1.40           O  
ATOM   3034  CB  TYR A 189     -36.204   8.164  19.291  1.00  1.40           C  
ATOM   3035  CG  TYR A 189     -37.250   9.089  19.885  1.00  1.40           C  
ATOM   3036  CD1 TYR A 189     -38.547   8.655  20.051  1.00  1.40           C  
ATOM   3037  CD2 TYR A 189     -36.907  10.374  20.261  1.00  1.40           C  
ATOM   3038  CE1 TYR A 189     -39.501   9.481  20.580  1.00  1.40           C  
ATOM   3039  CE2 TYR A 189     -37.866  11.215  20.798  1.00  1.40           C  
ATOM   3040  CZ  TYR A 189     -39.161  10.768  20.953  1.00  1.40           C  
ATOM   3041  OH  TYR A 189     -40.119  11.598  21.474  1.00  1.40           O  
ATOM   3042  H   TYR A 189     -37.624   7.336  17.176  1.00  1.40           H  
ATOM   3043  HA  TYR A 189     -35.568   9.421  17.689  1.00  1.40           H  
ATOM   3044 1HB  TYR A 189     -36.539   7.146  19.414  1.00  1.40           H  
ATOM   3045 2HB  TYR A 189     -35.304   8.280  19.856  1.00  1.40           H  
ATOM   3046  HD1 TYR A 189     -38.816   7.657  19.766  1.00  1.40           H  
ATOM   3047  HD2 TYR A 189     -35.878  10.722  20.136  1.00  1.40           H  
ATOM   3048  HE1 TYR A 189     -40.524   9.123  20.702  1.00  1.40           H  
ATOM   3049  HE2 TYR A 189     -37.600  12.230  21.096  1.00  1.40           H  
ATOM   3050  HH  TYR A 189     -40.973  11.153  21.455  1.00  1.40           H  
ATOM   3051  N   ILE A 190     -34.027   7.824  16.337  1.00  1.28           N  
ATOM   3052  CA  ILE A 190     -32.872   7.060  15.856  1.00  1.28           C  
ATOM   3053  C   ILE A 190     -31.739   7.084  16.871  1.00  1.28           C  
ATOM   3054  O   ILE A 190     -30.966   6.131  16.989  1.00  1.28           O  
ATOM   3055  CB  ILE A 190     -32.423   7.521  14.464  1.00  1.28           C  
ATOM   3056  CG1 ILE A 190     -33.534   7.169  13.489  1.00  1.28           C  
ATOM   3057  CG2 ILE A 190     -31.095   6.879  14.046  1.00  1.28           C  
ATOM   3058  CD1 ILE A 190     -33.829   5.649  13.457  1.00  1.28           C  
ATOM   3059  H   ILE A 190     -34.381   8.598  15.787  1.00  1.28           H  
ATOM   3060  HA  ILE A 190     -33.188   6.023  15.750  1.00  1.28           H  
ATOM   3061  HB  ILE A 190     -32.315   8.604  14.468  1.00  1.28           H  
ATOM   3062 1HG1 ILE A 190     -34.450   7.685  13.791  1.00  1.28           H  
ATOM   3063 2HG1 ILE A 190     -33.258   7.504  12.493  1.00  1.28           H  
ATOM   3064 1HG2 ILE A 190     -30.817   7.233  13.054  1.00  1.28           H  
ATOM   3065 2HG2 ILE A 190     -30.318   7.153  14.760  1.00  1.28           H  
ATOM   3066 3HG2 ILE A 190     -31.198   5.809  14.021  1.00  1.28           H  
ATOM   3067 1HD1 ILE A 190     -34.637   5.439  12.775  1.00  1.28           H  
ATOM   3068 2HD1 ILE A 190     -32.938   5.109  13.144  1.00  1.28           H  
ATOM   3069 3HD1 ILE A 190     -34.124   5.319  14.453  1.00  1.28           H  
ATOM   3070  N   ASP A 191     -31.628   8.192  17.605  1.00  1.16           N  
ATOM   3071  CA  ASP A 191     -30.595   8.308  18.628  1.00  1.16           C  
ATOM   3072  C   ASP A 191     -31.037   7.703  19.977  1.00  1.16           C  
ATOM   3073  O   ASP A 191     -30.383   7.915  20.998  1.00  1.16           O  
ATOM   3074  CB  ASP A 191     -30.121   9.762  18.835  1.00  1.16           C  
ATOM   3075  CG  ASP A 191     -31.170  10.760  19.375  1.00  1.16           C  
ATOM   3076  OD1 ASP A 191     -32.336  10.500  19.279  1.00  1.16           O  
ATOM   3077  OD2 ASP A 191     -30.770  11.762  19.982  1.00  1.16           O  
ATOM   3078  H   ASP A 191     -32.283   8.945  17.460  1.00  1.16           H  
ATOM   3079  HA  ASP A 191     -29.730   7.745  18.285  1.00  1.16           H  
ATOM   3080 1HB  ASP A 191     -29.280   9.757  19.525  1.00  1.16           H  
ATOM   3081 2HB  ASP A 191     -29.746  10.147  17.886  1.00  1.16           H  
ATOM   3082  N   GLY A 192     -32.155   6.964  19.989  1.00  1.04           N  
ATOM   3083  CA  GLY A 192     -32.618   6.294  21.193  1.00  1.04           C  
ATOM   3084  C   GLY A 192     -33.726   7.027  21.920  1.00  1.04           C  
ATOM   3085  O   GLY A 192     -33.890   8.238  21.802  1.00  1.04           O  
ATOM   3086  H   GLY A 192     -32.705   6.839  19.144  1.00  1.04           H  
ATOM   3087 1HA  GLY A 192     -32.957   5.289  20.936  1.00  1.04           H  
ATOM   3088 2HA  GLY A 192     -31.781   6.174  21.859  1.00  1.04           H  
ATOM   3089  N   ILE A 193     -34.501   6.283  22.684  1.00  0.94           N  
ATOM   3090  CA  ILE A 193     -35.603   6.876  23.410  1.00  0.94           C  
ATOM   3091  C   ILE A 193     -35.009   7.665  24.587  1.00  0.94           C  
ATOM   3092  O   ILE A 193     -34.185   7.112  25.312  1.00  0.94           O  
ATOM   3093  CB  ILE A 193     -36.555   5.787  23.948  1.00  0.94           C  
ATOM   3094  CG1 ILE A 193     -37.107   4.922  22.797  1.00  0.94           C  
ATOM   3095  CG2 ILE A 193     -37.715   6.443  24.711  1.00  0.94           C  
ATOM   3096  CD1 ILE A 193     -37.906   5.680  21.820  1.00  0.94           C  
ATOM   3097  H   ILE A 193     -34.316   5.293  22.755  1.00  0.94           H  
ATOM   3098  HA  ILE A 193     -36.161   7.504  22.731  1.00  0.94           H  
ATOM   3099  HB  ILE A 193     -36.006   5.126  24.624  1.00  0.94           H  
ATOM   3100 1HG1 ILE A 193     -36.267   4.464  22.276  1.00  0.94           H  
ATOM   3101 2HG1 ILE A 193     -37.735   4.135  23.199  1.00  0.94           H  
ATOM   3102 1HG2 ILE A 193     -38.382   5.687  25.100  1.00  0.94           H  
ATOM   3103 2HG2 ILE A 193     -37.321   7.024  25.532  1.00  0.94           H  
ATOM   3104 3HG2 ILE A 193     -38.270   7.096  24.041  1.00  0.94           H  
ATOM   3105 1HD1 ILE A 193     -38.250   5.014  21.034  1.00  0.94           H  
ATOM   3106 2HD1 ILE A 193     -38.763   6.132  22.315  1.00  0.94           H  
ATOM   3107 3HD1 ILE A 193     -37.284   6.444  21.405  1.00  0.94           H  
ATOM   3108  N   PRO A 194     -35.360   8.949  24.792  1.00  0.87           N  
ATOM   3109  CA  PRO A 194     -34.888   9.771  25.891  1.00  0.87           C  
ATOM   3110  C   PRO A 194     -35.192   9.048  27.183  1.00  0.87           C  
ATOM   3111  O   PRO A 194     -36.227   8.388  27.297  1.00  0.87           O  
ATOM   3112  CB  PRO A 194     -35.697  11.063  25.725  1.00  0.87           C  
ATOM   3113  CG  PRO A 194     -36.006  11.120  24.241  1.00  0.87           C  
ATOM   3114  CD  PRO A 194     -36.206   9.670  23.821  1.00  0.87           C  
ATOM   3115  HA  PRO A 194     -33.807   9.946  25.782  1.00  0.87           H  
ATOM   3116 1HB  PRO A 194     -36.605  11.019  26.343  1.00  0.87           H  
ATOM   3117 2HB  PRO A 194     -35.113  11.923  26.081  1.00  0.87           H  
ATOM   3118 1HG  PRO A 194     -36.899  11.736  24.062  1.00  0.87           H  
ATOM   3119 2HG  PRO A 194     -35.183  11.601  23.697  1.00  0.87           H  
ATOM   3120 1HD  PRO A 194     -37.245   9.358  23.885  1.00  0.87           H  
ATOM   3121 2HD  PRO A 194     -35.795   9.585  22.806  1.00  0.87           H  
ATOM   3122  N   LEU A 195     -34.324   9.216  28.169  1.00  0.82           N  
ATOM   3123  CA  LEU A 195     -34.462   8.506  29.430  1.00  0.82           C  
ATOM   3124  C   LEU A 195     -35.732   8.896  30.169  1.00  0.82           C  
ATOM   3125  O   LEU A 195     -36.384   8.047  30.781  1.00  0.82           O  
ATOM   3126  CB  LEU A 195     -33.242   8.842  30.271  1.00  0.82           C  
ATOM   3127  CG  LEU A 195     -32.042   7.978  30.048  1.00  0.82           C  
ATOM   3128  CD1 LEU A 195     -32.294   6.673  30.627  1.00  0.82           C  
ATOM   3129  CD2 LEU A 195     -31.768   7.843  28.565  1.00  0.82           C  
ATOM   3130  H   LEU A 195     -33.518   9.807  28.030  1.00  0.82           H  
ATOM   3131  HA  LEU A 195     -34.482   7.438  29.226  1.00  0.82           H  
ATOM   3132 1HB  LEU A 195     -32.954   9.874  30.080  1.00  0.82           H  
ATOM   3133 2HB  LEU A 195     -33.511   8.754  31.321  1.00  0.82           H  
ATOM   3134  HG  LEU A 195     -31.194   8.414  30.538  1.00  0.82           H  
ATOM   3135 1HD1 LEU A 195     -31.422   6.038  30.491  1.00  0.82           H  
ATOM   3136 2HD1 LEU A 195     -32.488   6.817  31.684  1.00  0.82           H  
ATOM   3137 3HD1 LEU A 195     -33.156   6.227  30.145  1.00  0.82           H  
ATOM   3138 1HD2 LEU A 195     -30.895   7.212  28.432  1.00  0.82           H  
ATOM   3139 2HD2 LEU A 195     -32.627   7.388  28.063  1.00  0.82           H  
ATOM   3140 3HD2 LEU A 195     -31.576   8.825  28.136  1.00  0.82           H  
ATOM   3141  N   ASP A 196     -36.156  10.148  30.021  1.00  0.79           N  
ATOM   3142  CA  ASP A 196     -37.410  10.587  30.617  1.00  0.79           C  
ATOM   3143  C   ASP A 196     -38.564   9.775  30.040  1.00  0.79           C  
ATOM   3144  O   ASP A 196     -39.367   9.206  30.782  1.00  0.79           O  
ATOM   3145  CB  ASP A 196     -37.640  12.086  30.426  1.00  0.79           C  
ATOM   3146  CG  ASP A 196     -38.907  12.572  31.143  1.00  0.79           C  
ATOM   3147  OD1 ASP A 196     -39.592  11.752  31.733  1.00  0.79           O  
ATOM   3148  OD2 ASP A 196     -39.163  13.762  31.155  1.00  0.79           O  
ATOM   3149  H   ASP A 196     -35.562  10.825  29.541  1.00  0.79           H  
ATOM   3150  HA  ASP A 196     -37.381  10.393  31.680  1.00  0.79           H  
ATOM   3151 1HB  ASP A 196     -36.776  12.641  30.806  1.00  0.79           H  
ATOM   3152 2HB  ASP A 196     -37.730  12.309  29.361  1.00  0.79           H  
ATOM   3153  N   PHE A 197     -38.670   9.737  28.711  1.00  0.77           N  
ATOM   3154  CA  PHE A 197     -39.769   9.007  28.107  1.00  0.77           C  
ATOM   3155  C   PHE A 197     -39.671   7.530  28.448  1.00  0.77           C  
ATOM   3156  O   PHE A 197     -40.686   6.888  28.729  1.00  0.77           O  
ATOM   3157  CB  PHE A 197     -39.767   9.197  26.598  1.00  0.77           C  
ATOM   3158  CG  PHE A 197     -40.143  10.578  26.211  1.00  0.77           C  
ATOM   3159  CD1 PHE A 197     -40.941  11.350  27.048  1.00  0.77           C  
ATOM   3160  CD2 PHE A 197     -39.710  11.122  25.018  1.00  0.77           C  
ATOM   3161  CE1 PHE A 197     -41.285  12.635  26.697  1.00  0.77           C  
ATOM   3162  CE2 PHE A 197     -40.052  12.408  24.664  1.00  0.77           C  
ATOM   3163  CZ  PHE A 197     -40.841  13.167  25.504  1.00  0.77           C  
ATOM   3164  H   PHE A 197     -37.985  10.200  28.139  1.00  0.77           H  
ATOM   3165  HA  PHE A 197     -40.704   9.391  28.508  1.00  0.77           H  
ATOM   3166 1HB  PHE A 197     -38.772   8.985  26.204  1.00  0.77           H  
ATOM   3167 2HB  PHE A 197     -40.460   8.511  26.142  1.00  0.77           H  
ATOM   3168  HD1 PHE A 197     -41.292  10.933  27.995  1.00  0.77           H  
ATOM   3169  HD2 PHE A 197     -39.097  10.529  24.355  1.00  0.77           H  
ATOM   3170  HE1 PHE A 197     -41.908  13.231  27.364  1.00  0.77           H  
ATOM   3171  HE2 PHE A 197     -39.700  12.825  23.721  1.00  0.77           H  
ATOM   3172  HZ  PHE A 197     -41.112  14.185  25.225  1.00  0.77           H  
ATOM   3173  N   ALA A 198     -38.453   6.981  28.454  1.00  0.77           N  
ATOM   3174  CA  ALA A 198     -38.298   5.570  28.762  1.00  0.77           C  
ATOM   3175  C   ALA A 198     -38.813   5.273  30.158  1.00  0.77           C  
ATOM   3176  O   ALA A 198     -39.502   4.272  30.382  1.00  0.77           O  
ATOM   3177  CB  ALA A 198     -36.840   5.166  28.666  1.00  0.77           C  
ATOM   3178  H   ALA A 198     -37.635   7.542  28.213  1.00  0.77           H  
ATOM   3179  HA  ALA A 198     -38.888   5.005  28.049  1.00  0.77           H  
ATOM   3180 1HB  ALA A 198     -36.739   4.101  28.878  1.00  0.77           H  
ATOM   3181 2HB  ALA A 198     -36.486   5.379  27.658  1.00  0.77           H  
ATOM   3182 3HB  ALA A 198     -36.258   5.736  29.384  1.00  0.77           H  
ATOM   3183  N   SER A 199     -38.548   6.182  31.092  1.00  0.77           N  
ATOM   3184  CA  SER A 199     -39.010   6.011  32.451  1.00  0.77           C  
ATOM   3185  C   SER A 199     -40.530   5.943  32.501  1.00  0.77           C  
ATOM   3186  O   SER A 199     -41.102   5.095  33.186  1.00  0.77           O  
ATOM   3187  CB  SER A 199     -38.501   7.136  33.331  1.00  0.77           C  
ATOM   3188  OG  SER A 199     -38.962   7.008  34.655  1.00  0.77           O  
ATOM   3189  H   SER A 199     -37.975   6.998  30.868  1.00  0.77           H  
ATOM   3190  HA  SER A 199     -38.602   5.078  32.813  1.00  0.77           H  
ATOM   3191 1HB  SER A 199     -37.413   7.123  33.321  1.00  0.77           H  
ATOM   3192 2HB  SER A 199     -38.814   8.091  32.927  1.00  0.77           H  
ATOM   3193  HG  SER A 199     -38.611   6.164  34.977  1.00  0.77           H  
ATOM   3194  N   GLN A 200     -41.183   6.847  31.767  1.00  0.79           N  
ATOM   3195  CA  GLN A 200     -42.639   6.910  31.730  1.00  0.79           C  
ATOM   3196  C   GLN A 200     -43.258   5.649  31.100  1.00  0.79           C  
ATOM   3197  O   GLN A 200     -44.308   5.176  31.543  1.00  0.79           O  
ATOM   3198  CB  GLN A 200     -43.081   8.148  30.938  1.00  0.79           C  
ATOM   3199  CG  GLN A 200     -42.760   9.485  31.617  1.00  0.79           C  
ATOM   3200  CD  GLN A 200     -43.135  10.698  30.762  1.00  0.79           C  
ATOM   3201  OE1 GLN A 200     -44.169  10.705  30.075  1.00  0.79           O  
ATOM   3202  NE2 GLN A 200     -42.302  11.731  30.804  1.00  0.79           N  
ATOM   3203  H   GLN A 200     -40.634   7.531  31.238  1.00  0.79           H  
ATOM   3204  HA  GLN A 200     -43.003   6.994  32.751  1.00  0.79           H  
ATOM   3205 1HB  GLN A 200     -42.590   8.146  29.966  1.00  0.79           H  
ATOM   3206 2HB  GLN A 200     -44.154   8.103  30.763  1.00  0.79           H  
ATOM   3207 1HG  GLN A 200     -43.300   9.546  32.558  1.00  0.79           H  
ATOM   3208 2HG  GLN A 200     -41.681   9.530  31.804  1.00  0.79           H  
ATOM   3209 1HE2 GLN A 200     -42.484  12.556  30.280  1.00  0.79           H  
ATOM   3210 2HE2 GLN A 200     -41.443  11.688  31.377  1.00  0.79           H  
ATOM   3211  N   MET A 201     -42.608   5.117  30.062  1.00  0.83           N  
ATOM   3212  CA  MET A 201     -43.068   3.921  29.352  1.00  0.83           C  
ATOM   3213  C   MET A 201     -42.929   2.612  30.151  1.00  0.83           C  
ATOM   3214  O   MET A 201     -43.796   1.737  30.076  1.00  0.83           O  
ATOM   3215  CB  MET A 201     -42.279   3.773  28.067  1.00  0.83           C  
ATOM   3216  CG  MET A 201     -42.510   4.793  26.964  1.00  0.83           C  
ATOM   3217  SD  MET A 201     -41.356   4.494  25.601  1.00  0.83           S  
ATOM   3218  CE  MET A 201     -41.593   5.857  24.487  1.00  0.83           C  
ATOM   3219  H   MET A 201     -41.760   5.582  29.734  1.00  0.83           H  
ATOM   3220  HA  MET A 201     -44.122   4.055  29.115  1.00  0.83           H  
ATOM   3221 1HB  MET A 201     -41.240   3.860  28.323  1.00  0.83           H  
ATOM   3222 2HB  MET A 201     -42.441   2.787  27.653  1.00  0.83           H  
ATOM   3223 1HG  MET A 201     -43.527   4.705  26.586  1.00  0.83           H  
ATOM   3224 2HG  MET A 201     -42.367   5.800  27.337  1.00  0.83           H  
ATOM   3225 1HE  MET A 201     -40.927   5.744  23.630  1.00  0.83           H  
ATOM   3226 2HE  MET A 201     -42.626   5.870  24.142  1.00  0.83           H  
ATOM   3227 3HE  MET A 201     -41.373   6.782  24.996  1.00  0.83           H  
ATOM   3228  N   LEU A 202     -41.826   2.457  30.885  1.00  0.89           N  
ATOM   3229  CA  LEU A 202     -41.570   1.218  31.621  1.00  0.89           C  
ATOM   3230  C   LEU A 202     -42.575   0.952  32.777  1.00  0.89           C  
ATOM   3231  O   LEU A 202     -42.938   1.881  33.498  1.00  0.89           O  
ATOM   3232  CB  LEU A 202     -40.141   1.233  32.177  1.00  0.89           C  
ATOM   3233  CG  LEU A 202     -38.998   1.105  31.119  1.00  0.89           C  
ATOM   3234  CD1 LEU A 202     -37.637   1.330  31.764  1.00  0.89           C  
ATOM   3235  CD2 LEU A 202     -39.050  -0.287  30.507  1.00  0.89           C  
ATOM   3236  H   LEU A 202     -41.131   3.207  30.902  1.00  0.89           H  
ATOM   3237  HA  LEU A 202     -41.587   0.438  30.882  1.00  0.89           H  
ATOM   3238 1HB  LEU A 202     -39.998   2.178  32.684  1.00  0.89           H  
ATOM   3239 2HB  LEU A 202     -40.035   0.437  32.891  1.00  0.89           H  
ATOM   3240  HG  LEU A 202     -39.137   1.846  30.351  1.00  0.89           H  
ATOM   3241 1HD1 LEU A 202     -36.854   1.241  31.008  1.00  0.89           H  
ATOM   3242 2HD1 LEU A 202     -37.616   2.327  32.196  1.00  0.89           H  
ATOM   3243 3HD1 LEU A 202     -37.475   0.592  32.541  1.00  0.89           H  
ATOM   3244 1HD2 LEU A 202     -38.266  -0.382  29.764  1.00  0.89           H  
ATOM   3245 2HD2 LEU A 202     -38.905  -1.035  31.287  1.00  0.89           H  
ATOM   3246 3HD2 LEU A 202     -40.016  -0.435  30.040  1.00  0.89           H  
ATOM   3247  N   PRO A 203     -43.005  -0.321  32.989  1.00  0.95           N  
ATOM   3248  CA  PRO A 203     -43.870  -0.815  34.065  1.00  0.95           C  
ATOM   3249  C   PRO A 203     -43.297  -0.610  35.465  1.00  0.95           C  
ATOM   3250  O   PRO A 203     -42.079  -0.585  35.662  1.00  0.95           O  
ATOM   3251  CB  PRO A 203     -43.977  -2.321  33.763  1.00  0.95           C  
ATOM   3252  CG  PRO A 203     -43.701  -2.447  32.299  1.00  0.95           C  
ATOM   3253  CD  PRO A 203     -42.692  -1.375  31.989  1.00  0.95           C  
ATOM   3254  HA  PRO A 203     -44.852  -0.333  33.979  1.00  0.95           H  
ATOM   3255 1HB  PRO A 203     -43.265  -2.882  34.383  1.00  0.95           H  
ATOM   3256 2HB  PRO A 203     -44.983  -2.681  34.031  1.00  0.95           H  
ATOM   3257 1HG  PRO A 203     -43.336  -3.460  32.059  1.00  0.95           H  
ATOM   3258 2HG  PRO A 203     -44.632  -2.312  31.726  1.00  0.95           H  
ATOM   3259 1HD  PRO A 203     -41.654  -1.729  32.093  1.00  0.95           H  
ATOM   3260 2HD  PRO A 203     -42.952  -1.072  30.978  1.00  0.95           H  
ATOM   3261  N   PHE A 204     -44.190  -0.554  36.455  1.00  1.01           N  
ATOM   3262  CA  PHE A 204     -43.785  -0.437  37.858  1.00  1.01           C  
ATOM   3263  C   PHE A 204     -42.701  -1.424  38.274  1.00  1.01           C  
ATOM   3264  O   PHE A 204     -41.802  -1.069  39.032  1.00  1.01           O  
ATOM   3265  CB  PHE A 204     -44.949  -0.612  38.818  1.00  1.01           C  
ATOM   3266  CG  PHE A 204     -44.450  -0.575  40.242  1.00  1.01           C  
ATOM   3267  CD1 PHE A 204     -44.170   0.630  40.871  1.00  1.01           C  
ATOM   3268  CD2 PHE A 204     -44.230  -1.758  40.945  1.00  1.01           C  
ATOM   3269  CE1 PHE A 204     -43.685   0.653  42.168  1.00  1.01           C  
ATOM   3270  CE2 PHE A 204     -43.748  -1.737  42.239  1.00  1.01           C  
ATOM   3271  CZ  PHE A 204     -43.474  -0.530  42.851  1.00  1.01           C  
ATOM   3272  H   PHE A 204     -45.176  -0.578  36.234  1.00  1.01           H  
ATOM   3273  HA  PHE A 204     -43.392   0.567  38.001  1.00  1.01           H  
ATOM   3274 1HB  PHE A 204     -45.679   0.185  38.680  1.00  1.01           H  
ATOM   3275 2HB  PHE A 204     -45.443  -1.566  38.645  1.00  1.01           H  
ATOM   3276  HD1 PHE A 204     -44.332   1.563  40.330  1.00  1.01           H  
ATOM   3277  HD2 PHE A 204     -44.440  -2.711  40.458  1.00  1.01           H  
ATOM   3278  HE1 PHE A 204     -43.467   1.607  42.649  1.00  1.01           H  
ATOM   3279  HE2 PHE A 204     -43.579  -2.671  42.775  1.00  1.01           H  
ATOM   3280  HZ  PHE A 204     -43.092  -0.510  43.871  1.00  1.01           H  
ATOM   3281  N   LYS A 205     -42.802  -2.675  37.840  1.00  1.07           N  
ATOM   3282  CA  LYS A 205     -41.823  -3.675  38.254  1.00  1.07           C  
ATOM   3283  C   LYS A 205     -40.397  -3.289  37.824  1.00  1.07           C  
ATOM   3284  O   LYS A 205     -39.415  -3.674  38.471  1.00  1.07           O  
ATOM   3285  CB  LYS A 205     -42.213  -5.041  37.700  1.00  1.07           C  
ATOM   3286  CG  LYS A 205     -43.462  -5.628  38.357  1.00  1.07           C  
ATOM   3287  CD  LYS A 205     -43.829  -6.983  37.767  1.00  1.07           C  
ATOM   3288  CE  LYS A 205     -45.072  -7.558  38.437  1.00  1.07           C  
ATOM   3289  NZ  LYS A 205     -45.462  -8.869  37.850  1.00  1.07           N  
ATOM   3290  H   LYS A 205     -43.556  -2.929  37.219  1.00  1.07           H  
ATOM   3291  HA  LYS A 205     -41.837  -3.733  39.344  1.00  1.07           H  
ATOM   3292 1HB  LYS A 205     -42.395  -4.961  36.628  1.00  1.07           H  
ATOM   3293 2HB  LYS A 205     -41.391  -5.742  37.844  1.00  1.07           H  
ATOM   3294 1HG  LYS A 205     -43.286  -5.742  39.428  1.00  1.07           H  
ATOM   3295 2HG  LYS A 205     -44.298  -4.942  38.218  1.00  1.07           H  
ATOM   3296 1HD  LYS A 205     -44.019  -6.876  36.699  1.00  1.07           H  
ATOM   3297 2HD  LYS A 205     -43.000  -7.678  37.903  1.00  1.07           H  
ATOM   3298 1HE  LYS A 205     -44.876  -7.691  39.499  1.00  1.07           H  
ATOM   3299 2HE  LYS A 205     -45.898  -6.858  38.315  1.00  1.07           H  
ATOM   3300 1HZ  LYS A 205     -46.287  -9.215  38.318  1.00  1.07           H  
ATOM   3301 2HZ  LYS A 205     -45.657  -8.753  36.866  1.00  1.07           H  
ATOM   3302 3HZ  LYS A 205     -44.706  -9.528  37.968  1.00  1.07           H  
ATOM   3303  N   SER A 206     -40.275  -2.551  36.715  1.00  1.11           N  
ATOM   3304  CA  SER A 206     -38.978  -2.111  36.238  1.00  1.11           C  
ATOM   3305  C   SER A 206     -38.516  -0.964  37.127  1.00  1.11           C  
ATOM   3306  O   SER A 206     -37.342  -0.858  37.463  1.00  1.11           O  
ATOM   3307  CB  SER A 206     -39.067  -1.686  34.794  1.00  1.11           C  
ATOM   3308  OG  SER A 206     -39.377  -2.773  33.971  1.00  1.11           O  
ATOM   3309  H   SER A 206     -41.103  -2.220  36.228  1.00  1.11           H  
ATOM   3310  HA  SER A 206     -38.266  -2.931  36.326  1.00  1.11           H  
ATOM   3311 1HB  SER A 206     -39.831  -0.929  34.699  1.00  1.11           H  
ATOM   3312 2HB  SER A 206     -38.135  -1.244  34.483  1.00  1.11           H  
ATOM   3313  HG  SER A 206     -40.247  -3.067  34.249  1.00  1.11           H  
ATOM   3314  N   LYS A 207     -39.469  -0.115  37.545  1.00  1.12           N  
ATOM   3315  CA  LYS A 207     -39.156   1.010  38.437  1.00  1.12           C  
ATOM   3316  C   LYS A 207     -38.650   0.492  39.775  1.00  1.12           C  
ATOM   3317  O   LYS A 207     -37.774   1.089  40.401  1.00  1.12           O  
ATOM   3318  CB  LYS A 207     -40.383   1.907  38.646  1.00  1.12           C  
ATOM   3319  CG  LYS A 207     -40.769   2.691  37.422  1.00  1.12           C  
ATOM   3320  CD  LYS A 207     -42.008   3.529  37.593  1.00  1.12           C  
ATOM   3321  CE  LYS A 207     -42.279   4.296  36.299  1.00  1.12           C  
ATOM   3322  NZ  LYS A 207     -43.510   5.103  36.365  1.00  1.12           N  
ATOM   3323  H   LYS A 207     -40.424  -0.259  37.212  1.00  1.12           H  
ATOM   3324  HA  LYS A 207     -38.365   1.599  38.003  1.00  1.12           H  
ATOM   3325 1HB  LYS A 207     -41.229   1.314  38.961  1.00  1.12           H  
ATOM   3326 2HB  LYS A 207     -40.173   2.619  39.442  1.00  1.12           H  
ATOM   3327 1HG  LYS A 207     -39.970   3.371  37.214  1.00  1.12           H  
ATOM   3328 2HG  LYS A 207     -40.899   2.014  36.570  1.00  1.12           H  
ATOM   3329 1HD  LYS A 207     -42.862   2.894  37.817  1.00  1.12           H  
ATOM   3330 2HD  LYS A 207     -41.868   4.235  38.411  1.00  1.12           H  
ATOM   3331 1HE  LYS A 207     -41.432   4.957  36.098  1.00  1.12           H  
ATOM   3332 2HE  LYS A 207     -42.367   3.584  35.473  1.00  1.12           H  
ATOM   3333 1HZ  LYS A 207     -43.627   5.585  35.484  1.00  1.12           H  
ATOM   3334 2HZ  LYS A 207     -44.299   4.499  36.526  1.00  1.12           H  
ATOM   3335 3HZ  LYS A 207     -43.435   5.775  37.111  1.00  1.12           H  
ATOM   3336  N   PHE A 208     -39.244  -0.612  40.210  1.00  1.11           N  
ATOM   3337  CA  PHE A 208     -38.897  -1.285  41.445  1.00  1.11           C  
ATOM   3338  C   PHE A 208     -37.478  -1.877  41.405  1.00  1.11           C  
ATOM   3339  O   PHE A 208     -36.689  -1.664  42.327  1.00  1.11           O  
ATOM   3340  CB  PHE A 208     -39.920  -2.381  41.730  1.00  1.11           C  
ATOM   3341  CG  PHE A 208     -39.713  -3.116  42.997  1.00  1.11           C  
ATOM   3342  CD1 PHE A 208     -40.127  -2.565  44.199  1.00  1.11           C  
ATOM   3343  CD2 PHE A 208     -39.105  -4.360  43.005  1.00  1.11           C  
ATOM   3344  CE1 PHE A 208     -39.941  -3.244  45.386  1.00  1.11           C  
ATOM   3345  CE2 PHE A 208     -38.914  -5.042  44.189  1.00  1.11           C  
ATOM   3346  CZ  PHE A 208     -39.334  -4.484  45.382  1.00  1.11           C  
ATOM   3347  H   PHE A 208     -40.000  -0.995  39.646  1.00  1.11           H  
ATOM   3348  HA  PHE A 208     -38.942  -0.554  42.251  1.00  1.11           H  
ATOM   3349 1HB  PHE A 208     -40.913  -1.946  41.737  1.00  1.11           H  
ATOM   3350 2HB  PHE A 208     -39.899  -3.102  40.922  1.00  1.11           H  
ATOM   3351  HD1 PHE A 208     -40.608  -1.587  44.196  1.00  1.11           H  
ATOM   3352  HD2 PHE A 208     -38.776  -4.796  42.061  1.00  1.11           H  
ATOM   3353  HE1 PHE A 208     -40.272  -2.801  46.325  1.00  1.11           H  
ATOM   3354  HE2 PHE A 208     -38.435  -6.021  44.184  1.00  1.11           H  
ATOM   3355  HZ  PHE A 208     -39.185  -5.021  46.318  1.00  1.11           H  
ATOM   3356  N   SER A 209     -37.161  -2.640  40.345  1.00  1.08           N  
ATOM   3357  CA  SER A 209     -35.867  -3.322  40.246  1.00  1.08           C  
ATOM   3358  C   SER A 209     -34.666  -2.343  40.257  1.00  1.08           C  
ATOM   3359  O   SER A 209     -34.504  -1.577  39.302  1.00  1.08           O  
ATOM   3360  CB  SER A 209     -35.831  -4.111  38.948  1.00  1.08           C  
ATOM   3361  OG  SER A 209     -34.579  -4.723  38.743  1.00  1.08           O  
ATOM   3362  H   SER A 209     -37.857  -2.788  39.610  1.00  1.08           H  
ATOM   3363  HA  SER A 209     -35.824  -4.039  41.053  1.00  1.08           H  
ATOM   3364 1HB  SER A 209     -36.615  -4.868  38.962  1.00  1.08           H  
ATOM   3365 2HB  SER A 209     -36.051  -3.435  38.114  1.00  1.08           H  
ATOM   3366  HG  SER A 209     -34.660  -5.200  37.912  1.00  1.08           H  
ATOM   3367  N   PRO A 210     -33.730  -2.447  41.240  1.00  1.04           N  
ATOM   3368  CA  PRO A 210     -32.548  -1.604  41.427  1.00  1.04           C  
ATOM   3369  C   PRO A 210     -31.650  -1.422  40.205  1.00  1.04           C  
ATOM   3370  O   PRO A 210     -31.035  -0.367  40.048  1.00  1.04           O  
ATOM   3371  CB  PRO A 210     -31.782  -2.365  42.517  1.00  1.04           C  
ATOM   3372  CG  PRO A 210     -32.849  -3.043  43.320  1.00  1.04           C  
ATOM   3373  CD  PRO A 210     -33.884  -3.470  42.309  1.00  1.04           C  
ATOM   3374  HA  PRO A 210     -32.872  -0.632  41.815  1.00  1.04           H  
ATOM   3375 1HB  PRO A 210     -31.075  -3.073  42.057  1.00  1.04           H  
ATOM   3376 2HB  PRO A 210     -31.185  -1.660  43.114  1.00  1.04           H  
ATOM   3377 1HG  PRO A 210     -32.425  -3.890  43.878  1.00  1.04           H  
ATOM   3378 2HG  PRO A 210     -33.260  -2.346  44.066  1.00  1.04           H  
ATOM   3379 1HD  PRO A 210     -33.680  -4.482  41.928  1.00  1.04           H  
ATOM   3380 2HD  PRO A 210     -34.859  -3.383  42.813  1.00  1.04           H  
ATOM   3381  N   SER A 211     -31.556  -2.432  39.338  1.00  1.00           N  
ATOM   3382  CA  SER A 211     -30.692  -2.319  38.161  1.00  1.00           C  
ATOM   3383  C   SER A 211     -31.232  -1.297  37.172  1.00  1.00           C  
ATOM   3384  O   SER A 211     -30.491  -0.520  36.566  1.00  1.00           O  
ATOM   3385  CB  SER A 211     -30.560  -3.658  37.463  1.00  1.00           C  
ATOM   3386  OG  SER A 211     -29.881  -4.606  38.255  1.00  1.00           O  
ATOM   3387  H   SER A 211     -32.080  -3.284  39.490  1.00  1.00           H  
ATOM   3388  HA  SER A 211     -29.703  -1.989  38.488  1.00  1.00           H  
ATOM   3389 1HB  SER A 211     -31.554  -4.032  37.215  1.00  1.00           H  
ATOM   3390 2HB  SER A 211     -30.021  -3.517  36.530  1.00  1.00           H  
ATOM   3391  HG  SER A 211     -30.361  -4.643  39.089  1.00  1.00           H  
ATOM   3392  N   ILE A 212     -32.540  -1.298  37.007  1.00  0.96           N  
ATOM   3393  CA  ILE A 212     -33.166  -0.422  36.048  1.00  0.96           C  
ATOM   3394  C   ILE A 212     -33.329   0.921  36.715  1.00  0.96           C  
ATOM   3395  O   ILE A 212     -33.158   1.976  36.095  1.00  0.96           O  
ATOM   3396  CB  ILE A 212     -34.480  -0.982  35.525  1.00  0.96           C  
ATOM   3397  CG1 ILE A 212     -34.208  -2.272  34.751  1.00  0.96           C  
ATOM   3398  CG2 ILE A 212     -35.095   0.033  34.616  1.00  0.96           C  
ATOM   3399  CD1 ILE A 212     -35.449  -3.044  34.397  1.00  0.96           C  
ATOM   3400  H   ILE A 212     -33.129  -1.888  37.592  1.00  0.96           H  
ATOM   3401  HA  ILE A 212     -32.503  -0.300  35.193  1.00  0.96           H  
ATOM   3402  HB  ILE A 212     -35.149  -1.213  36.355  1.00  0.96           H  
ATOM   3403 1HG1 ILE A 212     -33.681  -2.023  33.838  1.00  0.96           H  
ATOM   3404 2HG1 ILE A 212     -33.567  -2.912  35.356  1.00  0.96           H  
ATOM   3405 1HG2 ILE A 212     -36.024  -0.346  34.220  1.00  0.96           H  
ATOM   3406 2HG2 ILE A 212     -35.272   0.924  35.162  1.00  0.96           H  
ATOM   3407 3HG2 ILE A 212     -34.414   0.242  33.818  1.00  0.96           H  
ATOM   3408 1HD1 ILE A 212     -35.174  -3.947  33.853  1.00  0.96           H  
ATOM   3409 2HD1 ILE A 212     -35.977  -3.317  35.312  1.00  0.96           H  
ATOM   3410 3HD1 ILE A 212     -36.097  -2.430  33.774  1.00  0.96           H  
ATOM   3411  N   PHE A 213     -33.658   0.895  38.001  1.00  0.92           N  
ATOM   3412  CA  PHE A 213     -33.774   2.139  38.717  1.00  0.92           C  
ATOM   3413  C   PHE A 213     -32.479   2.931  38.597  1.00  0.92           C  
ATOM   3414  O   PHE A 213     -32.483   4.098  38.205  1.00  0.92           O  
ATOM   3415  CB  PHE A 213     -34.090   1.918  40.186  1.00  0.92           C  
ATOM   3416  CG  PHE A 213     -34.095   3.204  40.926  1.00  0.92           C  
ATOM   3417  CD1 PHE A 213     -35.173   4.065  40.828  1.00  0.92           C  
ATOM   3418  CD2 PHE A 213     -33.013   3.569  41.713  1.00  0.92           C  
ATOM   3419  CE1 PHE A 213     -35.170   5.271  41.497  1.00  0.92           C  
ATOM   3420  CE2 PHE A 213     -33.008   4.769  42.388  1.00  0.92           C  
ATOM   3421  CZ  PHE A 213     -34.088   5.624  42.278  1.00  0.92           C  
ATOM   3422  H   PHE A 213     -33.823   0.011  38.483  1.00  0.92           H  
ATOM   3423  HA  PHE A 213     -34.573   2.712  38.285  1.00  0.92           H  
ATOM   3424 1HB  PHE A 213     -35.068   1.434  40.295  1.00  0.92           H  
ATOM   3425 2HB  PHE A 213     -33.347   1.273  40.625  1.00  0.92           H  
ATOM   3426  HD1 PHE A 213     -36.028   3.778  40.210  1.00  0.92           H  
ATOM   3427  HD2 PHE A 213     -32.160   2.893  41.790  1.00  0.92           H  
ATOM   3428  HE1 PHE A 213     -36.023   5.939  41.409  1.00  0.92           H  
ATOM   3429  HE2 PHE A 213     -32.153   5.046  43.003  1.00  0.92           H  
ATOM   3430  HZ  PHE A 213     -34.083   6.573  42.809  1.00  0.92           H  
ATOM   3431  N   ALA A 214     -31.354   2.299  38.914  1.00  0.89           N  
ATOM   3432  CA  ALA A 214     -30.077   2.982  38.854  1.00  0.89           C  
ATOM   3433  C   ALA A 214     -29.690   3.493  37.462  1.00  0.89           C  
ATOM   3434  O   ALA A 214     -29.088   4.565  37.349  1.00  0.89           O  
ATOM   3435  CB  ALA A 214     -28.999   2.046  39.335  1.00  0.89           C  
ATOM   3436  H   ALA A 214     -31.368   1.330  39.229  1.00  0.89           H  
ATOM   3437  HA  ALA A 214     -30.133   3.842  39.522  1.00  0.89           H  
ATOM   3438 1HB  ALA A 214     -28.042   2.560  39.337  1.00  0.89           H  
ATOM   3439 2HB  ALA A 214     -29.237   1.705  40.343  1.00  0.89           H  
ATOM   3440 3HB  ALA A 214     -28.949   1.184  38.663  1.00  0.89           H  
ATOM   3441  N   HIS A 215     -29.997   2.739  36.395  1.00  0.87           N  
ATOM   3442  CA  HIS A 215     -29.543   3.175  35.075  1.00  0.87           C  
ATOM   3443  C   HIS A 215     -30.552   3.981  34.234  1.00  0.87           C  
ATOM   3444  O   HIS A 215     -30.143   4.756  33.363  1.00  0.87           O  
ATOM   3445  CB  HIS A 215     -29.074   1.968  34.275  1.00  0.87           C  
ATOM   3446  CG  HIS A 215     -27.874   1.253  34.868  1.00  0.87           C  
ATOM   3447  ND1 HIS A 215     -26.653   1.870  35.041  1.00  0.87           N  
ATOM   3448  CD2 HIS A 215     -27.711  -0.021  35.301  1.00  0.87           C  
ATOM   3449  CE1 HIS A 215     -25.795   1.012  35.561  1.00  0.87           C  
ATOM   3450  NE2 HIS A 215     -26.414  -0.140  35.728  1.00  0.87           N  
ATOM   3451  H   HIS A 215     -30.475   1.841  36.501  1.00  0.87           H  
ATOM   3452  HA  HIS A 215     -28.675   3.816  35.208  1.00  0.87           H  
ATOM   3453 1HB  HIS A 215     -29.895   1.251  34.184  1.00  0.87           H  
ATOM   3454 2HB  HIS A 215     -28.800   2.301  33.285  1.00  0.87           H  
ATOM   3455  HD1 HIS A 215     -26.434   2.829  34.833  1.00  0.87           H  
ATOM   3456  HD2 HIS A 215     -28.372  -0.881  35.355  1.00  0.87           H  
ATOM   3457  HE1 HIS A 215     -24.768   1.312  35.770  1.00  0.87           H  
ATOM   3458  N   ILE A 216     -31.851   3.805  34.481  1.00  0.87           N  
ATOM   3459  CA  ILE A 216     -32.883   4.514  33.726  1.00  0.87           C  
ATOM   3460  C   ILE A 216     -33.648   5.549  34.514  1.00  0.87           C  
ATOM   3461  O   ILE A 216     -33.768   6.690  34.082  1.00  0.87           O  
ATOM   3462  CB  ILE A 216     -33.955   3.585  33.144  1.00  0.87           C  
ATOM   3463  CG1 ILE A 216     -33.361   2.601  32.221  1.00  0.87           C  
ATOM   3464  CG2 ILE A 216     -35.054   4.418  32.425  1.00  0.87           C  
ATOM   3465  CD1 ILE A 216     -32.655   3.213  31.042  1.00  0.87           C  
ATOM   3466  H   ILE A 216     -32.141   3.150  35.196  1.00  0.87           H  
ATOM   3467  HA  ILE A 216     -32.394   5.009  32.901  1.00  0.87           H  
ATOM   3468  HB  ILE A 216     -34.417   3.026  33.956  1.00  0.87           H  
ATOM   3469 1HG1 ILE A 216     -32.661   1.966  32.771  1.00  0.87           H  
ATOM   3470 2HG1 ILE A 216     -34.169   1.996  31.854  1.00  0.87           H  
ATOM   3471 1HG2 ILE A 216     -35.813   3.756  32.038  1.00  0.87           H  
ATOM   3472 2HG2 ILE A 216     -35.512   5.113  33.128  1.00  0.87           H  
ATOM   3473 3HG2 ILE A 216     -34.618   4.975  31.605  1.00  0.87           H  
ATOM   3474 1HD1 ILE A 216     -32.273   2.448  30.404  1.00  0.87           H  
ATOM   3475 2HD1 ILE A 216     -33.357   3.824  30.481  1.00  0.87           H  
ATOM   3476 3HD1 ILE A 216     -31.830   3.827  31.393  1.00  0.87           H  
ATOM   3477  N   HIS A 217     -34.212   5.144  35.647  1.00  0.88           N  
ATOM   3478  CA  HIS A 217     -35.144   6.031  36.347  1.00  0.88           C  
ATOM   3479  C   HIS A 217     -34.429   7.104  37.153  1.00  0.88           C  
ATOM   3480  O   HIS A 217     -34.775   8.284  37.078  1.00  0.88           O  
ATOM   3481  CB  HIS A 217     -36.047   5.198  37.235  1.00  0.88           C  
ATOM   3482  CG  HIS A 217     -36.875   4.221  36.430  1.00  0.88           C  
ATOM   3483  ND1 HIS A 217     -37.899   4.614  35.617  1.00  0.88           N  
ATOM   3484  CD2 HIS A 217     -36.799   2.882  36.305  1.00  0.88           C  
ATOM   3485  CE1 HIS A 217     -38.426   3.543  35.034  1.00  0.88           C  
ATOM   3486  NE2 HIS A 217     -37.779   2.492  35.436  1.00  0.88           N  
ATOM   3487  H   HIS A 217     -34.011   4.199  35.985  1.00  0.88           H  
ATOM   3488  HA  HIS A 217     -35.775   6.536  35.616  1.00  0.88           H  
ATOM   3489 1HB  HIS A 217     -35.454   4.672  37.955  1.00  0.88           H  
ATOM   3490 2HB  HIS A 217     -36.722   5.853  37.784  1.00  0.88           H  
ATOM   3491  HD2 HIS A 217     -36.108   2.221  36.802  1.00  0.88           H  
ATOM   3492  HE1 HIS A 217     -39.269   3.539  34.352  1.00  0.88           H  
ATOM   3493  HE2 HIS A 217     -37.980   1.537  35.161  1.00  0.88           H  
ATOM   3494  N   ALA A 218     -33.397   6.714  37.895  1.00  0.89           N  
ATOM   3495  CA  ALA A 218     -32.613   7.682  38.648  1.00  0.89           C  
ATOM   3496  C   ALA A 218     -31.985   8.649  37.654  1.00  0.89           C  
ATOM   3497  O   ALA A 218     -31.911   9.861  37.872  1.00  0.89           O  
ATOM   3498  CB  ALA A 218     -31.548   6.976  39.463  1.00  0.89           C  
ATOM   3499  H   ALA A 218     -33.152   5.731  37.946  1.00  0.89           H  
ATOM   3500  HA  ALA A 218     -33.278   8.238  39.308  1.00  0.89           H  
ATOM   3501 1HB  ALA A 218     -30.967   7.708  40.018  1.00  0.89           H  
ATOM   3502 2HB  ALA A 218     -32.019   6.288  40.151  1.00  0.89           H  
ATOM   3503 3HB  ALA A 218     -30.888   6.419  38.794  1.00  0.89           H  
ATOM   3504  N   HIS A 219     -31.575   8.079  36.528  1.00  0.92           N  
ATOM   3505  CA  HIS A 219     -30.967   8.798  35.434  1.00  0.92           C  
ATOM   3506  C   HIS A 219     -31.967   9.770  34.832  1.00  0.92           C  
ATOM   3507  O   HIS A 219     -31.640  10.932  34.603  1.00  0.92           O  
ATOM   3508  CB  HIS A 219     -30.435   7.827  34.400  1.00  0.92           C  
ATOM   3509  CG  HIS A 219     -29.773   8.461  33.276  1.00  0.92           C  
ATOM   3510  ND1 HIS A 219     -29.000   7.759  32.398  1.00  0.92           N  
ATOM   3511  CD2 HIS A 219     -29.766   9.744  32.852  1.00  0.92           C  
ATOM   3512  CE1 HIS A 219     -28.532   8.575  31.483  1.00  0.92           C  
ATOM   3513  NE2 HIS A 219     -28.985   9.792  31.731  1.00  0.92           N  
ATOM   3514  H   HIS A 219     -31.690   7.079  36.439  1.00  0.92           H  
ATOM   3515  HA  HIS A 219     -30.125   9.379  35.804  1.00  0.92           H  
ATOM   3516 1HB  HIS A 219     -29.733   7.135  34.872  1.00  0.92           H  
ATOM   3517 2HB  HIS A 219     -31.250   7.233  34.007  1.00  0.92           H  
ATOM   3518  HD1 HIS A 219     -28.820   6.768  32.453  1.00  0.92           H  
ATOM   3519  HD2 HIS A 219     -30.239  10.652  33.227  1.00  0.92           H  
ATOM   3520  HE1 HIS A 219     -27.902   8.208  30.707  1.00  0.92           H  
ATOM   3521  N   ALA A 220     -33.186   9.305  34.572  1.00  0.94           N  
ATOM   3522  CA  ALA A 220     -34.223  10.154  34.023  1.00  0.94           C  
ATOM   3523  C   ALA A 220     -34.480  11.341  34.935  1.00  0.94           C  
ATOM   3524  O   ALA A 220     -34.679  12.463  34.463  1.00  0.94           O  
ATOM   3525  CB  ALA A 220     -35.495   9.364  33.861  1.00  0.94           C  
ATOM   3526  H   ALA A 220     -33.408   8.330  34.740  1.00  0.94           H  
ATOM   3527  HA  ALA A 220     -33.893  10.526  33.054  1.00  0.94           H  
ATOM   3528 1HB  ALA A 220     -36.254   9.997  33.458  1.00  0.94           H  
ATOM   3529 2HB  ALA A 220     -35.322   8.522  33.194  1.00  0.94           H  
ATOM   3530 3HB  ALA A 220     -35.818   8.995  34.828  1.00  0.94           H  
ATOM   3531  N   LYS A 221     -34.440  11.122  36.251  1.00  0.97           N  
ATOM   3532  CA  LYS A 221     -34.648  12.240  37.152  1.00  0.97           C  
ATOM   3533  C   LYS A 221     -33.516  13.251  36.983  1.00  0.97           C  
ATOM   3534  O   LYS A 221     -33.763  14.459  36.936  1.00  0.97           O  
ATOM   3535  CB  LYS A 221     -34.775  11.758  38.596  1.00  0.97           C  
ATOM   3536  CG  LYS A 221     -36.079  11.011  38.874  1.00  0.97           C  
ATOM   3537  CD  LYS A 221     -36.189  10.556  40.325  1.00  0.97           C  
ATOM   3538  CE  LYS A 221     -37.509   9.830  40.567  1.00  0.97           C  
ATOM   3539  NZ  LYS A 221     -37.662   9.399  41.985  1.00  0.97           N  
ATOM   3540  H   LYS A 221     -34.302  10.176  36.612  1.00  0.97           H  
ATOM   3541  HA  LYS A 221     -35.581  12.736  36.879  1.00  0.97           H  
ATOM   3542 1HB  LYS A 221     -33.950  11.085  38.826  1.00  0.97           H  
ATOM   3543 2HB  LYS A 221     -34.710  12.607  39.274  1.00  0.97           H  
ATOM   3544 1HG  LYS A 221     -36.922  11.661  38.638  1.00  0.97           H  
ATOM   3545 2HG  LYS A 221     -36.128  10.137  38.226  1.00  0.97           H  
ATOM   3546 1HD  LYS A 221     -35.363   9.880  40.555  1.00  0.97           H  
ATOM   3547 2HD  LYS A 221     -36.130  11.418  40.987  1.00  0.97           H  
ATOM   3548 1HE  LYS A 221     -38.332  10.493  40.308  1.00  0.97           H  
ATOM   3549 2HE  LYS A 221     -37.549   8.948  39.925  1.00  0.97           H  
ATOM   3550 1HZ  LYS A 221     -38.546   8.923  42.099  1.00  0.97           H  
ATOM   3551 2HZ  LYS A 221     -36.910   8.773  42.234  1.00  0.97           H  
ATOM   3552 3HZ  LYS A 221     -37.637  10.210  42.588  1.00  0.97           H  
ATOM   3553  N   LEU A 222     -32.278  12.767  36.819  1.00  1.02           N  
ATOM   3554  CA  LEU A 222     -31.165  13.682  36.583  1.00  1.02           C  
ATOM   3555  C   LEU A 222     -31.340  14.403  35.250  1.00  1.02           C  
ATOM   3556  O   LEU A 222     -31.055  15.596  35.140  1.00  1.02           O  
ATOM   3557  CB  LEU A 222     -29.828  12.936  36.594  1.00  1.02           C  
ATOM   3558  CG  LEU A 222     -29.378  12.409  37.944  1.00  1.02           C  
ATOM   3559  CD1 LEU A 222     -28.156  11.523  37.757  1.00  1.02           C  
ATOM   3560  CD2 LEU A 222     -29.056  13.596  38.851  1.00  1.02           C  
ATOM   3561  H   LEU A 222     -32.114  11.759  36.889  1.00  1.02           H  
ATOM   3562  HA  LEU A 222     -31.153  14.422  37.379  1.00  1.02           H  
ATOM   3563 1HB  LEU A 222     -29.893  12.093  35.917  1.00  1.02           H  
ATOM   3564 2HB  LEU A 222     -29.055  13.608  36.226  1.00  1.02           H  
ATOM   3565  HG  LEU A 222     -30.175  11.806  38.390  1.00  1.02           H  
ATOM   3566 1HD1 LEU A 222     -27.831  11.141  38.724  1.00  1.02           H  
ATOM   3567 2HD1 LEU A 222     -28.413  10.690  37.105  1.00  1.02           H  
ATOM   3568 3HD1 LEU A 222     -27.354  12.102  37.306  1.00  1.02           H  
ATOM   3569 1HD2 LEU A 222     -28.732  13.231  39.825  1.00  1.02           H  
ATOM   3570 2HD2 LEU A 222     -28.263  14.188  38.401  1.00  1.02           H  
ATOM   3571 3HD2 LEU A 222     -29.944  14.211  38.968  1.00  1.02           H  
ATOM   3572  N   GLN A 223     -31.840  13.693  34.231  1.00  1.09           N  
ATOM   3573  CA  GLN A 223     -32.057  14.320  32.933  1.00  1.09           C  
ATOM   3574  C   GLN A 223     -33.016  15.483  33.077  1.00  1.09           C  
ATOM   3575  O   GLN A 223     -32.804  16.534  32.482  1.00  1.09           O  
ATOM   3576  CB  GLN A 223     -32.605  13.335  31.890  1.00  1.09           C  
ATOM   3577  CG  GLN A 223     -32.808  13.956  30.488  1.00  1.09           C  
ATOM   3578  CD  GLN A 223     -33.301  12.963  29.377  1.00  1.09           C  
ATOM   3579  OE1 GLN A 223     -34.292  12.215  29.507  1.00  1.09           O  
ATOM   3580  NE2 GLN A 223     -32.578  12.982  28.258  1.00  1.09           N  
ATOM   3581  H   GLN A 223     -32.043  12.705  34.364  1.00  1.09           H  
ATOM   3582  HA  GLN A 223     -31.107  14.710  32.572  1.00  1.09           H  
ATOM   3583 1HB  GLN A 223     -31.936  12.476  31.808  1.00  1.09           H  
ATOM   3584 2HB  GLN A 223     -33.570  12.965  32.223  1.00  1.09           H  
ATOM   3585 1HG  GLN A 223     -33.555  14.746  30.583  1.00  1.09           H  
ATOM   3586 2HG  GLN A 223     -31.860  14.387  30.161  1.00  1.09           H  
ATOM   3587 1HE2 GLN A 223     -32.817  12.400  27.486  1.00  1.09           H  
ATOM   3588 2HE2 GLN A 223     -31.791  13.599  28.185  1.00  1.09           H  
ATOM   3589  N   GLN A 224     -34.080  15.305  33.861  1.00  1.23           N  
ATOM   3590  CA  GLN A 224     -35.015  16.401  34.049  1.00  1.23           C  
ATOM   3591  C   GLN A 224     -34.390  17.548  34.847  1.00  1.23           C  
ATOM   3592  O   GLN A 224     -34.506  18.714  34.458  1.00  1.23           O  
ATOM   3593  CB  GLN A 224     -36.288  15.928  34.757  1.00  1.23           C  
ATOM   3594  CG  GLN A 224     -37.183  15.007  33.932  1.00  1.23           C  
ATOM   3595  CD  GLN A 224     -38.435  14.596  34.702  1.00  1.23           C  
ATOM   3596  OE1 GLN A 224     -38.444  14.559  35.942  1.00  1.23           O  
ATOM   3597  NE2 GLN A 224     -39.506  14.299  33.975  1.00  1.23           N  
ATOM   3598  H   GLN A 224     -34.235  14.400  34.310  1.00  1.23           H  
ATOM   3599  HA  GLN A 224     -35.291  16.783  33.067  1.00  1.23           H  
ATOM   3600 1HB  GLN A 224     -36.005  15.385  35.663  1.00  1.23           H  
ATOM   3601 2HB  GLN A 224     -36.875  16.790  35.063  1.00  1.23           H  
ATOM   3602 1HG  GLN A 224     -37.494  15.515  33.018  1.00  1.23           H  
ATOM   3603 2HG  GLN A 224     -36.624  14.101  33.680  1.00  1.23           H  
ATOM   3604 1HE2 GLN A 224     -40.354  14.020  34.414  1.00  1.23           H  
ATOM   3605 2HE2 GLN A 224     -39.461  14.328  32.943  1.00  1.23           H  
ATOM   3606  N   LYS A 225     -33.634  17.227  35.906  1.00  1.48           N  
ATOM   3607  CA  LYS A 225     -33.022  18.265  36.743  1.00  1.48           C  
ATOM   3608  C   LYS A 225     -32.052  19.135  35.964  1.00  1.48           C  
ATOM   3609  O   LYS A 225     -31.960  20.342  36.198  1.00  1.48           O  
ATOM   3610  CB  LYS A 225     -32.286  17.648  37.938  1.00  1.48           C  
ATOM   3611  CG  LYS A 225     -33.195  17.063  39.012  1.00  1.48           C  
ATOM   3612  CD  LYS A 225     -32.395  16.445  40.155  1.00  1.48           C  
ATOM   3613  CE  LYS A 225     -33.323  15.875  41.226  1.00  1.48           C  
ATOM   3614  NZ  LYS A 225     -32.571  15.266  42.365  1.00  1.48           N  
ATOM   3615  H   LYS A 225     -33.537  16.246  36.172  1.00  1.48           H  
ATOM   3616  HA  LYS A 225     -33.815  18.908  37.121  1.00  1.48           H  
ATOM   3617 1HB  LYS A 225     -31.638  16.849  37.580  1.00  1.48           H  
ATOM   3618 2HB  LYS A 225     -31.648  18.401  38.399  1.00  1.48           H  
ATOM   3619 1HG  LYS A 225     -33.827  17.854  39.413  1.00  1.48           H  
ATOM   3620 2HG  LYS A 225     -33.835  16.307  38.573  1.00  1.48           H  
ATOM   3621 1HD  LYS A 225     -31.776  15.640  39.760  1.00  1.48           H  
ATOM   3622 2HD  LYS A 225     -31.745  17.197  40.600  1.00  1.48           H  
ATOM   3623 1HE  LYS A 225     -33.953  16.677  41.609  1.00  1.48           H  
ATOM   3624 2HE  LYS A 225     -33.959  15.111  40.774  1.00  1.48           H  
ATOM   3625 1HZ  LYS A 225     -33.226  14.908  43.046  1.00  1.48           H  
ATOM   3626 2HZ  LYS A 225     -31.992  14.511  42.031  1.00  1.48           H  
ATOM   3627 3HZ  LYS A 225     -31.990  15.969  42.799  1.00  1.48           H  
ATOM   3628  N   TYR A 226     -31.345  18.519  35.030  1.00  1.87           N  
ATOM   3629  CA  TYR A 226     -30.366  19.203  34.212  1.00  1.87           C  
ATOM   3630  C   TYR A 226     -30.823  19.289  32.750  1.00  1.87           C  
ATOM   3631  O   TYR A 226     -30.001  19.427  31.841  1.00  1.87           O  
ATOM   3632  CB  TYR A 226     -29.018  18.503  34.385  1.00  1.87           C  
ATOM   3633  CG  TYR A 226     -28.587  18.545  35.854  1.00  1.87           C  
ATOM   3634  CD1 TYR A 226     -28.686  17.406  36.659  1.00  1.87           C  
ATOM   3635  CD2 TYR A 226     -28.133  19.734  36.402  1.00  1.87           C  
ATOM   3636  CE1 TYR A 226     -28.335  17.473  37.991  1.00  1.87           C  
ATOM   3637  CE2 TYR A 226     -27.783  19.796  37.733  1.00  1.87           C  
ATOM   3638  CZ  TYR A 226     -27.882  18.676  38.527  1.00  1.87           C  
ATOM   3639  OH  TYR A 226     -27.536  18.744  39.858  1.00  1.87           O  
ATOM   3640  H   TYR A 226     -31.460  17.511  34.906  1.00  1.87           H  
ATOM   3641  HA  TYR A 226     -30.264  20.221  34.582  1.00  1.87           H  
ATOM   3642 1HB  TYR A 226     -29.093  17.459  34.068  1.00  1.87           H  
ATOM   3643 2HB  TYR A 226     -28.259  18.999  33.781  1.00  1.87           H  
ATOM   3644  HD1 TYR A 226     -29.047  16.469  36.240  1.00  1.87           H  
ATOM   3645  HD2 TYR A 226     -28.062  20.621  35.778  1.00  1.87           H  
ATOM   3646  HE1 TYR A 226     -28.415  16.590  38.622  1.00  1.87           H  
ATOM   3647  HE2 TYR A 226     -27.435  20.735  38.159  1.00  1.87           H  
ATOM   3648  HH  TYR A 226     -27.607  17.872  40.252  1.00  1.87           H  
ATOM   3649  N   GLY A 227     -32.146  19.201  32.526  1.00  2.45           N  
ATOM   3650  CA  GLY A 227     -32.744  19.250  31.188  1.00  2.45           C  
ATOM   3651  C   GLY A 227     -32.432  20.541  30.437  1.00  2.45           C  
ATOM   3652  O   GLY A 227     -32.366  20.568  29.207  1.00  2.45           O  
ATOM   3653  H   GLY A 227     -32.784  19.081  33.313  1.00  2.45           H  
ATOM   3654 1HA  GLY A 227     -32.388  18.396  30.611  1.00  2.45           H  
ATOM   3655 2HA  GLY A 227     -33.823  19.131  31.284  1.00  2.45           H  
ATOM   3656  N   ASP A 228     -32.260  21.623  31.184  1.00  3.21           N  
ATOM   3657  CA  ASP A 228     -31.927  22.921  30.625  1.00  3.21           C  
ATOM   3658  C   ASP A 228     -30.443  22.945  30.320  1.00  3.21           C  
ATOM   3659  O   ASP A 228     -29.616  22.869  31.222  1.00  3.21           O  
ATOM   3660  CB  ASP A 228     -32.317  24.058  31.585  1.00  3.21           C  
ATOM   3661  CG  ASP A 228     -32.049  25.489  31.024  1.00  3.21           C  
ATOM   3662  OD1 ASP A 228     -31.188  25.646  30.165  1.00  3.21           O  
ATOM   3663  OD2 ASP A 228     -32.701  26.403  31.467  1.00  3.21           O  
ATOM   3664  H   ASP A 228     -32.345  21.518  32.184  1.00  3.21           H  
ATOM   3665  HA  ASP A 228     -32.474  23.055  29.692  1.00  3.21           H  
ATOM   3666 1HB  ASP A 228     -33.378  23.976  31.821  1.00  3.21           H  
ATOM   3667 2HB  ASP A 228     -31.770  23.940  32.522  1.00  3.21           H  
ATOM   3668  N   ILE A 229     -30.089  23.052  29.045  1.00  4.08           N  
ATOM   3669  CA  ILE A 229     -28.690  23.005  28.626  1.00  4.08           C  
ATOM   3670  C   ILE A 229     -27.792  24.010  29.356  1.00  4.08           C  
ATOM   3671  O   ILE A 229     -26.588  23.808  29.452  1.00  4.08           O  
ATOM   3672  CB  ILE A 229     -28.551  23.222  27.114  1.00  4.08           C  
ATOM   3673  CG1 ILE A 229     -27.143  22.794  26.683  1.00  4.08           C  
ATOM   3674  CG2 ILE A 229     -28.816  24.687  26.748  1.00  4.08           C  
ATOM   3675  CD1 ILE A 229     -26.893  21.305  26.846  1.00  4.08           C  
ATOM   3676  H   ILE A 229     -30.816  23.135  28.351  1.00  4.08           H  
ATOM   3677  HA  ILE A 229     -28.316  22.008  28.849  1.00  4.08           H  
ATOM   3678  HB  ILE A 229     -29.266  22.586  26.594  1.00  4.08           H  
ATOM   3679 1HG1 ILE A 229     -26.989  23.063  25.640  1.00  4.08           H  
ATOM   3680 2HG1 ILE A 229     -26.412  23.330  27.292  1.00  4.08           H  
ATOM   3681 1HG2 ILE A 229     -28.720  24.815  25.671  1.00  4.08           H  
ATOM   3682 2HG2 ILE A 229     -29.825  24.963  27.058  1.00  4.08           H  
ATOM   3683 3HG2 ILE A 229     -28.097  25.332  27.248  1.00  4.08           H  
ATOM   3684 1HD1 ILE A 229     -25.875  21.069  26.534  1.00  4.08           H  
ATOM   3685 2HD1 ILE A 229     -27.026  21.023  27.886  1.00  4.08           H  
ATOM   3686 3HD1 ILE A 229     -27.599  20.750  26.230  1.00  4.08           H  
ATOM   3687  N   ASN A 230     -28.360  25.061  29.938  1.00  4.88           N  
ATOM   3688  CA  ASN A 230     -27.562  26.064  30.628  1.00  4.88           C  
ATOM   3689  C   ASN A 230     -27.083  25.576  32.003  1.00  4.88           C  
ATOM   3690  O   ASN A 230     -26.319  26.265  32.681  1.00  4.88           O  
ATOM   3691  CB  ASN A 230     -28.378  27.322  30.773  1.00  4.88           C  
ATOM   3692  CG  ASN A 230     -28.600  28.007  29.456  1.00  4.88           C  
ATOM   3693  OD1 ASN A 230     -27.704  28.658  28.898  1.00  4.88           O  
ATOM   3694  ND2 ASN A 230     -29.784  27.842  28.931  1.00  4.88           N  
ATOM   3695  H   ASN A 230     -29.382  25.185  29.893  1.00  4.88           H  
ATOM   3696  HA  ASN A 230     -26.679  26.275  30.025  1.00  4.88           H  
ATOM   3697 1HB  ASN A 230     -29.348  27.074  31.210  1.00  4.88           H  
ATOM   3698 2HB  ASN A 230     -27.877  28.007  31.453  1.00  4.88           H  
ATOM   3699 1HD2 ASN A 230     -30.013  28.255  28.053  1.00  4.88           H  
ATOM   3700 2HD2 ASN A 230     -30.466  27.255  29.421  1.00  4.88           H  
ATOM   3701  N   THR A 231     -27.537  24.384  32.403  1.00  5.40           N  
ATOM   3702  CA  THR A 231     -27.162  23.752  33.661  1.00  5.40           C  
ATOM   3703  C   THR A 231     -26.231  22.559  33.387  1.00  5.40           C  
ATOM   3704  O   THR A 231     -25.885  21.789  34.299  1.00  5.40           O  
ATOM   3705  CB  THR A 231     -28.414  23.281  34.425  1.00  5.40           C  
ATOM   3706  OG1 THR A 231     -29.108  22.291  33.675  1.00  5.40           O  
ATOM   3707  CG2 THR A 231     -29.329  24.452  34.635  1.00  5.40           C  
ATOM   3708  H   THR A 231     -28.190  23.879  31.806  1.00  5.40           H  
ATOM   3709  HA  THR A 231     -26.622  24.473  34.273  1.00  5.40           H  
ATOM   3710  HB  THR A 231     -28.148  22.872  35.364  1.00  5.40           H  
ATOM   3711  HG1 THR A 231     -29.129  22.539  32.733  1.00  5.40           H  
ATOM   3712 1HG2 THR A 231     -30.220  24.125  35.169  1.00  5.40           H  
ATOM   3713 2HG2 THR A 231     -28.812  25.215  35.215  1.00  5.40           H  
ATOM   3714 3HG2 THR A 231     -29.618  24.862  33.664  1.00  5.40           H  
ATOM   3715  N   VAL A 232     -25.858  22.387  32.114  1.00  5.53           N  
ATOM   3716  CA  VAL A 232     -25.027  21.272  31.713  1.00  5.53           C  
ATOM   3717  C   VAL A 232     -23.714  21.332  32.480  1.00  5.53           C  
ATOM   3718  O   VAL A 232     -23.163  22.407  32.710  1.00  5.53           O  
ATOM   3719  CB  VAL A 232     -24.758  21.318  30.200  1.00  5.53           C  
ATOM   3720  CG1 VAL A 232     -23.851  22.492  29.881  1.00  5.53           C  
ATOM   3721  CG2 VAL A 232     -24.194  19.994  29.706  1.00  5.53           C  
ATOM   3722  H   VAL A 232     -26.157  23.039  31.388  1.00  5.53           H  
ATOM   3723  HA  VAL A 232     -25.545  20.343  31.954  1.00  5.53           H  
ATOM   3724  HB  VAL A 232     -25.693  21.499  29.698  1.00  5.53           H  
ATOM   3725 1HG1 VAL A 232     -23.700  22.551  28.804  1.00  5.53           H  
ATOM   3726 2HG1 VAL A 232     -24.307  23.414  30.232  1.00  5.53           H  
ATOM   3727 3HG1 VAL A 232     -22.894  22.356  30.376  1.00  5.53           H  
ATOM   3728 1HG2 VAL A 232     -24.045  20.053  28.629  1.00  5.53           H  
ATOM   3729 2HG2 VAL A 232     -23.263  19.778  30.176  1.00  5.53           H  
ATOM   3730 3HG2 VAL A 232     -24.900  19.198  29.931  1.00  5.53           H  
ATOM   3731  N   LYS A 233     -23.236  20.166  32.884  1.00  5.26           N  
ATOM   3732  CA  LYS A 233     -22.002  19.965  33.645  1.00  5.26           C  
ATOM   3733  C   LYS A 233     -22.032  20.444  35.100  1.00  5.26           C  
ATOM   3734  O   LYS A 233     -20.984  20.469  35.742  1.00  5.26           O  
ATOM   3735  CB  LYS A 233     -20.797  20.631  32.956  1.00  5.26           C  
ATOM   3736  CG  LYS A 233     -20.538  20.193  31.519  1.00  5.26           C  
ATOM   3737  CD  LYS A 233     -19.274  20.815  30.963  1.00  5.26           C  
ATOM   3738  CE  LYS A 233     -19.058  20.417  29.508  1.00  5.26           C  
ATOM   3739  NZ  LYS A 233     -17.842  21.057  28.930  1.00  5.26           N  
ATOM   3740  H   LYS A 233     -23.771  19.345  32.644  1.00  5.26           H  
ATOM   3741  HA  LYS A 233     -21.811  18.891  33.673  1.00  5.26           H  
ATOM   3742 1HB  LYS A 233     -20.892  21.713  32.976  1.00  5.26           H  
ATOM   3743 2HB  LYS A 233     -19.899  20.389  33.524  1.00  5.26           H  
ATOM   3744 1HG  LYS A 233     -20.473  19.107  31.461  1.00  5.26           H  
ATOM   3745 2HG  LYS A 233     -21.341  20.527  30.900  1.00  5.26           H  
ATOM   3746 1HD  LYS A 233     -19.349  21.902  31.027  1.00  5.26           H  
ATOM   3747 2HD  LYS A 233     -18.417  20.491  31.552  1.00  5.26           H  
ATOM   3748 1HE  LYS A 233     -18.951  19.335  29.446  1.00  5.26           H  
ATOM   3749 2HE  LYS A 233     -19.929  20.719  28.923  1.00  5.26           H  
ATOM   3750 1HZ  LYS A 233     -17.734  20.769  27.968  1.00  5.26           H  
ATOM   3751 2HZ  LYS A 233     -17.937  22.062  28.972  1.00  5.26           H  
ATOM   3752 3HZ  LYS A 233     -17.029  20.773  29.459  1.00  5.26           H  
ATOM   3753  N   ILE A 234     -23.203  20.766  35.661  1.00  4.66           N  
ATOM   3754  CA  ILE A 234     -23.211  21.023  37.103  1.00  4.66           C  
ATOM   3755  C   ILE A 234     -22.972  19.719  37.862  1.00  4.66           C  
ATOM   3756  O   ILE A 234     -22.138  19.648  38.767  1.00  4.66           O  
ATOM   3757  CB  ILE A 234     -24.497  21.686  37.597  1.00  4.66           C  
ATOM   3758  CG1 ILE A 234     -24.596  23.100  37.054  1.00  4.66           C  
ATOM   3759  CG2 ILE A 234     -24.559  21.662  39.116  1.00  4.66           C  
ATOM   3760  CD1 ILE A 234     -25.927  23.720  37.310  1.00  4.66           C  
ATOM   3761  H   ILE A 234     -24.062  20.844  35.109  1.00  4.66           H  
ATOM   3762  HA  ILE A 234     -22.391  21.700  37.335  1.00  4.66           H  
ATOM   3763  HB  ILE A 234     -25.337  21.143  37.191  1.00  4.66           H  
ATOM   3764 1HG1 ILE A 234     -23.822  23.719  37.501  1.00  4.66           H  
ATOM   3765 2HG1 ILE A 234     -24.434  23.069  35.974  1.00  4.66           H  
ATOM   3766 1HG2 ILE A 234     -25.490  22.117  39.448  1.00  4.66           H  
ATOM   3767 2HG2 ILE A 234     -24.518  20.630  39.465  1.00  4.66           H  
ATOM   3768 3HG2 ILE A 234     -23.715  22.217  39.524  1.00  4.66           H  
ATOM   3769 1HD1 ILE A 234     -25.957  24.722  36.883  1.00  4.66           H  
ATOM   3770 2HD1 ILE A 234     -26.673  23.109  36.862  1.00  4.66           H  
ATOM   3771 3HD1 ILE A 234     -26.103  23.775  38.382  1.00  4.66           H  
ATOM   3772  N   ASN A 235     -23.666  18.649  37.461  1.00  3.88           N  
ATOM   3773  CA  ASN A 235     -23.479  17.348  38.102  1.00  3.88           C  
ATOM   3774  C   ASN A 235     -22.233  16.687  37.535  1.00  3.88           C  
ATOM   3775  O   ASN A 235     -22.300  15.720  36.779  1.00  3.88           O  
ATOM   3776  CB  ASN A 235     -24.683  16.447  37.920  1.00  3.88           C  
ATOM   3777  CG  ASN A 235     -24.602  15.169  38.757  1.00  3.88           C  
ATOM   3778  OD1 ASN A 235     -23.839  15.076  39.739  1.00  3.88           O  
ATOM   3779  ND2 ASN A 235     -25.378  14.186  38.369  1.00  3.88           N  
ATOM   3780  H   ASN A 235     -24.334  18.748  36.713  1.00  3.88           H  
ATOM   3781  HA  ASN A 235     -23.314  17.502  39.169  1.00  3.88           H  
ATOM   3782 1HB  ASN A 235     -25.567  16.989  38.208  1.00  3.88           H  
ATOM   3783 2HB  ASN A 235     -24.789  16.181  36.869  1.00  3.88           H  
ATOM   3784 1HD2 ASN A 235     -25.379  13.313  38.856  1.00  3.88           H  
ATOM   3785 2HD2 ASN A 235     -25.964  14.310  37.569  1.00  3.88           H  
ATOM   3786  N   LYS A 236     -21.096  17.233  37.925  1.00  3.08           N  
ATOM   3787  CA  LYS A 236     -19.791  16.841  37.429  1.00  3.08           C  
ATOM   3788  C   LYS A 236     -19.079  15.826  38.301  1.00  3.08           C  
ATOM   3789  O   LYS A 236     -17.868  15.641  38.174  1.00  3.08           O  
ATOM   3790  CB  LYS A 236     -18.931  18.076  37.211  1.00  3.08           C  
ATOM   3791  CG  LYS A 236     -18.579  18.846  38.456  1.00  3.08           C  
ATOM   3792  CD  LYS A 236     -17.803  20.100  38.089  1.00  3.08           C  
ATOM   3793  CE  LYS A 236     -17.448  20.923  39.310  1.00  3.08           C  
ATOM   3794  NZ  LYS A 236     -16.724  22.167  38.937  1.00  3.08           N  
ATOM   3795  H   LYS A 236     -21.173  18.031  38.557  1.00  3.08           H  
ATOM   3796  HA  LYS A 236     -19.938  16.385  36.456  1.00  3.08           H  
ATOM   3797 1HB  LYS A 236     -17.999  17.783  36.731  1.00  3.08           H  
ATOM   3798 2HB  LYS A 236     -19.438  18.752  36.537  1.00  3.08           H  
ATOM   3799 1HG  LYS A 236     -19.500  19.134  38.971  1.00  3.08           H  
ATOM   3800 2HG  LYS A 236     -17.983  18.227  39.122  1.00  3.08           H  
ATOM   3801 1HD  LYS A 236     -16.888  19.822  37.567  1.00  3.08           H  
ATOM   3802 2HD  LYS A 236     -18.416  20.709  37.417  1.00  3.08           H  
ATOM   3803 1HE  LYS A 236     -18.364  21.190  39.837  1.00  3.08           H  
ATOM   3804 2HE  LYS A 236     -16.817  20.331  39.973  1.00  3.08           H  
ATOM   3805 1HZ  LYS A 236     -16.503  22.695  39.770  1.00  3.08           H  
ATOM   3806 2HZ  LYS A 236     -15.868  21.928  38.455  1.00  3.08           H  
ATOM   3807 3HZ  LYS A 236     -17.310  22.724  38.329  1.00  3.08           H  
ATOM   3808  N   ARG A 237     -19.810  15.189  39.213  1.00  2.38           N  
ATOM   3809  CA  ARG A 237     -19.198  14.179  40.060  1.00  2.38           C  
ATOM   3810  C   ARG A 237     -18.405  13.252  39.156  1.00  2.38           C  
ATOM   3811  O   ARG A 237     -18.933  12.730  38.174  1.00  2.38           O  
ATOM   3812  CB  ARG A 237     -20.259  13.386  40.802  1.00  2.38           C  
ATOM   3813  CG  ARG A 237     -21.117  12.495  39.907  1.00  2.38           C  
ATOM   3814  CD  ARG A 237     -22.137  11.735  40.691  1.00  2.38           C  
ATOM   3815  NE  ARG A 237     -23.214  12.594  41.189  1.00  2.38           N  
ATOM   3816  CZ  ARG A 237     -24.070  12.254  42.176  1.00  2.38           C  
ATOM   3817  NH1 ARG A 237     -23.960  11.086  42.775  1.00  2.38           N  
ATOM   3818  NH2 ARG A 237     -25.020  13.098  42.540  1.00  2.38           N  
ATOM   3819  H   ARG A 237     -20.799  15.388  39.285  1.00  2.38           H  
ATOM   3820  HA  ARG A 237     -18.525  14.656  40.772  1.00  2.38           H  
ATOM   3821 1HB  ARG A 237     -19.785  12.750  41.547  1.00  2.38           H  
ATOM   3822 2HB  ARG A 237     -20.928  14.070  41.324  1.00  2.38           H  
ATOM   3823 1HG  ARG A 237     -21.640  13.117  39.173  1.00  2.38           H  
ATOM   3824 2HG  ARG A 237     -20.474  11.781  39.386  1.00  2.38           H  
ATOM   3825 1HD  ARG A 237     -22.580  10.968  40.059  1.00  2.38           H  
ATOM   3826 2HD  ARG A 237     -21.653  11.266  41.547  1.00  2.38           H  
ATOM   3827  HE  ARG A 237     -23.349  13.505  40.737  1.00  2.38           H  
ATOM   3828 1HH1 ARG A 237     -23.233  10.442  42.498  1.00  2.38           H  
ATOM   3829 2HH1 ARG A 237     -24.602  10.835  43.514  1.00  2.38           H  
ATOM   3830 1HH2 ARG A 237     -25.098  13.995  42.076  1.00  2.38           H  
ATOM   3831 2HH2 ARG A 237     -25.661  12.850  43.277  1.00  2.38           H  
ATOM   3832  N   LYS A 238     -17.152  13.018  39.495  1.00  1.84           N  
ATOM   3833  CA  LYS A 238     -16.340  12.196  38.624  1.00  1.84           C  
ATOM   3834  C   LYS A 238     -16.606  10.719  38.766  1.00  1.84           C  
ATOM   3835  O   LYS A 238     -16.987  10.245  39.840  1.00  1.84           O  
ATOM   3836  CB  LYS A 238     -14.859  12.440  38.873  1.00  1.84           C  
ATOM   3837  CG  LYS A 238     -14.347  11.959  40.225  1.00  1.84           C  
ATOM   3838  CD  LYS A 238     -12.854  12.242  40.381  1.00  1.84           C  
ATOM   3839  CE  LYS A 238     -12.318  11.706  41.702  1.00  1.84           C  
ATOM   3840  NZ  LYS A 238     -10.864  11.983  41.862  1.00  1.84           N  
ATOM   3841  H   LYS A 238     -16.756  13.443  40.319  1.00  1.84           H  
ATOM   3842  HA  LYS A 238     -16.569  12.474  37.603  1.00  1.84           H  
ATOM   3843 1HB  LYS A 238     -14.297  11.919  38.114  1.00  1.84           H  
ATOM   3844 2HB  LYS A 238     -14.639  13.502  38.772  1.00  1.84           H  
ATOM   3845 1HG  LYS A 238     -14.894  12.456  41.024  1.00  1.84           H  
ATOM   3846 2HG  LYS A 238     -14.513  10.883  40.304  1.00  1.84           H  
ATOM   3847 1HD  LYS A 238     -12.315  11.762  39.557  1.00  1.84           H  
ATOM   3848 2HD  LYS A 238     -12.677  13.316  40.332  1.00  1.84           H  
ATOM   3849 1HE  LYS A 238     -12.860  12.172  42.523  1.00  1.84           H  
ATOM   3850 2HE  LYS A 238     -12.478  10.629  41.739  1.00  1.84           H  
ATOM   3851 1HZ  LYS A 238     -10.546  11.612  42.746  1.00  1.84           H  
ATOM   3852 2HZ  LYS A 238     -10.354  11.544  41.108  1.00  1.84           H  
ATOM   3853 3HZ  LYS A 238     -10.706  12.980  41.840  1.00  1.84           H  
ATOM   3854  N   VAL A 239     -16.332   9.987  37.698  1.00  1.45           N  
ATOM   3855  CA  VAL A 239     -16.351   8.541  37.726  1.00  1.45           C  
ATOM   3856  C   VAL A 239     -14.944   8.039  37.417  1.00  1.45           C  
ATOM   3857  O   VAL A 239     -14.416   8.281  36.331  1.00  1.45           O  
ATOM   3858  CB  VAL A 239     -17.344   8.003  36.694  1.00  1.45           C  
ATOM   3859  CG1 VAL A 239     -17.323   6.495  36.720  1.00  1.45           C  
ATOM   3860  CG2 VAL A 239     -18.742   8.533  36.996  1.00  1.45           C  
ATOM   3861  H   VAL A 239     -16.080  10.458  36.830  1.00  1.45           H  
ATOM   3862  HA  VAL A 239     -16.642   8.203  38.720  1.00  1.45           H  
ATOM   3863  HB  VAL A 239     -17.030   8.326  35.697  1.00  1.45           H  
ATOM   3864 1HG1 VAL A 239     -18.000   6.107  35.972  1.00  1.45           H  
ATOM   3865 2HG1 VAL A 239     -16.315   6.164  36.511  1.00  1.45           H  
ATOM   3866 3HG1 VAL A 239     -17.621   6.136  37.704  1.00  1.45           H  
ATOM   3867 1HG2 VAL A 239     -19.445   8.156  36.258  1.00  1.45           H  
ATOM   3868 2HG2 VAL A 239     -19.044   8.201  37.990  1.00  1.45           H  
ATOM   3869 3HG2 VAL A 239     -18.740   9.617  36.974  1.00  1.45           H  
ATOM   3870  N   THR A 240     -14.345   7.328  38.364  1.00  1.19           N  
ATOM   3871  CA  THR A 240     -12.959   6.887  38.218  1.00  1.19           C  
ATOM   3872  C   THR A 240     -12.870   5.715  37.281  1.00  1.19           C  
ATOM   3873  O   THR A 240     -13.894   5.103  36.994  1.00  1.19           O  
ATOM   3874  CB  THR A 240     -12.384   6.492  39.588  1.00  1.19           C  
ATOM   3875  OG1 THR A 240     -13.126   5.356  40.138  1.00  1.19           O  
ATOM   3876  CG2 THR A 240     -12.504   7.684  40.534  1.00  1.19           C  
ATOM   3877  H   THR A 240     -14.844   7.142  39.222  1.00  1.19           H  
ATOM   3878  HA  THR A 240     -12.367   7.704  37.802  1.00  1.19           H  
ATOM   3879  HB  THR A 240     -11.331   6.219  39.481  1.00  1.19           H  
ATOM   3880  HG1 THR A 240     -12.877   5.242  41.069  1.00  1.19           H  
ATOM   3881 1HG2 THR A 240     -12.095   7.423  41.510  1.00  1.19           H  
ATOM   3882 2HG2 THR A 240     -11.948   8.527  40.119  1.00  1.19           H  
ATOM   3883 3HG2 THR A 240     -13.553   7.963  40.642  1.00  1.19           H  
ATOM   3884  N   LYS A 241     -11.659   5.354  36.851  1.00  1.02           N  
ATOM   3885  CA  LYS A 241     -11.503   4.198  35.969  1.00  1.02           C  
ATOM   3886  C   LYS A 241     -12.160   2.952  36.522  1.00  1.02           C  
ATOM   3887  O   LYS A 241     -12.789   2.194  35.783  1.00  1.02           O  
ATOM   3888  CB  LYS A 241     -10.027   3.914  35.712  1.00  1.02           C  
ATOM   3889  CG  LYS A 241      -9.762   2.718  34.811  1.00  1.02           C  
ATOM   3890  CD  LYS A 241      -8.274   2.553  34.540  1.00  1.02           C  
ATOM   3891  CE  LYS A 241      -7.970   1.282  33.752  1.00  1.02           C  
ATOM   3892  NZ  LYS A 241      -6.499   1.143  33.474  1.00  1.02           N  
ATOM   3893  H   LYS A 241     -10.832   5.902  37.113  1.00  1.02           H  
ATOM   3894  HA  LYS A 241     -11.993   4.423  35.025  1.00  1.02           H  
ATOM   3895 1HB  LYS A 241      -9.556   4.790  35.264  1.00  1.02           H  
ATOM   3896 2HB  LYS A 241      -9.524   3.736  36.662  1.00  1.02           H  
ATOM   3897 1HG  LYS A 241     -10.153   1.811  35.278  1.00  1.02           H  
ATOM   3898 2HG  LYS A 241     -10.272   2.872  33.877  1.00  1.02           H  
ATOM   3899 1HD  LYS A 241      -7.915   3.417  33.976  1.00  1.02           H  
ATOM   3900 2HD  LYS A 241      -7.741   2.517  35.490  1.00  1.02           H  
ATOM   3901 1HE  LYS A 241      -8.301   0.425  34.336  1.00  1.02           H  
ATOM   3902 2HE  LYS A 241      -8.511   1.294  32.805  1.00  1.02           H  
ATOM   3903 1HZ  LYS A 241      -6.315   0.283  32.974  1.00  1.02           H  
ATOM   3904 2HZ  LYS A 241      -6.186   1.930  32.915  1.00  1.02           H  
ATOM   3905 3HZ  LYS A 241      -5.995   1.127  34.345  1.00  1.02           H  
ATOM   3906  N   LEU A 242     -12.017   2.714  37.818  1.00  0.93           N  
ATOM   3907  CA  LEU A 242     -12.606   1.513  38.359  1.00  0.93           C  
ATOM   3908  C   LEU A 242     -14.102   1.699  38.556  1.00  0.93           C  
ATOM   3909  O   LEU A 242     -14.876   0.767  38.322  1.00  0.93           O  
ATOM   3910  CB  LEU A 242     -11.912   1.126  39.654  1.00  0.93           C  
ATOM   3911  CG  LEU A 242     -10.438   0.752  39.470  1.00  0.93           C  
ATOM   3912  CD1 LEU A 242      -9.820   0.438  40.824  1.00  0.93           C  
ATOM   3913  CD2 LEU A 242     -10.340  -0.421  38.501  1.00  0.93           C  
ATOM   3914  H   LEU A 242     -11.507   3.359  38.404  1.00  0.93           H  
ATOM   3915  HA  LEU A 242     -12.456   0.705  37.644  1.00  0.93           H  
ATOM   3916 1HB  LEU A 242     -11.969   1.964  40.347  1.00  0.93           H  
ATOM   3917 2HB  LEU A 242     -12.431   0.274  40.094  1.00  0.93           H  
ATOM   3918  HG  LEU A 242      -9.900   1.602  39.049  1.00  0.93           H  
ATOM   3919 1HD1 LEU A 242      -8.767   0.187  40.693  1.00  0.93           H  
ATOM   3920 2HD1 LEU A 242      -9.906   1.308  41.474  1.00  0.93           H  
ATOM   3921 3HD1 LEU A 242     -10.341  -0.405  41.275  1.00  0.93           H  
ATOM   3922 1HD2 LEU A 242      -9.293  -0.684  38.351  1.00  0.93           H  
ATOM   3923 2HD2 LEU A 242     -10.875  -1.278  38.909  1.00  0.93           H  
ATOM   3924 3HD2 LEU A 242     -10.782  -0.138  37.547  1.00  0.93           H  
ATOM   3925  N   GLY A 243     -14.541   2.910  38.937  1.00  0.87           N  
ATOM   3926  CA  GLY A 243     -15.975   3.132  39.091  1.00  0.87           C  
ATOM   3927  C   GLY A 243     -16.670   2.907  37.748  1.00  0.87           C  
ATOM   3928  O   GLY A 243     -17.756   2.325  37.681  1.00  0.87           O  
ATOM   3929  H   GLY A 243     -13.905   3.684  39.134  1.00  0.87           H  
ATOM   3930 1HA  GLY A 243     -16.378   2.452  39.842  1.00  0.87           H  
ATOM   3931 2HA  GLY A 243     -16.149   4.151  39.436  1.00  0.87           H  
ATOM   3932  N   LEU A 244     -16.002   3.333  36.680  1.00  0.83           N  
ATOM   3933  CA  LEU A 244     -16.482   3.206  35.323  1.00  0.83           C  
ATOM   3934  C   LEU A 244     -16.525   1.785  34.839  1.00  0.83           C  
ATOM   3935  O   LEU A 244     -17.529   1.360  34.268  1.00  0.83           O  
ATOM   3936  CB  LEU A 244     -15.654   4.047  34.384  1.00  0.83           C  
ATOM   3937  CG  LEU A 244     -16.053   3.916  33.029  1.00  0.83           C  
ATOM   3938  CD1 LEU A 244     -17.497   4.208  32.927  1.00  0.83           C  
ATOM   3939  CD2 LEU A 244     -15.253   4.902  32.231  1.00  0.83           C  
ATOM   3940  H   LEU A 244     -15.117   3.808  36.827  1.00  0.83           H  
ATOM   3941  HA  LEU A 244     -17.496   3.595  35.298  1.00  0.83           H  
ATOM   3942 1HB  LEU A 244     -15.721   5.087  34.653  1.00  0.83           H  
ATOM   3943 2HB  LEU A 244     -14.609   3.741  34.463  1.00  0.83           H  
ATOM   3944  HG  LEU A 244     -15.887   2.902  32.684  1.00  0.83           H  
ATOM   3945 1HD1 LEU A 244     -17.779   4.092  31.916  1.00  0.83           H  
ATOM   3946 2HD1 LEU A 244     -18.051   3.498  33.531  1.00  0.83           H  
ATOM   3947 3HD1 LEU A 244     -17.701   5.215  33.270  1.00  0.83           H  
ATOM   3948 1HD2 LEU A 244     -15.534   4.849  31.207  1.00  0.83           H  
ATOM   3949 2HD2 LEU A 244     -15.442   5.903  32.605  1.00  0.83           H  
ATOM   3950 3HD2 LEU A 244     -14.193   4.675  32.332  1.00  0.83           H  
ATOM   3951  N   LEU A 245     -15.459   1.025  35.072  1.00  0.81           N  
ATOM   3952  CA  LEU A 245     -15.483  -0.365  34.665  1.00  0.81           C  
ATOM   3953  C   LEU A 245     -16.612  -1.052  35.443  1.00  0.81           C  
ATOM   3954  O   LEU A 245     -17.328  -1.889  34.895  1.00  0.81           O  
ATOM   3955  CB  LEU A 245     -14.100  -0.986  34.866  1.00  0.81           C  
ATOM   3956  CG  LEU A 245     -13.022  -0.436  33.866  1.00  0.81           C  
ATOM   3957  CD1 LEU A 245     -11.640  -0.930  34.255  1.00  0.81           C  
ATOM   3958  CD2 LEU A 245     -13.381  -0.883  32.439  1.00  0.81           C  
ATOM   3959  H   LEU A 245     -14.625   1.415  35.517  1.00  0.81           H  
ATOM   3960  HA  LEU A 245     -15.717  -0.414  33.605  1.00  0.81           H  
ATOM   3961 1HB  LEU A 245     -13.764  -0.764  35.882  1.00  0.81           H  
ATOM   3962 2HB  LEU A 245     -14.172  -2.066  34.745  1.00  0.81           H  
ATOM   3963  HG  LEU A 245     -13.016   0.646  33.905  1.00  0.81           H  
ATOM   3964 1HD1 LEU A 245     -10.905  -0.529  33.556  1.00  0.81           H  
ATOM   3965 2HD1 LEU A 245     -11.409  -0.587  35.261  1.00  0.81           H  
ATOM   3966 3HD1 LEU A 245     -11.617  -2.017  34.224  1.00  0.81           H  
ATOM   3967 1HD2 LEU A 245     -12.646  -0.497  31.735  1.00  0.81           H  
ATOM   3968 2HD2 LEU A 245     -13.388  -1.967  32.388  1.00  0.81           H  
ATOM   3969 3HD2 LEU A 245     -14.361  -0.501  32.180  1.00  0.81           H  
ATOM   3970  N   GLY A 246     -16.821  -0.631  36.698  1.00  0.79           N  
ATOM   3971  CA  GLY A 246     -17.921  -1.109  37.523  1.00  0.79           C  
ATOM   3972  C   GLY A 246     -19.259  -0.839  36.820  1.00  0.79           C  
ATOM   3973  O   GLY A 246     -20.064  -1.757  36.639  1.00  0.79           O  
ATOM   3974  H   GLY A 246     -16.179   0.041  37.116  1.00  0.79           H  
ATOM   3975 1HA  GLY A 246     -17.805  -2.176  37.713  1.00  0.79           H  
ATOM   3976 2HA  GLY A 246     -17.896  -0.594  38.484  1.00  0.79           H  
ATOM   3977  N   LEU A 247     -19.486   0.413  36.384  1.00  0.77           N  
ATOM   3978  CA  LEU A 247     -20.739   0.742  35.700  1.00  0.77           C  
ATOM   3979  C   LEU A 247     -20.888  -0.079  34.430  1.00  0.77           C  
ATOM   3980  O   LEU A 247     -21.982  -0.565  34.138  1.00  0.77           O  
ATOM   3981  CB  LEU A 247     -20.773   2.226  35.276  1.00  0.77           C  
ATOM   3982  CG  LEU A 247     -20.901   3.269  36.367  1.00  0.77           C  
ATOM   3983  CD1 LEU A 247     -20.712   4.661  35.746  1.00  0.77           C  
ATOM   3984  CD2 LEU A 247     -22.271   3.149  37.014  1.00  0.77           C  
ATOM   3985  H   LEU A 247     -18.795   1.136  36.579  1.00  0.77           H  
ATOM   3986  HA  LEU A 247     -21.570   0.530  36.362  1.00  0.77           H  
ATOM   3987 1HB  LEU A 247     -19.860   2.439  34.733  1.00  0.77           H  
ATOM   3988 2HB  LEU A 247     -21.609   2.364  34.592  1.00  0.77           H  
ATOM   3989  HG  LEU A 247     -20.122   3.115  37.113  1.00  0.77           H  
ATOM   3990 1HD1 LEU A 247     -20.791   5.421  36.522  1.00  0.77           H  
ATOM   3991 2HD1 LEU A 247     -19.734   4.714  35.283  1.00  0.77           H  
ATOM   3992 3HD1 LEU A 247     -21.475   4.830  34.996  1.00  0.77           H  
ATOM   3993 1HD2 LEU A 247     -22.367   3.899  37.799  1.00  0.77           H  
ATOM   3994 2HD2 LEU A 247     -23.045   3.308  36.263  1.00  0.77           H  
ATOM   3995 3HD2 LEU A 247     -22.382   2.154  37.446  1.00  0.77           H  
ATOM   3996  N   LEU A 248     -19.805  -0.280  33.693  1.00  0.75           N  
ATOM   3997  CA  LEU A 248     -19.886  -1.069  32.478  1.00  0.75           C  
ATOM   3998  C   LEU A 248     -20.252  -2.518  32.791  1.00  0.75           C  
ATOM   3999  O   LEU A 248     -21.084  -3.113  32.103  1.00  0.75           O  
ATOM   4000  CB  LEU A 248     -18.577  -0.937  31.710  1.00  0.75           C  
ATOM   4001  CG  LEU A 248     -18.381   0.457  31.102  1.00  0.75           C  
ATOM   4002  CD1 LEU A 248     -17.014   0.647  30.577  1.00  0.75           C  
ATOM   4003  CD2 LEU A 248     -19.335   0.590  29.996  1.00  0.75           C  
ATOM   4004  H   LEU A 248     -18.918   0.144  33.971  1.00  0.75           H  
ATOM   4005  HA  LEU A 248     -20.674  -0.652  31.857  1.00  0.75           H  
ATOM   4006 1HB  LEU A 248     -17.751  -1.138  32.387  1.00  0.75           H  
ATOM   4007 2HB  LEU A 248     -18.562  -1.670  30.909  1.00  0.75           H  
ATOM   4008  HG  LEU A 248     -18.566   1.221  31.861  1.00  0.75           H  
ATOM   4009 1HD1 LEU A 248     -16.956   1.645  30.150  1.00  0.75           H  
ATOM   4010 2HD1 LEU A 248     -16.303   0.552  31.387  1.00  0.75           H  
ATOM   4011 3HD1 LEU A 248     -16.805  -0.082  29.811  1.00  0.75           H  
ATOM   4012 1HD2 LEU A 248     -19.234   1.539  29.553  1.00  0.75           H  
ATOM   4013 2HD2 LEU A 248     -19.129  -0.181  29.248  1.00  0.75           H  
ATOM   4014 3HD2 LEU A 248     -20.335   0.475  30.383  1.00  0.75           H  
ATOM   4015  N   ASP A 249     -19.692  -3.097  33.854  1.00  0.74           N  
ATOM   4016  CA  ASP A 249     -20.077  -4.460  34.206  1.00  0.74           C  
ATOM   4017  C   ASP A 249     -21.551  -4.524  34.605  1.00  0.74           C  
ATOM   4018  O   ASP A 249     -22.260  -5.477  34.251  1.00  0.74           O  
ATOM   4019  CB  ASP A 249     -19.188  -5.036  35.312  1.00  0.74           C  
ATOM   4020  CG  ASP A 249     -17.782  -5.448  34.825  1.00  0.74           C  
ATOM   4021  OD1 ASP A 249     -17.580  -5.524  33.623  1.00  0.74           O  
ATOM   4022  OD2 ASP A 249     -16.936  -5.723  35.646  1.00  0.74           O  
ATOM   4023  H   ASP A 249     -18.992  -2.598  34.405  1.00  0.74           H  
ATOM   4024  HA  ASP A 249     -19.944  -5.087  33.326  1.00  0.74           H  
ATOM   4025 1HB  ASP A 249     -19.071  -4.276  36.093  1.00  0.74           H  
ATOM   4026 2HB  ASP A 249     -19.678  -5.895  35.766  1.00  0.74           H  
ATOM   4027  N   ASN A 250     -22.035  -3.494  35.306  1.00  0.72           N  
ATOM   4028  CA  ASN A 250     -23.435  -3.473  35.708  1.00  0.72           C  
ATOM   4029  C   ASN A 250     -24.336  -3.342  34.476  1.00  0.72           C  
ATOM   4030  O   ASN A 250     -25.360  -4.030  34.372  1.00  0.72           O  
ATOM   4031  CB  ASN A 250     -23.676  -2.355  36.698  1.00  0.72           C  
ATOM   4032  CG  ASN A 250     -23.073  -2.639  38.052  1.00  0.72           C  
ATOM   4033  OD1 ASN A 250     -22.816  -3.794  38.417  1.00  0.72           O  
ATOM   4034  ND2 ASN A 250     -22.835  -1.599  38.810  1.00  0.72           N  
ATOM   4035  H   ASN A 250     -21.411  -2.736  35.590  1.00  0.72           H  
ATOM   4036  HA  ASN A 250     -23.672  -4.421  36.191  1.00  0.72           H  
ATOM   4037 1HB  ASN A 250     -23.252  -1.429  36.309  1.00  0.72           H  
ATOM   4038 2HB  ASN A 250     -24.746  -2.199  36.815  1.00  0.72           H  
ATOM   4039 1HD2 ASN A 250     -22.431  -1.723  39.715  1.00  0.72           H  
ATOM   4040 2HD2 ASN A 250     -23.053  -0.683  38.481  1.00  0.72           H  
ATOM   4041  N   LEU A 251     -23.920  -2.515  33.507  1.00  0.71           N  
ATOM   4042  CA  LEU A 251     -24.671  -2.358  32.269  1.00  0.71           C  
ATOM   4043  C   LEU A 251     -24.664  -3.656  31.478  1.00  0.71           C  
ATOM   4044  O   LEU A 251     -25.697  -4.056  30.951  1.00  0.71           O  
ATOM   4045  CB  LEU A 251     -24.104  -1.214  31.419  1.00  0.71           C  
ATOM   4046  CG  LEU A 251     -24.332   0.226  31.949  1.00  0.71           C  
ATOM   4047  CD1 LEU A 251     -23.501   1.207  31.133  1.00  0.71           C  
ATOM   4048  CD2 LEU A 251     -25.808   0.569  31.829  1.00  0.71           C  
ATOM   4049  H   LEU A 251     -23.079  -1.961  33.652  1.00  0.71           H  
ATOM   4050  HA  LEU A 251     -25.701  -2.113  32.524  1.00  0.71           H  
ATOM   4051 1HB  LEU A 251     -23.030  -1.364  31.329  1.00  0.71           H  
ATOM   4052 2HB  LEU A 251     -24.538  -1.273  30.425  1.00  0.71           H  
ATOM   4053  HG  LEU A 251     -24.029   0.291  32.992  1.00  0.71           H  
ATOM   4054 1HD1 LEU A 251     -23.666   2.212  31.499  1.00  0.71           H  
ATOM   4055 2HD1 LEU A 251     -22.454   0.955  31.232  1.00  0.71           H  
ATOM   4056 3HD1 LEU A 251     -23.789   1.155  30.097  1.00  0.71           H  
ATOM   4057 1HD2 LEU A 251     -25.977   1.583  32.198  1.00  0.71           H  
ATOM   4058 2HD2 LEU A 251     -26.111   0.511  30.794  1.00  0.71           H  
ATOM   4059 3HD2 LEU A 251     -26.393  -0.135  32.420  1.00  0.71           H  
ATOM   4060  N   ASN A 252     -23.539  -4.381  31.461  1.00  0.69           N  
ATOM   4061  CA  ASN A 252     -23.514  -5.634  30.719  1.00  0.69           C  
ATOM   4062  C   ASN A 252     -24.385  -6.663  31.398  1.00  0.69           C  
ATOM   4063  O   ASN A 252     -25.094  -7.405  30.726  1.00  0.69           O  
ATOM   4064  CB  ASN A 252     -22.108  -6.201  30.603  1.00  0.69           C  
ATOM   4065  CG  ASN A 252     -21.235  -5.537  29.607  1.00  0.69           C  
ATOM   4066  OD1 ASN A 252     -21.327  -5.820  28.407  1.00  0.69           O  
ATOM   4067  ND2 ASN A 252     -20.396  -4.665  30.061  1.00  0.69           N  
ATOM   4068  H   ASN A 252     -22.691  -4.030  31.907  1.00  0.69           H  
ATOM   4069  HA  ASN A 252     -23.917  -5.462  29.723  1.00  0.69           H  
ATOM   4070 1HB  ASN A 252     -21.624  -6.126  31.579  1.00  0.69           H  
ATOM   4071 2HB  ASN A 252     -22.174  -7.259  30.359  1.00  0.69           H  
ATOM   4072 1HD2 ASN A 252     -19.784  -4.185  29.440  1.00  0.69           H  
ATOM   4073 2HD2 ASN A 252     -20.383  -4.450  31.050  1.00  0.69           H  
ATOM   4074  N   SER A 253     -24.405  -6.670  32.729  1.00  0.69           N  
ATOM   4075  CA  SER A 253     -25.240  -7.622  33.435  1.00  0.69           C  
ATOM   4076  C   SER A 253     -26.709  -7.331  33.139  1.00  0.69           C  
ATOM   4077  O   SER A 253     -27.513  -8.244  32.912  1.00  0.69           O  
ATOM   4078  CB  SER A 253     -24.968  -7.538  34.923  1.00  0.69           C  
ATOM   4079  OG  SER A 253     -23.651  -7.930  35.211  1.00  0.69           O  
ATOM   4080  H   SER A 253     -23.796  -6.045  33.258  1.00  0.69           H  
ATOM   4081  HA  SER A 253     -25.003  -8.625  33.082  1.00  0.69           H  
ATOM   4082 1HB  SER A 253     -25.127  -6.516  35.264  1.00  0.69           H  
ATOM   4083 2HB  SER A 253     -25.669  -8.176  35.456  1.00  0.69           H  
ATOM   4084  HG  SER A 253     -23.079  -7.230  34.826  1.00  0.69           H  
ATOM   4085  N   LEU A 254     -27.081  -6.051  33.122  1.00  0.69           N  
ATOM   4086  CA  LEU A 254     -28.465  -5.722  32.834  1.00  0.69           C  
ATOM   4087  C   LEU A 254     -28.805  -6.110  31.408  1.00  0.69           C  
ATOM   4088  O   LEU A 254     -29.777  -6.825  31.201  1.00  0.69           O  
ATOM   4089  CB  LEU A 254     -28.758  -4.242  33.130  1.00  0.69           C  
ATOM   4090  CG  LEU A 254     -30.206  -3.745  32.817  1.00  0.69           C  
ATOM   4091  CD1 LEU A 254     -31.223  -4.579  33.581  1.00  0.69           C  
ATOM   4092  CD2 LEU A 254     -30.334  -2.282  33.269  1.00  0.69           C  
ATOM   4093  H   LEU A 254     -26.406  -5.312  33.330  1.00  0.69           H  
ATOM   4094  HA  LEU A 254     -29.103  -6.310  33.486  1.00  0.69           H  
ATOM   4095 1HB  LEU A 254     -28.556  -4.051  34.183  1.00  0.69           H  
ATOM   4096 2HB  LEU A 254     -28.063  -3.634  32.540  1.00  0.69           H  
ATOM   4097  HG  LEU A 254     -30.403  -3.833  31.745  1.00  0.69           H  
ATOM   4098 1HD1 LEU A 254     -32.225  -4.221  33.365  1.00  0.69           H  
ATOM   4099 2HD1 LEU A 254     -31.139  -5.623  33.276  1.00  0.69           H  
ATOM   4100 3HD1 LEU A 254     -31.038  -4.501  34.641  1.00  0.69           H  
ATOM   4101 1HD2 LEU A 254     -31.333  -1.919  33.063  1.00  0.69           H  
ATOM   4102 2HD2 LEU A 254     -30.145  -2.215  34.337  1.00  0.69           H  
ATOM   4103 3HD2 LEU A 254     -29.605  -1.675  32.740  1.00  0.69           H  
ATOM   4104  N   ILE A 255     -27.970  -5.727  30.438  1.00  0.71           N  
ATOM   4105  CA  ILE A 255     -28.244  -6.031  29.035  1.00  0.71           C  
ATOM   4106  C   ILE A 255     -28.295  -7.535  28.749  1.00  0.71           C  
ATOM   4107  O   ILE A 255     -29.218  -8.009  28.090  1.00  0.71           O  
ATOM   4108  CB  ILE A 255     -27.168  -5.404  28.135  1.00  0.71           C  
ATOM   4109  CG1 ILE A 255     -27.184  -3.866  28.179  1.00  0.71           C  
ATOM   4110  CG2 ILE A 255     -27.372  -5.839  26.710  1.00  0.71           C  
ATOM   4111  CD1 ILE A 255     -28.380  -3.264  27.601  1.00  0.71           C  
ATOM   4112  H   ILE A 255     -27.146  -5.174  30.670  1.00  0.71           H  
ATOM   4113  HA  ILE A 255     -29.206  -5.598  28.776  1.00  0.71           H  
ATOM   4114  HB  ILE A 255     -26.191  -5.721  28.486  1.00  0.71           H  
ATOM   4115 1HG1 ILE A 255     -27.134  -3.533  29.198  1.00  0.71           H  
ATOM   4116 2HG1 ILE A 255     -26.312  -3.505  27.648  1.00  0.71           H  
ATOM   4117 1HG2 ILE A 255     -26.597  -5.400  26.096  1.00  0.71           H  
ATOM   4118 2HG2 ILE A 255     -27.318  -6.924  26.653  1.00  0.71           H  
ATOM   4119 3HG2 ILE A 255     -28.342  -5.502  26.362  1.00  0.71           H  
ATOM   4120 1HD1 ILE A 255     -28.305  -2.184  27.658  1.00  0.71           H  
ATOM   4121 2HD1 ILE A 255     -28.431  -3.566  26.584  1.00  0.71           H  
ATOM   4122 3HD1 ILE A 255     -29.263  -3.605  28.136  1.00  0.71           H  
ATOM   4123  N   LYS A 256     -27.349  -8.312  29.292  1.00  0.74           N  
ATOM   4124  CA  LYS A 256     -27.326  -9.758  29.056  1.00  0.74           C  
ATOM   4125  C   LYS A 256     -28.575 -10.449  29.573  1.00  0.74           C  
ATOM   4126  O   LYS A 256     -29.031 -11.434  28.987  1.00  0.74           O  
ATOM   4127  CB  LYS A 256     -26.095 -10.415  29.687  1.00  0.74           C  
ATOM   4128  CG  LYS A 256     -24.786 -10.113  28.981  1.00  0.74           C  
ATOM   4129  CD  LYS A 256     -23.610 -10.778  29.655  1.00  0.74           C  
ATOM   4130  CE  LYS A 256     -22.313 -10.457  28.925  1.00  0.74           C  
ATOM   4131  NZ  LYS A 256     -21.132 -11.097  29.577  1.00  0.74           N  
ATOM   4132  H   LYS A 256     -26.612  -7.895  29.851  1.00  0.74           H  
ATOM   4133  HA  LYS A 256     -27.280  -9.921  27.981  1.00  0.74           H  
ATOM   4134 1HB  LYS A 256     -26.000 -10.065  30.720  1.00  0.74           H  
ATOM   4135 2HB  LYS A 256     -26.230 -11.493  29.718  1.00  0.74           H  
ATOM   4136 1HG  LYS A 256     -24.844 -10.454  27.951  1.00  0.74           H  
ATOM   4137 2HG  LYS A 256     -24.620  -9.053  28.981  1.00  0.74           H  
ATOM   4138 1HD  LYS A 256     -23.539 -10.421  30.685  1.00  0.74           H  
ATOM   4139 2HD  LYS A 256     -23.757 -11.857  29.669  1.00  0.74           H  
ATOM   4140 1HE  LYS A 256     -22.387 -10.809  27.897  1.00  0.74           H  
ATOM   4141 2HE  LYS A 256     -22.171  -9.375  28.916  1.00  0.74           H  
ATOM   4142 1HZ  LYS A 256     -20.294 -10.858  29.066  1.00  0.74           H  
ATOM   4143 2HZ  LYS A 256     -21.051 -10.765  30.528  1.00  0.74           H  
ATOM   4144 3HZ  LYS A 256     -21.250 -12.100  29.580  1.00  0.74           H  
ATOM   4145  N   ARG A 257     -29.136  -9.931  30.665  1.00  0.80           N  
ATOM   4146  CA  ARG A 257     -30.334 -10.490  31.265  1.00  0.80           C  
ATOM   4147  C   ARG A 257     -31.629 -10.055  30.576  1.00  0.80           C  
ATOM   4148  O   ARG A 257     -32.711 -10.504  30.969  1.00  0.80           O  
ATOM   4149  CB  ARG A 257     -30.419 -10.127  32.740  1.00  0.80           C  
ATOM   4150  CG  ARG A 257     -29.344 -10.756  33.629  1.00  0.80           C  
ATOM   4151  CD  ARG A 257     -29.426 -10.255  35.039  1.00  0.80           C  
ATOM   4152  NE  ARG A 257     -29.086  -8.838  35.152  1.00  0.80           N  
ATOM   4153  CZ  ARG A 257     -29.359  -8.070  36.242  1.00  0.80           C  
ATOM   4154  NH1 ARG A 257     -29.978  -8.605  37.274  1.00  0.80           N  
ATOM   4155  NH2 ARG A 257     -29.015  -6.789  36.279  1.00  0.80           N  
ATOM   4156  H   ARG A 257     -28.698  -9.132  31.134  1.00  0.80           H  
ATOM   4157  HA  ARG A 257     -30.263 -11.574  31.192  1.00  0.80           H  
ATOM   4158 1HB  ARG A 257     -30.327  -9.041  32.839  1.00  0.80           H  
ATOM   4159 2HB  ARG A 257     -31.392 -10.413  33.133  1.00  0.80           H  
ATOM   4160 1HG  ARG A 257     -29.482 -11.836  33.645  1.00  0.80           H  
ATOM   4161 2HG  ARG A 257     -28.358 -10.530  33.231  1.00  0.80           H  
ATOM   4162 1HD  ARG A 257     -30.439 -10.391  35.411  1.00  0.80           H  
ATOM   4163 2HD  ARG A 257     -28.733 -10.819  35.661  1.00  0.80           H  
ATOM   4164  HE  ARG A 257     -28.600  -8.406  34.349  1.00  0.80           H  
ATOM   4165 1HH1 ARG A 257     -30.244  -9.579  37.251  1.00  0.80           H  
ATOM   4166 2HH1 ARG A 257     -30.185  -8.047  38.089  1.00  0.80           H  
ATOM   4167 1HH2 ARG A 257     -28.540  -6.367  35.497  1.00  0.80           H  
ATOM   4168 2HH2 ARG A 257     -29.240  -6.207  37.092  1.00  0.80           H  
ATOM   4169  N   LEU A 258     -31.562  -9.163  29.585  1.00  0.88           N  
ATOM   4170  CA  LEU A 258     -32.802  -8.728  28.970  1.00  0.88           C  
ATOM   4171  C   LEU A 258     -33.236  -9.721  27.916  1.00  0.88           C  
ATOM   4172  O   LEU A 258     -32.415 -10.252  27.163  1.00  0.88           O  
ATOM   4173  CB  LEU A 258     -32.660  -7.352  28.318  1.00  0.88           C  
ATOM   4174  CG  LEU A 258     -32.261  -6.250  29.242  1.00  0.88           C  
ATOM   4175  CD1 LEU A 258     -32.161  -4.926  28.481  1.00  0.88           C  
ATOM   4176  CD2 LEU A 258     -33.217  -6.211  30.406  1.00  0.88           C  
ATOM   4177  H   LEU A 258     -30.670  -8.801  29.248  1.00  0.88           H  
ATOM   4178  HA  LEU A 258     -33.573  -8.675  29.736  1.00  0.88           H  
ATOM   4179 1HB  LEU A 258     -31.910  -7.412  27.525  1.00  0.88           H  
ATOM   4180 2HB  LEU A 258     -33.615  -7.075  27.885  1.00  0.88           H  
ATOM   4181  HG  LEU A 258     -31.306  -6.456  29.594  1.00  0.88           H  
ATOM   4182 1HD1 LEU A 258     -31.831  -4.138  29.157  1.00  0.88           H  
ATOM   4183 2HD1 LEU A 258     -31.438  -5.036  27.676  1.00  0.88           H  
ATOM   4184 3HD1 LEU A 258     -33.134  -4.669  28.071  1.00  0.88           H  
ATOM   4185 1HD2 LEU A 258     -32.899  -5.446  31.102  1.00  0.88           H  
ATOM   4186 2HD2 LEU A 258     -34.224  -5.999  30.049  1.00  0.88           H  
ATOM   4187 3HD2 LEU A 258     -33.204  -7.178  30.911  1.00  0.88           H  
ATOM   4188  N   GLU A 259     -34.539  -9.929  27.834  1.00  0.98           N  
ATOM   4189  CA  GLU A 259     -35.105 -10.816  26.840  1.00  0.98           C  
ATOM   4190  C   GLU A 259     -36.475 -10.334  26.409  1.00  0.98           C  
ATOM   4191  O   GLU A 259     -37.307  -9.959  27.233  1.00  0.98           O  
ATOM   4192  CB  GLU A 259     -35.195 -12.250  27.393  1.00  0.98           C  
ATOM   4193  CG  GLU A 259     -35.702 -13.305  26.399  1.00  0.98           C  
ATOM   4194  CD  GLU A 259     -35.672 -14.720  26.964  1.00  0.98           C  
ATOM   4195  OE1 GLU A 259     -35.249 -14.885  28.084  1.00  0.98           O  
ATOM   4196  OE2 GLU A 259     -36.070 -15.628  26.270  1.00  0.98           O  
ATOM   4197  H   GLU A 259     -35.152  -9.468  28.489  1.00  0.98           H  
ATOM   4198  HA  GLU A 259     -34.457 -10.826  25.970  1.00  0.98           H  
ATOM   4199 1HB  GLU A 259     -34.210 -12.565  27.740  1.00  0.98           H  
ATOM   4200 2HB  GLU A 259     -35.861 -12.262  28.255  1.00  0.98           H  
ATOM   4201 1HG  GLU A 259     -36.729 -13.066  26.120  1.00  0.98           H  
ATOM   4202 2HG  GLU A 259     -35.092 -13.262  25.498  1.00  0.98           H  
ATOM   4203  N   TRP A 260     -36.701 -10.369  25.113  1.00  1.10           N  
ATOM   4204  CA  TRP A 260     -37.983 -10.041  24.532  1.00  1.10           C  
ATOM   4205  C   TRP A 260     -38.755 -11.310  24.285  1.00  1.10           C  
ATOM   4206  O   TRP A 260     -38.314 -12.146  23.508  1.00  1.10           O  
ATOM   4207  CB  TRP A 260     -37.786  -9.350  23.191  1.00  1.10           C  
ATOM   4208  CG  TRP A 260     -39.040  -9.188  22.413  1.00  1.10           C  
ATOM   4209  CD1 TRP A 260     -40.253  -8.778  22.858  1.00  1.10           C  
ATOM   4210  CD2 TRP A 260     -39.216  -9.510  21.014  1.00  1.10           C  
ATOM   4211  NE1 TRP A 260     -41.165  -8.815  21.837  1.00  1.10           N  
ATOM   4212  CE2 TRP A 260     -40.545  -9.264  20.704  1.00  1.10           C  
ATOM   4213  CE3 TRP A 260     -38.358  -9.989  20.016  1.00  1.10           C  
ATOM   4214  CZ2 TRP A 260     -41.046  -9.475  19.434  1.00  1.10           C  
ATOM   4215  CZ3 TRP A 260     -38.859 -10.191  18.751  1.00  1.10           C  
ATOM   4216  CH2 TRP A 260     -40.162  -9.936  18.476  1.00  1.10           C  
ATOM   4217  H   TRP A 260     -35.955 -10.663  24.499  1.00  1.10           H  
ATOM   4218  HA  TRP A 260     -38.540  -9.399  25.214  1.00  1.10           H  
ATOM   4219 1HB  TRP A 260     -37.379  -8.358  23.363  1.00  1.10           H  
ATOM   4220 2HB  TRP A 260     -37.073  -9.909  22.587  1.00  1.10           H  
ATOM   4221  HD1 TRP A 260     -40.471  -8.470  23.881  1.00  1.10           H  
ATOM   4222  HE1 TRP A 260     -42.135  -8.562  21.917  1.00  1.10           H  
ATOM   4223  HE3 TRP A 260     -37.309 -10.201  20.233  1.00  1.10           H  
ATOM   4224  HZ2 TRP A 260     -42.085  -9.285  19.178  1.00  1.10           H  
ATOM   4225  HZ3 TRP A 260     -38.180 -10.563  17.975  1.00  1.10           H  
ATOM   4226  HH2 TRP A 260     -40.509 -10.103  17.477  1.00  1.10           H  
ATOM   4227  N   SER A 261     -39.881 -11.495  24.951  1.00  1.21           N  
ATOM   4228  CA  SER A 261     -40.627 -12.707  24.686  1.00  1.21           C  
ATOM   4229  C   SER A 261     -41.210 -12.554  23.280  1.00  1.21           C  
ATOM   4230  O   SER A 261     -41.914 -11.574  23.049  1.00  1.21           O  
ATOM   4231  CB  SER A 261     -41.743 -12.877  25.691  1.00  1.21           C  
ATOM   4232  OG  SER A 261     -42.535 -13.993  25.373  1.00  1.21           O  
ATOM   4233  H   SER A 261     -40.214 -10.802  25.609  1.00  1.21           H  
ATOM   4234  HA  SER A 261     -39.960 -13.556  24.766  1.00  1.21           H  
ATOM   4235 1HB  SER A 261     -41.322 -12.996  26.688  1.00  1.21           H  
ATOM   4236 2HB  SER A 261     -42.362 -11.982  25.699  1.00  1.21           H  
ATOM   4237  HG  SER A 261     -42.825 -13.866  24.451  1.00  1.21           H  
ATOM   4238  N   PRO A 262     -40.999 -13.487  22.340  1.00  1.30           N  
ATOM   4239  CA  PRO A 262     -41.535 -13.413  21.002  1.00  1.30           C  
ATOM   4240  C   PRO A 262     -43.035 -13.282  21.069  1.00  1.30           C  
ATOM   4241  O   PRO A 262     -43.681 -13.893  21.927  1.00  1.30           O  
ATOM   4242  CB  PRO A 262     -41.114 -14.746  20.381  1.00  1.30           C  
ATOM   4243  CG  PRO A 262     -39.886 -15.153  21.157  1.00  1.30           C  
ATOM   4244  CD  PRO A 262     -40.140 -14.671  22.579  1.00  1.30           C  
ATOM   4245  HA  PRO A 262     -41.082 -12.554  20.475  1.00  1.30           H  
ATOM   4246 1HB  PRO A 262     -41.940 -15.470  20.462  1.00  1.30           H  
ATOM   4247 2HB  PRO A 262     -40.915 -14.611  19.312  1.00  1.30           H  
ATOM   4248 1HG  PRO A 262     -39.732 -16.239  21.093  1.00  1.30           H  
ATOM   4249 2HG  PRO A 262     -38.991 -14.678  20.710  1.00  1.30           H  
ATOM   4250 1HD  PRO A 262     -40.662 -15.427  23.182  1.00  1.30           H  
ATOM   4251 2HD  PRO A 262     -39.161 -14.395  22.991  1.00  1.30           H  
ATOM   4252  N   ILE A 263     -43.584 -12.526  20.148  1.00  1.35           N  
ATOM   4253  CA  ILE A 263     -45.012 -12.314  20.044  1.00  1.35           C  
ATOM   4254  C   ILE A 263     -45.531 -13.189  18.923  1.00  1.35           C  
ATOM   4255  O   ILE A 263     -44.912 -13.260  17.873  1.00  1.35           O  
ATOM   4256  CB  ILE A 263     -45.299 -10.825  19.789  1.00  1.35           C  
ATOM   4257  CG1 ILE A 263     -44.777 -10.003  20.997  1.00  1.35           C  
ATOM   4258  CG2 ILE A 263     -46.780 -10.596  19.557  1.00  1.35           C  
ATOM   4259  CD1 ILE A 263     -44.744  -8.504  20.768  1.00  1.35           C  
ATOM   4260  H   ILE A 263     -42.980 -12.061  19.486  1.00  1.35           H  
ATOM   4261  HA  ILE A 263     -45.492 -12.615  20.975  1.00  1.35           H  
ATOM   4262  HB  ILE A 263     -44.745 -10.498  18.909  1.00  1.35           H  
ATOM   4263 1HG1 ILE A 263     -45.414 -10.205  21.857  1.00  1.35           H  
ATOM   4264 2HG1 ILE A 263     -43.763 -10.334  21.234  1.00  1.35           H  
ATOM   4265 1HG2 ILE A 263     -46.960  -9.537  19.375  1.00  1.35           H  
ATOM   4266 2HG2 ILE A 263     -47.109 -11.173  18.691  1.00  1.35           H  
ATOM   4267 3HG2 ILE A 263     -47.339 -10.914  20.436  1.00  1.35           H  
ATOM   4268 1HD1 ILE A 263     -44.364  -8.001  21.658  1.00  1.35           H  
ATOM   4269 2HD1 ILE A 263     -44.099  -8.294  19.933  1.00  1.35           H  
ATOM   4270 3HD1 ILE A 263     -45.750  -8.135  20.554  1.00  1.35           H  
ATOM   4271  N   LYS A 264     -46.594 -13.950  19.140  1.00  1.35           N  
ATOM   4272  CA  LYS A 264     -47.049 -14.767  18.024  1.00  1.35           C  
ATOM   4273  C   LYS A 264     -47.401 -13.858  16.848  1.00  1.35           C  
ATOM   4274  O   LYS A 264     -48.245 -12.970  16.975  1.00  1.35           O  
ATOM   4275  CB  LYS A 264     -48.261 -15.616  18.410  1.00  1.35           C  
ATOM   4276  CG  LYS A 264     -48.781 -16.568  17.296  1.00  1.35           C  
ATOM   4277  CD  LYS A 264     -47.844 -17.785  17.079  1.00  1.35           C  
ATOM   4278  CE  LYS A 264     -48.442 -18.786  16.068  1.00  1.35           C  
ATOM   4279  NZ  LYS A 264     -47.575 -20.007  15.880  1.00  1.35           N  
ATOM   4280  H   LYS A 264     -47.086 -13.930  20.021  1.00  1.35           H  
ATOM   4281  HA  LYS A 264     -46.238 -15.426  17.713  1.00  1.35           H  
ATOM   4282 1HB  LYS A 264     -48.012 -16.227  19.278  1.00  1.35           H  
ATOM   4283 2HB  LYS A 264     -49.082 -14.960  18.698  1.00  1.35           H  
ATOM   4284 1HG  LYS A 264     -49.773 -16.930  17.568  1.00  1.35           H  
ATOM   4285 2HG  LYS A 264     -48.867 -16.017  16.359  1.00  1.35           H  
ATOM   4286 1HD  LYS A 264     -46.875 -17.447  16.704  1.00  1.35           H  
ATOM   4287 2HD  LYS A 264     -47.684 -18.299  18.026  1.00  1.35           H  
ATOM   4288 1HE  LYS A 264     -49.420 -19.103  16.419  1.00  1.35           H  
ATOM   4289 2HE  LYS A 264     -48.557 -18.291  15.108  1.00  1.35           H  
ATOM   4290 1HZ  LYS A 264     -48.003 -20.635  15.207  1.00  1.35           H  
ATOM   4291 2HZ  LYS A 264     -46.642 -19.761  15.537  1.00  1.35           H  
ATOM   4292 3HZ  LYS A 264     -47.461 -20.488  16.756  1.00  1.35           H  
ATOM   4293  N   THR A 265     -46.781 -14.121  15.705  1.00  1.31           N  
ATOM   4294  CA  THR A 265     -46.988 -13.359  14.476  1.00  1.31           C  
ATOM   4295  C   THR A 265     -47.459 -14.199  13.313  1.00  1.31           C  
ATOM   4296  O   THR A 265     -47.703 -13.676  12.228  1.00  1.31           O  
ATOM   4297  CB  THR A 265     -45.686 -12.712  14.012  1.00  1.31           C  
ATOM   4298  OG1 THR A 265     -44.713 -13.762  13.828  1.00  1.31           O  
ATOM   4299  CG2 THR A 265     -45.157 -11.638  14.968  1.00  1.31           C  
ATOM   4300  H   THR A 265     -46.086 -14.853  15.707  1.00  1.31           H  
ATOM   4301  HA  THR A 265     -47.734 -12.588  14.667  1.00  1.31           H  
ATOM   4302  HB  THR A 265     -45.865 -12.245  13.045  1.00  1.31           H  
ATOM   4303  HG1 THR A 265     -43.947 -13.372  13.360  1.00  1.31           H  
ATOM   4304 1HG2 THR A 265     -44.234 -11.219  14.561  1.00  1.31           H  
ATOM   4305 2HG2 THR A 265     -45.901 -10.850  15.077  1.00  1.31           H  
ATOM   4306 3HG2 THR A 265     -44.956 -12.059  15.912  1.00  1.31           H  
ATOM   4307  N   GLU A 266     -47.452 -15.518  13.498  1.00  1.25           N  
ATOM   4308  CA  GLU A 266     -47.725 -16.530  12.460  1.00  1.25           C  
ATOM   4309  C   GLU A 266     -46.587 -16.604  11.422  1.00  1.25           C  
ATOM   4310  O   GLU A 266     -45.992 -17.661  11.219  1.00  1.25           O  
ATOM   4311  CB  GLU A 266     -49.084 -16.306  11.773  1.00  1.25           C  
ATOM   4312  CG  GLU A 266     -50.289 -16.522  12.698  1.00  1.25           C  
ATOM   4313  CD  GLU A 266     -51.621 -16.293  12.017  1.00  1.25           C  
ATOM   4314  OE1 GLU A 266     -51.630 -15.898  10.876  1.00  1.25           O  
ATOM   4315  OE2 GLU A 266     -52.630 -16.518  12.645  1.00  1.25           O  
ATOM   4316  H   GLU A 266     -47.242 -15.836  14.429  1.00  1.25           H  
ATOM   4317  HA  GLU A 266     -47.772 -17.503  12.947  1.00  1.25           H  
ATOM   4318 1HB  GLU A 266     -49.155 -15.321  11.332  1.00  1.25           H  
ATOM   4319 2HB  GLU A 266     -49.182 -17.018  10.956  1.00  1.25           H  
ATOM   4320 1HG  GLU A 266     -50.258 -17.543  13.075  1.00  1.25           H  
ATOM   4321 2HG  GLU A 266     -50.201 -15.848  13.552  1.00  1.25           H  
ATOM   4322  N   TRP A 267     -46.213 -15.469  10.835  1.00  1.20           N  
ATOM   4323  CA  TRP A 267     -45.129 -15.416   9.855  1.00  1.20           C  
ATOM   4324  C   TRP A 267     -43.784 -15.808  10.479  1.00  1.20           C  
ATOM   4325  O   TRP A 267     -42.938 -16.417   9.821  1.00  1.20           O  
ATOM   4326  CB  TRP A 267     -45.017 -14.014   9.268  1.00  1.20           C  
ATOM   4327  CG  TRP A 267     -46.106 -13.661   8.310  1.00  1.20           C  
ATOM   4328  CD1 TRP A 267     -47.123 -12.782   8.519  1.00  1.20           C  
ATOM   4329  CD2 TRP A 267     -46.278 -14.162   6.963  1.00  1.20           C  
ATOM   4330  NE1 TRP A 267     -47.918 -12.703   7.397  1.00  1.20           N  
ATOM   4331  CE2 TRP A 267     -47.410 -13.539   6.435  1.00  1.20           C  
ATOM   4332  CE3 TRP A 267     -45.573 -15.061   6.179  1.00  1.20           C  
ATOM   4333  CZ2 TRP A 267     -47.855 -13.795   5.144  1.00  1.20           C  
ATOM   4334  CZ3 TRP A 267     -46.008 -15.314   4.885  1.00  1.20           C  
ATOM   4335  CH2 TRP A 267     -47.118 -14.704   4.379  1.00  1.20           C  
ATOM   4336  H   TRP A 267     -46.734 -14.629  11.063  1.00  1.20           H  
ATOM   4337  HA  TRP A 267     -45.365 -16.110   9.051  1.00  1.20           H  
ATOM   4338 1HB  TRP A 267     -45.037 -13.288  10.086  1.00  1.20           H  
ATOM   4339 2HB  TRP A 267     -44.056 -13.904   8.766  1.00  1.20           H  
ATOM   4340  HD1 TRP A 267     -47.280 -12.223   9.443  1.00  1.20           H  
ATOM   4341  HE1 TRP A 267     -48.735 -12.122   7.298  1.00  1.20           H  
ATOM   4342  HE3 TRP A 267     -44.691 -15.555   6.572  1.00  1.20           H  
ATOM   4343  HZ2 TRP A 267     -48.737 -13.310   4.727  1.00  1.20           H  
ATOM   4344  HZ3 TRP A 267     -45.434 -16.015   4.283  1.00  1.20           H  
ATOM   4345  HH2 TRP A 267     -47.429 -14.929   3.358  1.00  1.20           H  
ATOM   4346  N   GLY A 268     -43.620 -15.580  11.779  1.00  1.18           N  
ATOM   4347  CA  GLY A 268     -42.407 -15.977  12.484  1.00  1.18           C  
ATOM   4348  C   GLY A 268     -42.150 -17.486  12.406  1.00  1.18           C  
ATOM   4349  O   GLY A 268     -41.015 -17.933  12.557  1.00  1.18           O  
ATOM   4350  H   GLY A 268     -44.311 -15.042  12.299  1.00  1.18           H  
ATOM   4351 1HA  GLY A 268     -41.557 -15.442  12.080  1.00  1.18           H  
ATOM   4352 2HA  GLY A 268     -42.493 -15.678  13.528  1.00  1.18           H  
ATOM   4353  N   ASP A 269     -43.209 -18.276  12.200  1.00  1.22           N  
ATOM   4354  CA  ASP A 269     -43.120 -19.726  12.119  1.00  1.22           C  
ATOM   4355  C   ASP A 269     -43.317 -20.231  10.679  1.00  1.22           C  
ATOM   4356  O   ASP A 269     -43.549 -21.433  10.450  1.00  1.22           O  
ATOM   4357  CB  ASP A 269     -44.178 -20.332  13.037  1.00  1.22           C  
ATOM   4358  CG  ASP A 269     -43.948 -19.987  14.524  1.00  1.22           C  
ATOM   4359  OD1 ASP A 269     -42.832 -20.060  14.953  1.00  1.22           O  
ATOM   4360  OD2 ASP A 269     -44.905 -19.661  15.222  1.00  1.22           O  
ATOM   4361  H   ASP A 269     -44.124 -17.861  12.040  1.00  1.22           H  
ATOM   4362  HA  ASP A 269     -42.132 -20.034  12.457  1.00  1.22           H  
ATOM   4363 1HB  ASP A 269     -45.166 -19.974  12.731  1.00  1.22           H  
ATOM   4364 2HB  ASP A 269     -44.168 -21.407  12.921  1.00  1.22           H  
ATOM   4365  N   TYR A 270     -43.236 -19.321   9.712  1.00  1.32           N  
ATOM   4366  CA  TYR A 270     -43.507 -19.670   8.334  1.00  1.32           C  
ATOM   4367  C   TYR A 270     -42.481 -20.686   7.868  1.00  1.32           C  
ATOM   4368  O   TYR A 270     -41.313 -20.682   8.289  1.00  1.32           O  
ATOM   4369  CB  TYR A 270     -43.557 -18.436   7.452  1.00  1.32           C  
ATOM   4370  CG  TYR A 270     -44.309 -18.625   6.190  1.00  1.32           C  
ATOM   4371  CD1 TYR A 270     -45.683 -18.598   6.285  1.00  1.32           C  
ATOM   4372  CD2 TYR A 270     -43.705 -18.782   4.979  1.00  1.32           C  
ATOM   4373  CE1 TYR A 270     -46.453 -18.732   5.176  1.00  1.32           C  
ATOM   4374  CE2 TYR A 270     -44.477 -18.923   3.839  1.00  1.32           C  
ATOM   4375  CZ  TYR A 270     -45.858 -18.892   3.948  1.00  1.32           C  
ATOM   4376  OH  TYR A 270     -46.674 -19.015   2.860  1.00  1.32           O  
ATOM   4377  H   TYR A 270     -43.018 -18.347   9.926  1.00  1.32           H  
ATOM   4378  HA  TYR A 270     -44.490 -20.150   8.282  1.00  1.32           H  
ATOM   4379 1HB  TYR A 270     -44.015 -17.630   7.983  1.00  1.32           H  
ATOM   4380 2HB  TYR A 270     -42.546 -18.132   7.199  1.00  1.32           H  
ATOM   4381  HD1 TYR A 270     -46.155 -18.462   7.259  1.00  1.32           H  
ATOM   4382  HD2 TYR A 270     -42.638 -18.788   4.923  1.00  1.32           H  
ATOM   4383  HE1 TYR A 270     -47.539 -18.706   5.263  1.00  1.32           H  
ATOM   4384  HE2 TYR A 270     -44.002 -19.046   2.869  1.00  1.32           H  
ATOM   4385  HH  TYR A 270     -47.575 -18.796   3.116  1.00  1.32           H  
ATOM   4386  N   TYR A 271     -42.976 -21.587   7.027  1.00  1.48           N  
ATOM   4387  CA  TYR A 271     -42.309 -22.756   6.449  1.00  1.48           C  
ATOM   4388  C   TYR A 271     -42.193 -23.925   7.439  1.00  1.48           C  
ATOM   4389  O   TYR A 271     -41.821 -25.027   7.039  1.00  1.48           O  
ATOM   4390  CB  TYR A 271     -40.889 -22.436   5.921  1.00  1.48           C  
ATOM   4391  CG  TYR A 271     -40.793 -21.320   4.887  1.00  1.48           C  
ATOM   4392  CD1 TYR A 271     -40.115 -20.132   5.176  1.00  1.48           C  
ATOM   4393  CD2 TYR A 271     -41.384 -21.490   3.652  1.00  1.48           C  
ATOM   4394  CE1 TYR A 271     -40.039 -19.137   4.222  1.00  1.48           C  
ATOM   4395  CE2 TYR A 271     -41.309 -20.490   2.711  1.00  1.48           C  
ATOM   4396  CZ  TYR A 271     -40.647 -19.321   2.991  1.00  1.48           C  
ATOM   4397  OH  TYR A 271     -40.597 -18.331   2.042  1.00  1.48           O  
ATOM   4398  H   TYR A 271     -43.941 -21.447   6.751  1.00  1.48           H  
ATOM   4399  HA  TYR A 271     -42.907 -23.102   5.607  1.00  1.48           H  
ATOM   4400 1HB  TYR A 271     -40.221 -22.199   6.748  1.00  1.48           H  
ATOM   4401 2HB  TYR A 271     -40.487 -23.341   5.458  1.00  1.48           H  
ATOM   4402  HD1 TYR A 271     -39.643 -19.989   6.151  1.00  1.48           H  
ATOM   4403  HD2 TYR A 271     -41.914 -22.415   3.424  1.00  1.48           H  
ATOM   4404  HE1 TYR A 271     -39.511 -18.211   4.441  1.00  1.48           H  
ATOM   4405  HE2 TYR A 271     -41.779 -20.622   1.741  1.00  1.48           H  
ATOM   4406  HH  TYR A 271     -40.278 -17.518   2.440  1.00  1.48           H  
ATOM   4407  N   ASN A 272     -42.583 -23.718   8.702  1.00  1.66           N  
ATOM   4408  CA  ASN A 272     -42.596 -24.797   9.687  1.00  1.66           C  
ATOM   4409  C   ASN A 272     -44.034 -25.146  10.059  1.00  1.66           C  
ATOM   4410  O   ASN A 272     -44.385 -26.312  10.239  1.00  1.66           O  
ATOM   4411  CB  ASN A 272     -41.819 -24.393  10.926  1.00  1.66           C  
ATOM   4412  CG  ASN A 272     -40.356 -24.157  10.658  1.00  1.66           C  
ATOM   4413  OD1 ASN A 272     -39.706 -24.901   9.910  1.00  1.66           O  
ATOM   4414  ND2 ASN A 272     -39.820 -23.123  11.261  1.00  1.66           N  
ATOM   4415  H   ASN A 272     -42.865 -22.792   9.012  1.00  1.66           H  
ATOM   4416  HA  ASN A 272     -42.143 -25.687   9.249  1.00  1.66           H  
ATOM   4417 1HB  ASN A 272     -42.251 -23.482  11.342  1.00  1.66           H  
ATOM   4418 2HB  ASN A 272     -41.919 -25.172  11.680  1.00  1.66           H  
ATOM   4419 1HD2 ASN A 272     -38.854 -22.911  11.123  1.00  1.66           H  
ATOM   4420 2HD2 ASN A 272     -40.377 -22.544  11.860  1.00  1.66           H  
ATOM   4421  N   GLN A 273     -44.867 -24.109  10.154  1.00  1.81           N  
ATOM   4422  CA  GLN A 273     -46.262 -24.235  10.569  1.00  1.81           C  
ATOM   4423  C   GLN A 273     -47.254 -23.696   9.540  1.00  1.81           C  
ATOM   4424  O   GLN A 273     -48.206 -23.005   9.905  1.00  1.81           O  
ATOM   4425  CB  GLN A 273     -46.486 -23.515  11.901  1.00  1.81           C  
ATOM   4426  CG  GLN A 273     -45.690 -24.090  13.073  1.00  1.81           C  
ATOM   4427  CD  GLN A 273     -45.916 -23.335  14.391  1.00  1.81           C  
ATOM   4428  OE1 GLN A 273     -46.989 -22.754  14.645  1.00  1.81           O  
ATOM   4429  NE2 GLN A 273     -44.894 -23.342  15.242  1.00  1.81           N  
ATOM   4430  H   GLN A 273     -44.490 -23.176  10.010  1.00  1.81           H  
ATOM   4431  HA  GLN A 273     -46.481 -25.293  10.710  1.00  1.81           H  
ATOM   4432 1HB  GLN A 273     -46.207 -22.465  11.789  1.00  1.81           H  
ATOM   4433 2HB  GLN A 273     -47.543 -23.548  12.159  1.00  1.81           H  
ATOM   4434 1HG  GLN A 273     -45.977 -25.130  13.217  1.00  1.81           H  
ATOM   4435 2HG  GLN A 273     -44.629 -24.027  12.836  1.00  1.81           H  
ATOM   4436 1HE2 GLN A 273     -44.959 -22.860  16.117  1.00  1.81           H  
ATOM   4437 2HE2 GLN A 273     -44.046 -23.814  15.002  1.00  1.81           H  
ATOM   4438  N   THR A 274     -47.037 -23.995   8.260  1.00  1.86           N  
ATOM   4439  CA  THR A 274     -47.949 -23.499   7.230  1.00  1.86           C  
ATOM   4440  C   THR A 274     -48.300 -24.564   6.187  1.00  1.86           C  
ATOM   4441  O   THR A 274     -47.867 -25.712   6.256  1.00  1.86           O  
ATOM   4442  CB  THR A 274     -47.361 -22.246   6.536  1.00  1.86           C  
ATOM   4443  OG1 THR A 274     -48.379 -21.625   5.703  1.00  1.86           O  
ATOM   4444  CG2 THR A 274     -46.136 -22.628   5.709  1.00  1.86           C  
ATOM   4445  H   THR A 274     -46.244 -24.570   8.012  1.00  1.86           H  
ATOM   4446  HA  THR A 274     -48.881 -23.201   7.711  1.00  1.86           H  
ATOM   4447  HB  THR A 274     -47.058 -21.525   7.296  1.00  1.86           H  
ATOM   4448  HG1 THR A 274     -48.615 -22.175   4.933  1.00  1.86           H  
ATOM   4449 1HG2 THR A 274     -45.719 -21.746   5.225  1.00  1.86           H  
ATOM   4450 2HG2 THR A 274     -45.394 -23.073   6.365  1.00  1.86           H  
ATOM   4451 3HG2 THR A 274     -46.415 -23.351   4.963  1.00  1.86           H  
ATOM   4452  N   ASN A 275     -49.060 -24.162   5.183  1.00  1.78           N  
ATOM   4453  CA  ASN A 275     -49.598 -25.082   4.177  1.00  1.78           C  
ATOM   4454  C   ASN A 275     -48.675 -25.444   3.026  1.00  1.78           C  
ATOM   4455  O   ASN A 275     -49.063 -25.344   1.862  1.00  1.78           O  
ATOM   4456  CB  ASN A 275     -50.832 -24.469   3.586  1.00  1.78           C  
ATOM   4457  CG  ASN A 275     -50.498 -23.175   2.932  1.00  1.78           C  
ATOM   4458  OD1 ASN A 275     -49.689 -22.389   3.463  1.00  1.78           O  
ATOM   4459  ND2 ASN A 275     -51.091 -22.930   1.788  1.00  1.78           N  
ATOM   4460  H   ASN A 275     -49.293 -23.182   5.170  1.00  1.78           H  
ATOM   4461  HA  ASN A 275     -49.861 -26.014   4.683  1.00  1.78           H  
ATOM   4462 1HB  ASN A 275     -51.264 -25.144   2.849  1.00  1.78           H  
ATOM   4463 2HB  ASN A 275     -51.575 -24.297   4.364  1.00  1.78           H  
ATOM   4464 1HD2 ASN A 275     -50.901 -22.079   1.294  1.00  1.78           H  
ATOM   4465 2HD2 ASN A 275     -51.730 -23.595   1.402  1.00  1.78           H  
ATOM   4466  N   TYR A 276     -47.472 -25.880   3.341  1.00  1.60           N  
ATOM   4467  CA  TYR A 276     -46.550 -26.310   2.300  1.00  1.60           C  
ATOM   4468  C   TYR A 276     -45.848 -27.601   2.647  1.00  1.60           C  
ATOM   4469  O   TYR A 276     -45.412 -27.812   3.779  1.00  1.60           O  
ATOM   4470  CB  TYR A 276     -45.558 -25.199   1.917  1.00  1.60           C  
ATOM   4471  CG  TYR A 276     -46.236 -24.023   1.189  1.00  1.60           C  
ATOM   4472  CD1 TYR A 276     -46.789 -22.933   1.862  1.00  1.60           C  
ATOM   4473  CD2 TYR A 276     -46.335 -24.082  -0.190  1.00  1.60           C  
ATOM   4474  CE1 TYR A 276     -47.427 -21.937   1.153  1.00  1.60           C  
ATOM   4475  CE2 TYR A 276     -46.971 -23.083  -0.876  1.00  1.60           C  
ATOM   4476  CZ  TYR A 276     -47.516 -22.029  -0.225  1.00  1.60           C  
ATOM   4477  OH  TYR A 276     -48.167 -21.061  -0.948  1.00  1.60           O  
ATOM   4478  H   TYR A 276     -47.243 -25.950   4.331  1.00  1.60           H  
ATOM   4479  HA  TYR A 276     -47.134 -26.517   1.404  1.00  1.60           H  
ATOM   4480 1HB  TYR A 276     -45.070 -24.816   2.815  1.00  1.60           H  
ATOM   4481 2HB  TYR A 276     -44.785 -25.610   1.266  1.00  1.60           H  
ATOM   4482  HD1 TYR A 276     -46.736 -22.866   2.925  1.00  1.60           H  
ATOM   4483  HD2 TYR A 276     -45.915 -24.930  -0.730  1.00  1.60           H  
ATOM   4484  HE1 TYR A 276     -47.868 -21.094   1.678  1.00  1.60           H  
ATOM   4485  HE2 TYR A 276     -47.052 -23.131  -1.940  1.00  1.60           H  
ATOM   4486  HH  TYR A 276     -48.486 -21.442  -1.777  1.00  1.60           H  
ATOM   4487  N   SER A 277     -45.731 -28.459   1.643  1.00  1.38           N  
ATOM   4488  CA  SER A 277     -45.035 -29.723   1.774  1.00  1.38           C  
ATOM   4489  C   SER A 277     -43.540 -29.580   1.628  1.00  1.38           C  
ATOM   4490  O   SER A 277     -43.051 -28.604   1.042  1.00  1.38           O  
ATOM   4491  CB  SER A 277     -45.540 -30.680   0.721  1.00  1.38           C  
ATOM   4492  OG  SER A 277     -45.206 -30.232  -0.584  1.00  1.38           O  
ATOM   4493  H   SER A 277     -46.141 -28.219   0.750  1.00  1.38           H  
ATOM   4494  HA  SER A 277     -45.247 -30.131   2.764  1.00  1.38           H  
ATOM   4495 1HB  SER A 277     -45.123 -31.671   0.885  1.00  1.38           H  
ATOM   4496 2HB  SER A 277     -46.621 -30.767   0.803  1.00  1.38           H  
ATOM   4497  HG  SER A 277     -45.821 -30.725  -1.185  1.00  1.38           H  
ATOM   4498  N   ASP A 278     -42.817 -30.611   2.059  1.00  1.18           N  
ATOM   4499  CA  ASP A 278     -41.379 -30.637   1.875  1.00  1.18           C  
ATOM   4500  C   ASP A 278     -41.043 -30.625   0.393  1.00  1.18           C  
ATOM   4501  O   ASP A 278     -40.073 -29.995  -0.025  1.00  1.18           O  
ATOM   4502  CB  ASP A 278     -40.780 -31.878   2.524  1.00  1.18           C  
ATOM   4503  CG  ASP A 278     -40.800 -31.837   4.047  1.00  1.18           C  
ATOM   4504  OD1 ASP A 278     -41.036 -30.789   4.600  1.00  1.18           O  
ATOM   4505  OD2 ASP A 278     -40.585 -32.862   4.644  1.00  1.18           O  
ATOM   4506  H   ASP A 278     -43.274 -31.376   2.536  1.00  1.18           H  
ATOM   4507  HA  ASP A 278     -40.949 -29.748   2.338  1.00  1.18           H  
ATOM   4508 1HB  ASP A 278     -41.328 -32.760   2.192  1.00  1.18           H  
ATOM   4509 2HB  ASP A 278     -39.750 -31.995   2.193  1.00  1.18           H  
ATOM   4510  N   ALA A 279     -41.862 -31.312  -0.412  1.00  1.02           N  
ATOM   4511  CA  ALA A 279     -41.624 -31.366  -1.846  1.00  1.02           C  
ATOM   4512  C   ALA A 279     -41.695 -29.980  -2.456  1.00  1.02           C  
ATOM   4513  O   ALA A 279     -40.835 -29.603  -3.258  1.00  1.02           O  
ATOM   4514  CB  ALA A 279     -42.652 -32.261  -2.516  1.00  1.02           C  
ATOM   4515  H   ALA A 279     -42.655 -31.797  -0.019  1.00  1.02           H  
ATOM   4516  HA  ALA A 279     -40.624 -31.765  -2.012  1.00  1.02           H  
ATOM   4517 1HB  ALA A 279     -42.454 -32.306  -3.581  1.00  1.02           H  
ATOM   4518 2HB  ALA A 279     -42.597 -33.263  -2.096  1.00  1.02           H  
ATOM   4519 3HB  ALA A 279     -43.652 -31.857  -2.352  1.00  1.02           H  
ATOM   4520  N   ALA A 280     -42.701 -29.189  -2.055  1.00  0.91           N  
ATOM   4521  CA  ALA A 280     -42.804 -27.836  -2.587  1.00  0.91           C  
ATOM   4522  C   ALA A 280     -41.611 -27.007  -2.149  1.00  0.91           C  
ATOM   4523  O   ALA A 280     -41.051 -26.246  -2.938  1.00  0.91           O  
ATOM   4524  CB  ALA A 280     -44.087 -27.161  -2.137  1.00  0.91           C  
ATOM   4525  H   ALA A 280     -43.404 -29.534  -1.394  1.00  0.91           H  
ATOM   4526  HA  ALA A 280     -42.796 -27.898  -3.675  1.00  0.91           H  
ATOM   4527 1HB  ALA A 280     -44.147 -26.162  -2.559  1.00  0.91           H  
ATOM   4528 2HB  ALA A 280     -44.937 -27.741  -2.466  1.00  0.91           H  
ATOM   4529 3HB  ALA A 280     -44.093 -27.098  -1.046  1.00  0.91           H  
ATOM   4530  N   THR A 281     -41.184 -27.183  -0.896  1.00  0.83           N  
ATOM   4531  CA  THR A 281     -40.071 -26.400  -0.384  1.00  0.83           C  
ATOM   4532  C   THR A 281     -38.795 -26.703  -1.147  1.00  0.83           C  
ATOM   4533  O   THR A 281     -38.075 -25.787  -1.556  1.00  0.83           O  
ATOM   4534  CB  THR A 281     -39.844 -26.655   1.112  1.00  0.83           C  
ATOM   4535  OG1 THR A 281     -41.014 -26.276   1.851  1.00  0.83           O  
ATOM   4536  CG2 THR A 281     -38.648 -25.837   1.595  1.00  0.83           C  
ATOM   4537  H   THR A 281     -41.671 -27.836  -0.277  1.00  0.83           H  
ATOM   4538  HA  THR A 281     -40.298 -25.347  -0.517  1.00  0.83           H  
ATOM   4539  HB  THR A 281     -39.647 -27.714   1.276  1.00  0.83           H  
ATOM   4540  HG1 THR A 281     -41.739 -26.897   1.634  1.00  0.83           H  
ATOM   4541 1HG2 THR A 281     -38.483 -26.019   2.656  1.00  0.83           H  
ATOM   4542 2HG2 THR A 281     -37.763 -26.133   1.034  1.00  0.83           H  
ATOM   4543 3HG2 THR A 281     -38.839 -24.775   1.438  1.00  0.83           H  
ATOM   4544  N   LYS A 282     -38.522 -27.990  -1.360  1.00  0.78           N  
ATOM   4545  CA  LYS A 282     -37.322 -28.392  -2.069  1.00  0.78           C  
ATOM   4546  C   LYS A 282     -37.366 -27.940  -3.519  1.00  0.78           C  
ATOM   4547  O   LYS A 282     -36.354 -27.483  -4.057  1.00  0.78           O  
ATOM   4548  CB  LYS A 282     -37.145 -29.901  -1.988  1.00  0.78           C  
ATOM   4549  CG  LYS A 282     -36.764 -30.408  -0.598  1.00  0.78           C  
ATOM   4550  CD  LYS A 282     -36.640 -31.923  -0.570  1.00  0.78           C  
ATOM   4551  CE  LYS A 282     -36.278 -32.423   0.823  1.00  0.78           C  
ATOM   4552  NZ  LYS A 282     -36.176 -33.910   0.872  1.00  0.78           N  
ATOM   4553  H   LYS A 282     -39.155 -28.703  -0.997  1.00  0.78           H  
ATOM   4554  HA  LYS A 282     -36.466 -27.916  -1.594  1.00  0.78           H  
ATOM   4555 1HB  LYS A 282     -38.087 -30.384  -2.269  1.00  0.78           H  
ATOM   4556 2HB  LYS A 282     -36.385 -30.223  -2.696  1.00  0.78           H  
ATOM   4557 1HG  LYS A 282     -35.813 -29.967  -0.302  1.00  0.78           H  
ATOM   4558 2HG  LYS A 282     -37.525 -30.099   0.117  1.00  0.78           H  
ATOM   4559 1HD  LYS A 282     -37.594 -32.364  -0.868  1.00  0.78           H  
ATOM   4560 2HD  LYS A 282     -35.874 -32.242  -1.275  1.00  0.78           H  
ATOM   4561 1HE  LYS A 282     -35.322 -31.993   1.119  1.00  0.78           H  
ATOM   4562 2HE  LYS A 282     -37.046 -32.099   1.528  1.00  0.78           H  
ATOM   4563 1HZ  LYS A 282     -35.937 -34.202   1.809  1.00  0.78           H  
ATOM   4564 2HZ  LYS A 282     -37.063 -34.317   0.610  1.00  0.78           H  
ATOM   4565 3HZ  LYS A 282     -35.461 -34.221   0.230  1.00  0.78           H  
ATOM   4566  N   HIS A 283     -38.545 -28.019  -4.145  1.00  0.74           N  
ATOM   4567  CA  HIS A 283     -38.688 -27.599  -5.529  1.00  0.74           C  
ATOM   4568  C   HIS A 283     -38.363 -26.117  -5.630  1.00  0.74           C  
ATOM   4569  O   HIS A 283     -37.567 -25.700  -6.472  1.00  0.74           O  
ATOM   4570  CB  HIS A 283     -40.103 -27.875  -6.049  1.00  0.74           C  
ATOM   4571  CG  HIS A 283     -40.271 -27.591  -7.511  1.00  0.74           C  
ATOM   4572  ND1 HIS A 283     -41.506 -27.561  -8.138  1.00  0.74           N  
ATOM   4573  CD2 HIS A 283     -39.355 -27.355  -8.477  1.00  0.74           C  
ATOM   4574  CE1 HIS A 283     -41.334 -27.296  -9.425  1.00  0.74           C  
ATOM   4575  NE2 HIS A 283     -40.041 -27.177  -9.656  1.00  0.74           N  
ATOM   4576  H   HIS A 283     -39.357 -28.413  -3.669  1.00  0.74           H  
ATOM   4577  HA  HIS A 283     -37.981 -28.141  -6.156  1.00  0.74           H  
ATOM   4578 1HB  HIS A 283     -40.364 -28.919  -5.865  1.00  0.74           H  
ATOM   4579 2HB  HIS A 283     -40.813 -27.265  -5.493  1.00  0.74           H  
ATOM   4580  HD2 HIS A 283     -38.271 -27.315  -8.345  1.00  0.74           H  
ATOM   4581  HE1 HIS A 283     -42.128 -27.202 -10.172  1.00  0.74           H  
ATOM   4582  HE2 HIS A 283     -39.619 -26.982 -10.554  1.00  0.74           H  
ATOM   4583  N   LYS A 284     -38.963 -25.313  -4.753  1.00  0.72           N  
ATOM   4584  CA  LYS A 284     -38.709 -23.887  -4.773  1.00  0.72           C  
ATOM   4585  C   LYS A 284     -37.247 -23.595  -4.502  1.00  0.72           C  
ATOM   4586  O   LYS A 284     -36.662 -22.721  -5.139  1.00  0.72           O  
ATOM   4587  CB  LYS A 284     -39.574 -23.198  -3.738  1.00  0.72           C  
ATOM   4588  CG  LYS A 284     -40.995 -23.175  -4.100  1.00  0.72           C  
ATOM   4589  CD  LYS A 284     -41.816 -22.387  -3.119  1.00  0.72           C  
ATOM   4590  CE  LYS A 284     -41.902 -23.114  -1.801  1.00  0.72           C  
ATOM   4591  NZ  LYS A 284     -42.721 -22.393  -0.833  1.00  0.72           N  
ATOM   4592  H   LYS A 284     -39.617 -25.697  -4.069  1.00  0.72           H  
ATOM   4593  HA  LYS A 284     -38.957 -23.499  -5.754  1.00  0.72           H  
ATOM   4594 1HB  LYS A 284     -39.476 -23.712  -2.780  1.00  0.72           H  
ATOM   4595 2HB  LYS A 284     -39.245 -22.166  -3.612  1.00  0.72           H  
ATOM   4596 1HG  LYS A 284     -41.063 -22.721  -5.066  1.00  0.72           H  
ATOM   4597 2HG  LYS A 284     -41.346 -24.180  -4.160  1.00  0.72           H  
ATOM   4598 1HD  LYS A 284     -41.348 -21.419  -2.951  1.00  0.72           H  
ATOM   4599 2HD  LYS A 284     -42.818 -22.225  -3.514  1.00  0.72           H  
ATOM   4600 1HE  LYS A 284     -42.320 -24.105  -1.951  1.00  0.72           H  
ATOM   4601 2HE  LYS A 284     -40.898 -23.212  -1.404  1.00  0.72           H  
ATOM   4602 1HZ  LYS A 284     -42.722 -22.898   0.042  1.00  0.72           H  
ATOM   4603 2HZ  LYS A 284     -42.311 -21.473  -0.707  1.00  0.72           H  
ATOM   4604 3HZ  LYS A 284     -43.663 -22.308  -1.176  1.00  0.72           H  
ATOM   4605  N   ALA A 285     -36.625 -24.336  -3.580  1.00  0.70           N  
ATOM   4606  CA  ALA A 285     -35.223 -24.092  -3.298  1.00  0.70           C  
ATOM   4607  C   ALA A 285     -34.387 -24.325  -4.545  1.00  0.70           C  
ATOM   4608  O   ALA A 285     -33.538 -23.497  -4.873  1.00  0.70           O  
ATOM   4609  CB  ALA A 285     -34.754 -24.987  -2.170  1.00  0.70           C  
ATOM   4610  H   ALA A 285     -37.129 -25.047  -3.049  1.00  0.70           H  
ATOM   4611  HA  ALA A 285     -35.107 -23.053  -3.006  1.00  0.70           H  
ATOM   4612 1HB  ALA A 285     -33.707 -24.795  -1.956  1.00  0.70           H  
ATOM   4613 2HB  ALA A 285     -35.354 -24.795  -1.282  1.00  0.70           H  
ATOM   4614 3HB  ALA A 285     -34.873 -26.025  -2.466  1.00  0.70           H  
ATOM   4615  N   GLU A 286     -34.671 -25.405  -5.289  1.00  0.68           N  
ATOM   4616  CA  GLU A 286     -33.934 -25.682  -6.522  1.00  0.68           C  
ATOM   4617  C   GLU A 286     -34.123 -24.565  -7.536  1.00  0.68           C  
ATOM   4618  O   GLU A 286     -33.170 -24.117  -8.182  1.00  0.68           O  
ATOM   4619  CB  GLU A 286     -34.351 -27.015  -7.150  1.00  0.68           C  
ATOM   4620  CG  GLU A 286     -33.590 -27.325  -8.455  1.00  0.68           C  
ATOM   4621  CD  GLU A 286     -33.890 -28.683  -9.076  1.00  0.68           C  
ATOM   4622  OE1 GLU A 286     -34.604 -29.464  -8.493  1.00  0.68           O  
ATOM   4623  OE2 GLU A 286     -33.407 -28.914 -10.169  1.00  0.68           O  
ATOM   4624  H   GLU A 286     -35.390 -26.060  -4.973  1.00  0.68           H  
ATOM   4625  HA  GLU A 286     -32.872 -25.739  -6.277  1.00  0.68           H  
ATOM   4626 1HB  GLU A 286     -34.180 -27.825  -6.441  1.00  0.68           H  
ATOM   4627 2HB  GLU A 286     -35.421 -26.995  -7.373  1.00  0.68           H  
ATOM   4628 1HG  GLU A 286     -33.842 -26.550  -9.180  1.00  0.68           H  
ATOM   4629 2HG  GLU A 286     -32.520 -27.252  -8.257  1.00  0.68           H  
ATOM   4630  N   ILE A 287     -35.355 -24.082  -7.659  1.00  0.67           N  
ATOM   4631  CA  ILE A 287     -35.636 -23.018  -8.605  1.00  0.67           C  
ATOM   4632  C   ILE A 287     -34.826 -21.780  -8.249  1.00  0.67           C  
ATOM   4633  O   ILE A 287     -34.168 -21.194  -9.114  1.00  0.67           O  
ATOM   4634  CB  ILE A 287     -37.128 -22.670  -8.618  1.00  0.67           C  
ATOM   4635  CG1 ILE A 287     -37.970 -23.830  -9.213  1.00  0.67           C  
ATOM   4636  CG2 ILE A 287     -37.312 -21.415  -9.442  1.00  0.67           C  
ATOM   4637  CD1 ILE A 287     -39.487 -23.702  -8.960  1.00  0.67           C  
ATOM   4638  H   ILE A 287     -36.111 -24.488  -7.103  1.00  0.67           H  
ATOM   4639  HA  ILE A 287     -35.344 -23.348  -9.601  1.00  0.67           H  
ATOM   4640  HB  ILE A 287     -37.471 -22.501  -7.604  1.00  0.67           H  
ATOM   4641 1HG1 ILE A 287     -37.808 -23.844 -10.290  1.00  0.67           H  
ATOM   4642 2HG1 ILE A 287     -37.623 -24.775  -8.800  1.00  0.67           H  
ATOM   4643 1HG2 ILE A 287     -38.349 -21.141  -9.468  1.00  0.67           H  
ATOM   4644 2HG2 ILE A 287     -36.734 -20.607  -8.999  1.00  0.67           H  
ATOM   4645 3HG2 ILE A 287     -36.966 -21.596 -10.459  1.00  0.67           H  
ATOM   4646 1HD1 ILE A 287     -40.015 -24.519  -9.418  1.00  0.67           H  
ATOM   4647 2HD1 ILE A 287     -39.680 -23.718  -7.897  1.00  0.67           H  
ATOM   4648 3HD1 ILE A 287     -39.858 -22.773  -9.376  1.00  0.67           H  
ATOM   4649  N   ILE A 288     -34.812 -21.433  -6.961  1.00  0.67           N  
ATOM   4650  CA  ILE A 288     -34.055 -20.284  -6.510  1.00  0.67           C  
ATOM   4651  C   ILE A 288     -32.556 -20.500  -6.713  1.00  0.67           C  
ATOM   4652  O   ILE A 288     -31.872 -19.596  -7.195  1.00  0.67           O  
ATOM   4653  CB  ILE A 288     -34.386 -19.960  -5.039  1.00  0.67           C  
ATOM   4654  CG1 ILE A 288     -35.872 -19.540  -4.947  1.00  0.67           C  
ATOM   4655  CG2 ILE A 288     -33.483 -18.902  -4.520  1.00  0.67           C  
ATOM   4656  CD1 ILE A 288     -36.204 -18.376  -5.753  1.00  0.67           C  
ATOM   4657  H   ILE A 288     -35.364 -21.970  -6.293  1.00  0.67           H  
ATOM   4658  HA  ILE A 288     -34.354 -19.427  -7.106  1.00  0.67           H  
ATOM   4659  HB  ILE A 288     -34.268 -20.865  -4.437  1.00  0.67           H  
ATOM   4660 1HG1 ILE A 288     -36.494 -20.354  -5.281  1.00  0.67           H  
ATOM   4661 2HG1 ILE A 288     -36.119 -19.309  -3.937  1.00  0.67           H  
ATOM   4662 1HG2 ILE A 288     -33.718 -18.677  -3.484  1.00  0.67           H  
ATOM   4663 2HG2 ILE A 288     -32.461 -19.252  -4.589  1.00  0.67           H  
ATOM   4664 3HG2 ILE A 288     -33.613 -18.020  -5.125  1.00  0.67           H  
ATOM   4665 1HD1 ILE A 288     -37.268 -18.145  -5.640  1.00  0.67           H  
ATOM   4666 2HD1 ILE A 288     -35.608 -17.522  -5.419  1.00  0.67           H  
ATOM   4667 3HD1 ILE A 288     -35.989 -18.595  -6.798  1.00  0.67           H  
ATOM   4668  N   GLU A 289     -32.025 -21.694  -6.427  1.00  0.67           N  
ATOM   4669  CA  GLU A 289     -30.591 -21.878  -6.639  1.00  0.67           C  
ATOM   4670  C   GLU A 289     -30.223 -21.665  -8.101  1.00  0.67           C  
ATOM   4671  O   GLU A 289     -29.203 -21.032  -8.408  1.00  0.67           O  
ATOM   4672  CB  GLU A 289     -30.120 -23.287  -6.235  1.00  0.67           C  
ATOM   4673  CG  GLU A 289     -30.075 -23.590  -4.749  1.00  0.67           C  
ATOM   4674  CD  GLU A 289     -29.634 -25.008  -4.435  1.00  0.67           C  
ATOM   4675  OE1 GLU A 289     -29.459 -25.780  -5.348  1.00  0.67           O  
ATOM   4676  OE2 GLU A 289     -29.465 -25.313  -3.275  1.00  0.67           O  
ATOM   4677  H   GLU A 289     -32.599 -22.438  -6.035  1.00  0.67           H  
ATOM   4678  HA  GLU A 289     -30.064 -21.145  -6.043  1.00  0.67           H  
ATOM   4679 1HB  GLU A 289     -30.781 -24.024  -6.696  1.00  0.67           H  
ATOM   4680 2HB  GLU A 289     -29.121 -23.455  -6.634  1.00  0.67           H  
ATOM   4681 1HG  GLU A 289     -29.370 -22.915  -4.293  1.00  0.67           H  
ATOM   4682 2HG  GLU A 289     -31.053 -23.410  -4.318  1.00  0.67           H  
ATOM   4683  N   ARG A 290     -31.070 -22.162  -9.007  1.00  0.67           N  
ATOM   4684  CA  ARG A 290     -30.822 -22.016 -10.430  1.00  0.67           C  
ATOM   4685  C   ARG A 290     -30.902 -20.562 -10.875  1.00  0.67           C  
ATOM   4686  O   ARG A 290     -30.084 -20.114 -11.677  1.00  0.67           O  
ATOM   4687  CB  ARG A 290     -31.793 -22.874 -11.222  1.00  0.67           C  
ATOM   4688  CG  ARG A 290     -31.517 -24.385 -11.136  1.00  0.67           C  
ATOM   4689  CD  ARG A 290     -32.494 -25.183 -11.926  1.00  0.67           C  
ATOM   4690  NE  ARG A 290     -32.248 -26.624 -11.818  1.00  0.67           N  
ATOM   4691  CZ  ARG A 290     -31.365 -27.318 -12.545  1.00  0.67           C  
ATOM   4692  NH1 ARG A 290     -30.612 -26.730 -13.454  1.00  0.67           N  
ATOM   4693  NH2 ARG A 290     -31.275 -28.606 -12.322  1.00  0.67           N  
ATOM   4694  H   ARG A 290     -31.892 -22.684  -8.693  1.00  0.67           H  
ATOM   4695  HA  ARG A 290     -29.817 -22.379 -10.634  1.00  0.67           H  
ATOM   4696 1HB  ARG A 290     -32.806 -22.705 -10.850  1.00  0.67           H  
ATOM   4697 2HB  ARG A 290     -31.775 -22.581 -12.270  1.00  0.67           H  
ATOM   4698 1HG  ARG A 290     -30.518 -24.592 -11.519  1.00  0.67           H  
ATOM   4699 2HG  ARG A 290     -31.577 -24.706 -10.095  1.00  0.67           H  
ATOM   4700 1HD  ARG A 290     -33.498 -24.984 -11.549  1.00  0.67           H  
ATOM   4701 2HD  ARG A 290     -32.437 -24.904 -12.975  1.00  0.67           H  
ATOM   4702  HE  ARG A 290     -32.788 -27.177 -11.136  1.00  0.67           H  
ATOM   4703 1HH1 ARG A 290     -30.695 -25.736 -13.613  1.00  0.67           H  
ATOM   4704 2HH1 ARG A 290     -29.952 -27.273 -13.991  1.00  0.67           H  
ATOM   4705 1HH2 ARG A 290     -31.893 -29.012 -11.603  1.00  0.67           H  
ATOM   4706 2HH2 ARG A 290     -30.628 -29.177 -12.840  1.00  0.67           H  
ATOM   4707  N   PHE A 291     -31.860 -19.806 -10.344  1.00  0.68           N  
ATOM   4708  CA  PHE A 291     -31.993 -18.398 -10.702  1.00  0.68           C  
ATOM   4709  C   PHE A 291     -30.806 -17.562 -10.219  1.00  0.68           C  
ATOM   4710  O   PHE A 291     -30.297 -16.683 -10.928  1.00  0.68           O  
ATOM   4711  CB  PHE A 291     -33.285 -17.842 -10.151  1.00  0.68           C  
ATOM   4712  CG  PHE A 291     -34.488 -18.308 -10.896  1.00  0.68           C  
ATOM   4713  CD1 PHE A 291     -34.334 -18.915 -12.119  1.00  0.68           C  
ATOM   4714  CD2 PHE A 291     -35.772 -18.120 -10.414  1.00  0.68           C  
ATOM   4715  CE1 PHE A 291     -35.414 -19.317 -12.847  1.00  0.68           C  
ATOM   4716  CE2 PHE A 291     -36.858 -18.532 -11.172  1.00  0.68           C  
ATOM   4717  CZ  PHE A 291     -36.673 -19.119 -12.379  1.00  0.68           C  
ATOM   4718  H   PHE A 291     -32.532 -20.227  -9.699  1.00  0.68           H  
ATOM   4719  HA  PHE A 291     -32.032 -18.326 -11.788  1.00  0.68           H  
ATOM   4720 1HB  PHE A 291     -33.392 -18.123  -9.101  1.00  0.68           H  
ATOM   4721 2HB  PHE A 291     -33.247 -16.783 -10.222  1.00  0.68           H  
ATOM   4722  HD1 PHE A 291     -33.334 -19.070 -12.515  1.00  0.68           H  
ATOM   4723  HD2 PHE A 291     -35.920 -17.642  -9.450  1.00  0.68           H  
ATOM   4724  HE1 PHE A 291     -35.265 -19.787 -13.807  1.00  0.68           H  
ATOM   4725  HE2 PHE A 291     -37.850 -18.395 -10.836  1.00  0.68           H  
ATOM   4726  HZ  PHE A 291     -37.529 -19.428 -12.971  1.00  0.68           H  
ATOM   4727  N   ILE A 292     -30.321 -17.857  -9.021  1.00  0.69           N  
ATOM   4728  CA  ILE A 292     -29.189 -17.117  -8.488  1.00  0.69           C  
ATOM   4729  C   ILE A 292     -27.995 -17.392  -9.406  1.00  0.69           C  
ATOM   4730  O   ILE A 292     -27.277 -16.471  -9.824  1.00  0.69           O  
ATOM   4731  CB  ILE A 292     -28.872 -17.604  -7.071  1.00  0.69           C  
ATOM   4732  CG1 ILE A 292     -29.986 -17.269  -6.124  1.00  0.69           C  
ATOM   4733  CG2 ILE A 292     -27.595 -16.930  -6.560  1.00  0.69           C  
ATOM   4734  CD1 ILE A 292     -29.836 -18.048  -4.885  1.00  0.69           C  
ATOM   4735  H   ILE A 292     -30.765 -18.584  -8.457  1.00  0.69           H  
ATOM   4736  HA  ILE A 292     -29.410 -16.054  -8.487  1.00  0.69           H  
ATOM   4737  HB  ILE A 292     -28.748 -18.690  -7.080  1.00  0.69           H  
ATOM   4738 1HG1 ILE A 292     -29.950 -16.212  -5.876  1.00  0.69           H  
ATOM   4739 2HG1 ILE A 292     -30.942 -17.480  -6.578  1.00  0.69           H  
ATOM   4740 1HG2 ILE A 292     -27.372 -17.283  -5.553  1.00  0.69           H  
ATOM   4741 2HG2 ILE A 292     -26.764 -17.174  -7.221  1.00  0.69           H  
ATOM   4742 3HG2 ILE A 292     -27.741 -15.855  -6.539  1.00  0.69           H  
ATOM   4743 1HD1 ILE A 292     -30.609 -17.834  -4.185  1.00  0.69           H  
ATOM   4744 2HD1 ILE A 292     -29.873 -19.099  -5.126  1.00  0.69           H  
ATOM   4745 3HD1 ILE A 292     -28.889 -17.808  -4.472  1.00  0.69           H  
ATOM   4746  N   ALA A 293     -27.784 -18.684  -9.724  1.00  0.70           N  
ATOM   4747  CA  ALA A 293     -26.698 -19.108 -10.599  1.00  0.70           C  
ATOM   4748  C   ALA A 293     -26.819 -18.528 -12.015  1.00  0.70           C  
ATOM   4749  O   ALA A 293     -25.820 -18.096 -12.598  1.00  0.70           O  
ATOM   4750  CB  ALA A 293     -26.677 -20.626 -10.672  1.00  0.70           C  
ATOM   4751  H   ALA A 293     -28.397 -19.405  -9.338  1.00  0.70           H  
ATOM   4752  HA  ALA A 293     -25.763 -18.756 -10.167  1.00  0.70           H  
ATOM   4753 1HB  ALA A 293     -25.847 -20.950 -11.296  1.00  0.70           H  
ATOM   4754 2HB  ALA A 293     -26.564 -21.036  -9.667  1.00  0.70           H  
ATOM   4755 3HB  ALA A 293     -27.614 -20.979 -11.100  1.00  0.70           H  
ATOM   4756  N   ARG A 294     -28.040 -18.485 -12.561  1.00  0.71           N  
ATOM   4757  CA  ARG A 294     -28.283 -17.947 -13.899  1.00  0.71           C  
ATOM   4758  C   ARG A 294     -27.910 -16.484 -13.991  1.00  0.71           C  
ATOM   4759  O   ARG A 294     -27.318 -16.039 -14.977  1.00  0.71           O  
ATOM   4760  CB  ARG A 294     -29.743 -18.117 -14.313  1.00  0.71           C  
ATOM   4761  CG  ARG A 294     -30.071 -17.592 -15.711  1.00  0.71           C  
ATOM   4762  CD  ARG A 294     -31.471 -17.918 -16.172  1.00  0.71           C  
ATOM   4763  NE  ARG A 294     -31.760 -17.229 -17.433  1.00  0.71           N  
ATOM   4764  CZ  ARG A 294     -32.858 -17.377 -18.218  1.00  0.71           C  
ATOM   4765  NH1 ARG A 294     -33.843 -18.207 -17.930  1.00  0.71           N  
ATOM   4766  NH2 ARG A 294     -32.941 -16.665 -19.329  1.00  0.71           N  
ATOM   4767  H   ARG A 294     -28.828 -18.868 -12.050  1.00  0.71           H  
ATOM   4768  HA  ARG A 294     -27.666 -18.503 -14.604  1.00  0.71           H  
ATOM   4769 1HB  ARG A 294     -30.015 -19.171 -14.268  1.00  0.71           H  
ATOM   4770 2HB  ARG A 294     -30.380 -17.587 -13.603  1.00  0.71           H  
ATOM   4771 1HG  ARG A 294     -29.964 -16.506 -15.709  1.00  0.71           H  
ATOM   4772 2HG  ARG A 294     -29.369 -18.020 -16.427  1.00  0.71           H  
ATOM   4773 1HD  ARG A 294     -31.564 -18.991 -16.337  1.00  0.71           H  
ATOM   4774 2HD  ARG A 294     -32.188 -17.606 -15.430  1.00  0.71           H  
ATOM   4775  HE  ARG A 294     -31.063 -16.569 -17.752  1.00  0.71           H  
ATOM   4776 1HH1 ARG A 294     -33.859 -18.802 -17.090  1.00  0.71           H  
ATOM   4777 2HH1 ARG A 294     -34.624 -18.287 -18.571  1.00  0.71           H  
ATOM   4778 1HH2 ARG A 294     -32.200 -16.025 -19.578  1.00  0.71           H  
ATOM   4779 2HH2 ARG A 294     -33.747 -16.764 -19.933  1.00  0.71           H  
ATOM   4780  N   THR A 295     -28.258 -15.738 -12.950  1.00  0.72           N  
ATOM   4781  CA  THR A 295     -27.997 -14.316 -12.896  1.00  0.72           C  
ATOM   4782  C   THR A 295     -26.600 -13.975 -12.370  1.00  0.72           C  
ATOM   4783  O   THR A 295     -26.147 -12.838 -12.514  1.00  0.72           O  
ATOM   4784  CB  THR A 295     -29.073 -13.633 -12.038  1.00  0.72           C  
ATOM   4785  OG1 THR A 295     -29.061 -14.174 -10.715  1.00  0.72           O  
ATOM   4786  CG2 THR A 295     -30.441 -13.850 -12.640  1.00  0.72           C  
ATOM   4787  H   THR A 295     -28.764 -16.168 -12.173  1.00  0.72           H  
ATOM   4788  HA  THR A 295     -28.074 -13.921 -13.908  1.00  0.72           H  
ATOM   4789  HB  THR A 295     -28.865 -12.569 -11.985  1.00  0.72           H  
ATOM   4790  HG1 THR A 295     -29.347 -15.121 -10.756  1.00  0.72           H  
ATOM   4791 1HG2 THR A 295     -31.174 -13.353 -12.017  1.00  0.72           H  
ATOM   4792 2HG2 THR A 295     -30.467 -13.437 -13.641  1.00  0.72           H  
ATOM   4793 3HG2 THR A 295     -30.661 -14.913 -12.685  1.00  0.72           H  
ATOM   4794  N   GLN A 296     -25.906 -14.959 -11.777  1.00  0.73           N  
ATOM   4795  CA  GLN A 296     -24.575 -14.766 -11.198  1.00  0.73           C  
ATOM   4796  C   GLN A 296     -24.591 -13.608 -10.222  1.00  0.73           C  
ATOM   4797  O   GLN A 296     -23.713 -12.742 -10.242  1.00  0.73           O  
ATOM   4798  CB  GLN A 296     -23.523 -14.508 -12.296  1.00  0.73           C  
ATOM   4799  CG  GLN A 296     -23.247 -15.693 -13.218  1.00  0.73           C  
ATOM   4800  CD  GLN A 296     -22.390 -16.785 -12.545  1.00  0.73           C  
ATOM   4801  OE1 GLN A 296     -21.187 -16.583 -12.320  1.00  0.73           O  
ATOM   4802  NE2 GLN A 296     -22.996 -17.917 -12.220  1.00  0.73           N  
ATOM   4803  H   GLN A 296     -26.347 -15.867 -11.661  1.00  0.73           H  
ATOM   4804  HA  GLN A 296     -24.307 -15.670 -10.651  1.00  0.73           H  
ATOM   4805 1HB  GLN A 296     -23.831 -13.671 -12.916  1.00  0.73           H  
ATOM   4806 2HB  GLN A 296     -22.583 -14.229 -11.827  1.00  0.73           H  
ATOM   4807 1HG  GLN A 296     -24.206 -16.142 -13.501  1.00  0.73           H  
ATOM   4808 2HG  GLN A 296     -22.725 -15.341 -14.106  1.00  0.73           H  
ATOM   4809 1HE2 GLN A 296     -22.485 -18.653 -11.781  1.00  0.73           H  
ATOM   4810 2HE2 GLN A 296     -23.996 -18.028 -12.407  1.00  0.73           H  
ATOM   4811  N   ALA A 297     -25.593 -13.611  -9.351  1.00  0.73           N  
ATOM   4812  CA  ALA A 297     -25.747 -12.543  -8.374  1.00  0.73           C  
ATOM   4813  C   ALA A 297     -24.566 -12.470  -7.420  1.00  0.73           C  
ATOM   4814  O   ALA A 297     -24.044 -13.506  -7.004  1.00  0.73           O  
ATOM   4815  CB  ALA A 297     -27.018 -12.762  -7.592  1.00  0.73           C  
ATOM   4816  H   ALA A 297     -26.268 -14.382  -9.403  1.00  0.73           H  
ATOM   4817  HA  ALA A 297     -25.807 -11.597  -8.913  1.00  0.73           H  
ATOM   4818 1HB  ALA A 297     -27.145 -11.942  -6.886  1.00  0.73           H  
ATOM   4819 2HB  ALA A 297     -27.852 -12.787  -8.284  1.00  0.73           H  
ATOM   4820 3HB  ALA A 297     -26.960 -13.700  -7.056  1.00  0.73           H  
ATOM   4821  N   LYS A 298     -24.166 -11.253  -7.030  1.00  0.73           N  
ATOM   4822  CA  LYS A 298     -23.102 -11.109  -6.050  1.00  0.73           C  
ATOM   4823  C   LYS A 298     -23.744 -10.626  -4.761  1.00  0.73           C  
ATOM   4824  O   LYS A 298     -23.376 -11.063  -3.668  1.00  0.73           O  
ATOM   4825  CB  LYS A 298     -22.038 -10.136  -6.555  1.00  0.73           C  
ATOM   4826  CG  LYS A 298     -21.401 -10.552  -7.898  1.00  0.73           C  
ATOM   4827  CD  LYS A 298     -20.642 -11.873  -7.800  1.00  0.73           C  
ATOM   4828  CE  LYS A 298     -19.991 -12.236  -9.134  1.00  0.73           C  
ATOM   4829  NZ  LYS A 298     -19.230 -13.523  -9.061  1.00  0.73           N  
ATOM   4830  H   LYS A 298     -24.581 -10.391  -7.399  1.00  0.73           H  
ATOM   4831  HA  LYS A 298     -22.641 -12.080  -5.864  1.00  0.73           H  
ATOM   4832 1HB  LYS A 298     -22.485  -9.147  -6.686  1.00  0.73           H  
ATOM   4833 2HB  LYS A 298     -21.246 -10.041  -5.815  1.00  0.73           H  
ATOM   4834 1HG  LYS A 298     -22.195 -10.659  -8.645  1.00  0.73           H  
ATOM   4835 2HG  LYS A 298     -20.721  -9.772  -8.232  1.00  0.73           H  
ATOM   4836 1HD  LYS A 298     -19.873 -11.801  -7.031  1.00  0.73           H  
ATOM   4837 2HD  LYS A 298     -21.340 -12.668  -7.524  1.00  0.73           H  
ATOM   4838 1HE  LYS A 298     -20.776 -12.335  -9.889  1.00  0.73           H  
ATOM   4839 2HE  LYS A 298     -19.312 -11.439  -9.432  1.00  0.73           H  
ATOM   4840 1HZ  LYS A 298     -18.829 -13.727  -9.965  1.00  0.73           H  
ATOM   4841 2HZ  LYS A 298     -18.494 -13.445  -8.373  1.00  0.73           H  
ATOM   4842 3HZ  LYS A 298     -19.860 -14.268  -8.797  1.00  0.73           H  
ATOM   4843  N   LEU A 299     -24.746  -9.754  -4.911  1.00  0.72           N  
ATOM   4844  CA  LEU A 299     -25.507  -9.240  -3.772  1.00  0.72           C  
ATOM   4845  C   LEU A 299     -27.007  -9.438  -3.979  1.00  0.72           C  
ATOM   4846  O   LEU A 299     -27.589  -8.945  -4.965  1.00  0.72           O  
ATOM   4847  CB  LEU A 299     -25.218  -7.759  -3.518  1.00  0.72           C  
ATOM   4848  CG  LEU A 299     -26.053  -7.137  -2.366  1.00  0.72           C  
ATOM   4849  CD1 LEU A 299     -25.701  -7.828  -1.049  1.00  0.72           C  
ATOM   4850  CD2 LEU A 299     -25.764  -5.660  -2.276  1.00  0.72           C  
ATOM   4851  H   LEU A 299     -24.945  -9.406  -5.854  1.00  0.72           H  
ATOM   4852  HA  LEU A 299     -25.216  -9.799  -2.883  1.00  0.72           H  
ATOM   4853 1HB  LEU A 299     -24.164  -7.648  -3.265  1.00  0.72           H  
ATOM   4854 2HB  LEU A 299     -25.417  -7.195  -4.434  1.00  0.72           H  
ATOM   4855  HG  LEU A 299     -27.116  -7.288  -2.561  1.00  0.72           H  
ATOM   4856 1HD1 LEU A 299     -26.283  -7.394  -0.256  1.00  0.72           H  
ATOM   4857 2HD1 LEU A 299     -25.922  -8.887  -1.120  1.00  0.72           H  
ATOM   4858 3HD1 LEU A 299     -24.643  -7.691  -0.838  1.00  0.72           H  
ATOM   4859 1HD2 LEU A 299     -26.353  -5.213  -1.474  1.00  0.72           H  
ATOM   4860 2HD2 LEU A 299     -24.706  -5.507  -2.072  1.00  0.72           H  
ATOM   4861 3HD2 LEU A 299     -26.009  -5.177  -3.210  1.00  0.72           H  
ATOM   4862  N   VAL A 300     -27.629 -10.137  -3.027  1.00  0.71           N  
ATOM   4863  CA  VAL A 300     -29.045 -10.422  -3.117  1.00  0.71           C  
ATOM   4864  C   VAL A 300     -29.841  -9.795  -1.965  1.00  0.71           C  
ATOM   4865  O   VAL A 300     -29.453  -9.893  -0.799  1.00  0.71           O  
ATOM   4866  CB  VAL A 300     -29.295 -11.927  -3.095  1.00  0.71           C  
ATOM   4867  CG1 VAL A 300     -30.795 -12.197  -3.242  1.00  0.71           C  
ATOM   4868  CG2 VAL A 300     -28.452 -12.623  -4.164  1.00  0.71           C  
ATOM   4869  H   VAL A 300     -27.087 -10.521  -2.254  1.00  0.71           H  
ATOM   4870  HA  VAL A 300     -29.399 -10.028  -4.053  1.00  0.71           H  
ATOM   4871  HB  VAL A 300     -29.022 -12.298  -2.129  1.00  0.71           H  
ATOM   4872 1HG1 VAL A 300     -30.973 -13.241  -3.194  1.00  0.71           H  
ATOM   4873 2HG1 VAL A 300     -31.351 -11.718  -2.446  1.00  0.71           H  
ATOM   4874 3HG1 VAL A 300     -31.141 -11.817  -4.204  1.00  0.71           H  
ATOM   4875 1HG2 VAL A 300     -28.630 -13.690  -4.136  1.00  0.71           H  
ATOM   4876 2HG2 VAL A 300     -28.714 -12.257  -5.113  1.00  0.71           H  
ATOM   4877 3HG2 VAL A 300     -27.394 -12.425  -3.981  1.00  0.71           H  
ATOM   4878  N   TRP A 301     -30.945  -9.154  -2.315  1.00  0.71           N  
ATOM   4879  CA  TRP A 301     -31.866  -8.524  -1.367  1.00  0.71           C  
ATOM   4880  C   TRP A 301     -33.159  -9.348  -1.246  1.00  0.71           C  
ATOM   4881  O   TRP A 301     -33.962  -9.375  -2.171  1.00  0.71           O  
ATOM   4882  CB  TRP A 301     -32.108  -7.111  -1.877  1.00  0.71           C  
ATOM   4883  CG  TRP A 301     -33.006  -6.235  -1.158  1.00  0.71           C  
ATOM   4884  CD1 TRP A 301     -33.902  -6.537  -0.236  1.00  0.71           C  
ATOM   4885  CD2 TRP A 301     -33.062  -4.812  -1.312  1.00  0.71           C  
ATOM   4886  NE1 TRP A 301     -34.528  -5.394   0.199  1.00  0.71           N  
ATOM   4887  CE2 TRP A 301     -34.028  -4.350  -0.434  1.00  0.71           C  
ATOM   4888  CE3 TRP A 301     -32.378  -3.909  -2.104  1.00  0.71           C  
ATOM   4889  CZ2 TRP A 301     -34.328  -3.036  -0.314  1.00  0.71           C  
ATOM   4890  CZ3 TRP A 301     -32.677  -2.583  -1.980  1.00  0.71           C  
ATOM   4891  CH2 TRP A 301     -33.629  -2.163  -1.103  1.00  0.71           C  
ATOM   4892  H   TRP A 301     -31.162  -9.123  -3.314  1.00  0.71           H  
ATOM   4893  HA  TRP A 301     -31.389  -8.478  -0.386  1.00  0.71           H  
ATOM   4894 1HB  TRP A 301     -31.154  -6.607  -1.912  1.00  0.71           H  
ATOM   4895 2HB  TRP A 301     -32.462  -7.177  -2.886  1.00  0.71           H  
ATOM   4896  HD1 TRP A 301     -34.114  -7.536   0.131  1.00  0.71           H  
ATOM   4897  HE1 TRP A 301     -35.246  -5.347   0.909  1.00  0.71           H  
ATOM   4898  HE3 TRP A 301     -31.620  -4.241  -2.805  1.00  0.71           H  
ATOM   4899  HZ2 TRP A 301     -35.088  -2.674   0.376  1.00  0.71           H  
ATOM   4900  HZ3 TRP A 301     -32.135  -1.872  -2.607  1.00  0.71           H  
ATOM   4901  HH2 TRP A 301     -33.846  -1.101  -1.036  1.00  0.71           H  
ATOM   4902  N   ASP A 302     -33.333 -10.059  -0.125  1.00  0.71           N  
ATOM   4903  CA  ASP A 302     -34.483 -10.959   0.071  1.00  0.71           C  
ATOM   4904  C   ASP A 302     -35.637 -10.313   0.842  1.00  0.71           C  
ATOM   4905  O   ASP A 302     -35.603 -10.274   2.072  1.00  0.71           O  
ATOM   4906  CB  ASP A 302     -34.004 -12.230   0.821  1.00  0.71           C  
ATOM   4907  CG  ASP A 302     -35.026 -13.379   1.076  1.00  0.71           C  
ATOM   4908  OD1 ASP A 302     -36.129 -13.305   0.626  1.00  0.71           O  
ATOM   4909  OD2 ASP A 302     -34.667 -14.308   1.805  1.00  0.71           O  
ATOM   4910  H   ASP A 302     -32.637  -9.985   0.618  1.00  0.71           H  
ATOM   4911  HA  ASP A 302     -34.865 -11.229  -0.895  1.00  0.71           H  
ATOM   4912 1HB  ASP A 302     -33.173 -12.664   0.257  1.00  0.71           H  
ATOM   4913 2HB  ASP A 302     -33.594 -11.935   1.776  1.00  0.71           H  
ATOM   4914  N   MET A 303     -36.661  -9.805   0.142  1.00  0.71           N  
ATOM   4915  CA  MET A 303     -37.766  -9.142   0.835  1.00  0.71           C  
ATOM   4916  C   MET A 303     -38.906 -10.125   1.075  1.00  0.71           C  
ATOM   4917  O   MET A 303     -39.312 -10.853   0.169  1.00  0.71           O  
ATOM   4918  CB  MET A 303     -38.269  -7.937   0.055  1.00  0.71           C  
ATOM   4919  CG  MET A 303     -37.300  -6.879  -0.120  1.00  0.71           C  
ATOM   4920  SD  MET A 303     -37.992  -5.399  -0.841  1.00  0.71           S  
ATOM   4921  CE  MET A 303     -38.327  -5.964  -2.459  1.00  0.71           C  
ATOM   4922  H   MET A 303     -36.683  -9.872  -0.877  1.00  0.71           H  
ATOM   4923  HA  MET A 303     -37.417  -8.801   1.809  1.00  0.71           H  
ATOM   4924 1HB  MET A 303     -38.592  -8.255  -0.937  1.00  0.71           H  
ATOM   4925 2HB  MET A 303     -39.099  -7.517   0.567  1.00  0.71           H  
ATOM   4926 1HG  MET A 303     -36.869  -6.640   0.844  1.00  0.71           H  
ATOM   4927 2HG  MET A 303     -36.524  -7.249  -0.784  1.00  0.71           H  
ATOM   4928 1HE  MET A 303     -38.732  -5.151  -3.038  1.00  0.71           H  
ATOM   4929 2HE  MET A 303     -37.418  -6.299  -2.901  1.00  0.71           H  
ATOM   4930 3HE  MET A 303     -39.036  -6.790  -2.426  1.00  0.71           H  
ATOM   4931  N   GLY A 304     -39.440 -10.130   2.297  1.00  0.72           N  
ATOM   4932  CA  GLY A 304     -40.493 -11.075   2.652  1.00  0.72           C  
ATOM   4933  C   GLY A 304     -39.810 -12.402   2.970  1.00  0.72           C  
ATOM   4934  O   GLY A 304     -40.416 -13.479   2.957  1.00  0.72           O  
ATOM   4935  H   GLY A 304     -39.044  -9.527   3.015  1.00  0.72           H  
ATOM   4936 1HA  GLY A 304     -41.046 -10.716   3.520  1.00  0.72           H  
ATOM   4937 2HA  GLY A 304     -41.192 -11.194   1.826  1.00  0.72           H  
ATOM   4938  N   GLY A 305     -38.517 -12.306   3.276  1.00  0.73           N
[truncated: 218,620 more chars]
