# Supplementary material for: Pan-kinome of Legionella expanded by a bioinformatics survey
Source: Sci Rep. 2022 Dec 16;12:21782. doi: 10.1038/s41598-022-26109-x (PMC9758233; doi:10.1038/s41598-022-26109-x)
Supplement: Supplementary file 9 — Supplementary Information 9. [file 41598_2022_26109_MOESM9_ESM.zip › S15 - Data - 3D structure models of novel kinases/pdb - whole proteins - RoseTTAFold/Lfee_0407.pdb]

PFRMAT TS
TARGET KTD03661_1
AUTHOR BAKER-ROBETTA
METHOD    ROSETTA provides both ab initio and
METHOD    comparative models of protein domains.
METHOD    Comparative models are built from structures
METHOD    detected and aligned by HHSEARCH, SPARKS, and
METHOD    Raptor. Loop regions are assembled from fragments and 
METHOD    optimized to fit the aligned template structures.
METHOD    De novo models are built using the Rosetta de
METHOD    novo protocol.  The procedure is fully automated.
MODEL     1
PARENT N/A
REMARK PARENT    N/A
REMARK PARSRC    RoseTTAFold
REMARK SCORE     0.00
ATOM      1  N   MET A   1       0.496   0.023  -0.666  1.00  4.02           N  
ATOM      2  CA  MET A   1       1.936   0.205  -0.795  1.00  4.02           C  
ATOM      3  C   MET A   1       2.314   1.670  -0.664  1.00  4.02           C  
ATOM      4  O   MET A   1       1.578   2.556  -1.101  1.00  4.02           O  
ATOM      5  CB  MET A   1       2.427  -0.346  -2.132  1.00  4.02           C  
ATOM      6  CG  MET A   1       2.174  -1.838  -2.340  1.00  4.02           C  
ATOM      7  SD  MET A   1       3.001  -2.868  -1.105  1.00  4.02           S  
ATOM      8  CE  MET A   1       4.722  -2.615  -1.544  1.00  4.02           C  
ATOM      9 1H   MET A   1       0.305  -0.868  -0.232  1.00  4.02           H  
ATOM     10 2H   MET A   1       0.118   0.766  -0.095  1.00  4.02           H  
ATOM     11 3H   MET A   1       0.070   0.053  -1.581  1.00  4.02           H  
ATOM     12  HA  MET A   1       2.429  -0.336   0.012  1.00  4.02           H  
ATOM     13 1HB  MET A   1       1.941   0.193  -2.943  1.00  4.02           H  
ATOM     14 2HB  MET A   1       3.501  -0.165  -2.223  1.00  4.02           H  
ATOM     15 1HG  MET A   1       1.104  -2.035  -2.292  1.00  4.02           H  
ATOM     16 2HG  MET A   1       2.530  -2.133  -3.327  1.00  4.02           H  
ATOM     17 1HE  MET A   1       5.358  -3.189  -0.870  1.00  4.02           H  
ATOM     18 2HE  MET A   1       4.888  -2.948  -2.571  1.00  4.02           H  
ATOM     19 3HE  MET A   1       4.968  -1.554  -1.462  1.00  4.02           H  
ATOM     20  N   SER A   2       3.457   1.924  -0.043  1.00  3.31           N  
ATOM     21  CA  SER A   2       3.940   3.289   0.132  1.00  3.31           C  
ATOM     22  C   SER A   2       4.541   3.811  -1.161  1.00  3.31           C  
ATOM     23  O   SER A   2       4.836   3.030  -2.067  1.00  3.31           O  
ATOM     24  CB  SER A   2       5.001   3.341   1.213  1.00  3.31           C  
ATOM     25  OG  SER A   2       6.177   2.691   0.792  1.00  3.31           O  
ATOM     26  H   SER A   2       4.019   1.161   0.307  1.00  3.31           H  
ATOM     27  HA  SER A   2       3.101   3.930   0.410  1.00  3.31           H  
ATOM     28 1HB  SER A   2       5.226   4.380   1.453  1.00  3.31           H  
ATOM     29 2HB  SER A   2       4.624   2.868   2.117  1.00  3.31           H  
ATOM     30  HG  SER A   2       6.501   3.218   0.034  1.00  3.31           H  
ATOM     31  N   LYS A   3       4.761   5.119  -1.223  1.00  2.69           N  
ATOM     32  CA  LYS A   3       5.439   5.734  -2.356  1.00  2.69           C  
ATOM     33  C   LYS A   3       6.935   5.645  -2.119  1.00  2.69           C  
ATOM     34  O   LYS A   3       7.360   5.502  -0.970  1.00  2.69           O  
ATOM     35  CB  LYS A   3       4.996   7.182  -2.543  1.00  2.69           C  
ATOM     36  CG  LYS A   3       3.524   7.330  -2.925  1.00  2.69           C  
ATOM     37  CD  LYS A   3       3.135   8.788  -3.132  1.00  2.69           C  
ATOM     38  CE  LYS A   3       1.665   8.917  -3.525  1.00  2.69           C  
ATOM     39  NZ  LYS A   3       1.263  10.337  -3.721  1.00  2.69           N  
ATOM     40  H   LYS A   3       4.463   5.703  -0.456  1.00  2.69           H  
ATOM     41  HA  LYS A   3       5.203   5.172  -3.261  1.00  2.69           H  
ATOM     42 1HB  LYS A   3       5.166   7.739  -1.622  1.00  2.69           H  
ATOM     43 2HB  LYS A   3       5.600   7.649  -3.324  1.00  2.69           H  
ATOM     44 1HG  LYS A   3       3.335   6.780  -3.848  1.00  2.69           H  
ATOM     45 2HG  LYS A   3       2.902   6.903  -2.139  1.00  2.69           H  
ATOM     46 1HD  LYS A   3       3.307   9.346  -2.211  1.00  2.69           H  
ATOM     47 2HD  LYS A   3       3.750   9.222  -3.920  1.00  2.69           H  
ATOM     48 1HE  LYS A   3       1.497   8.371  -4.452  1.00  2.69           H  
ATOM     49 2HE  LYS A   3       1.047   8.480  -2.740  1.00  2.69           H  
ATOM     50 1HZ  LYS A   3       0.287  10.378  -3.980  1.00  2.69           H  
ATOM     51 2HZ  LYS A   3       1.405  10.850  -2.862  1.00  2.69           H  
ATOM     52 3HZ  LYS A   3       1.823  10.747  -4.454  1.00  2.69           H  
ATOM     53  N   THR A   4       7.724   5.728  -3.185  1.00  2.21           N  
ATOM     54  CA  THR A   4       9.175   5.674  -3.045  1.00  2.21           C  
ATOM     55  C   THR A   4       9.820   6.990  -3.437  1.00  2.21           C  
ATOM     56  O   THR A   4       9.505   7.541  -4.497  1.00  2.21           O  
ATOM     57  CB  THR A   4       9.753   4.572  -3.935  1.00  2.21           C  
ATOM     58  OG1 THR A   4       9.187   3.317  -3.562  1.00  2.21           O  
ATOM     59  CG2 THR A   4      11.238   4.506  -3.782  1.00  2.21           C  
ATOM     60  H   THR A   4       7.316   5.834  -4.102  1.00  2.21           H  
ATOM     61  HA  THR A   4       9.426   5.465  -2.005  1.00  2.21           H  
ATOM     62  HB  THR A   4       9.509   4.775  -4.976  1.00  2.21           H  
ATOM     63  HG1 THR A   4       9.263   3.206  -2.610  1.00  2.21           H  
ATOM     64 1HG2 THR A   4      11.592   3.709  -4.421  1.00  2.21           H  
ATOM     65 2HG2 THR A   4      11.690   5.447  -4.082  1.00  2.21           H  
ATOM     66 3HG2 THR A   4      11.498   4.296  -2.746  1.00  2.21           H  
ATOM     67  N   LYS A   5      10.720   7.495  -2.590  1.00  1.91           N  
ATOM     68  CA  LYS A   5      11.390   8.751  -2.908  1.00  1.91           C  
ATOM     69  C   LYS A   5      12.914   8.692  -2.710  1.00  1.91           C  
ATOM     70  O   LYS A   5      13.383   8.070  -1.764  1.00  1.91           O  
ATOM     71  CB  LYS A   5      10.839   9.860  -2.010  1.00  1.91           C  
ATOM     72  CG  LYS A   5       9.350  10.163  -2.214  1.00  1.91           C  
ATOM     73  CD  LYS A   5       8.887  11.319  -1.344  1.00  1.91           C  
ATOM     74  CE  LYS A   5       7.403  11.604  -1.549  1.00  1.91           C  
ATOM     75  NZ  LYS A   5       6.932  12.735  -0.701  1.00  1.91           N  
ATOM     76  H   LYS A   5      10.926   6.983  -1.728  1.00  1.91           H  
ATOM     77  HA  LYS A   5      11.142   8.997  -3.929  1.00  1.91           H  
ATOM     78 1HB  LYS A   5      10.986   9.584  -0.964  1.00  1.91           H  
ATOM     79 2HB  LYS A   5      11.401  10.781  -2.185  1.00  1.91           H  
ATOM     80 1HG  LYS A   5       9.168  10.403  -3.264  1.00  1.91           H  
ATOM     81 2HG  LYS A   5       8.760   9.283  -1.957  1.00  1.91           H  
ATOM     82 1HD  LYS A   5       9.059  11.078  -0.294  1.00  1.91           H  
ATOM     83 2HD  LYS A   5       9.460  12.212  -1.593  1.00  1.91           H  
ATOM     84 1HE  LYS A   5       7.230  11.851  -2.596  1.00  1.91           H  
ATOM     85 2HE  LYS A   5       6.828  10.710  -1.299  1.00  1.91           H  
ATOM     86 1HZ  LYS A   5       5.949  12.895  -0.865  1.00  1.91           H  
ATOM     87 2HZ  LYS A   5       7.079  12.510   0.273  1.00  1.91           H  
ATOM     88 3HZ  LYS A   5       7.451  13.570  -0.935  1.00  1.91           H  
ATOM     89  N   PRO A   6      13.724   9.338  -3.568  1.00  1.76           N  
ATOM     90  CA  PRO A   6      15.155   9.541  -3.376  1.00  1.76           C  
ATOM     91  C   PRO A   6      15.356  10.337  -2.096  1.00  1.76           C  
ATOM     92  O   PRO A   6      14.502  11.147  -1.737  1.00  1.76           O  
ATOM     93  CB  PRO A   6      15.563  10.342  -4.616  1.00  1.76           C  
ATOM     94  CG  PRO A   6      14.518   9.992  -5.658  1.00  1.76           C  
ATOM     95  CD  PRO A   6      13.226   9.800  -4.880  1.00  1.76           C  
ATOM     96  HA  PRO A   6      15.676   8.576  -3.330  1.00  1.76           H  
ATOM     97 1HB  PRO A   6      15.591  11.413  -4.379  1.00  1.76           H  
ATOM     98 2HB  PRO A   6      16.584  10.055  -4.918  1.00  1.76           H  
ATOM     99 1HG  PRO A   6      14.448  10.797  -6.407  1.00  1.76           H  
ATOM    100 2HG  PRO A   6      14.822   9.084  -6.200  1.00  1.76           H  
ATOM    101 1HD  PRO A   6      12.668  10.744  -4.782  1.00  1.76           H  
ATOM    102 2HD  PRO A   6      12.655   9.014  -5.399  1.00  1.76           H  
ATOM    103  N   CYS A   7      16.467  10.123  -1.403  1.00  1.75           N  
ATOM    104  CA  CYS A   7      17.348  10.381  -0.272  1.00  1.75           C  
ATOM    105  C   CYS A   7      18.751  10.867  -0.627  1.00  1.75           C  
ATOM    106  O   CYS A   7      19.149  11.941  -0.178  1.00  1.75           O  
ATOM    107  CB  CYS A   7      17.475   9.118   0.558  1.00  1.75           C  
ATOM    108  SG  CYS A   7      18.519   9.250   1.996  1.00  1.75           S  
ATOM    109  H   CYS A   7      15.973  10.826  -0.874  1.00  1.75           H  
ATOM    110  HA  CYS A   7      16.873  11.145   0.343  1.00  1.75           H  
ATOM    111 1HB  CYS A   7      16.517   8.826   0.882  1.00  1.75           H  
ATOM    112 2HB  CYS A   7      17.856   8.333  -0.059  1.00  1.75           H  
ATOM    113  HG  CYS A   7      19.595   9.667   1.326  1.00  1.75           H  
ATOM    114  N   ASP A   8      19.505  10.095  -1.416  1.00  1.85           N  
ATOM    115  CA  ASP A   8      20.882  10.516  -1.718  1.00  1.85           C  
ATOM    116  C   ASP A   8      21.549   9.682  -2.818  1.00  1.85           C  
ATOM    117  O   ASP A   8      21.022   8.660  -3.257  1.00  1.85           O  
ATOM    118  CB  ASP A   8      21.749  10.471  -0.434  1.00  1.85           C  
ATOM    119  CG  ASP A   8      22.965  11.444  -0.451  1.00  1.85           C  
ATOM    120  OD1 ASP A   8      23.170  12.094  -1.453  1.00  1.85           O  
ATOM    121  OD2 ASP A   8      23.657  11.527   0.542  1.00  1.85           O  
ATOM    122  H   ASP A   8      19.125   9.220  -1.786  1.00  1.85           H  
ATOM    123  HA  ASP A   8      20.846  11.549  -2.065  1.00  1.85           H  
ATOM    124 1HB  ASP A   8      21.153  10.690   0.444  1.00  1.85           H  
ATOM    125 2HB  ASP A   8      22.134   9.459  -0.312  1.00  1.85           H  
ATOM    126  N   GLN A   9      22.725  10.125  -3.259  1.00  1.98           N  
ATOM    127  CA  GLN A   9      23.543   9.340  -4.198  1.00  1.98           C  
ATOM    128  C   GLN A   9      25.034   9.415  -3.857  1.00  1.98           C  
ATOM    129  O   GLN A   9      25.552  10.470  -3.488  1.00  1.98           O  
ATOM    130  CB  GLN A   9      23.328   9.785  -5.655  1.00  1.98           C  
ATOM    131  CG  GLN A   9      21.926   9.532  -6.194  1.00  1.98           C  
ATOM    132  CD  GLN A   9      21.783   9.848  -7.676  1.00  1.98           C  
ATOM    133  OE1 GLN A   9      22.546   9.338  -8.505  1.00  1.98           O  
ATOM    134  NE2 GLN A   9      20.806  10.683  -8.019  1.00  1.98           N  
ATOM    135  H   GLN A   9      23.070  11.005  -2.866  1.00  1.98           H  
ATOM    136  HA  GLN A   9      23.249   8.294  -4.121  1.00  1.98           H  
ATOM    137 1HB  GLN A   9      23.544  10.848  -5.746  1.00  1.98           H  
ATOM    138 2HB  GLN A   9      24.033   9.252  -6.296  1.00  1.98           H  
ATOM    139 1HG  GLN A   9      21.699   8.494  -6.038  1.00  1.98           H  
ATOM    140 2HG  GLN A   9      21.217  10.152  -5.652  1.00  1.98           H  
ATOM    141 1HE2 GLN A   9      20.667  10.924  -8.981  1.00  1.98           H  
ATOM    142 2HE2 GLN A   9      20.210  11.072  -7.317  1.00  1.98           H  
ATOM    143  N   GLY A  10      25.731   8.294  -4.028  1.00  2.07           N  
ATOM    144  CA  GLY A  10      27.166   8.234  -3.796  1.00  2.07           C  
ATOM    145  C   GLY A  10      27.932   7.896  -5.066  1.00  2.07           C  
ATOM    146  O   GLY A  10      27.376   7.876  -6.167  1.00  2.07           O  
ATOM    147  H   GLY A  10      25.254   7.450  -4.338  1.00  2.07           H  
ATOM    148 1HA  GLY A  10      27.514   9.188  -3.401  1.00  2.07           H  
ATOM    149 2HA  GLY A  10      27.370   7.481  -3.036  1.00  2.07           H  
ATOM    150  N   ASN A  11      29.216   7.587  -4.903  1.00  2.08           N  
ATOM    151  CA  ASN A  11      30.082   7.259  -6.032  1.00  2.08           C  
ATOM    152  C   ASN A  11      29.760   5.906  -6.668  1.00  2.08           C  
ATOM    153  O   ASN A  11      29.990   5.702  -7.860  1.00  2.08           O  
ATOM    154  CB  ASN A  11      31.528   7.291  -5.592  1.00  2.08           C  
ATOM    155  CG  ASN A  11      32.019   8.693  -5.347  1.00  2.08           C  
ATOM    156  OD1 ASN A  11      31.485   9.663  -5.898  1.00  2.08           O  
ATOM    157  ND2 ASN A  11      33.027   8.819  -4.525  1.00  2.08           N  
ATOM    158  H   ASN A  11      29.611   7.613  -3.974  1.00  2.08           H  
ATOM    159  HA  ASN A  11      29.939   8.018  -6.802  1.00  2.08           H  
ATOM    160 1HB  ASN A  11      31.645   6.706  -4.679  1.00  2.08           H  
ATOM    161 2HB  ASN A  11      32.148   6.828  -6.359  1.00  2.08           H  
ATOM    162 1HD2 ASN A  11      33.396   9.727  -4.322  1.00  2.08           H  
ATOM    163 2HD2 ASN A  11      33.430   8.010  -4.099  1.00  2.08           H  
ATOM    164  N   ASN A  12      29.223   4.985  -5.871  1.00  1.98           N  
ATOM    165  CA  ASN A  12      28.926   3.641  -6.350  1.00  1.98           C  
ATOM    166  C   ASN A  12      27.553   3.138  -5.920  1.00  1.98           C  
ATOM    167  O   ASN A  12      27.276   1.938  -5.995  1.00  1.98           O  
ATOM    168  CB  ASN A  12      30.035   2.691  -5.921  1.00  1.98           C  
ATOM    169  CG  ASN A  12      30.211   2.521  -4.402  1.00  1.98           C  
ATOM    170  OD1 ASN A  12      29.390   2.896  -3.549  1.00  1.98           O  
ATOM    171  ND2 ASN A  12      31.341   1.954  -4.052  1.00  1.98           N  
ATOM    172  H   ASN A  12      29.043   5.220  -4.908  1.00  1.98           H  
ATOM    173  HA  ASN A  12      28.921   3.662  -7.438  1.00  1.98           H  
ATOM    174 1HB  ASN A  12      29.841   1.708  -6.354  1.00  1.98           H  
ATOM    175 2HB  ASN A  12      30.980   3.043  -6.337  1.00  1.98           H  
ATOM    176 1HD2 ASN A  12      31.551   1.810  -3.085  1.00  1.98           H  
ATOM    177 2HD2 ASN A  12      31.995   1.665  -4.752  1.00  1.98           H  
ATOM    178  N   ASN A  13      26.678   4.053  -5.491  1.00  1.81           N  
ATOM    179  CA  ASN A  13      25.350   3.640  -5.040  1.00  1.81           C  
ATOM    180  C   ASN A  13      24.257   4.718  -5.108  1.00  1.81           C  
ATOM    181  O   ASN A  13      24.533   5.920  -5.052  1.00  1.81           O  
ATOM    182  CB  ASN A  13      25.451   3.150  -3.612  1.00  1.81           C  
ATOM    183  CG  ASN A  13      25.884   4.264  -2.659  1.00  1.81           C  
ATOM    184  OD1 ASN A  13      25.064   5.089  -2.233  1.00  1.81           O  
ATOM    185  ND2 ASN A  13      27.154   4.309  -2.320  1.00  1.81           N  
ATOM    186  H   ASN A  13      26.945   5.024  -5.474  1.00  1.81           H  
ATOM    187  HA  ASN A  13      25.026   2.819  -5.676  1.00  1.81           H  
ATOM    188 1HB  ASN A  13      24.479   2.772  -3.306  1.00  1.81           H  
ATOM    189 2HB  ASN A  13      26.159   2.322  -3.549  1.00  1.81           H  
ATOM    190 1HD2 ASN A  13      27.477   5.022  -1.697  1.00  1.81           H  
ATOM    191 2HD2 ASN A  13      27.820   3.635  -2.678  1.00  1.81           H  
ATOM    192  N   VAL A  14      22.999   4.269  -5.122  1.00  1.63           N  
ATOM    193  CA  VAL A  14      21.832   5.164  -5.034  1.00  1.63           C  
ATOM    194  C   VAL A  14      20.964   4.815  -3.818  1.00  1.63           C  
ATOM    195  O   VAL A  14      20.653   3.642  -3.592  1.00  1.63           O  
ATOM    196  CB  VAL A  14      20.994   5.092  -6.327  1.00  1.63           C  
ATOM    197  CG1 VAL A  14      19.745   5.972  -6.201  1.00  1.63           C  
ATOM    198  CG2 VAL A  14      21.861   5.540  -7.519  1.00  1.63           C  
ATOM    199  H   VAL A  14      22.860   3.261  -5.209  1.00  1.63           H  
ATOM    200  HA  VAL A  14      22.185   6.188  -4.917  1.00  1.63           H  
ATOM    201  HB  VAL A  14      20.660   4.065  -6.484  1.00  1.63           H  
ATOM    202 1HG1 VAL A  14      19.161   5.904  -7.117  1.00  1.63           H  
ATOM    203 2HG1 VAL A  14      19.137   5.632  -5.364  1.00  1.63           H  
ATOM    204 3HG1 VAL A  14      20.030   7.001  -6.035  1.00  1.63           H  
ATOM    205 1HG2 VAL A  14      21.277   5.483  -8.435  1.00  1.63           H  
ATOM    206 2HG2 VAL A  14      22.195   6.565  -7.366  1.00  1.63           H  
ATOM    207 3HG2 VAL A  14      22.729   4.888  -7.606  1.00  1.63           H  
ATOM    208  N   THR A  15      20.586   5.830  -3.025  1.00  1.49           N  
ATOM    209  CA  THR A  15      19.793   5.596  -1.817  1.00  1.49           C  
ATOM    210  C   THR A  15      18.371   6.155  -1.934  1.00  1.49           C  
ATOM    211  O   THR A  15      18.173   7.312  -2.328  1.00  1.49           O  
ATOM    212  CB  THR A  15      20.470   6.210  -0.576  1.00  1.49           C  
ATOM    213  OG1 THR A  15      21.771   5.640  -0.402  1.00  1.49           O  
ATOM    214  CG2 THR A  15      19.661   5.911   0.673  1.00  1.49           C  
ATOM    215  H   THR A  15      20.850   6.788  -3.250  1.00  1.49           H  
ATOM    216  HA  THR A  15      19.726   4.532  -1.670  1.00  1.49           H  
ATOM    217  HB  THR A  15      20.558   7.288  -0.703  1.00  1.49           H  
ATOM    218  HG1 THR A  15      22.353   5.963  -1.096  1.00  1.49           H  
ATOM    219 1HG2 THR A  15      20.157   6.343   1.539  1.00  1.49           H  
ATOM    220 2HG2 THR A  15      18.668   6.321   0.595  1.00  1.49           H  
ATOM    221 3HG2 THR A  15      19.595   4.831   0.791  1.00  1.49           H  
ATOM    222  N   ARG A  16      17.381   5.343  -1.529  1.00  1.41           N  
ATOM    223  CA  ARG A  16      15.967   5.745  -1.582  1.00  1.41           C  
ATOM    224  C   ARG A  16      15.179   5.287  -0.349  1.00  1.41           C  
ATOM    225  O   ARG A  16      15.546   4.313   0.317  1.00  1.41           O  
ATOM    226  CB  ARG A  16      15.294   5.135  -2.802  1.00  1.41           C  
ATOM    227  CG  ARG A  16      15.154   3.619  -2.698  1.00  1.41           C  
ATOM    228  CD  ARG A  16      14.589   2.992  -3.911  1.00  1.41           C  
ATOM    229  NE  ARG A  16      14.169   1.603  -3.658  1.00  1.41           N  
ATOM    230  CZ  ARG A  16      14.922   0.506  -3.846  1.00  1.41           C  
ATOM    231  NH1 ARG A  16      16.143   0.584  -4.325  1.00  1.41           N  
ATOM    232  NH2 ARG A  16      14.413  -0.665  -3.541  1.00  1.41           N  
ATOM    233  H   ARG A  16      17.643   4.412  -1.199  1.00  1.41           H  
ATOM    234  HA  ARG A  16      15.910   6.833  -1.641  1.00  1.41           H  
ATOM    235 1HB  ARG A  16      14.297   5.562  -2.920  1.00  1.41           H  
ATOM    236 2HB  ARG A  16      15.868   5.370  -3.698  1.00  1.41           H  
ATOM    237 1HG  ARG A  16      16.147   3.202  -2.535  1.00  1.41           H  
ATOM    238 2HG  ARG A  16      14.506   3.372  -1.851  1.00  1.41           H  
ATOM    239 1HD  ARG A  16      13.763   3.551  -4.265  1.00  1.41           H  
ATOM    240 2HD  ARG A  16      15.358   2.970  -4.682  1.00  1.41           H  
ATOM    241  HE  ARG A  16      13.222   1.434  -3.271  1.00  1.41           H  
ATOM    242 1HH1 ARG A  16      16.546   1.477  -4.563  1.00  1.41           H  
ATOM    243 2HH1 ARG A  16      16.678  -0.280  -4.467  1.00  1.41           H  
ATOM    244 1HH2 ARG A  16      13.453  -0.701  -3.162  1.00  1.41           H  
ATOM    245 2HH2 ARG A  16      14.986  -1.516  -3.660  1.00  1.41           H  
ATOM    246  N   ILE A  17      14.079   5.988  -0.061  1.00  1.40           N  
ATOM    247  CA  ILE A  17      13.216   5.668   1.079  1.00  1.40           C  
ATOM    248  C   ILE A  17      11.856   5.099   0.668  1.00  1.40           C  
ATOM    249  O   ILE A  17      11.169   5.630  -0.215  1.00  1.40           O  
ATOM    250  CB  ILE A  17      12.959   6.919   1.954  1.00  1.40           C  
ATOM    251  CG1 ILE A  17      14.249   7.557   2.319  1.00  1.40           C  
ATOM    252  CG2 ILE A  17      12.231   6.519   3.258  1.00  1.40           C  
ATOM    253  CD1 ILE A  17      15.135   6.672   3.081  1.00  1.40           C  
ATOM    254  H   ILE A  17      13.836   6.776  -0.649  1.00  1.40           H  
ATOM    255  HA  ILE A  17      13.716   4.922   1.692  1.00  1.40           H  
ATOM    256  HB  ILE A  17      12.364   7.642   1.397  1.00  1.40           H  
ATOM    257 1HG1 ILE A  17      14.728   7.847   1.413  1.00  1.40           H  
ATOM    258 2HG1 ILE A  17      14.054   8.448   2.915  1.00  1.40           H  
ATOM    259 1HG2 ILE A  17      12.069   7.404   3.870  1.00  1.40           H  
ATOM    260 2HG2 ILE A  17      11.272   6.066   3.029  1.00  1.40           H  
ATOM    261 3HG2 ILE A  17      12.842   5.800   3.813  1.00  1.40           H  
ATOM    262 1HD1 ILE A  17      16.069   7.180   3.313  1.00  1.40           H  
ATOM    263 2HD1 ILE A  17      14.633   6.382   3.994  1.00  1.40           H  
ATOM    264 3HD1 ILE A  17      15.332   5.800   2.492  1.00  1.40           H  
ATOM    265  N   GLU A  18      11.486   4.001   1.319  1.00  1.43           N  
ATOM    266  CA  GLU A  18      10.195   3.344   1.148  1.00  1.43           C  
ATOM    267  C   GLU A  18       9.594   3.327   2.560  1.00  1.43           C  
ATOM    268  O   GLU A  18      10.308   3.609   3.524  1.00  1.43           O  
ATOM    269  CB  GLU A  18      10.340   1.939   0.555  1.00  1.43           C  
ATOM    270  CG  GLU A  18      11.063   1.874  -0.809  1.00  1.43           C  
ATOM    271  CD  GLU A  18      11.044   0.483  -1.446  1.00  1.43           C  
ATOM    272  OE1 GLU A  18      10.413  -0.385  -0.887  1.00  1.43           O  
ATOM    273  OE2 GLU A  18      11.695   0.287  -2.465  1.00  1.43           O  
ATOM    274  H   GLU A  18      12.127   3.622   2.015  1.00  1.43           H  
ATOM    275  HA  GLU A  18       9.553   3.945   0.500  1.00  1.43           H  
ATOM    276 1HB  GLU A  18      10.871   1.321   1.264  1.00  1.43           H  
ATOM    277 2HB  GLU A  18       9.350   1.503   0.426  1.00  1.43           H  
ATOM    278 1HG  GLU A  18      10.582   2.568  -1.469  1.00  1.43           H  
ATOM    279 2HG  GLU A  18      12.097   2.200  -0.682  1.00  1.43           H  
ATOM    280  N   GLY A  19       8.312   3.034   2.739  1.00  1.46           N  
ATOM    281  CA  GLY A  19       7.807   3.076   4.109  1.00  1.46           C  
ATOM    282  C   GLY A  19       8.633   2.223   5.081  1.00  1.46           C  
ATOM    283  O   GLY A  19       8.804   1.016   4.886  1.00  1.46           O  
ATOM    284  H   GLY A  19       7.690   2.808   1.970  1.00  1.46           H  
ATOM    285 1HA  GLY A  19       7.794   4.109   4.456  1.00  1.46           H  
ATOM    286 2HA  GLY A  19       6.773   2.730   4.119  1.00  1.46           H  
ATOM    287  N   ASP A  20       9.145   2.895   6.125  1.00  1.46           N  
ATOM    288  CA  ASP A  20       9.961   2.346   7.220  1.00  1.46           C  
ATOM    289  C   ASP A  20      11.318   1.735   6.822  1.00  1.46           C  
ATOM    290  O   ASP A  20      11.996   1.136   7.671  1.00  1.46           O  
ATOM    291  CB  ASP A  20       9.155   1.307   8.000  1.00  1.46           C  
ATOM    292  CG  ASP A  20       7.915   1.917   8.674  1.00  1.46           C  
ATOM    293  OD1 ASP A  20       8.026   2.988   9.225  1.00  1.46           O  
ATOM    294  OD2 ASP A  20       6.873   1.312   8.613  1.00  1.46           O  
ATOM    295  H   ASP A  20       8.953   3.885   6.155  1.00  1.46           H  
ATOM    296  HA  ASP A  20      10.173   3.168   7.904  1.00  1.46           H  
ATOM    297 1HB  ASP A  20       8.841   0.500   7.337  1.00  1.46           H  
ATOM    298 2HB  ASP A  20       9.784   0.867   8.769  1.00  1.46           H  
ATOM    299  N   ARG A  21      11.725   1.896   5.561  1.00  1.45           N  
ATOM    300  CA  ARG A  21      12.980   1.314   5.080  1.00  1.45           C  
ATOM    301  C   ARG A  21      13.797   2.225   4.182  1.00  1.45           C  
ATOM    302  O   ARG A  21      13.281   3.011   3.384  1.00  1.45           O  
ATOM    303  CB  ARG A  21      12.732   0.017   4.297  1.00  1.45           C  
ATOM    304  CG  ARG A  21      12.167  -1.168   5.079  1.00  1.45           C  
ATOM    305  CD  ARG A  21      13.198  -1.698   5.996  1.00  1.45           C  
ATOM    306  NE  ARG A  21      12.789  -2.891   6.725  1.00  1.45           N  
ATOM    307  CZ  ARG A  21      12.116  -2.883   7.899  1.00  1.45           C  
ATOM    308  NH1 ARG A  21      11.768  -1.744   8.457  1.00  1.45           N  
ATOM    309  NH2 ARG A  21      11.808  -4.026   8.491  1.00  1.45           N  
ATOM    310  H   ARG A  21      11.141   2.424   4.914  1.00  1.45           H  
ATOM    311  HA  ARG A  21      13.589   1.073   5.946  1.00  1.45           H  
ATOM    312 1HB  ARG A  21      12.027   0.230   3.499  1.00  1.45           H  
ATOM    313 2HB  ARG A  21      13.668  -0.306   3.839  1.00  1.45           H  
ATOM    314 1HG  ARG A  21      11.291  -0.869   5.652  1.00  1.45           H  
ATOM    315 2HG  ARG A  21      11.893  -1.958   4.381  1.00  1.45           H  
ATOM    316 1HD  ARG A  21      14.102  -1.938   5.428  1.00  1.45           H  
ATOM    317 2HD  ARG A  21      13.421  -0.935   6.697  1.00  1.45           H  
ATOM    318  HE  ARG A  21      13.042  -3.787   6.333  1.00  1.45           H  
ATOM    319 1HH1 ARG A  21      11.997  -0.855   7.996  1.00  1.45           H  
ATOM    320 2HH1 ARG A  21      11.270  -1.743   9.333  1.00  1.45           H  
ATOM    321 1HH2 ARG A  21      12.078  -4.905   8.068  1.00  1.45           H  
ATOM    322 2HH2 ARG A  21      11.302  -4.021   9.364  1.00  1.45           H  
ATOM    323  N   VAL A  22      15.101   2.054   4.266  1.00  1.41           N  
ATOM    324  CA  VAL A  22      15.981   2.748   3.357  1.00  1.41           C  
ATOM    325  C   VAL A  22      16.760   1.722   2.590  1.00  1.41           C  
ATOM    326  O   VAL A  22      17.295   0.754   3.141  1.00  1.41           O  
ATOM    327  CB  VAL A  22      16.901   3.730   4.101  1.00  1.41           C  
ATOM    328  CG1 VAL A  22      17.651   3.030   5.194  1.00  1.41           C  
ATOM    329  CG2 VAL A  22      17.891   4.343   3.130  1.00  1.41           C  
ATOM    330  H   VAL A  22      15.477   1.409   4.958  1.00  1.41           H  
ATOM    331  HA  VAL A  22      15.390   3.321   2.650  1.00  1.41           H  
ATOM    332  HB  VAL A  22      16.295   4.491   4.534  1.00  1.41           H  
ATOM    333 1HG1 VAL A  22      18.289   3.738   5.721  1.00  1.41           H  
ATOM    334 2HG1 VAL A  22      16.948   2.580   5.899  1.00  1.41           H  
ATOM    335 3HG1 VAL A  22      18.255   2.265   4.740  1.00  1.41           H  
ATOM    336 1HG2 VAL A  22      18.525   5.052   3.658  1.00  1.41           H  
ATOM    337 2HG2 VAL A  22      18.511   3.560   2.698  1.00  1.41           H  
ATOM    338 3HG2 VAL A  22      17.366   4.856   2.333  1.00  1.41           H  
ATOM    339  N   PHE A  23      16.799   1.936   1.296  1.00  1.38           N  
ATOM    340  CA  PHE A  23      17.467   1.027   0.415  1.00  1.38           C  
ATOM    341  C   PHE A  23      18.659   1.660  -0.223  1.00  1.38           C  
ATOM    342  O   PHE A  23      18.612   2.821  -0.627  1.00  1.38           O  
ATOM    343  CB  PHE A  23      16.503   0.570  -0.662  1.00  1.38           C  
ATOM    344  CG  PHE A  23      15.428  -0.303  -0.189  1.00  1.38           C  
ATOM    345  CD1 PHE A  23      14.287   0.215   0.393  1.00  1.38           C  
ATOM    346  CD2 PHE A  23      15.519  -1.663  -0.380  1.00  1.38           C  
ATOM    347  CE1 PHE A  23      13.280  -0.628   0.794  1.00  1.38           C  
ATOM    348  CE2 PHE A  23      14.498  -2.494   0.010  1.00  1.38           C  
ATOM    349  CZ  PHE A  23      13.382  -1.974   0.603  1.00  1.38           C  
ATOM    350  H   PHE A  23      16.341   2.762   0.917  1.00  1.38           H  
ATOM    351  HA  PHE A  23      17.787   0.175   0.992  1.00  1.38           H  
ATOM    352 1HB  PHE A  23      16.049   1.429  -1.111  1.00  1.38           H  
ATOM    353 2HB  PHE A  23      17.058   0.040  -1.441  1.00  1.38           H  
ATOM    354  HD1 PHE A  23      14.189   1.297   0.536  1.00  1.38           H  
ATOM    355  HD2 PHE A  23      16.414  -2.078  -0.860  1.00  1.38           H  
ATOM    356  HE1 PHE A  23      12.390  -0.230   1.248  1.00  1.38           H  
ATOM    357  HE2 PHE A  23      14.579  -3.568  -0.153  1.00  1.38           H  
ATOM    358  HZ  PHE A  23      12.569  -2.630   0.913  1.00  1.38           H  
ATOM    359  N   LYS A  24      19.714   0.878  -0.365  1.00  1.40           N  
ATOM    360  CA  LYS A  24      20.901   1.357  -1.049  1.00  1.40           C  
ATOM    361  C   LYS A  24      21.263   0.380  -2.142  1.00  1.40           C  
ATOM    362  O   LYS A  24      21.543  -0.793  -1.886  1.00  1.40           O  
ATOM    363  CB  LYS A  24      22.049   1.571  -0.060  1.00  1.40           C  
ATOM    364  CG  LYS A  24      23.335   2.125  -0.694  1.00  1.40           C  
ATOM    365  CD  LYS A  24      24.440   2.393   0.352  1.00  1.40           C  
ATOM    366  CE  LYS A  24      24.136   3.655   1.165  1.00  1.40           C  
ATOM    367  NZ  LYS A  24      25.199   3.961   2.170  1.00  1.40           N  
ATOM    368  H   LYS A  24      19.672  -0.069   0.015  1.00  1.40           H  
ATOM    369  HA  LYS A  24      20.682   2.312  -1.518  1.00  1.40           H  
ATOM    370 1HB  LYS A  24      21.731   2.265   0.719  1.00  1.40           H  
ATOM    371 2HB  LYS A  24      22.296   0.631   0.415  1.00  1.40           H  
ATOM    372 1HG  LYS A  24      23.709   1.407  -1.425  1.00  1.40           H  
ATOM    373 2HG  LYS A  24      23.098   3.060  -1.215  1.00  1.40           H  
ATOM    374 1HD  LYS A  24      24.529   1.551   1.029  1.00  1.40           H  
ATOM    375 2HD  LYS A  24      25.395   2.529  -0.154  1.00  1.40           H  
ATOM    376 1HE  LYS A  24      24.049   4.499   0.481  1.00  1.40           H  
ATOM    377 2HE  LYS A  24      23.187   3.522   1.682  1.00  1.40           H  
ATOM    378 1HZ  LYS A  24      24.948   4.804   2.676  1.00  1.40           H  
ATOM    379 2HZ  LYS A  24      25.273   3.186   2.812  1.00  1.40           H  
ATOM    380 3HZ  LYS A  24      26.098   4.107   1.721  1.00  1.40           H  
ATOM    381  N   SER A  25      21.217   0.862  -3.375  1.00  1.50           N  
ATOM    382  CA  SER A  25      21.442   0.016  -4.532  1.00  1.50           C  
ATOM    383  C   SER A  25      22.773   0.263  -5.175  1.00  1.50           C  
ATOM    384  O   SER A  25      23.093   1.395  -5.543  1.00  1.50           O  
ATOM    385  CB  SER A  25      20.356   0.253  -5.563  1.00  1.50           C  
ATOM    386  OG  SER A  25      20.619  -0.463  -6.743  1.00  1.50           O  
ATOM    387  H   SER A  25      20.997   1.847  -3.510  1.00  1.50           H  
ATOM    388  HA  SER A  25      21.414  -1.024  -4.213  1.00  1.50           H  
ATOM    389 1HB  SER A  25      19.389  -0.044  -5.158  1.00  1.50           H  
ATOM    390 2HB  SER A  25      20.304   1.319  -5.785  1.00  1.50           H  
ATOM    391  HG  SER A  25      21.560  -0.324  -6.942  1.00  1.50           H  
ATOM    392  N   THR A  26      23.554  -0.790  -5.302  1.00  1.72           N  
ATOM    393  CA  THR A  26      24.850  -0.679  -5.941  1.00  1.72           C  
ATOM    394  C   THR A  26      24.746  -0.311  -7.407  1.00  1.72           C  
ATOM    395  O   THR A  26      23.812  -0.730  -8.093  1.00  1.72           O  
ATOM    396  CB  THR A  26      25.640  -1.969  -5.861  1.00  1.72           C  
ATOM    397  OG1 THR A  26      26.924  -1.727  -6.420  1.00  1.72           O  
ATOM    398  CG2 THR A  26      24.949  -3.069  -6.644  1.00  1.72           C  
ATOM    399  H   THR A  26      23.251  -1.704  -4.947  1.00  1.72           H  
ATOM    400  HA  THR A  26      25.418   0.102  -5.433  1.00  1.72           H  
ATOM    401  HB  THR A  26      25.746  -2.271  -4.832  1.00  1.72           H  
ATOM    402  HG1 THR A  26      27.373  -2.574  -6.576  1.00  1.72           H  
ATOM    403 1HG2 THR A  26      25.538  -3.977  -6.574  1.00  1.72           H  
ATOM    404 2HG2 THR A  26      23.967  -3.247  -6.237  1.00  1.72           H  
ATOM    405 3HG2 THR A  26      24.852  -2.774  -7.686  1.00  1.72           H  
ATOM    406  N   LYS A  27      25.750   0.407  -7.910  1.00  2.06           N  
ATOM    407  CA  LYS A  27      25.834   0.699  -9.340  1.00  2.06           C  
ATOM    408  C   LYS A  27      26.518  -0.456 -10.104  1.00  2.06           C  
ATOM    409  O   LYS A  27      26.678  -0.395 -11.324  1.00  2.06           O  
ATOM    410  CB  LYS A  27      26.535   2.032  -9.612  1.00  2.06           C  
ATOM    411  CG  LYS A  27      25.758   3.272  -9.120  1.00  2.06           C  
ATOM    412  CD  LYS A  27      26.483   4.577  -9.483  1.00  2.06           C  
ATOM    413  CE  LYS A  27      25.783   5.813  -8.908  1.00  2.06           C  
ATOM    414  NZ  LYS A  27      26.504   7.071  -9.279  1.00  2.06           N  
ATOM    415  H   LYS A  27      26.461   0.762  -7.269  1.00  2.06           H  
ATOM    416  HA  LYS A  27      24.819   0.784  -9.727  1.00  2.06           H  
ATOM    417 1HB  LYS A  27      27.508   2.033  -9.117  1.00  2.06           H  
ATOM    418 2HB  LYS A  27      26.709   2.142 -10.682  1.00  2.06           H  
ATOM    419 1HG  LYS A  27      24.769   3.279  -9.581  1.00  2.06           H  
ATOM    420 2HG  LYS A  27      25.626   3.218  -8.051  1.00  2.06           H  
ATOM    421 1HD  LYS A  27      27.504   4.551  -9.105  1.00  2.06           H  
ATOM    422 2HD  LYS A  27      26.524   4.675 -10.567  1.00  2.06           H  
ATOM    423 1HE  LYS A  27      24.759   5.866  -9.272  1.00  2.06           H  
ATOM    424 2HE  LYS A  27      25.768   5.733  -7.817  1.00  2.06           H  
ATOM    425 1HZ  LYS A  27      26.037   7.866  -8.863  1.00  2.06           H  
ATOM    426 2HZ  LYS A  27      27.459   7.025  -8.929  1.00  2.06           H  
ATOM    427 3HZ  LYS A  27      26.520   7.174 -10.281  1.00  2.06           H  
ATOM    428  N   GLY A  28      26.883  -1.523  -9.381  1.00  2.52           N  
ATOM    429  CA  GLY A  28      27.482  -2.727  -9.957  1.00  2.52           C  
ATOM    430  C   GLY A  28      27.502  -3.855  -8.916  1.00  2.52           C  
ATOM    431  O   GLY A  28      27.847  -3.651  -7.744  1.00  2.52           O  
ATOM    432  H   GLY A  28      26.747  -1.490  -8.377  1.00  2.52           H  
ATOM    433 1HA  GLY A  28      26.906  -3.038 -10.828  1.00  2.52           H  
ATOM    434 2HA  GLY A  28      28.494  -2.508 -10.294  1.00  2.52           H  
ATOM    435  N   LEU A  29      27.242  -5.079  -9.372  1.00  3.06           N  
ATOM    436  CA  LEU A  29      27.074  -6.221  -8.469  1.00  3.06           C  
ATOM    437  C   LEU A  29      28.348  -6.757  -7.852  1.00  3.06           C  
ATOM    438  O   LEU A  29      28.299  -7.605  -6.963  1.00  3.06           O  
ATOM    439  CB  LEU A  29      26.339  -7.353  -9.185  1.00  3.06           C  
ATOM    440  CG  LEU A  29      24.883  -7.047  -9.547  1.00  3.06           C  
ATOM    441  CD1 LEU A  29      24.306  -8.201 -10.347  1.00  3.06           C  
ATOM    442  CD2 LEU A  29      24.093  -6.822  -8.257  1.00  3.06           C  
ATOM    443  H   LEU A  29      27.051  -5.203 -10.358  1.00  3.06           H  
ATOM    444  HA  LEU A  29      26.434  -5.896  -7.651  1.00  3.06           H  
ATOM    445 1HB  LEU A  29      26.873  -7.592 -10.104  1.00  3.06           H  
ATOM    446 2HB  LEU A  29      26.347  -8.234  -8.541  1.00  3.06           H  
ATOM    447  HG  LEU A  29      24.838  -6.148 -10.162  1.00  3.06           H  
ATOM    448 1HD1 LEU A  29      23.270  -7.981 -10.607  1.00  3.06           H  
ATOM    449 2HD1 LEU A  29      24.888  -8.339 -11.259  1.00  3.06           H  
ATOM    450 3HD1 LEU A  29      24.345  -9.112  -9.749  1.00  3.06           H  
ATOM    451 1HD2 LEU A  29      23.051  -6.596  -8.496  1.00  3.06           H  
ATOM    452 2HD2 LEU A  29      24.136  -7.722  -7.636  1.00  3.06           H  
ATOM    453 3HD2 LEU A  29      24.529  -5.987  -7.715  1.00  3.06           H  
ATOM    454  N   GLY A  30      29.492  -6.229  -8.261  1.00  3.53           N  
ATOM    455  CA  GLY A  30      30.760  -6.643  -7.677  1.00  3.53           C  
ATOM    456  C   GLY A  30      30.793  -6.372  -6.164  1.00  3.53           C  
ATOM    457  O   GLY A  30      31.571  -6.988  -5.436  1.00  3.53           O  
ATOM    458  H   GLY A  30      29.479  -5.529  -8.987  1.00  3.53           H  
ATOM    459 1HA  GLY A  30      30.918  -7.705  -7.865  1.00  3.53           H  
ATOM    460 2HA  GLY A  30      31.575  -6.106  -8.162  1.00  3.53           H  
ATOM    461  N   LEU A  31      29.936  -5.459  -5.685  1.00  3.81           N  
ATOM    462  CA  LEU A  31      29.880  -5.135  -4.266  1.00  3.81           C  
ATOM    463  C   LEU A  31      28.903  -5.986  -3.456  1.00  3.81           C  
ATOM    464  O   LEU A  31      28.838  -5.820  -2.236  1.00  3.81           O  
ATOM    465  CB  LEU A  31      29.465  -3.676  -4.065  1.00  3.81           C  
ATOM    466  CG  LEU A  31      30.395  -2.630  -4.627  1.00  3.81           C  
ATOM    467  CD1 LEU A  31      29.784  -1.250  -4.407  1.00  3.81           C  
ATOM    468  CD2 LEU A  31      31.743  -2.747  -3.950  1.00  3.81           C  
ATOM    469  H   LEU A  31      29.308  -4.974  -6.331  1.00  3.81           H  
ATOM    470  HA  LEU A  31      30.876  -5.276  -3.849  1.00  3.81           H  
ATOM    471 1HB  LEU A  31      28.485  -3.530  -4.526  1.00  3.81           H  
ATOM    472 2HB  LEU A  31      29.369  -3.493  -2.999  1.00  3.81           H  
ATOM    473  HG  LEU A  31      30.508  -2.781  -5.701  1.00  3.81           H  
ATOM    474 1HD1 LEU A  31      30.446  -0.508  -4.824  1.00  3.81           H  
ATOM    475 2HD1 LEU A  31      28.820  -1.188  -4.900  1.00  3.81           H  
ATOM    476 3HD1 LEU A  31      29.653  -1.069  -3.343  1.00  3.81           H  
ATOM    477 1HD2 LEU A  31      32.420  -1.994  -4.355  1.00  3.81           H  
ATOM    478 2HD2 LEU A  31      31.628  -2.592  -2.878  1.00  3.81           H  
ATOM    479 3HD2 LEU A  31      32.155  -3.742  -4.131  1.00  3.81           H  
ATOM    480  N   GLU A  32      28.144  -6.887  -4.088  1.00  3.82           N  
ATOM    481  CA  GLU A  32      27.150  -7.630  -3.310  1.00  3.82           C  
ATOM    482  C   GLU A  32      27.777  -8.446  -2.169  1.00  3.82           C  
ATOM    483  O   GLU A  32      27.172  -8.601  -1.102  1.00  3.82           O  
ATOM    484  CB  GLU A  32      26.267  -8.516  -4.189  1.00  3.82           C  
ATOM    485  CG  GLU A  32      25.100  -9.122  -3.395  1.00  3.82           C  
ATOM    486  CD  GLU A  32      24.059  -9.836  -4.216  1.00  3.82           C  
ATOM    487  OE1 GLU A  32      24.384 -10.526  -5.148  1.00  3.82           O  
ATOM    488  OE2 GLU A  32      22.900  -9.647  -3.898  1.00  3.82           O  
ATOM    489  H   GLU A  32      28.237  -7.050  -5.093  1.00  3.82           H  
ATOM    490  HA  GLU A  32      26.483  -6.897  -2.861  1.00  3.82           H  
ATOM    491 1HB  GLU A  32      25.862  -7.928  -5.018  1.00  3.82           H  
ATOM    492 2HB  GLU A  32      26.862  -9.323  -4.616  1.00  3.82           H  
ATOM    493 1HG  GLU A  32      25.511  -9.822  -2.667  1.00  3.82           H  
ATOM    494 2HG  GLU A  32      24.616  -8.317  -2.837  1.00  3.82           H  
ATOM    495  N   ARG A  33      28.982  -8.990  -2.374  1.00  3.59           N  
ATOM    496  CA  ARG A  33      29.606  -9.766  -1.305  1.00  3.59           C  
ATOM    497  C   ARG A  33      29.893  -8.866  -0.102  1.00  3.59           C  
ATOM    498  O   ARG A  33      29.701  -9.267   1.054  1.00  3.59           O  
ATOM    499  CB  ARG A  33      30.897 -10.409  -1.782  1.00  3.59           C  
ATOM    500  CG  ARG A  33      30.709 -11.545  -2.787  1.00  3.59           C  
ATOM    501  CD  ARG A  33      32.014 -12.095  -3.267  1.00  3.59           C  
ATOM    502  NE  ARG A  33      31.825 -13.179  -4.225  1.00  3.59           N  
ATOM    503  CZ  ARG A  33      32.814 -13.780  -4.921  1.00  3.59           C  
ATOM    504  NH1 ARG A  33      34.063 -13.399  -4.760  1.00  3.59           N  
ATOM    505  NH2 ARG A  33      32.526 -14.754  -5.767  1.00  3.59           N  
ATOM    506  H   ARG A  33      29.452  -8.854  -3.260  1.00  3.59           H  
ATOM    507  HA  ARG A  33      28.916 -10.553  -0.997  1.00  3.59           H  
ATOM    508 1HB  ARG A  33      31.526  -9.652  -2.249  1.00  3.59           H  
ATOM    509 2HB  ARG A  33      31.442 -10.806  -0.926  1.00  3.59           H  
ATOM    510 1HG  ARG A  33      30.148 -12.354  -2.318  1.00  3.59           H  
ATOM    511 2HG  ARG A  33      30.155 -11.172  -3.651  1.00  3.59           H  
ATOM    512 1HD  ARG A  33      32.583 -11.303  -3.756  1.00  3.59           H  
ATOM    513 2HD  ARG A  33      32.583 -12.481  -2.422  1.00  3.59           H  
ATOM    514  HE  ARG A  33      30.880 -13.505  -4.382  1.00  3.59           H  
ATOM    515 1HH1 ARG A  33      34.285 -12.655  -4.114  1.00  3.59           H  
ATOM    516 2HH1 ARG A  33      34.799 -13.851  -5.283  1.00  3.59           H  
ATOM    517 1HH2 ARG A  33      31.567 -15.048  -5.892  1.00  3.59           H  
ATOM    518 2HH2 ARG A  33      33.263 -15.205  -6.288  1.00  3.59           H  
ATOM    519  N   SER A  34      30.313  -7.626  -0.381  1.00  3.22           N  
ATOM    520  CA  SER A  34      30.591  -6.670   0.676  1.00  3.22           C  
ATOM    521  C   SER A  34      29.291  -6.344   1.368  1.00  3.22           C  
ATOM    522  O   SER A  34      29.251  -6.210   2.586  1.00  3.22           O  
ATOM    523  CB  SER A  34      31.240  -5.409   0.139  1.00  3.22           C  
ATOM    524  OG  SER A  34      32.524  -5.674  -0.368  1.00  3.22           O  
ATOM    525  H   SER A  34      30.422  -7.343  -1.346  1.00  3.22           H  
ATOM    526  HA  SER A  34      31.264  -7.129   1.401  1.00  3.22           H  
ATOM    527 1HB  SER A  34      30.617  -4.983  -0.646  1.00  3.22           H  
ATOM    528 2HB  SER A  34      31.304  -4.670   0.938  1.00  3.22           H  
ATOM    529  HG  SER A  34      32.889  -4.822  -0.623  1.00  3.22           H  
ATOM    530  N   TYR A  35      28.215  -6.229   0.588  1.00  2.85           N  
ATOM    531  CA  TYR A  35      26.914  -5.915   1.152  1.00  2.85           C  
ATOM    532  C   TYR A  35      26.489  -6.984   2.151  1.00  2.85           C  
ATOM    533  O   TYR A  35      25.948  -6.679   3.216  1.00  2.85           O  
ATOM    534  CB  TYR A  35      25.871  -5.719   0.054  1.00  2.85           C  
ATOM    535  CG  TYR A  35      26.014  -4.408  -0.674  1.00  2.85           C  
ATOM    536  CD1 TYR A  35      27.164  -3.670  -0.512  1.00  2.85           C  
ATOM    537  CD2 TYR A  35      24.986  -3.917  -1.460  1.00  2.85           C  
ATOM    538  CE1 TYR A  35      27.310  -2.453  -1.121  1.00  2.85           C  
ATOM    539  CE2 TYR A  35      25.127  -2.679  -2.071  1.00  2.85           C  
ATOM    540  CZ  TYR A  35      26.292  -1.950  -1.897  1.00  2.85           C  
ATOM    541  OH  TYR A  35      26.443  -0.717  -2.486  1.00  2.85           O  
ATOM    542  H   TYR A  35      28.321  -6.328  -0.421  1.00  2.85           H  
ATOM    543  HA  TYR A  35      26.995  -4.985   1.695  1.00  2.85           H  
ATOM    544 1HB  TYR A  35      25.952  -6.510  -0.663  1.00  2.85           H  
ATOM    545 2HB  TYR A  35      24.885  -5.776   0.470  1.00  2.85           H  
ATOM    546  HD1 TYR A  35      27.967  -4.055   0.109  1.00  2.85           H  
ATOM    547  HD2 TYR A  35      24.067  -4.490  -1.584  1.00  2.85           H  
ATOM    548  HE1 TYR A  35      28.226  -1.884  -0.978  1.00  2.85           H  
ATOM    549  HE2 TYR A  35      24.316  -2.276  -2.680  1.00  2.85           H  
ATOM    550  HH  TYR A  35      27.260  -0.315  -2.174  1.00  2.85           H  
ATOM    551  N   SER A  36      26.764  -8.254   1.852  1.00  2.52           N  
ATOM    552  CA  SER A  36      26.416  -9.302   2.808  1.00  2.52           C  
ATOM    553  C   SER A  36      27.167  -9.085   4.130  1.00  2.52           C  
ATOM    554  O   SER A  36      26.588  -9.214   5.217  1.00  2.52           O  
ATOM    555  CB  SER A  36      26.758 -10.666   2.243  1.00  2.52           C  
ATOM    556  OG  SER A  36      25.960 -10.966   1.128  1.00  2.52           O  
ATOM    557  H   SER A  36      27.184  -8.480   0.947  1.00  2.52           H  
ATOM    558  HA  SER A  36      25.346  -9.256   3.005  1.00  2.52           H  
ATOM    559 1HB  SER A  36      27.806 -10.686   1.957  1.00  2.52           H  
ATOM    560 2HB  SER A  36      26.616 -11.424   3.011  1.00  2.52           H  
ATOM    561  HG  SER A  36      26.150 -10.271   0.477  1.00  2.52           H  
ATOM    562  N   VAL A  37      28.445  -8.708   4.031  1.00  2.25           N  
ATOM    563  CA  VAL A  37      29.269  -8.445   5.209  1.00  2.25           C  
ATOM    564  C   VAL A  37      28.782  -7.225   5.987  1.00  2.25           C  
ATOM    565  O   VAL A  37      28.719  -7.247   7.221  1.00  2.25           O  
ATOM    566  CB  VAL A  37      30.735  -8.229   4.815  1.00  2.25           C  
ATOM    567  CG1 VAL A  37      31.524  -7.780   6.036  1.00  2.25           C  
ATOM    568  CG2 VAL A  37      31.288  -9.515   4.233  1.00  2.25           C  
ATOM    569  H   VAL A  37      28.863  -8.634   3.099  1.00  2.25           H  
ATOM    570  HA  VAL A  37      29.215  -9.316   5.861  1.00  2.25           H  
ATOM    571  HB  VAL A  37      30.801  -7.439   4.076  1.00  2.25           H  
ATOM    572 1HG1 VAL A  37      32.564  -7.613   5.757  1.00  2.25           H  
ATOM    573 2HG1 VAL A  37      31.095  -6.850   6.417  1.00  2.25           H  
ATOM    574 3HG1 VAL A  37      31.471  -8.550   6.805  1.00  2.25           H  
ATOM    575 1HG2 VAL A  37      32.326  -9.369   3.943  1.00  2.25           H  
ATOM    576 2HG2 VAL A  37      31.225 -10.307   4.977  1.00  2.25           H  
ATOM    577 3HG2 VAL A  37      30.702  -9.792   3.357  1.00  2.25           H  
ATOM    578  N   GLN A  38      28.434  -6.158   5.265  1.00  2.02           N  
ATOM    579  CA  GLN A  38      27.972  -4.921   5.882  1.00  2.02           C  
ATOM    580  C   GLN A  38      26.708  -5.202   6.688  1.00  2.02           C  
ATOM    581  O   GLN A  38      26.598  -4.770   7.838  1.00  2.02           O  
ATOM    582  CB  GLN A  38      27.688  -3.893   4.781  1.00  2.02           C  
ATOM    583  CG  GLN A  38      28.944  -3.361   4.056  1.00  2.02           C  
ATOM    584  CD  GLN A  38      28.585  -2.627   2.767  1.00  2.02           C  
ATOM    585  OE1 GLN A  38      27.446  -2.707   2.334  1.00  2.02           O  
ATOM    586  NE2 GLN A  38      29.536  -1.929   2.144  1.00  2.02           N  
ATOM    587  H   GLN A  38      28.523  -6.208   4.254  1.00  2.02           H  
ATOM    588  HA  GLN A  38      28.744  -4.545   6.553  1.00  2.02           H  
ATOM    589 1HB  GLN A  38      27.027  -4.333   4.040  1.00  2.02           H  
ATOM    590 2HB  GLN A  38      27.171  -3.038   5.212  1.00  2.02           H  
ATOM    591 1HG  GLN A  38      29.448  -2.652   4.714  1.00  2.02           H  
ATOM    592 2HG  GLN A  38      29.611  -4.179   3.827  1.00  2.02           H  
ATOM    593 1HE2 GLN A  38      29.326  -1.440   1.304  1.00  2.02           H  
ATOM    594 2HE2 GLN A  38      30.463  -1.826   2.564  1.00  2.02           H  
ATOM    595  N   VAL A  39      25.804  -6.015   6.128  1.00  1.85           N  
ATOM    596  CA  VAL A  39      24.600  -6.439   6.832  1.00  1.85           C  
ATOM    597  C   VAL A  39      24.898  -7.248   8.064  1.00  1.85           C  
ATOM    598  O   VAL A  39      24.316  -6.999   9.121  1.00  1.85           O  
ATOM    599  CB  VAL A  39      23.661  -7.217   5.903  1.00  1.85           C  
ATOM    600  CG1 VAL A  39      22.565  -7.918   6.675  1.00  1.85           C  
ATOM    601  CG2 VAL A  39      23.010  -6.217   4.990  1.00  1.85           C  
ATOM    602  H   VAL A  39      25.948  -6.334   5.167  1.00  1.85           H  
ATOM    603  HA  VAL A  39      24.071  -5.540   7.140  1.00  1.85           H  
ATOM    604  HB  VAL A  39      24.219  -7.960   5.335  1.00  1.85           H  
ATOM    605 1HG1 VAL A  39      21.910  -8.434   5.978  1.00  1.85           H  
ATOM    606 2HG1 VAL A  39      23.012  -8.641   7.352  1.00  1.85           H  
ATOM    607 3HG1 VAL A  39      21.998  -7.243   7.231  1.00  1.85           H  
ATOM    608 1HG2 VAL A  39      22.328  -6.719   4.345  1.00  1.85           H  
ATOM    609 2HG2 VAL A  39      22.467  -5.484   5.559  1.00  1.85           H  
ATOM    610 3HG2 VAL A  39      23.786  -5.733   4.418  1.00  1.85           H  
ATOM    611  N   LYS A  40      25.825  -8.194   7.964  1.00  1.72           N  
ATOM    612  CA  LYS A  40      26.171  -8.971   9.134  1.00  1.72           C  
ATOM    613  C   LYS A  40      26.611  -8.031  10.255  1.00  1.72           C  
ATOM    614  O   LYS A  40      26.095  -8.106  11.373  1.00  1.72           O  
ATOM    615  CB  LYS A  40      27.283  -9.969   8.802  1.00  1.72           C  
ATOM    616  CG  LYS A  40      27.699 -10.892   9.959  1.00  1.72           C  
ATOM    617  CD  LYS A  40      28.784 -11.877   9.510  1.00  1.72           C  
ATOM    618  CE  LYS A  40      29.103 -12.917  10.592  1.00  1.72           C  
ATOM    619  NZ  LYS A  40      29.745 -12.309  11.790  1.00  1.72           N  
ATOM    620  H   LYS A  40      26.271  -8.389   7.065  1.00  1.72           H  
ATOM    621  HA  LYS A  40      25.290  -9.516   9.470  1.00  1.72           H  
ATOM    622 1HB  LYS A  40      26.971 -10.587   7.960  1.00  1.72           H  
ATOM    623 2HB  LYS A  40      28.171  -9.423   8.485  1.00  1.72           H  
ATOM    624 1HG  LYS A  40      28.086 -10.286  10.788  1.00  1.72           H  
ATOM    625 2HG  LYS A  40      26.833 -11.448  10.315  1.00  1.72           H  
ATOM    626 1HD  LYS A  40      28.452 -12.392   8.607  1.00  1.72           H  
ATOM    627 2HD  LYS A  40      29.693 -11.323   9.276  1.00  1.72           H  
ATOM    628 1HE  LYS A  40      28.180 -13.406  10.898  1.00  1.72           H  
ATOM    629 2HE  LYS A  40      29.777 -13.665  10.175  1.00  1.72           H  
ATOM    630 1HZ  LYS A  40      29.936 -13.012  12.481  1.00  1.72           H  
ATOM    631 2HZ  LYS A  40      30.604 -11.855  11.538  1.00  1.72           H  
ATOM    632 3HZ  LYS A  40      29.116 -11.611  12.210  1.00  1.72           H  
ATOM    633  N   GLN A  41      27.521  -7.102   9.944  1.00  1.62           N  
ATOM    634  CA  GLN A  41      28.025  -6.192  10.967  1.00  1.62           C  
ATOM    635  C   GLN A  41      26.947  -5.252  11.501  1.00  1.62           C  
ATOM    636  O   GLN A  41      26.907  -4.950  12.699  1.00  1.62           O  
ATOM    637  CB  GLN A  41      29.164  -5.345  10.422  1.00  1.62           C  
ATOM    638  CG  GLN A  41      30.418  -6.103  10.116  1.00  1.62           C  
ATOM    639  CD  GLN A  41      31.449  -5.143   9.699  1.00  1.62           C  
ATOM    640  OE1 GLN A  41      31.420  -4.057  10.249  1.00  1.62           O  
ATOM    641  NE2 GLN A  41      32.334  -5.465   8.776  1.00  1.62           N  
ATOM    642  H   GLN A  41      27.890  -7.058   8.990  1.00  1.62           H  
ATOM    643  HA  GLN A  41      28.398  -6.790  11.799  1.00  1.62           H  
ATOM    644 1HB  GLN A  41      28.838  -4.860   9.496  1.00  1.62           H  
ATOM    645 2HB  GLN A  41      29.409  -4.559  11.135  1.00  1.62           H  
ATOM    646 1HG  GLN A  41      30.742  -6.637  11.000  1.00  1.62           H  
ATOM    647 2HG  GLN A  41      30.230  -6.797   9.296  1.00  1.62           H  
ATOM    648 1HE2 GLN A  41      33.031  -4.764   8.495  1.00  1.62           H  
ATOM    649 2HE2 GLN A  41      32.318  -6.369   8.353  1.00  1.62           H  
ATOM    650  N   TRP A  42      26.058  -4.795  10.621  1.00  1.56           N  
ATOM    651  CA  TRP A  42      24.991  -3.890  11.009  1.00  1.56           C  
ATOM    652  C   TRP A  42      24.151  -4.607  12.054  1.00  1.56           C  
ATOM    653  O   TRP A  42      23.860  -4.073  13.125  1.00  1.56           O  
ATOM    654  CB  TRP A  42      24.094  -3.618   9.813  1.00  1.56           C  
ATOM    655  CG  TRP A  42      23.075  -2.498   9.921  1.00  1.56           C  
ATOM    656  CD1 TRP A  42      23.231  -1.253   9.452  1.00  1.56           C  
ATOM    657  CD2 TRP A  42      21.797  -2.506  10.577  1.00  1.56           C  
ATOM    658  NE1 TRP A  42      22.134  -0.495   9.733  1.00  1.56           N  
ATOM    659  CE2 TRP A  42      21.248  -1.243  10.414  1.00  1.56           C  
ATOM    660  CE3 TRP A  42      21.099  -3.453  11.271  1.00  1.56           C  
ATOM    661  CZ2 TRP A  42      20.011  -0.912  10.923  1.00  1.56           C  
ATOM    662  CZ3 TRP A  42      19.882  -3.142  11.790  1.00  1.56           C  
ATOM    663  CH2 TRP A  42      19.339  -1.904  11.626  1.00  1.56           C  
ATOM    664  H   TRP A  42      26.140  -5.056   9.638  1.00  1.56           H  
ATOM    665  HA  TRP A  42      25.398  -2.978  11.426  1.00  1.56           H  
ATOM    666 1HB  TRP A  42      24.722  -3.402   8.952  1.00  1.56           H  
ATOM    667 2HB  TRP A  42      23.578  -4.528   9.592  1.00  1.56           H  
ATOM    668  HD1 TRP A  42      24.092  -0.914   8.907  1.00  1.56           H  
ATOM    669  HE1 TRP A  42      21.998   0.474   9.476  1.00  1.56           H  
ATOM    670  HE3 TRP A  42      21.524  -4.416  11.409  1.00  1.56           H  
ATOM    671  HZ2 TRP A  42      19.575   0.080  10.806  1.00  1.56           H  
ATOM    672  HZ3 TRP A  42      19.368  -3.914  12.346  1.00  1.56           H  
ATOM    673  HH2 TRP A  42      18.367  -1.693  12.065  1.00  1.56           H  
ATOM    674  N   ASN A  43      23.803  -5.865  11.750  1.00  1.54           N  
ATOM    675  CA  ASN A  43      22.974  -6.662  12.631  1.00  1.54           C  
ATOM    676  C   ASN A  43      23.670  -6.935  13.966  1.00  1.54           C  
ATOM    677  O   ASN A  43      23.026  -6.861  15.018  1.00  1.54           O  
ATOM    678  CB  ASN A  43      22.552  -7.937  11.910  1.00  1.54           C  
ATOM    679  CG  ASN A  43      21.496  -7.643  10.826  1.00  1.54           C  
ATOM    680  OD1 ASN A  43      20.860  -6.595  10.893  1.00  1.54           O  
ATOM    681  ND2 ASN A  43      21.295  -8.519   9.871  1.00  1.54           N  
ATOM    682  H   ASN A  43      24.104  -6.268  10.861  1.00  1.54           H  
ATOM    683  HA  ASN A  43      22.073  -6.096  12.859  1.00  1.54           H  
ATOM    684 1HB  ASN A  43      23.426  -8.393  11.437  1.00  1.54           H  
ATOM    685 2HB  ASN A  43      22.149  -8.652  12.625  1.00  1.54           H  
ATOM    686 1HD2 ASN A  43      20.591  -8.331   9.142  1.00  1.54           H  
ATOM    687 2HD2 ASN A  43      21.829  -9.362   9.845  1.00  1.54           H  
ATOM    688  N   GLU A  44      24.985  -7.198  13.944  1.00  1.56           N  
ATOM    689  CA  GLU A  44      25.707  -7.425  15.195  1.00  1.56           C  
ATOM    690  C   GLU A  44      25.713  -6.168  16.061  1.00  1.56           C  
ATOM    691  O   GLU A  44      25.606  -6.246  17.280  1.00  1.56           O  
ATOM    692  CB  GLU A  44      27.150  -7.884  14.948  1.00  1.56           C  
ATOM    693  CG  GLU A  44      27.294  -9.304  14.383  1.00  1.56           C  
ATOM    694  CD  GLU A  44      28.736  -9.691  14.106  1.00  1.56           C  
ATOM    695  OE1 GLU A  44      29.610  -8.886  14.340  1.00  1.56           O  
ATOM    696  OE2 GLU A  44      28.960 -10.795  13.641  1.00  1.56           O  
ATOM    697  H   GLU A  44      25.472  -7.273  13.049  1.00  1.56           H  
ATOM    698  HA  GLU A  44      25.192  -8.210  15.744  1.00  1.56           H  
ATOM    699 1HB  GLU A  44      27.624  -7.199  14.243  1.00  1.56           H  
ATOM    700 2HB  GLU A  44      27.712  -7.831  15.881  1.00  1.56           H  
ATOM    701 1HG  GLU A  44      26.870 -10.008  15.100  1.00  1.56           H  
ATOM    702 2HG  GLU A  44      26.721  -9.380  13.464  1.00  1.56           H  
ATOM    703  N   PHE A  45      25.846  -5.001  15.439  1.00  1.64           N  
ATOM    704  CA  PHE A  45      25.825  -3.756  16.190  1.00  1.64           C  
ATOM    705  C   PHE A  45      24.453  -3.543  16.840  1.00  1.64           C  
ATOM    706  O   PHE A  45      24.321  -3.346  18.055  1.00  1.64           O  
ATOM    707  CB  PHE A  45      26.096  -2.567  15.264  1.00  1.64           C  
ATOM    708  CG  PHE A  45      26.095  -1.232  15.959  1.00  1.64           C  
ATOM    709  CD1 PHE A  45      27.243  -0.735  16.540  1.00  1.64           C  
ATOM    710  CD2 PHE A  45      24.928  -0.501  16.076  1.00  1.64           C  
ATOM    711  CE1 PHE A  45      27.227   0.467  17.213  1.00  1.64           C  
ATOM    712  CE2 PHE A  45      24.898   0.685  16.741  1.00  1.64           C  
ATOM    713  CZ  PHE A  45      26.056   1.177  17.317  1.00  1.64           C  
ATOM    714  H   PHE A  45      25.975  -4.981  14.425  1.00  1.64           H  
ATOM    715  HA  PHE A  45      26.589  -3.801  16.966  1.00  1.64           H  
ATOM    716 1HB  PHE A  45      27.063  -2.708  14.794  1.00  1.64           H  
ATOM    717 2HB  PHE A  45      25.353  -2.539  14.470  1.00  1.64           H  
ATOM    718  HD1 PHE A  45      28.170  -1.307  16.470  1.00  1.64           H  
ATOM    719  HD2 PHE A  45      24.028  -0.888  15.643  1.00  1.64           H  
ATOM    720  HE1 PHE A  45      28.137   0.846  17.672  1.00  1.64           H  
ATOM    721  HE2 PHE A  45      23.962   1.240  16.821  1.00  1.64           H  
ATOM    722  HZ  PHE A  45      26.040   2.126  17.857  1.00  1.64           H  
ATOM    723  N   TYR A  46      23.416  -3.606  16.006  1.00  1.79           N  
ATOM    724  CA  TYR A  46      22.062  -3.284  16.419  1.00  1.79           C  
ATOM    725  C   TYR A  46      21.365  -4.284  17.326  1.00  1.79           C  
ATOM    726  O   TYR A  46      20.506  -3.888  18.114  1.00  1.79           O  
ATOM    727  CB  TYR A  46      21.228  -2.978  15.201  1.00  1.79           C  
ATOM    728  CG  TYR A  46      21.390  -1.554  14.685  1.00  1.79           C  
ATOM    729  CD1 TYR A  46      22.262  -1.229  13.675  1.00  1.79           C  
ATOM    730  CD2 TYR A  46      20.581  -0.578  15.203  1.00  1.79           C  
ATOM    731  CE1 TYR A  46      22.295   0.054  13.200  1.00  1.79           C  
ATOM    732  CE2 TYR A  46      20.609   0.687  14.711  1.00  1.79           C  
ATOM    733  CZ  TYR A  46      21.456   0.996  13.710  1.00  1.79           C  
ATOM    734  OH  TYR A  46      21.442   2.244  13.196  1.00  1.79           O  
ATOM    735  H   TYR A  46      23.584  -3.838  15.025  1.00  1.79           H  
ATOM    736  HA  TYR A  46      22.134  -2.354  16.968  1.00  1.79           H  
ATOM    737 1HB  TYR A  46      21.504  -3.665  14.397  1.00  1.79           H  
ATOM    738 2HB  TYR A  46      20.180  -3.143  15.421  1.00  1.79           H  
ATOM    739  HD1 TYR A  46      22.908  -1.969  13.239  1.00  1.79           H  
ATOM    740  HD2 TYR A  46      19.898  -0.827  15.994  1.00  1.79           H  
ATOM    741  HE1 TYR A  46      22.953   0.308  12.401  1.00  1.79           H  
ATOM    742  HE2 TYR A  46      19.942   1.446  15.109  1.00  1.79           H  
ATOM    743  HH  TYR A  46      22.289   2.446  12.768  1.00  1.79           H  
ATOM    744  N   LYS A  47      21.748  -5.557  17.293  1.00  2.02           N  
ATOM    745  CA  LYS A  47      21.108  -6.536  18.170  1.00  2.02           C  
ATOM    746  C   LYS A  47      21.281  -6.172  19.650  1.00  2.02           C  
ATOM    747  O   LYS A  47      20.535  -6.664  20.496  1.00  2.02           O  
ATOM    748  CB  LYS A  47      21.675  -7.946  17.966  1.00  2.02           C  
ATOM    749  CG  LYS A  47      23.077  -8.133  18.530  1.00  2.02           C  
ATOM    750  CD  LYS A  47      23.639  -9.519  18.280  1.00  2.02           C  
ATOM    751  CE  LYS A  47      25.095  -9.634  18.790  1.00  2.02           C  
ATOM    752  NZ  LYS A  47      25.210  -9.561  20.301  1.00  2.02           N  
ATOM    753  H   LYS A  47      22.444  -5.873  16.616  1.00  2.02           H  
ATOM    754  HA  LYS A  47      20.042  -6.551  17.948  1.00  2.02           H  
ATOM    755 1HB  LYS A  47      21.022  -8.674  18.437  1.00  2.02           H  
ATOM    756 2HB  LYS A  47      21.713  -8.171  16.899  1.00  2.02           H  
ATOM    757 1HG  LYS A  47      23.723  -7.399  18.099  1.00  2.02           H  
ATOM    758 2HG  LYS A  47      23.056  -7.971  19.605  1.00  2.02           H  
ATOM    759 1HD  LYS A  47      23.023 -10.256  18.791  1.00  2.02           H  
ATOM    760 2HD  LYS A  47      23.620  -9.726  17.211  1.00  2.02           H  
ATOM    761 1HE  LYS A  47      25.508 -10.581  18.452  1.00  2.02           H  
ATOM    762 2HE  LYS A  47      25.680  -8.818  18.358  1.00  2.02           H  
ATOM    763 1HZ  LYS A  47      26.175  -9.637  20.561  1.00  2.02           H  
ATOM    764 2HZ  LYS A  47      24.850  -8.657  20.677  1.00  2.02           H  
ATOM    765 3HZ  LYS A  47      24.690 -10.308  20.720  1.00  2.02           H  
ATOM    766  N   ASP A  48      22.269  -5.321  19.972  1.00  2.33           N  
ATOM    767  CA  ASP A  48      22.547  -4.948  21.349  1.00  2.33           C  
ATOM    768  C   ASP A  48      21.820  -3.672  21.793  1.00  2.33           C  
ATOM    769  O   ASP A  48      22.052  -3.190  22.905  1.00  2.33           O  
ATOM    770  CB  ASP A  48      24.051  -4.767  21.540  1.00  2.33           C  
ATOM    771  CG  ASP A  48      24.872  -6.091  21.384  1.00  2.33           C  
ATOM    772  OD1 ASP A  48      24.334  -7.173  21.599  1.00  2.33           O  
ATOM    773  OD2 ASP A  48      26.035  -6.002  21.040  1.00  2.33           O  
ATOM    774  H   ASP A  48      22.848  -4.901  19.240  1.00  2.33           H  
ATOM    775  HA  ASP A  48      22.213  -5.762  21.993  1.00  2.33           H  
ATOM    776 1HB  ASP A  48      24.402  -4.048  20.801  1.00  2.33           H  
ATOM    777 2HB  ASP A  48      24.243  -4.343  22.525  1.00  2.33           H  
ATOM    778  N   THR A  49      20.955  -3.115  20.939  1.00  2.69           N  
ATOM    779  CA  THR A  49      20.245  -1.890  21.298  1.00  2.69           C  
ATOM    780  C   THR A  49      18.748  -1.969  20.977  1.00  2.69           C  
ATOM    781  O   THR A  49      18.211  -3.031  20.675  1.00  2.69           O  
ATOM    782  CB  THR A  49      20.893  -0.648  20.614  1.00  2.69           C  
ATOM    783  OG1 THR A  49      20.325   0.555  21.171  1.00  2.69           O  
ATOM    784  CG2 THR A  49      20.682  -0.660  19.098  1.00  2.69           C  
ATOM    785  H   THR A  49      20.790  -3.536  20.025  1.00  2.69           H  
ATOM    786  HA  THR A  49      20.335  -1.749  22.374  1.00  2.69           H  
ATOM    787  HB  THR A  49      21.964  -0.658  20.821  1.00  2.69           H  
ATOM    788  HG1 THR A  49      20.890   1.302  20.949  1.00  2.69           H  
ATOM    789 1HG2 THR A  49      21.162   0.208  18.648  1.00  2.69           H  
ATOM    790 2HG2 THR A  49      21.122  -1.548  18.715  1.00  2.69           H  
ATOM    791 3HG2 THR A  49      19.632  -0.651  18.854  1.00  2.69           H  
ATOM    792  N   GLU A  50      18.070  -0.833  21.110  1.00  3.02           N  
ATOM    793  CA  GLU A  50      16.629  -0.739  20.901  1.00  3.02           C  
ATOM    794  C   GLU A  50      16.216  -1.055  19.462  1.00  3.02           C  
ATOM    795  O   GLU A  50      15.320  -1.864  19.218  1.00  3.02           O  
ATOM    796  CB  GLU A  50      16.154   0.663  21.298  1.00  3.02           C  
ATOM    797  CG  GLU A  50      14.649   0.904  21.203  1.00  3.02           C  
ATOM    798  CD  GLU A  50      14.255   2.291  21.673  1.00  3.02           C  
ATOM    799  OE1 GLU A  50      15.063   2.936  22.324  1.00  3.02           O  
ATOM    800  OE2 GLU A  50      13.157   2.707  21.384  1.00  3.02           O  
ATOM    801  H   GLU A  50      18.615  -0.019  21.346  1.00  3.02           H  
ATOM    802  HA  GLU A  50      16.146  -1.467  21.554  1.00  3.02           H  
ATOM    803 1HB  GLU A  50      16.457   0.866  22.324  1.00  3.02           H  
ATOM    804 2HB  GLU A  50      16.647   1.402  20.663  1.00  3.02           H  
ATOM    805 1HG  GLU A  50      14.320   0.767  20.179  1.00  3.02           H  
ATOM    806 2HG  GLU A  50      14.139   0.162  21.816  1.00  3.02           H  
ATOM    807  N   TYR A  51      16.902  -0.461  18.485  1.00  3.22           N  
ATOM    808  CA  TYR A  51      16.550  -0.657  17.074  1.00  3.22           C  
ATOM    809  C   TYR A  51      17.150  -1.955  16.538  1.00  3.22           C  
ATOM    810  O   TYR A  51      17.916  -1.952  15.583  1.00  3.22           O  
ATOM    811  CB  TYR A  51      17.081   0.515  16.237  1.00  3.22           C  
ATOM    812  CG  TYR A  51      16.435   1.859  16.516  1.00  3.22           C  
ATOM    813  CD1 TYR A  51      15.581   2.023  17.588  1.00  3.22           C  
ATOM    814  CD2 TYR A  51      16.717   2.932  15.698  1.00  3.22           C  
ATOM    815  CE1 TYR A  51      15.015   3.251  17.855  1.00  3.22           C  
ATOM    816  CE2 TYR A  51      16.150   4.164  15.953  1.00  3.22           C  
ATOM    817  CZ  TYR A  51      15.303   4.326  17.035  1.00  3.22           C  
ATOM    818  OH  TYR A  51      14.756   5.559  17.296  1.00  3.22           O  
ATOM    819  H   TYR A  51      17.656   0.162  18.731  1.00  3.22           H  
ATOM    820  HA  TYR A  51      15.465  -0.717  16.984  1.00  3.22           H  
ATOM    821 1HB  TYR A  51      18.138   0.625  16.437  1.00  3.22           H  
ATOM    822 2HB  TYR A  51      16.970   0.291  15.177  1.00  3.22           H  
ATOM    823  HD1 TYR A  51      15.357   1.190  18.224  1.00  3.22           H  
ATOM    824  HD2 TYR A  51      17.389   2.804  14.863  1.00  3.22           H  
ATOM    825  HE1 TYR A  51      14.347   3.369  18.711  1.00  3.22           H  
ATOM    826  HE2 TYR A  51      16.376   5.013  15.313  1.00  3.22           H  
ATOM    827  HH  TYR A  51      14.769   6.097  16.488  1.00  3.22           H  
ATOM    828  N   ALA A  52      16.741  -3.070  17.115  1.00  3.22           N  
ATOM    829  CA  ALA A  52      17.321  -4.374  16.807  1.00  3.22           C  
ATOM    830  C   ALA A  52      16.760  -5.042  15.552  1.00  3.22           C  
ATOM    831  O   ALA A  52      17.175  -6.151  15.210  1.00  3.22           O  
ATOM    832  CB  ALA A  52      17.142  -5.293  17.993  1.00  3.22           C  
ATOM    833  H   ALA A  52      16.057  -2.971  17.865  1.00  3.22           H  
ATOM    834  HA  ALA A  52      18.387  -4.227  16.648  1.00  3.22           H  
ATOM    835 1HB  ALA A  52      17.619  -6.245  17.792  1.00  3.22           H  
ATOM    836 2HB  ALA A  52      17.601  -4.834  18.876  1.00  3.22           H  
ATOM    837 3HB  ALA A  52      16.082  -5.447  18.173  1.00  3.22           H  
ATOM    838  N   THR A  53      15.795  -4.422  14.879  1.00  3.04           N  
ATOM    839  CA  THR A  53      15.253  -5.050  13.679  1.00  3.04           C  
ATOM    840  C   THR A  53      16.378  -5.277  12.685  1.00  3.04           C  
ATOM    841  O   THR A  53      17.094  -4.346  12.341  1.00  3.04           O  
ATOM    842  CB  THR A  53      14.172  -4.171  13.030  1.00  3.04           C  
ATOM    843  OG1 THR A  53      13.106  -3.947  13.964  1.00  3.04           O  
ATOM    844  CG2 THR A  53      13.631  -4.825  11.767  1.00  3.04           C  
ATOM    845  H   THR A  53      15.469  -3.518  15.187  1.00  3.04           H  
ATOM    846  HA  THR A  53      14.822  -6.016  13.944  1.00  3.04           H  
ATOM    847  HB  THR A  53      14.610  -3.210  12.767  1.00  3.04           H  
ATOM    848  HG1 THR A  53      12.740  -4.792  14.237  1.00  3.04           H  
ATOM    849 1HG2 THR A  53      12.878  -4.180  11.324  1.00  3.04           H  
ATOM    850 2HG2 THR A  53      14.444  -4.975  11.053  1.00  3.04           H  
ATOM    851 3HG2 THR A  53      13.187  -5.787  12.017  1.00  3.04           H  
ATOM    852  N   ALA A  54      16.523  -6.509  12.218  1.00  2.78           N  
ATOM    853  CA  ALA A  54      17.598  -6.867  11.299  1.00  2.78           C  
ATOM    854  C   ALA A  54      17.476  -6.225   9.932  1.00  2.78           C  
ATOM    855  O   ALA A  54      16.369  -6.021   9.430  1.00  2.78           O  
ATOM    856  CB  ALA A  54      17.642  -8.367  11.108  1.00  2.78           C  
ATOM    857  H   ALA A  54      15.891  -7.226  12.539  1.00  2.78           H  
ATOM    858  HA  ALA A  54      18.531  -6.530  11.746  1.00  2.78           H  
ATOM    859 1HB  ALA A  54      18.471  -8.620  10.450  1.00  2.78           H  
ATOM    860 2HB  ALA A  54      17.780  -8.850  12.073  1.00  2.78           H  
ATOM    861 3HB  ALA A  54      16.711  -8.703  10.660  1.00  2.78           H  
ATOM    862  N   CYS A  55      18.624  -5.954   9.317  1.00  2.51           N  
ATOM    863  CA  CYS A  55      18.662  -5.491   7.938  1.00  2.51           C  
ATOM    864  C   CYS A  55      18.941  -6.676   7.000  1.00  2.51           C  
ATOM    865  O   CYS A  55      19.397  -7.741   7.445  1.00  2.51           O  
ATOM    866  CB  CYS A  55      19.669  -4.369   7.772  1.00  2.51           C  
ATOM    867  SG  CYS A  55      21.277  -4.798   8.054  1.00  2.51           S  
ATOM    868  H   CYS A  55      19.494  -6.113   9.817  1.00  2.51           H  
ATOM    869  HA  CYS A  55      17.686  -5.081   7.680  1.00  2.51           H  
ATOM    870 1HB  CYS A  55      19.613  -3.993   6.769  1.00  2.51           H  
ATOM    871 2HB  CYS A  55      19.420  -3.553   8.448  1.00  2.51           H  
ATOM    872  HG  CYS A  55      21.112  -5.149   9.343  1.00  2.51           H  
ATOM    873  N   VAL A  56      18.659  -6.482   5.704  1.00  2.29           N  
ATOM    874  CA  VAL A  56      18.786  -7.533   4.678  1.00  2.29           C  
ATOM    875  C   VAL A  56      19.507  -7.148   3.365  1.00  2.29           C  
ATOM    876  O   VAL A  56      19.344  -6.035   2.865  1.00  2.29           O  
ATOM    877  CB  VAL A  56      17.362  -8.058   4.329  1.00  2.29           C  
ATOM    878  CG1 VAL A  56      17.422  -9.117   3.217  1.00  2.29           C  
ATOM    879  CG2 VAL A  56      16.700  -8.661   5.586  1.00  2.29           C  
ATOM    880  H   VAL A  56      18.302  -5.564   5.431  1.00  2.29           H  
ATOM    881  HA  VAL A  56      19.345  -8.354   5.128  1.00  2.29           H  
ATOM    882  HB  VAL A  56      16.754  -7.230   3.961  1.00  2.29           H  
ATOM    883 1HG1 VAL A  56      16.413  -9.459   2.992  1.00  2.29           H  
ATOM    884 2HG1 VAL A  56      17.849  -8.695   2.314  1.00  2.29           H  
ATOM    885 3HG1 VAL A  56      18.024  -9.963   3.544  1.00  2.29           H  
ATOM    886 1HG2 VAL A  56      15.704  -9.018   5.331  1.00  2.29           H  
ATOM    887 2HG2 VAL A  56      17.303  -9.494   5.951  1.00  2.29           H  
ATOM    888 3HG2 VAL A  56      16.612  -7.913   6.366  1.00  2.29           H  
ATOM    889  N   THR A  57      20.326  -8.061   2.812  1.00  2.11           N  
ATOM    890  CA  THR A  57      20.908  -7.836   1.472  1.00  2.11           C  
ATOM    891  C   THR A  57      20.191  -8.711   0.443  1.00  2.11           C  
ATOM    892  O   THR A  57      20.003  -9.909   0.673  1.00  2.11           O  
ATOM    893  CB  THR A  57      22.415  -8.154   1.382  1.00  2.11           C  
ATOM    894  OG1 THR A  57      23.125  -7.322   2.258  1.00  2.11           O  
ATOM    895  CG2 THR A  57      22.953  -7.925  -0.046  1.00  2.11           C  
ATOM    896  H   THR A  57      20.484  -8.940   3.285  1.00  2.11           H  
ATOM    897  HA  THR A  57      20.762  -6.797   1.199  1.00  2.11           H  
ATOM    898  HB  THR A  57      22.582  -9.193   1.664  1.00  2.11           H  
ATOM    899  HG1 THR A  57      24.055  -7.572   2.278  1.00  2.11           H  
ATOM    900 1HG2 THR A  57      24.019  -8.155  -0.069  1.00  2.11           H  
ATOM    901 2HG2 THR A  57      22.439  -8.572  -0.754  1.00  2.11           H  
ATOM    902 3HG2 THR A  57      22.799  -6.883  -0.332  1.00  2.11           H  
ATOM    903  N   GLU A  58      19.779  -8.107  -0.677  1.00  1.97           N  
ATOM    904  CA  GLU A  58      19.112  -8.846  -1.750  1.00  1.97           C  
ATOM    905  C   GLU A  58      19.356  -8.231  -3.138  1.00  1.97           C  
ATOM    906  O   GLU A  58      19.085  -7.056  -3.359  1.00  1.97           O  
ATOM    907  CB  GLU A  58      17.599  -8.892  -1.463  1.00  1.97           C  
ATOM    908  CG  GLU A  58      16.768  -9.691  -2.462  1.00  1.97           C  
ATOM    909  CD  GLU A  58      15.302  -9.798  -2.085  1.00  1.97           C  
ATOM    910  OE1 GLU A  58      14.914  -9.216  -1.100  1.00  1.97           O  
ATOM    911  OE2 GLU A  58      14.577 -10.474  -2.781  1.00  1.97           O  
ATOM    912  H   GLU A  58      19.968  -7.110  -0.778  1.00  1.97           H  
ATOM    913  HA  GLU A  58      19.503  -9.863  -1.760  1.00  1.97           H  
ATOM    914 1HB  GLU A  58      17.433  -9.322  -0.474  1.00  1.97           H  
ATOM    915 2HB  GLU A  58      17.207  -7.875  -1.444  1.00  1.97           H  
ATOM    916 1HG  GLU A  58      16.828  -9.185  -3.418  1.00  1.97           H  
ATOM    917 2HG  GLU A  58      17.196 -10.686  -2.576  1.00  1.97           H  
ATOM    918  N   LYS A  59      19.819  -9.042  -4.094  1.00  1.85           N  
ATOM    919  CA  LYS A  59      20.034  -8.605  -5.486  1.00  1.85           C  
ATOM    920  C   LYS A  59      20.869  -7.329  -5.629  1.00  1.85           C  
ATOM    921  O   LYS A  59      20.525  -6.443  -6.412  1.00  1.85           O  
ATOM    922  CB  LYS A  59      18.689  -8.402  -6.189  1.00  1.85           C  
ATOM    923  CG  LYS A  59      17.844  -9.664  -6.316  1.00  1.85           C  
ATOM    924  CD  LYS A  59      16.531  -9.379  -7.029  1.00  1.85           C  
ATOM    925  CE  LYS A  59      15.657 -10.625  -7.101  1.00  1.85           C  
ATOM    926  NZ  LYS A  59      14.349 -10.348  -7.756  1.00  1.85           N  
ATOM    927  H   LYS A  59      20.051  -9.995  -3.850  1.00  1.85           H  
ATOM    928  HA  LYS A  59      20.575  -9.401  -6.001  1.00  1.85           H  
ATOM    929 1HB  LYS A  59      18.102  -7.652  -5.656  1.00  1.85           H  
ATOM    930 2HB  LYS A  59      18.865  -8.018  -7.194  1.00  1.85           H  
ATOM    931 1HG  LYS A  59      18.398 -10.405  -6.891  1.00  1.85           H  
ATOM    932 2HG  LYS A  59      17.639 -10.082  -5.339  1.00  1.85           H  
ATOM    933 1HD  LYS A  59      15.990  -8.600  -6.487  1.00  1.85           H  
ATOM    934 2HD  LYS A  59      16.731  -9.026  -8.039  1.00  1.85           H  
ATOM    935 1HE  LYS A  59      16.180 -11.395  -7.666  1.00  1.85           H  
ATOM    936 2HE  LYS A  59      15.475 -10.990  -6.087  1.00  1.85           H  
ATOM    937 1HZ  LYS A  59      13.800 -11.195  -7.781  1.00  1.85           H  
ATOM    938 2HZ  LYS A  59      13.853  -9.642  -7.227  1.00  1.85           H  
ATOM    939 3HZ  LYS A  59      14.503 -10.017  -8.698  1.00  1.85           H  
ATOM    940  N   GLY A  60      21.947  -7.224  -4.868  1.00  1.74           N  
ATOM    941  CA  GLY A  60      22.809  -6.048  -4.922  1.00  1.74           C  
ATOM    942  C   GLY A  60      22.316  -4.857  -4.087  1.00  1.74           C  
ATOM    943  O   GLY A  60      22.954  -3.797  -4.092  1.00  1.74           O  
ATOM    944  H   GLY A  60      22.201  -8.013  -4.272  1.00  1.74           H  
ATOM    945 1HA  GLY A  60      23.809  -6.331  -4.593  1.00  1.74           H  
ATOM    946 2HA  GLY A  60      22.899  -5.731  -5.955  1.00  1.74           H  
ATOM    947  N   GLU A  61      21.193  -5.001  -3.380  1.00  1.61           N  
ATOM    948  CA  GLU A  61      20.693  -3.892  -2.582  1.00  1.61           C  
ATOM    949  C   GLU A  61      20.788  -4.173  -1.090  1.00  1.61           C  
ATOM    950  O   GLU A  61      20.605  -5.308  -0.646  1.00  1.61           O  
ATOM    951  CB  GLU A  61      19.213  -3.597  -2.901  1.00  1.61           C  
ATOM    952  CG  GLU A  61      18.931  -3.195  -4.342  1.00  1.61           C  
ATOM    953  CD  GLU A  61      17.489  -2.741  -4.597  1.00  1.61           C  
ATOM    954  OE1 GLU A  61      16.701  -2.707  -3.674  1.00  1.61           O  
ATOM    955  OE2 GLU A  61      17.193  -2.411  -5.721  1.00  1.61           O  
ATOM    956  H   GLU A  61      20.650  -5.861  -3.424  1.00  1.61           H  
ATOM    957  HA  GLU A  61      21.288  -3.011  -2.799  1.00  1.61           H  
ATOM    958 1HB  GLU A  61      18.615  -4.482  -2.677  1.00  1.61           H  
ATOM    959 2HB  GLU A  61      18.862  -2.791  -2.253  1.00  1.61           H  
ATOM    960 1HG  GLU A  61      19.606  -2.411  -4.623  1.00  1.61           H  
ATOM    961 2HG  GLU A  61      19.147  -4.058  -4.978  1.00  1.61           H  
ATOM    962  N   LEU A  62      21.007  -3.126  -0.308  1.00  1.49           N  
ATOM    963  CA  LEU A  62      20.906  -3.240   1.142  1.00  1.49           C  
ATOM    964  C   LEU A  62      19.545  -2.697   1.521  1.00  1.49           C  
ATOM    965  O   LEU A  62      19.141  -1.671   0.977  1.00  1.49           O  
ATOM    966  CB  LEU A  62      21.936  -2.367   1.860  1.00  1.49           C  
ATOM    967  CG  LEU A  62      23.381  -2.594   1.613  1.00  1.49           C  
ATOM    968  CD1 LEU A  62      24.165  -1.495   2.275  1.00  1.49           C  
ATOM    969  CD2 LEU A  62      23.763  -3.875   2.213  1.00  1.49           C  
ATOM    970  H   LEU A  62      21.213  -2.228  -0.744  1.00  1.49           H  
ATOM    971  HA  LEU A  62      20.989  -4.283   1.451  1.00  1.49           H  
ATOM    972 1HB  LEU A  62      21.725  -1.331   1.628  1.00  1.49           H  
ATOM    973 2HB  LEU A  62      21.786  -2.508   2.919  1.00  1.49           H  
ATOM    974  HG  LEU A  62      23.589  -2.582   0.552  1.00  1.49           H  
ATOM    975 1HD1 LEU A  62      25.222  -1.657   2.107  1.00  1.49           H  
ATOM    976 2HD1 LEU A  62      23.875  -0.544   1.852  1.00  1.49           H  
ATOM    977 3HD1 LEU A  62      23.959  -1.497   3.344  1.00  1.49           H  
ATOM    978 1HD2 LEU A  62      24.821  -4.034   2.078  1.00  1.49           H  
ATOM    979 2HD2 LEU A  62      23.541  -3.828   3.269  1.00  1.49           H  
ATOM    980 3HD2 LEU A  62      23.199  -4.688   1.754  1.00  1.49           H  
ATOM    981  N   SER A  63      18.877  -3.307   2.491  1.00  1.39           N  
ATOM    982  CA  SER A  63      17.616  -2.761   2.989  1.00  1.39           C  
ATOM    983  C   SER A  63      17.668  -2.649   4.501  1.00  1.39           C  
ATOM    984  O   SER A  63      17.692  -3.655   5.219  1.00  1.39           O  
ATOM    985  CB  SER A  63      16.468  -3.651   2.592  1.00  1.39           C  
ATOM    986  OG  SER A  63      15.252  -3.164   3.089  1.00  1.39           O  
ATOM    987  H   SER A  63      19.222  -4.190   2.860  1.00  1.39           H  
ATOM    988  HA  SER A  63      17.463  -1.765   2.573  1.00  1.39           H  
ATOM    989 1HB  SER A  63      16.437  -3.735   1.519  1.00  1.39           H  
ATOM    990 2HB  SER A  63      16.647  -4.653   2.985  1.00  1.39           H  
ATOM    991  HG  SER A  63      15.149  -2.290   2.690  1.00  1.39           H  
ATOM    992  N   LEU A  64      17.750  -1.416   4.981  1.00  1.31           N  
ATOM    993  CA  LEU A  64      17.893  -1.123   6.398  1.00  1.31           C  
ATOM    994  C   LEU A  64      16.619  -0.486   6.961  1.00  1.31           C  
ATOM    995  O   LEU A  64      15.873   0.152   6.222  1.00  1.31           O  
ATOM    996  CB  LEU A  64      19.066  -0.145   6.593  1.00  1.31           C  
ATOM    997  CG  LEU A  64      20.507  -0.695   6.648  1.00  1.31           C  
ATOM    998  CD1 LEU A  64      20.870  -1.483   5.395  1.00  1.31           C  
ATOM    999  CD2 LEU A  64      21.435   0.513   6.767  1.00  1.31           C  
ATOM   1000  H   LEU A  64      17.704  -0.637   4.324  1.00  1.31           H  
ATOM   1001  HA  LEU A  64      18.119  -2.049   6.906  1.00  1.31           H  
ATOM   1002 1HB  LEU A  64      19.054   0.527   5.762  1.00  1.31           H  
ATOM   1003 2HB  LEU A  64      18.888   0.432   7.504  1.00  1.31           H  
ATOM   1004  HG  LEU A  64      20.619  -1.350   7.511  1.00  1.31           H  
ATOM   1005 1HD1 LEU A  64      21.904  -1.828   5.476  1.00  1.31           H  
ATOM   1006 2HD1 LEU A  64      20.232  -2.333   5.290  1.00  1.31           H  
ATOM   1007 3HD1 LEU A  64      20.769  -0.842   4.518  1.00  1.31           H  
ATOM   1008 1HD2 LEU A  64      22.474   0.182   6.823  1.00  1.31           H  
ATOM   1009 2HD2 LEU A  64      21.306   1.149   5.891  1.00  1.31           H  
ATOM   1010 3HD2 LEU A  64      21.184   1.082   7.659  1.00  1.31           H  
ATOM   1011  N   PRO A  65      16.269  -0.704   8.229  1.00  1.24           N  
ATOM   1012  CA  PRO A  65      15.245   0.061   8.914  1.00  1.24           C  
ATOM   1013  C   PRO A  65      15.588   1.525   8.772  1.00  1.24           C  
ATOM   1014  O   PRO A  65      16.741   1.912   8.992  1.00  1.24           O  
ATOM   1015  CB  PRO A  65      15.356  -0.458  10.343  1.00  1.24           C  
ATOM   1016  CG  PRO A  65      15.865  -1.887  10.162  1.00  1.24           C  
ATOM   1017  CD  PRO A  65      16.823  -1.821   8.989  1.00  1.24           C  
ATOM   1018  HA  PRO A  65      14.255  -0.149   8.499  1.00  1.24           H  
ATOM   1019 1HB  PRO A  65      16.044   0.179  10.921  1.00  1.24           H  
ATOM   1020 2HB  PRO A  65      14.376  -0.412  10.838  1.00  1.24           H  
ATOM   1021 1HG  PRO A  65      16.339  -2.247  11.083  1.00  1.24           H  
ATOM   1022 2HG  PRO A  65      15.021  -2.569   9.967  1.00  1.24           H  
ATOM   1023 1HD  PRO A  65      17.841  -1.614   9.292  1.00  1.24           H  
ATOM   1024 2HD  PRO A  65      16.733  -2.768   8.431  1.00  1.24           H  
ATOM   1025  N   TYR A  66      14.610   2.350   8.437  1.00  1.17           N  
ATOM   1026  CA  TYR A  66      14.918   3.760   8.275  1.00  1.17           C  
ATOM   1027  C   TYR A  66      14.903   4.508   9.585  1.00  1.17           C  
ATOM   1028  O   TYR A  66      13.940   4.435  10.351  1.00  1.17           O  
ATOM   1029  CB  TYR A  66      13.997   4.438   7.264  1.00  1.17           C  
ATOM   1030  CG  TYR A  66      14.320   5.908   7.076  1.00  1.17           C  
ATOM   1031  CD1 TYR A  66      15.582   6.268   6.626  1.00  1.17           C  
ATOM   1032  CD2 TYR A  66      13.367   6.886   7.298  1.00  1.17           C  
ATOM   1033  CE1 TYR A  66      15.901   7.584   6.406  1.00  1.17           C  
ATOM   1034  CE2 TYR A  66      13.686   8.217   7.071  1.00  1.17           C  
ATOM   1035  CZ  TYR A  66      14.950   8.562   6.624  1.00  1.17           C  
ATOM   1036  OH  TYR A  66      15.271   9.882   6.383  1.00  1.17           O  
ATOM   1037  H   TYR A  66      13.673   1.989   8.260  1.00  1.17           H  
ATOM   1038  HA  TYR A  66      15.930   3.837   7.879  1.00  1.17           H  
ATOM   1039 1HB  TYR A  66      14.091   3.955   6.308  1.00  1.17           H  
ATOM   1040 2HB  TYR A  66      12.960   4.345   7.583  1.00  1.17           H  
ATOM   1041  HD1 TYR A  66      16.327   5.504   6.454  1.00  1.17           H  
ATOM   1042  HD2 TYR A  66      12.371   6.613   7.641  1.00  1.17           H  
ATOM   1043  HE1 TYR A  66      16.897   7.851   6.055  1.00  1.17           H  
ATOM   1044  HE2 TYR A  66      12.938   8.991   7.238  1.00  1.17           H  
ATOM   1045  HH  TYR A  66      16.156   9.930   6.009  1.00  1.17           H  
ATOM   1046  N   ILE A  67      15.972   5.248   9.826  1.00  1.09           N  
ATOM   1047  CA  ILE A  67      16.061   6.077  11.005  1.00  1.09           C  
ATOM   1048  C   ILE A  67      15.916   7.529  10.590  1.00  1.09           C  
ATOM   1049  O   ILE A  67      16.746   8.061   9.853  1.00  1.09           O  
ATOM   1050  CB  ILE A  67      17.397   5.852  11.740  1.00  1.09           C  
ATOM   1051  CG1 ILE A  67      17.505   4.380  12.170  1.00  1.09           C  
ATOM   1052  CG2 ILE A  67      17.521   6.795  12.943  1.00  1.09           C  
ATOM   1053  CD1 ILE A  67      18.847   4.010  12.751  1.00  1.09           C  
ATOM   1054  H   ILE A  67      16.734   5.238   9.165  1.00  1.09           H  
ATOM   1055  HA  ILE A  67      15.245   5.831  11.683  1.00  1.09           H  
ATOM   1056  HB  ILE A  67      18.218   6.051  11.052  1.00  1.09           H  
ATOM   1057 1HG1 ILE A  67      16.732   4.175  12.904  1.00  1.09           H  
ATOM   1058 2HG1 ILE A  67      17.330   3.743  11.298  1.00  1.09           H  
ATOM   1059 1HG2 ILE A  67      18.478   6.639  13.447  1.00  1.09           H  
ATOM   1060 2HG2 ILE A  67      17.454   7.824  12.605  1.00  1.09           H  
ATOM   1061 3HG2 ILE A  67      16.709   6.597  13.635  1.00  1.09           H  
ATOM   1062 1HD1 ILE A  67      18.849   2.957  13.026  1.00  1.09           H  
ATOM   1063 2HD1 ILE A  67      19.624   4.186  12.021  1.00  1.09           H  
ATOM   1064 3HD1 ILE A  67      19.033   4.613  13.633  1.00  1.09           H  
ATOM   1065  N   SER A  68      14.846   8.151  11.048  1.00  1.01           N  
ATOM   1066  CA  SER A  68      14.554   9.537  10.731  1.00  1.01           C  
ATOM   1067  C   SER A  68      15.205  10.371  11.802  1.00  1.01           C  
ATOM   1068  O   SER A  68      15.273   9.931  12.939  1.00  1.01           O  
ATOM   1069  CB  SER A  68      13.059   9.777  10.713  1.00  1.01           C  
ATOM   1070  OG  SER A  68      12.773  11.134  10.525  1.00  1.01           O  
ATOM   1071  H   SER A  68      14.209   7.638  11.644  1.00  1.01           H  
ATOM   1072  HA  SER A  68      14.985   9.792   9.761  1.00  1.01           H  
ATOM   1073 1HB  SER A  68      12.604   9.189   9.916  1.00  1.01           H  
ATOM   1074 2HB  SER A  68      12.630   9.439  11.657  1.00  1.01           H  
ATOM   1075  HG  SER A  68      13.254  11.600  11.218  1.00  1.01           H  
ATOM   1076  N   GLY A  69      15.678  11.563  11.487  1.00  0.94           N  
ATOM   1077  CA  GLY A  69      16.266  12.336  12.568  1.00  0.94           C  
ATOM   1078  C   GLY A  69      17.227  13.415  12.114  1.00  0.94           C  
ATOM   1079  O   GLY A  69      17.187  13.864  10.966  1.00  0.94           O  
ATOM   1080  H   GLY A  69      15.634  11.918  10.542  1.00  0.94           H  
ATOM   1081 1HA  GLY A  69      15.474  12.784  13.167  1.00  0.94           H  
ATOM   1082 2HA  GLY A  69      16.792  11.652  13.221  1.00  0.94           H  
ATOM   1083  N   SER A  70      18.068  13.848  13.044  1.00  0.91           N  
ATOM   1084  CA  SER A  70      19.013  14.934  12.792  1.00  0.91           C  
ATOM   1085  C   SER A  70      20.437  14.429  12.885  1.00  0.91           C  
ATOM   1086  O   SER A  70      20.702  13.422  13.533  1.00  0.91           O  
ATOM   1087  CB  SER A  70      18.798  16.060  13.782  1.00  0.91           C  
ATOM   1088  OG  SER A  70      17.522  16.630  13.632  1.00  0.91           O  
ATOM   1089  H   SER A  70      18.040  13.378  13.953  1.00  0.91           H  
ATOM   1090  HA  SER A  70      18.852  15.315  11.783  1.00  0.91           H  
ATOM   1091 1HB  SER A  70      18.915  15.679  14.797  1.00  0.91           H  
ATOM   1092 2HB  SER A  70      19.562  16.823  13.632  1.00  0.91           H  
ATOM   1093  HG  SER A  70      17.442  16.856  12.700  1.00  0.91           H  
ATOM   1094  N   TYR A  71      21.375  15.110  12.255  1.00  0.92           N  
ATOM   1095  CA  TYR A  71      22.738  14.635  12.390  1.00  0.92           C  
ATOM   1096  C   TYR A  71      23.231  14.999  13.802  1.00  0.92           C  
ATOM   1097  O   TYR A  71      22.858  16.060  14.304  1.00  0.92           O  
ATOM   1098  CB  TYR A  71      23.599  15.210  11.272  1.00  0.92           C  
ATOM   1099  CG  TYR A  71      23.120  14.683   9.943  1.00  0.92           C  
ATOM   1100  CD1 TYR A  71      22.817  15.543   8.905  1.00  0.92           C  
ATOM   1101  CD2 TYR A  71      22.895  13.333   9.802  1.00  0.92           C  
ATOM   1102  CE1 TYR A  71      22.321  15.036   7.715  1.00  0.92           C  
ATOM   1103  CE2 TYR A  71      22.395  12.820   8.626  1.00  0.92           C  
ATOM   1104  CZ  TYR A  71      22.111  13.663   7.581  1.00  0.92           C  
ATOM   1105  OH  TYR A  71      21.612  13.157   6.404  1.00  0.92           O  
ATOM   1106  H   TYR A  71      21.155  15.934  11.710  1.00  0.92           H  
ATOM   1107  HA  TYR A  71      22.720  13.554  12.272  1.00  0.92           H  
ATOM   1108 1HB  TYR A  71      23.538  16.297  11.263  1.00  0.92           H  
ATOM   1109 2HB  TYR A  71      24.646  14.928  11.404  1.00  0.92           H  
ATOM   1110  HD1 TYR A  71      22.971  16.614   9.020  1.00  0.92           H  
ATOM   1111  HD2 TYR A  71      23.114  12.675  10.624  1.00  0.92           H  
ATOM   1112  HE1 TYR A  71      22.088  15.710   6.891  1.00  0.92           H  
ATOM   1113  HE2 TYR A  71      22.229  11.745   8.529  1.00  0.92           H  
ATOM   1114  HH  TYR A  71      21.529  12.201   6.475  1.00  0.92           H  
ATOM   1115  N   PRO A  72      24.052  14.158  14.454  1.00  0.96           N  
ATOM   1116  CA  PRO A  72      24.624  14.318  15.787  1.00  0.96           C  
ATOM   1117  C   PRO A  72      25.728  15.337  15.934  1.00  0.96           C  
ATOM   1118  O   PRO A  72      26.365  15.735  14.952  1.00  0.96           O  
ATOM   1119  CB  PRO A  72      25.200  12.952  16.062  1.00  0.96           C  
ATOM   1120  CG  PRO A  72      25.537  12.402  14.734  1.00  0.96           C  
ATOM   1121  CD  PRO A  72      24.449  12.894  13.819  1.00  0.96           C  
ATOM   1122  HA  PRO A  72      23.808  14.536  16.496  1.00  0.96           H  
ATOM   1123 1HB  PRO A  72      26.101  13.057  16.663  1.00  0.96           H  
ATOM   1124 2HB  PRO A  72      24.486  12.360  16.636  1.00  0.96           H  
ATOM   1125 1HG  PRO A  72      26.537  12.735  14.427  1.00  0.96           H  
ATOM   1126 2HG  PRO A  72      25.571  11.329  14.814  1.00  0.96           H  
ATOM   1127 1HD  PRO A  72      24.860  13.031  12.807  1.00  0.96           H  
ATOM   1128 2HD  PRO A  72      23.608  12.184  13.843  1.00  0.96           H  
ATOM   1129  N   THR A  73      25.993  15.693  17.189  1.00  1.03           N  
ATOM   1130  CA  THR A  73      27.120  16.545  17.535  1.00  1.03           C  
ATOM   1131  C   THR A  73      28.372  15.697  17.519  1.00  1.03           C  
ATOM   1132  O   THR A  73      28.282  14.467  17.482  1.00  1.03           O  
ATOM   1133  CB  THR A  73      26.973  17.151  18.945  1.00  1.03           C  
ATOM   1134  OG1 THR A  73      27.029  16.096  19.960  1.00  1.03           O  
ATOM   1135  CG2 THR A  73      25.636  17.857  19.052  1.00  1.03           C  
ATOM   1136  H   THR A  73      25.385  15.335  17.930  1.00  1.03           H  
ATOM   1137  HA  THR A  73      27.217  17.339  16.794  1.00  1.03           H  
ATOM   1138  HB  THR A  73      27.771  17.866  19.127  1.00  1.03           H  
ATOM   1139  HG1 THR A  73      26.568  16.409  20.752  1.00  1.03           H  
ATOM   1140 1HG2 THR A  73      25.530  18.284  20.048  1.00  1.03           H  
ATOM   1141 2HG2 THR A  73      25.583  18.650  18.307  1.00  1.03           H  
ATOM   1142 3HG2 THR A  73      24.832  17.143  18.877  1.00  1.03           H  
ATOM   1143  N   ASP A  74      29.539  16.332  17.589  1.00  1.14           N  
ATOM   1144  CA  ASP A  74      30.778  15.568  17.597  1.00  1.14           C  
ATOM   1145  C   ASP A  74      30.848  14.622  18.789  1.00  1.14           C  
ATOM   1146  O   ASP A  74      31.318  13.492  18.668  1.00  1.14           O  
ATOM   1147  CB  ASP A  74      31.987  16.501  17.625  1.00  1.14           C  
ATOM   1148  CG  ASP A  74      32.230  17.284  16.295  1.00  1.14           C  
ATOM   1149  OD1 ASP A  74      31.629  16.970  15.266  1.00  1.14           O  
ATOM   1150  OD2 ASP A  74      33.026  18.184  16.328  1.00  1.14           O  
ATOM   1151  H   ASP A  74      29.563  17.341  17.621  1.00  1.14           H  
ATOM   1152  HA  ASP A  74      30.822  14.966  16.697  1.00  1.14           H  
ATOM   1153 1HB  ASP A  74      31.866  17.223  18.433  1.00  1.14           H  
ATOM   1154 2HB  ASP A  74      32.881  15.918  17.850  1.00  1.14           H  
ATOM   1155  N   ARG A  75      30.347  15.053  19.944  1.00  1.26           N  
ATOM   1156  CA  ARG A  75      30.403  14.181  21.107  1.00  1.26           C  
ATOM   1157  C   ARG A  75      29.524  12.953  20.903  1.00  1.26           C  
ATOM   1158  O   ARG A  75      29.916  11.835  21.251  1.00  1.26           O  
ATOM   1159  CB  ARG A  75      29.971  14.922  22.361  1.00  1.26           C  
ATOM   1160  CG  ARG A  75      30.955  15.977  22.847  1.00  1.26           C  
ATOM   1161  CD  ARG A  75      30.448  16.693  24.053  1.00  1.26           C  
ATOM   1162  NE  ARG A  75      31.392  17.696  24.530  1.00  1.26           N  
ATOM   1163  CZ  ARG A  75      31.149  18.564  25.534  1.00  1.26           C  
ATOM   1164  NH1 ARG A  75      29.993  18.544  26.160  1.00  1.26           N  
ATOM   1165  NH2 ARG A  75      32.077  19.435  25.891  1.00  1.26           N  
ATOM   1166  H   ARG A  75      29.941  15.975  20.011  1.00  1.26           H  
ATOM   1167  HA  ARG A  75      31.433  13.850  21.241  1.00  1.26           H  
ATOM   1168 1HB  ARG A  75      29.017  15.414  22.174  1.00  1.26           H  
ATOM   1169 2HB  ARG A  75      29.818  14.208  23.170  1.00  1.26           H  
ATOM   1170 1HG  ARG A  75      31.901  15.499  23.102  1.00  1.26           H  
ATOM   1171 2HG  ARG A  75      31.120  16.708  22.054  1.00  1.26           H  
ATOM   1172 1HD  ARG A  75      29.512  17.196  23.809  1.00  1.26           H  
ATOM   1173 2HD  ARG A  75      30.276  15.977  24.855  1.00  1.26           H  
ATOM   1174  HE  ARG A  75      32.294  17.744  24.076  1.00  1.26           H  
ATOM   1175 1HH1 ARG A  75      29.283  17.878  25.890  1.00  1.26           H  
ATOM   1176 2HH1 ARG A  75      29.814  19.195  26.912  1.00  1.26           H  
ATOM   1177 1HH2 ARG A  75      32.967  19.451  25.411  1.00  1.26           H  
ATOM   1178 2HH2 ARG A  75      31.897  20.085  26.642  1.00  1.26           H  
ATOM   1179  N   GLN A  76      28.347  13.147  20.300  1.00  1.37           N  
ATOM   1180  CA  GLN A  76      27.450  12.021  20.050  1.00  1.37           C  
ATOM   1181  C   GLN A  76      28.048  11.046  19.034  1.00  1.37           C  
ATOM   1182  O   GLN A  76      27.935   9.822  19.182  1.00  1.37           O  
ATOM   1183  CB  GLN A  76      26.101  12.545  19.582  1.00  1.37           C  
ATOM   1184  CG  GLN A  76      25.312  13.255  20.659  1.00  1.37           C  
ATOM   1185  CD  GLN A  76      24.056  13.951  20.139  1.00  1.37           C  
ATOM   1186  OE1 GLN A  76      24.062  14.627  19.094  1.00  1.37           O  
ATOM   1187  NE2 GLN A  76      22.955  13.792  20.875  1.00  1.37           N  
ATOM   1188  H   GLN A  76      28.055  14.094  20.026  1.00  1.37           H  
ATOM   1189  HA  GLN A  76      27.303  11.483  20.985  1.00  1.37           H  
ATOM   1190 1HB  GLN A  76      26.274  13.277  18.816  1.00  1.37           H  
ATOM   1191 2HB  GLN A  76      25.504  11.738  19.159  1.00  1.37           H  
ATOM   1192 1HG  GLN A  76      25.008  12.519  21.403  1.00  1.37           H  
ATOM   1193 2HG  GLN A  76      25.953  14.002  21.119  1.00  1.37           H  
ATOM   1194 1HE2 GLN A  76      22.098  14.233  20.604  1.00  1.37           H  
ATOM   1195 2HE2 GLN A  76      22.982  13.236  21.709  1.00  1.37           H  
ATOM   1196  N   ARG A  77      28.722  11.589  18.018  1.00  1.46           N  
ATOM   1197  CA  ARG A  77      29.331  10.759  16.990  1.00  1.46           C  
ATOM   1198  C   ARG A  77      30.460   9.932  17.603  1.00  1.46           C  
ATOM   1199  O   ARG A  77      30.590   8.733  17.331  1.00  1.46           O  
ATOM   1200  CB  ARG A  77      29.838  11.627  15.852  1.00  1.46           C  
ATOM   1201  CG  ARG A  77      30.270  10.873  14.621  1.00  1.46           C  
ATOM   1202  CD  ARG A  77      30.391  11.788  13.429  1.00  1.46           C  
ATOM   1203  NE  ARG A  77      31.535  12.673  13.505  1.00  1.46           N  
ATOM   1204  CZ  ARG A  77      31.495  13.993  13.793  1.00  1.46           C  
ATOM   1205  NH1 ARG A  77      30.371  14.605  14.074  1.00  1.46           N  
ATOM   1206  NH2 ARG A  77      32.600  14.709  13.813  1.00  1.46           N  
ATOM   1207  H   ARG A  77      28.775  12.607  17.938  1.00  1.46           H  
ATOM   1208  HA  ARG A  77      28.575  10.081  16.593  1.00  1.46           H  
ATOM   1209 1HB  ARG A  77      29.058  12.334  15.563  1.00  1.46           H  
ATOM   1210 2HB  ARG A  77      30.691  12.214  16.202  1.00  1.46           H  
ATOM   1211 1HG  ARG A  77      31.239  10.403  14.796  1.00  1.46           H  
ATOM   1212 2HG  ARG A  77      29.535  10.116  14.420  1.00  1.46           H  
ATOM   1213 1HD  ARG A  77      30.483  11.193  12.521  1.00  1.46           H  
ATOM   1214 2HD  ARG A  77      29.492  12.401  13.365  1.00  1.46           H  
ATOM   1215  HE  ARG A  77      32.441  12.266  13.277  1.00  1.46           H  
ATOM   1216 1HH1 ARG A  77      29.491  14.110  14.087  1.00  1.46           H  
ATOM   1217 2HH1 ARG A  77      30.428  15.606  14.316  1.00  1.46           H  
ATOM   1218 1HH2 ARG A  77      33.493  14.291  13.610  1.00  1.46           H  
ATOM   1219 2HH2 ARG A  77      32.519  15.705  14.063  1.00  1.46           H  
ATOM   1220  N   LEU A  78      31.267  10.564  18.460  1.00  1.55           N  
ATOM   1221  CA  LEU A  78      32.345   9.855  19.126  1.00  1.55           C  
ATOM   1222  C   LEU A  78      31.795   8.778  20.046  1.00  1.55           C  
ATOM   1223  O   LEU A  78      32.359   7.685  20.118  1.00  1.55           O  
ATOM   1224  CB  LEU A  78      33.218  10.833  19.905  1.00  1.55           C  
ATOM   1225  CG  LEU A  78      34.056  11.767  19.028  1.00  1.55           C  
ATOM   1226  CD1 LEU A  78      34.710  12.823  19.899  1.00  1.55           C  
ATOM   1227  CD2 LEU A  78      35.093  10.939  18.274  1.00  1.55           C  
ATOM   1228  H   LEU A  78      31.140  11.562  18.642  1.00  1.55           H  
ATOM   1229  HA  LEU A  78      32.960   9.376  18.367  1.00  1.55           H  
ATOM   1230 1HB  LEU A  78      32.569  11.452  20.525  1.00  1.55           H  
ATOM   1231 2HB  LEU A  78      33.889  10.273  20.552  1.00  1.55           H  
ATOM   1232  HG  LEU A  78      33.414  12.270  18.309  1.00  1.55           H  
ATOM   1233 1HD1 LEU A  78      35.300  13.494  19.276  1.00  1.55           H  
ATOM   1234 2HD1 LEU A  78      33.934  13.392  20.412  1.00  1.55           H  
ATOM   1235 3HD1 LEU A  78      35.357  12.343  20.632  1.00  1.55           H  
ATOM   1236 1HD2 LEU A  78      35.691  11.595  17.642  1.00  1.55           H  
ATOM   1237 2HD2 LEU A  78      35.743  10.431  18.987  1.00  1.55           H  
ATOM   1238 3HD2 LEU A  78      34.586  10.199  17.654  1.00  1.55           H  
ATOM   1239  N   ALA A  79      30.680   9.062  20.734  1.00  1.64           N  
ATOM   1240  CA  ALA A  79      30.066   8.062  21.596  1.00  1.64           C  
ATOM   1241  C   ALA A  79      29.643   6.848  20.776  1.00  1.64           C  
ATOM   1242  O   ALA A  79      29.832   5.706  21.197  1.00  1.64           O  
ATOM   1243  CB  ALA A  79      28.864   8.646  22.317  1.00  1.64           C  
ATOM   1244  H   ALA A  79      30.267   9.994  20.679  1.00  1.64           H  
ATOM   1245  HA  ALA A  79      30.806   7.743  22.329  1.00  1.64           H  
ATOM   1246 1HB  ALA A  79      28.429   7.890  22.969  1.00  1.64           H  
ATOM   1247 2HB  ALA A  79      29.180   9.506  22.908  1.00  1.64           H  
ATOM   1248 3HB  ALA A  79      28.125   8.964  21.587  1.00  1.64           H  
ATOM   1249  N   CYS A  80      29.119   7.092  19.570  1.00  1.73           N  
ATOM   1250  CA  CYS A  80      28.695   5.997  18.714  1.00  1.73           C  
ATOM   1251  C   CYS A  80      29.884   5.154  18.307  1.00  1.73           C  
ATOM   1252  O   CYS A  80      29.817   3.919  18.321  1.00  1.73           O  
ATOM   1253  CB  CYS A  80      28.032   6.527  17.470  1.00  1.73           C  
ATOM   1254  SG  CYS A  80      26.532   7.277  17.787  1.00  1.73           S  
ATOM   1255  H   CYS A  80      28.967   8.057  19.272  1.00  1.73           H  
ATOM   1256  HA  CYS A  80      27.988   5.377  19.264  1.00  1.73           H  
ATOM   1257 1HB  CYS A  80      28.673   7.246  16.978  1.00  1.73           H  
ATOM   1258 2HB  CYS A  80      27.864   5.720  16.792  1.00  1.73           H  
ATOM   1259  HG  CYS A  80      27.059   8.326  18.484  1.00  1.73           H  
ATOM   1260  N   LEU A  81      30.994   5.821  17.988  1.00  1.84           N  
ATOM   1261  CA  LEU A  81      32.202   5.103  17.646  1.00  1.84           C  
ATOM   1262  C   LEU A  81      32.655   4.279  18.837  1.00  1.84           C  
ATOM   1263  O   LEU A  81      32.973   3.108  18.675  1.00  1.84           O  
ATOM   1264  CB  LEU A  81      33.316   6.032  17.165  1.00  1.84           C  
ATOM   1265  CG  LEU A  81      34.656   5.296  16.867  1.00  1.84           C  
ATOM   1266  CD1 LEU A  81      34.451   4.197  15.777  1.00  1.84           C  
ATOM   1267  CD2 LEU A  81      35.697   6.314  16.427  1.00  1.84           C  
ATOM   1268  H   LEU A  81      30.981   6.843  17.972  1.00  1.84           H  
ATOM   1269  HA  LEU A  81      31.973   4.420  16.830  1.00  1.84           H  
ATOM   1270 1HB  LEU A  81      32.988   6.543  16.260  1.00  1.84           H  
ATOM   1271 2HB  LEU A  81      33.504   6.778  17.935  1.00  1.84           H  
ATOM   1272  HG  LEU A  81      34.993   4.812  17.770  1.00  1.84           H  
ATOM   1273 1HD1 LEU A  81      35.397   3.684  15.597  1.00  1.84           H  
ATOM   1274 2HD1 LEU A  81      33.713   3.475  16.125  1.00  1.84           H  
ATOM   1275 3HD1 LEU A  81      34.108   4.639  14.863  1.00  1.84           H  
ATOM   1276 1HD2 LEU A  81      36.642   5.806  16.236  1.00  1.84           H  
ATOM   1277 2HD2 LEU A  81      35.365   6.811  15.519  1.00  1.84           H  
ATOM   1278 3HD2 LEU A  81      35.832   7.055  17.215  1.00  1.84           H  
ATOM   1279  N   LYS A  82      32.668   4.872  20.033  1.00  1.94           N  
ATOM   1280  CA  LYS A  82      33.080   4.141  21.223  1.00  1.94           C  
ATOM   1281  C   LYS A  82      32.276   2.854  21.357  1.00  1.94           C  
ATOM   1282  O   LYS A  82      32.855   1.782  21.549  1.00  1.94           O  
ATOM   1283  CB  LYS A  82      32.901   4.999  22.477  1.00  1.94           C  
ATOM   1284  CG  LYS A  82      33.320   4.338  23.793  1.00  1.94           C  
ATOM   1285  CD  LYS A  82      33.094   5.293  24.970  1.00  1.94           C  
ATOM   1286  CE  LYS A  82      33.572   4.697  26.291  1.00  1.94           C  
ATOM   1287  NZ  LYS A  82      32.755   3.516  26.694  1.00  1.94           N  
ATOM   1288  H   LYS A  82      32.398   5.851  20.111  1.00  1.94           H  
ATOM   1289  HA  LYS A  82      34.127   3.877  21.127  1.00  1.94           H  
ATOM   1290 1HB  LYS A  82      33.457   5.929  22.361  1.00  1.94           H  
ATOM   1291 2HB  LYS A  82      31.854   5.265  22.579  1.00  1.94           H  
ATOM   1292 1HG  LYS A  82      32.725   3.430  23.952  1.00  1.94           H  
ATOM   1293 2HG  LYS A  82      34.372   4.060  23.749  1.00  1.94           H  
ATOM   1294 1HD  LYS A  82      33.621   6.230  24.785  1.00  1.94           H  
ATOM   1295 2HD  LYS A  82      32.028   5.505  25.049  1.00  1.94           H  
ATOM   1296 1HE  LYS A  82      34.610   4.387  26.190  1.00  1.94           H  
ATOM   1297 2HE  LYS A  82      33.502   5.456  27.069  1.00  1.94           H  
ATOM   1298 1HZ  LYS A  82      33.091   3.133  27.561  1.00  1.94           H  
ATOM   1299 2HZ  LYS A  82      31.789   3.774  26.798  1.00  1.94           H  
ATOM   1300 3HZ  LYS A  82      32.825   2.780  25.975  1.00  1.94           H  
ATOM   1301  N   ASP A  83      30.945   2.932  21.231  1.00  2.02           N  
ATOM   1302  CA  ASP A  83      30.152   1.714  21.362  1.00  2.02           C  
ATOM   1303  C   ASP A  83      30.557   0.687  20.303  1.00  2.02           C  
ATOM   1304  O   ASP A  83      30.735  -0.498  20.603  1.00  2.02           O  
ATOM   1305  CB  ASP A  83      28.652   2.019  21.212  1.00  2.02           C  
ATOM   1306  CG  ASP A  83      28.008   2.759  22.420  1.00  2.02           C  
ATOM   1307  OD1 ASP A  83      28.613   2.833  23.467  1.00  2.02           O  
ATOM   1308  OD2 ASP A  83      26.895   3.219  22.271  1.00  2.02           O  
ATOM   1309  H   ASP A  83      30.499   3.839  21.070  1.00  2.02           H  
ATOM   1310  HA  ASP A  83      30.332   1.284  22.347  1.00  2.02           H  
ATOM   1311 1HB  ASP A  83      28.512   2.639  20.322  1.00  2.02           H  
ATOM   1312 2HB  ASP A  83      28.112   1.086  21.038  1.00  2.02           H  
ATOM   1313  N   MET A  84      30.781   1.151  19.076  1.00  2.09           N  
ATOM   1314  CA  MET A  84      31.157   0.243  18.006  1.00  2.09           C  
ATOM   1315  C   MET A  84      32.501  -0.425  18.306  1.00  2.09           C  
ATOM   1316  O   MET A  84      32.665  -1.633  18.078  1.00  2.09           O  
ATOM   1317  CB  MET A  84      31.162   0.983  16.668  1.00  2.09           C  
ATOM   1318  CG  MET A  84      31.363   0.091  15.470  1.00  2.09           C  
ATOM   1319  SD  MET A  84      31.221   0.943  13.908  1.00  2.09           S  
ATOM   1320  CE  MET A  84      29.452   1.188  13.901  1.00  2.09           C  
ATOM   1321  H   MET A  84      30.643   2.143  18.873  1.00  2.09           H  
ATOM   1322  HA  MET A  84      30.407  -0.546  17.950  1.00  2.09           H  
ATOM   1323 1HB  MET A  84      30.232   1.533  16.548  1.00  2.09           H  
ATOM   1324 2HB  MET A  84      31.972   1.714  16.672  1.00  2.09           H  
ATOM   1325 1HG  MET A  84      32.340  -0.327  15.535  1.00  2.09           H  
ATOM   1326 2HG  MET A  84      30.640  -0.723  15.491  1.00  2.09           H  
ATOM   1327 1HE  MET A  84      29.149   1.690  12.995  1.00  2.09           H  
ATOM   1328 2HE  MET A  84      28.958   0.224  13.960  1.00  2.09           H  
ATOM   1329 3HE  MET A  84      29.173   1.785  14.763  1.00  2.09           H  
ATOM   1330  N   LEU A  85      33.441   0.349  18.866  1.00  2.13           N  
ATOM   1331  CA  LEU A  85      34.757  -0.167  19.218  1.00  2.13           C  
ATOM   1332  C   LEU A  85      34.636  -1.232  20.306  1.00  2.13           C  
ATOM   1333  O   LEU A  85      35.294  -2.272  20.239  1.00  2.13           O  
ATOM   1334  CB  LEU A  85      35.657   0.974  19.721  1.00  2.13           C  
ATOM   1335  CG  LEU A  85      36.061   2.023  18.668  1.00  2.13           C  
ATOM   1336  CD1 LEU A  85      36.770   3.185  19.334  1.00  2.13           C  
ATOM   1337  CD2 LEU A  85      36.928   1.398  17.671  1.00  2.13           C  
ATOM   1338  H   LEU A  85      33.234   1.333  19.024  1.00  2.13           H  
ATOM   1339  HA  LEU A  85      35.204  -0.615  18.331  1.00  2.13           H  
ATOM   1340 1HB  LEU A  85      35.141   1.492  20.521  1.00  2.13           H  
ATOM   1341 2HB  LEU A  85      36.567   0.540  20.126  1.00  2.13           H  
ATOM   1342  HG  LEU A  85      35.183   2.390  18.175  1.00  2.13           H  
ATOM   1343 1HD1 LEU A  85      37.049   3.920  18.583  1.00  2.13           H  
ATOM   1344 2HD1 LEU A  85      36.112   3.644  20.057  1.00  2.13           H  
ATOM   1345 3HD1 LEU A  85      37.664   2.823  19.835  1.00  2.13           H  
ATOM   1346 1HD2 LEU A  85      37.198   2.136  16.918  1.00  2.13           H  
ATOM   1347 2HD2 LEU A  85      37.826   1.018  18.153  1.00  2.13           H  
ATOM   1348 3HD2 LEU A  85      36.388   0.581  17.211  1.00  2.13           H  
ATOM   1349  N   GLU A  86      33.745  -1.020  21.283  1.00  2.14           N  
ATOM   1350  CA  GLU A  86      33.552  -1.998  22.360  1.00  2.14           C  
ATOM   1351  C   GLU A  86      32.985  -3.312  21.824  1.00  2.14           C  
ATOM   1352  O   GLU A  86      33.235  -4.385  22.378  1.00  2.14           O  
ATOM   1353  CB  GLU A  86      32.672  -1.438  23.486  1.00  2.14           C  
ATOM   1354  CG  GLU A  86      33.357  -0.338  24.313  1.00  2.14           C  
ATOM   1355  CD  GLU A  86      32.546   0.166  25.488  1.00  2.14           C  
ATOM   1356  OE1 GLU A  86      31.498  -0.365  25.771  1.00  2.14           O  
ATOM   1357  OE2 GLU A  86      33.006   1.105  26.119  1.00  2.14           O  
ATOM   1358  H   GLU A  86      33.222  -0.141  21.297  1.00  2.14           H  
ATOM   1359  HA  GLU A  86      34.527  -2.215  22.793  1.00  2.14           H  
ATOM   1360 1HB  GLU A  86      31.763  -1.013  23.056  1.00  2.14           H  
ATOM   1361 2HB  GLU A  86      32.378  -2.241  24.158  1.00  2.14           H  
ATOM   1362 1HG  GLU A  86      34.303  -0.727  24.685  1.00  2.14           H  
ATOM   1363 2HG  GLU A  86      33.582   0.498  23.653  1.00  2.14           H  
ATOM   1364  N   GLN A  87      32.267  -3.226  20.706  1.00  2.13           N  
ATOM   1365  CA  GLN A  87      31.679  -4.376  20.031  1.00  2.13           C  
ATOM   1366  C   GLN A  87      32.666  -5.051  19.063  1.00  2.13           C  
ATOM   1367  O   GLN A  87      32.329  -6.046  18.417  1.00  2.13           O  
ATOM   1368  CB  GLN A  87      30.394  -3.943  19.325  1.00  2.13           C  
ATOM   1369  CG  GLN A  87      29.303  -3.541  20.320  1.00  2.13           C  
ATOM   1370  CD  GLN A  87      28.104  -2.905  19.688  1.00  2.13           C  
ATOM   1371  OE1 GLN A  87      28.231  -1.847  19.085  1.00  2.13           O  
ATOM   1372  NE2 GLN A  87      26.943  -3.527  19.817  1.00  2.13           N  
ATOM   1373  H   GLN A  87      32.071  -2.293  20.337  1.00  2.13           H  
ATOM   1374  HA  GLN A  87      31.410  -5.108  20.789  1.00  2.13           H  
ATOM   1375 1HB  GLN A  87      30.602  -3.090  18.679  1.00  2.13           H  
ATOM   1376 2HB  GLN A  87      30.020  -4.754  18.701  1.00  2.13           H  
ATOM   1377 1HG  GLN A  87      28.966  -4.434  20.849  1.00  2.13           H  
ATOM   1378 2HG  GLN A  87      29.727  -2.829  21.028  1.00  2.13           H  
ATOM   1379 1HE2 GLN A  87      26.099  -3.141  19.415  1.00  2.13           H  
ATOM   1380 2HE2 GLN A  87      26.866  -4.423  20.321  1.00  2.13           H  
ATOM   1381  N   GLY A  88      33.895  -4.522  18.977  1.00  2.15           N  
ATOM   1382  CA  GLY A  88      34.935  -5.086  18.126  1.00  2.15           C  
ATOM   1383  C   GLY A  88      35.079  -4.519  16.713  1.00  2.15           C  
ATOM   1384  O   GLY A  88      35.820  -5.109  15.922  1.00  2.15           O  
ATOM   1385  H   GLY A  88      34.144  -3.705  19.530  1.00  2.15           H  
ATOM   1386 1HA  GLY A  88      35.887  -4.958  18.642  1.00  2.15           H  
ATOM   1387 2HA  GLY A  88      34.777  -6.160  18.055  1.00  2.15           H  
ATOM   1388  N   TYR A  89      34.409  -3.407  16.382  1.00  2.17           N  
ATOM   1389  CA  TYR A  89      34.490  -2.844  15.022  1.00  2.17           C  
ATOM   1390  C   TYR A  89      34.924  -1.383  14.912  1.00  2.17           C  
ATOM   1391  O   TYR A  89      34.727  -0.597  15.831  1.00  2.17           O  
ATOM   1392  CB  TYR A  89      33.153  -3.026  14.327  1.00  2.17           C  
ATOM   1393  CG  TYR A  89      32.830  -4.457  14.060  1.00  2.17           C  
ATOM   1394  CD1 TYR A  89      32.121  -5.203  14.976  1.00  2.17           C  
ATOM   1395  CD2 TYR A  89      33.278  -5.035  12.891  1.00  2.17           C  
ATOM   1396  CE1 TYR A  89      31.854  -6.528  14.711  1.00  2.17           C  
ATOM   1397  CE2 TYR A  89      33.027  -6.352  12.628  1.00  2.17           C  
ATOM   1398  CZ  TYR A  89      32.311  -7.104  13.530  1.00  2.17           C  
ATOM   1399  OH  TYR A  89      32.046  -8.433  13.268  1.00  2.17           O  
ATOM   1400  H   TYR A  89      33.825  -2.936  17.075  1.00  2.17           H  
ATOM   1401  HA  TYR A  89      35.228  -3.419  14.467  1.00  2.17           H  
ATOM   1402 1HB  TYR A  89      32.362  -2.614  14.943  1.00  2.17           H  
ATOM   1403 2HB  TYR A  89      33.166  -2.500  13.412  1.00  2.17           H  
ATOM   1404  HD1 TYR A  89      31.770  -4.751  15.907  1.00  2.17           H  
ATOM   1405  HD2 TYR A  89      33.838  -4.438  12.175  1.00  2.17           H  
ATOM   1406  HE1 TYR A  89      31.289  -7.125  15.431  1.00  2.17           H  
ATOM   1407  HE2 TYR A  89      33.388  -6.799  11.702  1.00  2.17           H  
ATOM   1408  HH  TYR A  89      31.238  -8.707  13.766  1.00  2.17           H  
ATOM   1409  N   VAL A  90      35.511  -1.013  13.763  1.00  2.19           N  
ATOM   1410  CA  VAL A  90      35.895   0.381  13.546  1.00  2.19           C  
ATOM   1411  C   VAL A  90      35.308   0.979  12.266  1.00  2.19           C  
ATOM   1412  O   VAL A  90      35.525   0.443  11.174  1.00  2.19           O  
ATOM   1413  CB  VAL A  90      37.422   0.503  13.384  1.00  2.19           C  
ATOM   1414  CG1 VAL A  90      37.774   1.989  13.210  1.00  2.19           C  
ATOM   1415  CG2 VAL A  90      38.133  -0.148  14.532  1.00  2.19           C  
ATOM   1416  H   VAL A  90      35.695  -1.711  13.044  1.00  2.19           H  
ATOM   1417  HA  VAL A  90      35.561   0.975  14.397  1.00  2.19           H  
ATOM   1418  HB  VAL A  90      37.724  -0.008  12.469  1.00  2.19           H  
ATOM   1419 1HG1 VAL A  90      38.822   2.112  13.078  1.00  2.19           H  
ATOM   1420 2HG1 VAL A  90      37.263   2.397  12.346  1.00  2.19           H  
ATOM   1421 3HG1 VAL A  90      37.467   2.535  14.101  1.00  2.19           H  
ATOM   1422 1HG2 VAL A  90      39.206  -0.071  14.388  1.00  2.19           H  
ATOM   1423 2HG2 VAL A  90      37.867   0.326  15.434  1.00  2.19           H  
ATOM   1424 3HG2 VAL A  90      37.848  -1.186  14.572  1.00  2.19           H  
ATOM   1425  N   MET A  91      34.593   2.104  12.376  1.00  2.20           N  
ATOM   1426  CA  MET A  91      34.092   2.764  11.166  1.00  2.20           C  
ATOM   1427  C   MET A  91      35.154   3.734  10.678  1.00  2.20           C  
ATOM   1428  O   MET A  91      35.591   4.610  11.426  1.00  2.20           O  
ATOM   1429  CB  MET A  91      32.762   3.497  11.410  1.00  2.20           C  
ATOM   1430  CG  MET A  91      32.193   4.190  10.150  1.00  2.20           C  
ATOM   1431  SD  MET A  91      30.630   5.132  10.378  1.00  2.20           S  
ATOM   1432  CE  MET A  91      29.346   3.931  10.649  1.00  2.20           C  
ATOM   1433  H   MET A  91      34.413   2.503  13.287  1.00  2.20           H  
ATOM   1434  HA  MET A  91      33.968   2.031  10.378  1.00  2.20           H  
ATOM   1435 1HB  MET A  91      32.016   2.790  11.734  1.00  2.20           H  
ATOM   1436 2HB  MET A  91      32.866   4.202  12.196  1.00  2.20           H  
ATOM   1437 1HG  MET A  91      32.928   4.886   9.805  1.00  2.20           H  
ATOM   1438 2HG  MET A  91      32.037   3.446   9.367  1.00  2.20           H  
ATOM   1439 1HE  MET A  91      28.391   4.444  10.769  1.00  2.20           H  
ATOM   1440 2HE  MET A  91      29.289   3.268   9.800  1.00  2.20           H  
ATOM   1441 3HE  MET A  91      29.574   3.362  11.536  1.00  2.20           H  
ATOM   1442  N   THR A  92      35.548   3.610   9.411  1.00  2.19           N  
ATOM   1443  CA  THR A  92      36.616   4.453   8.882  1.00  2.19           C  
ATOM   1444  C   THR A  92      36.130   5.765   8.241  1.00  2.19           C  
ATOM   1445  O   THR A  92      36.934   6.631   7.894  1.00  2.19           O  
ATOM   1446  CB  THR A  92      37.479   3.620   7.918  1.00  2.19           C  
ATOM   1447  OG1 THR A  92      36.678   3.138   6.838  1.00  2.19           O  
ATOM   1448  CG2 THR A  92      38.067   2.423   8.680  1.00  2.19           C  
ATOM   1449  H   THR A  92      35.154   2.871   8.817  1.00  2.19           H  
ATOM   1450  HA  THR A  92      37.260   4.726   9.717  1.00  2.19           H  
ATOM   1451  HB  THR A  92      38.282   4.235   7.520  1.00  2.19           H  
ATOM   1452  HG1 THR A  92      35.920   2.616   7.198  1.00  2.19           H  
ATOM   1453 1HG2 THR A  92      38.678   1.822   8.008  1.00  2.19           H  
ATOM   1454 2HG2 THR A  92      38.679   2.782   9.505  1.00  2.19           H  
ATOM   1455 3HG2 THR A  92      37.248   1.816   9.072  1.00  2.19           H  
ATOM   1456  N   ASP A  93      34.812   5.922   8.142  1.00  2.10           N  
ATOM   1457  CA  ASP A  93      34.155   7.117   7.601  1.00  2.10           C  
ATOM   1458  C   ASP A  93      33.510   7.977   8.693  1.00  2.10           C  
ATOM   1459  O   ASP A  93      32.591   8.754   8.422  1.00  2.10           O  
ATOM   1460  CB  ASP A  93      33.099   6.780   6.539  1.00  2.10           C  
ATOM   1461  CG  ASP A  93      33.682   6.290   5.227  1.00  2.10           C  
ATOM   1462  OD1 ASP A  93      34.664   6.853   4.808  1.00  2.10           O  
ATOM   1463  OD2 ASP A  93      33.135   5.383   4.633  1.00  2.10           O  
ATOM   1464  H   ASP A  93      34.238   5.157   8.457  1.00  2.10           H  
ATOM   1465  HA  ASP A  93      34.913   7.726   7.114  1.00  2.10           H  
ATOM   1466 1HB  ASP A  93      32.414   6.020   6.930  1.00  2.10           H  
ATOM   1467 2HB  ASP A  93      32.521   7.672   6.331  1.00  2.10           H  
ATOM   1468  N   CYS A  94      34.015   7.885   9.926  1.00  1.95           N  
ATOM   1469  CA  CYS A  94      33.446   8.651  11.041  1.00  1.95           C  
ATOM   1470  C   CYS A  94      33.526  10.163  10.856  1.00  1.95           C  
ATOM   1471  O   CYS A  94      32.802  10.919  11.498  1.00  1.95           O  
ATOM   1472  CB  CYS A  94      34.130   8.310  12.354  1.00  1.95           C  
ATOM   1473  SG  CYS A  94      33.815   6.685  12.931  1.00  1.95           S  
ATOM   1474  H   CYS A  94      34.787   7.252  10.100  1.00  1.95           H  
ATOM   1475  HA  CYS A  94      32.404   8.367  11.127  1.00  1.95           H  
ATOM   1476 1HB  CYS A  94      35.210   8.430  12.250  1.00  1.95           H  
ATOM   1477 2HB  CYS A  94      33.794   9.006  13.121  1.00  1.95           H  
ATOM   1478  HG  CYS A  94      34.678   6.040  12.104  1.00  1.95           H  
ATOM   1479  N   ARG A  95      34.431  10.615   9.998  1.00  1.75           N  
ATOM   1480  CA  ARG A  95      34.581  12.031   9.702  1.00  1.75           C  
ATOM   1481  C   ARG A  95      33.325  12.645   9.060  1.00  1.75           C  
ATOM   1482  O   ARG A  95      33.139  13.863   9.087  1.00  1.75           O  
ATOM   1483  CB  ARG A  95      35.764  12.227   8.765  1.00  1.75           C  
ATOM   1484  CG  ARG A  95      35.575  11.633   7.358  1.00  1.75           C  
ATOM   1485  CD  ARG A  95      36.824  11.715   6.533  1.00  1.75           C  
ATOM   1486  NE  ARG A  95      36.627  11.180   5.180  1.00  1.75           N  
ATOM   1487  CZ  ARG A  95      36.745   9.871   4.828  1.00  1.75           C  
ATOM   1488  NH1 ARG A  95      37.078   8.961   5.719  1.00  1.75           N  
ATOM   1489  NH2 ARG A  95      36.525   9.503   3.576  1.00  1.75           N  
ATOM   1490  H   ARG A  95      35.014   9.949   9.516  1.00  1.75           H  
ATOM   1491  HA  ARG A  95      34.784  12.555  10.636  1.00  1.75           H  
ATOM   1492 1HB  ARG A  95      35.965  13.290   8.650  1.00  1.75           H  
ATOM   1493 2HB  ARG A  95      36.652  11.768   9.199  1.00  1.75           H  
ATOM   1494 1HG  ARG A  95      35.282  10.582   7.442  1.00  1.75           H  
ATOM   1495 2HG  ARG A  95      34.793  12.184   6.835  1.00  1.75           H  
ATOM   1496 1HD  ARG A  95      37.133  12.757   6.446  1.00  1.75           H  
ATOM   1497 2HD  ARG A  95      37.614  11.140   7.015  1.00  1.75           H  
ATOM   1498  HE  ARG A  95      36.369  11.834   4.454  1.00  1.75           H  
ATOM   1499 1HH1 ARG A  95      37.247   9.219   6.680  1.00  1.75           H  
ATOM   1500 2HH1 ARG A  95      37.164   7.983   5.439  1.00  1.75           H  
ATOM   1501 1HH2 ARG A  95      36.267  10.190   2.883  1.00  1.75           H  
ATOM   1502 2HH2 ARG A  95      36.604   8.524   3.322  1.00  1.75           H  
ATOM   1503  N   ASP A  96      32.483  11.808   8.441  1.00  1.54           N  
ATOM   1504  CA  ASP A  96      31.283  12.283   7.764  1.00  1.54           C  
ATOM   1505  C   ASP A  96      30.057  12.152   8.661  1.00  1.54           C  
ATOM   1506  O   ASP A  96      29.529  11.059   8.889  1.00  1.54           O  
ATOM   1507  CB  ASP A  96      31.111  11.554   6.432  1.00  1.54           C  
ATOM   1508  CG  ASP A  96      29.926  12.025   5.526  1.00  1.54           C  
ATOM   1509  OD1 ASP A  96      28.962  12.653   5.973  1.00  1.54           O  
ATOM   1510  OD2 ASP A  96      30.029  11.752   4.343  1.00  1.54           O  
ATOM   1511  H   ASP A  96      32.660  10.804   8.462  1.00  1.54           H  
ATOM   1512  HA  ASP A  96      31.416  13.341   7.540  1.00  1.54           H  
ATOM   1513 1HB  ASP A  96      32.034  11.658   5.859  1.00  1.54           H  
ATOM   1514 2HB  ASP A  96      30.994  10.505   6.633  1.00  1.54           H  
ATOM   1515  N   LYS A  97      29.573  13.288   9.145  1.00  1.36           N  
ATOM   1516  CA  LYS A  97      28.458  13.341  10.085  1.00  1.36           C  
ATOM   1517  C   LYS A  97      27.169  12.713   9.544  1.00  1.36           C  
ATOM   1518  O   LYS A  97      26.291  12.331  10.318  1.00  1.36           O  
ATOM   1519  CB  LYS A  97      28.148  14.790  10.480  1.00  1.36           C  
ATOM   1520  CG  LYS A  97      27.546  15.641   9.355  1.00  1.36           C  
ATOM   1521  CD  LYS A  97      27.289  17.071   9.811  1.00  1.36           C  
ATOM   1522  CE  LYS A  97      26.638  17.895   8.708  1.00  1.36           C  
ATOM   1523  NZ  LYS A  97      26.424  19.310   9.124  1.00  1.36           N  
ATOM   1524  H   LYS A  97      30.038  14.147   8.885  1.00  1.36           H  
ATOM   1525  HA  LYS A  97      28.746  12.787  10.977  1.00  1.36           H  
ATOM   1526 1HB  LYS A  97      27.445  14.797  11.316  1.00  1.36           H  
ATOM   1527 2HB  LYS A  97      29.064  15.278  10.819  1.00  1.36           H  
ATOM   1528 1HG  LYS A  97      28.220  15.648   8.498  1.00  1.36           H  
ATOM   1529 2HG  LYS A  97      26.595  15.207   9.042  1.00  1.36           H  
ATOM   1530 1HD  LYS A  97      26.630  17.057  10.682  1.00  1.36           H  
ATOM   1531 2HD  LYS A  97      28.231  17.538  10.096  1.00  1.36           H  
ATOM   1532 1HE  LYS A  97      27.276  17.878   7.826  1.00  1.36           H  
ATOM   1533 2HE  LYS A  97      25.673  17.450   8.454  1.00  1.36           H  
ATOM   1534 1HZ  LYS A  97      25.992  19.822   8.367  1.00  1.36           H  
ATOM   1535 2HZ  LYS A  97      25.823  19.338   9.935  1.00  1.36           H  
ATOM   1536 3HZ  LYS A  97      27.313  19.732   9.350  1.00  1.36           H  
ATOM   1537  N   ARG A  98      27.050  12.558   8.218  1.00  1.21           N  
ATOM   1538  CA  ARG A  98      25.808  12.031   7.670  1.00  1.21           C  
ATOM   1539  C   ARG A  98      25.671  10.540   7.889  1.00  1.21           C  
ATOM   1540  O   ARG A  98      24.608   9.960   7.656  1.00  1.21           O  
ATOM   1541  CB  ARG A  98      25.699  12.264   6.188  1.00  1.21           C  
ATOM   1542  CG  ARG A  98      25.612  13.692   5.741  1.00  1.21           C  
ATOM   1543  CD  ARG A  98      25.610  13.722   4.272  1.00  1.21           C  
ATOM   1544  NE  ARG A  98      26.855  13.189   3.762  1.00  1.21           N  
ATOM   1545  CZ  ARG A  98      27.080  12.827   2.478  1.00  1.21           C  
ATOM   1546  NH1 ARG A  98      26.128  12.950   1.559  1.00  1.21           N  
ATOM   1547  NH2 ARG A  98      28.259  12.331   2.154  1.00  1.21           N  
ATOM   1548  H   ARG A  98      27.815  12.796   7.570  1.00  1.21           H  
ATOM   1549  HA  ARG A  98      24.996  12.539   8.161  1.00  1.21           H  
ATOM   1550 1HB  ARG A  98      26.567  11.820   5.695  1.00  1.21           H  
ATOM   1551 2HB  ARG A  98      24.815  11.752   5.812  1.00  1.21           H  
ATOM   1552 1HG  ARG A  98      24.701  14.149   6.112  1.00  1.21           H  
ATOM   1553 2HG  ARG A  98      26.483  14.241   6.108  1.00  1.21           H  
ATOM   1554 1HD  ARG A  98      24.792  13.112   3.890  1.00  1.21           H  
ATOM   1555 2HD  ARG A  98      25.503  14.745   3.919  1.00  1.21           H  
ATOM   1556  HE  ARG A  98      27.629  13.050   4.449  1.00  1.21           H  
ATOM   1557 1HH1 ARG A  98      25.211  13.305   1.806  1.00  1.21           H  
ATOM   1558 2HH1 ARG A  98      26.291  12.655   0.604  1.00  1.21           H  
ATOM   1559 1HH2 ARG A  98      28.979  12.215   2.897  1.00  1.21           H  
ATOM   1560 2HH2 ARG A  98      28.450  12.046   1.213  1.00  1.21           H  
ATOM   1561  N   ASN A  99      26.744   9.907   8.344  1.00  1.11           N  
ATOM   1562  CA  ASN A  99      26.739   8.481   8.554  1.00  1.11           C  
ATOM   1563  C   ASN A  99      26.080   8.075   9.855  1.00  1.11           C  
ATOM   1564  O   ASN A  99      25.899   6.878  10.079  1.00  1.11           O  
ATOM   1565  CB  ASN A  99      28.151   7.968   8.506  1.00  1.11           C  
ATOM   1566  CG  ASN A  99      28.665   8.076   7.126  1.00  1.11           C  
ATOM   1567  OD1 ASN A  99      27.890   8.124   6.162  1.00  1.11           O  
ATOM   1568  ND2 ASN A  99      29.931   8.129   6.991  1.00  1.11           N  
ATOM   1569  H   ASN A  99      27.602  10.428   8.535  1.00  1.11           H  
ATOM   1570  HA  ASN A  99      26.171   8.022   7.744  1.00  1.11           H  
ATOM   1571 1HB  ASN A  99      28.789   8.556   9.170  1.00  1.11           H  
ATOM   1572 2HB  ASN A  99      28.190   6.929   8.838  1.00  1.11           H  
ATOM   1573 1HD2 ASN A  99      30.328   8.219   6.075  1.00  1.11           H  
ATOM   1574 2HD2 ASN A  99      30.517   8.117   7.810  1.00  1.11           H  
ATOM   1575  N   PHE A 100      25.721   9.056  10.700  1.00  1.06           N  
ATOM   1576  CA  PHE A 100      25.089   8.796  11.996  1.00  1.06           C  
ATOM   1577  C   PHE A 100      23.805   9.635  12.130  1.00  1.06           C  
ATOM   1578  O   PHE A 100      23.806  10.802  11.758  1.00  1.06           O  
ATOM   1579  CB  PHE A 100      26.072   9.206  13.088  1.00  1.06           C  
ATOM   1580  CG  PHE A 100      27.351   8.474  13.077  1.00  1.06           C  
ATOM   1581  CD1 PHE A 100      28.348   8.900  12.222  1.00  1.06           C  
ATOM   1582  CD2 PHE A 100      27.609   7.421  13.927  1.00  1.06           C  
ATOM   1583  CE1 PHE A 100      29.559   8.283  12.195  1.00  1.06           C  
ATOM   1584  CE2 PHE A 100      28.847   6.797  13.907  1.00  1.06           C  
ATOM   1585  CZ  PHE A 100      29.817   7.231  13.040  1.00  1.06           C  
ATOM   1586  H   PHE A 100      25.897  10.031  10.438  1.00  1.06           H  
ATOM   1587  HA  PHE A 100      24.840   7.741  12.070  1.00  1.06           H  
ATOM   1588 1HB  PHE A 100      26.301  10.257  12.960  1.00  1.06           H  
ATOM   1589 2HB  PHE A 100      25.609   9.071  14.059  1.00  1.06           H  
ATOM   1590  HD1 PHE A 100      28.156   9.747  11.554  1.00  1.06           H  
ATOM   1591  HD2 PHE A 100      26.831   7.089  14.619  1.00  1.06           H  
ATOM   1592  HE1 PHE A 100      30.309   8.641  11.506  1.00  1.06           H  
ATOM   1593  HE2 PHE A 100      29.061   5.967  14.574  1.00  1.06           H  
ATOM   1594  HZ  PHE A 100      30.788   6.744  13.024  1.00  1.06           H  
ATOM   1595  N   ILE A 101      22.730   9.071  12.685  1.00  1.04           N  
ATOM   1596  CA  ILE A 101      21.477   9.836  12.860  1.00  1.04           C  
ATOM   1597  C   ILE A 101      20.918   9.797  14.286  1.00  1.04           C  
ATOM   1598  O   ILE A 101      20.867   8.732  14.911  1.00  1.04           O  
ATOM   1599  CB  ILE A 101      20.371   9.396  11.865  1.00  1.04           C  
ATOM   1600  CG1 ILE A 101      20.804   9.612  10.416  1.00  1.04           C  
ATOM   1601  CG2 ILE A 101      19.080  10.167  12.107  1.00  1.04           C  
ATOM   1602  CD1 ILE A 101      19.795   9.081   9.409  1.00  1.04           C  
ATOM   1603  H   ILE A 101      22.799   8.101  12.990  1.00  1.04           H  
ATOM   1604  HA  ILE A 101      21.690  10.882  12.639  1.00  1.04           H  
ATOM   1605  HB  ILE A 101      20.176   8.331  11.996  1.00  1.04           H  
ATOM   1606 1HG1 ILE A 101      20.945  10.676  10.246  1.00  1.04           H  
ATOM   1607 2HG1 ILE A 101      21.749   9.103  10.243  1.00  1.04           H  
ATOM   1608 1HG2 ILE A 101      18.321   9.831  11.401  1.00  1.04           H  
ATOM   1609 2HG2 ILE A 101      18.719   9.996  13.114  1.00  1.04           H  
ATOM   1610 3HG2 ILE A 101      19.266  11.230  11.962  1.00  1.04           H  
ATOM   1611 1HD1 ILE A 101      20.163   9.263   8.399  1.00  1.04           H  
ATOM   1612 2HD1 ILE A 101      19.635   8.015   9.548  1.00  1.04           H  
ATOM   1613 3HD1 ILE A 101      18.842   9.596   9.546  1.00  1.04           H  
ATOM   1614  N   THR A 102      20.518  10.966  14.806  1.00  1.04           N  
ATOM   1615  CA  THR A 102      19.930  11.069  16.138  1.00  1.04           C  
ATOM   1616  C   THR A 102      18.405  10.997  16.065  1.00  1.04           C  
ATOM   1617  O   THR A 102      17.760  11.774  15.351  1.00  1.04           O  
ATOM   1618  CB  THR A 102      20.353  12.360  16.844  1.00  1.04           C  
ATOM   1619  OG1 THR A 102      21.774  12.385  16.957  1.00  1.04           O  
ATOM   1620  CG2 THR A 102      19.747  12.399  18.251  1.00  1.04           C  
ATOM   1621  H   THR A 102      20.605  11.813  14.257  1.00  1.04           H  
ATOM   1622  HA  THR A 102      20.270  10.239  16.727  1.00  1.04           H  
ATOM   1623  HB  THR A 102      20.025  13.221  16.263  1.00  1.04           H  
ATOM   1624  HG1 THR A 102      22.032  11.873  17.712  1.00  1.04           H  
ATOM   1625 1HG2 THR A 102      20.061  13.309  18.756  1.00  1.04           H  
ATOM   1626 2HG2 THR A 102      18.662  12.376  18.186  1.00  1.04           H  
ATOM   1627 3HG2 THR A 102      20.093  11.531  18.819  1.00  1.04           H  
ATOM   1628  N   HIS A 103      17.833  10.069  16.831  1.00  1.05           N  
ATOM   1629  CA  HIS A 103      16.403   9.781  16.803  1.00  1.05           C  
ATOM   1630  C   HIS A 103      15.931   9.318  18.179  1.00  1.05           C  
ATOM   1631  O   HIS A 103      16.545   8.447  18.793  1.00  1.05           O  
ATOM   1632  CB  HIS A 103      16.128   8.698  15.750  1.00  1.05           C  
ATOM   1633  CG  HIS A 103      14.679   8.419  15.435  1.00  1.05           C  
ATOM   1634  ND1 HIS A 103      14.221   7.161  15.091  1.00  1.05           N  
ATOM   1635  CD2 HIS A 103      13.600   9.236  15.383  1.00  1.05           C  
ATOM   1636  CE1 HIS A 103      12.928   7.219  14.834  1.00  1.05           C  
ATOM   1637  NE2 HIS A 103      12.524   8.464  15.007  1.00  1.05           N  
ATOM   1638  H   HIS A 103      18.441   9.513  17.425  1.00  1.05           H  
ATOM   1639  HA  HIS A 103      15.847  10.678  16.533  1.00  1.05           H  
ATOM   1640 1HB  HIS A 103      16.625   8.980  14.825  1.00  1.05           H  
ATOM   1641 2HB  HIS A 103      16.583   7.762  16.080  1.00  1.05           H  
ATOM   1642  HD2 HIS A 103      13.590  10.304  15.588  1.00  1.05           H  
ATOM   1643  HE1 HIS A 103      12.302   6.382  14.532  1.00  1.05           H  
ATOM   1644  HE2 HIS A 103      11.582   8.805  14.881  1.00  1.05           H  
ATOM   1645  N   ASN A 104      14.885   9.958  18.701  1.00  1.07           N  
ATOM   1646  CA  ASN A 104      14.336   9.629  20.021  1.00  1.07           C  
ATOM   1647  C   ASN A 104      15.379   9.737  21.137  1.00  1.07           C  
ATOM   1648  O   ASN A 104      15.369   8.967  22.097  1.00  1.07           O  
ATOM   1649  CB  ASN A 104      13.706   8.238  20.017  1.00  1.07           C  
ATOM   1650  CG  ASN A 104      12.461   8.141  19.156  1.00  1.07           C  
ATOM   1651  OD1 ASN A 104      11.573   8.999  19.260  1.00  1.07           O  
ATOM   1652  ND2 ASN A 104      12.366   7.129  18.322  1.00  1.07           N  
ATOM   1653  H   ASN A 104      14.435  10.675  18.150  1.00  1.07           H  
ATOM   1654  HA  ASN A 104      13.551  10.352  20.251  1.00  1.07           H  
ATOM   1655 1HB  ASN A 104      14.424   7.493  19.670  1.00  1.07           H  
ATOM   1656 2HB  ASN A 104      13.441   7.967  21.038  1.00  1.07           H  
ATOM   1657 1HD2 ASN A 104      11.550   7.036  17.751  1.00  1.07           H  
ATOM   1658 2HD2 ASN A 104      13.114   6.453  18.230  1.00  1.07           H  
ATOM   1659  N   GLY A 105      16.268  10.720  21.009  1.00  1.08           N  
ATOM   1660  CA  GLY A 105      17.297  10.998  22.004  1.00  1.08           C  
ATOM   1661  C   GLY A 105      18.543  10.113  21.893  1.00  1.08           C  
ATOM   1662  O   GLY A 105      19.492  10.293  22.659  1.00  1.08           O  
ATOM   1663  H   GLY A 105      16.217  11.304  20.189  1.00  1.08           H  
ATOM   1664 1HA  GLY A 105      17.594  12.044  21.919  1.00  1.08           H  
ATOM   1665 2HA  GLY A 105      16.867  10.881  22.997  1.00  1.08           H  
ATOM   1666  N   LYS A 106      18.564   9.178  20.944  1.00  1.09           N  
ATOM   1667  CA  LYS A 106      19.701   8.274  20.806  1.00  1.09           C  
ATOM   1668  C   LYS A 106      20.365   8.439  19.455  1.00  1.09           C  
ATOM   1669  O   LYS A 106      19.707   8.791  18.482  1.00  1.09           O  
ATOM   1670  CB  LYS A 106      19.226   6.844  21.000  1.00  1.09           C  
ATOM   1671  CG  LYS A 106      18.693   6.572  22.406  1.00  1.09           C  
ATOM   1672  CD  LYS A 106      18.242   5.132  22.576  1.00  1.09           C  
ATOM   1673  CE  LYS A 106      17.698   4.885  23.977  1.00  1.09           C  
ATOM   1674  NZ  LYS A 106      17.234   3.477  24.150  1.00  1.09           N  
ATOM   1675  H   LYS A 106      17.765   9.049  20.326  1.00  1.09           H  
ATOM   1676  HA  LYS A 106      20.438   8.508  21.573  1.00  1.09           H  
ATOM   1677 1HB  LYS A 106      18.410   6.646  20.308  1.00  1.09           H  
ATOM   1678 2HB  LYS A 106      20.034   6.145  20.776  1.00  1.09           H  
ATOM   1679 1HG  LYS A 106      19.468   6.800  23.139  1.00  1.09           H  
ATOM   1680 2HG  LYS A 106      17.838   7.224  22.594  1.00  1.09           H  
ATOM   1681 1HD  LYS A 106      17.446   4.911  21.860  1.00  1.09           H  
ATOM   1682 2HD  LYS A 106      19.074   4.453  22.386  1.00  1.09           H  
ATOM   1683 1HE  LYS A 106      18.477   5.093  24.707  1.00  1.09           H  
ATOM   1684 2HE  LYS A 106      16.857   5.555  24.153  1.00  1.09           H  
ATOM   1685 1HZ  LYS A 106      16.873   3.350  25.080  1.00  1.09           H  
ATOM   1686 2HZ  LYS A 106      16.480   3.268  23.464  1.00  1.09           H  
ATOM   1687 3HZ  LYS A 106      18.000   2.843  23.996  1.00  1.09           H  
ATOM   1688  N   THR A 107      21.660   8.168  19.370  1.00  1.12           N  
ATOM   1689  CA  THR A 107      22.326   8.303  18.079  1.00  1.12           C  
ATOM   1690  C   THR A 107      22.752   6.957  17.560  1.00  1.12           C  
ATOM   1691  O   THR A 107      23.315   6.146  18.300  1.00  1.12           O  
ATOM   1692  CB  THR A 107      23.546   9.229  18.156  1.00  1.12           C  
ATOM   1693  OG1 THR A 107      23.136  10.526  18.620  1.00  1.12           O  
ATOM   1694  CG2 THR A 107      24.141   9.424  16.740  1.00  1.12           C  
ATOM   1695  H   THR A 107      22.179   7.875  20.186  1.00  1.12           H  
ATOM   1696  HA  THR A 107      21.634   8.708  17.356  1.00  1.12           H  
ATOM   1697  HB  THR A 107      24.278   8.810  18.837  1.00  1.12           H  
ATOM   1698  HG1 THR A 107      22.767  11.002  17.883  1.00  1.12           H  
ATOM   1699 1HG2 THR A 107      24.996  10.082  16.807  1.00  1.12           H  
ATOM   1700 2HG2 THR A 107      24.455   8.484  16.316  1.00  1.12           H  
ATOM   1701 3HG2 THR A 107      23.387   9.867  16.088  1.00  1.12           H  
ATOM   1702  N   TYR A 108      22.488   6.721  16.285  1.00  1.16           N  
ATOM   1703  CA  TYR A 108      22.867   5.457  15.719  1.00  1.16           C  
ATOM   1704  C   TYR A 108      23.727   5.628  14.466  1.00  1.16           C  
ATOM   1705  O   TYR A 108      23.473   6.521  13.659  1.00  1.16           O  
ATOM   1706  CB  TYR A 108      21.594   4.745  15.294  1.00  1.16           C  
ATOM   1707  CG  TYR A 108      20.606   4.515  16.396  1.00  1.16           C  
ATOM   1708  CD1 TYR A 108      19.679   5.507  16.705  1.00  1.16           C  
ATOM   1709  CD2 TYR A 108      20.616   3.329  17.097  1.00  1.16           C  
ATOM   1710  CE1 TYR A 108      18.775   5.302  17.714  1.00  1.16           C  
ATOM   1711  CE2 TYR A 108      19.707   3.123  18.103  1.00  1.16           C  
ATOM   1712  CZ  TYR A 108      18.796   4.096  18.417  1.00  1.16           C  
ATOM   1713  OH  TYR A 108      17.904   3.867  19.426  1.00  1.16           O  
ATOM   1714  H   TYR A 108      21.992   7.421  15.733  1.00  1.16           H  
ATOM   1715  HA  TYR A 108      23.373   4.879  16.478  1.00  1.16           H  
ATOM   1716 1HB  TYR A 108      21.109   5.308  14.499  1.00  1.16           H  
ATOM   1717 2HB  TYR A 108      21.871   3.794  14.905  1.00  1.16           H  
ATOM   1718  HD1 TYR A 108      19.673   6.449  16.147  1.00  1.16           H  
ATOM   1719  HD2 TYR A 108      21.346   2.558  16.850  1.00  1.16           H  
ATOM   1720  HE1 TYR A 108      18.046   6.082  17.961  1.00  1.16           H  
ATOM   1721  HE2 TYR A 108      19.710   2.190  18.658  1.00  1.16           H  
ATOM   1722  HH  TYR A 108      17.324   4.632  19.528  1.00  1.16           H  
ATOM   1723  N   PRO A 109      24.768   4.809  14.266  1.00  1.23           N  
ATOM   1724  CA  PRO A 109      25.479   4.683  13.018  1.00  1.23           C  
ATOM   1725  C   PRO A 109      24.471   4.196  12.011  1.00  1.23           C  
ATOM   1726  O   PRO A 109      23.645   3.349  12.348  1.00  1.23           O  
ATOM   1727  CB  PRO A 109      26.538   3.631  13.329  1.00  1.23           C  
ATOM   1728  CG  PRO A 109      26.706   3.681  14.804  1.00  1.23           C  
ATOM   1729  CD  PRO A 109      25.336   4.037  15.354  1.00  1.23           C  
ATOM   1730  HA  PRO A 109      25.912   5.640  12.708  1.00  1.23           H  
ATOM   1731 1HB  PRO A 109      26.223   2.679  12.988  1.00  1.23           H  
ATOM   1732 2HB  PRO A 109      27.460   3.868  12.810  1.00  1.23           H  
ATOM   1733 1HG  PRO A 109      27.050   2.708  15.152  1.00  1.23           H  
ATOM   1734 2HG  PRO A 109      27.481   4.386  15.057  1.00  1.23           H  
ATOM   1735 1HD  PRO A 109      24.728   3.155  15.531  1.00  1.23           H  
ATOM   1736 2HD  PRO A 109      25.482   4.651  16.256  1.00  1.23           H  
ATOM   1737  N   VAL A 110      24.560   4.660  10.792  1.00  1.33           N  
ATOM   1738  CA  VAL A 110      23.679   4.216   9.729  1.00  1.33           C  
ATOM   1739  C   VAL A 110      24.493   3.649   8.575  1.00  1.33           C  
ATOM   1740  O   VAL A 110      24.249   2.541   8.090  1.00  1.33           O  
ATOM   1741  CB  VAL A 110      22.793   5.376   9.252  1.00  1.33           C  
ATOM   1742  CG1 VAL A 110      21.902   4.920   8.100  1.00  1.33           C  
ATOM   1743  CG2 VAL A 110      21.961   5.882  10.439  1.00  1.33           C  
ATOM   1744  H   VAL A 110      25.241   5.374  10.591  1.00  1.33           H  
ATOM   1745  HA  VAL A 110      23.034   3.428  10.117  1.00  1.33           H  
ATOM   1746  HB  VAL A 110      23.425   6.188   8.879  1.00  1.33           H  
ATOM   1747 1HG1 VAL A 110      21.285   5.755   7.766  1.00  1.33           H  
ATOM   1748 2HG1 VAL A 110      22.526   4.577   7.276  1.00  1.33           H  
ATOM   1749 3HG1 VAL A 110      21.260   4.104   8.436  1.00  1.33           H  
ATOM   1750 1HG2 VAL A 110      21.345   6.693  10.121  1.00  1.33           H  
ATOM   1751 2HG2 VAL A 110      21.341   5.080  10.810  1.00  1.33           H  
ATOM   1752 3HG2 VAL A 110      22.618   6.226  11.232  1.00  1.33           H  
ATOM   1753  N   ASP A 111      25.461   4.423   8.093  1.00  1.45           N  
ATOM   1754  CA  ASP A 111      26.178   3.917   6.932  1.00  1.45           C  
ATOM   1755  C   ASP A 111      27.365   3.062   7.326  1.00  1.45           C  
ATOM   1756  O   ASP A 111      28.490   3.530   7.485  1.00  1.45           O  
ATOM   1757  CB  ASP A 111      26.583   5.019   5.958  1.00  1.45           C  
ATOM   1758  CG  ASP A 111      27.232   4.486   4.633  1.00  1.45           C  
ATOM   1759  OD1 ASP A 111      27.721   3.367   4.591  1.00  1.45           O  
ATOM   1760  OD2 ASP A 111      27.104   5.166   3.626  1.00  1.45           O  
ATOM   1761  H   ASP A 111      25.675   5.318   8.531  1.00  1.45           H  
ATOM   1762  HA  ASP A 111      25.498   3.274   6.376  1.00  1.45           H  
ATOM   1763 1HB  ASP A 111      25.721   5.645   5.718  1.00  1.45           H  
ATOM   1764 2HB  ASP A 111      27.308   5.650   6.447  1.00  1.45           H  
ATOM   1765  N   PHE A 112      27.103   1.772   7.367  1.00  1.57           N  
ATOM   1766  CA  PHE A 112      28.057   0.732   7.749  1.00  1.57           C  
ATOM   1767  C   PHE A 112      28.896   0.239   6.574  1.00  1.57           C  
ATOM   1768  O   PHE A 112      29.480  -0.847   6.630  1.00  1.57           O  
ATOM   1769  CB  PHE A 112      27.285  -0.452   8.366  1.00  1.57           C  
ATOM   1770  CG  PHE A 112      26.877  -0.283   9.827  1.00  1.57           C  
ATOM   1771  CD1 PHE A 112      25.873   0.531  10.168  1.00  1.57           C  
ATOM   1772  CD2 PHE A 112      27.452  -1.045  10.845  1.00  1.57           C  
ATOM   1773  CE1 PHE A 112      25.464   0.656  11.441  1.00  1.57           C  
ATOM   1774  CE2 PHE A 112      27.048  -0.917  12.138  1.00  1.57           C  
ATOM   1775  CZ  PHE A 112      26.045  -0.054  12.438  1.00  1.57           C  
ATOM   1776  H   PHE A 112      26.125   1.531   7.212  1.00  1.57           H  
ATOM   1777  HA  PHE A 112      28.722   1.167   8.482  1.00  1.57           H  
ATOM   1778 1HB  PHE A 112      26.378  -0.618   7.784  1.00  1.57           H  
ATOM   1779 2HB  PHE A 112      27.882  -1.362   8.289  1.00  1.57           H  
ATOM   1780  HD1 PHE A 112      25.395   1.090   9.405  1.00  1.57           H  
ATOM   1781  HD2 PHE A 112      28.240  -1.758  10.603  1.00  1.57           H  
ATOM   1782  HE1 PHE A 112      24.659   1.332  11.662  1.00  1.57           H  
ATOM   1783  HE2 PHE A 112      27.519  -1.511  12.912  1.00  1.57           H  
ATOM   1784  HZ  PHE A 112      25.697   0.066  13.455  1.00  1.57           H  
ATOM   1785  N   GLY A 113      28.954   1.035   5.505  1.00  1.67           N  
ATOM   1786  CA  GLY A 113      29.664   0.677   4.292  1.00  1.67           C  
ATOM   1787  C   GLY A 113      31.164   0.342   4.405  1.00  1.67           C  
ATOM   1788  O   GLY A 113      31.646  -0.549   3.692  1.00  1.67           O  
ATOM   1789  H   GLY A 113      28.456   1.936   5.497  1.00  1.67           H  
ATOM   1790 1HA  GLY A 113      29.137  -0.148   3.855  1.00  1.67           H  
ATOM   1791 2HA  GLY A 113      29.549   1.503   3.589  1.00  1.67           H  
ATOM   1792  N   GLN A 114      31.901   1.028   5.288  1.00  1.77           N  
ATOM   1793  CA  GLN A 114      33.349   0.801   5.430  1.00  1.77           C  
ATOM   1794  C   GLN A 114      33.779   0.591   6.878  1.00  1.77           C  
ATOM   1795  O   GLN A 114      34.566   1.377   7.442  1.00  1.77           O  
ATOM   1796  CB  GLN A 114      34.181   1.920   4.791  1.00  1.77           C  
ATOM   1797  CG  GLN A 114      33.981   2.072   3.282  1.00  1.77           C  
ATOM   1798  CD  GLN A 114      35.039   2.959   2.615  1.00  1.77           C  
ATOM   1799  OE1 GLN A 114      36.040   2.463   2.067  1.00  1.77           O  
ATOM   1800  NE2 GLN A 114      34.839   4.262   2.682  1.00  1.77           N  
ATOM   1801  H   GLN A 114      31.442   1.730   5.852  1.00  1.77           H  
ATOM   1802  HA  GLN A 114      33.599  -0.118   4.899  1.00  1.77           H  
ATOM   1803 1HB  GLN A 114      33.934   2.879   5.257  1.00  1.77           H  
ATOM   1804 2HB  GLN A 114      35.237   1.733   4.966  1.00  1.77           H  
ATOM   1805 1HG  GLN A 114      34.019   1.086   2.821  1.00  1.77           H  
ATOM   1806 2HG  GLN A 114      33.009   2.533   3.109  1.00  1.77           H  
ATOM   1807 1HE2 GLN A 114      35.494   4.900   2.292  1.00  1.77           H  
ATOM   1808 2HE2 GLN A 114      34.026   4.632   3.195  1.00  1.77           H  
ATOM   1809  N   ILE A 115      33.214  -0.450   7.474  1.00  1.90           N  
ATOM   1810  CA  ILE A 115      33.502  -0.849   8.842  1.00  1.90           C  
ATOM   1811  C   ILE A 115      34.281  -2.148   8.869  1.00  1.90           C  
ATOM   1812  O   ILE A 115      33.946  -3.115   8.172  1.00  1.90           O  
ATOM   1813  CB  ILE A 115      32.241  -0.987   9.681  1.00  1.90           C  
ATOM   1814  CG1 ILE A 115      31.573   0.289   9.789  1.00  1.90           C  
ATOM   1815  CG2 ILE A 115      32.582  -1.446  11.070  1.00  1.90           C  
ATOM   1816  CD1 ILE A 115      30.343   0.142  10.371  1.00  1.90           C  
ATOM   1817  H   ILE A 115      32.563  -1.011   6.935  1.00  1.90           H  
ATOM   1818  HA  ILE A 115      34.120  -0.085   9.296  1.00  1.90           H  
ATOM   1819  HB  ILE A 115      31.563  -1.694   9.207  1.00  1.90           H  
ATOM   1820 1HG1 ILE A 115      32.134   0.916  10.403  1.00  1.90           H  
ATOM   1821 2HG1 ILE A 115      31.455   0.746   8.809  1.00  1.90           H  
ATOM   1822 1HG2 ILE A 115      31.669  -1.540  11.653  1.00  1.90           H  
ATOM   1823 2HG2 ILE A 115      33.079  -2.404  11.029  1.00  1.90           H  
ATOM   1824 3HG2 ILE A 115      33.231  -0.729  11.539  1.00  1.90           H  
ATOM   1825 1HD1 ILE A 115      29.849   1.091  10.469  1.00  1.90           H  
ATOM   1826 2HD1 ILE A 115      29.804  -0.508   9.722  1.00  1.90           H  
ATOM   1827 3HD1 ILE A 115      30.445  -0.311  11.347  1.00  1.90           H  
ATOM   1828  N   TYR A 116      35.356  -2.148   9.635  1.00  2.09           N  
ATOM   1829  CA  TYR A 116      36.214  -3.311   9.666  1.00  2.09           C  
ATOM   1830  C   TYR A 116      36.379  -3.874  11.067  1.00  2.09           C  
ATOM   1831  O   TYR A 116      36.270  -3.149  12.060  1.00  2.09           O  
ATOM   1832  CB  TYR A 116      37.547  -2.911   9.077  1.00  2.09           C  
ATOM   1833  CG  TYR A 116      37.393  -2.369   7.658  1.00  2.09           C  
ATOM   1834  CD1 TYR A 116      37.321  -1.004   7.456  1.00  2.09           C  
ATOM   1835  CD2 TYR A 116      37.276  -3.220   6.577  1.00  2.09           C  
ATOM   1836  CE1 TYR A 116      37.165  -0.491   6.181  1.00  2.09           C  
ATOM   1837  CE2 TYR A 116      37.114  -2.715   5.309  1.00  2.09           C  
ATOM   1838  CZ  TYR A 116      37.063  -1.359   5.105  1.00  2.09           C  
ATOM   1839  OH  TYR A 116      36.904  -0.870   3.828  1.00  2.09           O  
ATOM   1840  H   TYR A 116      35.568  -1.315  10.187  1.00  2.09           H  
ATOM   1841  HA  TYR A 116      35.772  -4.095   9.052  1.00  2.09           H  
ATOM   1842 1HB  TYR A 116      38.006  -2.138   9.695  1.00  2.09           H  
ATOM   1843 2HB  TYR A 116      38.214  -3.757   9.067  1.00  2.09           H  
ATOM   1844  HD1 TYR A 116      37.395  -0.338   8.307  1.00  2.09           H  
ATOM   1845  HD2 TYR A 116      37.311  -4.282   6.723  1.00  2.09           H  
ATOM   1846  HE1 TYR A 116      37.117   0.589   6.030  1.00  2.09           H  
ATOM   1847  HE2 TYR A 116      37.026  -3.395   4.463  1.00  2.09           H  
ATOM   1848  HH  TYR A 116      36.841  -1.603   3.209  1.00  2.09           H  
ATOM   1849  N   HIS A 117      36.641  -5.173  11.178  1.00  2.38           N  
ATOM   1850  CA  HIS A 117      36.866  -5.706  12.512  1.00  2.38           C  
ATOM   1851  C   HIS A 117      38.104  -5.040  13.054  1.00  2.38           C  
ATOM   1852  O   HIS A 117      39.109  -4.934  12.352  1.00  2.38           O  
ATOM   1853  CB  HIS A 117      36.988  -7.228  12.524  1.00  2.38           C  
ATOM   1854  CG  HIS A 117      37.022  -7.816  13.919  1.00  2.38           C  
ATOM   1855  ND1 HIS A 117      38.169  -7.805  14.739  1.00  2.38           N  
ATOM   1856  CD2 HIS A 117      36.044  -8.415  14.645  1.00  2.38           C  
ATOM   1857  CE1 HIS A 117      37.860  -8.381  15.902  1.00  2.38           C  
ATOM   1858  NE2 HIS A 117      36.588  -8.758  15.863  1.00  2.38           N  
ATOM   1859  H   HIS A 117      36.712  -5.764  10.351  1.00  2.38           H  
ATOM   1860  HA  HIS A 117      36.042  -5.443  13.172  1.00  2.38           H  
ATOM   1861 1HB  HIS A 117      36.139  -7.661  11.990  1.00  2.38           H  
ATOM   1862 2HB  HIS A 117      37.892  -7.528  12.002  1.00  2.38           H  
ATOM   1863  HD2 HIS A 117      35.016  -8.589  14.323  1.00  2.38           H  
ATOM   1864  HE1 HIS A 117      38.535  -8.522  16.747  1.00  2.38           H  
ATOM   1865  HE2 HIS A 117      36.086  -9.221  16.609  1.00  2.38           H  
ATOM   1866  N   SER A 118      38.039  -4.654  14.316  1.00  2.79           N  
ATOM   1867  CA  SER A 118      39.076  -3.926  15.030  1.00  2.79           C  
ATOM   1868  C   SER A 118      40.432  -4.592  15.188  1.00  2.79           C  
ATOM   1869  O   SER A 118      41.392  -3.896  15.521  1.00  2.79           O  
ATOM   1870  CB  SER A 118      38.552  -3.550  16.397  1.00  2.79           C  
ATOM   1871  OG  SER A 118      38.282  -4.692  17.150  1.00  2.79           O  
ATOM   1872  H   SER A 118      37.174  -4.834  14.814  1.00  2.79           H  
ATOM   1873  HA  SER A 118      39.247  -3.005  14.478  1.00  2.79           H  
ATOM   1874 1HB  SER A 118      39.287  -2.935  16.911  1.00  2.79           H  
ATOM   1875 2HB  SER A 118      37.644  -2.957  16.292  1.00  2.79           H  
ATOM   1876  HG  SER A 118      37.513  -5.110  16.706  1.00  2.79           H  
ATOM   1877  N   SER A 119      40.541  -5.909  14.979  1.00  3.32           N  
ATOM   1878  CA  SER A 119      41.856  -6.512  15.142  1.00  3.32           C  
ATOM   1879  C   SER A 119      42.580  -6.770  13.801  1.00  3.32           C  
ATOM   1880  O   SER A 119      43.054  -5.830  13.166  1.00  3.32           O  
ATOM   1881  CB  SER A 119      41.721  -7.795  15.945  1.00  3.32           C  
ATOM   1882  OG  SER A 119      41.005  -8.760  15.230  1.00  3.32           O  
ATOM   1883  H   SER A 119      39.725  -6.473  14.738  1.00  3.32           H  
ATOM   1884  HA  SER A 119      42.474  -5.830  15.723  1.00  3.32           H  
ATOM   1885 1HB  SER A 119      42.715  -8.176  16.187  1.00  3.32           H  
ATOM   1886 2HB  SER A 119      41.212  -7.581  16.883  1.00  3.32           H  
ATOM   1887  HG  SER A 119      40.116  -8.364  15.044  1.00  3.32           H  
ATOM   1888  N   ASP A 120      42.619  -8.016  13.320  1.00  3.92           N  
ATOM   1889  CA  ASP A 120      43.413  -8.306  12.121  1.00  3.92           C  
ATOM   1890  C   ASP A 120      42.958  -7.575  10.861  1.00  3.92           C  
ATOM   1891  O   ASP A 120      43.786  -7.167  10.034  1.00  3.92           O  
ATOM   1892  CB  ASP A 120      43.440  -9.808  11.837  1.00  3.92           C  
ATOM   1893  CG  ASP A 120      44.314 -10.614  12.819  1.00  3.92           C  
ATOM   1894  OD1 ASP A 120      45.081 -10.023  13.550  1.00  3.92           O  
ATOM   1895  OD2 ASP A 120      44.209 -11.819  12.812  1.00  3.92           O  
ATOM   1896  H   ASP A 120      42.139  -8.745  13.825  1.00  3.92           H  
ATOM   1897  HA  ASP A 120      44.438  -7.991  12.325  1.00  3.92           H  
ATOM   1898 1HB  ASP A 120      42.424 -10.199  11.880  1.00  3.92           H  
ATOM   1899 2HB  ASP A 120      43.809  -9.976  10.826  1.00  3.92           H  
ATOM   1900  N   GLN A 121      41.646  -7.407  10.691  1.00  4.49           N  
ATOM   1901  CA  GLN A 121      41.181  -6.768   9.473  1.00  4.49           C  
ATOM   1902  C   GLN A 121      41.565  -5.299   9.510  1.00  4.49           C  
ATOM   1903  O   GLN A 121      42.239  -4.818   8.607  1.00  4.49           O  
ATOM   1904  CB  GLN A 121      39.679  -6.958   9.302  1.00  4.49           C  
ATOM   1905  CG  GLN A 121      39.123  -6.425   8.007  1.00  4.49           C  
ATOM   1906  CD  GLN A 121      37.626  -6.711   7.845  1.00  4.49           C  
ATOM   1907  OE1 GLN A 121      36.802  -6.586   8.769  1.00  4.49           O  
ATOM   1908  NE2 GLN A 121      37.254  -7.101   6.629  1.00  4.49           N  
ATOM   1909  H   GLN A 121      40.994  -7.726  11.393  1.00  4.49           H  
ATOM   1910  HA  GLN A 121      41.683  -7.226   8.623  1.00  4.49           H  
ATOM   1911 1HB  GLN A 121      39.435  -8.017   9.370  1.00  4.49           H  
ATOM   1912 2HB  GLN A 121      39.164  -6.450  10.116  1.00  4.49           H  
ATOM   1913 1HG  GLN A 121      39.296  -5.359   7.955  1.00  4.49           H  
ATOM   1914 2HG  GLN A 121      39.645  -6.915   7.187  1.00  4.49           H  
ATOM   1915 1HE2 GLN A 121      36.291  -7.304   6.442  1.00  4.49           H  
ATOM   1916 2HE2 GLN A 121      37.935  -7.194   5.899  1.00  4.49           H  
ATOM   1917  N   PHE A 122      41.230  -4.607  10.589  1.00  4.90           N  
ATOM   1918  CA  PHE A 122      41.573  -3.205  10.745  1.00  4.90           C  
ATOM   1919  C   PHE A 122      43.067  -2.964  10.594  1.00  4.90           C  
ATOM   1920  O   PHE A 122      43.468  -2.013   9.920  1.00  4.90           O  
ATOM   1921  CB  PHE A 122      41.038  -2.672  12.061  1.00  4.90           C  
ATOM   1922  CG  PHE A 122      41.321  -1.276  12.353  1.00  4.90           C  
ATOM   1923  CD1 PHE A 122      40.730  -0.285  11.587  1.00  4.90           C  
ATOM   1924  CD2 PHE A 122      42.095  -0.924  13.437  1.00  4.90           C  
ATOM   1925  CE1 PHE A 122      40.936   1.034  11.877  1.00  4.90           C  
ATOM   1926  CE2 PHE A 122      42.292   0.406  13.745  1.00  4.90           C  
ATOM   1927  CZ  PHE A 122      41.710   1.387  12.961  1.00  4.90           C  
ATOM   1928  H   PHE A 122      40.661  -5.029  11.318  1.00  4.90           H  
ATOM   1929  HA  PHE A 122      41.063  -2.653   9.958  1.00  4.90           H  
ATOM   1930 1HB  PHE A 122      39.965  -2.768  12.063  1.00  4.90           H  
ATOM   1931 2HB  PHE A 122      41.432  -3.278  12.872  1.00  4.90           H  
ATOM   1932  HD1 PHE A 122      40.101  -0.568  10.741  1.00  4.90           H  
ATOM   1933  HD2 PHE A 122      42.541  -1.712  14.054  1.00  4.90           H  
ATOM   1934  HE1 PHE A 122      40.476   1.804  11.261  1.00  4.90           H  
ATOM   1935  HE2 PHE A 122      42.903   0.682  14.604  1.00  4.90           H  
ATOM   1936  HZ  PHE A 122      41.863   2.432  13.195  1.00  4.90           H  
ATOM   1937  N   TYR A 123      43.911  -3.801  11.210  1.00  5.11           N  
ATOM   1938  CA  TYR A 123      45.346  -3.564  11.094  1.00  5.11           C  
ATOM   1939  C   TYR A 123      45.757  -3.637   9.608  1.00  5.11           C  
ATOM   1940  O   TYR A 123      46.533  -2.801   9.119  1.00  5.11           O  
ATOM   1941  CB  TYR A 123      46.138  -4.641  11.854  1.00  5.11           C  
ATOM   1942  CG  TYR A 123      45.847  -4.752  13.355  1.00  5.11           C  
ATOM   1943  CD1 TYR A 123      45.118  -3.783  14.013  1.00  5.11           C  
ATOM   1944  CD2 TYR A 123      46.317  -5.862  14.066  1.00  5.11           C  
ATOM   1945  CE1 TYR A 123      44.850  -3.922  15.369  1.00  5.11           C  
ATOM   1946  CE2 TYR A 123      46.053  -5.989  15.419  1.00  5.11           C  
ATOM   1947  CZ  TYR A 123      45.320  -5.024  16.067  1.00  5.11           C  
ATOM   1948  OH  TYR A 123      45.042  -5.135  17.417  1.00  5.11           O  
ATOM   1949  H   TYR A 123      43.559  -4.578  11.773  1.00  5.11           H  
ATOM   1950  HA  TYR A 123      45.581  -2.570  11.480  1.00  5.11           H  
ATOM   1951 1HB  TYR A 123      45.927  -5.616  11.404  1.00  5.11           H  
ATOM   1952 2HB  TYR A 123      47.204  -4.452  11.732  1.00  5.11           H  
ATOM   1953  HD1 TYR A 123      44.744  -2.918  13.465  1.00  5.11           H  
ATOM   1954  HD2 TYR A 123      46.892  -6.632  13.553  1.00  5.11           H  
ATOM   1955  HE1 TYR A 123      44.265  -3.165  15.886  1.00  5.11           H  
ATOM   1956  HE2 TYR A 123      46.419  -6.856  15.966  1.00  5.11           H  
ATOM   1957  HH  TYR A 123      45.843  -5.409  17.908  1.00  5.11           H  
ATOM   1958  N   SER A 124      45.192  -4.615   8.875  1.00  5.15           N  
ATOM   1959  CA  SER A 124      45.488  -4.803   7.457  1.00  5.15           C  
ATOM   1960  C   SER A 124      44.984  -3.617   6.633  1.00  5.15           C  
ATOM   1961  O   SER A 124      45.668  -3.145   5.716  1.00  5.15           O  
ATOM   1962  CB  SER A 124      44.850  -6.088   6.963  1.00  5.15           C  
ATOM   1963  OG  SER A 124      45.408  -7.208   7.607  1.00  5.15           O  
ATOM   1964  H   SER A 124      44.554  -5.283   9.319  1.00  5.15           H  
ATOM   1965  HA  SER A 124      46.569  -4.873   7.336  1.00  5.15           H  
ATOM   1966 1HB  SER A 124      43.781  -6.064   7.136  1.00  5.15           H  
ATOM   1967 2HB  SER A 124      45.003  -6.172   5.891  1.00  5.15           H  
ATOM   1968  HG  SER A 124      45.031  -7.201   8.518  1.00  5.15           H  
ATOM   1969  N   ILE A 125      43.798  -3.123   6.985  1.00  5.09           N  
ATOM   1970  CA  ILE A 125      43.187  -1.982   6.323  1.00  5.09           C  
ATOM   1971  C   ILE A 125      44.016  -0.731   6.504  1.00  5.09           C  
ATOM   1972  O   ILE A 125      44.232   0.000   5.540  1.00  5.09           O  
ATOM   1973  CB  ILE A 125      41.768  -1.762   6.853  1.00  5.09           C  
ATOM   1974  CG1 ILE A 125      40.877  -2.917   6.447  1.00  5.09           C  
ATOM   1975  CG2 ILE A 125      41.221  -0.469   6.397  1.00  5.09           C  
ATOM   1976  CD1 ILE A 125      40.676  -3.041   4.975  1.00  5.09           C  
ATOM   1977  H   ILE A 125      43.292  -3.580   7.742  1.00  5.09           H  
ATOM   1978  HA  ILE A 125      43.125  -2.197   5.258  1.00  5.09           H  
ATOM   1979  HB  ILE A 125      41.804  -1.752   7.932  1.00  5.09           H  
ATOM   1980 1HG1 ILE A 125      41.316  -3.827   6.763  1.00  5.09           H  
ATOM   1981 2HG1 ILE A 125      39.948  -2.804   6.931  1.00  5.09           H  
ATOM   1982 1HG2 ILE A 125      40.228  -0.327   6.812  1.00  5.09           H  
ATOM   1983 2HG2 ILE A 125      41.876   0.326   6.741  1.00  5.09           H  
ATOM   1984 3HG2 ILE A 125      41.168  -0.458   5.311  1.00  5.09           H  
ATOM   1985 1HD1 ILE A 125      40.033  -3.896   4.769  1.00  5.09           H  
ATOM   1986 2HD1 ILE A 125      40.206  -2.133   4.597  1.00  5.09           H  
ATOM   1987 3HD1 ILE A 125      41.639  -3.185   4.488  1.00  5.09           H  
ATOM   1988  N   ASN A 126      44.520  -0.500   7.718  1.00  4.98           N  
ATOM   1989  CA  ASN A 126      45.369   0.656   7.945  1.00  4.98           C  
ATOM   1990  C   ASN A 126      46.654   0.563   7.138  1.00  4.98           C  
ATOM   1991  O   ASN A 126      47.129   1.570   6.603  1.00  4.98           O  
ATOM   1992  CB  ASN A 126      45.664   0.833   9.411  1.00  4.98           C  
ATOM   1993  CG  ASN A 126      44.506   1.401  10.159  1.00  4.98           C  
ATOM   1994  OD1 ASN A 126      43.594   2.006   9.571  1.00  4.98           O  
ATOM   1995  ND2 ASN A 126      44.525   1.260  11.445  1.00  4.98           N  
ATOM   1996  H   ASN A 126      44.294  -1.127   8.491  1.00  4.98           H  
ATOM   1997  HA  ASN A 126      44.835   1.541   7.601  1.00  4.98           H  
ATOM   1998 1HB  ASN A 126      45.914  -0.142   9.849  1.00  4.98           H  
ATOM   1999 2HB  ASN A 126      46.527   1.478   9.541  1.00  4.98           H  
ATOM   2000 1HD2 ASN A 126      43.787   1.640  11.989  1.00  4.98           H  
ATOM   2001 2HD2 ASN A 126      45.274   0.759  11.913  1.00  4.98           H  
ATOM   2002  N   LYS A 127      47.207  -0.642   6.996  1.00  4.87           N  
ATOM   2003  CA  LYS A 127      48.393  -0.786   6.171  1.00  4.87           C  
ATOM   2004  C   LYS A 127      48.047  -0.358   4.748  1.00  4.87           C  
ATOM   2005  O   LYS A 127      48.744   0.467   4.150  1.00  4.87           O  
ATOM   2006  CB  LYS A 127      48.911  -2.224   6.200  1.00  4.87           C  
ATOM   2007  CG  LYS A 127      50.179  -2.476   5.370  1.00  4.87           C  
ATOM   2008  CD  LYS A 127      50.661  -3.916   5.545  1.00  4.87           C  
ATOM   2009  CE  LYS A 127      51.993  -4.167   4.836  1.00  4.87           C  
ATOM   2010  NZ  LYS A 127      51.866  -4.085   3.355  1.00  4.87           N  
ATOM   2011  H   LYS A 127      46.817  -1.452   7.484  1.00  4.87           H  
ATOM   2012  HA  LYS A 127      49.168  -0.121   6.546  1.00  4.87           H  
ATOM   2013 1HB  LYS A 127      49.101  -2.520   7.231  1.00  4.87           H  
ATOM   2014 2HB  LYS A 127      48.144  -2.887   5.818  1.00  4.87           H  
ATOM   2015 1HG  LYS A 127      49.949  -2.312   4.310  1.00  4.87           H  
ATOM   2016 2HG  LYS A 127      50.968  -1.787   5.651  1.00  4.87           H  
ATOM   2017 1HD  LYS A 127      50.776  -4.129   6.609  1.00  4.87           H  
ATOM   2018 2HD  LYS A 127      49.914  -4.594   5.134  1.00  4.87           H  
ATOM   2019 1HE  LYS A 127      52.719  -3.426   5.168  1.00  4.87           H  
ATOM   2020 2HE  LYS A 127      52.354  -5.159   5.103  1.00  4.87           H  
ATOM   2021 1HZ  LYS A 127      52.754  -4.248   2.917  1.00  4.87           H  
ATOM   2022 2HZ  LYS A 127      51.205  -4.763   3.021  1.00  4.87           H  
ATOM   2023 3HZ  LYS A 127      51.542  -3.147   3.082  1.00  4.87           H  
ATOM   2024  N   GLY A 128      46.935  -0.887   4.224  1.00  4.77           N  
ATOM   2025  CA  GLY A 128      46.499  -0.553   2.874  1.00  4.77           C  
ATOM   2026  C   GLY A 128      46.218   0.941   2.707  1.00  4.77           C  
ATOM   2027  O   GLY A 128      46.580   1.540   1.690  1.00  4.77           O  
ATOM   2028  H   GLY A 128      46.394  -1.556   4.774  1.00  4.77           H  
ATOM   2029 1HA  GLY A 128      47.265  -0.866   2.162  1.00  4.77           H  
ATOM   2030 2HA  GLY A 128      45.597  -1.120   2.645  1.00  4.77           H  
ATOM   2031  N   PHE A 129      45.609   1.572   3.714  1.00  4.68           N  
ATOM   2032  CA  PHE A 129      45.326   2.996   3.606  1.00  4.68           C  
ATOM   2033  C   PHE A 129      46.627   3.764   3.463  1.00  4.68           C  
ATOM   2034  O   PHE A 129      46.754   4.655   2.614  1.00  4.68           O  
ATOM   2035  CB  PHE A 129      44.598   3.516   4.848  1.00  4.68           C  
ATOM   2036  CG  PHE A 129      43.142   3.145   4.974  1.00  4.68           C  
ATOM   2037  CD1 PHE A 129      42.422   2.619   3.906  1.00  4.68           C  
ATOM   2038  CD2 PHE A 129      42.483   3.365   6.176  1.00  4.68           C  
ATOM   2039  CE1 PHE A 129      41.072   2.318   4.047  1.00  4.68           C  
ATOM   2040  CE2 PHE A 129      41.141   3.071   6.319  1.00  4.68           C  
ATOM   2041  CZ  PHE A 129      40.430   2.548   5.254  1.00  4.68           C  
ATOM   2042  H   PHE A 129      45.310   1.050   4.534  1.00  4.68           H  
ATOM   2043  HA  PHE A 129      44.714   3.172   2.724  1.00  4.68           H  
ATOM   2044 1HB  PHE A 129      45.112   3.148   5.733  1.00  4.68           H  
ATOM   2045 2HB  PHE A 129      44.676   4.607   4.880  1.00  4.68           H  
ATOM   2046  HD1 PHE A 129      42.927   2.445   2.958  1.00  4.68           H  
ATOM   2047  HD2 PHE A 129      43.045   3.785   7.016  1.00  4.68           H  
ATOM   2048  HE1 PHE A 129      40.515   1.903   3.211  1.00  4.68           H  
ATOM   2049  HE2 PHE A 129      40.648   3.253   7.269  1.00  4.68           H  
ATOM   2050  HZ  PHE A 129      39.368   2.313   5.367  1.00  4.68           H  
ATOM   2051  N   HIS A 130      47.627   3.362   4.239  1.00  4.62           N  
ATOM   2052  CA  HIS A 130      48.910   4.027   4.214  1.00  4.62           C  
ATOM   2053  C   HIS A 130      49.518   3.901   2.832  1.00  4.62           C  
ATOM   2054  O   HIS A 130      49.962   4.892   2.255  1.00  4.62           O  
ATOM   2055  CB  HIS A 130      49.849   3.445   5.268  1.00  4.62           C  
ATOM   2056  CG  HIS A 130      51.162   4.172   5.393  1.00  4.62           C  
ATOM   2057  ND1 HIS A 130      51.268   5.416   5.992  1.00  4.62           N  
ATOM   2058  CD2 HIS A 130      52.414   3.830   5.024  1.00  4.62           C  
ATOM   2059  CE1 HIS A 130      52.527   5.803   5.986  1.00  4.62           C  
ATOM   2060  NE2 HIS A 130      53.240   4.862   5.406  1.00  4.62           N  
ATOM   2061  H   HIS A 130      47.474   2.609   4.911  1.00  4.62           H  
ATOM   2062  HA  HIS A 130      48.772   5.086   4.433  1.00  4.62           H  
ATOM   2063 1HB  HIS A 130      49.344   3.456   6.223  1.00  4.62           H  
ATOM   2064 2HB  HIS A 130      50.062   2.407   5.031  1.00  4.62           H  
ATOM   2065  HD1 HIS A 130      50.518   5.949   6.387  1.00  4.62           H  
ATOM   2066  HD2 HIS A 130      52.826   2.950   4.528  1.00  4.62           H  
ATOM   2067  HE1 HIS A 130      52.817   6.763   6.417  1.00  4.62           H  
ATOM   2068  N   GLU A 131      49.532   2.684   2.284  1.00  4.56           N  
ATOM   2069  CA  GLU A 131      50.139   2.456   0.976  1.00  4.56           C  
ATOM   2070  C   GLU A 131      49.453   3.287  -0.114  1.00  4.56           C  
ATOM   2071  O   GLU A 131      50.115   3.822  -1.018  1.00  4.56           O  
ATOM   2072  CB  GLU A 131      50.073   0.965   0.619  1.00  4.56           C  
ATOM   2073  CG  GLU A 131      50.981   0.069   1.463  1.00  4.56           C  
ATOM   2074  CD  GLU A 131      50.833  -1.405   1.148  1.00  4.56           C  
ATOM   2075  OE1 GLU A 131      50.008  -1.757   0.337  1.00  4.56           O  
ATOM   2076  OE2 GLU A 131      51.549  -2.193   1.748  1.00  4.56           O  
ATOM   2077  H   GLU A 131      49.132   1.901   2.807  1.00  4.56           H  
ATOM   2078  HA  GLU A 131      51.185   2.757   1.029  1.00  4.56           H  
ATOM   2079 1HB  GLU A 131      49.049   0.612   0.750  1.00  4.56           H  
ATOM   2080 2HB  GLU A 131      50.336   0.828  -0.428  1.00  4.56           H  
ATOM   2081 1HG  GLU A 131      52.016   0.363   1.298  1.00  4.56           H  
ATOM   2082 2HG  GLU A 131      50.750   0.234   2.514  1.00  4.56           H  
ATOM   2083  N   ARG A 132      48.125   3.430  -0.025  1.00  4.49           N  
ATOM   2084  CA  ARG A 132      47.397   4.232  -1.001  1.00  4.49           C  
ATOM   2085  C   ARG A 132      47.816   5.699  -0.916  1.00  4.49           C  
ATOM   2086  O   ARG A 132      48.007   6.367  -1.947  1.00  4.49           O  
ATOM   2087  CB  ARG A 132      45.900   4.124  -0.760  1.00  4.49           C  
ATOM   2088  CG  ARG A 132      45.265   2.776  -1.106  1.00  4.49           C  
ATOM   2089  CD  ARG A 132      43.836   2.739  -0.680  1.00  4.49           C  
ATOM   2090  NE  ARG A 132      43.198   1.465  -0.968  1.00  4.49           N  
ATOM   2091  CZ  ARG A 132      41.972   1.110  -0.529  1.00  4.49           C  
ATOM   2092  NH1 ARG A 132      41.268   1.940   0.213  1.00  4.49           N  
ATOM   2093  NH2 ARG A 132      41.476  -0.073  -0.846  1.00  4.49           N  
ATOM   2094  H   ARG A 132      47.613   2.950   0.720  1.00  4.49           H  
ATOM   2095  HA  ARG A 132      47.625   3.857  -1.999  1.00  4.49           H  
ATOM   2096 1HB  ARG A 132      45.695   4.311   0.292  1.00  4.49           H  
ATOM   2097 2HB  ARG A 132      45.383   4.892  -1.332  1.00  4.49           H  
ATOM   2098 1HG  ARG A 132      45.305   2.625  -2.183  1.00  4.49           H  
ATOM   2099 2HG  ARG A 132      45.803   1.975  -0.610  1.00  4.49           H  
ATOM   2100 1HD  ARG A 132      43.785   2.907   0.395  1.00  4.49           H  
ATOM   2101 2HD  ARG A 132      43.284   3.522  -1.195  1.00  4.49           H  
ATOM   2102  HE  ARG A 132      43.706   0.801  -1.537  1.00  4.49           H  
ATOM   2103 1HH1 ARG A 132      41.646   2.845   0.454  1.00  4.49           H  
ATOM   2104 2HH1 ARG A 132      40.347   1.673   0.537  1.00  4.49           H  
ATOM   2105 1HH2 ARG A 132      42.014  -0.711  -1.416  1.00  4.49           H  
ATOM   2106 2HH2 ARG A 132      40.559  -0.340  -0.520  1.00  4.49           H  
ATOM   2107  N   VAL A 133      48.007   6.200   0.314  1.00  4.42           N  
ATOM   2108  CA  VAL A 133      48.387   7.595   0.491  1.00  4.42           C  
ATOM   2109  C   VAL A 133      49.820   7.822   0.072  1.00  4.42           C  
ATOM   2110  O   VAL A 133      50.115   8.795  -0.606  1.00  4.42           O  
ATOM   2111  CB  VAL A 133      48.243   8.082   1.929  1.00  4.42           C  
ATOM   2112  CG1 VAL A 133      48.794   9.512   1.988  1.00  4.42           C  
ATOM   2113  CG2 VAL A 133      46.823   8.053   2.357  1.00  4.42           C  
ATOM   2114  H   VAL A 133      47.837   5.612   1.135  1.00  4.42           H  
ATOM   2115  HA  VAL A 133      47.740   8.210  -0.135  1.00  4.42           H  
ATOM   2116  HB  VAL A 133      48.837   7.443   2.593  1.00  4.42           H  
ATOM   2117 1HG1 VAL A 133      48.709   9.899   2.967  1.00  4.42           H  
ATOM   2118 2HG1 VAL A 133      49.836   9.515   1.676  1.00  4.42           H  
ATOM   2119 3HG1 VAL A 133      48.219  10.148   1.317  1.00  4.42           H  
ATOM   2120 1HG2 VAL A 133      46.784   8.396   3.372  1.00  4.42           H  
ATOM   2121 2HG2 VAL A 133      46.230   8.702   1.712  1.00  4.42           H  
ATOM   2122 3HG2 VAL A 133      46.442   7.040   2.304  1.00  4.42           H  
ATOM   2123  N   ILE A 134      50.724   6.925   0.454  1.00  4.32           N  
ATOM   2124  CA  ILE A 134      52.125   7.074   0.088  1.00  4.32           C  
ATOM   2125  C   ILE A 134      52.284   7.088  -1.421  1.00  4.32           C  
ATOM   2126  O   ILE A 134      53.042   7.898  -1.962  1.00  4.32           O  
ATOM   2127  CB  ILE A 134      52.984   5.939   0.674  1.00  4.32           C  
ATOM   2128  CG1 ILE A 134      53.020   6.023   2.192  1.00  4.32           C  
ATOM   2129  CG2 ILE A 134      54.391   6.008   0.094  1.00  4.32           C  
ATOM   2130  CD1 ILE A 134      53.684   7.238   2.694  1.00  4.32           C  
ATOM   2131  H   ILE A 134      50.434   6.128   1.017  1.00  4.32           H  
ATOM   2132  HA  ILE A 134      52.485   8.023   0.484  1.00  4.32           H  
ATOM   2133  HB  ILE A 134      52.528   4.981   0.412  1.00  4.32           H  
ATOM   2134 1HG1 ILE A 134      52.011   6.032   2.571  1.00  4.32           H  
ATOM   2135 2HG1 ILE A 134      53.535   5.152   2.585  1.00  4.32           H  
ATOM   2136 1HG2 ILE A 134      54.983   5.195   0.491  1.00  4.32           H  
ATOM   2137 2HG2 ILE A 134      54.341   5.921  -0.992  1.00  4.32           H  
ATOM   2138 3HG2 ILE A 134      54.853   6.958   0.360  1.00  4.32           H  
ATOM   2139 1HD1 ILE A 134      53.676   7.247   3.778  1.00  4.32           H  
ATOM   2140 2HD1 ILE A 134      54.699   7.226   2.345  1.00  4.32           H  
ATOM   2141 3HD1 ILE A 134      53.168   8.116   2.317  1.00  4.32           H  
ATOM   2142  N   THR A 135      51.558   6.215  -2.118  1.00  4.21           N  
ATOM   2143  CA  THR A 135      51.626   6.174  -3.567  1.00  4.21           C  
ATOM   2144  C   THR A 135      51.124   7.488  -4.177  1.00  4.21           C  
ATOM   2145  O   THR A 135      51.778   8.088  -5.044  1.00  4.21           O  
ATOM   2146  CB  THR A 135      50.771   5.014  -4.097  1.00  4.21           C  
ATOM   2147  OG1 THR A 135      51.264   3.775  -3.563  1.00  4.21           O  
ATOM   2148  CG2 THR A 135      50.814   4.971  -5.612  1.00  4.21           C  
ATOM   2149  H   THR A 135      50.955   5.540  -1.638  1.00  4.21           H  
ATOM   2150  HA  THR A 135      52.667   6.028  -3.864  1.00  4.21           H  
ATOM   2151  HB  THR A 135      49.738   5.150  -3.768  1.00  4.21           H  
ATOM   2152  HG1 THR A 135      51.032   3.731  -2.602  1.00  4.21           H  
ATOM   2153 1HG2 THR A 135      50.200   4.144  -5.966  1.00  4.21           H  
ATOM   2154 2HG2 THR A 135      50.428   5.909  -6.012  1.00  4.21           H  
ATOM   2155 3HG2 THR A 135      51.841   4.829  -5.943  1.00  4.21           H  
ATOM   2156  N   THR A 136      49.964   7.946  -3.689  1.00  4.08           N  
ATOM   2157  CA  THR A 136      49.334   9.159  -4.185  1.00  4.08           C  
ATOM   2158  C   THR A 136      50.201  10.383  -3.918  1.00  4.08           C  
ATOM   2159  O   THR A 136      50.432  11.213  -4.801  1.00  4.08           O  
ATOM   2160  CB  THR A 136      47.973   9.342  -3.491  1.00  4.08           C  
ATOM   2161  OG1 THR A 136      47.123   8.220  -3.803  1.00  4.08           O  
ATOM   2162  CG2 THR A 136      47.335  10.622  -3.937  1.00  4.08           C  
ATOM   2163  H   THR A 136      49.470   7.414  -2.971  1.00  4.08           H  
ATOM   2164  HA  THR A 136      49.184   9.065  -5.257  1.00  4.08           H  
ATOM   2165  HB  THR A 136      48.118   9.382  -2.410  1.00  4.08           H  
ATOM   2166  HG1 THR A 136      47.435   7.438  -3.285  1.00  4.08           H  
ATOM   2167 1HG2 THR A 136      46.379  10.744  -3.427  1.00  4.08           H  
ATOM   2168 2HG2 THR A 136      47.998  11.441  -3.671  1.00  4.08           H  
ATOM   2169 3HG2 THR A 136      47.180  10.604  -5.013  1.00  4.08           H  
ATOM   2170  N   LEU A 137      50.710  10.459  -2.708  1.00  3.95           N  
ATOM   2171  CA  LEU A 137      51.554  11.527  -2.232  1.00  3.95           C  
ATOM   2172  C   LEU A 137      52.869  11.565  -2.964  1.00  3.95           C  
ATOM   2173  O   LEU A 137      53.308  12.636  -3.375  1.00  3.95           O  
ATOM   2174  CB  LEU A 137      51.676  11.383  -0.731  1.00  3.95           C  
ATOM   2175  CG  LEU A 137      52.521  12.296   0.007  1.00  3.95           C  
ATOM   2176  CD1 LEU A 137      52.194  13.682  -0.287  1.00  3.95           C  
ATOM   2177  CD2 LEU A 137      52.170  12.033   1.430  1.00  3.95           C  
ATOM   2178  H   LEU A 137      50.473   9.733  -2.046  1.00  3.95           H  
ATOM   2179  HA  LEU A 137      51.038  12.465  -2.417  1.00  3.95           H  
ATOM   2180 1HB  LEU A 137      50.672  11.438  -0.303  1.00  3.95           H  
ATOM   2181 2HB  LEU A 137      52.063  10.385  -0.531  1.00  3.95           H  
ATOM   2182  HG  LEU A 137      53.576  12.112  -0.188  1.00  3.95           H  
ATOM   2183 1HD1 LEU A 137      52.790  14.316   0.342  1.00  3.95           H  
ATOM   2184 2HD1 LEU A 137      52.393  13.903  -1.332  1.00  3.95           H  
ATOM   2185 3HD1 LEU A 137      51.194  13.819  -0.091  1.00  3.95           H  
ATOM   2186 1HD2 LEU A 137      52.723  12.676   2.078  1.00  3.95           H  
ATOM   2187 2HD2 LEU A 137      51.106  12.213   1.588  1.00  3.95           H  
ATOM   2188 3HD2 LEU A 137      52.388  10.999   1.637  1.00  3.95           H  
ATOM   2189  N   THR A 138      53.498  10.418  -3.177  1.00  3.84           N  
ATOM   2190  CA  THR A 138      54.743  10.412  -3.916  1.00  3.84           C  
ATOM   2191  C   THR A 138      54.503  11.037  -5.286  1.00  3.84           C  
ATOM   2192  O   THR A 138      55.287  11.879  -5.737  1.00  3.84           O  
ATOM   2193  CB  THR A 138      55.286   8.987  -4.086  1.00  3.84           C  
ATOM   2194  OG1 THR A 138      55.531   8.416  -2.796  1.00  3.84           O  
ATOM   2195  CG2 THR A 138      56.572   9.012  -4.891  1.00  3.84           C  
ATOM   2196  H   THR A 138      53.132   9.539  -2.813  1.00  3.84           H  
ATOM   2197  HA  THR A 138      55.477  11.012  -3.382  1.00  3.84           H  
ATOM   2198  HB  THR A 138      54.542   8.376  -4.605  1.00  3.84           H  
ATOM   2199  HG1 THR A 138      54.666   8.322  -2.337  1.00  3.84           H  
ATOM   2200 1HG2 THR A 138      56.947   7.996  -5.006  1.00  3.84           H  
ATOM   2201 2HG2 THR A 138      56.375   9.442  -5.874  1.00  3.84           H  
ATOM   2202 3HG2 THR A 138      57.315   9.617  -4.371  1.00  3.84           H  
ATOM   2203  N   SER A 139      53.396  10.649  -5.940  1.00  3.77           N  
ATOM   2204  CA  SER A 139      53.057  11.197  -7.245  1.00  3.77           C  
ATOM   2205  C   SER A 139      52.823  12.717  -7.173  1.00  3.77           C  
ATOM   2206  O   SER A 139      53.275  13.454  -8.053  1.00  3.77           O  
ATOM   2207  CB  SER A 139      51.829  10.494  -7.796  1.00  3.77           C  
ATOM   2208  OG  SER A 139      52.097   9.137  -8.039  1.00  3.77           O  
ATOM   2209  H   SER A 139      52.787   9.937  -5.528  1.00  3.77           H  
ATOM   2210  HA  SER A 139      53.892  11.011  -7.919  1.00  3.77           H  
ATOM   2211 1HB  SER A 139      51.008  10.583  -7.099  1.00  3.77           H  
ATOM   2212 2HB  SER A 139      51.525  10.978  -8.720  1.00  3.77           H  
ATOM   2213  HG  SER A 139      52.164   8.724  -7.156  1.00  3.77           H  
ATOM   2214  N   LYS A 140      52.154  13.199  -6.114  1.00  3.75           N  
ATOM   2215  CA  LYS A 140      51.919  14.639  -5.946  1.00  3.75           C  
ATOM   2216  C   LYS A 140      53.228  15.412  -5.758  1.00  3.75           C  
ATOM   2217  O   LYS A 140      53.402  16.503  -6.313  1.00  3.75           O  
ATOM   2218  CB  LYS A 140      50.995  14.890  -4.752  1.00  3.75           C  
ATOM   2219  CG  LYS A 140      49.546  14.472  -4.983  1.00  3.75           C  
ATOM   2220  CD  LYS A 140      48.682  14.663  -3.753  1.00  3.75           C  
ATOM   2221  CE  LYS A 140      47.200  14.410  -4.088  1.00  3.75           C  
ATOM   2222  NZ  LYS A 140      46.313  14.505  -2.895  1.00  3.75           N  
ATOM   2223  H   LYS A 140      51.772  12.543  -5.431  1.00  3.75           H  
ATOM   2224  HA  LYS A 140      51.434  15.013  -6.847  1.00  3.75           H  
ATOM   2225 1HB  LYS A 140      51.369  14.347  -3.890  1.00  3.75           H  
ATOM   2226 2HB  LYS A 140      51.005  15.947  -4.496  1.00  3.75           H  
ATOM   2227 1HG  LYS A 140      49.132  15.036  -5.782  1.00  3.75           H  
ATOM   2228 2HG  LYS A 140      49.519  13.428  -5.267  1.00  3.75           H  
ATOM   2229 1HD  LYS A 140      48.988  13.936  -3.002  1.00  3.75           H  
ATOM   2230 2HD  LYS A 140      48.826  15.654  -3.345  1.00  3.75           H  
ATOM   2231 1HE  LYS A 140      46.881  15.151  -4.817  1.00  3.75           H  
ATOM   2232 2HE  LYS A 140      47.098  13.428  -4.526  1.00  3.75           H  
ATOM   2233 1HZ  LYS A 140      45.358  14.336  -3.161  1.00  3.75           H  
ATOM   2234 2HZ  LYS A 140      46.587  13.805  -2.197  1.00  3.75           H  
ATOM   2235 3HZ  LYS A 140      46.388  15.427  -2.488  1.00  3.75           H  
ATOM   2236  N   ILE A 141      54.161  14.818  -5.014  1.00  3.81           N  
ATOM   2237  CA  ILE A 141      55.461  15.425  -4.766  1.00  3.81           C  
ATOM   2238  C   ILE A 141      56.212  15.517  -6.099  1.00  3.81           C  
ATOM   2239  O   ILE A 141      56.779  16.564  -6.436  1.00  3.81           O  
ATOM   2240  CB  ILE A 141      56.238  14.609  -3.706  1.00  3.81           C  
ATOM   2241  CG1 ILE A 141      55.543  14.725  -2.366  1.00  3.81           C  
ATOM   2242  CG2 ILE A 141      57.638  15.098  -3.567  1.00  3.81           C  
ATOM   2243  CD1 ILE A 141      56.027  13.776  -1.344  1.00  3.81           C  
ATOM   2244  H   ILE A 141      53.943  13.922  -4.578  1.00  3.81           H  
ATOM   2245  HA  ILE A 141      55.313  16.431  -4.381  1.00  3.81           H  
ATOM   2246  HB  ILE A 141      56.244  13.557  -3.991  1.00  3.81           H  
ATOM   2247 1HG1 ILE A 141      55.680  15.714  -1.995  1.00  3.81           H  
ATOM   2248 2HG1 ILE A 141      54.493  14.550  -2.507  1.00  3.81           H  
ATOM   2249 1HG2 ILE A 141      58.172  14.511  -2.816  1.00  3.81           H  
ATOM   2250 2HG2 ILE A 141      58.099  14.983  -4.494  1.00  3.81           H  
ATOM   2251 3HG2 ILE A 141      57.642  16.142  -3.276  1.00  3.81           H  
ATOM   2252 1HD1 ILE A 141      55.470  13.937  -0.424  1.00  3.81           H  
ATOM   2253 2HD1 ILE A 141      55.866  12.760  -1.696  1.00  3.81           H  
ATOM   2254 3HD1 ILE A 141      57.087  13.934  -1.162  1.00  3.81           H  
ATOM   2255  N   LYS A 142      56.178  14.429  -6.874  1.00  3.97           N  
ATOM   2256  CA  LYS A 142      56.789  14.394  -8.195  1.00  3.97           C  
ATOM   2257  C   LYS A 142      56.184  15.471  -9.085  1.00  3.97           C  
ATOM   2258  O   LYS A 142      56.914  16.224  -9.730  1.00  3.97           O  
ATOM   2259  CB  LYS A 142      56.611  13.009  -8.822  1.00  3.97           C  
ATOM   2260  CG  LYS A 142      57.237  12.811 -10.205  1.00  3.97           C  
ATOM   2261  CD  LYS A 142      57.019  11.364 -10.681  1.00  3.97           C  
ATOM   2262  CE  LYS A 142      57.703  11.076 -12.021  1.00  3.97           C  
ATOM   2263  NZ  LYS A 142      57.074  11.823 -13.148  1.00  3.97           N  
ATOM   2264  H   LYS A 142      55.712  13.589  -6.526  1.00  3.97           H  
ATOM   2265  HA  LYS A 142      57.848  14.610  -8.105  1.00  3.97           H  
ATOM   2266 1HB  LYS A 142      57.020  12.255  -8.148  1.00  3.97           H  
ATOM   2267 2HB  LYS A 142      55.552  12.801  -8.923  1.00  3.97           H  
ATOM   2268 1HG  LYS A 142      56.777  13.501 -10.924  1.00  3.97           H  
ATOM   2269 2HG  LYS A 142      58.306  13.019 -10.158  1.00  3.97           H  
ATOM   2270 1HD  LYS A 142      57.410  10.678  -9.927  1.00  3.97           H  
ATOM   2271 2HD  LYS A 142      55.949  11.183 -10.786  1.00  3.97           H  
ATOM   2272 1HE  LYS A 142      58.752  11.359 -11.954  1.00  3.97           H  
ATOM   2273 2HE  LYS A 142      57.636  10.009 -12.227  1.00  3.97           H  
ATOM   2274 1HZ  LYS A 142      57.543  11.617 -14.011  1.00  3.97           H  
ATOM   2275 2HZ  LYS A 142      56.104  11.577 -13.237  1.00  3.97           H  
ATOM   2276 3HZ  LYS A 142      57.138  12.838 -12.985  1.00  3.97           H  
ATOM   2277  N   ALA A 143      54.853  15.575  -9.100  1.00  4.23           N  
ATOM   2278  CA  ALA A 143      54.193  16.575  -9.926  1.00  4.23           C  
ATOM   2279  C   ALA A 143      54.645  17.979  -9.552  1.00  4.23           C  
ATOM   2280  O   ALA A 143      54.855  18.825 -10.426  1.00  4.23           O  
ATOM   2281  CB  ALA A 143      52.692  16.470  -9.766  1.00  4.23           C  
ATOM   2282  H   ALA A 143      54.289  14.926  -8.554  1.00  4.23           H  
ATOM   2283  HA  ALA A 143      54.464  16.390 -10.967  1.00  4.23           H  
ATOM   2284 1HB  ALA A 143      52.204  17.207 -10.400  1.00  4.23           H  
ATOM   2285 2HB  ALA A 143      52.371  15.468 -10.049  1.00  4.23           H  
ATOM   2286 3HB  ALA A 143      52.438  16.652  -8.728  1.00  4.23           H  
ATOM   2287  N   ALA A 144      54.824  18.232  -8.254  1.00  4.59           N  
ATOM   2288  CA  ALA A 144      55.280  19.542  -7.831  1.00  4.59           C  
ATOM   2289  C   ALA A 144      56.655  19.833  -8.422  1.00  4.59           C  
ATOM   2290  O   ALA A 144      56.914  20.934  -8.918  1.00  4.59           O  
ATOM   2291  CB  ALA A 144      55.335  19.613  -6.321  1.00  4.59           C  
ATOM   2292  H   ALA A 144      54.611  17.516  -7.557  1.00  4.59           H  
ATOM   2293  HA  ALA A 144      54.579  20.286  -8.207  1.00  4.59           H  
ATOM   2294 1HB  ALA A 144      55.652  20.589  -6.057  1.00  4.59           H  
ATOM   2295 2HB  ALA A 144      54.367  19.414  -5.897  1.00  4.59           H  
ATOM   2296 3HB  ALA A 144      56.039  18.882  -5.944  1.00  4.59           H  
ATOM   2297  N   SER A 145      57.522  18.819  -8.435  1.00  5.02           N  
ATOM   2298  CA  SER A 145      58.854  18.981  -8.999  1.00  5.02           C  
ATOM   2299  C   SER A 145      58.759  19.329 -10.474  1.00  5.02           C  
ATOM   2300  O   SER A 145      59.393  20.278 -10.947  1.00  5.02           O  
ATOM   2301  CB  SER A 145      59.669  17.715  -8.825  1.00  5.02           C  
ATOM   2302  OG  SER A 145      60.957  17.856  -9.367  1.00  5.02           O  
ATOM   2303  H   SER A 145      57.253  17.928  -8.010  1.00  5.02           H  
ATOM   2304  HA  SER A 145      59.355  19.796  -8.478  1.00  5.02           H  
ATOM   2305 1HB  SER A 145      59.733  17.497  -7.786  1.00  5.02           H  
ATOM   2306 2HB  SER A 145      59.174  16.884  -9.298  1.00  5.02           H  
ATOM   2307  HG  SER A 145      60.836  17.916 -10.319  1.00  5.02           H  
ATOM   2308  N   GLU A 146      57.916  18.597 -11.201  1.00  5.50           N  
ATOM   2309  CA  GLU A 146      57.757  18.827 -12.633  1.00  5.50           C  
ATOM   2310  C   GLU A 146      57.245  20.240 -12.931  1.00  5.50           C  
ATOM   2311  O   GLU A 146      57.661  20.860 -13.913  1.00  5.50           O  
ATOM   2312  CB  GLU A 146      56.810  17.782 -13.237  1.00  5.50           C  
ATOM   2313  CG  GLU A 146      57.392  16.368 -13.277  1.00  5.50           C  
ATOM   2314  CD  GLU A 146      56.438  15.318 -13.803  1.00  5.50           C  
ATOM   2315  OE1 GLU A 146      55.300  15.622 -14.070  1.00  5.50           O  
ATOM   2316  OE2 GLU A 146      56.870  14.182 -13.929  1.00  5.50           O  
ATOM   2317  H   GLU A 146      57.403  17.841 -10.741  1.00  5.50           H  
ATOM   2318  HA  GLU A 146      58.732  18.717 -13.104  1.00  5.50           H  
ATOM   2319 1HB  GLU A 146      55.890  17.750 -12.656  1.00  5.50           H  
ATOM   2320 2HB  GLU A 146      56.548  18.072 -14.253  1.00  5.50           H  
ATOM   2321 1HG  GLU A 146      58.284  16.375 -13.901  1.00  5.50           H  
ATOM   2322 2HG  GLU A 146      57.696  16.095 -12.265  1.00  5.50           H  
ATOM   2323  N   LYS A 147      56.356  20.758 -12.080  1.00  5.99           N  
ATOM   2324  CA  LYS A 147      55.823  22.099 -12.280  1.00  5.99           C  
ATOM   2325  C   LYS A 147      56.753  23.246 -11.867  1.00  5.99           C  
ATOM   2326  O   LYS A 147      56.694  24.320 -12.473  1.00  5.99           O  
ATOM   2327  CB  LYS A 147      54.482  22.262 -11.560  1.00  5.99           C  
ATOM   2328  CG  LYS A 147      53.323  21.494 -12.200  1.00  5.99           C  
ATOM   2329  CD  LYS A 147      52.007  21.768 -11.476  1.00  5.99           C  
ATOM   2330  CE  LYS A 147      50.823  21.125 -12.192  1.00  5.99           C  
ATOM   2331  NZ  LYS A 147      49.512  21.451 -11.528  1.00  5.99           N  
ATOM   2332  H   LYS A 147      56.020  20.189 -11.301  1.00  5.99           H  
ATOM   2333  HA  LYS A 147      55.633  22.216 -13.346  1.00  5.99           H  
ATOM   2334 1HB  LYS A 147      54.587  21.900 -10.533  1.00  5.99           H  
ATOM   2335 2HB  LYS A 147      54.218  23.318 -11.507  1.00  5.99           H  
ATOM   2336 1HG  LYS A 147      53.227  21.778 -13.247  1.00  5.99           H  
ATOM   2337 2HG  LYS A 147      53.539  20.425 -12.146  1.00  5.99           H  
ATOM   2338 1HD  LYS A 147      52.071  21.345 -10.470  1.00  5.99           H  
ATOM   2339 2HD  LYS A 147      51.841  22.841 -11.383  1.00  5.99           H  
ATOM   2340 1HE  LYS A 147      50.797  21.485 -13.218  1.00  5.99           H  
ATOM   2341 2HE  LYS A 147      50.955  20.044 -12.199  1.00  5.99           H  
ATOM   2342 1HZ  LYS A 147      48.754  21.021 -12.017  1.00  5.99           H  
ATOM   2343 2HZ  LYS A 147      49.487  21.119 -10.557  1.00  5.99           H  
ATOM   2344 3HZ  LYS A 147      49.361  22.443 -11.510  1.00  5.99           H  
ATOM   2345  N   TYR A 148      57.605  23.045 -10.852  1.00  6.40           N  
ATOM   2346  CA  TYR A 148      58.421  24.167 -10.374  1.00  6.40           C  
ATOM   2347  C   TYR A 148      59.941  24.049 -10.537  1.00  6.40           C  
ATOM   2348  O   TYR A 148      60.628  25.069 -10.588  1.00  6.40           O  
ATOM   2349  CB  TYR A 148      58.083  24.434  -8.907  1.00  6.40           C  
ATOM   2350  CG  TYR A 148      56.617  24.686  -8.752  1.00  6.40           C  
ATOM   2351  CD1 TYR A 148      55.837  23.767  -8.093  1.00  6.40           C  
ATOM   2352  CD2 TYR A 148      56.034  25.801  -9.340  1.00  6.40           C  
ATOM   2353  CE1 TYR A 148      54.496  23.951  -8.018  1.00  6.40           C  
ATOM   2354  CE2 TYR A 148      54.670  25.981  -9.263  1.00  6.40           C  
ATOM   2355  CZ  TYR A 148      53.901  25.050  -8.609  1.00  6.40           C  
ATOM   2356  OH  TYR A 148      52.539  25.194  -8.548  1.00  6.40           O  
ATOM   2357  H   TYR A 148      57.617  22.146 -10.371  1.00  6.40           H  
ATOM   2358  HA  TYR A 148      58.125  25.049 -10.938  1.00  6.40           H  
ATOM   2359 1HB  TYR A 148      58.356  23.571  -8.296  1.00  6.40           H  
ATOM   2360 2HB  TYR A 148      58.633  25.300  -8.541  1.00  6.40           H  
ATOM   2361  HD1 TYR A 148      56.289  22.891  -7.639  1.00  6.40           H  
ATOM   2362  HD2 TYR A 148      56.652  26.521  -9.877  1.00  6.40           H  
ATOM   2363  HE1 TYR A 148      53.898  23.235  -7.511  1.00  6.40           H  
ATOM   2364  HE2 TYR A 148      54.202  26.846  -9.734  1.00  6.40           H  
ATOM   2365  HH  TYR A 148      52.137  24.310  -8.393  1.00  6.40           H  
ATOM   2366  N   GLY A 149      60.497  22.836 -10.544  1.00  6.68           N  
ATOM   2367  CA  GLY A 149      61.953  22.677 -10.586  1.00  6.68           C  
ATOM   2368  C   GLY A 149      62.596  22.816  -9.200  1.00  6.68           C  
ATOM   2369  O   GLY A 149      63.819  22.746  -9.044  1.00  6.68           O  
ATOM   2370  H   GLY A 149      59.925  21.995 -10.546  1.00  6.68           H  
ATOM   2371 1HA  GLY A 149      62.187  21.695 -10.999  1.00  6.68           H  
ATOM   2372 2HA  GLY A 149      62.378  23.415 -11.264  1.00  6.68           H  
ATOM   2373  N   SER A 150      61.765  22.974  -8.175  1.00  6.78           N  
ATOM   2374  CA  SER A 150      62.224  23.166  -6.807  1.00  6.78           C  
ATOM   2375  C   SER A 150      62.669  21.844  -6.201  1.00  6.78           C  
ATOM   2376  O   SER A 150      62.024  21.307  -5.296  1.00  6.78           O  
ATOM   2377  CB  SER A 150      61.115  23.772  -5.967  1.00  6.78           C  
ATOM   2378  OG  SER A 150      60.741  25.035  -6.442  1.00  6.78           O  
ATOM   2379  H   SER A 150      60.777  22.995  -8.370  1.00  6.78           H  
ATOM   2380  HA  SER A 150      63.076  23.849  -6.817  1.00  6.78           H  
ATOM   2381 1HB  SER A 150      60.248  23.108  -5.967  1.00  6.78           H  
ATOM   2382 2HB  SER A 150      61.458  23.859  -4.938  1.00  6.78           H  
ATOM   2383  HG  SER A 150      61.559  25.486  -6.672  1.00  6.78           H  
ATOM   2384  N   ALA A 151      63.808  21.349  -6.681  1.00  6.67           N  
ATOM   2385  CA  ALA A 151      64.351  20.053  -6.283  1.00  6.67           C  
ATOM   2386  C   ALA A 151      64.567  19.960  -4.780  1.00  6.67           C  
ATOM   2387  O   ALA A 151      64.367  18.902  -4.191  1.00  6.67           O  
ATOM   2388  CB  ALA A 151      65.662  19.793  -6.998  1.00  6.67           C  
ATOM   2389  H   ALA A 151      64.256  21.885  -7.426  1.00  6.67           H  
ATOM   2390  HA  ALA A 151      63.634  19.287  -6.576  1.00  6.67           H  
ATOM   2391 1HB  ALA A 151      66.037  18.811  -6.720  1.00  6.67           H  
ATOM   2392 2HB  ALA A 151      65.498  19.830  -8.076  1.00  6.67           H  
ATOM   2393 3HB  ALA A 151      66.388  20.553  -6.714  1.00  6.67           H  
ATOM   2394  N   GLU A 152      64.952  21.059  -4.137  1.00  6.40           N  
ATOM   2395  CA  GLU A 152      65.150  21.013  -2.692  1.00  6.40           C  
ATOM   2396  C   GLU A 152      63.840  20.693  -1.960  1.00  6.40           C  
ATOM   2397  O   GLU A 152      63.844  20.022  -0.919  1.00  6.40           O  
ATOM   2398  CB  GLU A 152      65.741  22.327  -2.175  1.00  6.40           C  
ATOM   2399  CG  GLU A 152      67.192  22.570  -2.589  1.00  6.40           C  
ATOM   2400  CD  GLU A 152      67.752  23.883  -2.080  1.00  6.40           C  
ATOM   2401  OE1 GLU A 152      67.005  24.660  -1.535  1.00  6.40           O  
ATOM   2402  OE2 GLU A 152      68.932  24.100  -2.236  1.00  6.40           O  
ATOM   2403  H   GLU A 152      65.105  21.914  -4.650  1.00  6.40           H  
ATOM   2404  HA  GLU A 152      65.858  20.214  -2.470  1.00  6.40           H  
ATOM   2405 1HB  GLU A 152      65.142  23.162  -2.541  1.00  6.40           H  
ATOM   2406 2HB  GLU A 152      65.694  22.344  -1.085  1.00  6.40           H  
ATOM   2407 1HG  GLU A 152      67.805  21.755  -2.204  1.00  6.40           H  
ATOM   2408 2HG  GLU A 152      67.253  22.550  -3.677  1.00  6.40           H  
ATOM   2409  N   LYS A 153      62.709  21.188  -2.488  1.00  6.01           N  
ATOM   2410  CA  LYS A 153      61.422  20.952  -1.852  1.00  6.01           C  
ATOM   2411  C   LYS A 153      61.042  19.512  -2.116  1.00  6.01           C  
ATOM   2412  O   LYS A 153      60.608  18.798  -1.216  1.00  6.01           O  
ATOM   2413  CB  LYS A 153      60.352  21.900  -2.387  1.00  6.01           C  
ATOM   2414  CG  LYS A 153      58.978  21.795  -1.724  1.00  6.01           C  
ATOM   2415  CD  LYS A 153      58.991  22.281  -0.287  1.00  6.01           C  
ATOM   2416  CE  LYS A 153      57.576  22.353   0.282  1.00  6.01           C  
ATOM   2417  NZ  LYS A 153      57.566  22.857   1.693  1.00  6.01           N  
ATOM   2418  H   LYS A 153      62.731  21.677  -3.376  1.00  6.01           H  
ATOM   2419  HA  LYS A 153      61.520  21.093  -0.776  1.00  6.01           H  
ATOM   2420 1HB  LYS A 153      60.695  22.928  -2.284  1.00  6.01           H  
ATOM   2421 2HB  LYS A 153      60.210  21.714  -3.452  1.00  6.01           H  
ATOM   2422 1HG  LYS A 153      58.275  22.390  -2.267  1.00  6.01           H  
ATOM   2423 2HG  LYS A 153      58.648  20.762  -1.751  1.00  6.01           H  
ATOM   2424 1HD  LYS A 153      59.585  21.596   0.323  1.00  6.01           H  
ATOM   2425 2HD  LYS A 153      59.442  23.271  -0.242  1.00  6.01           H  
ATOM   2426 1HE  LYS A 153      56.978  23.021  -0.339  1.00  6.01           H  
ATOM   2427 2HE  LYS A 153      57.132  21.364   0.259  1.00  6.01           H  
ATOM   2428 1HZ  LYS A 153      56.615  22.893   2.031  1.00  6.01           H  
ATOM   2429 2HZ  LYS A 153      58.109  22.238   2.282  1.00  6.01           H  
ATOM   2430 3HZ  LYS A 153      57.968  23.784   1.720  1.00  6.01           H  
ATOM   2431  N   TYR A 154      61.262  19.067  -3.357  1.00  5.58           N  
ATOM   2432  CA  TYR A 154      60.956  17.691  -3.732  1.00  5.58           C  
ATOM   2433  C   TYR A 154      61.652  16.717  -2.808  1.00  5.58           C  
ATOM   2434  O   TYR A 154      61.011  15.843  -2.217  1.00  5.58           O  
ATOM   2435  CB  TYR A 154      61.431  17.403  -5.157  1.00  5.58           C  
ATOM   2436  CG  TYR A 154      61.332  15.934  -5.571  1.00  5.58           C  
ATOM   2437  CD1 TYR A 154      60.158  15.389  -6.015  1.00  5.58           C  
ATOM   2438  CD2 TYR A 154      62.455  15.125  -5.461  1.00  5.58           C  
ATOM   2439  CE1 TYR A 154      60.093  14.043  -6.345  1.00  5.58           C  
ATOM   2440  CE2 TYR A 154      62.390  13.791  -5.790  1.00  5.58           C  
ATOM   2441  CZ  TYR A 154      61.210  13.251  -6.228  1.00  5.58           C  
ATOM   2442  OH  TYR A 154      61.135  11.915  -6.551  1.00  5.58           O  
ATOM   2443  H   TYR A 154      61.638  19.715  -4.052  1.00  5.58           H  
ATOM   2444  HA  TYR A 154      59.881  17.533  -3.654  1.00  5.58           H  
ATOM   2445 1HB  TYR A 154      60.859  18.004  -5.854  1.00  5.58           H  
ATOM   2446 2HB  TYR A 154      62.462  17.698  -5.255  1.00  5.58           H  
ATOM   2447  HD1 TYR A 154      59.272  16.013  -6.100  1.00  5.58           H  
ATOM   2448  HD2 TYR A 154      63.389  15.545  -5.107  1.00  5.58           H  
ATOM   2449  HE1 TYR A 154      59.164  13.605  -6.685  1.00  5.58           H  
ATOM   2450  HE2 TYR A 154      63.275  13.159  -5.692  1.00  5.58           H  
ATOM   2451  HH  TYR A 154      61.963  11.481  -6.310  1.00  5.58           H  
ATOM   2452  N   LYS A 155      62.967  16.896  -2.666  1.00  5.18           N  
ATOM   2453  CA  LYS A 155      63.785  16.019  -1.850  1.00  5.18           C  
ATOM   2454  C   LYS A 155      63.409  16.100  -0.384  1.00  5.18           C  
ATOM   2455  O   LYS A 155      63.369  15.079   0.306  1.00  5.18           O  
ATOM   2456  CB  LYS A 155      65.258  16.379  -2.027  1.00  5.18           C  
ATOM   2457  CG  LYS A 155      65.832  16.026  -3.394  1.00  5.18           C  
ATOM   2458  CD  LYS A 155      67.282  16.452  -3.518  1.00  5.18           C  
ATOM   2459  CE  LYS A 155      67.839  16.119  -4.897  1.00  5.18           C  
ATOM   2460  NZ  LYS A 155      69.256  16.559  -5.047  1.00  5.18           N  
ATOM   2461  H   LYS A 155      63.420  17.656  -3.173  1.00  5.18           H  
ATOM   2462  HA  LYS A 155      63.627  14.994  -2.185  1.00  5.18           H  
ATOM   2463 1HB  LYS A 155      65.378  17.458  -1.888  1.00  5.18           H  
ATOM   2464 2HB  LYS A 155      65.852  15.881  -1.264  1.00  5.18           H  
ATOM   2465 1HG  LYS A 155      65.749  14.951  -3.559  1.00  5.18           H  
ATOM   2466 2HG  LYS A 155      65.258  16.537  -4.161  1.00  5.18           H  
ATOM   2467 1HD  LYS A 155      67.349  17.531  -3.360  1.00  5.18           H  
ATOM   2468 2HD  LYS A 155      67.879  15.950  -2.759  1.00  5.18           H  
ATOM   2469 1HE  LYS A 155      67.783  15.043  -5.053  1.00  5.18           H  
ATOM   2470 2HE  LYS A 155      67.232  16.618  -5.654  1.00  5.18           H  
ATOM   2471 1HZ  LYS A 155      69.587  16.322  -5.971  1.00  5.18           H  
ATOM   2472 2HZ  LYS A 155      69.313  17.559  -4.915  1.00  5.18           H  
ATOM   2473 3HZ  LYS A 155      69.829  16.095  -4.356  1.00  5.18           H  
ATOM   2474  N   SER A 156      63.102  17.301   0.109  1.00  4.85           N  
ATOM   2475  CA  SER A 156      62.728  17.412   1.501  1.00  4.85           C  
ATOM   2476  C   SER A 156      61.417  16.682   1.748  1.00  4.85           C  
ATOM   2477  O   SER A 156      61.308  15.893   2.691  1.00  4.85           O  
ATOM   2478  CB  SER A 156      62.590  18.871   1.883  1.00  4.85           C  
ATOM   2479  OG  SER A 156      63.828  19.522   1.795  1.00  4.85           O  
ATOM   2480  H   SER A 156      63.158  18.147  -0.459  1.00  4.85           H  
ATOM   2481  HA  SER A 156      63.503  16.953   2.112  1.00  4.85           H  
ATOM   2482 1HB  SER A 156      61.872  19.357   1.219  1.00  4.85           H  
ATOM   2483 2HB  SER A 156      62.205  18.944   2.898  1.00  4.85           H  
ATOM   2484  HG  SER A 156      63.997  19.636   0.828  1.00  4.85           H  
ATOM   2485  N   LEU A 157      60.446  16.862   0.850  1.00  4.62           N  
ATOM   2486  CA  LEU A 157      59.178  16.203   1.047  1.00  4.62           C  
ATOM   2487  C   LEU A 157      59.357  14.701   0.981  1.00  4.62           C  
ATOM   2488  O   LEU A 157      58.897  14.001   1.882  1.00  4.62           O  
ATOM   2489  CB  LEU A 157      58.173  16.640  -0.033  1.00  4.62           C  
ATOM   2490  CG  LEU A 157      57.669  18.088   0.038  1.00  4.62           C  
ATOM   2491  CD1 LEU A 157      56.847  18.421  -1.223  1.00  4.62           C  
ATOM   2492  CD2 LEU A 157      56.855  18.232   1.270  1.00  4.62           C  
ATOM   2493  H   LEU A 157      60.579  17.490   0.060  1.00  4.62           H  
ATOM   2494  HA  LEU A 157      58.792  16.469   2.028  1.00  4.62           H  
ATOM   2495 1HB  LEU A 157      58.643  16.506  -1.005  1.00  4.62           H  
ATOM   2496 2HB  LEU A 157      57.308  15.996   0.028  1.00  4.62           H  
ATOM   2497  HG  LEU A 157      58.511  18.773   0.080  1.00  4.62           H  
ATOM   2498 1HD1 LEU A 157      56.490  19.446  -1.174  1.00  4.62           H  
ATOM   2499 2HD1 LEU A 157      57.479  18.301  -2.104  1.00  4.62           H  
ATOM   2500 3HD1 LEU A 157      56.005  17.760  -1.288  1.00  4.62           H  
ATOM   2501 1HD2 LEU A 157      56.483  19.248   1.355  1.00  4.62           H  
ATOM   2502 2HD2 LEU A 157      56.025  17.541   1.239  1.00  4.62           H  
ATOM   2503 3HD2 LEU A 157      57.478  18.001   2.115  1.00  4.62           H  
ATOM   2504  N   GLU A 158      60.115  14.209  -0.010  1.00  4.47           N  
ATOM   2505  CA  GLU A 158      60.317  12.773  -0.160  1.00  4.47           C  
ATOM   2506  C   GLU A 158      60.964  12.191   1.088  1.00  4.47           C  
ATOM   2507  O   GLU A 158      60.558  11.129   1.573  1.00  4.47           O  
ATOM   2508  CB  GLU A 158      61.186  12.459  -1.388  1.00  4.47           C  
ATOM   2509  CG  GLU A 158      61.347  10.943  -1.668  1.00  4.47           C  
ATOM   2510  CD  GLU A 158      62.206  10.603  -2.891  1.00  4.47           C  
ATOM   2511  OE1 GLU A 158      62.875  11.468  -3.399  1.00  4.47           O  
ATOM   2512  OE2 GLU A 158      62.175   9.469  -3.305  1.00  4.47           O  
ATOM   2513  H   GLU A 158      60.512  14.840  -0.707  1.00  4.47           H  
ATOM   2514  HA  GLU A 158      59.345  12.300  -0.295  1.00  4.47           H  
ATOM   2515 1HB  GLU A 158      60.748  12.929  -2.273  1.00  4.47           H  
ATOM   2516 2HB  GLU A 158      62.179  12.891  -1.250  1.00  4.47           H  
ATOM   2517 1HG  GLU A 158      61.795  10.480  -0.787  1.00  4.47           H  
ATOM   2518 2HG  GLU A 158      60.356  10.511  -1.801  1.00  4.47           H  
ATOM   2519  N   ALA A 159      61.962  12.897   1.630  1.00  4.41           N  
ATOM   2520  CA  ALA A 159      62.664  12.435   2.814  1.00  4.41           C  
ATOM   2521  C   ALA A 159      61.717  12.265   3.985  1.00  4.41           C  
ATOM   2522  O   ALA A 159      61.840  11.299   4.744  1.00  4.41           O  
ATOM   2523  CB  ALA A 159      63.754  13.422   3.194  1.00  4.41           C  
ATOM   2524  H   ALA A 159      62.269  13.765   1.188  1.00  4.41           H  
ATOM   2525  HA  ALA A 159      63.109  11.468   2.587  1.00  4.41           H  
ATOM   2526 1HB  ALA A 159      64.289  13.059   4.069  1.00  4.41           H  
ATOM   2527 2HB  ALA A 159      64.447  13.535   2.359  1.00  4.41           H  
ATOM   2528 3HB  ALA A 159      63.301  14.388   3.419  1.00  4.41           H  
ATOM   2529  N   HIS A 160      60.745  13.169   4.115  1.00  4.42           N  
ATOM   2530  CA  HIS A 160      59.809  13.095   5.227  1.00  4.42           C  
ATOM   2531  C   HIS A 160      58.725  12.049   4.980  1.00  4.42           C  
ATOM   2532  O   HIS A 160      58.158  11.481   5.925  1.00  4.42           O  
ATOM   2533  CB  HIS A 160      59.248  14.482   5.526  1.00  4.42           C  
ATOM   2534  CG  HIS A 160      60.336  15.367   6.095  1.00  4.42           C  
ATOM   2535  ND1 HIS A 160      60.969  15.087   7.302  1.00  4.42           N  
ATOM   2536  CD2 HIS A 160      60.914  16.503   5.622  1.00  4.42           C  
ATOM   2537  CE1 HIS A 160      61.887  15.999   7.530  1.00  4.42           C  
ATOM   2538  NE2 HIS A 160      61.882  16.871   6.521  1.00  4.42           N  
ATOM   2539  H   HIS A 160      60.694  13.955   3.458  1.00  4.42           H  
ATOM   2540  HA  HIS A 160      60.351  12.788   6.119  1.00  4.42           H  
ATOM   2541 1HB  HIS A 160      58.873  14.931   4.602  1.00  4.42           H  
ATOM   2542 2HB  HIS A 160      58.428  14.416   6.238  1.00  4.42           H  
ATOM   2543  HD1 HIS A 160      60.798  14.299   7.945  1.00  4.42           H  
ATOM   2544  HD2 HIS A 160      60.761  17.106   4.729  1.00  4.42           H  
ATOM   2545  HE1 HIS A 160      62.500  15.942   8.435  1.00  4.42           H  
ATOM   2546  N   ILE A 161      58.477  11.717   3.715  1.00  4.47           N  
ATOM   2547  CA  ILE A 161      57.496  10.681   3.454  1.00  4.47           C  
ATOM   2548  C   ILE A 161      58.119   9.358   3.871  1.00  4.47           C  
ATOM   2549  O   ILE A 161      57.485   8.551   4.558  1.00  4.47           O  
ATOM   2550  CB  ILE A 161      57.078  10.595   1.974  1.00  4.47           C  
ATOM   2551  CG1 ILE A 161      56.489  11.859   1.536  1.00  4.47           C  
ATOM   2552  CG2 ILE A 161      56.111   9.491   1.768  1.00  4.47           C  
ATOM   2553  CD1 ILE A 161      55.417  12.308   2.377  1.00  4.47           C  
ATOM   2554  H   ILE A 161      58.932  12.221   2.952  1.00  4.47           H  
ATOM   2555  HA  ILE A 161      56.609  10.859   4.063  1.00  4.47           H  
ATOM   2556  HB  ILE A 161      57.967  10.418   1.363  1.00  4.47           H  
ATOM   2557 1HG1 ILE A 161      57.217  12.588   1.488  1.00  4.47           H  
ATOM   2558 2HG1 ILE A 161      56.093  11.708   0.541  1.00  4.47           H  
ATOM   2559 1HG2 ILE A 161      55.833   9.435   0.715  1.00  4.47           H  
ATOM   2560 2HG2 ILE A 161      56.578   8.555   2.073  1.00  4.47           H  
ATOM   2561 3HG2 ILE A 161      55.228   9.679   2.367  1.00  4.47           H  
ATOM   2562 1HD1 ILE A 161      55.009  13.235   1.979  1.00  4.47           H  
ATOM   2563 2HD1 ILE A 161      54.677  11.548   2.391  1.00  4.47           H  
ATOM   2564 3HD1 ILE A 161      55.787  12.478   3.388  1.00  4.47           H  
ATOM   2565  N   GLU A 162      59.388   9.162   3.490  1.00  4.54           N  
ATOM   2566  CA  GLU A 162      60.113   7.953   3.855  1.00  4.54           C  
ATOM   2567  C   GLU A 162      60.322   7.861   5.365  1.00  4.54           C  
ATOM   2568  O   GLU A 162      60.168   6.789   5.952  1.00  4.54           O  
ATOM   2569  CB  GLU A 162      61.446   7.918   3.107  1.00  4.54           C  
ATOM   2570  CG  GLU A 162      61.281   7.637   1.618  1.00  4.54           C  
ATOM   2571  CD  GLU A 162      60.826   6.225   1.380  1.00  4.54           C  
ATOM   2572  OE1 GLU A 162      61.520   5.328   1.800  1.00  4.54           O  
ATOM   2573  OE2 GLU A 162      59.767   6.021   0.842  1.00  4.54           O  
ATOM   2574  H   GLU A 162      59.849   9.873   2.919  1.00  4.54           H  
ATOM   2575  HA  GLU A 162      59.525   7.095   3.541  1.00  4.54           H  
ATOM   2576 1HB  GLU A 162      61.950   8.881   3.216  1.00  4.54           H  
ATOM   2577 2HB  GLU A 162      62.090   7.152   3.538  1.00  4.54           H  
ATOM   2578 1HG  GLU A 162      60.539   8.329   1.211  1.00  4.54           H  
ATOM   2579 2HG  GLU A 162      62.226   7.816   1.106  1.00  4.54           H  
ATOM   2580  N   GLU A 163      60.603   8.988   6.019  1.00  4.62           N  
ATOM   2581  CA  GLU A 163      60.797   8.987   7.463  1.00  4.62           C  
ATOM   2582  C   GLU A 163      59.555   8.441   8.156  1.00  4.62           C  
ATOM   2583  O   GLU A 163      59.649   7.600   9.069  1.00  4.62           O  
ATOM   2584  CB  GLU A 163      61.078  10.419   7.932  1.00  4.62           C  
ATOM   2585  CG  GLU A 163      61.378  10.676   9.409  1.00  4.62           C  
ATOM   2586  CD  GLU A 163      61.637  12.174   9.635  1.00  4.62           C  
ATOM   2587  OE1 GLU A 163      60.768  12.965   9.303  1.00  4.62           O  
ATOM   2588  OE2 GLU A 163      62.691  12.521  10.115  1.00  4.62           O  
ATOM   2589  H   GLU A 163      60.747   9.854   5.501  1.00  4.62           H  
ATOM   2590  HA  GLU A 163      61.645   8.351   7.699  1.00  4.62           H  
ATOM   2591 1HB  GLU A 163      61.918  10.819   7.362  1.00  4.62           H  
ATOM   2592 2HB  GLU A 163      60.214  11.031   7.688  1.00  4.62           H  
ATOM   2593 1HG  GLU A 163      60.526  10.367  10.013  1.00  4.62           H  
ATOM   2594 2HG  GLU A 163      62.247  10.094   9.722  1.00  4.62           H  
ATOM   2595  N   LEU A 164      58.385   8.904   7.704  1.00  4.69           N  
ATOM   2596  CA  LEU A 164      57.159   8.489   8.340  1.00  4.69           C  
ATOM   2597  C   LEU A 164      56.850   7.043   7.992  1.00  4.69           C  
ATOM   2598  O   LEU A 164      56.390   6.284   8.848  1.00  4.69           O  
ATOM   2599  CB  LEU A 164      55.963   9.283   7.865  1.00  4.69           C  
ATOM   2600  CG  LEU A 164      54.746   9.046   8.732  1.00  4.69           C  
ATOM   2601  CD1 LEU A 164      55.090   9.600  10.130  1.00  4.69           C  
ATOM   2602  CD2 LEU A 164      53.579   9.643   8.114  1.00  4.69           C  
ATOM   2603  H   LEU A 164      58.359   9.600   6.953  1.00  4.69           H  
ATOM   2604  HA  LEU A 164      57.272   8.584   9.418  1.00  4.69           H  
ATOM   2605 1HB  LEU A 164      56.209  10.346   7.883  1.00  4.69           H  
ATOM   2606 2HB  LEU A 164      55.727   8.996   6.836  1.00  4.69           H  
ATOM   2607  HG  LEU A 164      54.559   7.977   8.852  1.00  4.69           H  
ATOM   2608 1HD1 LEU A 164      54.270   9.467  10.791  1.00  4.69           H  
ATOM   2609 2HD1 LEU A 164      55.965   9.088  10.528  1.00  4.69           H  
ATOM   2610 3HD1 LEU A 164      55.302  10.662  10.049  1.00  4.69           H  
ATOM   2611 1HD2 LEU A 164      52.691   9.496   8.736  1.00  4.69           H  
ATOM   2612 2HD2 LEU A 164      53.765  10.686   7.958  1.00  4.69           H  
ATOM   2613 3HD2 LEU A 164      53.447   9.156   7.183  1.00  4.69           H  
ATOM   2614  N   ARG A 165      57.069   6.671   6.722  1.00  4.75           N  
ATOM   2615  CA  ARG A 165      56.767   5.329   6.243  1.00  4.75           C  
ATOM   2616  C   ARG A 165      57.523   4.294   7.066  1.00  4.75           C  
ATOM   2617  O   ARG A 165      56.960   3.269   7.447  1.00  4.75           O  
ATOM   2618  CB  ARG A 165      57.086   5.186   4.757  1.00  4.75           C  
ATOM   2619  CG  ARG A 165      56.643   3.856   4.125  1.00  4.75           C  
ATOM   2620  CD  ARG A 165      56.913   3.783   2.638  1.00  4.75           C  
ATOM   2621  NE  ARG A 165      58.336   3.715   2.312  1.00  4.75           N  
ATOM   2622  CZ  ARG A 165      59.087   2.591   2.390  1.00  4.75           C  
ATOM   2623  NH1 ARG A 165      58.544   1.449   2.783  1.00  4.75           N  
ATOM   2624  NH2 ARG A 165      60.368   2.638   2.070  1.00  4.75           N  
ATOM   2625  H   ARG A 165      57.435   7.348   6.052  1.00  4.75           H  
ATOM   2626  HA  ARG A 165      55.703   5.155   6.372  1.00  4.75           H  
ATOM   2627 1HB  ARG A 165      56.607   5.996   4.204  1.00  4.75           H  
ATOM   2628 2HB  ARG A 165      58.163   5.286   4.609  1.00  4.75           H  
ATOM   2629 1HG  ARG A 165      57.176   3.038   4.611  1.00  4.75           H  
ATOM   2630 2HG  ARG A 165      55.573   3.729   4.276  1.00  4.75           H  
ATOM   2631 1HD  ARG A 165      56.421   2.909   2.216  1.00  4.75           H  
ATOM   2632 2HD  ARG A 165      56.513   4.682   2.178  1.00  4.75           H  
ATOM   2633  HE  ARG A 165      58.802   4.571   1.959  1.00  4.75           H  
ATOM   2634 1HH1 ARG A 165      57.565   1.412   3.026  1.00  4.75           H  
ATOM   2635 2HH1 ARG A 165      59.110   0.615   2.837  1.00  4.75           H  
ATOM   2636 1HH2 ARG A 165      60.787   3.543   1.789  1.00  4.75           H  
ATOM   2637 2HH2 ARG A 165      60.938   1.813   2.123  1.00  4.75           H  
ATOM   2638  N   ILE A 166      58.789   4.573   7.384  1.00  4.82           N  
ATOM   2639  CA  ILE A 166      59.580   3.670   8.215  1.00  4.82           C  
ATOM   2640  C   ILE A 166      58.936   3.511   9.588  1.00  4.82           C  
ATOM   2641  O   ILE A 166      58.758   2.394  10.085  1.00  4.82           O  
ATOM   2642  CB  ILE A 166      61.009   4.219   8.394  1.00  4.82           C  
ATOM   2643  CG1 ILE A 166      61.771   4.173   7.075  1.00  4.82           C  
ATOM   2644  CG2 ILE A 166      61.769   3.447   9.489  1.00  4.82           C  
ATOM   2645  CD1 ILE A 166      63.032   4.991   7.106  1.00  4.82           C  
ATOM   2646  H   ILE A 166      59.217   5.430   7.024  1.00  4.82           H  
ATOM   2647  HA  ILE A 166      59.622   2.694   7.729  1.00  4.82           H  
ATOM   2648  HB  ILE A 166      60.939   5.269   8.678  1.00  4.82           H  
ATOM   2649 1HG1 ILE A 166      62.040   3.139   6.865  1.00  4.82           H  
ATOM   2650 2HG1 ILE A 166      61.134   4.532   6.270  1.00  4.82           H  
ATOM   2651 1HG2 ILE A 166      62.763   3.874   9.607  1.00  4.82           H  
ATOM   2652 2HG2 ILE A 166      61.229   3.520  10.432  1.00  4.82           H  
ATOM   2653 3HG2 ILE A 166      61.853   2.404   9.198  1.00  4.82           H  
ATOM   2654 1HD1 ILE A 166      63.546   4.913   6.148  1.00  4.82           H  
ATOM   2655 2HD1 ILE A 166      62.774   6.032   7.294  1.00  4.82           H  
ATOM   2656 3HD1 ILE A 166      63.673   4.627   7.898  1.00  4.82           H  
ATOM   2657  N   TYR A 167      58.548   4.638  10.195  1.00  4.89           N  
ATOM   2658  CA  TYR A 167      57.913   4.607  11.505  1.00  4.89           C  
ATOM   2659  C   TYR A 167      56.659   3.723  11.447  1.00  4.89           C  
ATOM   2660  O   TYR A 167      56.466   2.826  12.275  1.00  4.89           O  
ATOM   2661  CB  TYR A 167      57.543   6.035  11.943  1.00  4.89           C  
ATOM   2662  CG  TYR A 167      56.977   6.155  13.338  1.00  4.89           C  
ATOM   2663  CD1 TYR A 167      57.850   6.195  14.419  1.00  4.89           C  
ATOM   2664  CD2 TYR A 167      55.621   6.222  13.549  1.00  4.89           C  
ATOM   2665  CE1 TYR A 167      57.366   6.311  15.698  1.00  4.89           C  
ATOM   2666  CE2 TYR A 167      55.138   6.338  14.840  1.00  4.89           C  
ATOM   2667  CZ  TYR A 167      55.997   6.387  15.901  1.00  4.89           C  
ATOM   2668  OH  TYR A 167      55.495   6.515  17.176  1.00  4.89           O  
ATOM   2669  H   TYR A 167      58.715   5.538   9.739  1.00  4.89           H  
ATOM   2670  HA  TYR A 167      58.605   4.170  12.224  1.00  4.89           H  
ATOM   2671 1HB  TYR A 167      58.421   6.676  11.871  1.00  4.89           H  
ATOM   2672 2HB  TYR A 167      56.804   6.439  11.262  1.00  4.89           H  
ATOM   2673  HD1 TYR A 167      58.925   6.138  14.252  1.00  4.89           H  
ATOM   2674  HD2 TYR A 167      54.936   6.186  12.701  1.00  4.89           H  
ATOM   2675  HE1 TYR A 167      58.058   6.350  16.544  1.00  4.89           H  
ATOM   2676  HE2 TYR A 167      54.071   6.392  15.025  1.00  4.89           H  
ATOM   2677  HH  TYR A 167      54.538   6.591  17.133  1.00  4.89           H  
ATOM   2678  N   LYS A 168      55.822   3.964  10.436  1.00  4.97           N  
ATOM   2679  CA  LYS A 168      54.564   3.246  10.272  1.00  4.97           C  
ATOM   2680  C   LYS A 168      54.777   1.765  10.018  1.00  4.97           C  
ATOM   2681  O   LYS A 168      54.104   0.924  10.617  1.00  4.97           O  
ATOM   2682  CB  LYS A 168      53.804   3.828   9.088  1.00  4.97           C  
ATOM   2683  CG  LYS A 168      52.459   3.214   8.777  1.00  4.97           C  
ATOM   2684  CD  LYS A 168      51.405   3.490   9.809  1.00  4.97           C  
ATOM   2685  CE  LYS A 168      50.036   3.153   9.252  1.00  4.97           C  
ATOM   2686  NZ  LYS A 168      48.989   3.332  10.236  1.00  4.97           N  
ATOM   2687  H   LYS A 168      56.059   4.703   9.773  1.00  4.97           H  
ATOM   2688  HA  LYS A 168      53.976   3.363  11.182  1.00  4.97           H  
ATOM   2689 1HB  LYS A 168      53.673   4.895   9.225  1.00  4.97           H  
ATOM   2690 2HB  LYS A 168      54.413   3.707   8.190  1.00  4.97           H  
ATOM   2691 1HG  LYS A 168      52.118   3.575   7.854  1.00  4.97           H  
ATOM   2692 2HG  LYS A 168      52.592   2.145   8.691  1.00  4.97           H  
ATOM   2693 1HD  LYS A 168      51.585   2.896  10.707  1.00  4.97           H  
ATOM   2694 2HD  LYS A 168      51.413   4.526  10.072  1.00  4.97           H  
ATOM   2695 1HE  LYS A 168      49.833   3.812   8.419  1.00  4.97           H  
ATOM   2696 2HE  LYS A 168      50.025   2.135   8.904  1.00  4.97           H  
ATOM   2697 1HZ  LYS A 168      48.091   3.118   9.847  1.00  4.97           H  
ATOM   2698 2HZ  LYS A 168      49.153   2.744  11.026  1.00  4.97           H  
ATOM   2699 3HZ  LYS A 168      48.982   4.294  10.582  1.00  4.97           H  
ATOM   2700  N   ALA A 169      55.737   1.434   9.160  1.00  5.10           N  
ATOM   2701  CA  ALA A 169      55.992   0.049   8.818  1.00  5.10           C  
ATOM   2702  C   ALA A 169      56.327  -0.756  10.051  1.00  5.10           C  
ATOM   2703  O   ALA A 169      55.913  -1.906  10.181  1.00  5.10           O  
ATOM   2704  CB  ALA A 169      57.134  -0.041   7.829  1.00  5.10           C  
ATOM   2705  H   ALA A 169      56.278   2.162   8.701  1.00  5.10           H  
ATOM   2706  HA  ALA A 169      55.090  -0.363   8.373  1.00  5.10           H  
ATOM   2707 1HB  ALA A 169      57.308  -1.082   7.566  1.00  5.10           H  
ATOM   2708 2HB  ALA A 169      56.884   0.529   6.934  1.00  5.10           H  
ATOM   2709 3HB  ALA A 169      58.034   0.377   8.285  1.00  5.10           H  
ATOM   2710  N   LYS A 170      57.059  -0.148  10.979  1.00  5.27           N  
ATOM   2711  CA  LYS A 170      57.414  -0.838  12.201  1.00  5.27           C  
ATOM   2712  C   LYS A 170      56.240  -0.920  13.179  1.00  5.27           C  
ATOM   2713  O   LYS A 170      55.989  -1.974  13.775  1.00  5.27           O  
ATOM   2714  CB  LYS A 170      58.628  -0.158  12.825  1.00  5.27           C  
ATOM   2715  CG  LYS A 170      59.892  -0.368  11.993  1.00  5.27           C  
ATOM   2716  CD  LYS A 170      61.122   0.267  12.597  1.00  5.27           C  
ATOM   2717  CE  LYS A 170      62.322   0.032  11.691  1.00  5.27           C  
ATOM   2718  NZ  LYS A 170      62.651  -1.430  11.559  1.00  5.27           N  
ATOM   2719  H   LYS A 170      57.402   0.803  10.813  1.00  5.27           H  
ATOM   2720  HA  LYS A 170      57.697  -1.858  11.942  1.00  5.27           H  
ATOM   2721 1HB  LYS A 170      58.442   0.919  12.896  1.00  5.27           H  
ATOM   2722 2HB  LYS A 170      58.795  -0.540  13.830  1.00  5.27           H  
ATOM   2723 1HG  LYS A 170      60.070  -1.435  11.869  1.00  5.27           H  
ATOM   2724 2HG  LYS A 170      59.731   0.070  11.005  1.00  5.27           H  
ATOM   2725 1HD  LYS A 170      60.958   1.342  12.701  1.00  5.27           H  
ATOM   2726 2HD  LYS A 170      61.320  -0.156  13.582  1.00  5.27           H  
ATOM   2727 1HE  LYS A 170      62.101   0.433  10.705  1.00  5.27           H  
ATOM   2728 2HE  LYS A 170      63.178   0.549  12.095  1.00  5.27           H  
ATOM   2729 1HZ  LYS A 170      63.446  -1.549  10.948  1.00  5.27           H  
ATOM   2730 2HZ  LYS A 170      62.868  -1.816  12.468  1.00  5.27           H  
ATOM   2731 3HZ  LYS A 170      61.855  -1.917  11.170  1.00  5.27           H  
ATOM   2732  N   LYS A 171      55.449   0.150  13.299  1.00  5.52           N  
ATOM   2733  CA  LYS A 171      54.352   0.123  14.265  1.00  5.52           C  
ATOM   2734  C   LYS A 171      53.250  -0.844  13.825  1.00  5.52           C  
ATOM   2735  O   LYS A 171      52.600  -1.479  14.656  1.00  5.52           O  
ATOM   2736  CB  LYS A 171      53.800   1.528  14.504  1.00  5.52           C  
ATOM   2737  CG  LYS A 171      54.818   2.485  15.170  1.00  5.52           C  
ATOM   2738  CD  LYS A 171      55.298   1.964  16.517  1.00  5.52           C  
ATOM   2739  CE  LYS A 171      56.270   2.928  17.175  1.00  5.52           C  
ATOM   2740  NZ  LYS A 171      56.819   2.385  18.459  1.00  5.52           N  
ATOM   2741  H   LYS A 171      55.655   1.005  12.775  1.00  5.52           H  
ATOM   2742  HA  LYS A 171      54.743  -0.241  15.215  1.00  5.52           H  
ATOM   2743 1HB  LYS A 171      53.510   1.965  13.545  1.00  5.52           H  
ATOM   2744 2HB  LYS A 171      52.911   1.478  15.127  1.00  5.52           H  
ATOM   2745 1HG  LYS A 171      55.680   2.602  14.532  1.00  5.52           H  
ATOM   2746 2HG  LYS A 171      54.357   3.461  15.308  1.00  5.52           H  
ATOM   2747 1HD  LYS A 171      54.457   1.834  17.174  1.00  5.52           H  
ATOM   2748 2HD  LYS A 171      55.787   1.000  16.380  1.00  5.52           H  
ATOM   2749 1HE  LYS A 171      57.093   3.128  16.490  1.00  5.52           H  
ATOM   2750 2HE  LYS A 171      55.752   3.857  17.385  1.00  5.52           H  
ATOM   2751 1HZ  LYS A 171      57.459   3.059  18.864  1.00  5.52           H  
ATOM   2752 2HZ  LYS A 171      56.059   2.209  19.103  1.00  5.52           H  
ATOM   2753 3HZ  LYS A 171      57.313   1.522  18.277  1.00  5.52           H  
ATOM   2754  N   LEU A 172      53.126  -1.066  12.518  1.00  5.87           N  
ATOM   2755  CA  LEU A 172      52.162  -2.014  11.959  1.00  5.87           C  
ATOM   2756  C   LEU A 172      52.469  -3.470  12.298  1.00  5.87           C  
ATOM   2757  O   LEU A 172      51.643  -4.346  12.031  1.00  5.87           O  
ATOM   2758  CB  LEU A 172      52.075  -1.879  10.434  1.00  5.87           C  
ATOM   2759  CG  LEU A 172      51.376  -0.638   9.877  1.00  5.87           C  
ATOM   2760  CD1 LEU A 172      51.622  -0.578   8.388  1.00  5.87           C  
ATOM   2761  CD2 LEU A 172      49.862  -0.764  10.154  1.00  5.87           C  
ATOM   2762  H   LEU A 172      53.684  -0.506  11.870  1.00  5.87           H  
ATOM   2763  HA  LEU A 172      51.185  -1.775  12.376  1.00  5.87           H  
ATOM   2764 1HB  LEU A 172      53.097  -1.874  10.043  1.00  5.87           H  
ATOM   2765 2HB  LEU A 172      51.564  -2.755  10.037  1.00  5.87           H  
ATOM   2766  HG  LEU A 172      51.765   0.260  10.343  1.00  5.87           H  
ATOM   2767 1HD1 LEU A 172      51.125   0.282   7.956  1.00  5.87           H  
ATOM   2768 2HD1 LEU A 172      52.692  -0.505   8.207  1.00  5.87           H  
ATOM   2769 3HD1 LEU A 172      51.240  -1.480   7.943  1.00  5.87           H  
ATOM   2770 1HD2 LEU A 172      49.333   0.092   9.757  1.00  5.87           H  
ATOM   2771 2HD2 LEU A 172      49.475  -1.670   9.682  1.00  5.87           H  
ATOM   2772 3HD2 LEU A 172      49.694  -0.823  11.231  1.00  5.87           H  
ATOM   2773  N   THR A 173      53.647  -3.758  12.864  1.00  6.32           N  
ATOM   2774  CA  THR A 173      53.961  -5.130  13.223  1.00  6.32           C  
ATOM   2775  C   THR A 173      53.397  -5.453  14.611  1.00  6.32           C  
ATOM   2776  O   THR A 173      53.406  -6.607  15.045  1.00  6.32           O  
ATOM   2777  CB  THR A 173      55.484  -5.384  13.212  1.00  6.32           C  
ATOM   2778  OG1 THR A 173      56.130  -4.601  14.229  1.00  6.32           O  
ATOM   2779  CG2 THR A 173      56.045  -4.983  11.865  1.00  6.32           C  
ATOM   2780  H   THR A 173      54.327  -3.025  13.072  1.00  6.32           H  
ATOM   2781  HA  THR A 173      53.495  -5.797  12.500  1.00  6.32           H  
ATOM   2782  HB  THR A 173      55.680  -6.438  13.393  1.00  6.32           H  
ATOM   2783  HG1 THR A 173      55.947  -3.649  14.082  1.00  6.32           H  
ATOM   2784 1HG2 THR A 173      57.120  -5.156  11.849  1.00  6.32           H  
ATOM   2785 2HG2 THR A 173      55.569  -5.568  11.081  1.00  6.32           H  
ATOM   2786 3HG2 THR A 173      55.846  -3.926  11.700  1.00  6.32           H  
ATOM   2787  N   ALA A 174      52.941  -4.423  15.327  1.00  6.86           N  
ATOM   2788  CA  ALA A 174      52.384  -4.582  16.659  1.00  6.86           C  
ATOM   2789  C   ALA A 174      50.925  -4.999  16.591  1.00  6.86           C  
ATOM   2790  O   ALA A 174      50.228  -4.693  15.627  1.00  6.86           O  
ATOM   2791  CB  ALA A 174      52.500  -3.290  17.430  1.00  6.86           C  
ATOM   2792  H   ALA A 174      52.949  -3.483  14.930  1.00  6.86           H  
ATOM   2793  HA  ALA A 174      52.943  -5.365  17.170  1.00  6.86           H  
ATOM   2794 1HB  ALA A 174      52.097  -3.419  18.431  1.00  6.86           H  
ATOM   2795 2HB  ALA A 174      53.545  -2.992  17.491  1.00  6.86           H  
ATOM   2796 3HB  ALA A 174      51.932  -2.524  16.906  1.00  6.86           H  
ATOM   2797  N   THR A 175      50.449  -5.660  17.641  1.00  7.41           N  
ATOM   2798  CA  THR A 175      49.030  -5.994  17.738  1.00  7.41           C  
ATOM   2799  C   THR A 175      48.357  -5.284  18.914  1.00  7.41           C  
ATOM   2800  O   THR A 175      47.133  -5.295  19.049  1.00  7.41           O  
ATOM   2801  CB  THR A 175      48.835  -7.513  17.838  1.00  7.41           C  
ATOM   2802  OG1 THR A 175      49.511  -8.011  19.001  1.00  7.41           O  
ATOM   2803  CG2 THR A 175      49.391  -8.185  16.592  1.00  7.41           C  
ATOM   2804  H   THR A 175      51.078  -5.935  18.380  1.00  7.41           H  
ATOM   2805  HA  THR A 175      48.539  -5.653  16.827  1.00  7.41           H  
ATOM   2806  HB  THR A 175      47.773  -7.737  17.923  1.00  7.41           H  
ATOM   2807  HG1 THR A 175      49.052  -7.714  19.793  1.00  7.41           H  
ATOM   2808 1HG2 THR A 175      49.245  -9.262  16.663  1.00  7.41           H  
ATOM   2809 2HG2 THR A 175      48.869  -7.805  15.712  1.00  7.41           H  
ATOM   2810 3HG2 THR A 175      50.455  -7.969  16.501  1.00  7.41           H  
ATOM   2811  N   ASP A 176      49.169  -4.675  19.776  1.00  7.89           N  
ATOM   2812  CA  ASP A 176      48.689  -3.971  20.964  1.00  7.89           C  
ATOM   2813  C   ASP A 176      47.797  -2.802  20.518  1.00  7.89           C  
ATOM   2814  O   ASP A 176      48.253  -2.000  19.700  1.00  7.89           O  
ATOM   2815  CB  ASP A 176      49.869  -3.445  21.795  1.00  7.89           C  
ATOM   2816  CG  ASP A 176      49.478  -2.857  23.173  1.00  7.89           C  
ATOM   2817  OD1 ASP A 176      49.954  -3.376  24.149  1.00  7.89           O  
ATOM   2818  OD2 ASP A 176      48.712  -1.903  23.240  1.00  7.89           O  
ATOM   2819  H   ASP A 176      50.159  -4.702  19.593  1.00  7.89           H  
ATOM   2820  HA  ASP A 176      48.134  -4.688  21.560  1.00  7.89           H  
ATOM   2821 1HB  ASP A 176      50.576  -4.260  21.962  1.00  7.89           H  
ATOM   2822 2HB  ASP A 176      50.398  -2.680  21.228  1.00  7.89           H  
ATOM   2823  N   PRO A 177      46.557  -2.648  21.031  1.00  8.22           N  
ATOM   2824  CA  PRO A 177      45.621  -1.602  20.653  1.00  8.22           C  
ATOM   2825  C   PRO A 177      46.142  -0.191  20.950  1.00  8.22           C  
ATOM   2826  O   PRO A 177      45.683   0.778  20.340  1.00  8.22           O  
ATOM   2827  CB  PRO A 177      44.384  -1.933  21.502  1.00  8.22           C  
ATOM   2828  CG  PRO A 177      44.909  -2.749  22.663  1.00  8.22           C  
ATOM   2829  CD  PRO A 177      46.060  -3.545  22.095  1.00  8.22           C  
ATOM   2830  HA  PRO A 177      45.391  -1.709  19.584  1.00  8.22           H  
ATOM   2831 1HB  PRO A 177      43.899  -1.003  21.829  1.00  8.22           H  
ATOM   2832 2HB  PRO A 177      43.651  -2.482  20.892  1.00  8.22           H  
ATOM   2833 1HG  PRO A 177      45.236  -2.078  23.475  1.00  8.22           H  
ATOM   2834 2HG  PRO A 177      44.113  -3.385  23.077  1.00  8.22           H  
ATOM   2835 1HD  PRO A 177      46.792  -3.671  22.901  1.00  8.22           H  
ATOM   2836 2HD  PRO A 177      45.721  -4.502  21.669  1.00  8.22           H  
ATOM   2837  N   LEU A 178      47.100  -0.044  21.876  1.00  8.34           N  
ATOM   2838  CA  LEU A 178      47.629   1.291  22.123  1.00  8.34           C  
ATOM   2839  C   LEU A 178      48.430   1.697  20.911  1.00  8.34           C  
ATOM   2840  O   LEU A 178      48.259   2.788  20.357  1.00  8.34           O  
ATOM   2841  CB  LEU A 178      48.518   1.339  23.362  1.00  8.34           C  
ATOM   2842  CG  LEU A 178      49.157   2.703  23.648  1.00  8.34           C  
ATOM   2843  CD1 LEU A 178      48.068   3.743  23.857  1.00  8.34           C  
ATOM   2844  CD2 LEU A 178      50.050   2.592  24.871  1.00  8.34           C  
ATOM   2845  H   LEU A 178      47.504  -0.837  22.386  1.00  8.34           H  
ATOM   2846  HA  LEU A 178      46.802   1.987  22.250  1.00  8.34           H  
ATOM   2847 1HB  LEU A 178      47.922   1.053  24.226  1.00  8.34           H  
ATOM   2848 2HB  LEU A 178      49.317   0.606  23.247  1.00  8.34           H  
ATOM   2849  HG  LEU A 178      49.754   3.003  22.792  1.00  8.34           H  
ATOM   2850 1HD1 LEU A 178      48.524   4.714  24.049  1.00  8.34           H  
ATOM   2851 2HD1 LEU A 178      47.446   3.806  22.962  1.00  8.34           H  
ATOM   2852 3HD1 LEU A 178      47.452   3.458  24.709  1.00  8.34           H  
ATOM   2853 1HD2 LEU A 178      50.514   3.556  25.074  1.00  8.34           H  
ATOM   2854 2HD2 LEU A 178      49.451   2.289  25.730  1.00  8.34           H  
ATOM   2855 3HD2 LEU A 178      50.824   1.846  24.687  1.00  8.34           H  
ATOM   2856  N   THR A 179      49.300   0.785  20.488  1.00  8.23           N  
ATOM   2857  CA  THR A 179      50.132   1.037  19.337  1.00  8.23           C  
ATOM   2858  C   THR A 179      49.262   1.182  18.112  1.00  8.23           C  
ATOM   2859  O   THR A 179      49.537   2.037  17.269  1.00  8.23           O  
ATOM   2860  CB  THR A 179      51.193  -0.037  19.103  1.00  8.23           C  
ATOM   2861  OG1 THR A 179      52.076  -0.092  20.240  1.00  8.23           O  
ATOM   2862  CG2 THR A 179      51.982   0.335  17.852  1.00  8.23           C  
ATOM   2863  H   THR A 179      49.366  -0.099  20.979  1.00  8.23           H  
ATOM   2864  HA  THR A 179      50.653   1.980  19.489  1.00  8.23           H  
ATOM   2865  HB  THR A 179      50.721  -1.012  18.968  1.00  8.23           H  
ATOM   2866  HG1 THR A 179      51.603  -0.469  20.989  1.00  8.23           H  
ATOM   2867 1HG2 THR A 179      52.760  -0.398  17.661  1.00  8.23           H  
ATOM   2868 2HG2 THR A 179      51.306   0.376  16.994  1.00  8.23           H  
ATOM   2869 3HG2 THR A 179      52.429   1.307  18.005  1.00  8.23           H  
ATOM   2870  N   GLU A 180      48.224   0.347  17.979  1.00  7.96           N  
ATOM   2871  CA  GLU A 180      47.403   0.488  16.791  1.00  7.96           C  
ATOM   2872  C   GLU A 180      46.717   1.853  16.765  1.00  7.96           C  
ATOM   2873  O   GLU A 180      46.587   2.450  15.698  1.00  7.96           O  
ATOM   2874  CB  GLU A 180      46.335  -0.580  16.631  1.00  7.96           C  
ATOM   2875  CG  GLU A 180      45.657  -0.429  15.249  1.00  7.96           C  
ATOM   2876  CD  GLU A 180      46.643  -0.738  14.105  1.00  7.96           C  
ATOM   2877  OE1 GLU A 180      47.595  -1.417  14.375  1.00  7.96           O  
ATOM   2878  OE2 GLU A 180      46.470  -0.278  12.992  1.00  7.96           O  
ATOM   2879  H   GLU A 180      48.040  -0.373  18.680  1.00  7.96           H  
ATOM   2880  HA  GLU A 180      48.057   0.418  15.925  1.00  7.96           H  
ATOM   2881 1HB  GLU A 180      46.778  -1.576  16.715  1.00  7.96           H  
ATOM   2882 2HB  GLU A 180      45.582  -0.475  17.412  1.00  7.96           H  
ATOM   2883 1HG  GLU A 180      44.791  -1.065  15.180  1.00  7.96           H  
ATOM   2884 2HG  GLU A 180      45.318   0.602  15.149  1.00  7.96           H  
ATOM   2885  N   ASP A 181      46.270   2.371  17.917  1.00  7.63           N  
ATOM   2886  CA  ASP A 181      45.643   3.686  17.895  1.00  7.63           C  
ATOM   2887  C   ASP A 181      46.676   4.725  17.444  1.00  7.63           C  
ATOM   2888  O   ASP A 181      46.348   5.664  16.710  1.00  7.63           O  
ATOM   2889  CB  ASP A 181      45.091   4.060  19.275  1.00  7.63           C  
ATOM   2890  CG  ASP A 181      44.129   5.281  19.251  1.00  7.63           C  
ATOM   2891  OD1 ASP A 181      43.030   5.170  18.702  1.00  7.63           O  
ATOM   2892  OD2 ASP A 181      44.509   6.347  19.716  1.00  7.63           O  
ATOM   2893  H   ASP A 181      46.338   1.854  18.795  1.00  7.63           H  
ATOM   2894  HA  ASP A 181      44.824   3.670  17.179  1.00  7.63           H  
ATOM   2895 1HB  ASP A 181      44.567   3.197  19.695  1.00  7.63           H  
ATOM   2896 2HB  ASP A 181      45.930   4.275  19.945  1.00  7.63           H  
ATOM   2897  N   LYS A 182      47.938   4.542  17.844  1.00  7.30           N  
ATOM   2898  CA  LYS A 182      48.981   5.460  17.415  1.00  7.30           C  
ATOM   2899  C   LYS A 182      49.211   5.315  15.909  1.00  7.30           C  
ATOM   2900  O   LYS A 182      49.392   6.311  15.209  1.00  7.30           O  
ATOM   2901  CB  LYS A 182      50.265   5.215  18.208  1.00  7.30           C  
ATOM   2902  CG  LYS A 182      50.169   5.638  19.679  1.00  7.30           C  
ATOM   2903  CD  LYS A 182      51.449   5.329  20.444  1.00  7.30           C  
ATOM   2904  CE  LYS A 182      51.343   5.763  21.903  1.00  7.30           C  
ATOM   2905  NZ  LYS A 182      52.575   5.424  22.674  1.00  7.30           N  
ATOM   2906  H   LYS A 182      48.160   3.774  18.482  1.00  7.30           H  
ATOM   2907  HA  LYS A 182      48.648   6.479  17.608  1.00  7.30           H  
ATOM   2908 1HB  LYS A 182      50.515   4.160  18.182  1.00  7.30           H  
ATOM   2909 2HB  LYS A 182      51.089   5.757  17.748  1.00  7.30           H  
ATOM   2910 1HG  LYS A 182      49.966   6.706  19.736  1.00  7.30           H  
ATOM   2911 2HG  LYS A 182      49.342   5.104  20.149  1.00  7.30           H  
ATOM   2912 1HD  LYS A 182      51.632   4.253  20.411  1.00  7.30           H  
ATOM   2913 2HD  LYS A 182      52.290   5.841  19.978  1.00  7.30           H  
ATOM   2914 1HE  LYS A 182      51.186   6.839  21.944  1.00  7.30           H  
ATOM   2915 2HE  LYS A 182      50.492   5.266  22.359  1.00  7.30           H  
ATOM   2916 1HZ  LYS A 182      52.466   5.725  23.633  1.00  7.30           H  
ATOM   2917 2HZ  LYS A 182      52.720   4.424  22.650  1.00  7.30           H  
ATOM   2918 3HZ  LYS A 182      53.371   5.891  22.264  1.00  7.30           H  
ATOM   2919  N   SER A 183      49.164   4.075  15.412  1.00  7.00           N  
ATOM   2920  CA  SER A 183      49.344   3.764  13.997  1.00  7.00           C  
ATOM   2921  C   SER A 183      48.243   4.461  13.192  1.00  7.00           C  
ATOM   2922  O   SER A 183      48.502   5.005  12.108  1.00  7.00           O  
ATOM   2923  CB  SER A 183      49.318   2.255  13.795  1.00  7.00           C  
ATOM   2924  OG  SER A 183      49.538   1.872  12.468  1.00  7.00           O  
ATOM   2925  H   SER A 183      49.023   3.304  16.059  1.00  7.00           H  
ATOM   2926  HA  SER A 183      50.313   4.147  13.677  1.00  7.00           H  
ATOM   2927 1HB  SER A 183      50.061   1.787  14.443  1.00  7.00           H  
ATOM   2928 2HB  SER A 183      48.355   1.880  14.100  1.00  7.00           H  
ATOM   2929  HG  SER A 183      49.430   0.906  12.467  1.00  7.00           H  
ATOM   2930  N   LYS A 184      47.014   4.413  13.710  1.00  6.75           N  
ATOM   2931  CA  LYS A 184      45.857   5.071  13.118  1.00  6.75           C  
ATOM   2932  C   LYS A 184      46.138   6.573  12.987  1.00  6.75           C  
ATOM   2933  O   LYS A 184      45.920   7.162  11.922  1.00  6.75           O  
ATOM   2934  CB  LYS A 184      44.623   4.815  13.982  1.00  6.75           C  
ATOM   2935  CG  LYS A 184      43.303   5.372  13.500  1.00  6.75           C  
ATOM   2936  CD  LYS A 184      42.237   5.078  14.561  1.00  6.75           C  
ATOM   2937  CE  LYS A 184      42.425   6.006  15.764  1.00  6.75           C  
ATOM   2938  NZ  LYS A 184      41.471   5.712  16.876  1.00  6.75           N  
ATOM   2939  H   LYS A 184      46.881   3.889  14.575  1.00  6.75           H  
ATOM   2940  HA  LYS A 184      45.687   4.661  12.122  1.00  6.75           H  
ATOM   2941 1HB  LYS A 184      44.505   3.737  14.123  1.00  6.75           H  
ATOM   2942 2HB  LYS A 184      44.783   5.238  14.958  1.00  6.75           H  
ATOM   2943 1HG  LYS A 184      43.389   6.450  13.358  1.00  6.75           H  
ATOM   2944 2HG  LYS A 184      43.023   4.907  12.555  1.00  6.75           H  
ATOM   2945 1HD  LYS A 184      41.240   5.217  14.142  1.00  6.75           H  
ATOM   2946 2HD  LYS A 184      42.335   4.049  14.906  1.00  6.75           H  
ATOM   2947 1HE  LYS A 184      43.447   5.910  16.143  1.00  6.75           H  
ATOM   2948 2HE  LYS A 184      42.268   7.031  15.435  1.00  6.75           H  
ATOM   2949 1HZ  LYS A 184      41.641   6.358  17.645  1.00  6.75           H  
ATOM   2950 2HZ  LYS A 184      40.525   5.803  16.566  1.00  6.75           H  
ATOM   2951 3HZ  LYS A 184      41.638   4.768  17.218  1.00  6.75           H  
ATOM   2952  N   LYS A 185      46.658   7.189  14.063  1.00  6.55           N  
ATOM   2953  CA  LYS A 185      46.982   8.615  14.036  1.00  6.55           C  
ATOM   2954  C   LYS A 185      48.072   8.901  12.985  1.00  6.55           C  
ATOM   2955  O   LYS A 185      47.998   9.911  12.280  1.00  6.55           O  
ATOM   2956  CB  LYS A 185      47.418   9.103  15.418  1.00  6.55           C  
ATOM   2957  CG  LYS A 185      46.333   9.175  16.468  1.00  6.55           C  
ATOM   2958  CD  LYS A 185      46.893   9.767  17.764  1.00  6.55           C  
ATOM   2959  CE  LYS A 185      45.815   9.923  18.826  1.00  6.55           C  
ATOM   2960  NZ  LYS A 185      45.246   8.608  19.196  1.00  6.55           N  
ATOM   2961  H   LYS A 185      46.801   6.657  14.925  1.00  6.55           H  
ATOM   2962  HA  LYS A 185      46.088   9.166  13.748  1.00  6.55           H  
ATOM   2963 1HB  LYS A 185      48.237   8.496  15.793  1.00  6.55           H  
ATOM   2964 2HB  LYS A 185      47.760  10.098  15.333  1.00  6.55           H  
ATOM   2965 1HG  LYS A 185      45.516   9.800  16.110  1.00  6.55           H  
ATOM   2966 2HG  LYS A 185      45.945   8.174  16.668  1.00  6.55           H  
ATOM   2967 1HD  LYS A 185      47.675   9.112  18.148  1.00  6.55           H  
ATOM   2968 2HD  LYS A 185      47.334  10.748  17.551  1.00  6.55           H  
ATOM   2969 1HE  LYS A 185      46.247  10.382  19.712  1.00  6.55           H  
ATOM   2970 2HE  LYS A 185      45.018  10.561  18.447  1.00  6.55           H  
ATOM   2971 1HZ  LYS A 185      44.528   8.681  19.897  1.00  6.55           H  
ATOM   2972 2HZ  LYS A 185      44.841   8.190  18.368  1.00  6.55           H  
ATOM   2973 3HZ  LYS A 185      45.968   7.992  19.549  1.00  6.55           H  
ATOM   2974  N   ILE A 186      49.035   7.984  12.833  1.00  6.38           N  
ATOM   2975  CA  ILE A 186      50.072   8.106  11.803  1.00  6.38           C  
ATOM   2976  C   ILE A 186      49.424   8.107  10.423  1.00  6.38           C  
ATOM   2977  O   ILE A 186      49.855   8.834   9.526  1.00  6.38           O  
ATOM   2978  CB  ILE A 186      51.137   7.002  11.900  1.00  6.38           C  
ATOM   2979  CG1 ILE A 186      51.901   7.149  13.178  1.00  6.38           C  
ATOM   2980  CG2 ILE A 186      52.075   7.130  10.730  1.00  6.38           C  
ATOM   2981  CD1 ILE A 186      52.744   8.368  13.220  1.00  6.38           C  
ATOM   2982  H   ILE A 186      49.060   7.191  13.476  1.00  6.38           H  
ATOM   2983  HA  ILE A 186      50.580   9.059  11.939  1.00  6.38           H  
ATOM   2984  HB  ILE A 186      50.679   6.032  11.897  1.00  6.38           H  
ATOM   2985 1HG1 ILE A 186      51.188   7.240  13.976  1.00  6.38           H  
ATOM   2986 2HG1 ILE A 186      52.504   6.264  13.352  1.00  6.38           H  
ATOM   2987 1HG2 ILE A 186      52.846   6.372  10.799  1.00  6.38           H  
ATOM   2988 2HG2 ILE A 186      51.526   7.015   9.794  1.00  6.38           H  
ATOM   2989 3HG2 ILE A 186      52.524   8.102  10.761  1.00  6.38           H  
ATOM   2990 1HD1 ILE A 186      53.222   8.440  14.186  1.00  6.38           H  
ATOM   2991 2HD1 ILE A 186      53.488   8.295  12.452  1.00  6.38           H  
ATOM   2992 3HD1 ILE A 186      52.155   9.229  13.049  1.00  6.38           H  
ATOM   2993  N   ASP A 187      48.394   7.280  10.217  1.00  6.24           N  
ATOM   2994  CA  ASP A 187      47.742   7.352   8.919  1.00  6.24           C  
ATOM   2995  C   ASP A 187      47.092   8.728   8.765  1.00  6.24           C  
ATOM   2996  O   ASP A 187      47.182   9.353   7.713  1.00  6.24           O  
ATOM   2997  CB  ASP A 187      46.692   6.266   8.693  1.00  6.24           C  
ATOM   2998  CG  ASP A 187      46.178   6.317   7.229  1.00  6.24           C  
ATOM   2999  OD1 ASP A 187      46.986   6.093   6.358  1.00  6.24           O  
ATOM   3000  OD2 ASP A 187      45.012   6.565   7.005  1.00  6.24           O  
ATOM   3001  H   ASP A 187      48.077   6.650  10.954  1.00  6.24           H  
ATOM   3002  HA  ASP A 187      48.501   7.224   8.157  1.00  6.24           H  
ATOM   3003 1HB  ASP A 187      47.117   5.290   8.892  1.00  6.24           H  
ATOM   3004 2HB  ASP A 187      45.854   6.414   9.381  1.00  6.24           H  
ATOM   3005  N   GLY A 188      46.470   9.248   9.821  1.00  6.11           N  
ATOM   3006  CA  GLY A 188      45.862  10.568   9.690  1.00  6.11           C  
ATOM   3007  C   GLY A 188      46.918  11.612   9.301  1.00  6.11           C  
ATOM   3008  O   GLY A 188      46.675  12.474   8.460  1.00  6.11           O  
ATOM   3009  H   GLY A 188      46.395   8.709  10.685  1.00  6.11           H  
ATOM   3010 1HA  GLY A 188      45.075  10.535   8.937  1.00  6.11           H  
ATOM   3011 2HA  GLY A 188      45.399  10.845  10.636  1.00  6.11           H  
ATOM   3012  N   PHE A 189      48.106  11.484   9.886  1.00  5.99           N  
ATOM   3013  CA  PHE A 189      49.252  12.361   9.656  1.00  5.99           C  
ATOM   3014  C   PHE A 189      49.636  12.338   8.159  1.00  5.99           C  
ATOM   3015  O   PHE A 189      49.765  13.397   7.525  1.00  5.99           O  
ATOM   3016  CB  PHE A 189      50.400  11.832  10.504  1.00  5.99           C  
ATOM   3017  CG  PHE A 189      51.659  12.563  10.669  1.00  5.99           C  
ATOM   3018  CD1 PHE A 189      51.877  13.271  11.816  1.00  5.99           C  
ATOM   3019  CD2 PHE A 189      52.617  12.536   9.729  1.00  5.99           C  
ATOM   3020  CE1 PHE A 189      53.067  13.904  12.044  1.00  5.99           C  
ATOM   3021  CE2 PHE A 189      53.823  13.173   9.922  1.00  5.99           C  
ATOM   3022  CZ  PHE A 189      54.048  13.845  11.096  1.00  5.99           C  
ATOM   3023  H   PHE A 189      48.202  10.743  10.579  1.00  5.99           H  
ATOM   3024  HA  PHE A 189      48.991  13.378   9.956  1.00  5.99           H  
ATOM   3025 1HB  PHE A 189      50.010  11.627  11.493  1.00  5.99           H  
ATOM   3026 2HB  PHE A 189      50.686  10.896  10.107  1.00  5.99           H  
ATOM   3027  HD1 PHE A 189      51.094  13.306  12.559  1.00  5.99           H  
ATOM   3028  HD2 PHE A 189      52.412  12.001   8.824  1.00  5.99           H  
ATOM   3029  HE1 PHE A 189      53.222  14.442  12.976  1.00  5.99           H  
ATOM   3030  HE2 PHE A 189      54.596  13.135   9.152  1.00  5.99           H  
ATOM   3031  HZ  PHE A 189      54.984  14.323  11.263  1.00  5.99           H  
ATOM   3032  N   ILE A 190      49.815  11.126   7.582  1.00  5.88           N  
ATOM   3033  CA  ILE A 190      50.204  11.028   6.164  1.00  5.88           C  
ATOM   3034  C   ILE A 190      49.061  11.515   5.243  1.00  5.88           C  
ATOM   3035  O   ILE A 190      49.308  12.141   4.204  1.00  5.88           O  
ATOM   3036  CB  ILE A 190      50.659   9.592   5.763  1.00  5.88           C  
ATOM   3037  CG1 ILE A 190      51.434   9.641   4.443  1.00  5.88           C  
ATOM   3038  CG2 ILE A 190      49.513   8.633   5.634  1.00  5.88           C  
ATOM   3039  CD1 ILE A 190      52.768  10.351   4.507  1.00  5.88           C  
ATOM   3040  H   ILE A 190      49.691  10.280   8.145  1.00  5.88           H  
ATOM   3041  HA  ILE A 190      51.059  11.680   6.009  1.00  5.88           H  
ATOM   3042  HB  ILE A 190      51.312   9.208   6.517  1.00  5.88           H  
ATOM   3043 1HG1 ILE A 190      51.580   8.625   4.093  1.00  5.88           H  
ATOM   3044 2HG1 ILE A 190      50.846  10.173   3.724  1.00  5.88           H  
ATOM   3045 1HG2 ILE A 190      49.878   7.657   5.366  1.00  5.88           H  
ATOM   3046 2HG2 ILE A 190      49.030   8.581   6.552  1.00  5.88           H  
ATOM   3047 3HG2 ILE A 190      48.817   8.942   4.899  1.00  5.88           H  
ATOM   3048 1HD1 ILE A 190      53.215  10.330   3.548  1.00  5.88           H  
ATOM   3049 2HD1 ILE A 190      52.627  11.386   4.825  1.00  5.88           H  
ATOM   3050 3HD1 ILE A 190      53.423   9.859   5.180  1.00  5.88           H  
ATOM   3051  N   VAL A 191      47.804  11.289   5.654  1.00  5.76           N  
ATOM   3052  CA  VAL A 191      46.669  11.795   4.892  1.00  5.76           C  
ATOM   3053  C   VAL A 191      46.697  13.308   4.909  1.00  5.76           C  
ATOM   3054  O   VAL A 191      46.480  13.954   3.890  1.00  5.76           O  
ATOM   3055  CB  VAL A 191      45.328  11.299   5.451  1.00  5.76           C  
ATOM   3056  CG1 VAL A 191      44.195  12.022   4.781  1.00  5.76           C  
ATOM   3057  CG2 VAL A 191      45.169   9.824   5.189  1.00  5.76           C  
ATOM   3058  H   VAL A 191      47.632  10.738   6.497  1.00  5.76           H  
ATOM   3059  HA  VAL A 191      46.760  11.453   3.861  1.00  5.76           H  
ATOM   3060  HB  VAL A 191      45.295  11.496   6.519  1.00  5.76           H  
ATOM   3061 1HG1 VAL A 191      43.249  11.671   5.188  1.00  5.76           H  
ATOM   3062 2HG1 VAL A 191      44.303  13.080   4.971  1.00  5.76           H  
ATOM   3063 3HG1 VAL A 191      44.224  11.835   3.706  1.00  5.76           H  
ATOM   3064 1HG2 VAL A 191      44.220   9.478   5.596  1.00  5.76           H  
ATOM   3065 2HG2 VAL A 191      45.177   9.669   4.125  1.00  5.76           H  
ATOM   3066 3HG2 VAL A 191      45.976   9.265   5.650  1.00  5.76           H  
ATOM   3067  N   ASP A 192      46.959  13.898   6.066  1.00  5.62           N  
ATOM   3068  CA  ASP A 192      47.067  15.332   6.074  1.00  5.62           C  
ATOM   3069  C   ASP A 192      48.262  15.811   5.275  1.00  5.62           C  
ATOM   3070  O   ASP A 192      48.135  16.778   4.537  1.00  5.62           O  
ATOM   3071  CB  ASP A 192      47.072  15.915   7.490  1.00  5.62           C  
ATOM   3072  CG  ASP A 192      45.659  15.932   8.119  1.00  5.62           C  
ATOM   3073  OD1 ASP A 192      44.703  15.704   7.387  1.00  5.62           O  
ATOM   3074  OD2 ASP A 192      45.528  16.284   9.259  1.00  5.62           O  
ATOM   3075  H   ASP A 192      47.092  13.356   6.915  1.00  5.62           H  
ATOM   3076  HA  ASP A 192      46.185  15.720   5.588  1.00  5.62           H  
ATOM   3077 1HB  ASP A 192      47.727  15.302   8.122  1.00  5.62           H  
ATOM   3078 2HB  ASP A 192      47.479  16.918   7.482  1.00  5.62           H  
ATOM   3079  N   THR A 193      49.387  15.090   5.299  1.00  5.48           N  
ATOM   3080  CA  THR A 193      50.576  15.529   4.569  1.00  5.48           C  
ATOM   3081  C   THR A 193      50.243  15.859   3.122  1.00  5.48           C  
ATOM   3082  O   THR A 193      50.714  16.871   2.593  1.00  5.48           O  
ATOM   3083  CB  THR A 193      51.690  14.463   4.576  1.00  5.48           C  
ATOM   3084  OG1 THR A 193      52.061  14.141   5.924  1.00  5.48           O  
ATOM   3085  CG2 THR A 193      52.912  14.989   3.834  1.00  5.48           C  
ATOM   3086  H   THR A 193      49.447  14.271   5.902  1.00  5.48           H  
ATOM   3087  HA  THR A 193      50.959  16.434   5.040  1.00  5.48           H  
ATOM   3088  HB  THR A 193      51.334  13.567   4.085  1.00  5.48           H  
ATOM   3089  HG1 THR A 193      51.246  14.004   6.469  1.00  5.48           H  
ATOM   3090 1HG2 THR A 193      53.687  14.232   3.842  1.00  5.48           H  
ATOM   3091 2HG2 THR A 193      52.636  15.217   2.807  1.00  5.48           H  
ATOM   3092 3HG2 THR A 193      53.280  15.892   4.324  1.00  5.48           H  
ATOM   3093  N   GLU A 194      49.453  15.014   2.466  1.00  5.34           N  
ATOM   3094  CA  GLU A 194      49.126  15.259   1.063  1.00  5.34           C  
ATOM   3095  C   GLU A 194      48.208  16.474   0.761  1.00  5.34           C  
ATOM   3096  O   GLU A 194      48.067  16.850  -0.405  1.00  5.34           O  
ATOM   3097  CB  GLU A 194      48.534  13.991   0.380  1.00  5.34           C  
ATOM   3098  CG  GLU A 194      47.145  13.549   0.752  1.00  5.34           C  
ATOM   3099  CD  GLU A 194      46.657  12.404  -0.137  1.00  5.34           C  
ATOM   3100  OE1 GLU A 194      47.462  11.636  -0.585  1.00  5.34           O  
ATOM   3101  OE2 GLU A 194      45.484  12.364  -0.429  1.00  5.34           O  
ATOM   3102  H   GLU A 194      49.109  14.182   2.959  1.00  5.34           H  
ATOM   3103  HA  GLU A 194      50.057  15.484   0.568  1.00  5.34           H  
ATOM   3104 1HB  GLU A 194      48.564  14.118  -0.692  1.00  5.34           H  
ATOM   3105 2HB  GLU A 194      49.159  13.141   0.618  1.00  5.34           H  
ATOM   3106 1HG  GLU A 194      47.186  13.178   1.760  1.00  5.34           H  
ATOM   3107 2HG  GLU A 194      46.451  14.388   0.717  1.00  5.34           H  
ATOM   3108  N   LYS A 195      47.561  17.059   1.769  1.00  5.22           N  
ATOM   3109  CA  LYS A 195      46.555  18.120   1.583  1.00  5.22           C  
ATOM   3110  C   LYS A 195      46.779  19.590   1.075  1.00  5.22           C  
ATOM   3111  O   LYS A 195      45.815  20.085   0.482  1.00  5.22           O  
ATOM   3112  CB  LYS A 195      45.715  18.225   2.849  1.00  5.22           C  
ATOM   3113  CG  LYS A 195      44.760  17.068   3.062  1.00  5.22           C  
ATOM   3114  CD  LYS A 195      43.968  17.240   4.350  1.00  5.22           C  
ATOM   3115  CE  LYS A 195      43.012  16.074   4.575  1.00  5.22           C  
ATOM   3116  NZ  LYS A 195      42.372  16.126   5.925  1.00  5.22           N  
ATOM   3117  H   LYS A 195      47.751  16.747   2.721  1.00  5.22           H  
ATOM   3118  HA  LYS A 195      45.873  17.698   0.846  1.00  5.22           H  
ATOM   3119 1HB  LYS A 195      46.354  18.233   3.708  1.00  5.22           H  
ATOM   3120 2HB  LYS A 195      45.150  19.150   2.845  1.00  5.22           H  
ATOM   3121 1HG  LYS A 195      44.075  16.998   2.220  1.00  5.22           H  
ATOM   3122 2HG  LYS A 195      45.333  16.139   3.121  1.00  5.22           H  
ATOM   3123 1HD  LYS A 195      44.643  17.317   5.198  1.00  5.22           H  
ATOM   3124 2HD  LYS A 195      43.392  18.161   4.294  1.00  5.22           H  
ATOM   3125 1HE  LYS A 195      42.236  16.103   3.816  1.00  5.22           H  
ATOM   3126 2HE  LYS A 195      43.562  15.150   4.480  1.00  5.22           H  
ATOM   3127 1HZ  LYS A 195      41.758  15.342   6.045  1.00  5.22           H  
ATOM   3128 2HZ  LYS A 195      43.131  16.071   6.626  1.00  5.22           H  
ATOM   3129 3HZ  LYS A 195      41.857  16.980   6.043  1.00  5.22           H  
ATOM   3130  N   ARG A 196      47.858  20.415   1.281  1.00  5.16           N  
ATOM   3131  CA  ARG A 196      49.204  20.469   1.911  1.00  5.16           C  
ATOM   3132  C   ARG A 196      50.253  20.193   0.825  1.00  5.16           C  
ATOM   3133  O   ARG A 196      50.589  21.134   0.097  1.00  5.16           O  
ATOM   3134  CB  ARG A 196      49.355  19.672   3.190  1.00  5.16           C  
ATOM   3135  CG  ARG A 196      48.433  20.189   4.346  1.00  5.16           C  
ATOM   3136  CD  ARG A 196      48.632  19.511   5.646  1.00  5.16           C  
ATOM   3137  NE  ARG A 196      47.373  19.485   6.429  1.00  5.16           N  
ATOM   3138  CZ  ARG A 196      46.930  20.374   7.328  1.00  5.16           C  
ATOM   3139  NH1 ARG A 196      47.633  21.406   7.652  1.00  5.16           N  
ATOM   3140  NH2 ARG A 196      45.760  20.181   7.912  1.00  5.16           N  
ATOM   3141  H   ARG A 196      47.658  21.313   0.874  1.00  5.16           H  
ATOM   3142  HA  ARG A 196      49.368  21.495   2.237  1.00  5.16           H  
ATOM   3143 1HB  ARG A 196      49.122  18.659   3.033  1.00  5.16           H  
ATOM   3144 2HB  ARG A 196      50.387  19.713   3.534  1.00  5.16           H  
ATOM   3145 1HG  ARG A 196      48.714  21.215   4.527  1.00  5.16           H  
ATOM   3146 2HG  ARG A 196      47.396  20.160   4.077  1.00  5.16           H  
ATOM   3147 1HD  ARG A 196      49.045  18.547   5.573  1.00  5.16           H  
ATOM   3148 2HD  ARG A 196      49.336  20.114   6.209  1.00  5.16           H  
ATOM   3149  HE  ARG A 196      46.766  18.696   6.245  1.00  5.16           H  
ATOM   3150 1HH1 ARG A 196      48.537  21.540   7.231  1.00  5.16           H  
ATOM   3151 2HH1 ARG A 196      47.286  22.032   8.362  1.00  5.16           H  
ATOM   3152 1HH2 ARG A 196      45.209  19.364   7.687  1.00  5.16           H  
ATOM   3153 2HH2 ARG A 196      45.425  20.839   8.596  1.00  5.16           H  
ATOM   3154  N   VAL A 197      50.729  18.967   0.606  1.00  5.19           N  
ATOM   3155  CA  VAL A 197      51.606  18.831  -0.563  1.00  5.19           C  
ATOM   3156  C   VAL A 197      50.851  19.191  -1.835  1.00  5.19           C  
ATOM   3157  O   VAL A 197      51.401  19.856  -2.713  1.00  5.19           O  
ATOM   3158  CB  VAL A 197      52.241  17.454  -0.731  1.00  5.19           C  
ATOM   3159  CG1 VAL A 197      52.917  17.390  -2.104  1.00  5.19           C  
ATOM   3160  CG2 VAL A 197      53.280  17.250   0.362  1.00  5.19           C  
ATOM   3161  H   VAL A 197      50.520  18.173   1.213  1.00  5.19           H  
ATOM   3162  HA  VAL A 197      52.428  19.540  -0.450  1.00  5.19           H  
ATOM   3163  HB  VAL A 197      51.482  16.686  -0.694  1.00  5.19           H  
ATOM   3164 1HG1 VAL A 197      53.355  16.431  -2.235  1.00  5.19           H  
ATOM   3165 2HG1 VAL A 197      52.172  17.550  -2.885  1.00  5.19           H  
ATOM   3166 3HG1 VAL A 197      53.685  18.158  -2.175  1.00  5.19           H  
ATOM   3167 1HG2 VAL A 197      53.770  16.294   0.246  1.00  5.19           H  
ATOM   3168 2HG2 VAL A 197      54.013  18.042   0.279  1.00  5.19           H  
ATOM   3169 3HG2 VAL A 197      52.806  17.300   1.334  1.00  5.19           H  
ATOM   3170  N   ALA A 198      49.593  18.750  -1.949  1.00  5.32           N  
ATOM   3171  CA  ALA A 198      48.799  19.104  -3.111  1.00  5.32           C  
ATOM   3172  C   ALA A 198      48.642  20.621  -3.227  1.00  5.32           C  
ATOM   3173  O   ALA A 198      48.673  21.190  -4.319  1.00  5.32           O  
ATOM   3174  CB  ALA A 198      47.422  18.488  -3.011  1.00  5.32           C  
ATOM   3175  H   ALA A 198      49.171  18.165  -1.232  1.00  5.32           H  
ATOM   3176  HA  ALA A 198      49.305  18.727  -3.990  1.00  5.32           H  
ATOM   3177 1HB  ALA A 198      46.844  18.749  -3.895  1.00  5.32           H  
ATOM   3178 2HB  ALA A 198      47.504  17.422  -2.936  1.00  5.32           H  
ATOM   3179 3HB  ALA A 198      46.921  18.872  -2.120  1.00  5.32           H  
ATOM   3180  N   ALA A 199      48.494  21.308  -2.099  1.00  5.54           N  
ATOM   3181  CA  ALA A 199      48.342  22.748  -2.176  1.00  5.54           C  
ATOM   3182  C   ALA A 199      49.586  23.335  -2.810  1.00  5.54           C  
ATOM   3183  O   ALA A 199      49.520  24.212  -3.680  1.00  5.54           O  
ATOM   3184  CB  ALA A 199      48.119  23.342  -0.797  1.00  5.54           C  
ATOM   3185  H   ALA A 199      48.498  20.828  -1.212  1.00  5.54           H  
ATOM   3186  HA  ALA A 199      47.490  22.970  -2.815  1.00  5.54           H  
ATOM   3187 1HB  ALA A 199      48.006  24.426  -0.879  1.00  5.54           H  
ATOM   3188 2HB  ALA A 199      47.219  22.914  -0.385  1.00  5.54           H  
ATOM   3189 3HB  ALA A 199      48.969  23.120  -0.156  1.00  5.54           H  
ATOM   3190  N   PHE A 200      50.739  22.810  -2.411  1.00  5.84           N  
ATOM   3191  CA  PHE A 200      51.983  23.271  -2.982  1.00  5.84           C  
ATOM   3192  C   PHE A 200      52.059  22.981  -4.475  1.00  5.84           C  
ATOM   3193  O   PHE A 200      52.357  23.884  -5.261  1.00  5.84           O  
ATOM   3194  CB  PHE A 200      53.203  22.683  -2.273  1.00  5.84           C  
ATOM   3195  CG  PHE A 200      54.508  23.118  -2.927  1.00  5.84           C  
ATOM   3196  CD1 PHE A 200      55.005  24.399  -2.729  1.00  5.84           C  
ATOM   3197  CD2 PHE A 200      55.229  22.257  -3.738  1.00  5.84           C  
ATOM   3198  CE1 PHE A 200      56.183  24.810  -3.335  1.00  5.84           C  
ATOM   3199  CE2 PHE A 200      56.413  22.672  -4.345  1.00  5.84           C  
ATOM   3200  CZ  PHE A 200      56.881  23.946  -4.144  1.00  5.84           C  
ATOM   3201  H   PHE A 200      50.747  22.090  -1.686  1.00  5.84           H  
ATOM   3202  HA  PHE A 200      52.026  24.352  -2.854  1.00  5.84           H  
ATOM   3203 1HB  PHE A 200      53.210  22.995  -1.232  1.00  5.84           H  
ATOM   3204 2HB  PHE A 200      53.154  21.598  -2.293  1.00  5.84           H  
ATOM   3205  HD1 PHE A 200      54.451  25.090  -2.092  1.00  5.84           H  
ATOM   3206  HD2 PHE A 200      54.849  21.249  -3.894  1.00  5.84           H  
ATOM   3207  HE1 PHE A 200      56.555  25.820  -3.171  1.00  5.84           H  
ATOM   3208  HE2 PHE A 200      56.980  21.996  -4.980  1.00  5.84           H  
ATOM   3209  HZ  PHE A 200      57.808  24.269  -4.621  1.00  5.84           H  
ATOM   3210  N   LYS A 201      51.780  21.727  -4.891  1.00  6.19           N  
ATOM   3211  CA  LYS A 201      51.988  21.409  -6.305  1.00  6.19           C  
ATOM   3212  C   LYS A 201      51.148  22.302  -7.222  1.00  6.19           C  
ATOM   3213  O   LYS A 201      51.598  22.644  -8.317  1.00  6.19           O  
ATOM   3214  CB  LYS A 201      51.678  19.930  -6.654  1.00  6.19           C  
ATOM   3215  CG  LYS A 201      50.201  19.523  -6.800  1.00  6.19           C  
ATOM   3216  CD  LYS A 201      50.068  18.043  -7.173  1.00  6.19           C  
ATOM   3217  CE  LYS A 201      48.595  17.520  -7.193  1.00  6.19           C  
ATOM   3218  NZ  LYS A 201      47.722  18.151  -8.236  1.00  6.19           N  
ATOM   3219  H   LYS A 201      51.494  21.017  -4.217  1.00  6.19           H  
ATOM   3220  HA  LYS A 201      53.033  21.576  -6.528  1.00  6.19           H  
ATOM   3221 1HB  LYS A 201      52.176  19.665  -7.583  1.00  6.19           H  
ATOM   3222 2HB  LYS A 201      52.083  19.288  -5.869  1.00  6.19           H  
ATOM   3223 1HG  LYS A 201      49.663  19.730  -5.921  1.00  6.19           H  
ATOM   3224 2HG  LYS A 201      49.765  20.094  -7.605  1.00  6.19           H  
ATOM   3225 1HD  LYS A 201      50.490  17.903  -8.161  1.00  6.19           H  
ATOM   3226 2HD  LYS A 201      50.646  17.455  -6.468  1.00  6.19           H  
ATOM   3227 1HE  LYS A 201      48.627  16.461  -7.397  1.00  6.19           H  
ATOM   3228 2HE  LYS A 201      48.149  17.684  -6.213  1.00  6.19           H  
ATOM   3229 1HZ  LYS A 201      46.803  17.750  -8.191  1.00  6.19           H  
ATOM   3230 2HZ  LYS A 201      47.629  19.161  -8.084  1.00  6.19           H  
ATOM   3231 3HZ  LYS A 201      48.105  17.997  -9.147  1.00  6.19           H  
ATOM   3232  N   ASP A 202      49.987  22.765  -6.745  1.00  6.51           N  
ATOM   3233  CA  ASP A 202      49.131  23.618  -7.561  1.00  6.51           C  
ATOM   3234  C   ASP A 202      49.152  25.110  -7.217  1.00  6.51           C  
ATOM   3235  O   ASP A 202      48.290  25.862  -7.690  1.00  6.51           O  
ATOM   3236  CB  ASP A 202      47.708  23.067  -7.556  1.00  6.51           C  
ATOM   3237  CG  ASP A 202      47.651  21.724  -8.323  1.00  6.51           C  
ATOM   3238  OD1 ASP A 202      48.242  21.639  -9.411  1.00  6.51           O  
ATOM   3239  OD2 ASP A 202      47.071  20.784  -7.825  1.00  6.51           O  
ATOM   3240  H   ASP A 202      49.665  22.456  -5.823  1.00  6.51           H  
ATOM   3241  HA  ASP A 202      49.483  23.538  -8.587  1.00  6.51           H  
ATOM   3242 1HB  ASP A 202      47.393  22.894  -6.521  1.00  6.51           H  
ATOM   3243 2HB  ASP A 202      47.021  23.783  -8.004  1.00  6.51           H  
ATOM   3244  N   GLY A 203      50.097  25.547  -6.380  1.00  6.73           N  
ATOM   3245  CA  GLY A 203      50.222  26.970  -6.066  1.00  6.73           C  
ATOM   3246  C   GLY A 203      49.066  27.515  -5.230  1.00  6.73           C  
ATOM   3247  O   GLY A 203      48.764  28.713  -5.266  1.00  6.73           O  
ATOM   3248  H   GLY A 203      50.781  24.894  -5.990  1.00  6.73           H  
ATOM   3249 1HA  GLY A 203      51.160  27.127  -5.533  1.00  6.73           H  
ATOM   3250 2HA  GLY A 203      50.295  27.531  -6.996  1.00  6.73           H  
ATOM   3251  N   GLN A 204      48.397  26.659  -4.471  1.00  6.79           N  
ATOM   3252  CA  GLN A 204      47.231  27.100  -3.733  1.00  6.79           C  
ATOM   3253  C   GLN A 204      47.627  27.737  -2.422  1.00  6.79           C  
ATOM   3254  O   GLN A 204      47.482  27.153  -1.340  1.00  6.79           O  
ATOM   3255  CB  GLN A 204      46.269  25.947  -3.533  1.00  6.79           C  
ATOM   3256  CG  GLN A 204      45.795  25.347  -4.839  1.00  6.79           C  
ATOM   3257  CD  GLN A 204      44.985  26.325  -5.665  1.00  6.79           C  
ATOM   3258  OE1 GLN A 204      43.900  26.746  -5.243  1.00  6.79           O  
ATOM   3259  NE2 GLN A 204      45.496  26.698  -6.842  1.00  6.79           N  
ATOM   3260  H   GLN A 204      48.700  25.690  -4.406  1.00  6.79           H  
ATOM   3261  HA  GLN A 204      46.720  27.856  -4.327  1.00  6.79           H  
ATOM   3262 1HB  GLN A 204      46.748  25.177  -2.953  1.00  6.79           H  
ATOM   3263 2HB  GLN A 204      45.398  26.288  -2.975  1.00  6.79           H  
ATOM   3264 1HG  GLN A 204      46.670  25.056  -5.417  1.00  6.79           H  
ATOM   3265 2HG  GLN A 204      45.178  24.472  -4.630  1.00  6.79           H  
ATOM   3266 1HE2 GLN A 204      44.999  27.343  -7.422  1.00  6.79           H  
ATOM   3267 2HE2 GLN A 204      46.403  26.334  -7.161  1.00  6.79           H  
ATOM   3268  N   GLU A 205      48.095  28.971  -2.538  1.00  6.63           N  
ATOM   3269  CA  GLU A 205      48.589  29.734  -1.407  1.00  6.63           C  
ATOM   3270  C   GLU A 205      47.512  29.917  -0.349  1.00  6.63           C  
ATOM   3271  O   GLU A 205      47.806  29.881   0.839  1.00  6.63           O  
ATOM   3272  CB  GLU A 205      49.110  31.098  -1.859  1.00  6.63           C  
ATOM   3273  CG  GLU A 205      50.403  31.048  -2.673  1.00  6.63           C  
ATOM   3274  CD  GLU A 205      50.863  32.414  -3.143  1.00  6.63           C  
ATOM   3275  OE1 GLU A 205      50.125  33.360  -2.985  1.00  6.63           O  
ATOM   3276  OE2 GLU A 205      51.959  32.511  -3.650  1.00  6.63           O  
ATOM   3277  H   GLU A 205      48.170  29.338  -3.490  1.00  6.63           H  
ATOM   3278  HA  GLU A 205      49.417  29.182  -0.957  1.00  6.63           H  
ATOM   3279 1HB  GLU A 205      48.351  31.588  -2.469  1.00  6.63           H  
ATOM   3280 2HB  GLU A 205      49.283  31.728  -0.986  1.00  6.63           H  
ATOM   3281 1HG  GLU A 205      51.186  30.602  -2.062  1.00  6.63           H  
ATOM   3282 2HG  GLU A 205      50.244  30.404  -3.539  1.00  6.63           H  
ATOM   3283  N   ASP A 206      46.252  30.090  -0.765  1.00  6.27           N  
ATOM   3284  CA  ASP A 206      45.207  30.267   0.237  1.00  6.27           C  
ATOM   3285  C   ASP A 206      45.089  29.027   1.119  1.00  6.27           C  
ATOM   3286  O   ASP A 206      44.973  29.134   2.341  1.00  6.27           O  
ATOM   3287  CB  ASP A 206      43.853  30.512  -0.428  1.00  6.27           C  
ATOM   3288  CG  ASP A 206      43.719  31.882  -1.099  1.00  6.27           C  
ATOM   3289  OD1 ASP A 206      44.533  32.741  -0.857  1.00  6.27           O  
ATOM   3290  OD2 ASP A 206      42.797  32.047  -1.860  1.00  6.27           O  
ATOM   3291  H   ASP A 206      46.043  30.107  -1.752  1.00  6.27           H  
ATOM   3292  HA  ASP A 206      45.465  31.121   0.866  1.00  6.27           H  
ATOM   3293 1HB  ASP A 206      43.676  29.741  -1.178  1.00  6.27           H  
ATOM   3294 2HB  ASP A 206      43.065  30.416   0.323  1.00  6.27           H  
ATOM   3295  N   ALA A 207      45.159  27.838   0.504  1.00  5.80           N  
ATOM   3296  CA  ALA A 207      45.060  26.612   1.283  1.00  5.80           C  
ATOM   3297  C   ALA A 207      46.246  26.519   2.216  1.00  5.80           C  
ATOM   3298  O   ALA A 207      46.099  26.179   3.389  1.00  5.80           O  
ATOM   3299  CB  ALA A 207      44.988  25.405   0.380  1.00  5.80           C  
ATOM   3300  H   ALA A 207      45.292  27.792  -0.498  1.00  5.80           H  
ATOM   3301  HA  ALA A 207      44.154  26.661   1.889  1.00  5.80           H  
ATOM   3302 1HB  ALA A 207      44.900  24.505   0.976  1.00  5.80           H  
ATOM   3303 2HB  ALA A 207      44.122  25.491  -0.274  1.00  5.80           H  
ATOM   3304 3HB  ALA A 207      45.888  25.357  -0.220  1.00  5.80           H  
ATOM   3305  N   PHE A 208      47.423  26.886   1.705  1.00  5.29           N  
ATOM   3306  CA  PHE A 208      48.627  26.852   2.516  1.00  5.29           C  
ATOM   3307  C   PHE A 208      48.440  27.736   3.734  1.00  5.29           C  
ATOM   3308  O   PHE A 208      48.701  27.310   4.860  1.00  5.29           O  
ATOM   3309  CB  PHE A 208      49.854  27.276   1.721  1.00  5.29           C  
ATOM   3310  CG  PHE A 208      51.119  27.321   2.535  1.00  5.29           C  
ATOM   3311  CD1 PHE A 208      51.810  26.155   2.845  1.00  5.29           C  
ATOM   3312  CD2 PHE A 208      51.627  28.533   2.988  1.00  5.29           C  
ATOM   3313  CE1 PHE A 208      52.980  26.201   3.587  1.00  5.29           C  
ATOM   3314  CE2 PHE A 208      52.796  28.579   3.725  1.00  5.29           C  
ATOM   3315  CZ  PHE A 208      53.473  27.413   4.023  1.00  5.29           C  
ATOM   3316  H   PHE A 208      47.478  27.166   0.723  1.00  5.29           H  
ATOM   3317  HA  PHE A 208      48.791  25.837   2.857  1.00  5.29           H  
ATOM   3318 1HB  PHE A 208      49.999  26.597   0.881  1.00  5.29           H  
ATOM   3319 2HB  PHE A 208      49.689  28.266   1.314  1.00  5.29           H  
ATOM   3320  HD1 PHE A 208      51.421  25.198   2.496  1.00  5.29           H  
ATOM   3321  HD2 PHE A 208      51.086  29.463   2.755  1.00  5.29           H  
ATOM   3322  HE1 PHE A 208      53.511  25.280   3.824  1.00  5.29           H  
ATOM   3323  HE2 PHE A 208      53.179  29.538   4.072  1.00  5.29           H  
ATOM   3324  HZ  PHE A 208      54.392  27.450   4.607  1.00  5.29           H  
ATOM   3325  N   ASP A 209      47.987  28.971   3.532  1.00  4.80           N  
ATOM   3326  CA  ASP A 209      47.807  29.848   4.672  1.00  4.80           C  
ATOM   3327  C   ASP A 209      46.818  29.259   5.679  1.00  4.80           C  
ATOM   3328  O   ASP A 209      47.068  29.320   6.883  1.00  4.80           O  
ATOM   3329  CB  ASP A 209      47.367  31.242   4.226  1.00  4.80           C  
ATOM   3330  CG  ASP A 209      48.507  32.057   3.575  1.00  4.80           C  
ATOM   3331  OD1 ASP A 209      49.643  31.652   3.687  1.00  4.80           O  
ATOM   3332  OD2 ASP A 209      48.231  33.095   3.016  1.00  4.80           O  
ATOM   3333  H   ASP A 209      47.777  29.293   2.587  1.00  4.80           H  
ATOM   3334  HA  ASP A 209      48.770  29.951   5.170  1.00  4.80           H  
ATOM   3335 1HB  ASP A 209      46.557  31.138   3.495  1.00  4.80           H  
ATOM   3336 2HB  ASP A 209      46.970  31.791   5.078  1.00  4.80           H  
ATOM   3337  N   ASP A 210      45.729  28.630   5.217  1.00  4.41           N  
ATOM   3338  CA  ASP A 210      44.798  28.014   6.165  1.00  4.41           C  
ATOM   3339  C   ASP A 210      45.485  26.895   6.959  1.00  4.41           C  
ATOM   3340  O   ASP A 210      45.250  26.717   8.163  1.00  4.41           O  
ATOM   3341  CB  ASP A 210      43.557  27.453   5.452  1.00  4.41           C  
ATOM   3342  CG  ASP A 210      42.548  28.532   4.961  1.00  4.41           C  
ATOM   3343  OD1 ASP A 210      42.652  29.672   5.365  1.00  4.41           O  
ATOM   3344  OD2 ASP A 210      41.664  28.180   4.207  1.00  4.41           O  
ATOM   3345  H   ASP A 210      45.540  28.598   4.211  1.00  4.41           H  
ATOM   3346  HA  ASP A 210      44.472  28.779   6.868  1.00  4.41           H  
ATOM   3347 1HB  ASP A 210      43.884  26.874   4.585  1.00  4.41           H  
ATOM   3348 2HB  ASP A 210      43.039  26.767   6.118  1.00  4.41           H  
ATOM   3349  N   TYR A 211      46.357  26.141   6.292  1.00  4.13           N  
ATOM   3350  CA  TYR A 211      47.068  25.043   6.935  1.00  4.13           C  
ATOM   3351  C   TYR A 211      47.990  25.580   8.040  1.00  4.13           C  
ATOM   3352  O   TYR A 211      48.065  25.013   9.146  1.00  4.13           O  
ATOM   3353  CB  TYR A 211      47.830  24.255   5.869  1.00  4.13           C  
ATOM   3354  CG  TYR A 211      46.876  23.526   4.899  1.00  4.13           C  
ATOM   3355  CD1 TYR A 211      47.214  23.378   3.573  1.00  4.13           C  
ATOM   3356  CD2 TYR A 211      45.653  23.039   5.340  1.00  4.13           C  
ATOM   3357  CE1 TYR A 211      46.360  22.761   2.711  1.00  4.13           C  
ATOM   3358  CE2 TYR A 211      44.797  22.400   4.451  1.00  4.13           C  
ATOM   3359  CZ  TYR A 211      45.159  22.261   3.132  1.00  4.13           C  
ATOM   3360  OH  TYR A 211      44.311  21.622   2.218  1.00  4.13           O  
ATOM   3361  H   TYR A 211      46.508  26.317   5.296  1.00  4.13           H  
ATOM   3362  HA  TYR A 211      46.336  24.385   7.402  1.00  4.13           H  
ATOM   3363 1HB  TYR A 211      48.446  24.927   5.288  1.00  4.13           H  
ATOM   3364 2HB  TYR A 211      48.493  23.538   6.326  1.00  4.13           H  
ATOM   3365  HD1 TYR A 211      48.158  23.760   3.208  1.00  4.13           H  
ATOM   3366  HD2 TYR A 211      45.365  23.155   6.383  1.00  4.13           H  
ATOM   3367  HE1 TYR A 211      46.630  22.668   1.689  1.00  4.13           H  
ATOM   3368  HE2 TYR A 211      43.841  22.013   4.798  1.00  4.13           H  
ATOM   3369  HH  TYR A 211      44.846  21.198   1.494  1.00  4.13           H  
ATOM   3370  N   ILE A 212      48.642  26.705   7.751  1.00  3.96           N  
ATOM   3371  CA  ILE A 212      49.540  27.363   8.689  1.00  3.96           C  
ATOM   3372  C   ILE A 212      48.786  27.978   9.855  1.00  3.96           C  
ATOM   3373  O   ILE A 212      49.206  27.845  11.001  1.00  3.96           O  
ATOM   3374  CB  ILE A 212      50.368  28.448   7.988  1.00  3.96           C  
ATOM   3375  CG1 ILE A 212      51.279  27.814   6.938  1.00  3.96           C  
ATOM   3376  CG2 ILE A 212      51.144  29.263   8.993  1.00  3.96           C  
ATOM   3377  CD1 ILE A 212      52.231  26.820   7.504  1.00  3.96           C  
ATOM   3378  H   ILE A 212      48.529  27.101   6.813  1.00  3.96           H  
ATOM   3379  HA  ILE A 212      50.224  26.612   9.088  1.00  3.96           H  
ATOM   3380  HB  ILE A 212      49.684  29.111   7.454  1.00  3.96           H  
ATOM   3381 1HG1 ILE A 212      50.673  27.310   6.203  1.00  3.96           H  
ATOM   3382 2HG1 ILE A 212      51.840  28.599   6.442  1.00  3.96           H  
ATOM   3383 1HG2 ILE A 212      51.697  30.044   8.476  1.00  3.96           H  
ATOM   3384 2HG2 ILE A 212      50.448  29.714   9.699  1.00  3.96           H  
ATOM   3385 3HG2 ILE A 212      51.825  28.631   9.517  1.00  3.96           H  
ATOM   3386 1HD1 ILE A 212      52.842  26.399   6.711  1.00  3.96           H  
ATOM   3387 2HD1 ILE A 212      52.868  27.312   8.232  1.00  3.96           H  
ATOM   3388 3HD1 ILE A 212      51.670  26.029   7.984  1.00  3.96           H  
ATOM   3389  N   GLU A 213      47.659  28.639   9.576  1.00  3.89           N  
ATOM   3390  CA  GLU A 213      46.886  29.243  10.652  1.00  3.89           C  
ATOM   3391  C   GLU A 213      46.321  28.170  11.584  1.00  3.89           C  
ATOM   3392  O   GLU A 213      46.374  28.313  12.808  1.00  3.89           O  
ATOM   3393  CB  GLU A 213      45.760  30.115  10.088  1.00  3.89           C  
ATOM   3394  CG  GLU A 213      46.232  31.424   9.417  1.00  3.89           C  
ATOM   3395  CD  GLU A 213      46.872  32.406  10.381  1.00  3.89           C  
ATOM   3396  OE1 GLU A 213      46.265  32.709  11.382  1.00  3.89           O  
ATOM   3397  OE2 GLU A 213      47.969  32.859  10.109  1.00  3.89           O  
ATOM   3398  H   GLU A 213      47.352  28.736   8.609  1.00  3.89           H  
ATOM   3399  HA  GLU A 213      47.545  29.886  11.224  1.00  3.89           H  
ATOM   3400 1HB  GLU A 213      45.207  29.543   9.338  1.00  3.89           H  
ATOM   3401 2HB  GLU A 213      45.063  30.372  10.884  1.00  3.89           H  
ATOM   3402 1HG  GLU A 213      46.962  31.174   8.649  1.00  3.89           H  
ATOM   3403 2HG  GLU A 213      45.381  31.895   8.927  1.00  3.89           H  
ATOM   3404  N   THR A 214      45.900  27.037  11.019  1.00  3.88           N  
ATOM   3405  CA  THR A 214      45.349  25.938  11.801  1.00  3.88           C  
ATOM   3406  C   THR A 214      46.356  25.443  12.828  1.00  3.88           C  
ATOM   3407  O   THR A 214      46.007  25.166  13.977  1.00  3.88           O  
ATOM   3408  CB  THR A 214      44.938  24.763  10.896  1.00  3.88           C  
ATOM   3409  OG1 THR A 214      43.913  25.193   9.981  1.00  3.88           O  
ATOM   3410  CG2 THR A 214      44.431  23.605  11.737  1.00  3.88           C  
ATOM   3411  H   THR A 214      45.891  26.956  10.002  1.00  3.88           H  
ATOM   3412  HA  THR A 214      44.468  26.296  12.330  1.00  3.88           H  
ATOM   3413  HB  THR A 214      45.801  24.437  10.320  1.00  3.88           H  
ATOM   3414  HG1 THR A 214      44.286  25.887   9.388  1.00  3.88           H  
ATOM   3415 1HG2 THR A 214      44.153  22.779  11.085  1.00  3.88           H  
ATOM   3416 2HG2 THR A 214      45.222  23.282  12.417  1.00  3.88           H  
ATOM   3417 3HG2 THR A 214      43.565  23.925  12.312  1.00  3.88           H  
ATOM   3418  N   ASN A 215      47.612  25.341  12.407  1.00  3.90           N  
ATOM   3419  CA  ASN A 215      48.697  24.860  13.246  1.00  3.90           C  
ATOM   3420  C   ASN A 215      49.606  25.991  13.751  1.00  3.90           C  
ATOM   3421  O   ASN A 215      50.734  25.744  14.196  1.00  3.90           O  
ATOM   3422  CB  ASN A 215      49.468  23.813  12.474  1.00  3.90           C  
ATOM   3423  CG  ASN A 215      48.614  22.589  12.277  1.00  3.90           C  
ATOM   3424  OD1 ASN A 215      48.441  21.767  13.189  1.00  3.90           O  
ATOM   3425  ND2 ASN A 215      48.044  22.465  11.113  1.00  3.90           N  
ATOM   3426  H   ASN A 215      47.820  25.568  11.432  1.00  3.90           H  
ATOM   3427  HA  ASN A 215      48.262  24.384  14.124  1.00  3.90           H  
ATOM   3428 1HB  ASN A 215      49.758  24.214  11.495  1.00  3.90           H  
ATOM   3429 2HB  ASN A 215      50.380  23.541  13.008  1.00  3.90           H  
ATOM   3430 1HD2 ASN A 215      47.458  21.674  10.941  1.00  3.90           H  
ATOM   3431 2HD2 ASN A 215      48.193  23.168  10.400  1.00  3.90           H  
ATOM   3432  N   ARG A 216      49.104  27.229  13.747  1.00  3.92           N  
ATOM   3433  CA  ARG A 216      49.914  28.373  14.150  1.00  3.92           C  
ATOM   3434  C   ARG A 216      50.537  28.271  15.534  1.00  3.92           C  
ATOM   3435  O   ARG A 216      51.675  28.697  15.717  1.00  3.92           O  
ATOM   3436  CB  ARG A 216      49.095  29.649  14.106  1.00  3.92           C  
ATOM   3437  CG  ARG A 216      49.827  30.899  14.579  1.00  3.92           C  
ATOM   3438  CD  ARG A 216      50.987  31.271  13.700  1.00  3.92           C  
ATOM   3439  NE  ARG A 216      50.570  31.775  12.389  1.00  3.92           N  
ATOM   3440  CZ  ARG A 216      51.419  32.103  11.393  1.00  3.92           C  
ATOM   3441  NH1 ARG A 216      52.718  31.983  11.570  1.00  3.92           N  
ATOM   3442  NH2 ARG A 216      50.946  32.552  10.247  1.00  3.92           N  
ATOM   3443  H   ARG A 216      48.156  27.408  13.410  1.00  3.92           H  
ATOM   3444  HA  ARG A 216      50.714  28.476  13.421  1.00  3.92           H  
ATOM   3445 1HB  ARG A 216      48.789  29.831  13.089  1.00  3.92           H  
ATOM   3446 2HB  ARG A 216      48.191  29.529  14.703  1.00  3.92           H  
ATOM   3447 1HG  ARG A 216      49.127  31.734  14.590  1.00  3.92           H  
ATOM   3448 2HG  ARG A 216      50.204  30.731  15.591  1.00  3.92           H  
ATOM   3449 1HD  ARG A 216      51.579  32.043  14.190  1.00  3.92           H  
ATOM   3450 2HD  ARG A 216      51.610  30.388  13.539  1.00  3.92           H  
ATOM   3451  HE  ARG A 216      49.569  31.888  12.211  1.00  3.92           H  
ATOM   3452 1HH1 ARG A 216      53.071  31.661  12.458  1.00  3.92           H  
ATOM   3453 2HH1 ARG A 216      53.355  32.233  10.827  1.00  3.92           H  
ATOM   3454 1HH2 ARG A 216      49.924  32.651  10.120  1.00  3.92           H  
ATOM   3455 2HH2 ARG A 216      51.575  32.804   9.502  1.00  3.92           H  
ATOM   3456  N   ASP A 217      49.833  27.720  16.522  1.00  3.92           N  
ATOM   3457  CA  ASP A 217      50.428  27.658  17.858  1.00  3.92           C  
ATOM   3458  C   ASP A 217      51.690  26.796  17.875  1.00  3.92           C  
ATOM   3459  O   ASP A 217      52.690  27.140  18.509  1.00  3.92           O  
ATOM   3460  CB  ASP A 217      49.426  27.095  18.861  1.00  3.92           C  
ATOM   3461  CG  ASP A 217      48.291  28.061  19.179  1.00  3.92           C  
ATOM   3462  OD1 ASP A 217      48.404  29.220  18.850  1.00  3.92           O  
ATOM   3463  OD2 ASP A 217      47.316  27.627  19.741  1.00  3.92           O  
ATOM   3464  H   ASP A 217      48.903  27.364  16.346  1.00  3.92           H  
ATOM   3465  HA  ASP A 217      50.699  28.669  18.163  1.00  3.92           H  
ATOM   3466 1HB  ASP A 217      49.000  26.173  18.467  1.00  3.92           H  
ATOM   3467 2HB  ASP A 217      49.942  26.844  19.788  1.00  3.92           H  
ATOM   3468  N   ALA A 218      51.651  25.677  17.158  1.00  3.90           N  
ATOM   3469  CA  ALA A 218      52.800  24.789  17.089  1.00  3.90           C  
ATOM   3470  C   ALA A 218      53.965  25.498  16.410  1.00  3.90           C  
ATOM   3471  O   ALA A 218      55.137  25.328  16.764  1.00  3.90           O  
ATOM   3472  CB  ALA A 218      52.427  23.534  16.346  1.00  3.90           C  
ATOM   3473  H   ALA A 218      50.815  25.452  16.635  1.00  3.90           H  
ATOM   3474  HA  ALA A 218      53.099  24.534  18.105  1.00  3.90           H  
ATOM   3475 1HB  ALA A 218      53.272  22.893  16.332  1.00  3.90           H  
ATOM   3476 2HB  ALA A 218      51.603  23.038  16.850  1.00  3.90           H  
ATOM   3477 3HB  ALA A 218      52.130  23.785  15.326  1.00  3.90           H  
ATOM   3478  N   ILE A 219      53.630  26.296  15.413  1.00  3.87           N  
ATOM   3479  CA  ILE A 219      54.620  27.013  14.644  1.00  3.87           C  
ATOM   3480  C   ILE A 219      55.251  28.073  15.540  1.00  3.87           C  
ATOM   3481  O   ILE A 219      56.470  28.247  15.554  1.00  3.87           O  
ATOM   3482  CB  ILE A 219      53.985  27.573  13.387  1.00  3.87           C  
ATOM   3483  CG1 ILE A 219      53.535  26.381  12.560  1.00  3.87           C  
ATOM   3484  CG2 ILE A 219      54.997  28.407  12.607  1.00  3.87           C  
ATOM   3485  CD1 ILE A 219      52.642  26.716  11.418  1.00  3.87           C  
ATOM   3486  H   ILE A 219      52.641  26.379  15.158  1.00  3.87           H  
ATOM   3487  HA  ILE A 219      55.399  26.314  14.338  1.00  3.87           H  
ATOM   3488  HB  ILE A 219      53.115  28.168  13.642  1.00  3.87           H  
ATOM   3489 1HG1 ILE A 219      54.408  25.879  12.212  1.00  3.87           H  
ATOM   3490 2HG1 ILE A 219      53.000  25.696  13.209  1.00  3.87           H  
ATOM   3491 1HG2 ILE A 219      54.534  28.781  11.695  1.00  3.87           H  
ATOM   3492 2HG2 ILE A 219      55.324  29.246  13.221  1.00  3.87           H  
ATOM   3493 3HG2 ILE A 219      55.860  27.788  12.349  1.00  3.87           H  
ATOM   3494 1HD1 ILE A 219      52.362  25.804  10.889  1.00  3.87           H  
ATOM   3495 2HD1 ILE A 219      51.738  27.205  11.776  1.00  3.87           H  
ATOM   3496 3HD1 ILE A 219      53.174  27.377  10.754  1.00  3.87           H  
ATOM   3497  N   LYS A 220      54.413  28.771  16.316  1.00  3.87           N  
ATOM   3498  CA  LYS A 220      54.891  29.765  17.268  1.00  3.87           C  
ATOM   3499  C   LYS A 220      55.950  29.125  18.156  1.00  3.87           C  
ATOM   3500  O   LYS A 220      56.991  29.727  18.404  1.00  3.87           O  
ATOM   3501  CB  LYS A 220      53.737  30.332  18.098  1.00  3.87           C  
ATOM   3502  CG  LYS A 220      54.121  31.428  19.101  1.00  3.87           C  
ATOM   3503  CD  LYS A 220      52.866  32.057  19.723  1.00  3.87           C  
ATOM   3504  CE  LYS A 220      53.197  33.227  20.665  1.00  3.87           C  
ATOM   3505  NZ  LYS A 220      53.727  32.775  21.993  1.00  3.87           N  
ATOM   3506  H   LYS A 220      53.415  28.599  16.244  1.00  3.87           H  
ATOM   3507  HA  LYS A 220      55.358  30.581  16.719  1.00  3.87           H  
ATOM   3508 1HB  LYS A 220      52.965  30.719  17.431  1.00  3.87           H  
ATOM   3509 2HB  LYS A 220      53.286  29.531  18.671  1.00  3.87           H  
ATOM   3510 1HG  LYS A 220      54.730  30.989  19.900  1.00  3.87           H  
ATOM   3511 2HG  LYS A 220      54.707  32.199  18.603  1.00  3.87           H  
ATOM   3512 1HD  LYS A 220      52.211  32.415  18.926  1.00  3.87           H  
ATOM   3513 2HD  LYS A 220      52.330  31.293  20.287  1.00  3.87           H  
ATOM   3514 1HE  LYS A 220      53.945  33.859  20.189  1.00  3.87           H  
ATOM   3515 2HE  LYS A 220      52.293  33.813  20.830  1.00  3.87           H  
ATOM   3516 1HZ  LYS A 220      53.924  33.577  22.566  1.00  3.87           H  
ATOM   3517 2HZ  LYS A 220      53.038  32.200  22.451  1.00  3.87           H  
ATOM   3518 3HZ  LYS A 220      54.585  32.224  21.909  1.00  3.87           H  
ATOM   3519  N   VAL A 221      55.717  27.886  18.590  1.00  3.94           N  
ATOM   3520  CA  VAL A 221      56.704  27.186  19.401  1.00  3.94           C  
ATOM   3521  C   VAL A 221      58.032  27.022  18.648  1.00  3.94           C  
ATOM   3522  O   VAL A 221      59.108  27.172  19.237  1.00  3.94           O  
ATOM   3523  CB  VAL A 221      56.189  25.822  19.864  1.00  3.94           C  
ATOM   3524  CG1 VAL A 221      57.315  25.065  20.504  1.00  3.94           C  
ATOM   3525  CG2 VAL A 221      55.048  26.034  20.837  1.00  3.94           C  
ATOM   3526  H   VAL A 221      54.820  27.443  18.377  1.00  3.94           H  
ATOM   3527  HA  VAL A 221      56.885  27.784  20.296  1.00  3.94           H  
ATOM   3528  HB  VAL A 221      55.852  25.249  19.021  1.00  3.94           H  
ATOM   3529 1HG1 VAL A 221      56.962  24.088  20.831  1.00  3.94           H  
ATOM   3530 2HG1 VAL A 221      58.110  24.944  19.772  1.00  3.94           H  
ATOM   3531 3HG1 VAL A 221      57.688  25.627  21.362  1.00  3.94           H  
ATOM   3532 1HG2 VAL A 221      54.672  25.072  21.177  1.00  3.94           H  
ATOM   3533 2HG2 VAL A 221      55.406  26.614  21.690  1.00  3.94           H  
ATOM   3534 3HG2 VAL A 221      54.251  26.579  20.340  1.00  3.94           H  
ATOM   3535  N   LEU A 222      57.983  26.726  17.341  1.00  4.08           N  
ATOM   3536  CA  LEU A 222      59.241  26.586  16.597  1.00  4.08           C  
ATOM   3537  C   LEU A 222      60.007  27.896  16.634  1.00  4.08           C  
ATOM   3538  O   LEU A 222      61.246  27.933  16.708  1.00  4.08           O  
ATOM   3539  CB  LEU A 222      59.023  26.333  15.102  1.00  4.08           C  
ATOM   3540  CG  LEU A 222      58.383  25.121  14.743  1.00  4.08           C  
ATOM   3541  CD1 LEU A 222      58.292  25.041  13.181  1.00  4.08           C  
ATOM   3542  CD2 LEU A 222      59.072  24.006  15.360  1.00  4.08           C  
ATOM   3543  H   LEU A 222      57.075  26.578  16.891  1.00  4.08           H  
ATOM   3544  HA  LEU A 222      59.842  25.797  17.045  1.00  4.08           H  
ATOM   3545 1HB  LEU A 222      58.434  27.145  14.690  1.00  4.08           H  
ATOM   3546 2HB  LEU A 222      59.963  26.350  14.614  1.00  4.08           H  
ATOM   3547  HG  LEU A 222      57.374  25.150  15.139  1.00  4.08           H  
ATOM   3548 1HD1 LEU A 222      57.790  24.140  12.878  1.00  4.08           H  
ATOM   3549 2HD1 LEU A 222      57.744  25.908  12.804  1.00  4.08           H  
ATOM   3550 3HD1 LEU A 222      59.298  25.038  12.756  1.00  4.08           H  
ATOM   3551 1HD2 LEU A 222      58.530  23.140  15.119  1.00  4.08           H  
ATOM   3552 2HD2 LEU A 222      60.076  23.921  15.007  1.00  4.08           H  
ATOM   3553 3HD2 LEU A 222      59.073  24.151  16.440  1.00  4.08           H  
ATOM   3554  N   ASN A 223      59.253  28.990  16.589  1.00  4.30           N  
ATOM   3555  CA  ASN A 223      59.848  30.307  16.579  1.00  4.30           C  
ATOM   3556  C   ASN A 223      60.439  30.613  17.959  1.00  4.30           C  
ATOM   3557  O   ASN A 223      61.577  31.072  18.066  1.00  4.30           O  
ATOM   3558  CB  ASN A 223      58.799  31.325  16.172  1.00  4.30           C  
ATOM   3559  CG  ASN A 223      58.378  31.124  14.742  1.00  4.30           C  
ATOM   3560  OD1 ASN A 223      59.103  30.482  13.976  1.00  4.30           O  
ATOM   3561  ND2 ASN A 223      57.238  31.652  14.375  1.00  4.30           N  
ATOM   3562  H   ASN A 223      58.237  28.881  16.519  1.00  4.30           H  
ATOM   3563  HA  ASN A 223      60.661  30.321  15.855  1.00  4.30           H  
ATOM   3564 1HB  ASN A 223      57.933  31.258  16.809  1.00  4.30           H  
ATOM   3565 2HB  ASN A 223      59.206  32.328  16.283  1.00  4.30           H  
ATOM   3566 1HD2 ASN A 223      56.920  31.552  13.434  1.00  4.30           H  
ATOM   3567 2HD2 ASN A 223      56.690  32.164  15.037  1.00  4.30           H  
ATOM   3568  N   GLU A 224      59.706  30.265  19.022  1.00  4.58           N  
ATOM   3569  CA  GLU A 224      60.150  30.502  20.399  1.00  4.58           C  
ATOM   3570  C   GLU A 224      61.447  29.760  20.709  1.00  4.58           C  
ATOM   3571  O   GLU A 224      62.350  30.298  21.359  1.00  4.58           O  
ATOM   3572  CB  GLU A 224      59.077  30.060  21.405  1.00  4.58           C  
ATOM   3573  CG  GLU A 224      57.813  30.931  21.452  1.00  4.58           C  
ATOM   3574  CD  GLU A 224      56.734  30.355  22.349  1.00  4.58           C  
ATOM   3575  OE1 GLU A 224      56.902  29.256  22.826  1.00  4.58           O  
ATOM   3576  OE2 GLU A 224      55.729  31.017  22.554  1.00  4.58           O  
ATOM   3577  H   GLU A 224      58.782  29.868  18.859  1.00  4.58           H  
ATOM   3578  HA  GLU A 224      60.328  31.570  20.521  1.00  4.58           H  
ATOM   3579 1HB  GLU A 224      58.769  29.043  21.169  1.00  4.58           H  
ATOM   3580 2HB  GLU A 224      59.507  30.041  22.405  1.00  4.58           H  
ATOM   3581 1HG  GLU A 224      58.085  31.917  21.823  1.00  4.58           H  
ATOM   3582 2HG  GLU A 224      57.424  31.051  20.449  1.00  4.58           H  
ATOM   3583  N   ASN A 225      61.581  28.553  20.161  1.00  4.88           N  
ATOM   3584  CA  ASN A 225      62.767  27.741  20.387  1.00  4.88           C  
ATOM   3585  C   ASN A 225      63.869  28.014  19.369  1.00  4.88           C  
ATOM   3586  O   ASN A 225      64.903  27.344  19.384  1.00  4.88           O  
ATOM   3587  CB  ASN A 225      62.410  26.266  20.376  1.00  4.88           C  
ATOM   3588  CG  ASN A 225      61.669  25.838  21.599  1.00  4.88           C  
ATOM   3589  OD1 ASN A 225      61.960  26.281  22.716  1.00  4.88           O  
ATOM   3590  ND2 ASN A 225      60.715  24.986  21.417  1.00  4.88           N  
ATOM   3591  H   ASN A 225      60.798  28.160  19.633  1.00  4.88           H  
ATOM   3592  HA  ASN A 225      63.169  27.991  21.369  1.00  4.88           H  
ATOM   3593 1HB  ASN A 225      61.780  26.061  19.504  1.00  4.88           H  
ATOM   3594 2HB  ASN A 225      63.314  25.665  20.275  1.00  4.88           H  
ATOM   3595 1HD2 ASN A 225      60.179  24.657  22.193  1.00  4.88           H  
ATOM   3596 2HD2 ASN A 225      60.520  24.663  20.491  1.00  4.88           H  
ATOM   3597  N   ARG A 226      63.652  28.991  18.483  1.00  5.16           N  
ATOM   3598  CA  ARG A 226      64.624  29.372  17.475  1.00  5.16           C  
ATOM   3599  C   ARG A 226      65.151  28.174  16.689  1.00  5.16           C  
ATOM   3600  O   ARG A 226      66.360  28.054  16.485  1.00  5.16           O  
ATOM   3601  CB  ARG A 226      65.791  30.103  18.129  1.00  5.16           C  
ATOM   3602  CG  ARG A 226      65.558  31.594  18.423  1.00  5.16           C  
ATOM   3603  CD  ARG A 226      64.628  31.829  19.596  1.00  5.16           C  
ATOM   3604  NE  ARG A 226      64.562  33.250  19.942  1.00  5.16           N  
ATOM   3605  CZ  ARG A 226      63.759  33.816  20.882  1.00  5.16           C  
ATOM   3606  NH1 ARG A 226      62.916  33.101  21.603  1.00  5.16           N  
ATOM   3607  NH2 ARG A 226      63.826  35.124  21.079  1.00  5.16           N  
ATOM   3608  H   ARG A 226      62.791  29.531  18.517  1.00  5.16           H  
ATOM   3609  HA  ARG A 226      64.131  30.055  16.782  1.00  5.16           H  
ATOM   3610 1HB  ARG A 226      66.048  29.625  19.070  1.00  5.16           H  
ATOM   3611 2HB  ARG A 226      66.664  30.033  17.482  1.00  5.16           H  
ATOM   3612 1HG  ARG A 226      66.511  32.071  18.646  1.00  5.16           H  
ATOM   3613 2HG  ARG A 226      65.113  32.066  17.547  1.00  5.16           H  
ATOM   3614 1HD  ARG A 226      63.631  31.497  19.342  1.00  5.16           H  
ATOM   3615 2HD  ARG A 226      64.977  31.277  20.468  1.00  5.16           H  
ATOM   3616  HE  ARG A 226      65.174  33.866  19.433  1.00  5.16           H  
ATOM   3617 1HH1 ARG A 226      62.828  32.081  21.471  1.00  5.16           H  
ATOM   3618 2HH1 ARG A 226      62.337  33.552  22.289  1.00  5.16           H  
ATOM   3619 1HH2 ARG A 226      64.467  35.685  20.534  1.00  5.16           H  
ATOM   3620 2HH2 ARG A 226      63.238  35.559  21.773  1.00  5.16           H  
ATOM   3621  N   VAL A 227      64.262  27.295  16.208  1.00  5.39           N  
ATOM   3622  CA  VAL A 227      64.756  26.090  15.530  1.00  5.39           C  
ATOM   3623  C   VAL A 227      65.434  26.390  14.170  1.00  5.39           C  
ATOM   3624  O   VAL A 227      66.341  25.667  13.775  1.00  5.39           O  
ATOM   3625  CB  VAL A 227      63.596  25.080  15.332  1.00  5.39           C  
ATOM   3626  CG1 VAL A 227      62.944  24.721  16.692  1.00  5.39           C  
ATOM   3627  CG2 VAL A 227      62.629  25.621  14.399  1.00  5.39           C  
ATOM   3628  H   VAL A 227      63.261  27.441  16.376  1.00  5.39           H  
ATOM   3629  HA  VAL A 227      65.496  25.627  16.180  1.00  5.39           H  
ATOM   3630  HB  VAL A 227      63.985  24.175  14.915  1.00  5.39           H  
ATOM   3631 1HG1 VAL A 227      62.144  23.995  16.539  1.00  5.39           H  
ATOM   3632 2HG1 VAL A 227      63.686  24.302  17.364  1.00  5.39           H  
ATOM   3633 3HG1 VAL A 227      62.530  25.627  17.137  1.00  5.39           H  
ATOM   3634 1HG2 VAL A 227      61.847  24.910  14.243  1.00  5.39           H  
ATOM   3635 2HG2 VAL A 227      62.227  26.539  14.799  1.00  5.39           H  
ATOM   3636 3HG2 VAL A 227      63.115  25.807  13.474  1.00  5.39           H  
ATOM   3637  N   THR A 228      65.023  27.512  13.549  1.00  5.52           N  
ATOM   3638  CA  THR A 228      65.431  28.140  12.268  1.00  5.52           C  
ATOM   3639  C   THR A 228      65.924  27.246  11.086  1.00  5.52           C  
ATOM   3640  O   THR A 228      65.946  26.018  11.135  1.00  5.52           O  
ATOM   3641  CB  THR A 228      66.492  29.243  12.557  1.00  5.52           C  
ATOM   3642  OG1 THR A 228      66.723  30.022  11.364  1.00  5.52           O  
ATOM   3643  CG2 THR A 228      67.816  28.630  13.018  1.00  5.52           C  
ATOM   3644  H   THR A 228      64.293  27.996  14.046  1.00  5.52           H  
ATOM   3645  HA  THR A 228      64.551  28.667  11.897  1.00  5.52           H  
ATOM   3646  HB  THR A 228      66.118  29.903  13.340  1.00  5.52           H  
ATOM   3647  HG1 THR A 228      67.339  30.736  11.567  1.00  5.52           H  
ATOM   3648 1HG2 THR A 228      68.533  29.425  13.212  1.00  5.52           H  
ATOM   3649 2HG2 THR A 228      67.666  28.058  13.930  1.00  5.52           H  
ATOM   3650 3HG2 THR A 228      68.205  27.972  12.242  1.00  5.52           H  
ATOM   3651  N   GLY A 229      66.218  27.917   9.974  1.00  5.54           N  
ATOM   3652  CA  GLY A 229      66.731  27.328   8.737  1.00  5.54           C  
ATOM   3653  C   GLY A 229      65.874  26.192   8.193  1.00  5.54           C  
ATOM   3654  O   GLY A 229      64.641  26.266   8.164  1.00  5.54           O  
ATOM   3655  H   GLY A 229      66.162  28.920  10.047  1.00  5.54           H  
ATOM   3656 1HA  GLY A 229      66.802  28.112   7.982  1.00  5.54           H  
ATOM   3657 2HA  GLY A 229      67.745  26.978   8.897  1.00  5.54           H  
ATOM   3658  N   ALA A 230      66.545  25.112   7.792  1.00  5.46           N  
ATOM   3659  CA  ALA A 230      65.879  23.943   7.242  1.00  5.46           C  
ATOM   3660  C   ALA A 230      65.290  23.089   8.338  1.00  5.46           C  
ATOM   3661  O   ALA A 230      64.504  22.180   8.076  1.00  5.46           O  
ATOM   3662  CB  ALA A 230      66.839  23.121   6.416  1.00  5.46           C  
ATOM   3663  H   ALA A 230      67.550  25.104   7.865  1.00  5.46           H  
ATOM   3664  HA  ALA A 230      65.070  24.287   6.603  1.00  5.46           H  
ATOM   3665 1HB  ALA A 230      66.315  22.267   5.988  1.00  5.46           H  
ATOM   3666 2HB  ALA A 230      67.231  23.747   5.623  1.00  5.46           H  
ATOM   3667 3HB  ALA A 230      67.645  22.764   7.031  1.00  5.46           H  
ATOM   3668  N   ILE A 231      65.658  23.371   9.578  1.00  5.31           N  
ATOM   3669  CA  ILE A 231      65.113  22.621  10.679  1.00  5.31           C  
ATOM   3670  C   ILE A 231      63.686  23.067  10.820  1.00  5.31           C  
ATOM   3671  O   ILE A 231      62.770  22.255  10.904  1.00  5.31           O  
ATOM   3672  CB  ILE A 231      65.850  22.887  11.970  1.00  5.31           C  
ATOM   3673  CG1 ILE A 231      67.266  22.391  11.930  1.00  5.31           C  
ATOM   3674  CG2 ILE A 231      65.121  22.258  13.028  1.00  5.31           C  
ATOM   3675  CD1 ILE A 231      68.100  22.921  13.055  1.00  5.31           C  
ATOM   3676  H   ILE A 231      66.278  24.155   9.780  1.00  5.31           H  
ATOM   3677  HA  ILE A 231      65.133  21.556  10.450  1.00  5.31           H  
ATOM   3678  HB  ILE A 231      65.885  23.927  12.159  1.00  5.31           H  
ATOM   3679 1HG1 ILE A 231      67.260  21.310  12.000  1.00  5.31           H  
ATOM   3680 2HG1 ILE A 231      67.718  22.678  10.998  1.00  5.31           H  
ATOM   3681 1HG2 ILE A 231      65.637  22.475  13.926  1.00  5.31           H  
ATOM   3682 2HG2 ILE A 231      64.116  22.661  13.061  1.00  5.31           H  
ATOM   3683 3HG2 ILE A 231      65.084  21.185  12.862  1.00  5.31           H  
ATOM   3684 1HD1 ILE A 231      69.112  22.524  12.983  1.00  5.31           H  
ATOM   3685 2HD1 ILE A 231      68.133  24.011  12.991  1.00  5.31           H  
ATOM   3686 3HD1 ILE A 231      67.670  22.643  13.992  1.00  5.31           H  
ATOM   3687  N   TRP A 232      63.510  24.387  10.774  1.00  5.11           N  
ATOM   3688  CA  TRP A 232      62.207  25.018  10.855  1.00  5.11           C  
ATOM   3689  C   TRP A 232      61.335  24.537   9.723  1.00  5.11           C  
ATOM   3690  O   TRP A 232      60.191  24.159   9.947  1.00  5.11           O  
ATOM   3691  CB  TRP A 232      62.359  26.531  10.731  1.00  5.11           C  
ATOM   3692  CG  TRP A 232      61.118  27.347  10.906  1.00  5.11           C  
ATOM   3693  CD1 TRP A 232      60.652  27.847  12.076  1.00  5.11           C  
ATOM   3694  CD2 TRP A 232      60.192  27.799   9.888  1.00  5.11           C  
ATOM   3695  NE1 TRP A 232      59.521  28.579  11.860  1.00  5.11           N  
ATOM   3696  CE2 TRP A 232      59.219  28.558  10.537  1.00  5.11           C  
ATOM   3697  CE3 TRP A 232      60.122  27.637   8.506  1.00  5.11           C  
ATOM   3698  CZ2 TRP A 232      58.179  29.159   9.853  1.00  5.11           C  
ATOM   3699  CZ3 TRP A 232      59.087  28.239   7.813  1.00  5.11           C  
ATOM   3700  CH2 TRP A 232      58.137  28.985   8.471  1.00  5.11           C  
ATOM   3701  H   TRP A 232      64.342  24.973  10.719  1.00  5.11           H  
ATOM   3702  HA  TRP A 232      61.736  24.752  11.796  1.00  5.11           H  
ATOM   3703 1HB  TRP A 232      63.066  26.862  11.453  1.00  5.11           H  
ATOM   3704 2HB  TRP A 232      62.773  26.769   9.755  1.00  5.11           H  
ATOM   3705  HD1 TRP A 232      61.121  27.714  13.042  1.00  5.11           H  
ATOM   3706  HE1 TRP A 232      59.013  29.084  12.582  1.00  5.11           H  
ATOM   3707  HE3 TRP A 232      60.871  27.058   7.989  1.00  5.11           H  
ATOM   3708  HZ2 TRP A 232      57.419  29.755  10.359  1.00  5.11           H  
ATOM   3709  HZ3 TRP A 232      59.044  28.107   6.732  1.00  5.11           H  
ATOM   3710  HH2 TRP A 232      57.333  29.446   7.898  1.00  5.11           H  
ATOM   3711  N   LYS A 233      61.870  24.510   8.498  1.00  4.89           N  
ATOM   3712  CA  LYS A 233      61.049  24.067   7.372  1.00  4.89           C  
ATOM   3713  C   LYS A 233      60.636  22.597   7.505  1.00  4.89           C  
ATOM   3714  O   LYS A 233      59.476  22.245   7.252  1.00  4.89           O  
ATOM   3715  CB  LYS A 233      61.803  24.271   6.067  1.00  4.89           C  
ATOM   3716  CG  LYS A 233      61.991  25.729   5.684  1.00  4.89           C  
ATOM   3717  CD  LYS A 233      62.777  25.878   4.394  1.00  4.89           C  
ATOM   3718  CE  LYS A 233      62.977  27.346   4.045  1.00  4.89           C  
ATOM   3719  NZ  LYS A 233      63.780  27.518   2.802  1.00  4.89           N  
ATOM   3720  H   LYS A 233      62.825  24.849   8.352  1.00  4.89           H  
ATOM   3721  HA  LYS A 233      60.141  24.669   7.352  1.00  4.89           H  
ATOM   3722 1HB  LYS A 233      62.781  23.803   6.142  1.00  4.89           H  
ATOM   3723 2HB  LYS A 233      61.267  23.775   5.260  1.00  4.89           H  
ATOM   3724 1HG  LYS A 233      61.019  26.209   5.572  1.00  4.89           H  
ATOM   3725 2HG  LYS A 233      62.540  26.233   6.483  1.00  4.89           H  
ATOM   3726 1HD  LYS A 233      63.754  25.406   4.511  1.00  4.89           H  
ATOM   3727 2HD  LYS A 233      62.247  25.384   3.581  1.00  4.89           H  
ATOM   3728 1HE  LYS A 233      62.005  27.816   3.906  1.00  4.89           H  
ATOM   3729 2HE  LYS A 233      63.494  27.839   4.870  1.00  4.89           H  
ATOM   3730 1HZ  LYS A 233      63.892  28.503   2.607  1.00  4.89           H  
ATOM   3731 2HZ  LYS A 233      64.689  27.095   2.928  1.00  4.89           H  
ATOM   3732 3HZ  LYS A 233      63.306  27.074   2.029  1.00  4.89           H  
ATOM   3733  N   SER A 234      61.561  21.734   7.941  1.00  4.72           N  
ATOM   3734  CA  SER A 234      61.208  20.332   8.140  1.00  4.72           C  
ATOM   3735  C   SER A 234      60.228  20.127   9.277  1.00  4.72           C  
ATOM   3736  O   SER A 234      59.261  19.369   9.140  1.00  4.72           O  
ATOM   3737  CB  SER A 234      62.442  19.494   8.386  1.00  4.72           C  
ATOM   3738  OG  SER A 234      63.206  19.348   7.217  1.00  4.72           O  
ATOM   3739  H   SER A 234      62.519  22.034   8.124  1.00  4.72           H  
ATOM   3740  HA  SER A 234      60.738  19.969   7.225  1.00  4.72           H  
ATOM   3741 1HB  SER A 234      63.048  19.997   9.144  1.00  4.72           H  
ATOM   3742 2HB  SER A 234      62.168  18.531   8.787  1.00  4.72           H  
ATOM   3743  HG  SER A 234      62.824  18.560   6.776  1.00  4.72           H  
ATOM   3744  N   ILE A 235      60.431  20.827  10.393  1.00  4.62           N  
ATOM   3745  CA  ILE A 235      59.529  20.626  11.498  1.00  4.62           C  
ATOM   3746  C   ILE A 235      58.172  21.199  11.095  1.00  4.62           C  
ATOM   3747  O   ILE A 235      57.148  20.578  11.342  1.00  4.62           O  
ATOM   3748  CB  ILE A 235      60.008  21.177  12.846  1.00  4.62           C  
ATOM   3749  CG1 ILE A 235      61.252  20.469  13.348  1.00  4.62           C  
ATOM   3750  CG2 ILE A 235      58.954  20.832  13.831  1.00  4.62           C  
ATOM   3751  CD1 ILE A 235      61.864  21.154  14.569  1.00  4.62           C  
ATOM   3752  H   ILE A 235      61.223  21.457  10.479  1.00  4.62           H  
ATOM   3753  HA  ILE A 235      59.424  19.560  11.655  1.00  4.62           H  
ATOM   3754  HB  ILE A 235      60.192  22.253  12.801  1.00  4.62           H  
ATOM   3755 1HG1 ILE A 235      60.994  19.452  13.609  1.00  4.62           H  
ATOM   3756 2HG1 ILE A 235      61.998  20.444  12.553  1.00  4.62           H  
ATOM   3757 1HG2 ILE A 235      59.258  21.149  14.803  1.00  4.62           H  
ATOM   3758 2HG2 ILE A 235      58.061  21.312  13.550  1.00  4.62           H  
ATOM   3759 3HG2 ILE A 235      58.805  19.754  13.846  1.00  4.62           H  
ATOM   3760 1HD1 ILE A 235      62.738  20.604  14.890  1.00  4.62           H  
ATOM   3761 2HD1 ILE A 235      62.141  22.173  14.315  1.00  4.62           H  
ATOM   3762 3HD1 ILE A 235      61.135  21.168  15.368  1.00  4.62           H  
ATOM   3763  N   LEU A 236      58.150  22.365  10.453  1.00  4.61           N  
ATOM   3764  CA  LEU A 236      56.901  22.954   9.994  1.00  4.61           C  
ATOM   3765  C   LEU A 236      56.101  21.986   9.141  1.00  4.61           C  
ATOM   3766  O   LEU A 236      54.896  21.815   9.361  1.00  4.61           O  
ATOM   3767  CB  LEU A 236      57.154  24.202   9.159  1.00  4.61           C  
ATOM   3768  CG  LEU A 236      55.914  24.801   8.588  1.00  4.61           C  
ATOM   3769  CD1 LEU A 236      55.072  25.198   9.682  1.00  4.61           C  
ATOM   3770  CD2 LEU A 236      56.247  25.976   7.751  1.00  4.61           C  
ATOM   3771  H   LEU A 236      59.011  22.866  10.269  1.00  4.61           H  
ATOM   3772  HA  LEU A 236      56.310  23.224  10.864  1.00  4.61           H  
ATOM   3773 1HB  LEU A 236      57.647  24.952   9.784  1.00  4.61           H  
ATOM   3774 2HB  LEU A 236      57.821  23.950   8.339  1.00  4.61           H  
ATOM   3775  HG  LEU A 236      55.391  24.058   7.987  1.00  4.61           H  
ATOM   3776 1HD1 LEU A 236      54.170  25.622   9.283  1.00  4.61           H  
ATOM   3777 2HD1 LEU A 236      54.832  24.331  10.296  1.00  4.61           H  
ATOM   3778 3HD1 LEU A 236      55.607  25.937  10.274  1.00  4.61           H  
ATOM   3779 1HD2 LEU A 236      55.335  26.415   7.351  1.00  4.61           H  
ATOM   3780 2HD2 LEU A 236      56.747  26.684   8.376  1.00  4.61           H  
ATOM   3781 3HD2 LEU A 236      56.899  25.673   6.933  1.00  4.61           H  
ATOM   3782  N   LEU A 237      56.761  21.337   8.177  1.00  4.73           N  
ATOM   3783  CA  LEU A 237      56.073  20.379   7.328  1.00  4.73           C  
ATOM   3784  C   LEU A 237      55.312  19.379   8.164  1.00  4.73           C  
ATOM   3785  O   LEU A 237      54.143  19.098   7.895  1.00  4.73           O  
ATOM   3786  CB  LEU A 237      57.063  19.595   6.465  1.00  4.73           C  
ATOM   3787  CG  LEU A 237      56.440  18.499   5.575  1.00  4.73           C  
ATOM   3788  CD1 LEU A 237      55.517  19.129   4.538  1.00  4.73           C  
ATOM   3789  CD2 LEU A 237      57.550  17.705   4.947  1.00  4.73           C  
ATOM   3790  H   LEU A 237      57.753  21.527   8.018  1.00  4.73           H  
ATOM   3791  HA  LEU A 237      55.372  20.917   6.692  1.00  4.73           H  
ATOM   3792 1HB  LEU A 237      57.603  20.294   5.828  1.00  4.73           H  
ATOM   3793 2HB  LEU A 237      57.785  19.111   7.120  1.00  4.73           H  
ATOM   3794  HG  LEU A 237      55.834  17.832   6.192  1.00  4.73           H  
ATOM   3795 1HD1 LEU A 237      55.069  18.346   3.923  1.00  4.73           H  
ATOM   3796 2HD1 LEU A 237      54.728  19.684   5.048  1.00  4.73           H  
ATOM   3797 3HD1 LEU A 237      56.088  19.805   3.908  1.00  4.73           H  
ATOM   3798 1HD2 LEU A 237      57.135  16.910   4.329  1.00  4.73           H  
ATOM   3799 2HD2 LEU A 237      58.170  18.359   4.338  1.00  4.73           H  
ATOM   3800 3HD2 LEU A 237      58.146  17.276   5.740  1.00  4.73           H  
ATOM   3801  N   VAL A 238      55.981  18.819   9.167  1.00  4.96           N  
ATOM   3802  CA  VAL A 238      55.320  17.843  10.007  1.00  4.96           C  
ATOM   3803  C   VAL A 238      54.341  18.482  11.028  1.00  4.96           C  
ATOM   3804  O   VAL A 238      53.347  17.861  11.404  1.00  4.96           O  
ATOM   3805  CB  VAL A 238      56.367  16.905  10.644  1.00  4.96           C  
ATOM   3806  CG1 VAL A 238      57.107  16.159   9.534  1.00  4.96           C  
ATOM   3807  CG2 VAL A 238      57.344  17.653  11.444  1.00  4.96           C  
ATOM   3808  H   VAL A 238      56.958  19.079   9.337  1.00  4.96           H  
ATOM   3809  HA  VAL A 238      54.727  17.207   9.350  1.00  4.96           H  
ATOM   3810  HB  VAL A 238      55.878  16.205  11.248  1.00  4.96           H  
ATOM   3811 1HG1 VAL A 238      57.838  15.479   9.974  1.00  4.96           H  
ATOM   3812 2HG1 VAL A 238      56.393  15.590   8.939  1.00  4.96           H  
ATOM   3813 3HG1 VAL A 238      57.624  16.881   8.893  1.00  4.96           H  
ATOM   3814 1HG2 VAL A 238      58.076  16.973  11.873  1.00  4.96           H  
ATOM   3815 2HG2 VAL A 238      57.823  18.321  10.775  1.00  4.96           H  
ATOM   3816 3HG2 VAL A 238      56.863  18.207  12.236  1.00  4.96           H  
ATOM   3817  N   LEU A 239      54.554  19.737  11.453  1.00  5.32           N  
ATOM   3818  CA  LEU A 239      53.611  20.349  12.406  1.00  5.32           C  
ATOM   3819  C   LEU A 239      52.261  20.512  11.770  1.00  5.32           C  
ATOM   3820  O   LEU A 239      51.213  20.402  12.416  1.00  5.32           O  
ATOM   3821  CB  LEU A 239      54.006  21.739  12.861  1.00  5.32           C  
ATOM   3822  CG  LEU A 239      55.202  21.840  13.666  1.00  5.32           C  
ATOM   3823  CD1 LEU A 239      55.398  23.243  13.981  1.00  5.32           C  
ATOM   3824  CD2 LEU A 239      55.123  20.950  14.868  1.00  5.32           C  
ATOM   3825  H   LEU A 239      55.382  20.241  11.147  1.00  5.32           H  
ATOM   3826  HA  LEU A 239      53.520  19.708  13.270  1.00  5.32           H  
ATOM   3827 1HB  LEU A 239      54.158  22.354  11.975  1.00  5.32           H  
ATOM   3828 2HB  LEU A 239      53.184  22.166  13.432  1.00  5.32           H  
ATOM   3829  HG  LEU A 239      56.009  21.542  13.098  1.00  5.32           H  
ATOM   3830 1HD1 LEU A 239      56.282  23.327  14.555  1.00  5.32           H  
ATOM   3831 2HD1 LEU A 239      55.477  23.818  13.067  1.00  5.32           H  
ATOM   3832 3HD1 LEU A 239      54.576  23.595  14.541  1.00  5.32           H  
ATOM   3833 1HD2 LEU A 239      56.045  21.034  15.448  1.00  5.32           H  
ATOM   3834 2HD2 LEU A 239      54.292  21.211  15.482  1.00  5.32           H  
ATOM   3835 3HD2 LEU A 239      55.003  19.945  14.529  1.00  5.32           H  
ATOM   3836  N   CYS A 240      52.289  20.731  10.464  1.00  5.79           N  
ATOM   3837  CA  CYS A 240      51.101  20.943   9.676  1.00  5.79           C  
ATOM   3838  C   CYS A 240      50.297  19.648   9.529  1.00  5.79           C  
ATOM   3839  O   CYS A 240      49.211  19.654   8.963  1.00  5.79           O  
ATOM   3840  CB  CYS A 240      51.492  21.500   8.313  1.00  5.79           C  
ATOM   3841  SG  CYS A 240      52.240  23.154   8.406  1.00  5.79           S  
ATOM   3842  H   CYS A 240      53.201  20.819  10.007  1.00  5.79           H  
ATOM   3843  HA  CYS A 240      50.489  21.683  10.179  1.00  5.79           H  
ATOM   3844 1HB  CYS A 240      52.211  20.827   7.837  1.00  5.79           H  
ATOM   3845 2HB  CYS A 240      50.622  21.559   7.678  1.00  5.79           H  
ATOM   3846  HG  CYS A 240      53.425  22.717   8.908  1.00  5.79           H  
ATOM   3847  N   THR A 241      50.825  18.557  10.088  1.00  6.31           N  
ATOM   3848  CA  THR A 241      50.233  17.244  10.149  1.00  6.31           C  
ATOM   3849  C   THR A 241      50.056  16.884  11.634  1.00  6.31           C  
ATOM   3850  O   THR A 241      50.083  15.714  12.039  1.00  6.31           O  
ATOM   3851  CB  THR A 241      51.092  16.233   9.395  1.00  6.31           C  
ATOM   3852  OG1 THR A 241      52.400  16.232   9.910  1.00  6.31           O  
ATOM   3853  CG2 THR A 241      51.165  16.633   7.971  1.00  6.31           C  
ATOM   3854  H   THR A 241      51.736  18.624  10.533  1.00  6.31           H  
ATOM   3855  HA  THR A 241      49.247  17.273   9.685  1.00  6.31           H  
ATOM   3856  HB  THR A 241      50.661  15.241   9.489  1.00  6.31           H  
ATOM   3857  HG1 THR A 241      52.396  16.550  10.830  1.00  6.31           H  
ATOM   3858 1HG2 THR A 241      51.778  15.935   7.449  1.00  6.31           H  
ATOM   3859 2HG2 THR A 241      50.167  16.645   7.548  1.00  6.31           H  
ATOM   3860 3HG2 THR A 241      51.607  17.624   7.890  1.00  6.31           H  
ATOM   3861  N   GLY A 242      49.725  17.923  12.419  1.00  6.80           N  
ATOM   3862  CA  GLY A 242      49.486  17.971  13.878  1.00  6.80           C  
ATOM   3863  C   GLY A 242      48.628  16.867  14.530  1.00  6.80           C  
ATOM   3864  O   GLY A 242      48.341  16.927  15.725  1.00  6.80           O  
ATOM   3865  H   GLY A 242      49.746  18.839  11.973  1.00  6.80           H  
ATOM   3866 1HA  GLY A 242      50.438  18.023  14.382  1.00  6.80           H  
ATOM   3867 2HA  GLY A 242      49.016  18.932  14.090  1.00  6.80           H  
ATOM   3868  N   ILE A 243      48.229  15.865  13.758  1.00  7.18           N  
ATOM   3869  CA  ILE A 243      47.487  14.697  14.200  1.00  7.18           C  
ATOM   3870  C   ILE A 243      48.292  13.951  15.259  1.00  7.18           C  
ATOM   3871  O   ILE A 243      47.738  13.387  16.205  1.00  7.18           O  
ATOM   3872  CB  ILE A 243      47.218  13.749  13.020  1.00  7.18           C  
ATOM   3873  CG1 ILE A 243      46.326  14.422  11.999  1.00  7.18           C  
ATOM   3874  CG2 ILE A 243      46.588  12.479  13.522  1.00  7.18           C  
ATOM   3875  CD1 ILE A 243      44.991  14.808  12.540  1.00  7.18           C  
ATOM   3876  H   ILE A 243      48.500  15.892  12.784  1.00  7.18           H  
ATOM   3877  HA  ILE A 243      46.541  15.019  14.637  1.00  7.18           H  
ATOM   3878  HB  ILE A 243      48.160  13.513  12.524  1.00  7.18           H  
ATOM   3879 1HG1 ILE A 243      46.825  15.323  11.628  1.00  7.18           H  
ATOM   3880 2HG1 ILE A 243      46.171  13.750  11.156  1.00  7.18           H  
ATOM   3881 1HG2 ILE A 243      46.411  11.808  12.690  1.00  7.18           H  
ATOM   3882 2HG2 ILE A 243      47.259  12.014  14.226  1.00  7.18           H  
ATOM   3883 3HG2 ILE A 243      45.644  12.706  14.013  1.00  7.18           H  
ATOM   3884 1HD1 ILE A 243      44.413  15.288  11.743  1.00  7.18           H  
ATOM   3885 2HD1 ILE A 243      44.466  13.920  12.889  1.00  7.18           H  
ATOM   3886 3HD1 ILE A 243      45.122  15.504  13.367  1.00  7.18           H  
ATOM   3887  N   VAL A 244      49.611  13.922  15.067  1.00  7.39           N  
ATOM   3888  CA  VAL A 244      50.484  13.209  16.000  1.00  7.39           C  
ATOM   3889  C   VAL A 244      51.483  14.111  16.737  1.00  7.39           C  
ATOM   3890  O   VAL A 244      52.666  14.134  16.381  1.00  7.39           O  
ATOM   3891  CB  VAL A 244      51.290  12.158  15.253  1.00  7.39           C  
ATOM   3892  CG1 VAL A 244      52.127  11.368  16.218  1.00  7.39           C  
ATOM   3893  CG2 VAL A 244      50.350  11.279  14.540  1.00  7.39           C  
ATOM   3894  H   VAL A 244      49.973  14.425  14.254  1.00  7.39           H  
ATOM   3895  HA  VAL A 244      49.857  12.666  16.692  1.00  7.39           H  
ATOM   3896  HB  VAL A 244      51.963  12.640  14.565  1.00  7.39           H  
ATOM   3897 1HG1 VAL A 244      52.695  10.620  15.671  1.00  7.39           H  
ATOM   3898 2HG1 VAL A 244      52.799  12.037  16.733  1.00  7.39           H  
ATOM   3899 3HG1 VAL A 244      51.477  10.872  16.941  1.00  7.39           H  
ATOM   3900 1HG2 VAL A 244      50.866  10.540  14.013  1.00  7.39           H  
ATOM   3901 2HG2 VAL A 244      49.733  10.824  15.273  1.00  7.39           H  
ATOM   3902 3HG2 VAL A 244      49.747  11.849  13.848  1.00  7.39           H  
ATOM   3903  N   PRO A 245      51.070  14.763  17.846  1.00  7.39           N  
ATOM   3904  CA  PRO A 245      51.862  15.690  18.626  1.00  7.39           C  
ATOM   3905  C   PRO A 245      53.056  15.019  19.286  1.00  7.39           C  
ATOM   3906  O   PRO A 245      54.018  15.687  19.648  1.00  7.39           O  
ATOM   3907  CB  PRO A 245      50.863  16.210  19.666  1.00  7.39           C  
ATOM   3908  CG  PRO A 245      49.820  15.138  19.775  1.00  7.39           C  
ATOM   3909  CD  PRO A 245      49.706  14.558  18.390  1.00  7.39           C  
ATOM   3910  HA  PRO A 245      52.184  16.514  17.982  1.00  7.39           H  
ATOM   3911 1HB  PRO A 245      51.382  16.398  20.618  1.00  7.39           H  
ATOM   3912 2HB  PRO A 245      50.446  17.171  19.332  1.00  7.39           H  
ATOM   3913 1HG  PRO A 245      50.122  14.392  20.523  1.00  7.39           H  
ATOM   3914 2HG  PRO A 245      48.870  15.570  20.125  1.00  7.39           H  
ATOM   3915 1HD  PRO A 245      49.441  13.512  18.520  1.00  7.39           H  
ATOM   3916 2HD  PRO A 245      48.964  15.117  17.797  1.00  7.39           H  
ATOM   3917  N   GLY A 246      53.013  13.695  19.444  1.00  7.20           N  
ATOM   3918  CA  GLY A 246      54.125  12.980  20.061  1.00  7.20           C  
ATOM   3919  C   GLY A 246      55.410  13.158  19.254  1.00  7.20           C  
ATOM   3920  O   GLY A 246      56.428  13.639  19.764  1.00  7.20           O  
ATOM   3921  H   GLY A 246      52.203  13.176  19.140  1.00  7.20           H  
ATOM   3922 1HA  GLY A 246      54.275  13.348  21.076  1.00  7.20           H  
ATOM   3923 2HA  GLY A 246      53.879  11.922  20.133  1.00  7.20           H  
ATOM   3924  N   LEU A 247      55.346  12.796  17.972  1.00  6.89           N  
ATOM   3925  CA  LEU A 247      56.496  12.891  17.081  1.00  6.89           C  
ATOM   3926  C   LEU A 247      56.903  14.335  16.871  1.00  6.89           C  
ATOM   3927  O   LEU A 247      58.088  14.656  16.732  1.00  6.89           O  
ATOM   3928  CB  LEU A 247      56.163  12.305  15.701  1.00  6.89           C  
ATOM   3929  CG  LEU A 247      55.897  10.803  15.643  1.00  6.89           C  
ATOM   3930  CD1 LEU A 247      55.520  10.407  14.210  1.00  6.89           C  
ATOM   3931  CD2 LEU A 247      57.083  10.087  16.124  1.00  6.89           C  
ATOM   3932  H   LEU A 247      54.475  12.437  17.611  1.00  6.89           H  
ATOM   3933  HA  LEU A 247      57.332  12.350  17.525  1.00  6.89           H  
ATOM   3934 1HB  LEU A 247      55.270  12.812  15.323  1.00  6.89           H  
ATOM   3935 2HB  LEU A 247      56.989  12.524  15.026  1.00  6.89           H  
ATOM   3936  HG  LEU A 247      55.059  10.553  16.289  1.00  6.89           H  
ATOM   3937 1HD1 LEU A 247      55.333   9.342  14.176  1.00  6.89           H  
ATOM   3938 2HD1 LEU A 247      54.623  10.950  13.900  1.00  6.89           H  
ATOM   3939 3HD1 LEU A 247      56.333  10.646  13.536  1.00  6.89           H  
ATOM   3940 1HD2 LEU A 247      56.901   9.033  16.099  1.00  6.89           H  
ATOM   3941 2HD2 LEU A 247      57.921  10.324  15.502  1.00  6.89           H  
ATOM   3942 3HD2 LEU A 247      57.288  10.395  17.146  1.00  6.89           H  
ATOM   3943  N   LEU A 248      55.909  15.214  16.855  1.00  6.52           N  
ATOM   3944  CA  LEU A 248      56.158  16.607  16.558  1.00  6.52           C  
ATOM   3945  C   LEU A 248      56.799  17.337  17.720  1.00  6.52           C  
ATOM   3946  O   LEU A 248      57.792  18.047  17.534  1.00  6.52           O  
ATOM   3947  CB  LEU A 248      54.827  17.215  16.226  1.00  6.52           C  
ATOM   3948  CG  LEU A 248      54.216  16.578  15.023  1.00  6.52           C  
ATOM   3949  CD1 LEU A 248      52.851  17.084  14.810  1.00  6.52           C  
ATOM   3950  CD2 LEU A 248      55.052  16.821  13.897  1.00  6.52           C  
ATOM   3951  H   LEU A 248      54.946  14.892  16.982  1.00  6.52           H  
ATOM   3952  HA  LEU A 248      56.820  16.667  15.696  1.00  6.52           H  
ATOM   3953 1HB  LEU A 248      54.167  17.080  17.063  1.00  6.52           H  
ATOM   3954 2HB  LEU A 248      54.952  18.266  16.047  1.00  6.52           H  
ATOM   3955  HG  LEU A 248      54.158  15.513  15.172  1.00  6.52           H  
ATOM   3956 1HD1 LEU A 248      52.421  16.602  13.929  1.00  6.52           H  
ATOM   3957 2HD1 LEU A 248      52.242  16.860  15.676  1.00  6.52           H  
ATOM   3958 3HD1 LEU A 248      52.876  18.147  14.660  1.00  6.52           H  
ATOM   3959 1HD2 LEU A 248      54.604  16.341  13.048  1.00  6.52           H  
ATOM   3960 2HD2 LEU A 248      55.123  17.873  13.728  1.00  6.52           H  
ATOM   3961 3HD2 LEU A 248      56.043  16.410  14.077  1.00  6.52           H  
ATOM   3962  N   GLY A 249      56.274  17.123  18.929  1.00  6.16           N  
ATOM   3963  CA  GLY A 249      56.843  17.729  20.116  1.00  6.16           C  
ATOM   3964  C   GLY A 249      58.254  17.209  20.250  1.00  6.16           C  
ATOM   3965  O   GLY A 249      59.176  17.963  20.553  1.00  6.16           O  
ATOM   3966  H   GLY A 249      55.459  16.532  19.038  1.00  6.16           H  
ATOM   3967 1HA  GLY A 249      56.841  18.814  20.025  1.00  6.16           H  
ATOM   3968 2HA  GLY A 249      56.251  17.456  20.991  1.00  6.16           H  
ATOM   3969  N   GLY A 250      58.428  15.921  19.944  1.00  5.83           N  
ATOM   3970  CA  GLY A 250      59.715  15.269  19.982  1.00  5.83           C  
ATOM   3971  C   GLY A 250      60.718  16.004  19.108  1.00  5.83           C  
ATOM   3972  O   GLY A 250      61.803  16.363  19.571  1.00  5.83           O  
ATOM   3973  H   GLY A 250      57.621  15.341  19.711  1.00  5.83           H  
ATOM   3974 1HA  GLY A 250      60.074  15.217  21.011  1.00  5.83           H  
ATOM   3975 2HA  GLY A 250      59.584  14.252  19.624  1.00  5.83           H  
ATOM   3976  N   ALA A 251      60.368  16.229  17.835  1.00  5.57           N  
ATOM   3977  CA  ALA A 251      61.268  16.923  16.916  1.00  5.57           C  
ATOM   3978  C   ALA A 251      61.622  18.319  17.414  1.00  5.57           C  
ATOM   3979  O   ALA A 251      62.780  18.743  17.338  1.00  5.57           O  
ATOM   3980  CB  ALA A 251      60.625  17.028  15.549  1.00  5.57           C  
ATOM   3981  H   ALA A 251      59.465  15.888  17.496  1.00  5.57           H  
ATOM   3982  HA  ALA A 251      62.187  16.347  16.842  1.00  5.57           H  
ATOM   3983 1HB  ALA A 251      61.308  17.516  14.866  1.00  5.57           H  
ATOM   3984 2HB  ALA A 251      60.392  16.027  15.183  1.00  5.57           H  
ATOM   3985 3HB  ALA A 251      59.704  17.609  15.629  1.00  5.57           H  
ATOM   3986  N   VAL A 252      60.652  19.019  17.987  1.00  5.39           N  
ATOM   3987  CA  VAL A 252      60.934  20.352  18.480  1.00  5.39           C  
ATOM   3988  C   VAL A 252      61.888  20.301  19.659  1.00  5.39           C  
ATOM   3989  O   VAL A 252      62.829  21.094  19.737  1.00  5.39           O  
ATOM   3990  CB  VAL A 252      59.655  21.071  18.897  1.00  5.39           C  
ATOM   3991  CG1 VAL A 252      60.019  22.376  19.547  1.00  5.39           C  
ATOM   3992  CG2 VAL A 252      58.799  21.301  17.694  1.00  5.39           C  
ATOM   3993  H   VAL A 252      59.705  18.636  18.040  1.00  5.39           H  
ATOM   3994  HA  VAL A 252      61.405  20.923  17.683  1.00  5.39           H  
ATOM   3995  HB  VAL A 252      59.118  20.463  19.628  1.00  5.39           H  
ATOM   3996 1HG1 VAL A 252      59.114  22.872  19.852  1.00  5.39           H  
ATOM   3997 2HG1 VAL A 252      60.644  22.183  20.421  1.00  5.39           H  
ATOM   3998 3HG1 VAL A 252      60.564  23.003  18.837  1.00  5.39           H  
ATOM   3999 1HG2 VAL A 252      57.884  21.822  17.977  1.00  5.39           H  
ATOM   4000 2HG2 VAL A 252      59.359  21.891  17.008  1.00  5.39           H  
ATOM   4001 3HG2 VAL A 252      58.548  20.352  17.235  1.00  5.39           H  
ATOM   4002  N   GLN A 253      61.645  19.372  20.582  1.00  5.33           N  
ATOM   4003  CA  GLN A 253      62.482  19.214  21.759  1.00  5.33           C  
ATOM   4004  C   GLN A 253      63.897  18.819  21.371  1.00  5.33           C  
ATOM   4005  O   GLN A 253      64.862  19.343  21.926  1.00  5.33           O  
ATOM   4006  CB  GLN A 253      61.883  18.165  22.690  1.00  5.33           C  
ATOM   4007  CG  GLN A 253      60.593  18.604  23.372  1.00  5.33           C  
ATOM   4008  CD  GLN A 253      59.913  17.467  24.118  1.00  5.33           C  
ATOM   4009  OE1 GLN A 253      60.195  16.283  23.893  1.00  5.33           O  
ATOM   4010  NE2 GLN A 253      59.000  17.821  25.017  1.00  5.33           N  
ATOM   4011  H   GLN A 253      60.845  18.750  20.463  1.00  5.33           H  
ATOM   4012  HA  GLN A 253      62.521  20.168  22.283  1.00  5.33           H  
ATOM   4013 1HB  GLN A 253      61.660  17.264  22.113  1.00  5.33           H  
ATOM   4014 2HB  GLN A 253      62.606  17.894  23.455  1.00  5.33           H  
ATOM   4015 1HG  GLN A 253      60.838  19.381  24.094  1.00  5.33           H  
ATOM   4016 2HG  GLN A 253      59.909  18.999  22.630  1.00  5.33           H  
ATOM   4017 1HE2 GLN A 253      58.516  17.121  25.541  1.00  5.33           H  
ATOM   4018 2HE2 GLN A 253      58.799  18.789  25.169  1.00  5.33           H  
ATOM   4019  N   ALA A 254      64.032  17.944  20.367  1.00  5.38           N  
ATOM   4020  CA  ALA A 254      65.360  17.524  19.945  1.00  5.38           C  
ATOM   4021  C   ALA A 254      66.168  18.736  19.524  1.00  5.38           C  
ATOM   4022  O   ALA A 254      67.319  18.912  19.934  1.00  5.38           O  
ATOM   4023  CB  ALA A 254      65.259  16.540  18.788  1.00  5.38           C  
ATOM   4024  H   ALA A 254      63.206  17.534  19.933  1.00  5.38           H  
ATOM   4025  HA  ALA A 254      65.857  17.049  20.789  1.00  5.38           H  
ATOM   4026 1HB  ALA A 254      66.259  16.234  18.492  1.00  5.38           H  
ATOM   4027 2HB  ALA A 254      64.683  15.672  19.101  1.00  5.38           H  
ATOM   4028 3HB  ALA A 254      64.763  17.021  17.945  1.00  5.38           H  
ATOM   4029  N   ILE A 255      65.513  19.654  18.831  1.00  5.60           N  
ATOM   4030  CA  ILE A 255      66.153  20.871  18.386  1.00  5.60           C  
ATOM   4031  C   ILE A 255      66.348  21.875  19.523  1.00  5.60           C  
ATOM   4032  O   ILE A 255      67.372  22.556  19.614  1.00  5.60           O  
ATOM   4033  CB  ILE A 255      65.417  21.448  17.209  1.00  5.60           C  
ATOM   4034  CG1 ILE A 255      65.501  20.415  16.099  1.00  5.60           C  
ATOM   4035  CG2 ILE A 255      66.058  22.730  16.810  1.00  5.60           C  
ATOM   4036  CD1 ILE A 255      66.944  20.080  15.720  1.00  5.60           C  
ATOM   4037  H   ILE A 255      64.551  19.464  18.538  1.00  5.60           H  
ATOM   4038  HA  ILE A 255      67.136  20.593  18.023  1.00  5.60           H  
ATOM   4039  HB  ILE A 255      64.363  21.601  17.463  1.00  5.60           H  
ATOM   4040 1HG1 ILE A 255      65.017  19.498  16.428  1.00  5.60           H  
ATOM   4041 2HG1 ILE A 255      64.985  20.770  15.253  1.00  5.60           H  
ATOM   4042 1HG2 ILE A 255      65.567  23.132  15.978  1.00  5.60           H  
ATOM   4043 2HG2 ILE A 255      66.009  23.436  17.635  1.00  5.60           H  
ATOM   4044 3HG2 ILE A 255      67.073  22.541  16.553  1.00  5.60           H  
ATOM   4045 1HD1 ILE A 255      66.957  19.339  14.933  1.00  5.60           H  
ATOM   4046 2HD1 ILE A 255      67.451  20.963  15.380  1.00  5.60           H  
ATOM   4047 3HD1 ILE A 255      67.466  19.686  16.587  1.00  5.60           H  
ATOM   4048  N   ALA A 256      65.403  21.953  20.440  1.00  5.96           N  
ATOM   4049  CA  ALA A 256      65.579  22.836  21.584  1.00  5.96           C  
ATOM   4050  C   ALA A 256      66.883  22.461  22.325  1.00  5.96           C  
ATOM   4051  O   ALA A 256      67.543  23.324  22.910  1.00  5.96           O  
ATOM   4052  CB  ALA A 256      64.385  22.743  22.515  1.00  5.96           C  
ATOM   4053  H   ALA A 256      64.547  21.412  20.340  1.00  5.96           H  
ATOM   4054  HA  ALA A 256      65.671  23.858  21.218  1.00  5.96           H  
ATOM   4055 1HB  ALA A 256      64.525  23.419  23.357  1.00  5.96           H  
ATOM   4056 2HB  ALA A 256      63.479  23.017  21.972  1.00  5.96           H  
ATOM   4057 3HB  ALA A 256      64.297  21.725  22.880  1.00  5.96           H  
ATOM   4058  N   THR A 257      67.265  21.174  22.258  1.00  6.44           N  
ATOM   4059  CA  THR A 257      68.465  20.645  22.894  1.00  6.44           C  
ATOM   4060  C   THR A 257      69.671  20.526  21.933  1.00  6.44           C  
ATOM   4061  O   THR A 257      70.594  19.747  22.207  1.00  6.44           O  
ATOM   4062  CB  THR A 257      68.218  19.250  23.505  1.00  6.44           C  
ATOM   4063  OG1 THR A 257      67.861  18.296  22.482  1.00  6.44           O  
ATOM   4064  CG2 THR A 257      67.078  19.340  24.509  1.00  6.44           C  
ATOM   4065  H   THR A 257      66.646  20.516  21.780  1.00  6.44           H  
ATOM   4066  HA  THR A 257      68.746  21.323  23.699  1.00  6.44           H  
ATOM   4067  HB  THR A 257      69.113  18.905  24.015  1.00  6.44           H  
ATOM   4068  HG1 THR A 257      67.592  18.743  21.646  1.00  6.44           H  
ATOM   4069 1HG2 THR A 257      66.901  18.359  24.945  1.00  6.44           H  
ATOM   4070 2HG2 THR A 257      67.341  20.048  25.292  1.00  6.44           H  
ATOM   4071 3HG2 THR A 257      66.178  19.679  24.006  1.00  6.44           H  
ATOM   4072  N   GLN A 258      69.700  21.290  20.819  1.00  6.96           N  
ATOM   4073  CA  GLN A 258      70.824  21.160  19.868  1.00  6.96           C  
ATOM   4074  C   GLN A 258      72.233  21.415  20.397  1.00  6.96           C  
ATOM   4075  O   GLN A 258      72.818  22.468  20.161  1.00  6.96           O  
ATOM   4076  CB  GLN A 258      70.767  22.118  18.639  1.00  6.96           C  
ATOM   4077  CG  GLN A 258      69.752  21.882  17.560  1.00  6.96           C  
ATOM   4078  CD  GLN A 258      69.926  22.873  16.379  1.00  6.96           C  
ATOM   4079  OE1 GLN A 258      70.563  22.592  15.340  1.00  6.96           O  
ATOM   4080  NE2 GLN A 258      69.349  24.063  16.549  1.00  6.96           N  
ATOM   4081  H   GLN A 258      68.918  21.905  20.601  1.00  6.96           H  
ATOM   4082  HA  GLN A 258      70.793  20.140  19.497  1.00  6.96           H  
ATOM   4083 1HB  GLN A 258      70.594  23.130  19.003  1.00  6.96           H  
ATOM   4084 2HB  GLN A 258      71.743  22.117  18.158  1.00  6.96           H  
ATOM   4085 1HG  GLN A 258      69.816  20.862  17.207  1.00  6.96           H  
ATOM   4086 2HG  GLN A 258      68.825  22.055  17.953  1.00  6.96           H  
ATOM   4087 1HE2 GLN A 258      69.412  24.760  15.833  1.00  6.96           H  
ATOM   4088 2HE2 GLN A 258      68.854  24.269  17.402  1.00  6.96           H  
ATOM   4089  N   GLY A 259      72.836  20.363  20.958  1.00  7.46           N  
ATOM   4090  CA  GLY A 259      74.291  20.325  21.187  1.00  7.46           C  
ATOM   4091  C   GLY A 259      75.004  20.113  19.829  1.00  7.46           C  
ATOM   4092  O   GLY A 259      76.217  20.273  19.694  1.00  7.46           O  
ATOM   4093  H   GLY A 259      72.238  19.588  21.229  1.00  7.46           H  
ATOM   4094 1HA  GLY A 259      74.618  21.259  21.642  1.00  7.46           H  
ATOM   4095 2HA  GLY A 259      74.537  19.515  21.871  1.00  7.46           H  
ATOM   4096  N   ASN A 260      74.185  19.755  18.846  1.00  7.85           N  
ATOM   4097  CA  ASN A 260      74.437  19.519  17.431  1.00  7.85           C  
ATOM   4098  C   ASN A 260      73.047  19.481  16.814  1.00  7.85           C  
ATOM   4099  O   ASN A 260      72.058  19.504  17.544  1.00  7.85           O  
ATOM   4100  CB  ASN A 260      75.203  18.235  17.167  1.00  7.85           C  
ATOM   4101  CG  ASN A 260      76.029  18.295  15.900  1.00  7.85           C  
ATOM   4102  OD1 ASN A 260      75.579  18.858  14.887  1.00  7.85           O  
ATOM   4103  ND2 ASN A 260      77.211  17.731  15.935  1.00  7.85           N  
ATOM   4104  H   ASN A 260      73.230  19.643  19.132  1.00  7.85           H  
ATOM   4105  HA  ASN A 260      74.978  20.365  17.003  1.00  7.85           H  
ATOM   4106 1HB  ASN A 260      75.853  18.005  18.011  1.00  7.85           H  
ATOM   4107 2HB  ASN A 260      74.492  17.421  17.059  1.00  7.85           H  
ATOM   4108 1HD2 ASN A 260      77.794  17.743  15.122  1.00  7.85           H  
ATOM   4109 2HD2 ASN A 260      77.530  17.290  16.773  1.00  7.85           H  
ATOM   4110  N   SER A 261      72.932  19.354  15.505  1.00  8.09           N  
ATOM   4111  CA  SER A 261      71.588  19.328  14.906  1.00  8.09           C  
ATOM   4112  C   SER A 261      70.924  17.960  15.010  1.00  8.09           C  
ATOM   4113  O   SER A 261      70.771  17.235  14.028  1.00  8.09           O  
ATOM   4114  CB  SER A 261      71.622  19.814  13.480  1.00  8.09           C  
ATOM   4115  OG  SER A 261      72.007  21.166  13.442  1.00  8.09           O  
ATOM   4116  H   SER A 261      73.776  19.299  14.943  1.00  8.09           H  
ATOM   4117  HA  SER A 261      70.966  20.027  15.452  1.00  8.09           H  
ATOM   4118 1HB  SER A 261      72.319  19.212  12.901  1.00  8.09           H  
ATOM   4119 2HB  SER A 261      70.633  19.701  13.034  1.00  8.09           H  
ATOM   4120  HG  SER A 261      71.479  21.619  14.144  1.00  8.09           H  
ATOM   4121  N   PHE A 262      70.548  17.624  16.235  1.00  8.18           N  
ATOM   4122  CA  PHE A 262      69.988  16.328  16.562  1.00  8.18           C  
ATOM   4123  C   PHE A 262      68.503  16.256  16.280  1.00  8.18           C  
ATOM   4124  O   PHE A 262      67.773  17.212  16.524  1.00  8.18           O  
ATOM   4125  CB  PHE A 262      70.194  16.018  18.038  1.00  8.18           C  
ATOM   4126  CG  PHE A 262      71.617  15.796  18.425  1.00  8.18           C  
ATOM   4127  CD1 PHE A 262      72.246  16.672  19.294  1.00  8.18           C  
ATOM   4128  CD2 PHE A 262      72.336  14.732  17.915  1.00  8.18           C  
ATOM   4129  CE1 PHE A 262      73.560  16.479  19.663  1.00  8.18           C  
ATOM   4130  CE2 PHE A 262      73.656  14.538  18.275  1.00  8.18           C  
ATOM   4131  CZ  PHE A 262      74.267  15.413  19.154  1.00  8.18           C  
ATOM   4132  H   PHE A 262      70.724  18.308  16.966  1.00  8.18           H  
ATOM   4133  HA  PHE A 262      70.498  15.579  15.964  1.00  8.18           H  
ATOM   4134 1HB  PHE A 262      69.803  16.846  18.637  1.00  8.18           H  
ATOM   4135 2HB  PHE A 262      69.624  15.127  18.299  1.00  8.18           H  
ATOM   4136  HD1 PHE A 262      71.682  17.520  19.692  1.00  8.18           H  
ATOM   4137  HD2 PHE A 262      71.845  14.042  17.220  1.00  8.18           H  
ATOM   4138  HE1 PHE A 262      74.039  17.170  20.351  1.00  8.18           H  
ATOM   4139  HE2 PHE A 262      74.214  13.695  17.867  1.00  8.18           H  
ATOM   4140  HZ  PHE A 262      75.307  15.261  19.441  1.00  8.18           H  
ATOM   4141  N   LEU A 263      68.054  15.108  15.802  1.00  8.20           N  
ATOM   4142  CA  LEU A 263      66.640  14.879  15.563  1.00  8.20           C  
ATOM   4143  C   LEU A 263      66.080  13.729  16.384  1.00  8.20           C  
ATOM   4144  O   LEU A 263      66.767  12.757  16.701  1.00  8.20           O  
ATOM   4145  CB  LEU A 263      66.378  14.682  14.067  1.00  8.20           C  
ATOM   4146  CG  LEU A 263      66.728  15.918  13.182  1.00  8.20           C  
ATOM   4147  CD1 LEU A 263      66.615  15.545  11.731  1.00  8.20           C  
ATOM   4148  CD2 LEU A 263      65.770  17.060  13.511  1.00  8.20           C  
ATOM   4149  H   LEU A 263      68.725  14.368  15.596  1.00  8.20           H  
ATOM   4150  HA  LEU A 263      66.103  15.778  15.858  1.00  8.20           H  
ATOM   4151 1HB  LEU A 263      66.979  13.842  13.718  1.00  8.20           H  
ATOM   4152 2HB  LEU A 263      65.326  14.441  13.918  1.00  8.20           H  
ATOM   4153  HG  LEU A 263      67.740  16.243  13.384  1.00  8.20           H  
ATOM   4154 1HD1 LEU A 263      66.866  16.406  11.116  1.00  8.20           H  
ATOM   4155 2HD1 LEU A 263      67.300  14.733  11.515  1.00  8.20           H  
ATOM   4156 3HD1 LEU A 263      65.597  15.226  11.514  1.00  8.20           H  
ATOM   4157 1HD2 LEU A 263      66.016  17.930  12.899  1.00  8.20           H  
ATOM   4158 2HD2 LEU A 263      64.745  16.751  13.309  1.00  8.20           H  
ATOM   4159 3HD2 LEU A 263      65.867  17.316  14.567  1.00  8.20           H  
ATOM   4160  N   PHE A 264      64.795  13.837  16.673  1.00  8.20           N  
ATOM   4161  CA  PHE A 264      64.014  12.862  17.428  1.00  8.20           C  
ATOM   4162  C   PHE A 264      64.199  11.424  16.992  1.00  8.20           C  
ATOM   4163  O   PHE A 264      64.335  10.520  17.820  1.00  8.20           O  
ATOM   4164  CB  PHE A 264      62.543  13.211  17.309  1.00  8.20           C  
ATOM   4165  CG  PHE A 264      61.617  12.229  17.922  1.00  8.20           C  
ATOM   4166  CD1 PHE A 264      61.362  12.228  19.275  1.00  8.20           C  
ATOM   4167  CD2 PHE A 264      60.985  11.301  17.128  1.00  8.20           C  
ATOM   4168  CE1 PHE A 264      60.476  11.321  19.819  1.00  8.20           C  
ATOM   4169  CE2 PHE A 264      60.123  10.396  17.657  1.00  8.20           C  
ATOM   4170  CZ  PHE A 264      59.854  10.406  19.004  1.00  8.20           C  
ATOM   4171  H   PHE A 264      64.322  14.673  16.364  1.00  8.20           H  
ATOM   4172  HA  PHE A 264      64.309  12.939  18.476  1.00  8.20           H  
ATOM   4173 1HB  PHE A 264      62.381  14.159  17.789  1.00  8.20           H  
ATOM   4174 2HB  PHE A 264      62.271  13.322  16.260  1.00  8.20           H  
ATOM   4175  HD1 PHE A 264      61.862  12.959  19.912  1.00  8.20           H  
ATOM   4176  HD2 PHE A 264      61.187  11.296  16.062  1.00  8.20           H  
ATOM   4177  HE1 PHE A 264      60.271  11.329  20.890  1.00  8.20           H  
ATOM   4178  HE2 PHE A 264      59.646   9.667  17.012  1.00  8.20           H  
ATOM   4179  HZ  PHE A 264      59.155   9.683  19.423  1.00  8.20           H  
ATOM   4180  N   PHE A 265      64.217  11.200  15.689  1.00  8.27           N  
ATOM   4181  CA  PHE A 265      64.265   9.849  15.176  1.00  8.27           C  
ATOM   4182  C   PHE A 265      65.608   9.149  15.387  1.00  8.27           C  
ATOM   4183  O   PHE A 265      65.737   7.963  15.087  1.00  8.27           O  
ATOM   4184  CB  PHE A 265      63.849   9.845  13.715  1.00  8.27           C  
ATOM   4185  CG  PHE A 265      62.380  10.109  13.572  1.00  8.27           C  
ATOM   4186  CD1 PHE A 265      61.920  11.352  13.185  1.00  8.27           C  
ATOM   4187  CD2 PHE A 265      61.448   9.122  13.860  1.00  8.27           C  
ATOM   4188  CE1 PHE A 265      60.567  11.599  13.073  1.00  8.27           C  
ATOM   4189  CE2 PHE A 265      60.097   9.370  13.746  1.00  8.27           C  
ATOM   4190  CZ  PHE A 265      59.661  10.610  13.348  1.00  8.27           C  
ATOM   4191  H   PHE A 265      64.154  11.977  15.049  1.00  8.27           H  
ATOM   4192  HA  PHE A 265      63.512   9.279  15.709  1.00  8.27           H  
ATOM   4193 1HB  PHE A 265      64.397  10.611  13.165  1.00  8.27           H  
ATOM   4194 2HB  PHE A 265      64.072   8.893  13.270  1.00  8.27           H  
ATOM   4195  HD1 PHE A 265      62.637  12.143  12.958  1.00  8.27           H  
ATOM   4196  HD2 PHE A 265      61.795   8.141  14.179  1.00  8.27           H  
ATOM   4197  HE1 PHE A 265      60.221  12.584  12.758  1.00  8.27           H  
ATOM   4198  HE2 PHE A 265      59.375   8.591  13.970  1.00  8.27           H  
ATOM   4199  HZ  PHE A 265      58.602  10.811  13.252  1.00  8.27           H  
ATOM   4200  N   ASN A 266      66.602   9.857  15.945  1.00  8.43           N  
ATOM   4201  CA  ASN A 266      67.891   9.252  16.245  1.00  8.43           C  
ATOM   4202  C   ASN A 266      67.869   8.576  17.616  1.00  8.43           C  
ATOM   4203  O   ASN A 266      68.839   7.927  18.006  1.00  8.43           O  
ATOM   4204  CB  ASN A 266      68.986  10.305  16.186  1.00  8.43           C  
ATOM   4205  CG  ASN A 266      70.379   9.732  16.052  1.00  8.43           C  
ATOM   4206  OD1 ASN A 266      70.635   8.859  15.219  1.00  8.43           O  
ATOM   4207  ND2 ASN A 266      71.284  10.217  16.865  1.00  8.43           N  
ATOM   4208  H   ASN A 266      66.474  10.843  16.180  1.00  8.43           H  
ATOM   4209  HA  ASN A 266      68.099   8.471  15.517  1.00  8.43           H  
ATOM   4210 1HB  ASN A 266      68.796  10.973  15.343  1.00  8.43           H  
ATOM   4211 2HB  ASN A 266      68.941  10.918  17.089  1.00  8.43           H  
ATOM   4212 1HD2 ASN A 266      72.225   9.879  16.829  1.00  8.43           H  
ATOM   4213 2HD2 ASN A 266      71.024  10.918  17.528  1.00  8.43           H  
ATOM   4214  N   ASN A 267      66.750   8.709  18.342  1.00  8.66           N  
ATOM   4215  CA  ASN A 267      66.590   8.086  19.654  1.00  8.66           C  
ATOM   4216  C   ASN A 267      65.479   7.032  19.612  1.00  8.66           C  
ATOM   4217  O   ASN A 267      64.938   6.626  20.643  1.00  8.66           O  
ATOM   4218  CB  ASN A 267      66.307   9.149  20.694  1.00  8.66           C  
ATOM   4219  CG  ASN A 267      67.492  10.060  20.910  1.00  8.66           C  
ATOM   4220  OD1 ASN A 267      68.482   9.673  21.541  1.00  8.66           O  
ATOM   4221  ND2 ASN A 267      67.412  11.261  20.396  1.00  8.66           N  
ATOM   4222  H   ASN A 267      65.975   9.273  17.988  1.00  8.66           H  
ATOM   4223  HA  ASN A 267      67.515   7.572  19.916  1.00  8.66           H  
ATOM   4224 1HB  ASN A 267      65.453   9.750  20.368  1.00  8.66           H  
ATOM   4225 2HB  ASN A 267      66.040   8.677  21.638  1.00  8.66           H  
ATOM   4226 1HD2 ASN A 267      68.169  11.904  20.507  1.00  8.66           H  
ATOM   4227 2HD2 ASN A 267      66.590  11.532  19.891  1.00  8.66           H  
ATOM   4228  N   GLN A 268      65.131   6.626  18.397  1.00  8.91           N  
ATOM   4229  CA  GLN A 268      64.077   5.659  18.104  1.00  8.91           C  
ATOM   4230  C   GLN A 268      64.605   4.288  17.702  1.00  8.91           C  
ATOM   4231  O   GLN A 268      65.807   4.078  17.574  1.00  8.91           O  
ATOM   4232  CB  GLN A 268      63.122   6.210  17.041  1.00  8.91           C  
ATOM   4233  CG  GLN A 268      62.376   7.457  17.482  1.00  8.91           C  
ATOM   4234  CD  GLN A 268      61.441   7.172  18.624  1.00  8.91           C  
ATOM   4235  OE1 GLN A 268      60.545   6.331  18.492  1.00  8.91           O  
ATOM   4236  NE2 GLN A 268      61.637   7.845  19.748  1.00  8.91           N  
ATOM   4237  H   GLN A 268      65.644   7.010  17.613  1.00  8.91           H  
ATOM   4238  HA  GLN A 268      63.495   5.521  19.014  1.00  8.91           H  
ATOM   4239 1HB  GLN A 268      63.690   6.463  16.143  1.00  8.91           H  
ATOM   4240 2HB  GLN A 268      62.389   5.457  16.767  1.00  8.91           H  
ATOM   4241 1HG  GLN A 268      63.091   8.207  17.816  1.00  8.91           H  
ATOM   4242 2HG  GLN A 268      61.789   7.843  16.653  1.00  8.91           H  
ATOM   4243 1HE2 GLN A 268      61.047   7.686  20.537  1.00  8.91           H  
ATOM   4244 2HE2 GLN A 268      62.371   8.525  19.810  1.00  8.91           H  
ATOM   4245  N   THR A 269      63.678   3.349  17.530  1.00  9.13           N  
ATOM   4246  CA  THR A 269      63.954   1.970  17.117  1.00  9.13           C  
ATOM   4247  C   THR A 269      64.747   1.848  15.809  1.00  9.13           C  
ATOM   4248  O   THR A 269      65.539   0.920  15.638  1.00  9.13           O  
ATOM   4249  CB  THR A 269      62.634   1.201  16.944  1.00  9.13           C  
ATOM   4250  OG1 THR A 269      61.938   1.152  18.198  1.00  9.13           O  
ATOM   4251  CG2 THR A 269      62.895  -0.203  16.441  1.00  9.13           C  
ATOM   4252  H   THR A 269      62.714   3.606  17.692  1.00  9.13           H  
ATOM   4253  HA  THR A 269      64.537   1.493  17.905  1.00  9.13           H  
ATOM   4254  HB  THR A 269      62.011   1.723  16.219  1.00  9.13           H  
ATOM   4255  HG1 THR A 269      62.462   0.653  18.832  1.00  9.13           H  
ATOM   4256 1HG2 THR A 269      61.947  -0.727  16.317  1.00  9.13           H  
ATOM   4257 2HG2 THR A 269      63.411  -0.153  15.482  1.00  9.13           H  
ATOM   4258 3HG2 THR A 269      63.514  -0.738  17.159  1.00  9.13           H  
ATOM   4259  N   ARG A 270      64.456   2.719  14.852  1.00  9.28           N  
ATOM   4260  CA  ARG A 270      65.090   2.668  13.541  1.00  9.28           C  
ATOM   4261  C   ARG A 270      66.597   2.814  13.638  1.00  9.28           C  
ATOM   4262  O   ARG A 270      67.113   3.470  14.538  1.00  9.28           O  
ATOM   4263  CB  ARG A 270      64.603   3.781  12.653  1.00  9.28           C  
ATOM   4264  CG  ARG A 270      65.120   5.158  13.045  1.00  9.28           C  
ATOM   4265  CD  ARG A 270      64.714   6.147  12.069  1.00  9.28           C  
ATOM   4266  NE  ARG A 270      63.304   6.313  12.086  1.00  9.28           N  
ATOM   4267  CZ  ARG A 270      62.595   6.796  11.078  1.00  9.28           C  
ATOM   4268  NH1 ARG A 270      63.204   7.165   9.981  1.00  9.28           N  
ATOM   4269  NH2 ARG A 270      61.294   6.866  11.208  1.00  9.28           N  
ATOM   4270  H   ARG A 270      63.801   3.457  15.057  1.00  9.28           H  
ATOM   4271  HA  ARG A 270      64.868   1.709  13.084  1.00  9.28           H  
ATOM   4272 1HB  ARG A 270      64.882   3.586  11.648  1.00  9.28           H  
ATOM   4273 2HB  ARG A 270      63.515   3.818  12.685  1.00  9.28           H  
ATOM   4274 1HG  ARG A 270      64.729   5.446  14.023  1.00  9.28           H  
ATOM   4275 2HG  ARG A 270      66.212   5.146  13.082  1.00  9.28           H  
ATOM   4276 1HD  ARG A 270      65.180   7.099  12.301  1.00  9.28           H  
ATOM   4277 2HD  ARG A 270      65.012   5.828  11.073  1.00  9.28           H  
ATOM   4278  HE  ARG A 270      62.806   6.026  12.916  1.00  9.28           H  
ATOM   4279 1HH1 ARG A 270      64.207   7.088   9.913  1.00  9.28           H  
ATOM   4280 2HH1 ARG A 270      62.676   7.510   9.196  1.00  9.28           H  
ATOM   4281 1HH2 ARG A 270      60.886   6.544  12.073  1.00  9.28           H  
ATOM   4282 2HH2 ARG A 270      60.699   7.207  10.438  1.00  9.28           H  
ATOM   4283  N   SER A 271      67.322   2.251  12.681  1.00  9.32           N  
ATOM   4284  CA  SER A 271      68.762   2.415  12.732  1.00  9.32           C  
ATOM   4285  C   SER A 271      69.163   3.874  12.771  1.00  9.32           C  
ATOM   4286  O   SER A 271      68.711   4.694  11.955  1.00  9.32           O  
ATOM   4287  CB  SER A 271      69.439   1.793  11.536  1.00  9.32           C  
ATOM   4288  OG  SER A 271      70.829   2.062  11.563  1.00  9.32           O  
ATOM   4289  H   SER A 271      66.887   1.710  11.950  1.00  9.32           H  
ATOM   4290  HA  SER A 271      69.128   1.932  13.640  1.00  9.32           H  
ATOM   4291 1HB  SER A 271      69.268   0.718  11.527  1.00  9.32           H  
ATOM   4292 2HB  SER A 271      69.008   2.203  10.625  1.00  9.32           H  
ATOM   4293  HG  SER A 271      71.195   1.465  12.228  1.00  9.32           H  
ATOM   4294  N   GLY A 272      70.124   4.162  13.647  1.00  9.26           N  
ATOM   4295  CA  GLY A 272      70.680   5.495  13.796  1.00  9.26           C  
ATOM   4296  C   GLY A 272      71.373   5.955  12.521  1.00  9.26           C  
ATOM   4297  O   GLY A 272      71.631   7.140  12.347  1.00  9.26           O  
ATOM   4298  H   GLY A 272      70.445   3.431  14.263  1.00  9.26           H  
ATOM   4299 1HA  GLY A 272      69.882   6.191  14.057  1.00  9.26           H  
ATOM   4300 2HA  GLY A 272      71.387   5.505  14.624  1.00  9.26           H  
ATOM   4301  N   ARG A 273      71.707   5.025  11.618  1.00  9.14           N  
ATOM   4302  CA  ARG A 273      72.349   5.428  10.378  1.00  9.14           C  
ATOM   4303  C   ARG A 273      71.364   6.200   9.510  1.00  9.14           C  
ATOM   4304  O   ARG A 273      71.736   7.124   8.784  1.00  9.14           O  
ATOM   4305  CB  ARG A 273      72.864   4.219   9.622  1.00  9.14           C  
ATOM   4306  CG  ARG A 273      74.052   3.519  10.276  1.00  9.14           C  
ATOM   4307  CD  ARG A 273      74.461   2.298   9.522  1.00  9.14           C  
ATOM   4308  NE  ARG A 273      75.600   1.627  10.144  1.00  9.14           N  
ATOM   4309  CZ  ARG A 273      76.082   0.424   9.768  1.00  9.14           C  
ATOM   4310  NH1 ARG A 273      75.518  -0.233   8.778  1.00  9.14           N  
ATOM   4311  NH2 ARG A 273      77.120  -0.098  10.399  1.00  9.14           N  
ATOM   4312  H   ARG A 273      71.476   4.042  11.764  1.00  9.14           H  
ATOM   4313  HA  ARG A 273      73.193   6.077  10.614  1.00  9.14           H  
ATOM   4314 1HB  ARG A 273      72.061   3.489   9.522  1.00  9.14           H  
ATOM   4315 2HB  ARG A 273      73.162   4.519   8.619  1.00  9.14           H  
ATOM   4316 1HG  ARG A 273      74.900   4.202  10.318  1.00  9.14           H  
ATOM   4317 2HG  ARG A 273      73.774   3.219  11.287  1.00  9.14           H  
ATOM   4318 1HD  ARG A 273      73.627   1.597   9.495  1.00  9.14           H  
ATOM   4319 2HD  ARG A 273      74.739   2.572   8.506  1.00  9.14           H  
ATOM   4320  HE  ARG A 273      76.061   2.099  10.911  1.00  9.14           H  
ATOM   4321 1HH1 ARG A 273      74.725   0.164   8.296  1.00  9.14           H  
ATOM   4322 2HH1 ARG A 273      75.880  -1.134   8.499  1.00  9.14           H  
ATOM   4323 1HH2 ARG A 273      77.554   0.404  11.161  1.00  9.14           H  
ATOM   4324 2HH2 ARG A 273      77.479  -0.999  10.119  1.00  9.14           H  
ATOM   4325  N   MET A 274      70.091   5.806   9.550  1.00  9.01           N  
ATOM   4326  CA  MET A 274      69.124   6.481   8.708  1.00  9.01           C  
ATOM   4327  C   MET A 274      68.840   7.822   9.323  1.00  9.01           C  
ATOM   4328  O   MET A 274      68.783   8.844   8.636  1.00  9.01           O  
ATOM   4329  CB  MET A 274      67.846   5.669   8.597  1.00  9.01           C  
ATOM   4330  CG  MET A 274      67.993   4.382   7.808  1.00  9.01           C  
ATOM   4331  SD  MET A 274      66.415   3.593   7.513  1.00  9.01           S  
ATOM   4332  CE  MET A 274      66.072   3.055   9.168  1.00  9.01           C  
ATOM   4333  H   MET A 274      69.784   5.084  10.198  1.00  9.01           H  
ATOM   4334  HA  MET A 274      69.550   6.637   7.718  1.00  9.01           H  
ATOM   4335 1HB  MET A 274      67.501   5.404   9.599  1.00  9.01           H  
ATOM   4336 2HB  MET A 274      67.068   6.272   8.131  1.00  9.01           H  
ATOM   4337 1HG  MET A 274      68.465   4.590   6.849  1.00  9.01           H  
ATOM   4338 2HG  MET A 274      68.629   3.692   8.364  1.00  9.01           H  
ATOM   4339 1HE  MET A 274      65.105   2.552   9.198  1.00  9.01           H  
ATOM   4340 2HE  MET A 274      66.851   2.374   9.497  1.00  9.01           H  
ATOM   4341 3HE  MET A 274      66.061   3.925   9.813  1.00  9.01           H  
ATOM   4342  N   ALA A 275      68.689   7.820  10.646  1.00  8.89           N  
ATOM   4343  CA  ALA A 275      68.405   9.061  11.338  1.00  8.89           C  
ATOM   4344  C   ALA A 275      69.549  10.048  11.158  1.00  8.89           C  
ATOM   4345  O   ALA A 275      69.321  11.243  10.963  1.00  8.89           O  
ATOM   4346  CB  ALA A 275      68.170   8.795  12.789  1.00  8.89           C  
ATOM   4347  H   ALA A 275      68.764   6.938  11.162  1.00  8.89           H  
ATOM   4348  HA  ALA A 275      67.508   9.497  10.907  1.00  8.89           H  
ATOM   4349 1HB  ALA A 275      67.940   9.731  13.288  1.00  8.89           H  
ATOM   4350 2HB  ALA A 275      67.341   8.101  12.908  1.00  8.89           H  
ATOM   4351 3HB  ALA A 275      69.068   8.363  13.216  1.00  8.89           H  
ATOM   4352  N   ALA A 276      70.787   9.542  11.205  1.00  8.82           N  
ATOM   4353  CA  ALA A 276      71.959  10.374  11.025  1.00  8.82           C  
ATOM   4354  C   ALA A 276      71.966  11.006   9.650  1.00  8.82           C  
ATOM   4355  O   ALA A 276      72.300  12.184   9.514  1.00  8.82           O  
ATOM   4356  CB  ALA A 276      73.218   9.560  11.215  1.00  8.82           C  
ATOM   4357  H   ALA A 276      70.932   8.556  11.401  1.00  8.82           H  
ATOM   4358  HA  ALA A 276      71.929  11.165  11.768  1.00  8.82           H  
ATOM   4359 1HB  ALA A 276      74.088  10.200  11.096  1.00  8.82           H  
ATOM   4360 2HB  ALA A 276      73.220   9.123  12.213  1.00  8.82           H  
ATOM   4361 3HB  ALA A 276      73.245   8.764  10.470  1.00  8.82           H  
ATOM   4362  N   ASN A 277      71.562  10.248   8.625  1.00  8.78           N  
ATOM   4363  CA  ASN A 277      71.516  10.801   7.282  1.00  8.78           C  
ATOM   4364  C   ASN A 277      70.455  11.895   7.198  1.00  8.78           C  
ATOM   4365  O   ASN A 277      70.664  12.932   6.569  1.00  8.78           O  
ATOM   4366  CB  ASN A 277      71.274   9.704   6.270  1.00  8.78           C  
ATOM   4367  CG  ASN A 277      72.500   8.835   6.068  1.00  8.78           C  
ATOM   4368  OD1 ASN A 277      73.634   9.251   6.346  1.00  8.78           O  
ATOM   4369  ND2 ASN A 277      72.293   7.636   5.587  1.00  8.78           N  
ATOM   4370  H   ASN A 277      71.322   9.264   8.770  1.00  8.78           H  
ATOM   4371  HA  ASN A 277      72.479  11.263   7.065  1.00  8.78           H  
ATOM   4372 1HB  ASN A 277      70.451   9.074   6.612  1.00  8.78           H  
ATOM   4373 2HB  ASN A 277      70.982  10.142   5.317  1.00  8.78           H  
ATOM   4374 1HD2 ASN A 277      73.064   7.019   5.437  1.00  8.78           H  
ATOM   4375 2HD2 ASN A 277      71.364   7.336   5.380  1.00  8.78           H  
ATOM   4376  N   ILE A 278      69.339  11.708   7.907  1.00  8.77           N  
ATOM   4377  CA  ILE A 278      68.301  12.729   7.893  1.00  8.77           C  
ATOM   4378  C   ILE A 278      68.863  13.989   8.556  1.00  8.77           C  
ATOM   4379  O   ILE A 278      68.729  15.097   8.022  1.00  8.77           O  
ATOM   4380  CB  ILE A 278      67.024  12.254   8.618  1.00  8.77           C  
ATOM   4381  CG1 ILE A 278      66.361  11.095   7.822  1.00  8.77           C  
ATOM   4382  CG2 ILE A 278      66.050  13.426   8.730  1.00  8.77           C  
ATOM   4383  CD1 ILE A 278      65.264  10.352   8.589  1.00  8.77           C  
ATOM   4384  H   ILE A 278      69.198  10.830   8.408  1.00  8.77           H  
ATOM   4385  HA  ILE A 278      68.047  12.963   6.864  1.00  8.77           H  
ATOM   4386  HB  ILE A 278      67.273  11.890   9.609  1.00  8.77           H  
ATOM   4387 1HG1 ILE A 278      65.922  11.503   6.914  1.00  8.77           H  
ATOM   4388 2HG1 ILE A 278      67.132  10.380   7.543  1.00  8.77           H  
ATOM   4389 1HG2 ILE A 278      65.142  13.102   9.246  1.00  8.77           H  
ATOM   4390 2HG2 ILE A 278      66.517  14.224   9.283  1.00  8.77           H  
ATOM   4391 3HG2 ILE A 278      65.792  13.783   7.733  1.00  8.77           H  
ATOM   4392 1HD1 ILE A 278      64.852   9.563   7.960  1.00  8.77           H  
ATOM   4393 2HD1 ILE A 278      65.679   9.915   9.491  1.00  8.77           H  
ATOM   4394 3HD1 ILE A 278      64.474  11.052   8.856  1.00  8.77           H  
ATOM   4395  N   GLN A 279      69.548  13.821   9.692  1.00  8.79           N  
ATOM   4396  CA  GLN A 279      70.138  14.959  10.386  1.00  8.79           C  
ATOM   4397  C   GLN A 279      71.161  15.661   9.503  1.00  8.79           C  
ATOM   4398  O   GLN A 279      71.197  16.892   9.447  1.00  8.79           O  
ATOM   4399  CB  GLN A 279      70.850  14.497  11.669  1.00  8.79           C  
ATOM   4400  CG  GLN A 279      69.946  14.036  12.794  1.00  8.79           C  
ATOM   4401  CD  GLN A 279      70.709  13.461  13.973  1.00  8.79           C  
ATOM   4402  OE1 GLN A 279      70.164  13.310  15.081  1.00  8.79           O  
ATOM   4403  NE2 GLN A 279      71.984  13.155  13.758  1.00  8.79           N  
ATOM   4404  H   GLN A 279      69.633  12.884  10.090  1.00  8.79           H  
ATOM   4405  HA  GLN A 279      69.355  15.671  10.634  1.00  8.79           H  
ATOM   4406 1HB  GLN A 279      71.527  13.684  11.432  1.00  8.79           H  
ATOM   4407 2HB  GLN A 279      71.453  15.319  12.057  1.00  8.79           H  
ATOM   4408 1HG  GLN A 279      69.438  14.900  13.153  1.00  8.79           H  
ATOM   4409 2HG  GLN A 279      69.239  13.298  12.425  1.00  8.79           H  
ATOM   4410 1HE2 GLN A 279      72.545  12.784  14.494  1.00  8.79           H  
ATOM   4411 2HE2 GLN A 279      72.390  13.314  12.854  1.00  8.79           H  
ATOM   4412  N   ALA A 280      71.968  14.883   8.771  1.00  8.85           N  
ATOM   4413  CA  ALA A 280      72.979  15.444   7.887  1.00  8.85           C  
ATOM   4414  C   ALA A 280      72.363  16.298   6.790  1.00  8.85           C  
ATOM   4415  O   ALA A 280      72.889  17.366   6.462  1.00  8.85           O  
ATOM   4416  CB  ALA A 280      73.794  14.332   7.258  1.00  8.85           C  
ATOM   4417  H   ALA A 280      71.903  13.870   8.862  1.00  8.85           H  
ATOM   4418  HA  ALA A 280      73.633  16.076   8.485  1.00  8.85           H  
ATOM   4419 1HB  ALA A 280      74.566  14.758   6.622  1.00  8.85           H  
ATOM   4420 2HB  ALA A 280      74.254  13.730   8.042  1.00  8.85           H  
ATOM   4421 3HB  ALA A 280      73.138  13.705   6.659  1.00  8.85           H  
ATOM   4422  N   ASP A 281      71.236  15.849   6.231  1.00  8.98           N  
ATOM   4423  CA  ASP A 281      70.593  16.613   5.171  1.00  8.98           C  
ATOM   4424  C   ASP A 281      69.958  17.883   5.715  1.00  8.98           C  
ATOM   4425  O   ASP A 281      70.082  18.958   5.118  1.00  8.98           O  
ATOM   4426  CB  ASP A 281      69.543  15.768   4.447  1.00  8.98           C  
ATOM   4427  CG  ASP A 281      70.150  14.669   3.549  1.00  8.98           C  
ATOM   4428  OD1 ASP A 281      71.338  14.701   3.308  1.00  8.98           O  
ATOM   4429  OD2 ASP A 281      69.405  13.831   3.086  1.00  8.98           O  
ATOM   4430  H   ASP A 281      70.848  14.949   6.522  1.00  8.98           H  
ATOM   4431  HA  ASP A 281      71.355  16.898   4.448  1.00  8.98           H  
ATOM   4432 1HB  ASP A 281      68.905  15.285   5.196  1.00  8.98           H  
ATOM   4433 2HB  ASP A 281      68.908  16.414   3.843  1.00  8.98           H  
ATOM   4434  N   VAL A 282      69.342  17.796   6.888  1.00  9.19           N  
ATOM   4435  CA  VAL A 282      68.737  18.989   7.444  1.00  9.19           C  
ATOM   4436  C   VAL A 282      69.838  19.990   7.770  1.00  9.19           C  
ATOM   4437  O   VAL A 282      69.738  21.168   7.415  1.00  9.19           O  
ATOM   4438  CB  VAL A 282      67.897  18.655   8.694  1.00  9.19           C  
ATOM   4439  CG1 VAL A 282      67.430  19.937   9.369  1.00  9.19           C  
ATOM   4440  CG2 VAL A 282      66.680  17.815   8.280  1.00  9.19           C  
ATOM   4441  H   VAL A 282      69.265  16.896   7.368  1.00  9.19           H  
ATOM   4442  HA  VAL A 282      68.074  19.426   6.697  1.00  9.19           H  
ATOM   4443  HB  VAL A 282      68.513  18.095   9.405  1.00  9.19           H  
ATOM   4444 1HG1 VAL A 282      66.843  19.682  10.247  1.00  9.19           H  
ATOM   4445 2HG1 VAL A 282      68.296  20.528   9.665  1.00  9.19           H  
ATOM   4446 3HG1 VAL A 282      66.816  20.511   8.676  1.00  9.19           H  
ATOM   4447 1HG2 VAL A 282      66.085  17.573   9.155  1.00  9.19           H  
ATOM   4448 2HG2 VAL A 282      66.069  18.383   7.575  1.00  9.19           H  
ATOM   4449 3HG2 VAL A 282      67.017  16.896   7.806  1.00  9.19           H  
ATOM   4450  N   ALA A 283      70.913  19.525   8.411  1.00  9.53           N  
ATOM   4451  CA  ALA A 283      72.022  20.398   8.762  1.00  9.53           C  
ATOM   4452  C   ALA A 283      72.658  21.023   7.521  1.00  9.53           C  
ATOM   4453  O   ALA A 283      72.970  22.218   7.515  1.00  9.53           O  
ATOM   4454  CB  ALA A 283      73.065  19.615   9.532  1.00  9.53           C  
ATOM   4455  H   ALA A 283      70.962  18.542   8.675  1.00  9.53           H  
ATOM   4456  HA  ALA A 283      71.638  21.195   9.395  1.00  9.53           H  
ATOM   4457 1HB  ALA A 283      73.882  20.276   9.816  1.00  9.53           H  
ATOM   4458 2HB  ALA A 283      72.612  19.187  10.424  1.00  9.53           H  
ATOM   4459 3HB  ALA A 283      73.447  18.812   8.900  1.00  9.53           H  
ATOM   4460  N   GLY A 284      72.803  20.229   6.448  1.00  9.98           N  
ATOM   4461  CA  GLY A 284      73.392  20.696   5.197  1.00  9.98           C  
ATOM   4462  C   GLY A 284      72.604  21.847   4.589  1.00  9.98           C  
ATOM   4463  O   GLY A 284      73.178  22.771   4.011  1.00  9.98           O  
ATOM   4464  H   GLY A 284      72.543  19.245   6.503  1.00  9.98           H  
ATOM   4465 1HA  GLY A 284      74.420  21.006   5.377  1.00  9.98           H  
ATOM   4466 2HA  GLY A 284      73.424  19.864   4.494  1.00  9.98           H  
ATOM   4467  N   LEU A 285      71.286  21.798   4.744  1.00 10.50           N  
ATOM   4468  CA  LEU A 285      70.412  22.845   4.246  1.00 10.50           C  
ATOM   4469  C   LEU A 285      70.274  24.012   5.239  1.00 10.50           C  
ATOM   4470  O   LEU A 285      70.053  25.155   4.831  1.00 10.50           O  
ATOM   4471  CB  LEU A 285      69.044  22.242   3.932  1.00 10.50           C  
ATOM   4472  CG  LEU A 285      69.007  21.217   2.806  1.00 10.50           C  
ATOM   4473  CD1 LEU A 285      67.614  20.623   2.728  1.00 10.50           C  
ATOM   4474  CD2 LEU A 285      69.389  21.895   1.494  1.00 10.50           C  
ATOM   4475  H   LEU A 285      70.874  20.976   5.190  1.00 10.50           H  
ATOM   4476  HA  LEU A 285      70.838  23.232   3.323  1.00 10.50           H  
ATOM   4477 1HB  LEU A 285      68.696  21.730   4.828  1.00 10.50           H  
ATOM   4478 2HB  LEU A 285      68.355  23.040   3.683  1.00 10.50           H  
ATOM   4479  HG  LEU A 285      69.710  20.410   3.019  1.00 10.50           H  
ATOM   4480 1HD1 LEU A 285      67.575  19.882   1.929  1.00 10.50           H  
ATOM   4481 2HD1 LEU A 285      67.374  20.144   3.680  1.00 10.50           H  
ATOM   4482 3HD1 LEU A 285      66.889  21.411   2.523  1.00 10.50           H  
ATOM   4483 1HD2 LEU A 285      69.362  21.166   0.683  1.00 10.50           H  
ATOM   4484 2HD2 LEU A 285      68.683  22.702   1.274  1.00 10.50           H  
ATOM   4485 3HD2 LEU A 285      70.395  22.308   1.578  1.00 10.50           H  
ATOM   4486  N   THR A 286      70.391  23.723   6.539  1.00 11.04           N  
ATOM   4487  CA  THR A 286      70.226  24.724   7.590  1.00 11.04           C  
ATOM   4488  C   THR A 286      71.330  25.770   7.649  1.00 11.04           C  
ATOM   4489  O   THR A 286      71.038  26.964   7.769  1.00 11.04           O  
ATOM   4490  CB  THR A 286      70.167  24.047   8.972  1.00 11.04           C  
ATOM   4491  OG1 THR A 286      69.074  23.149   9.012  1.00 11.04           O  
ATOM   4492  CG2 THR A 286      70.002  25.059  10.086  1.00 11.04           C  
ATOM   4493  H   THR A 286      70.557  22.758   6.817  1.00 11.04           H  
ATOM   4494  HA  THR A 286      69.299  25.252   7.406  1.00 11.04           H  
ATOM   4495  HB  THR A 286      71.090  23.496   9.131  1.00 11.04           H  
ATOM   4496  HG1 THR A 286      69.223  22.449   8.342  1.00 11.04           H  
ATOM   4497 1HG2 THR A 286      69.974  24.535  11.041  1.00 11.04           H  
ATOM   4498 2HG2 THR A 286      70.842  25.752  10.077  1.00 11.04           H  
ATOM   4499 3HG2 THR A 286      69.086  25.604   9.960  1.00 11.04           H  
ATOM   4500  N   ALA A 287      72.590  25.332   7.596  1.00 11.52           N  
ATOM   4501  CA  ALA A 287      73.707  26.270   7.722  1.00 11.52           C  
ATOM   4502  C   ALA A 287      75.047  25.618   7.397  1.00 11.52           C  
ATOM   4503  O   ALA A 287      75.822  26.182   6.622  1.00 11.52           O  
ATOM   4504  OXT ALA A 287      75.504  24.826   8.221  1.00 11.52           O  
ATOM   4505  CB  ALA A 287      73.762  26.841   9.138  1.00 11.52           C  
ATOM   4506  H   ALA A 287      72.762  24.328   7.490  1.00 11.52           H  
ATOM   4507  HA  ALA A 287      73.547  27.080   7.011  1.00 11.52           H  
ATOM   4508 1HB  ALA A 287      74.583  27.555   9.205  1.00 11.52           H  
ATOM   4509 2HB  ALA A 287      72.834  27.349   9.386  1.00 11.52           H  
ATOM   4510 3HB  ALA A 287      73.927  26.030   9.846  1.00 11.52           H  
TER    4511
ENDMDL
