# Supplementary material for: Pan-kinome of Legionella expanded by a bioinformatics survey
Source: Sci Rep. 2022 Dec 16;12:21782. doi: 10.1038/s41598-022-26109-x (PMC9758233; doi:10.1038/s41598-022-26109-x)
Supplement: Supplementary file 9 — Supplementary Information 9. [file 41598_2022_26109_MOESM9_ESM.zip › S15 - Data - 3D structure models of novel kinases/pdb - whole proteins - RoseTTAFold/Lani_2844.pdb]

ATOM      1  N   MET A   1      -0.216   0.983  -1.666  1.00  9.32           N  
ATOM      2  CA  MET A   1       0.308   0.003  -0.722  1.00  9.32           C  
ATOM      3  C   MET A   1       0.872   0.638   0.552  1.00  9.32           C  
ATOM      4  O   MET A   1       0.216   0.655   1.599  1.00  9.32           O  
ATOM      5  CB  MET A   1       1.399  -0.841  -1.378  1.00  9.32           C  
ATOM      6  CG  MET A   1       1.991  -1.927  -0.472  1.00  9.32           C  
ATOM      7  SD  MET A   1       3.413  -2.730  -1.205  1.00  9.32           S  
ATOM      8  CE  MET A   1       4.616  -1.410  -1.019  1.00  9.32           C  
ATOM      9 1H   MET A   1      -0.152   0.607  -2.602  1.00  9.32           H  
ATOM     10 2H   MET A   1      -1.184   1.176  -1.453  1.00  9.32           H  
ATOM     11 3H   MET A   1       0.319   1.835  -1.613  1.00  9.32           H  
ATOM     12  HA  MET A   1      -0.511  -0.653  -0.425  1.00  9.32           H  
ATOM     13 1HB  MET A   1       0.982  -1.345  -2.248  1.00  9.32           H  
ATOM     14 2HB  MET A   1       2.207  -0.209  -1.734  1.00  9.32           H  
ATOM     15 1HG  MET A   1       2.290  -1.513   0.485  1.00  9.32           H  
ATOM     16 2HG  MET A   1       1.231  -2.685  -0.285  1.00  9.32           H  
ATOM     17 1HE  MET A   1       5.574  -1.732  -1.426  1.00  9.32           H  
ATOM     18 2HE  MET A   1       4.270  -0.526  -1.554  1.00  9.32           H  
ATOM     19 3HE  MET A   1       4.731  -1.172   0.039  1.00  9.32           H  
ATOM     20  N   ALA A   2       2.089   1.186   0.461  1.00  8.91           N  
ATOM     21  CA  ALA A   2       2.779   1.725   1.636  1.00  8.91           C  
ATOM     22  C   ALA A   2       1.986   2.812   2.352  1.00  8.91           C  
ATOM     23  O   ALA A   2       1.993   2.867   3.582  1.00  8.91           O  
ATOM     24  CB  ALA A   2       4.127   2.280   1.223  1.00  8.91           C  
ATOM     25  H   ALA A   2       2.586   1.182  -0.416  1.00  8.91           H  
ATOM     26  HA  ALA A   2       2.932   0.904   2.338  1.00  8.91           H  
ATOM     27 1HB  ALA A   2       4.656   2.644   2.104  1.00  8.91           H  
ATOM     28 2HB  ALA A   2       4.713   1.494   0.747  1.00  8.91           H  
ATOM     29 3HB  ALA A   2       3.985   3.102   0.524  1.00  8.91           H  
ATOM     30  N   LEU A   3       1.273   3.651   1.606  1.00  8.46           N  
ATOM     31  CA  LEU A   3       0.488   4.693   2.249  1.00  8.46           C  
ATOM     32  C   LEU A   3      -0.643   4.107   3.086  1.00  8.46           C  
ATOM     33  O   LEU A   3      -1.032   4.690   4.093  1.00  8.46           O  
ATOM     34  CB  LEU A   3      -0.070   5.681   1.226  1.00  8.46           C  
ATOM     35  CG  LEU A   3       0.974   6.572   0.545  1.00  8.46           C  
ATOM     36  CD1 LEU A   3       0.298   7.402  -0.534  1.00  8.46           C  
ATOM     37  CD2 LEU A   3       1.634   7.467   1.598  1.00  8.46           C  
ATOM     38  H   LEU A   3       1.289   3.577   0.603  1.00  8.46           H  
ATOM     39  HA  LEU A   3       1.149   5.247   2.912  1.00  8.46           H  
ATOM     40 1HB  LEU A   3      -0.591   5.122   0.451  1.00  8.46           H  
ATOM     41 2HB  LEU A   3      -0.792   6.330   1.726  1.00  8.46           H  
ATOM     42  HG  LEU A   3       1.733   5.950   0.069  1.00  8.46           H  
ATOM     43 1HD1 LEU A   3       1.038   8.032  -1.027  1.00  8.46           H  
ATOM     44 2HD1 LEU A   3      -0.160   6.739  -1.268  1.00  8.46           H  
ATOM     45 3HD1 LEU A   3      -0.469   8.029  -0.082  1.00  8.46           H  
ATOM     46 1HD2 LEU A   3       2.377   8.101   1.115  1.00  8.46           H  
ATOM     47 2HD2 LEU A   3       0.883   8.091   2.073  1.00  8.46           H  
ATOM     48 3HD2 LEU A   3       2.115   6.843   2.352  1.00  8.46           H  
ATOM     49  N   SER A   4      -1.199   2.961   2.684  1.00  8.01           N  
ATOM     50  CA  SER A   4      -2.287   2.386   3.459  1.00  8.01           C  
ATOM     51  C   SER A   4      -1.708   1.914   4.779  1.00  8.01           C  
ATOM     52  O   SER A   4      -2.313   2.074   5.847  1.00  8.01           O  
ATOM     53  CB  SER A   4      -2.945   1.243   2.710  1.00  8.01           C  
ATOM     54  OG  SER A   4      -3.595   1.708   1.556  1.00  8.01           O  
ATOM     55  H   SER A   4      -0.828   2.448   1.895  1.00  8.01           H  
ATOM     56  HA  SER A   4      -3.032   3.159   3.658  1.00  8.01           H  
ATOM     57 1HB  SER A   4      -2.192   0.507   2.436  1.00  8.01           H  
ATOM     58 2HB  SER A   4      -3.662   0.748   3.362  1.00  8.01           H  
ATOM     59  HG  SER A   4      -4.293   2.292   1.867  1.00  8.01           H  
ATOM     60  N   LYS A   5      -0.507   1.332   4.705  1.00  7.62           N  
ATOM     61  CA  LYS A   5       0.148   0.861   5.914  1.00  7.62           C  
ATOM     62  C   LYS A   5       0.404   2.056   6.836  1.00  7.62           C  
ATOM     63  O   LYS A   5       0.172   1.972   8.037  1.00  7.62           O  
ATOM     64  CB  LYS A   5       1.452   0.131   5.606  1.00  7.62           C  
ATOM     65  CG  LYS A   5       2.096  -0.533   6.835  1.00  7.62           C  
ATOM     66  CD  LYS A   5       3.378  -1.262   6.469  1.00  7.62           C  
ATOM     67  CE  LYS A   5       4.025  -1.916   7.690  1.00  7.62           C  
ATOM     68  NZ  LYS A   5       5.283  -2.633   7.325  1.00  7.62           N  
ATOM     69  H   LYS A   5      -0.067   1.217   3.789  1.00  7.62           H  
ATOM     70  HA  LYS A   5      -0.520   0.173   6.430  1.00  7.62           H  
ATOM     71 1HB  LYS A   5       1.272  -0.634   4.851  1.00  7.62           H  
ATOM     72 2HB  LYS A   5       2.172   0.837   5.190  1.00  7.62           H  
ATOM     73 1HG  LYS A   5       2.293   0.193   7.607  1.00  7.62           H  
ATOM     74 2HG  LYS A   5       1.394  -1.260   7.241  1.00  7.62           H  
ATOM     75 1HD  LYS A   5       3.164  -2.027   5.723  1.00  7.62           H  
ATOM     76 2HD  LYS A   5       4.084  -0.549   6.043  1.00  7.62           H  
ATOM     77 1HE  LYS A   5       4.255  -1.149   8.434  1.00  7.62           H  
ATOM     78 2HE  LYS A   5       3.327  -2.630   8.123  1.00  7.62           H  
ATOM     79 1HZ  LYS A   5       5.687  -3.066   8.149  1.00  7.62           H  
ATOM     80 2HZ  LYS A   5       5.081  -3.345   6.645  1.00  7.62           H  
ATOM     81 3HZ  LYS A   5       5.943  -1.963   6.929  1.00  7.62           H  
ATOM     82  N   LEU A   6       0.854   3.181   6.256  1.00  7.29           N  
ATOM     83  CA  LEU A   6       1.143   4.403   7.012  1.00  7.29           C  
ATOM     84  C   LEU A   6      -0.122   4.937   7.681  1.00  7.29           C  
ATOM     85  O   LEU A   6      -0.114   5.236   8.875  1.00  7.29           O  
ATOM     86  CB  LEU A   6       1.791   5.458   6.086  1.00  7.29           C  
ATOM     87  CG  LEU A   6       2.171   6.837   6.708  1.00  7.29           C  
ATOM     88  CD1 LEU A   6       3.160   6.639   7.834  1.00  7.29           C  
ATOM     89  CD2 LEU A   6       2.804   7.723   5.641  1.00  7.29           C  
ATOM     90  H   LEU A   6       1.040   3.170   5.253  1.00  7.29           H  
ATOM     91  HA  LEU A   6       1.846   4.166   7.796  1.00  7.29           H  
ATOM     92 1HB  LEU A   6       2.686   5.025   5.643  1.00  7.29           H  
ATOM     93 2HB  LEU A   6       1.089   5.665   5.285  1.00  7.29           H  
ATOM     94  HG  LEU A   6       1.279   7.317   7.098  1.00  7.29           H  
ATOM     95 1HD1 LEU A   6       3.423   7.605   8.264  1.00  7.29           H  
ATOM     96 2HD1 LEU A   6       2.702   6.033   8.588  1.00  7.29           H  
ATOM     97 3HD1 LEU A   6       4.056   6.156   7.459  1.00  7.29           H  
ATOM     98 1HD2 LEU A   6       3.066   8.694   6.082  1.00  7.29           H  
ATOM     99 2HD2 LEU A   6       3.703   7.241   5.260  1.00  7.29           H  
ATOM    100 3HD2 LEU A   6       2.106   7.871   4.827  1.00  7.29           H  
ATOM    101  N   GLU A   7      -1.228   5.009   6.929  1.00  7.02           N  
ATOM    102  CA  GLU A   7      -2.502   5.461   7.491  1.00  7.02           C  
ATOM    103  C   GLU A   7      -2.977   4.530   8.611  1.00  7.02           C  
ATOM    104  O   GLU A   7      -3.580   4.971   9.599  1.00  7.02           O  
ATOM    105  CB  GLU A   7      -3.585   5.606   6.406  1.00  7.02           C  
ATOM    106  CG  GLU A   7      -3.388   6.807   5.438  1.00  7.02           C  
ATOM    107  CD  GLU A   7      -4.480   6.938   4.382  1.00  7.02           C  
ATOM    108  OE1 GLU A   7      -5.264   6.029   4.233  1.00  7.02           O  
ATOM    109  OE2 GLU A   7      -4.535   7.966   3.742  1.00  7.02           O  
ATOM    110  H   GLU A   7      -1.180   4.759   5.944  1.00  7.02           H  
ATOM    111  HA  GLU A   7      -2.345   6.435   7.928  1.00  7.02           H  
ATOM    112 1HB  GLU A   7      -3.603   4.697   5.801  1.00  7.02           H  
ATOM    113 2HB  GLU A   7      -4.560   5.708   6.877  1.00  7.02           H  
ATOM    114 1HG  GLU A   7      -3.372   7.715   6.013  1.00  7.02           H  
ATOM    115 2HG  GLU A   7      -2.423   6.709   4.946  1.00  7.02           H  
ATOM    116  N   SER A   8      -2.676   3.232   8.494  1.00  6.75           N  
ATOM    117  CA  SER A   8      -3.067   2.239   9.488  1.00  6.75           C  
ATOM    118  C   SER A   8      -2.137   2.327  10.709  1.00  6.75           C  
ATOM    119  O   SER A   8      -1.365   1.406  11.007  1.00  6.75           O  
ATOM    120  CB  SER A   8      -3.000   0.853   8.874  1.00  6.75           C  
ATOM    121  OG  SER A   8      -3.860   0.754   7.763  1.00  6.75           O  
ATOM    122  H   SER A   8      -2.197   2.909   7.654  1.00  6.75           H  
ATOM    123  HA  SER A   8      -4.089   2.445   9.806  1.00  6.75           H  
ATOM    124 1HB  SER A   8      -1.979   0.639   8.566  1.00  6.75           H  
ATOM    125 2HB  SER A   8      -3.277   0.111   9.623  1.00  6.75           H  
ATOM    126  HG  SER A   8      -3.453   1.325   7.066  1.00  6.75           H  
ATOM    127  N   LEU A   9      -2.284   3.442  11.429  1.00  6.44           N  
ATOM    128  CA  LEU A   9      -1.465   3.875  12.557  1.00  6.44           C  
ATOM    129  C   LEU A   9      -1.349   2.849  13.659  1.00  6.44           C  
ATOM    130  O   LEU A   9      -0.300   2.719  14.286  1.00  6.44           O  
ATOM    131  CB  LEU A   9      -2.035   5.159  13.151  1.00  6.44           C  
ATOM    132  CG  LEU A   9      -1.172   5.824  14.248  1.00  6.44           C  
ATOM    133  CD1 LEU A   9       0.194   6.194  13.669  1.00  6.44           C  
ATOM    134  CD2 LEU A   9      -1.873   7.066  14.762  1.00  6.44           C  
ATOM    135  H   LEU A   9      -2.983   4.091  11.072  1.00  6.44           H  
ATOM    136  HA  LEU A   9      -0.469   4.091  12.177  1.00  6.44           H  
ATOM    137 1HB  LEU A   9      -2.200   5.850  12.351  1.00  6.44           H  
ATOM    138 2HB  LEU A   9      -3.003   4.924  13.600  1.00  6.44           H  
ATOM    139  HG  LEU A   9      -1.020   5.120  15.072  1.00  6.44           H  
ATOM    140 1HD1 LEU A   9       0.813   6.662  14.443  1.00  6.44           H  
ATOM    141 2HD1 LEU A   9       0.700   5.304  13.295  1.00  6.44           H  
ATOM    142 3HD1 LEU A   9       0.056   6.878  12.878  1.00  6.44           H  
ATOM    143 1HD2 LEU A   9      -1.257   7.529  15.539  1.00  6.44           H  
ATOM    144 2HD2 LEU A   9      -2.021   7.771  13.948  1.00  6.44           H  
ATOM    145 3HD2 LEU A   9      -2.840   6.787  15.182  1.00  6.44           H  
ATOM    146  N   ASN A  10      -2.403   2.074  13.877  1.00  6.10           N  
ATOM    147  CA  ASN A  10      -2.379   1.083  14.942  1.00  6.10           C  
ATOM    148  C   ASN A  10      -1.221   0.098  14.752  1.00  6.10           C  
ATOM    149  O   ASN A  10      -0.719  -0.462  15.731  1.00  6.10           O  
ATOM    150  CB  ASN A  10      -3.696   0.345  14.998  1.00  6.10           C  
ATOM    151  CG  ASN A  10      -4.810   1.195  15.552  1.00  6.10           C  
ATOM    152  OD1 ASN A  10      -4.573   2.216  16.212  1.00  6.10           O  
ATOM    153  ND2 ASN A  10      -6.028   0.793  15.294  1.00  6.10           N  
ATOM    154  H   ASN A  10      -3.232   2.194  13.315  1.00  6.10           H  
ATOM    155  HA  ASN A  10      -2.219   1.598  15.890  1.00  6.10           H  
ATOM    156 1HB  ASN A  10      -3.966   0.015  13.992  1.00  6.10           H  
ATOM    157 2HB  ASN A  10      -3.585  -0.548  15.613  1.00  6.10           H  
ATOM    158 1HD2 ASN A  10      -6.809   1.317  15.634  1.00  6.10           H  
ATOM    159 2HD2 ASN A  10      -6.177  -0.036  14.757  1.00  6.10           H  
ATOM    160  N   ASP A  11      -0.824  -0.138  13.494  1.00  5.68           N  
ATOM    161  CA  ASP A  11       0.285  -1.022  13.206  1.00  5.68           C  
ATOM    162  C   ASP A  11       1.538  -0.199  12.906  1.00  5.68           C  
ATOM    163  O   ASP A  11       2.639  -0.540  13.339  1.00  5.68           O  
ATOM    164  CB  ASP A  11      -0.035  -1.908  12.002  1.00  5.68           C  
ATOM    165  CG  ASP A  11      -1.222  -2.847  12.239  1.00  5.68           C  
ATOM    166  OD1 ASP A  11      -1.193  -3.583  13.196  1.00  5.68           O  
ATOM    167  OD2 ASP A  11      -2.147  -2.816  11.459  1.00  5.68           O  
ATOM    168  H   ASP A  11      -1.256   0.359  12.720  1.00  5.68           H  
ATOM    169  HA  ASP A  11       0.480  -1.648  14.077  1.00  5.68           H  
ATOM    170 1HB  ASP A  11      -0.263  -1.268  11.142  1.00  5.68           H  
ATOM    171 2HB  ASP A  11       0.840  -2.501  11.744  1.00  5.68           H  
ATOM    172  N   MET A  12       1.370   0.916  12.184  1.00  5.21           N  
ATOM    173  CA  MET A  12       2.530   1.714  11.786  1.00  5.21           C  
ATOM    174  C   MET A  12       3.263   2.412  12.924  1.00  5.21           C  
ATOM    175  O   MET A  12       4.491   2.484  12.918  1.00  5.21           O  
ATOM    176  CB  MET A  12       2.183   2.778  10.773  1.00  5.21           C  
ATOM    177  CG  MET A  12       3.422   3.460  10.332  1.00  5.21           C  
ATOM    178  SD  MET A  12       4.574   2.342   9.500  1.00  5.21           S  
ATOM    179  CE  MET A  12       4.138   2.498   7.790  1.00  5.21           C  
ATOM    180  H   MET A  12       0.436   1.178  11.867  1.00  5.21           H  
ATOM    181  HA  MET A  12       3.243   1.035  11.319  1.00  5.21           H  
ATOM    182 1HB  MET A  12       1.680   2.337   9.923  1.00  5.21           H  
ATOM    183 2HB  MET A  12       1.521   3.518  11.209  1.00  5.21           H  
ATOM    184 1HG  MET A  12       3.180   4.250   9.676  1.00  5.21           H  
ATOM    185 2HG  MET A  12       3.917   3.883  11.207  1.00  5.21           H  
ATOM    186 1HE  MET A  12       4.780   1.848   7.196  1.00  5.21           H  
ATOM    187 2HE  MET A  12       3.122   2.218   7.658  1.00  5.21           H  
ATOM    188 3HE  MET A  12       4.272   3.528   7.471  1.00  5.21           H  
ATOM    189  N   GLU A  13       2.533   2.900  13.920  1.00  4.68           N  
ATOM    190  CA  GLU A  13       3.135   3.625  15.032  1.00  4.68           C  
ATOM    191  C   GLU A  13       4.205   2.785  15.700  1.00  4.68           C  
ATOM    192  O   GLU A  13       5.256   3.281  16.107  1.00  4.68           O  
ATOM    193  CB  GLU A  13       2.062   3.974  16.076  1.00  4.68           C  
ATOM    194  CG  GLU A  13       2.542   4.809  17.242  1.00  4.68           C  
ATOM    195  CD  GLU A  13       1.440   5.194  18.214  1.00  4.68           C  
ATOM    196  OE1 GLU A  13       0.316   4.806  18.002  1.00  4.68           O  
ATOM    197  OE2 GLU A  13       1.733   5.857  19.187  1.00  4.68           O  
ATOM    198  H   GLU A  13       1.520   2.799  13.911  1.00  4.68           H  
ATOM    199  HA  GLU A  13       3.586   4.542  14.650  1.00  4.68           H  
ATOM    200 1HB  GLU A  13       1.262   4.504  15.605  1.00  4.68           H  
ATOM    201 2HB  GLU A  13       1.638   3.053  16.474  1.00  4.68           H  
ATOM    202 1HG  GLU A  13       3.305   4.243  17.775  1.00  4.68           H  
ATOM    203 2HG  GLU A  13       2.998   5.715  16.843  1.00  4.68           H  
ATOM    204  N   LEU A  14       3.932   1.489  15.782  1.00  4.17           N  
ATOM    205  CA  LEU A  14       4.783   0.545  16.463  1.00  4.17           C  
ATOM    206  C   LEU A  14       5.772  -0.192  15.557  1.00  4.17           C  
ATOM    207  O   LEU A  14       6.453  -1.118  16.010  1.00  4.17           O  
ATOM    208  CB  LEU A  14       3.873  -0.440  17.174  1.00  4.17           C  
ATOM    209  CG  LEU A  14       2.932   0.233  18.179  1.00  4.17           C  
ATOM    210  CD1 LEU A  14       2.040  -0.813  18.804  1.00  4.17           C  
ATOM    211  CD2 LEU A  14       3.757   1.006  19.213  1.00  4.17           C  
ATOM    212  H   LEU A  14       3.071   1.152  15.371  1.00  4.17           H  
ATOM    213  HA  LEU A  14       5.359   1.094  17.207  1.00  4.17           H  
ATOM    214 1HB  LEU A  14       3.263  -0.951  16.424  1.00  4.17           H  
ATOM    215 2HB  LEU A  14       4.479  -1.176  17.699  1.00  4.17           H  
ATOM    216  HG  LEU A  14       2.284   0.936  17.650  1.00  4.17           H  
ATOM    217 1HD1 LEU A  14       1.353  -0.336  19.500  1.00  4.17           H  
ATOM    218 2HD1 LEU A  14       1.467  -1.316  18.017  1.00  4.17           H  
ATOM    219 3HD1 LEU A  14       2.648  -1.543  19.335  1.00  4.17           H  
ATOM    220 1HD2 LEU A  14       3.086   1.500  19.916  1.00  4.17           H  
ATOM    221 2HD2 LEU A  14       4.408   0.316  19.752  1.00  4.17           H  
ATOM    222 3HD2 LEU A  14       4.368   1.761  18.707  1.00  4.17           H  
ATOM    223  N   GLU A  15       5.831   0.166  14.272  1.00  3.69           N  
ATOM    224  CA  GLU A  15       6.803  -0.471  13.399  1.00  3.69           C  
ATOM    225  C   GLU A  15       8.156   0.014  13.886  1.00  3.69           C  
ATOM    226  O   GLU A  15       8.286   1.156  14.295  1.00  3.69           O  
ATOM    227  CB  GLU A  15       6.604  -0.152  11.899  1.00  3.69           C  
ATOM    228  CG  GLU A  15       7.549  -1.006  10.970  1.00  3.69           C  
ATOM    229  CD  GLU A  15       7.388  -0.835   9.467  1.00  3.69           C  
ATOM    230  OE1 GLU A  15       6.561  -0.099   9.035  1.00  3.69           O  
ATOM    231  OE2 GLU A  15       8.090  -1.507   8.751  1.00  3.69           O  
ATOM    232  H   GLU A  15       5.254   0.923  13.910  1.00  3.69           H  
ATOM    233  HA  GLU A  15       6.751  -1.552  13.531  1.00  3.69           H  
ATOM    234 1HB  GLU A  15       5.566  -0.341  11.616  1.00  3.69           H  
ATOM    235 2HB  GLU A  15       6.803   0.907  11.719  1.00  3.69           H  
ATOM    236 1HG  GLU A  15       8.556  -0.766  11.200  1.00  3.69           H  
ATOM    237 2HG  GLU A  15       7.403  -2.056  11.218  1.00  3.69           H  
ATOM    238  N   ASN A  16       9.160  -0.845  13.900  1.00  3.26           N  
ATOM    239  CA  ASN A  16      10.489  -0.423  14.348  1.00  3.26           C  
ATOM    240  C   ASN A  16      11.171   0.568  13.393  1.00  3.26           C  
ATOM    241  O   ASN A  16      12.076   1.303  13.782  1.00  3.26           O  
ATOM    242  CB  ASN A  16      11.366  -1.645  14.528  1.00  3.26           C  
ATOM    243  CG  ASN A  16      10.971  -2.468  15.716  1.00  3.26           C  
ATOM    244  OD1 ASN A  16      10.361  -1.974  16.672  1.00  3.26           O  
ATOM    245  ND2 ASN A  16      11.303  -3.731  15.670  1.00  3.26           N  
ATOM    246  H   ASN A  16       9.007  -1.792  13.586  1.00  3.26           H  
ATOM    247  HA  ASN A  16      10.379   0.080  15.311  1.00  3.26           H  
ATOM    248 1HB  ASN A  16      11.327  -2.266  13.632  1.00  3.26           H  
ATOM    249 2HB  ASN A  16      12.393  -1.336  14.664  1.00  3.26           H  
ATOM    250 1HD2 ASN A  16      11.068  -4.338  16.429  1.00  3.26           H  
ATOM    251 2HD2 ASN A  16      11.797  -4.090  14.876  1.00  3.26           H  
ATOM    252  N   TRP A  17      10.784   0.507  12.117  1.00  2.88           N  
ATOM    253  CA  TRP A  17      11.352   1.260  10.985  1.00  2.88           C  
ATOM    254  C   TRP A  17      12.832   0.926  10.715  1.00  2.88           C  
ATOM    255  O   TRP A  17      13.454   1.501   9.828  1.00  2.88           O  
ATOM    256  CB  TRP A  17      11.196   2.791  11.189  1.00  2.88           C  
ATOM    257  CG  TRP A  17       9.751   3.293  11.232  1.00  2.88           C  
ATOM    258  CD1 TRP A  17       8.924   3.305  12.290  1.00  2.88           C  
ATOM    259  CD2 TRP A  17       8.997   3.876  10.148  1.00  2.88           C  
ATOM    260  NE1 TRP A  17       7.708   3.818  11.939  1.00  2.88           N  
ATOM    261  CE2 TRP A  17       7.745   4.186  10.643  1.00  2.88           C  
ATOM    262  CE3 TRP A  17       9.278   4.151   8.837  1.00  2.88           C  
ATOM    263  CZ2 TRP A  17       6.782   4.761   9.864  1.00  2.88           C  
ATOM    264  CZ3 TRP A  17       8.302   4.720   8.035  1.00  2.88           C  
ATOM    265  CH2 TRP A  17       7.088   5.015   8.538  1.00  2.88           C  
ATOM    266  H   TRP A  17      10.017  -0.112  11.915  1.00  2.88           H  
ATOM    267  HA  TRP A  17      10.782   0.987  10.098  1.00  2.88           H  
ATOM    268 1HB  TRP A  17      11.689   3.102  12.107  1.00  2.88           H  
ATOM    269 2HB  TRP A  17      11.699   3.308  10.374  1.00  2.88           H  
ATOM    270  HD1 TRP A  17       9.175   2.953  13.263  1.00  2.88           H  
ATOM    271  HE1 TRP A  17       6.905   3.899  12.559  1.00  2.88           H  
ATOM    272  HE3 TRP A  17      10.258   3.909   8.437  1.00  2.88           H  
ATOM    273  HZ2 TRP A  17       5.802   5.013  10.257  1.00  2.88           H  
ATOM    274  HZ3 TRP A  17       8.539   4.925   6.991  1.00  2.88           H  
ATOM    275  HH2 TRP A  17       6.339   5.463   7.892  1.00  2.88           H  
ATOM    276  N   GLU A  18      13.346  -0.121  11.361  1.00  2.51           N  
ATOM    277  CA  GLU A  18      14.737  -0.556  11.214  1.00  2.51           C  
ATOM    278  C   GLU A  18      14.952  -1.349   9.939  1.00  2.51           C  
ATOM    279  O   GLU A  18      16.083  -1.571   9.508  1.00  2.51           O  
ATOM    280  CB  GLU A  18      15.143  -1.407  12.419  1.00  2.51           C  
ATOM    281  CG  GLU A  18      15.169  -0.647  13.726  1.00  2.51           C  
ATOM    282  CD  GLU A  18      15.519  -1.498  14.914  1.00  2.51           C  
ATOM    283  OE1 GLU A  18      16.081  -2.552  14.741  1.00  2.51           O  
ATOM    284  OE2 GLU A  18      15.180  -1.101  16.000  1.00  2.51           O  
ATOM    285  H   GLU A  18      12.770  -0.584  12.044  1.00  2.51           H  
ATOM    286  HA  GLU A  18      15.371   0.331  11.177  1.00  2.51           H  
ATOM    287 1HB  GLU A  18      14.442  -2.238  12.528  1.00  2.51           H  
ATOM    288 2HB  GLU A  18      16.132  -1.833  12.251  1.00  2.51           H  
ATOM    289 1HG  GLU A  18      15.909   0.147  13.639  1.00  2.51           H  
ATOM    290 2HG  GLU A  18      14.211  -0.177  13.881  1.00  2.51           H  
ATOM    291  N   ASP A  19      13.848  -1.758   9.331  1.00  2.18           N  
ATOM    292  CA  ASP A  19      13.866  -2.528   8.105  1.00  2.18           C  
ATOM    293  C   ASP A  19      13.680  -1.610   6.897  1.00  2.18           C  
ATOM    294  O   ASP A  19      13.559  -2.078   5.763  1.00  2.18           O  
ATOM    295  CB  ASP A  19      12.762  -3.586   8.143  1.00  2.18           C  
ATOM    296  CG  ASP A  19      12.991  -4.649   9.230  1.00  2.18           C  
ATOM    297  OD1 ASP A  19      14.102  -5.094   9.382  1.00  2.18           O  
ATOM    298  OD2 ASP A  19      12.050  -4.983   9.909  1.00  2.18           O  
ATOM    299  H   ASP A  19      12.962  -1.523   9.748  1.00  2.18           H  
ATOM    300  HA  ASP A  19      14.832  -3.025   8.015  1.00  2.18           H  
ATOM    301 1HB  ASP A  19      11.800  -3.100   8.316  1.00  2.18           H  
ATOM    302 2HB  ASP A  19      12.706  -4.086   7.176  1.00  2.18           H  
ATOM    303  N   ILE A  20      13.649  -0.297   7.145  1.00  1.88           N  
ATOM    304  CA  ILE A  20      13.483   0.688   6.093  1.00  1.88           C  
ATOM    305  C   ILE A  20      14.766   1.488   5.932  1.00  1.88           C  
ATOM    306  O   ILE A  20      15.306   2.018   6.894  1.00  1.88           O  
ATOM    307  CB  ILE A  20      12.276   1.593   6.418  1.00  1.88           C  
ATOM    308  CG1 ILE A  20      11.000   0.698   6.467  1.00  1.88           C  
ATOM    309  CG2 ILE A  20      12.146   2.743   5.399  1.00  1.88           C  
ATOM    310  CD1 ILE A  20       9.785   1.356   7.024  1.00  1.88           C  
ATOM    311  H   ILE A  20      13.749   0.060   8.096  1.00  1.88           H  
ATOM    312  HA  ILE A  20      13.281   0.175   5.156  1.00  1.88           H  
ATOM    313  HB  ILE A  20      12.410   2.015   7.412  1.00  1.88           H  
ATOM    314 1HG1 ILE A  20      10.775   0.370   5.453  1.00  1.88           H  
ATOM    315 2HG1 ILE A  20      11.199  -0.177   7.077  1.00  1.88           H  
ATOM    316 1HG2 ILE A  20      11.294   3.368   5.661  1.00  1.88           H  
ATOM    317 2HG2 ILE A  20      13.056   3.348   5.413  1.00  1.88           H  
ATOM    318 3HG2 ILE A  20      12.003   2.331   4.402  1.00  1.88           H  
ATOM    319 1HD1 ILE A  20       8.947   0.654   7.015  1.00  1.88           H  
ATOM    320 2HD1 ILE A  20       9.984   1.647   8.036  1.00  1.88           H  
ATOM    321 3HD1 ILE A  20       9.533   2.228   6.427  1.00  1.88           H  
ATOM    322  N   GLU A  21      15.305   1.515   4.727  1.00  1.62           N  
ATOM    323  CA  GLU A  21      16.534   2.259   4.493  1.00  1.62           C  
ATOM    324  C   GLU A  21      16.307   3.752   4.706  1.00  1.62           C  
ATOM    325  O   GLU A  21      15.333   4.302   4.192  1.00  1.62           O  
ATOM    326  CB  GLU A  21      17.046   1.991   3.075  1.00  1.62           C  
ATOM    327  CG  GLU A  21      18.385   2.629   2.741  1.00  1.62           C  
ATOM    328  CD  GLU A  21      18.861   2.298   1.345  1.00  1.62           C  
ATOM    329  OE1 GLU A  21      18.128   1.666   0.617  1.00  1.62           O  
ATOM    330  OE2 GLU A  21      19.958   2.675   1.010  1.00  1.62           O  
ATOM    331  H   GLU A  21      14.847   1.036   3.966  1.00  1.62           H  
ATOM    332  HA  GLU A  21      17.286   1.923   5.208  1.00  1.62           H  
ATOM    333 1HB  GLU A  21      17.144   0.918   2.921  1.00  1.62           H  
ATOM    334 2HB  GLU A  21      16.323   2.354   2.358  1.00  1.62           H  
ATOM    335 1HG  GLU A  21      18.291   3.713   2.831  1.00  1.62           H  
ATOM    336 2HG  GLU A  21      19.126   2.295   3.465  1.00  1.62           H  
ATOM    337  N   TRP A  22      17.216   4.420   5.428  1.00  1.43           N  
ATOM    338  CA  TRP A  22      17.127   5.877   5.589  1.00  1.43           C  
ATOM    339  C   TRP A  22      18.470   6.577   5.315  1.00  1.43           C  
ATOM    340  O   TRP A  22      19.527   6.095   5.734  1.00  1.43           O  
ATOM    341  CB  TRP A  22      16.630   6.266   6.995  1.00  1.43           C  
ATOM    342  CG  TRP A  22      15.207   5.878   7.299  1.00  1.43           C  
ATOM    343  CD1 TRP A  22      14.777   4.754   7.903  1.00  1.43           C  
ATOM    344  CD2 TRP A  22      14.023   6.623   6.968  1.00  1.43           C  
ATOM    345  NE1 TRP A  22      13.415   4.741   7.965  1.00  1.43           N  
ATOM    346  CE2 TRP A  22      12.939   5.874   7.378  1.00  1.43           C  
ATOM    347  CE3 TRP A  22      13.808   7.822   6.365  1.00  1.43           C  
ATOM    348  CZ2 TRP A  22      11.647   6.300   7.169  1.00  1.43           C  
ATOM    349  CZ3 TRP A  22      12.519   8.250   6.151  1.00  1.43           C  
ATOM    350  CH2 TRP A  22      11.463   7.501   6.534  1.00  1.43           C  
ATOM    351  H   TRP A  22      17.980   3.917   5.854  1.00  1.43           H  
ATOM    352  HA  TRP A  22      16.406   6.247   4.869  1.00  1.43           H  
ATOM    353 1HB  TRP A  22      17.269   5.797   7.739  1.00  1.43           H  
ATOM    354 2HB  TRP A  22      16.727   7.307   7.121  1.00  1.43           H  
ATOM    355  HD1 TRP A  22      15.421   3.967   8.283  1.00  1.43           H  
ATOM    356  HE1 TRP A  22      12.883   3.984   8.372  1.00  1.43           H  
ATOM    357  HE3 TRP A  22      14.649   8.414   6.051  1.00  1.43           H  
ATOM    358  HZ2 TRP A  22      10.814   5.742   7.463  1.00  1.43           H  
ATOM    359  HZ3 TRP A  22      12.374   9.206   5.657  1.00  1.43           H  
ATOM    360  HH2 TRP A  22      10.454   7.870   6.344  1.00  1.43           H  
ATOM    361  N   THR A  23      18.409   7.744   4.669  1.00  1.32           N  
ATOM    362  CA  THR A  23      19.577   8.584   4.382  1.00  1.32           C  
ATOM    363  C   THR A  23      19.428   9.959   5.019  1.00  1.32           C  
ATOM    364  O   THR A  23      18.409  10.619   4.845  1.00  1.32           O  
ATOM    365  CB  THR A  23      19.759   8.749   2.862  1.00  1.32           C  
ATOM    366  OG1 THR A  23      19.972   7.466   2.267  1.00  1.32           O  
ATOM    367  CG2 THR A  23      20.932   9.661   2.551  1.00  1.32           C  
ATOM    368  H   THR A  23      17.500   8.042   4.329  1.00  1.32           H  
ATOM    369  HA  THR A  23      20.464   8.108   4.798  1.00  1.32           H  
ATOM    370  HB  THR A  23      18.850   9.184   2.439  1.00  1.32           H  
ATOM    371  HG1 THR A  23      20.629   6.982   2.775  1.00  1.32           H  
ATOM    372 1HG2 THR A  23      21.036   9.763   1.472  1.00  1.32           H  
ATOM    373 2HG2 THR A  23      20.763  10.646   2.990  1.00  1.32           H  
ATOM    374 3HG2 THR A  23      21.845   9.235   2.963  1.00  1.32           H  
ATOM    375  N   LYS A  24      20.422  10.412   5.773  1.00  1.30           N  
ATOM    376  CA  LYS A  24      20.245  11.710   6.425  1.00  1.30           C  
ATOM    377  C   LYS A  24      20.222  12.850   5.409  1.00  1.30           C  
ATOM    378  O   LYS A  24      21.100  12.939   4.550  1.00  1.30           O  
ATOM    379  CB  LYS A  24      21.316  11.948   7.493  1.00  1.30           C  
ATOM    380  CG  LYS A  24      21.032  13.187   8.347  1.00  1.30           C  
ATOM    381  CD  LYS A  24      21.996  13.325   9.517  1.00  1.30           C  
ATOM    382  CE  LYS A  24      21.601  14.509  10.404  1.00  1.30           C  
ATOM    383  NZ  LYS A  24      22.516  14.676  11.572  1.00  1.30           N  
ATOM    384  H   LYS A  24      21.266   9.872   5.903  1.00  1.30           H  
ATOM    385  HA  LYS A  24      19.286  11.721   6.931  1.00  1.30           H  
ATOM    386 1HB  LYS A  24      21.396  11.089   8.143  1.00  1.30           H  
ATOM    387 2HB  LYS A  24      22.281  12.089   7.013  1.00  1.30           H  
ATOM    388 1HG  LYS A  24      21.105  14.082   7.729  1.00  1.30           H  
ATOM    389 2HG  LYS A  24      20.010  13.126   8.736  1.00  1.30           H  
ATOM    390 1HD  LYS A  24      21.968  12.412  10.118  1.00  1.30           H  
ATOM    391 2HD  LYS A  24      23.008  13.473   9.146  1.00  1.30           H  
ATOM    392 1HE  LYS A  24      21.615  15.420   9.810  1.00  1.30           H  
ATOM    393 2HE  LYS A  24      20.588  14.347  10.774  1.00  1.30           H  
ATOM    394 1HZ  LYS A  24      22.210  15.465  12.132  1.00  1.30           H  
ATOM    395 2HZ  LYS A  24      22.507  13.836  12.142  1.00  1.30           H  
ATOM    396 3HZ  LYS A  24      23.449  14.841  11.242  1.00  1.30           H  
ATOM    397  N   LEU A  25      19.233  13.735   5.539  1.00  1.38           N  
ATOM    398  CA  LEU A  25      19.105  14.923   4.699  1.00  1.38           C  
ATOM    399  C   LEU A  25      19.619  16.158   5.427  1.00  1.38           C  
ATOM    400  O   LEU A  25      20.219  17.053   4.828  1.00  1.38           O  
ATOM    401  CB  LEU A  25      17.637  15.204   4.345  1.00  1.38           C  
ATOM    402  CG  LEU A  25      16.880  14.159   3.550  1.00  1.38           C  
ATOM    403  CD1 LEU A  25      15.406  14.660   3.376  1.00  1.38           C  
ATOM    404  CD2 LEU A  25      17.593  13.941   2.212  1.00  1.38           C  
ATOM    405  H   LEU A  25      18.545  13.580   6.263  1.00  1.38           H  
ATOM    406  HA  LEU A  25      19.687  14.780   3.790  1.00  1.38           H  
ATOM    407 1HB  LEU A  25      17.095  15.347   5.279  1.00  1.38           H  
ATOM    408 2HB  LEU A  25      17.594  16.137   3.787  1.00  1.38           H  
ATOM    409  HG  LEU A  25      16.858  13.221   4.099  1.00  1.38           H  
ATOM    410 1HD1 LEU A  25      14.808  13.963   2.821  1.00  1.38           H  
ATOM    411 2HD1 LEU A  25      14.955  14.800   4.349  1.00  1.38           H  
ATOM    412 3HD1 LEU A  25      15.415  15.610   2.844  1.00  1.38           H  
ATOM    413 1HD2 LEU A  25      17.082  13.206   1.615  1.00  1.38           H  
ATOM    414 2HD2 LEU A  25      17.625  14.882   1.664  1.00  1.38           H  
ATOM    415 3HD2 LEU A  25      18.613  13.597   2.405  1.00  1.38           H  
ATOM    416  N   GLY A  26      19.363  16.202   6.732  1.00  1.54           N  
ATOM    417  CA  GLY A  26      19.701  17.363   7.545  1.00  1.54           C  
ATOM    418  C   GLY A  26      19.099  17.235   8.934  1.00  1.54           C  
ATOM    419  O   GLY A  26      19.069  16.142   9.503  1.00  1.54           O  
ATOM    420  H   GLY A  26      18.864  15.420   7.152  1.00  1.54           H  
ATOM    421 1HA  GLY A  26      20.785  17.456   7.618  1.00  1.54           H  
ATOM    422 2HA  GLY A  26      19.330  18.267   7.064  1.00  1.54           H  
ATOM    423  N   GLY A  27      18.696  18.364   9.512  1.00  1.76           N  
ATOM    424  CA  GLY A  27      18.150  18.391  10.867  1.00  1.76           C  
ATOM    425  C   GLY A  27      17.848  19.812  11.337  1.00  1.76           C  
ATOM    426  O   GLY A  27      18.160  20.788  10.649  1.00  1.76           O  
ATOM    427  H   GLY A  27      18.756  19.229   8.995  1.00  1.76           H  
ATOM    428 1HA  GLY A  27      17.245  17.794  10.914  1.00  1.76           H  
ATOM    429 2HA  GLY A  27      18.859  17.930  11.554  1.00  1.76           H  
ATOM    430  N   GLY A  28      17.216  19.904  12.503  1.00  1.96           N  
ATOM    431  CA  GLY A  28      16.845  21.164  13.137  1.00  1.96           C  
ATOM    432  C   GLY A  28      17.509  21.280  14.504  1.00  1.96           C  
ATOM    433  O   GLY A  28      18.432  20.532  14.818  1.00  1.96           O  
ATOM    434  H   GLY A  28      17.009  19.036  12.987  1.00  1.96           H  
ATOM    435 1HA  GLY A  28      17.145  22.000  12.505  1.00  1.96           H  
ATOM    436 2HA  GLY A  28      15.762  21.207  13.248  1.00  1.96           H  
ATOM    437  N   ALA A  29      17.040  22.217  15.330  1.00  2.07           N  
ATOM    438  CA  ALA A  29      17.625  22.433  16.659  1.00  2.07           C  
ATOM    439  C   ALA A  29      17.514  21.218  17.584  1.00  2.07           C  
ATOM    440  O   ALA A  29      18.396  20.988  18.406  1.00  2.07           O  
ATOM    441  CB  ALA A  29      16.957  23.620  17.330  1.00  2.07           C  
ATOM    442  H   ALA A  29      16.276  22.803  15.026  1.00  2.07           H  
ATOM    443  HA  ALA A  29      18.684  22.652  16.524  1.00  2.07           H  
ATOM    444 1HB  ALA A  29      17.424  23.796  18.300  1.00  2.07           H  
ATOM    445 2HB  ALA A  29      17.071  24.505  16.707  1.00  2.07           H  
ATOM    446 3HB  ALA A  29      15.904  23.414  17.470  1.00  2.07           H  
ATOM    447  N   TYR A  30      16.403  20.483  17.483  1.00  2.06           N  
ATOM    448  CA  TYR A  30      16.137  19.347  18.366  1.00  2.06           C  
ATOM    449  C   TYR A  30      15.812  18.038  17.665  1.00  2.06           C  
ATOM    450  O   TYR A  30      15.239  17.137  18.290  1.00  2.06           O  
ATOM    451  CB  TYR A  30      14.980  19.687  19.294  1.00  2.06           C  
ATOM    452  CG  TYR A  30      15.247  20.838  20.200  1.00  2.06           C  
ATOM    453  CD1 TYR A  30      14.831  22.098  19.843  1.00  2.06           C  
ATOM    454  CD2 TYR A  30      15.902  20.635  21.389  1.00  2.06           C  
ATOM    455  CE1 TYR A  30      15.087  23.167  20.673  1.00  2.06           C  
ATOM    456  CE2 TYR A  30      16.161  21.693  22.226  1.00  2.06           C  
ATOM    457  CZ  TYR A  30      15.759  22.959  21.871  1.00  2.06           C  
ATOM    458  OH  TYR A  30      16.018  24.027  22.703  1.00  2.06           O  
ATOM    459  H   TYR A  30      15.726  20.722  16.776  1.00  2.06           H  
ATOM    460  HA  TYR A  30      17.027  19.173  18.957  1.00  2.06           H  
ATOM    461 1HB  TYR A  30      14.103  19.920  18.692  1.00  2.06           H  
ATOM    462 2HB  TYR A  30      14.743  18.817  19.909  1.00  2.06           H  
ATOM    463  HD1 TYR A  30      14.305  22.250  18.900  1.00  2.06           H  
ATOM    464  HD2 TYR A  30      16.211  19.635  21.666  1.00  2.06           H  
ATOM    465  HE1 TYR A  30      14.762  24.167  20.389  1.00  2.06           H  
ATOM    466  HE2 TYR A  30      16.680  21.528  23.172  1.00  2.06           H  
ATOM    467  HH  TYR A  30      16.453  23.711  23.500  1.00  2.06           H  
ATOM    468  N   ASN A  31      16.130  17.932  16.379  1.00  1.95           N  
ATOM    469  CA  ASN A  31      15.800  16.723  15.622  1.00  1.95           C  
ATOM    470  C   ASN A  31      16.635  16.464  14.361  1.00  1.95           C  
ATOM    471  O   ASN A  31      17.122  17.387  13.712  1.00  1.95           O  
ATOM    472  CB  ASN A  31      14.325  16.778  15.261  1.00  1.95           C  
ATOM    473  CG  ASN A  31      13.979  18.081  14.570  1.00  1.95           C  
ATOM    474  OD1 ASN A  31      14.321  18.330  13.402  1.00  1.95           O  
ATOM    475  ND2 ASN A  31      13.264  18.941  15.288  1.00  1.95           N  
ATOM    476  H   ASN A  31      16.625  18.693  15.935  1.00  1.95           H  
ATOM    477  HA  ASN A  31      15.965  15.875  16.285  1.00  1.95           H  
ATOM    478 1HB  ASN A  31      14.087  15.949  14.593  1.00  1.95           H  
ATOM    479 2HB  ASN A  31      13.715  16.664  16.154  1.00  1.95           H  
ATOM    480 1HD2 ASN A  31      12.993  19.816  14.891  1.00  1.95           H  
ATOM    481 2HD2 ASN A  31      12.942  18.715  16.228  1.00  1.95           H  
ATOM    482  N   ASP A  32      16.718  15.197  13.951  1.00  1.80           N  
ATOM    483  CA  ASP A  32      17.365  14.853  12.676  1.00  1.80           C  
ATOM    484  C   ASP A  32      16.337  14.593  11.595  1.00  1.80           C  
ATOM    485  O   ASP A  32      15.246  14.122  11.897  1.00  1.80           O  
ATOM    486  CB  ASP A  32      18.219  13.598  12.754  1.00  1.80           C  
ATOM    487  CG  ASP A  32      19.484  13.642  13.522  1.00  1.80           C  
ATOM    488  OD1 ASP A  32      19.972  14.710  13.841  1.00  1.80           O  
ATOM    489  OD2 ASP A  32      20.039  12.577  13.712  1.00  1.80           O  
ATOM    490  H   ASP A  32      16.290  14.476  14.534  1.00  1.80           H  
ATOM    491  HA  ASP A  32      17.992  15.685  12.359  1.00  1.80           H  
ATOM    492 1HB  ASP A  32      17.605  12.826  13.208  1.00  1.80           H  
ATOM    493 2HB  ASP A  32      18.453  13.291  11.739  1.00  1.80           H  
ATOM    494  N   VAL A  33      16.700  14.826  10.335  1.00  1.70           N  
ATOM    495  CA  VAL A  33      15.806  14.518   9.219  1.00  1.70           C  
ATOM    496  C   VAL A  33      16.423  13.560   8.197  1.00  1.70           C  
ATOM    497  O   VAL A  33      17.507  13.821   7.661  1.00  1.70           O  
ATOM    498  CB  VAL A  33      15.389  15.807   8.501  1.00  1.70           C  
ATOM    499  CG1 VAL A  33      14.517  15.465   7.344  1.00  1.70           C  
ATOM    500  CG2 VAL A  33      14.646  16.703   9.458  1.00  1.70           C  
ATOM    501  H   VAL A  33      17.612  15.233  10.144  1.00  1.70           H  
ATOM    502  HA  VAL A  33      14.910  14.050   9.619  1.00  1.70           H  
ATOM    503  HB  VAL A  33      16.273  16.315   8.120  1.00  1.70           H  
ATOM    504 1HG1 VAL A  33      14.216  16.371   6.822  1.00  1.70           H  
ATOM    505 2HG1 VAL A  33      15.053  14.817   6.663  1.00  1.70           H  
ATOM    506 3HG1 VAL A  33      13.640  14.950   7.725  1.00  1.70           H  
ATOM    507 1HG2 VAL A  33      14.345  17.616   8.945  1.00  1.70           H  
ATOM    508 2HG2 VAL A  33      13.769  16.175   9.810  1.00  1.70           H  
ATOM    509 3HG2 VAL A  33      15.266  16.958  10.300  1.00  1.70           H  
ATOM    510  N   TYR A  34      15.701  12.470   7.905  1.00  1.67           N  
ATOM    511  CA  TYR A  34      16.146  11.443   6.961  1.00  1.67           C  
ATOM    512  C   TYR A  34      15.160  11.180   5.814  1.00  1.67           C  
ATOM    513  O   TYR A  34      13.959  11.357   5.981  1.00  1.67           O  
ATOM    514  CB  TYR A  34      16.332  10.137   7.717  1.00  1.67           C  
ATOM    515  CG  TYR A  34      17.357  10.150   8.815  1.00  1.67           C  
ATOM    516  CD1 TYR A  34      17.012  10.666  10.024  1.00  1.67           C  
ATOM    517  CD2 TYR A  34      18.610   9.601   8.642  1.00  1.67           C  
ATOM    518  CE1 TYR A  34      17.903  10.670  11.061  1.00  1.67           C  
ATOM    519  CE2 TYR A  34      19.523   9.612   9.689  1.00  1.67           C  
ATOM    520  CZ  TYR A  34      19.166  10.163  10.906  1.00  1.67           C  
ATOM    521  OH  TYR A  34      20.069  10.187  11.976  1.00  1.67           O  
ATOM    522  H   TYR A  34      14.825  12.327   8.410  1.00  1.67           H  
ATOM    523  HA  TYR A  34      17.078  11.764   6.518  1.00  1.67           H  
ATOM    524 1HB  TYR A  34      15.377   9.809   8.136  1.00  1.67           H  
ATOM    525 2HB  TYR A  34      16.640   9.415   6.990  1.00  1.67           H  
ATOM    526  HD1 TYR A  34      16.012  11.080  10.163  1.00  1.67           H  
ATOM    527  HD2 TYR A  34      18.881   9.164   7.689  1.00  1.67           H  
ATOM    528  HE1 TYR A  34      17.606  11.074  12.005  1.00  1.67           H  
ATOM    529  HE2 TYR A  34      20.518   9.185   9.549  1.00  1.67           H  
ATOM    530  HH  TYR A  34      19.883  10.957  12.584  1.00  1.67           H  
ATOM    531  N   ARG A  35      15.663  10.707   4.663  1.00  1.70           N  
ATOM    532  CA  ARG A  35      14.824  10.301   3.520  1.00  1.70           C  
ATOM    533  C   ARG A  35      14.847   8.777   3.370  1.00  1.70           C  
ATOM    534  O   ARG A  35      15.897   8.155   3.520  1.00  1.70           O  
ATOM    535  CB  ARG A  35      15.289  10.940   2.235  1.00  1.70           C  
ATOM    536  CG  ARG A  35      14.401  10.740   1.035  1.00  1.70           C  
ATOM    537  CD  ARG A  35      14.924  11.501  -0.141  1.00  1.70           C  
ATOM    538  NE  ARG A  35      14.050  11.409  -1.306  1.00  1.70           N  
ATOM    539  CZ  ARG A  35      14.357  11.814  -2.540  1.00  1.70           C  
ATOM    540  NH1 ARG A  35      15.528  12.350  -2.811  1.00  1.70           N  
ATOM    541  NH2 ARG A  35      13.448  11.657  -3.474  1.00  1.70           N  
ATOM    542  H   ARG A  35      16.669  10.616   4.583  1.00  1.70           H  
ATOM    543  HA  ARG A  35      13.802  10.618   3.707  1.00  1.70           H  
ATOM    544 1HB  ARG A  35      15.364  11.962   2.381  1.00  1.70           H  
ATOM    545 2HB  ARG A  35      16.285  10.569   1.984  1.00  1.70           H  
ATOM    546 1HG  ARG A  35      14.368   9.683   0.788  1.00  1.70           H  
ATOM    547 2HG  ARG A  35      13.390  11.092   1.262  1.00  1.70           H  
ATOM    548 1HD  ARG A  35      15.037  12.544   0.124  1.00  1.70           H  
ATOM    549 2HD  ARG A  35      15.892  11.098  -0.417  1.00  1.70           H  
ATOM    550  HE  ARG A  35      13.108  11.007  -1.199  1.00  1.70           H  
ATOM    551 1HH1 ARG A  35      16.214  12.463  -2.078  1.00  1.70           H  
ATOM    552 2HH1 ARG A  35      15.737  12.651  -3.750  1.00  1.70           H  
ATOM    553 1HH2 ARG A  35      12.546  11.232  -3.198  1.00  1.70           H  
ATOM    554 2HH2 ARG A  35      13.625  11.948  -4.421  1.00  1.70           H  
ATOM    555  N   SER A  36      13.690   8.175   3.124  1.00  1.77           N  
ATOM    556  CA  SER A  36      13.547   6.718   3.063  1.00  1.77           C  
ATOM    557  C   SER A  36      14.088   6.080   1.810  1.00  1.77           C  
ATOM    558  O   SER A  36      14.347   6.752   0.802  1.00  1.77           O  
ATOM    559  CB  SER A  36      12.091   6.308   3.092  1.00  1.77           C  
ATOM    560  OG  SER A  36      11.474   6.592   1.858  1.00  1.77           O  
ATOM    561  H   SER A  36      12.864   8.750   3.021  1.00  1.77           H  
ATOM    562  HA  SER A  36      14.060   6.295   3.921  1.00  1.77           H  
ATOM    563 1HB  SER A  36      12.011   5.247   3.314  1.00  1.77           H  
ATOM    564 2HB  SER A  36      11.581   6.841   3.866  1.00  1.77           H  
ATOM    565  HG  SER A  36      11.826   5.902   1.237  1.00  1.77           H  
ATOM    566  N   GLY A  37      14.166   4.758   1.853  1.00  1.83           N  
ATOM    567  CA  GLY A  37      14.516   3.985   0.687  1.00  1.83           C  
ATOM    568  C   GLY A  37      13.493   4.328  -0.375  1.00  1.83           C  
ATOM    569  O   GLY A  37      12.387   4.806  -0.062  1.00  1.83           O  
ATOM    570  H   GLY A  37      14.038   4.292   2.749  1.00  1.83           H  
ATOM    571 1HA  GLY A  37      15.526   4.233   0.358  1.00  1.83           H  
ATOM    572 2HA  GLY A  37      14.481   2.921   0.916  1.00  1.83           H  
ATOM    573  N   ASP A  38      13.915   4.215  -1.629  1.00  1.84           N  
ATOM    574  CA  ASP A  38      13.129   4.559  -2.816  1.00  1.84           C  
ATOM    575  C   ASP A  38      12.808   6.060  -2.908  1.00  1.84           C  
ATOM    576  O   ASP A  38      12.175   6.502  -3.866  1.00  1.84           O  
ATOM    577  CB  ASP A  38      11.818   3.767  -2.861  1.00  1.84           C  
ATOM    578  CG  ASP A  38      12.034   2.249  -2.952  1.00  1.84           C  
ATOM    579  OD1 ASP A  38      12.900   1.830  -3.685  1.00  1.84           O  
ATOM    580  OD2 ASP A  38      11.325   1.530  -2.289  1.00  1.84           O  
ATOM    581  H   ASP A  38      14.842   3.839  -1.777  1.00  1.84           H  
ATOM    582  HA  ASP A  38      13.714   4.290  -3.697  1.00  1.84           H  
ATOM    583 1HB  ASP A  38      11.202   3.987  -1.994  1.00  1.84           H  
ATOM    584 2HB  ASP A  38      11.251   4.079  -3.735  1.00  1.84           H  
ATOM    585  N   GLY A  39      13.281   6.852  -1.939  1.00  1.79           N  
ATOM    586  CA  GLY A  39      13.141   8.289  -1.941  1.00  1.79           C  
ATOM    587  C   GLY A  39      11.727   8.792  -1.632  1.00  1.79           C  
ATOM    588  O   GLY A  39      11.445   9.970  -1.880  1.00  1.79           O  
ATOM    589  H   GLY A  39      13.773   6.458  -1.139  1.00  1.79           H  
ATOM    590 1HA  GLY A  39      13.833   8.684  -1.207  1.00  1.79           H  
ATOM    591 2HA  GLY A  39      13.459   8.669  -2.909  1.00  1.79           H  
ATOM    592  N   LYS A  40      10.848   7.918  -1.123  1.00  1.70           N  
ATOM    593  CA  LYS A  40       9.433   8.282  -0.931  1.00  1.70           C  
ATOM    594  C   LYS A  40       9.031   9.126   0.294  1.00  1.70           C  
ATOM    595  O   LYS A  40       8.180  10.015   0.157  1.00  1.70           O  
ATOM    596  CB  LYS A  40       8.594   7.014  -0.933  1.00  1.70           C  
ATOM    597  CG  LYS A  40       8.532   6.313  -2.283  1.00  1.70           C  
ATOM    598  CD  LYS A  40       7.676   5.059  -2.219  1.00  1.70           C  
ATOM    599  CE  LYS A  40       7.638   4.349  -3.564  1.00  1.70           C  
ATOM    600  NZ  LYS A  40       6.820   3.111  -3.512  1.00  1.70           N  
ATOM    601  H   LYS A  40      11.179   6.975  -0.892  1.00  1.70           H  
ATOM    602  HA  LYS A  40       9.139   8.861  -1.807  1.00  1.70           H  
ATOM    603 1HB  LYS A  40       8.992   6.314  -0.195  1.00  1.70           H  
ATOM    604 2HB  LYS A  40       7.575   7.257  -0.635  1.00  1.70           H  
ATOM    605 1HG  LYS A  40       8.116   6.993  -3.025  1.00  1.70           H  
ATOM    606 2HG  LYS A  40       9.544   6.041  -2.593  1.00  1.70           H  
ATOM    607 1HD  LYS A  40       8.092   4.380  -1.470  1.00  1.70           H  
ATOM    608 2HD  LYS A  40       6.661   5.324  -1.921  1.00  1.70           H  
ATOM    609 1HE  LYS A  40       7.220   5.021  -4.312  1.00  1.70           H  
ATOM    610 2HE  LYS A  40       8.656   4.085  -3.854  1.00  1.70           H  
ATOM    611 1HZ  LYS A  40       6.823   2.667  -4.419  1.00  1.70           H  
ATOM    612 2HZ  LYS A  40       7.212   2.478  -2.826  1.00  1.70           H  
ATOM    613 3HZ  LYS A  40       5.873   3.345  -3.255  1.00  1.70           H  
ATOM    614  N   HIS A  41       9.620   8.874   1.469  1.00  1.59           N  
ATOM    615  CA  HIS A  41       9.203   9.579   2.693  1.00  1.59           C  
ATOM    616  C   HIS A  41      10.337  10.228   3.471  1.00  1.59           C  
ATOM    617  O   HIS A  41      11.511   9.884   3.337  1.00  1.59           O  
ATOM    618  CB  HIS A  41       8.410   8.655   3.649  1.00  1.59           C  
ATOM    619  CG  HIS A  41       7.063   8.216   3.106  1.00  1.59           C  
ATOM    620  ND1 HIS A  41       6.919   7.185   2.195  1.00  1.59           N  
ATOM    621  CD2 HIS A  41       5.812   8.685   3.337  1.00  1.59           C  
ATOM    622  CE1 HIS A  41       5.640   7.047   1.891  1.00  1.59           C  
ATOM    623  NE2 HIS A  41       4.955   7.945   2.566  1.00  1.59           N  
ATOM    624  H   HIS A  41      10.325   8.143   1.532  1.00  1.59           H  
ATOM    625  HA  HIS A  41       8.529  10.385   2.420  1.00  1.59           H  
ATOM    626 1HB  HIS A  41       9.005   7.765   3.868  1.00  1.59           H  
ATOM    627 2HB  HIS A  41       8.241   9.175   4.591  1.00  1.59           H  
ATOM    628  HD2 HIS A  41       5.536   9.498   4.000  1.00  1.59           H  
ATOM    629  HE1 HIS A  41       5.221   6.321   1.195  1.00  1.59           H  
ATOM    630  HE2 HIS A  41       3.954   8.073   2.516  1.00  1.59           H  
ATOM    631  N   VAL A  42       9.963  11.190   4.299  1.00  1.50           N  
ATOM    632  CA  VAL A  42      10.873  11.892   5.186  1.00  1.50           C  
ATOM    633  C   VAL A  42      10.522  11.669   6.638  1.00  1.50           C  
ATOM    634  O   VAL A  42       9.353  11.730   7.010  1.00  1.50           O  
ATOM    635  CB  VAL A  42      10.874  13.385   4.879  1.00  1.50           C  
ATOM    636  CG1 VAL A  42      11.735  14.126   5.853  1.00  1.50           C  
ATOM    637  CG2 VAL A  42      11.407  13.556   3.550  1.00  1.50           C  
ATOM    638  H   VAL A  42       8.984  11.442   4.320  1.00  1.50           H  
ATOM    639  HA  VAL A  42      11.870  11.515   5.005  1.00  1.50           H  
ATOM    640  HB  VAL A  42       9.870  13.774   4.935  1.00  1.50           H  
ATOM    641 1HG1 VAL A  42      11.742  15.186   5.602  1.00  1.50           H  
ATOM    642 2HG1 VAL A  42      11.346  14.001   6.863  1.00  1.50           H  
ATOM    643 3HG1 VAL A  42      12.749  13.728   5.796  1.00  1.50           H  
ATOM    644 1HG2 VAL A  42      11.418  14.614   3.295  1.00  1.50           H  
ATOM    645 2HG2 VAL A  42      12.422  13.156   3.523  1.00  1.50           H  
ATOM    646 3HG2 VAL A  42      10.789  13.016   2.860  1.00  1.50           H  
ATOM    647  N   PHE A  43      11.534  11.359   7.444  1.00  1.45           N  
ATOM    648  CA  PHE A  43      11.357  11.082   8.863  1.00  1.45           C  
ATOM    649  C   PHE A  43      12.169  12.012   9.747  1.00  1.45           C  
ATOM    650  O   PHE A  43      13.399  12.061   9.652  1.00  1.45           O  
ATOM    651  CB  PHE A  43      11.675   9.612   9.121  1.00  1.45           C  
ATOM    652  CG  PHE A  43      11.485   9.031  10.492  1.00  1.45           C  
ATOM    653  CD1 PHE A  43      10.647   9.593  11.446  1.00  1.45           C  
ATOM    654  CD2 PHE A  43      12.087   7.811  10.781  1.00  1.45           C  
ATOM    655  CE1 PHE A  43      10.442   8.964  12.648  1.00  1.45           C  
ATOM    656  CE2 PHE A  43      11.882   7.191  11.982  1.00  1.45           C  
ATOM    657  CZ  PHE A  43      11.057   7.771  12.920  1.00  1.45           C  
ATOM    658  H   PHE A  43      12.466  11.332   7.039  1.00  1.45           H  
ATOM    659  HA  PHE A  43      10.312  11.219   9.097  1.00  1.45           H  
ATOM    660 1HB  PHE A  43      11.023   9.073   8.503  1.00  1.45           H  
ATOM    661 2HB  PHE A  43      12.694   9.399   8.804  1.00  1.45           H  
ATOM    662  HD1 PHE A  43      10.142  10.529  11.233  1.00  1.45           H  
ATOM    663  HD2 PHE A  43      12.728   7.344  10.028  1.00  1.45           H  
ATOM    664  HE1 PHE A  43       9.786   9.403  13.377  1.00  1.45           H  
ATOM    665  HE2 PHE A  43      12.365   6.238  12.188  1.00  1.45           H  
ATOM    666  HZ  PHE A  43      10.885   7.286  13.874  1.00  1.45           H  
ATOM    667  N   LYS A  44      11.456  12.817  10.539  1.00  1.47           N  
ATOM    668  CA  LYS A  44      12.058  13.763  11.469  1.00  1.47           C  
ATOM    669  C   LYS A  44      12.056  13.149  12.875  1.00  1.47           C  
ATOM    670  O   LYS A  44      10.986  12.818  13.394  1.00  1.47           O  
ATOM    671  CB  LYS A  44      11.322  15.103  11.425  1.00  1.47           C  
ATOM    672  CG  LYS A  44      11.913  16.154  12.357  1.00  1.47           C  
ATOM    673  CD  LYS A  44      11.200  17.522  12.262  1.00  1.47           C  
ATOM    674  CE  LYS A  44      11.598  18.265  10.991  1.00  1.47           C  
ATOM    675  NZ  LYS A  44      11.165  19.699  11.004  1.00  1.47           N  
ATOM    676  H   LYS A  44      10.442  12.734  10.508  1.00  1.47           H  
ATOM    677  HA  LYS A  44      13.078  13.933  11.168  1.00  1.47           H  
ATOM    678 1HB  LYS A  44      11.358  15.502  10.411  1.00  1.47           H  
ATOM    679 2HB  LYS A  44      10.280  14.954  11.681  1.00  1.47           H  
ATOM    680 1HG  LYS A  44      11.853  15.797  13.384  1.00  1.47           H  
ATOM    681 2HG  LYS A  44      12.969  16.284  12.112  1.00  1.47           H  
ATOM    682 1HD  LYS A  44      10.127  17.366  12.247  1.00  1.47           H  
ATOM    683 2HD  LYS A  44      11.438  18.137  13.124  1.00  1.47           H  
ATOM    684 1HE  LYS A  44      12.675  18.231  10.885  1.00  1.47           H  
ATOM    685 2HE  LYS A  44      11.139  17.766  10.136  1.00  1.47           H  
ATOM    686 1HZ  LYS A  44      11.446  20.171  10.127  1.00  1.47           H  
ATOM    687 2HZ  LYS A  44      10.173  19.789  11.093  1.00  1.47           H  
ATOM    688 3HZ  LYS A  44      11.596  20.182  11.769  1.00  1.47           H  
ATOM    689  N   ILE A  45      13.242  12.976  13.480  1.00  1.57           N  
ATOM    690  CA  ILE A  45      13.381  12.279  14.773  1.00  1.57           C  
ATOM    691  C   ILE A  45      13.984  13.125  15.884  1.00  1.57           C  
ATOM    692  O   ILE A  45      15.056  13.718  15.728  1.00  1.57           O  
ATOM    693  CB  ILE A  45      14.248  11.018  14.639  1.00  1.57           C  
ATOM    694  CG1 ILE A  45      13.704  10.162  13.569  1.00  1.57           C  
ATOM    695  CG2 ILE A  45      14.254  10.229  15.967  1.00  1.57           C  
ATOM    696  CD1 ILE A  45      14.407  10.388  12.281  1.00  1.57           C  
ATOM    697  H   ILE A  45      14.071  13.315  12.998  1.00  1.57           H  
ATOM    698  HA  ILE A  45      12.388  11.971  15.100  1.00  1.57           H  
ATOM    699  HB  ILE A  45      15.266  11.298  14.367  1.00  1.57           H  
ATOM    700 1HG1 ILE A  45      13.797   9.112  13.845  1.00  1.57           H  
ATOM    701 2HG1 ILE A  45      12.663  10.394  13.441  1.00  1.57           H  
ATOM    702 1HG2 ILE A  45      14.858   9.342  15.849  1.00  1.57           H  
ATOM    703 2HG2 ILE A  45      14.669  10.834  16.773  1.00  1.57           H  
ATOM    704 3HG2 ILE A  45      13.232   9.941  16.227  1.00  1.57           H  
ATOM    705 1HD1 ILE A  45      13.997   9.769  11.506  1.00  1.57           H  
ATOM    706 2HD1 ILE A  45      14.317  11.432  11.989  1.00  1.57           H  
ATOM    707 3HD1 ILE A  45      15.443  10.141  12.418  1.00  1.57           H  
ATOM    708  N   GLN A  46      13.300  13.152  17.017  1.00  1.78           N  
ATOM    709  CA  GLN A  46      13.684  13.911  18.206  1.00  1.78           C  
ATOM    710  C   GLN A  46      15.081  13.567  18.782  1.00  1.78           C  
ATOM    711  O   GLN A  46      15.472  12.404  18.816  1.00  1.78           O  
ATOM    712  CB  GLN A  46      12.638  13.649  19.274  1.00  1.78           C  
ATOM    713  CG  GLN A  46      12.628  12.249  19.772  1.00  1.78           C  
ATOM    714  CD  GLN A  46      13.591  12.165  20.835  1.00  1.78           C  
ATOM    715  OE1 GLN A  46      13.637  13.132  21.608  1.00  1.78           O  
ATOM    716  NE2 GLN A  46      14.375  11.103  20.920  1.00  1.78           N  
ATOM    717  H   GLN A  46      12.431  12.609  17.072  1.00  1.78           H  
ATOM    718  HA  GLN A  46      13.680  14.969  17.950  1.00  1.78           H  
ATOM    719 1HB  GLN A  46      12.862  14.267  20.118  1.00  1.78           H  
ATOM    720 2HB  GLN A  46      11.642  13.884  18.904  1.00  1.78           H  
ATOM    721 1HG  GLN A  46      11.641  12.004  20.159  1.00  1.78           H  
ATOM    722 2HG  GLN A  46      12.912  11.560  18.970  1.00  1.78           H  
ATOM    723 1HE2 GLN A  46      15.060  11.020  21.638  1.00  1.78           H  
ATOM    724 2HE2 GLN A  46      14.309  10.347  20.243  1.00  1.78           H  
ATOM    725  N   HIS A  47      15.812  14.588  19.270  1.00  2.15           N  
ATOM    726  CA  HIS A  47      17.145  14.422  19.896  1.00  2.15           C  
ATOM    727  C   HIS A  47      17.229  14.117  21.412  1.00  2.15           C  
ATOM    728  O   HIS A  47      18.335  14.061  21.965  1.00  2.15           O  
ATOM    729  CB  HIS A  47      18.020  15.664  19.698  1.00  2.15           C  
ATOM    730  CG  HIS A  47      18.581  15.890  18.340  1.00  2.15           C  
ATOM    731  ND1 HIS A  47      19.233  17.058  18.007  1.00  2.15           N  
ATOM    732  CD2 HIS A  47      18.645  15.104  17.246  1.00  2.15           C  
ATOM    733  CE1 HIS A  47      19.659  16.985  16.762  1.00  2.15           C  
ATOM    734  NE2 HIS A  47      19.327  15.810  16.284  1.00  2.15           N  
ATOM    735  H   HIS A  47      15.445  15.529  19.162  1.00  2.15           H  
ATOM    736  HA  HIS A  47      17.642  13.596  19.391  1.00  2.15           H  
ATOM    737 1HB  HIS A  47      17.433  16.544  19.961  1.00  2.15           H  
ATOM    738 2HB  HIS A  47      18.855  15.624  20.398  1.00  2.15           H  
ATOM    739  HD2 HIS A  47      18.244  14.094  17.141  1.00  2.15           H  
ATOM    740  HE1 HIS A  47      20.205  17.761  16.224  1.00  2.15           H  
ATOM    741  HE2 HIS A  47      19.543  15.463  15.335  1.00  2.15           H  
ATOM    742  N   ALA A  48      16.117  13.914  22.109  1.00  2.69           N  
ATOM    743  CA  ALA A  48      16.179  13.598  23.537  1.00  2.69           C  
ATOM    744  C   ALA A  48      16.997  14.596  24.370  1.00  2.69           C  
ATOM    745  O   ALA A  48      16.476  15.618  24.817  1.00  2.69           O  
ATOM    746  CB  ALA A  48      16.726  12.187  23.737  1.00  2.69           C  
ATOM    747  H   ALA A  48      15.207  13.932  21.670  1.00  2.69           H  
ATOM    748  HA  ALA A  48      15.156  13.625  23.919  1.00  2.69           H  
ATOM    749 1HB  ALA A  48      16.715  11.944  24.797  1.00  2.69           H  
ATOM    750 2HB  ALA A  48      16.101  11.489  23.205  1.00  2.69           H  
ATOM    751 3HB  ALA A  48      17.736  12.094  23.365  1.00  2.69           H  
ATOM    752  N   GLU A  49      18.255  14.251  24.624  1.00  3.44           N  
ATOM    753  CA  GLU A  49      19.184  14.881  25.571  1.00  3.44           C  
ATOM    754  C   GLU A  49      19.161  16.403  25.665  1.00  3.44           C  
ATOM    755  O   GLU A  49      19.350  16.952  26.749  1.00  3.44           O  
ATOM    756  CB  GLU A  49      20.609  14.448  25.227  1.00  3.44           C  
ATOM    757  CG  GLU A  49      21.678  14.990  26.169  1.00  3.44           C  
ATOM    758  CD  GLU A  49      23.072  14.494  25.847  1.00  3.44           C  
ATOM    759  OE1 GLU A  49      23.222  13.754  24.902  1.00  3.44           O  
ATOM    760  OE2 GLU A  49      23.986  14.858  26.551  1.00  3.44           O  
ATOM    761  H   GLU A  49      18.604  13.481  24.074  1.00  3.44           H  
ATOM    762  HA  GLU A  49      18.945  14.494  26.561  1.00  3.44           H  
ATOM    763 1HB  GLU A  49      20.670  13.360  25.236  1.00  3.44           H  
ATOM    764 2HB  GLU A  49      20.853  14.781  24.216  1.00  3.44           H  
ATOM    765 1HG  GLU A  49      21.670  16.078  26.111  1.00  3.44           H  
ATOM    766 2HG  GLU A  49      21.423  14.707  27.190  1.00  3.44           H  
ATOM    767  N   LEU A  50      18.944  17.091  24.564  1.00  4.35           N  
ATOM    768  CA  LEU A  50      18.972  18.548  24.569  1.00  4.35           C  
ATOM    769  C   LEU A  50      17.923  19.168  25.501  1.00  4.35           C  
ATOM    770  O   LEU A  50      18.123  20.273  26.014  1.00  4.35           O  
ATOM    771  CB  LEU A  50      18.725  19.052  23.163  1.00  4.35           C  
ATOM    772  CG  LEU A  50      19.813  18.766  22.169  1.00  4.35           C  
ATOM    773  CD1 LEU A  50      19.337  19.186  20.813  1.00  4.35           C  
ATOM    774  CD2 LEU A  50      21.062  19.509  22.574  1.00  4.35           C  
ATOM    775  H   LEU A  50      18.763  16.590  23.705  1.00  4.35           H  
ATOM    776  HA  LEU A  50      19.958  18.868  24.901  1.00  4.35           H  
ATOM    777 1HB  LEU A  50      17.814  18.584  22.798  1.00  4.35           H  
ATOM    778 2HB  LEU A  50      18.576  20.126  23.200  1.00  4.35           H  
ATOM    779  HG  LEU A  50      20.020  17.693  22.141  1.00  4.35           H  
ATOM    780 1HD1 LEU A  50      20.102  18.983  20.064  1.00  4.35           H  
ATOM    781 2HD1 LEU A  50      18.448  18.630  20.573  1.00  4.35           H  
ATOM    782 3HD1 LEU A  50      19.111  20.252  20.816  1.00  4.35           H  
ATOM    783 1HD2 LEU A  50      21.855  19.309  21.852  1.00  4.35           H  
ATOM    784 2HD2 LEU A  50      20.852  20.579  22.596  1.00  4.35           H  
ATOM    785 3HD2 LEU A  50      21.379  19.178  23.564  1.00  4.35           H  
ATOM    786  N   ASP A  51      16.778  18.501  25.662  1.00  5.31           N  
ATOM    787  CA  ASP A  51      15.726  18.998  26.542  1.00  5.31           C  
ATOM    788  C   ASP A  51      14.939  17.866  27.212  1.00  5.31           C  
ATOM    789  O   ASP A  51      13.987  18.109  27.958  1.00  5.31           O  
ATOM    790  CB  ASP A  51      14.863  20.054  25.836  1.00  5.31           C  
ATOM    791  CG  ASP A  51      14.227  19.602  24.566  1.00  5.31           C  
ATOM    792  OD1 ASP A  51      14.465  18.506  24.156  1.00  5.31           O  
ATOM    793  OD2 ASP A  51      13.493  20.378  24.002  1.00  5.31           O  
ATOM    794  H   ASP A  51      16.664  17.582  25.233  1.00  5.31           H  
ATOM    795  HA  ASP A  51      16.216  19.537  27.353  1.00  5.31           H  
ATOM    796 1HB  ASP A  51      14.072  20.370  26.514  1.00  5.31           H  
ATOM    797 2HB  ASP A  51      15.475  20.933  25.623  1.00  5.31           H  
ATOM    798  N   ASP A  52      15.449  16.647  27.013  1.00  6.11           N  
ATOM    799  CA  ASP A  52      14.991  15.376  27.587  1.00  6.11           C  
ATOM    800  C   ASP A  52      13.709  14.813  26.952  1.00  6.11           C  
ATOM    801  O   ASP A  52      12.833  15.537  26.471  1.00  6.11           O  
ATOM    802  CB  ASP A  52      14.827  15.522  29.121  1.00  6.11           C  
ATOM    803  CG  ASP A  52      14.668  14.192  29.924  1.00  6.11           C  
ATOM    804  OD1 ASP A  52      14.394  13.169  29.335  1.00  6.11           O  
ATOM    805  OD2 ASP A  52      14.800  14.235  31.117  1.00  6.11           O  
ATOM    806  H   ASP A  52      16.214  16.588  26.346  1.00  6.11           H  
ATOM    807  HA  ASP A  52      15.784  14.646  27.414  1.00  6.11           H  
ATOM    808 1HB  ASP A  52      15.682  16.067  29.521  1.00  6.11           H  
ATOM    809 2HB  ASP A  52      13.941  16.118  29.331  1.00  6.11           H  
ATOM    810  N   LEU A  53      13.579  13.484  27.024  1.00  6.58           N  
ATOM    811  CA  LEU A  53      12.410  12.733  26.559  1.00  6.58           C  
ATOM    812  C   LEU A  53      11.232  13.074  27.439  1.00  6.58           C  
ATOM    813  O   LEU A  53      10.073  13.007  27.042  1.00  6.58           O  
ATOM    814  CB  LEU A  53      12.674  11.232  26.594  1.00  6.58           C  
ATOM    815  CG  LEU A  53      13.675  10.741  25.580  1.00  6.58           C  
ATOM    816  CD1 LEU A  53      13.988   9.284  25.827  1.00  6.58           C  
ATOM    817  CD2 LEU A  53      13.082  10.927  24.198  1.00  6.58           C  
ATOM    818  H   LEU A  53      14.315  12.986  27.518  1.00  6.58           H  
ATOM    819  HA  LEU A  53      12.190  13.026  25.536  1.00  6.58           H  
ATOM    820 1HB  LEU A  53      13.045  10.974  27.590  1.00  6.58           H  
ATOM    821 2HB  LEU A  53      11.735  10.708  26.427  1.00  6.58           H  
ATOM    822  HG  LEU A  53      14.594  11.308  25.668  1.00  6.58           H  
ATOM    823 1HD1 LEU A  53      14.710   8.937  25.088  1.00  6.58           H  
ATOM    824 2HD1 LEU A  53      14.409   9.170  26.827  1.00  6.58           H  
ATOM    825 3HD1 LEU A  53      13.075   8.694  25.747  1.00  6.58           H  
ATOM    826 1HD2 LEU A  53      13.789  10.574  23.466  1.00  6.58           H  
ATOM    827 2HD2 LEU A  53      12.161  10.355  24.115  1.00  6.58           H  
ATOM    828 3HD2 LEU A  53      12.869  11.985  24.024  1.00  6.58           H  
ATOM    829  N   ALA A  54      11.555  13.476  28.649  1.00  6.67           N  
ATOM    830  CA  ALA A  54      10.583  13.912  29.627  1.00  6.67           C  
ATOM    831  C   ALA A  54       9.770  15.114  29.128  1.00  6.67           C  
ATOM    832  O   ALA A  54       8.666  15.352  29.631  1.00  6.67           O  
ATOM    833  CB  ALA A  54      11.279  14.294  30.920  1.00  6.67           C  
ATOM    834  H   ALA A  54      12.551  13.458  28.900  1.00  6.67           H  
ATOM    835  HA  ALA A  54       9.898  13.084  29.811  1.00  6.67           H  
ATOM    836 1HB  ALA A  54      10.547  14.591  31.661  1.00  6.67           H  
ATOM    837 2HB  ALA A  54      11.849  13.441  31.293  1.00  6.67           H  
ATOM    838 3HB  ALA A  54      11.958  15.124  30.731  1.00  6.67           H  
ATOM    839  N   ARG A  55      10.331  15.924  28.209  1.00  6.39           N  
ATOM    840  CA  ARG A  55       9.631  17.120  27.757  1.00  6.39           C  
ATOM    841  C   ARG A  55       9.483  17.292  26.236  1.00  6.39           C  
ATOM    842  O   ARG A  55       8.492  17.861  25.779  1.00  6.39           O  
ATOM    843  CB  ARG A  55      10.340  18.350  28.301  1.00  6.39           C  
ATOM    844  CG  ARG A  55      10.332  18.472  29.828  1.00  6.39           C  
ATOM    845  CD  ARG A  55       8.962  18.743  30.357  1.00  6.39           C  
ATOM    846  NE  ARG A  55       8.946  18.874  31.807  1.00  6.39           N  
ATOM    847  CZ  ARG A  55       8.757  17.863  32.689  1.00  6.39           C  
ATOM    848  NH1 ARG A  55       8.553  16.623  32.284  1.00  6.39           N  
ATOM    849  NH2 ARG A  55       8.772  18.125  33.987  1.00  6.39           N  
ATOM    850  H   ARG A  55      11.235  15.701  27.797  1.00  6.39           H  
ATOM    851  HA  ARG A  55       8.627  17.094  28.180  1.00  6.39           H  
ATOM    852 1HB  ARG A  55      11.382  18.334  27.974  1.00  6.39           H  
ATOM    853 2HB  ARG A  55       9.882  19.245  27.887  1.00  6.39           H  
ATOM    854 1HG  ARG A  55      10.706  17.558  30.278  1.00  6.39           H  
ATOM    855 2HG  ARG A  55      10.977  19.301  30.120  1.00  6.39           H  
ATOM    856 1HD  ARG A  55       8.586  19.670  29.928  1.00  6.39           H  
ATOM    857 2HD  ARG A  55       8.299  17.924  30.084  1.00  6.39           H  
ATOM    858  HE  ARG A  55       9.095  19.798  32.188  1.00  6.39           H  
ATOM    859 1HH1 ARG A  55       8.534  16.377  31.281  1.00  6.39           H  
ATOM    860 2HH1 ARG A  55       8.410  15.894  32.964  1.00  6.39           H  
ATOM    861 1HH2 ARG A  55       8.924  19.070  34.311  1.00  6.39           H  
ATOM    862 2HH2 ARG A  55       8.629  17.381  34.654  1.00  6.39           H  
ATOM    863  N   TYR A  56      10.443  16.835  25.435  1.00  5.82           N  
ATOM    864  CA  TYR A  56      10.376  17.124  23.998  1.00  5.82           C  
ATOM    865  C   TYR A  56       9.248  16.449  23.190  1.00  5.82           C  
ATOM    866  O   TYR A  56       8.562  17.158  22.473  1.00  5.82           O  
ATOM    867  CB  TYR A  56      11.681  16.854  23.272  1.00  5.82           C  
ATOM    868  CG  TYR A  56      11.629  17.323  21.806  1.00  5.82           C  
ATOM    869  CD1 TYR A  56      11.809  18.671  21.496  1.00  5.82           C  
ATOM    870  CD2 TYR A  56      11.387  16.436  20.806  1.00  5.82           C  
ATOM    871  CE1 TYR A  56      11.760  19.100  20.182  1.00  5.82           C  
ATOM    872  CE2 TYR A  56      11.352  16.862  19.484  1.00  5.82           C  
ATOM    873  CZ  TYR A  56      11.537  18.178  19.166  1.00  5.82           C  
ATOM    874  OH  TYR A  56      11.478  18.587  17.837  1.00  5.82           O  
ATOM    875  H   TYR A  56      11.255  16.347  25.815  1.00  5.82           H  
ATOM    876  HA  TYR A  56      10.208  18.200  23.909  1.00  5.82           H  
ATOM    877 1HB  TYR A  56      12.474  17.375  23.769  1.00  5.82           H  
ATOM    878 2HB  TYR A  56      11.937  15.802  23.284  1.00  5.82           H  
ATOM    879  HD1 TYR A  56      11.993  19.393  22.296  1.00  5.82           H  
ATOM    880  HD2 TYR A  56      11.226  15.390  21.056  1.00  5.82           H  
ATOM    881  HE1 TYR A  56      11.903  20.156  19.951  1.00  5.82           H  
ATOM    882  HE2 TYR A  56      11.163  16.146  18.687  1.00  5.82           H  
ATOM    883  HH  TYR A  56      11.305  17.823  17.278  1.00  5.82           H  
ATOM    884  N   PRO A  57       8.989  15.118  23.296  1.00  5.09           N  
ATOM    885  CA  PRO A  57       8.101  14.313  22.442  1.00  5.09           C  
ATOM    886  C   PRO A  57       6.737  14.931  22.129  1.00  5.09           C  
ATOM    887  O   PRO A  57       6.149  14.625  21.087  1.00  5.09           O  
ATOM    888  CB  PRO A  57       7.969  13.019  23.239  1.00  5.09           C  
ATOM    889  CG  PRO A  57       9.255  12.919  23.983  1.00  5.09           C  
ATOM    890  CD  PRO A  57       9.574  14.330  24.387  1.00  5.09           C  
ATOM    891  HA  PRO A  57       8.637  14.104  21.501  1.00  5.09           H  
ATOM    892 1HB  PRO A  57       7.093  13.075  23.904  1.00  5.09           H  
ATOM    893 2HB  PRO A  57       7.813  12.177  22.564  1.00  5.09           H  
ATOM    894 1HG  PRO A  57       9.141  12.248  24.849  1.00  5.09           H  
ATOM    895 2HG  PRO A  57      10.039  12.480  23.347  1.00  5.09           H  
ATOM    896 1HD  PRO A  57       9.072  14.554  25.341  1.00  5.09           H  
ATOM    897 2HD  PRO A  57      10.647  14.428  24.444  1.00  5.09           H  
ATOM    898  N   ASP A  58       6.208  15.777  23.010  1.00  4.33           N  
ATOM    899  CA  ASP A  58       4.919  16.402  22.741  1.00  4.33           C  
ATOM    900  C   ASP A  58       5.009  17.234  21.457  1.00  4.33           C  
ATOM    901  O   ASP A  58       4.018  17.419  20.753  1.00  4.33           O  
ATOM    902  CB  ASP A  58       4.502  17.316  23.891  1.00  4.33           C  
ATOM    903  CG  ASP A  58       4.087  16.570  25.172  1.00  4.33           C  
ATOM    904  OD1 ASP A  58       3.908  15.374  25.126  1.00  4.33           O  
ATOM    905  OD2 ASP A  58       3.937  17.218  26.184  1.00  4.33           O  
ATOM    906  H   ASP A  58       6.703  16.015  23.856  1.00  4.33           H  
ATOM    907  HA  ASP A  58       4.167  15.624  22.602  1.00  4.33           H  
ATOM    908 1HB  ASP A  58       5.338  17.978  24.134  1.00  4.33           H  
ATOM    909 2HB  ASP A  58       3.675  17.946  23.569  1.00  4.33           H  
ATOM    910  N   VAL A  59       6.207  17.738  21.169  1.00  3.62           N  
ATOM    911  CA  VAL A  59       6.474  18.579  20.023  1.00  3.62           C  
ATOM    912  C   VAL A  59       6.163  17.875  18.697  1.00  3.62           C  
ATOM    913  O   VAL A  59       5.317  18.389  17.964  1.00  3.62           O  
ATOM    914  CB  VAL A  59       7.916  19.149  20.080  1.00  3.62           C  
ATOM    915  CG1 VAL A  59       8.248  19.857  18.779  1.00  3.62           C  
ATOM    916  CG2 VAL A  59       8.014  20.101  21.242  1.00  3.62           C  
ATOM    917  H   VAL A  59       6.981  17.511  21.781  1.00  3.62           H  
ATOM    918  HA  VAL A  59       5.810  19.442  20.093  1.00  3.62           H  
ATOM    919  HB  VAL A  59       8.629  18.374  20.239  1.00  3.62           H  
ATOM    920 1HG1 VAL A  59       9.257  20.260  18.836  1.00  3.62           H  
ATOM    921 2HG1 VAL A  59       8.191  19.158  17.952  1.00  3.62           H  
ATOM    922 3HG1 VAL A  59       7.542  20.669  18.615  1.00  3.62           H  
ATOM    923 1HG2 VAL A  59       9.026  20.501  21.294  1.00  3.62           H  
ATOM    924 2HG2 VAL A  59       7.304  20.913  21.108  1.00  3.62           H  
ATOM    925 3HG2 VAL A  59       7.787  19.567  22.166  1.00  3.62           H  
ATOM    926  N   PRO A  60       6.807  16.743  18.301  1.00  3.03           N  
ATOM    927  CA  PRO A  60       6.444  16.030  17.100  1.00  3.03           C  
ATOM    928  C   PRO A  60       5.015  15.521  17.144  1.00  3.03           C  
ATOM    929  O   PRO A  60       4.379  15.451  16.100  1.00  3.03           O  
ATOM    930  CB  PRO A  60       7.471  14.884  17.043  1.00  3.03           C  
ATOM    931  CG  PRO A  60       7.996  14.764  18.438  1.00  3.03           C  
ATOM    932  CD  PRO A  60       7.966  16.190  18.971  1.00  3.03           C  
ATOM    933  HA  PRO A  60       6.586  16.697  16.242  1.00  3.03           H  
ATOM    934 1HB  PRO A  60       6.975  13.958  16.703  1.00  3.03           H  
ATOM    935 2HB  PRO A  60       8.254  15.113  16.306  1.00  3.03           H  
ATOM    936 1HG  PRO A  60       7.363  14.077  19.009  1.00  3.03           H  
ATOM    937 2HG  PRO A  60       9.007  14.329  18.434  1.00  3.03           H  
ATOM    938 1HD  PRO A  60       7.893  16.193  20.032  1.00  3.03           H  
ATOM    939 2HD  PRO A  60       8.833  16.720  18.619  1.00  3.03           H  
ATOM    940  N   GLU A  61       4.429  15.278  18.321  1.00  2.58           N  
ATOM    941  CA  GLU A  61       3.033  14.861  18.257  1.00  2.58           C  
ATOM    942  C   GLU A  61       2.180  16.020  17.772  1.00  2.58           C  
ATOM    943  O   GLU A  61       1.333  15.862  16.882  1.00  2.58           O  
ATOM    944  CB  GLU A  61       2.509  14.330  19.586  1.00  2.58           C  
ATOM    945  CG  GLU A  61       1.044  13.879  19.479  1.00  2.58           C  
ATOM    946  CD  GLU A  61       0.481  13.201  20.698  1.00  2.58           C  
ATOM    947  OE1 GLU A  61       1.234  12.720  21.518  1.00  2.58           O  
ATOM    948  OE2 GLU A  61      -0.732  13.186  20.813  1.00  2.58           O  
ATOM    949  H   GLU A  61       4.930  15.313  19.215  1.00  2.58           H  
ATOM    950  HA  GLU A  61       2.935  14.070  17.525  1.00  2.58           H  
ATOM    951 1HB  GLU A  61       3.119  13.488  19.915  1.00  2.58           H  
ATOM    952 2HB  GLU A  61       2.579  15.110  20.346  1.00  2.58           H  
ATOM    953 1HG  GLU A  61       0.439  14.761  19.266  1.00  2.58           H  
ATOM    954 2HG  GLU A  61       0.954  13.206  18.628  1.00  2.58           H  
ATOM    955  N   ARG A  62       2.415  17.197  18.340  1.00  2.25           N  
ATOM    956  CA  ARG A  62       1.669  18.375  17.955  1.00  2.25           C  
ATOM    957  C   ARG A  62       1.934  18.727  16.498  1.00  2.25           C  
ATOM    958  O   ARG A  62       1.001  19.061  15.766  1.00  2.25           O  
ATOM    959  CB  ARG A  62       2.051  19.526  18.866  1.00  2.25           C  
ATOM    960  CG  ARG A  62       1.526  19.388  20.294  1.00  2.25           C  
ATOM    961  CD  ARG A  62       2.107  20.405  21.203  1.00  2.25           C  
ATOM    962  NE  ARG A  62       1.616  20.255  22.565  1.00  2.25           N  
ATOM    963  CZ  ARG A  62       2.189  20.806  23.653  1.00  2.25           C  
ATOM    964  NH1 ARG A  62       3.277  21.535  23.529  1.00  2.25           N  
ATOM    965  NH2 ARG A  62       1.658  20.610  24.848  1.00  2.25           N  
ATOM    966  H   ARG A  62       3.121  17.275  19.075  1.00  2.25           H  
ATOM    967  HA  ARG A  62       0.608  18.167  18.082  1.00  2.25           H  
ATOM    968 1HB  ARG A  62       3.138  19.594  18.924  1.00  2.25           H  
ATOM    969 2HB  ARG A  62       1.682  20.462  18.451  1.00  2.25           H  
ATOM    970 1HG  ARG A  62       0.446  19.520  20.288  1.00  2.25           H  
ATOM    971 2HG  ARG A  62       1.757  18.398  20.676  1.00  2.25           H  
ATOM    972 1HD  ARG A  62       3.193  20.286  21.218  1.00  2.25           H  
ATOM    973 2HD  ARG A  62       1.853  21.403  20.853  1.00  2.25           H  
ATOM    974  HE  ARG A  62       0.781  19.701  22.703  1.00  2.25           H  
ATOM    975 1HH1 ARG A  62       3.685  21.682  22.616  1.00  2.25           H  
ATOM    976 2HH1 ARG A  62       3.706  21.942  24.347  1.00  2.25           H  
ATOM    977 1HH2 ARG A  62       0.824  20.048  24.945  1.00  2.25           H  
ATOM    978 2HH2 ARG A  62       2.089  21.018  25.664  1.00  2.25           H  
ATOM    979  N   SER A  63       3.189  18.595  16.051  1.00  2.02           N  
ATOM    980  CA  SER A  63       3.540  18.924  14.672  1.00  2.02           C  
ATOM    981  C   SER A  63       2.765  18.013  13.717  1.00  2.02           C  
ATOM    982  O   SER A  63       2.202  18.480  12.724  1.00  2.02           O  
ATOM    983  CB  SER A  63       5.031  18.810  14.445  1.00  2.02           C  
ATOM    984  OG  SER A  63       5.372  19.228  13.143  1.00  2.02           O  
ATOM    985  H   SER A  63       3.927  18.311  16.698  1.00  2.02           H  
ATOM    986  HA  SER A  63       3.254  19.954  14.473  1.00  2.02           H  
ATOM    987 1HB  SER A  63       5.566  19.410  15.183  1.00  2.02           H  
ATOM    988 2HB  SER A  63       5.327  17.775  14.581  1.00  2.02           H  
ATOM    989  HG  SER A  63       5.298  20.226  13.159  1.00  2.02           H  
ATOM    990  N   VAL A  64       2.700  16.710  14.032  1.00  1.89           N  
ATOM    991  CA  VAL A  64       1.952  15.754  13.219  1.00  1.89           C  
ATOM    992  C   VAL A  64       0.479  16.121  13.156  1.00  1.89           C  
ATOM    993  O   VAL A  64      -0.127  16.119  12.080  1.00  1.89           O  
ATOM    994  CB  VAL A  64       2.092  14.330  13.801  1.00  1.89           C  
ATOM    995  CG1 VAL A  64       1.121  13.372  13.137  1.00  1.89           C  
ATOM    996  CG2 VAL A  64       3.487  13.823  13.540  1.00  1.89           C  
ATOM    997  H   VAL A  64       3.198  16.366  14.854  1.00  1.89           H  
ATOM    998  HA  VAL A  64       2.366  15.764  12.210  1.00  1.89           H  
ATOM    999  HB  VAL A  64       1.892  14.358  14.872  1.00  1.89           H  
ATOM   1000 1HG1 VAL A  64       1.247  12.384  13.560  1.00  1.89           H  
ATOM   1001 2HG1 VAL A  64       0.101  13.713  13.304  1.00  1.89           H  
ATOM   1002 3HG1 VAL A  64       1.322  13.343  12.097  1.00  1.89           H  
ATOM   1003 1HG2 VAL A  64       3.612  12.830  13.943  1.00  1.89           H  
ATOM   1004 2HG2 VAL A  64       3.628  13.801  12.496  1.00  1.89           H  
ATOM   1005 3HG2 VAL A  64       4.213  14.481  13.983  1.00  1.89           H  
ATOM   1006  N   ARG A  65      -0.105  16.465  14.302  1.00  1.82           N  
ATOM   1007  CA  ARG A  65      -1.507  16.838  14.311  1.00  1.82           C  
ATOM   1008  C   ARG A  65      -1.767  18.092  13.464  1.00  1.82           C  
ATOM   1009  O   ARG A  65      -2.701  18.113  12.659  1.00  1.82           O  
ATOM   1010  CB  ARG A  65      -1.959  17.059  15.750  1.00  1.82           C  
ATOM   1011  CG  ARG A  65      -2.081  15.766  16.589  1.00  1.82           C  
ATOM   1012  CD  ARG A  65      -2.483  16.043  18.006  1.00  1.82           C  
ATOM   1013  NE  ARG A  65      -2.570  14.815  18.820  1.00  1.82           N  
ATOM   1014  CZ  ARG A  65      -3.639  14.010  18.895  1.00  1.82           C  
ATOM   1015  NH1 ARG A  65      -4.741  14.266  18.216  1.00  1.82           N  
ATOM   1016  NH2 ARG A  65      -3.554  12.956  19.671  1.00  1.82           N  
ATOM   1017  H   ARG A  65       0.427  16.445  15.176  1.00  1.82           H  
ATOM   1018  HA  ARG A  65      -2.081  16.013  13.890  1.00  1.82           H  
ATOM   1019 1HB  ARG A  65      -1.241  17.705  16.253  1.00  1.82           H  
ATOM   1020 2HB  ARG A  65      -2.921  17.566  15.760  1.00  1.82           H  
ATOM   1021 1HG  ARG A  65      -2.830  15.116  16.141  1.00  1.82           H  
ATOM   1022 2HG  ARG A  65      -1.119  15.252  16.602  1.00  1.82           H  
ATOM   1023 1HD  ARG A  65      -1.740  16.697  18.463  1.00  1.82           H  
ATOM   1024 2HD  ARG A  65      -3.455  16.531  18.020  1.00  1.82           H  
ATOM   1025  HE  ARG A  65      -1.758  14.524  19.391  1.00  1.82           H  
ATOM   1026 1HH1 ARG A  65      -4.791  15.083  17.624  1.00  1.82           H  
ATOM   1027 2HH1 ARG A  65      -5.534  13.646  18.290  1.00  1.82           H  
ATOM   1028 1HH2 ARG A  65      -2.671  12.803  20.183  1.00  1.82           H  
ATOM   1029 2HH2 ARG A  65      -4.329  12.320  19.764  1.00  1.82           H  
ATOM   1030  N   LEU A  66      -0.892  19.096  13.578  1.00  1.78           N  
ATOM   1031  CA  LEU A  66      -1.031  20.332  12.808  1.00  1.78           C  
ATOM   1032  C   LEU A  66      -0.866  20.070  11.326  1.00  1.78           C  
ATOM   1033  O   LEU A  66      -1.632  20.576  10.504  1.00  1.78           O  
ATOM   1034  CB  LEU A  66       0.035  21.300  13.272  1.00  1.78           C  
ATOM   1035  CG  LEU A  66      -0.142  21.843  14.645  1.00  1.78           C  
ATOM   1036  CD1 LEU A  66       1.136  22.468  15.061  1.00  1.78           C  
ATOM   1037  CD2 LEU A  66      -1.266  22.870  14.625  1.00  1.78           C  
ATOM   1038  H   LEU A  66      -0.130  19.016  14.250  1.00  1.78           H  
ATOM   1039  HA  LEU A  66      -2.022  20.750  12.988  1.00  1.78           H  
ATOM   1040 1HB  LEU A  66       1.003  20.801  13.227  1.00  1.78           H  
ATOM   1041 2HB  LEU A  66       0.044  22.141  12.592  1.00  1.78           H  
ATOM   1042  HG  LEU A  66      -0.387  21.047  15.339  1.00  1.78           H  
ATOM   1043 1HD1 LEU A  66       1.035  22.866  16.058  1.00  1.78           H  
ATOM   1044 2HD1 LEU A  66       1.918  21.721  15.058  1.00  1.78           H  
ATOM   1045 3HD1 LEU A  66       1.384  23.244  14.369  1.00  1.78           H  
ATOM   1046 1HD2 LEU A  66      -1.386  23.281  15.615  1.00  1.78           H  
ATOM   1047 2HD2 LEU A  66      -1.021  23.667  13.932  1.00  1.78           H  
ATOM   1048 3HD2 LEU A  66      -2.198  22.389  14.310  1.00  1.78           H  
ATOM   1049  N   TRP A  67       0.109  19.236  10.982  1.00  1.76           N  
ATOM   1050  CA  TRP A  67       0.337  18.863   9.606  1.00  1.76           C  
ATOM   1051  C   TRP A  67      -0.928  18.260   9.046  1.00  1.76           C  
ATOM   1052  O   TRP A  67      -1.370  18.659   7.981  1.00  1.76           O  
ATOM   1053  CB  TRP A  67       1.496  17.894   9.475  1.00  1.76           C  
ATOM   1054  CG  TRP A  67       1.711  17.379   8.080  1.00  1.76           C  
ATOM   1055  CD1 TRP A  67       1.086  16.309   7.572  1.00  1.76           C  
ATOM   1056  CD2 TRP A  67       2.604  17.837   7.028  1.00  1.76           C  
ATOM   1057  NE1 TRP A  67       1.521  16.056   6.316  1.00  1.76           N  
ATOM   1058  CE2 TRP A  67       2.450  16.959   5.968  1.00  1.76           C  
ATOM   1059  CE3 TRP A  67       3.517  18.882   6.904  1.00  1.76           C  
ATOM   1060  CZ2 TRP A  67       3.177  17.072   4.809  1.00  1.76           C  
ATOM   1061  CZ3 TRP A  67       4.226  18.981   5.733  1.00  1.76           C  
ATOM   1062  CH2 TRP A  67       4.069  18.099   4.719  1.00  1.76           C  
ATOM   1063  H   TRP A  67       0.724  18.853  11.699  1.00  1.76           H  
ATOM   1064  HA  TRP A  67       0.570  19.760   9.037  1.00  1.76           H  
ATOM   1065 1HB  TRP A  67       2.416  18.375   9.818  1.00  1.76           H  
ATOM   1066 2HB  TRP A  67       1.323  17.039  10.124  1.00  1.76           H  
ATOM   1067  HD1 TRP A  67       0.338  15.720   8.098  1.00  1.76           H  
ATOM   1068  HE1 TRP A  67       1.189  15.288   5.737  1.00  1.76           H  
ATOM   1069  HE3 TRP A  67       3.683  19.585   7.699  1.00  1.76           H  
ATOM   1070  HZ2 TRP A  67       3.068  16.377   3.993  1.00  1.76           H  
ATOM   1071  HZ3 TRP A  67       4.914  19.770   5.647  1.00  1.76           H  
ATOM   1072  HH2 TRP A  67       4.665  18.210   3.813  1.00  1.76           H  
ATOM   1073  N   ASN A  68      -1.518  17.292   9.750  1.00  1.77           N  
ATOM   1074  CA  ASN A  68      -2.734  16.657   9.258  1.00  1.77           C  
ATOM   1075  C   ASN A  68      -3.880  17.666   9.057  1.00  1.77           C  
ATOM   1076  O   ASN A  68      -4.659  17.530   8.114  1.00  1.77           O  
ATOM   1077  CB  ASN A  68      -3.172  15.566  10.218  1.00  1.77           C  
ATOM   1078  CG  ASN A  68      -2.320  14.309  10.187  1.00  1.77           C  
ATOM   1079  OD1 ASN A  68      -1.608  14.008   9.221  1.00  1.77           O  
ATOM   1080  ND2 ASN A  68      -2.395  13.564  11.260  1.00  1.77           N  
ATOM   1081  H   ASN A  68      -1.109  16.984  10.635  1.00  1.77           H  
ATOM   1082  HA  ASN A  68      -2.517  16.212   8.286  1.00  1.77           H  
ATOM   1083 1HB  ASN A  68      -3.149  15.966  11.233  1.00  1.77           H  
ATOM   1084 2HB  ASN A  68      -4.205  15.296  10.004  1.00  1.77           H  
ATOM   1085 1HD2 ASN A  68      -1.871  12.721  11.323  1.00  1.77           H  
ATOM   1086 2HD2 ASN A  68      -2.981  13.845  12.019  1.00  1.77           H  
ATOM   1087  N   GLU A  69      -3.994  18.679   9.934  1.00  1.80           N  
ATOM   1088  CA  GLU A  69      -5.040  19.705   9.784  1.00  1.80           C  
ATOM   1089  C   GLU A  69      -4.857  20.564   8.525  1.00  1.80           C  
ATOM   1090  O   GLU A  69      -5.828  20.963   7.876  1.00  1.80           O  
ATOM   1091  CB  GLU A  69      -5.078  20.669  10.991  1.00  1.80           C  
ATOM   1092  CG  GLU A  69      -5.577  20.088  12.307  1.00  1.80           C  
ATOM   1093  CD  GLU A  69      -5.590  21.113  13.440  1.00  1.80           C  
ATOM   1094  OE1 GLU A  69      -5.143  22.223  13.233  1.00  1.80           O  
ATOM   1095  OE2 GLU A  69      -6.052  20.782  14.508  1.00  1.80           O  
ATOM   1096  H   GLU A  69      -3.354  18.722  10.730  1.00  1.80           H  
ATOM   1097  HA  GLU A  69      -6.002  19.197   9.712  1.00  1.80           H  
ATOM   1098 1HB  GLU A  69      -4.076  21.054  11.171  1.00  1.80           H  
ATOM   1099 2HB  GLU A  69      -5.706  21.525  10.746  1.00  1.80           H  
ATOM   1100 1HG  GLU A  69      -6.584  19.701  12.164  1.00  1.80           H  
ATOM   1101 2HG  GLU A  69      -4.938  19.258  12.582  1.00  1.80           H  
ATOM   1102  N   ILE A  70      -3.599  20.855   8.212  1.00  1.86           N  
ATOM   1103  CA  ILE A  70      -3.190  21.730   7.116  1.00  1.86           C  
ATOM   1104  C   ILE A  70      -3.032  21.017   5.771  1.00  1.86           C  
ATOM   1105  O   ILE A  70      -3.431  21.527   4.721  1.00  1.86           O  
ATOM   1106  CB  ILE A  70      -1.871  22.385   7.510  1.00  1.86           C  
ATOM   1107  CG1 ILE A  70      -2.118  23.201   8.706  1.00  1.86           C  
ATOM   1108  CG2 ILE A  70      -1.393  23.260   6.393  1.00  1.86           C  
ATOM   1109  CD1 ILE A  70      -0.921  23.644   9.425  1.00  1.86           C  
ATOM   1110  H   ILE A  70      -2.871  20.485   8.827  1.00  1.86           H  
ATOM   1111  HA  ILE A  70      -3.945  22.505   7.005  1.00  1.86           H  
ATOM   1112  HB  ILE A  70      -1.130  21.618   7.753  1.00  1.86           H  
ATOM   1113 1HG1 ILE A  70      -2.667  24.068   8.389  1.00  1.86           H  
ATOM   1114 2HG1 ILE A  70      -2.733  22.631   9.400  1.00  1.86           H  
ATOM   1115 1HG2 ILE A  70      -0.463  23.746   6.682  1.00  1.86           H  
ATOM   1116 2HG2 ILE A  70      -1.235  22.676   5.501  1.00  1.86           H  
ATOM   1117 3HG2 ILE A  70      -2.157  24.005   6.195  1.00  1.86           H  
ATOM   1118 1HD1 ILE A  70      -1.240  24.228  10.276  1.00  1.86           H  
ATOM   1119 2HD1 ILE A  70      -0.389  22.776   9.771  1.00  1.86           H  
ATOM   1120 3HD1 ILE A  70      -0.284  24.237   8.775  1.00  1.86           H  
ATOM   1121  N   ASN A  71      -2.422  19.841   5.818  1.00  1.95           N  
ATOM   1122  CA  ASN A  71      -2.087  19.023   4.669  1.00  1.95           C  
ATOM   1123  C   ASN A  71      -2.593  17.578   4.841  1.00  1.95           C  
ATOM   1124  O   ASN A  71      -1.802  16.640   4.780  1.00  1.95           O  
ATOM   1125  CB  ASN A  71      -0.579  18.967   4.510  1.00  1.95           C  
ATOM   1126  CG  ASN A  71       0.056  20.270   4.343  1.00  1.95           C  
ATOM   1127  OD1 ASN A  71       0.057  20.845   3.249  1.00  1.95           O  
ATOM   1128  ND2 ASN A  71       0.619  20.767   5.414  1.00  1.95           N  
ATOM   1129  H   ASN A  71      -2.148  19.494   6.721  1.00  1.95           H  
ATOM   1130  HA  ASN A  71      -2.526  19.455   3.772  1.00  1.95           H  
ATOM   1131 1HB  ASN A  71      -0.151  18.487   5.392  1.00  1.95           H  
ATOM   1132 2HB  ASN A  71      -0.335  18.344   3.658  1.00  1.95           H  
ATOM   1133 1HD2 ASN A  71       1.076  21.652   5.378  1.00  1.95           H  
ATOM   1134 2HD2 ASN A  71       0.562  20.267   6.284  1.00  1.95           H  
ATOM   1135  N   PRO A  72      -3.919  17.347   4.950  1.00  2.07           N  
ATOM   1136  CA  PRO A  72      -4.559  16.052   5.172  1.00  2.07           C  
ATOM   1137  C   PRO A  72      -4.332  15.091   4.007  1.00  2.07           C  
ATOM   1138  O   PRO A  72      -4.498  13.880   4.141  1.00  2.07           O  
ATOM   1139  CB  PRO A  72      -6.042  16.419   5.298  1.00  2.07           C  
ATOM   1140  CG  PRO A  72      -6.179  17.722   4.559  1.00  2.07           C  
ATOM   1141  CD  PRO A  72      -4.890  18.454   4.833  1.00  2.07           C  
ATOM   1142  HA  PRO A  72      -4.180  15.627   6.115  1.00  2.07           H  
ATOM   1143 1HB  PRO A  72      -6.663  15.618   4.872  1.00  2.07           H  
ATOM   1144 2HB  PRO A  72      -6.314  16.509   6.363  1.00  2.07           H  
ATOM   1145 1HG  PRO A  72      -6.340  17.526   3.482  1.00  2.07           H  
ATOM   1146 2HG  PRO A  72      -7.061  18.270   4.919  1.00  2.07           H  
ATOM   1147 1HD  PRO A  72      -4.672  19.125   4.001  1.00  2.07           H  
ATOM   1148 2HD  PRO A  72      -4.986  18.981   5.795  1.00  2.07           H  
ATOM   1149  N   ASP A  73      -3.933  15.651   2.866  1.00  2.22           N  
ATOM   1150  CA  ASP A  73      -3.681  14.926   1.630  1.00  2.22           C  
ATOM   1151  C   ASP A  73      -2.299  14.259   1.620  1.00  2.22           C  
ATOM   1152  O   ASP A  73      -1.983  13.486   0.711  1.00  2.22           O  
ATOM   1153  CB  ASP A  73      -3.772  15.917   0.473  1.00  2.22           C  
ATOM   1154  CG  ASP A  73      -5.193  16.464   0.273  1.00  2.22           C  
ATOM   1155  OD1 ASP A  73      -6.138  15.803   0.632  1.00  2.22           O  
ATOM   1156  OD2 ASP A  73      -5.309  17.576  -0.202  1.00  2.22           O  
ATOM   1157  H   ASP A  73      -3.813  16.648   2.841  1.00  2.22           H  
ATOM   1158  HA  ASP A  73      -4.443  14.154   1.518  1.00  2.22           H  
ATOM   1159 1HB  ASP A  73      -3.091  16.747   0.660  1.00  2.22           H  
ATOM   1160 2HB  ASP A  73      -3.449  15.428  -0.446  1.00  2.22           H  
ATOM   1161  N   LEU A  74      -1.473  14.575   2.620  1.00  2.38           N  
ATOM   1162  CA  LEU A  74      -0.113  14.057   2.744  1.00  2.38           C  
ATOM   1163  C   LEU A  74       0.057  13.311   4.086  1.00  2.38           C  
ATOM   1164  O   LEU A  74       0.549  13.889   5.049  1.00  2.38           O  
ATOM   1165  CB  LEU A  74       0.892  15.219   2.659  1.00  2.38           C  
ATOM   1166  CG  LEU A  74       0.899  16.046   1.335  1.00  2.38           C  
ATOM   1167  CD1 LEU A  74       1.824  17.261   1.472  1.00  2.38           C  
ATOM   1168  CD2 LEU A  74       1.369  15.172   0.195  1.00  2.38           C  
ATOM   1169  H   LEU A  74      -1.793  15.219   3.345  1.00  2.38           H  
ATOM   1170  HA  LEU A  74       0.086  13.383   1.916  1.00  2.38           H  
ATOM   1171 1HB  LEU A  74       0.665  15.915   3.463  1.00  2.38           H  
ATOM   1172 2HB  LEU A  74       1.882  14.834   2.805  1.00  2.38           H  
ATOM   1173  HG  LEU A  74      -0.107  16.406   1.132  1.00  2.38           H  
ATOM   1174 1HD1 LEU A  74       1.806  17.823   0.545  1.00  2.38           H  
ATOM   1175 2HD1 LEU A  74       1.491  17.899   2.285  1.00  2.38           H  
ATOM   1176 3HD1 LEU A  74       2.841  16.926   1.671  1.00  2.38           H  
ATOM   1177 1HD2 LEU A  74       1.364  15.749  -0.730  1.00  2.38           H  
ATOM   1178 2HD2 LEU A  74       2.379  14.826   0.398  1.00  2.38           H  
ATOM   1179 3HD2 LEU A  74       0.701  14.313   0.091  1.00  2.38           H  
ATOM   1180  N   PRO A  75      -0.314  12.020   4.185  1.00  2.54           N  
ATOM   1181  CA  PRO A  75      -0.415  11.264   5.432  1.00  2.54           C  
ATOM   1182  C   PRO A  75       0.825  11.380   6.310  1.00  2.54           C  
ATOM   1183  O   PRO A  75       1.940  11.177   5.830  1.00  2.54           O  
ATOM   1184  CB  PRO A  75      -0.552   9.828   4.892  1.00  2.54           C  
ATOM   1185  CG  PRO A  75      -1.240   9.987   3.570  1.00  2.54           C  
ATOM   1186  CD  PRO A  75      -0.631  11.234   2.975  1.00  2.54           C  
ATOM   1187  HA  PRO A  75      -1.317  11.583   5.980  1.00  2.54           H  
ATOM   1188 1HB  PRO A  75       0.437   9.387   4.789  1.00  2.54           H  
ATOM   1189 2HB  PRO A  75      -1.103   9.187   5.568  1.00  2.54           H  
ATOM   1190 1HG  PRO A  75      -1.101   9.091   2.949  1.00  2.54           H  
ATOM   1191 2HG  PRO A  75      -2.332  10.081   3.729  1.00  2.54           H  
ATOM   1192 1HD  PRO A  75       0.279  11.003   2.404  1.00  2.54           H  
ATOM   1193 2HD  PRO A  75      -1.393  11.717   2.369  1.00  2.54           H  
ATOM   1194  N   ALA A  76       0.619  11.661   7.606  1.00  2.65           N  
ATOM   1195  CA  ALA A  76       1.731  11.808   8.546  1.00  2.65           C  
ATOM   1196  C   ALA A  76       1.888  10.593   9.464  1.00  2.65           C  
ATOM   1197  O   ALA A  76       2.830   9.828   9.330  1.00  2.65           O  
ATOM   1198  CB  ALA A  76       1.547  13.058   9.361  1.00  2.65           C  
ATOM   1199  H   ALA A  76      -0.323  11.806   7.938  1.00  2.65           H  
ATOM   1200  HA  ALA A  76       2.625  11.907   7.961  1.00  2.65           H  
ATOM   1201 1HB  ALA A  76       2.390  13.183  10.017  1.00  2.65           H  
ATOM   1202 2HB  ALA A  76       1.486  13.886   8.699  1.00  2.65           H  
ATOM   1203 3HB  ALA A  76       0.642  12.992   9.941  1.00  2.65           H  
ATOM   1204  N   PHE A  77       0.941  10.381  10.382  1.00  2.69           N  
ATOM   1205  CA  PHE A  77       0.963   9.156  11.186  1.00  2.69           C  
ATOM   1206  C   PHE A  77       2.228   8.859  12.014  1.00  2.69           C  
ATOM   1207  O   PHE A  77       3.038   8.003  11.664  1.00  2.69           O  
ATOM   1208  CB  PHE A  77       0.567   8.030  10.260  1.00  2.69           C  
ATOM   1209  CG  PHE A  77      -0.806   8.343   9.767  1.00  2.69           C  
ATOM   1210  CD1 PHE A  77      -1.029   8.887   8.524  1.00  2.69           C  
ATOM   1211  CD2 PHE A  77      -1.882   8.158  10.600  1.00  2.69           C  
ATOM   1212  CE1 PHE A  77      -2.318   9.227   8.132  1.00  2.69           C  
ATOM   1213  CE2 PHE A  77      -3.157   8.476  10.216  1.00  2.69           C  
ATOM   1214  CZ  PHE A  77      -3.378   9.015   8.976  1.00  2.69           C  
ATOM   1215  H   PHE A  77       0.192  11.043  10.494  1.00  2.69           H  
ATOM   1216  HA  PHE A  77       0.148   9.246  11.905  1.00  2.69           H  
ATOM   1217 1HB  PHE A  77       1.227   7.965   9.420  1.00  2.69           H  
ATOM   1218 2HB  PHE A  77       0.562   7.070  10.753  1.00  2.69           H  
ATOM   1219  HD1 PHE A  77      -0.186   9.050   7.861  1.00  2.69           H  
ATOM   1220  HD2 PHE A  77      -1.706   7.761  11.578  1.00  2.69           H  
ATOM   1221  HE1 PHE A  77      -2.507   9.660   7.157  1.00  2.69           H  
ATOM   1222  HE2 PHE A  77      -3.990   8.309  10.898  1.00  2.69           H  
ATOM   1223  HZ  PHE A  77      -4.388   9.276   8.662  1.00  2.69           H  
ATOM   1224  N   LEU A  78       2.392   9.617  13.106  1.00  2.69           N  
ATOM   1225  CA  LEU A  78       3.549   9.560  14.018  1.00  2.69           C  
ATOM   1226  C   LEU A  78       4.155   8.175  14.249  1.00  2.69           C  
ATOM   1227  O   LEU A  78       3.457   7.182  14.457  1.00  2.69           O  
ATOM   1228  CB  LEU A  78       3.154  10.152  15.387  1.00  2.69           C  
ATOM   1229  CG  LEU A  78       4.285  10.244  16.446  1.00  2.69           C  
ATOM   1230  CD1 LEU A  78       4.069  11.471  17.316  1.00  2.69           C  
ATOM   1231  CD2 LEU A  78       4.277   8.965  17.302  1.00  2.69           C  
ATOM   1232  H   LEU A  78       1.667  10.284  13.316  1.00  2.69           H  
ATOM   1233  HA  LEU A  78       4.332  10.189  13.594  1.00  2.69           H  
ATOM   1234 1HB  LEU A  78       2.751  11.147  15.243  1.00  2.69           H  
ATOM   1235 2HB  LEU A  78       2.367   9.527  15.810  1.00  2.69           H  
ATOM   1236  HG  LEU A  78       5.232  10.334  15.962  1.00  2.69           H  
ATOM   1237 1HD1 LEU A  78       4.862  11.546  18.056  1.00  2.69           H  
ATOM   1238 2HD1 LEU A  78       4.092  12.348  16.674  1.00  2.69           H  
ATOM   1239 3HD1 LEU A  78       3.105  11.405  17.820  1.00  2.69           H  
ATOM   1240 1HD2 LEU A  78       5.073   9.016  18.031  1.00  2.69           H  
ATOM   1241 2HD2 LEU A  78       3.320   8.862  17.811  1.00  2.69           H  
ATOM   1242 3HD2 LEU A  78       4.432   8.099  16.677  1.00  2.69           H  
ATOM   1243  N   ALA A  79       5.488   8.137  14.184  1.00  2.66           N  
ATOM   1244  CA  ALA A  79       6.268   6.921  14.397  1.00  2.66           C  
ATOM   1245  C   ALA A  79       6.905   6.890  15.786  1.00  2.66           C  
ATOM   1246  O   ALA A  79       7.397   7.912  16.282  1.00  2.66           O  
ATOM   1247  CB  ALA A  79       7.366   6.834  13.349  1.00  2.66           C  
ATOM   1248  H   ALA A  79       5.980   9.017  14.030  1.00  2.66           H  
ATOM   1249  HA  ALA A  79       5.603   6.061  14.312  1.00  2.66           H  
ATOM   1250 1HB  ALA A  79       7.941   5.934  13.511  1.00  2.66           H  
ATOM   1251 2HB  ALA A  79       6.926   6.821  12.353  1.00  2.66           H  
ATOM   1252 3HB  ALA A  79       8.011   7.691  13.445  1.00  2.66           H  
ATOM   1253  N   VAL A  80       6.975   5.698  16.387  1.00  2.61           N  
ATOM   1254  CA  VAL A  80       7.696   5.525  17.646  1.00  2.61           C  
ATOM   1255  C   VAL A  80       8.815   4.498  17.453  1.00  2.61           C  
ATOM   1256  O   VAL A  80       8.543   3.339  17.150  1.00  2.61           O  
ATOM   1257  CB  VAL A  80       6.747   4.998  18.736  1.00  2.61           C  
ATOM   1258  CG1 VAL A  80       7.505   4.843  20.040  1.00  2.61           C  
ATOM   1259  CG2 VAL A  80       5.561   5.907  18.867  1.00  2.61           C  
ATOM   1260  H   VAL A  80       6.493   4.887  15.993  1.00  2.61           H  
ATOM   1261  HA  VAL A  80       8.129   6.473  17.955  1.00  2.61           H  
ATOM   1262  HB  VAL A  80       6.395   4.003  18.446  1.00  2.61           H  
ATOM   1263 1HG1 VAL A  80       6.839   4.443  20.802  1.00  2.61           H  
ATOM   1264 2HG1 VAL A  80       8.343   4.159  19.894  1.00  2.61           H  
ATOM   1265 3HG1 VAL A  80       7.881   5.816  20.358  1.00  2.61           H  
ATOM   1266 1HG2 VAL A  80       4.875   5.519  19.621  1.00  2.61           H  
ATOM   1267 2HG2 VAL A  80       5.870   6.876  19.141  1.00  2.61           H  
ATOM   1268 3HG2 VAL A  80       5.056   5.957  17.915  1.00  2.61           H  
ATOM   1269  N   THR A  81      10.070   4.906  17.644  1.00  2.55           N  
ATOM   1270  CA  THR A  81      11.196   3.997  17.421  1.00  2.55           C  
ATOM   1271  C   THR A  81      12.139   3.962  18.612  1.00  2.55           C  
ATOM   1272  O   THR A  81      11.938   4.648  19.613  1.00  2.55           O  
ATOM   1273  CB  THR A  81      12.028   4.417  16.197  1.00  2.55           C  
ATOM   1274  OG1 THR A  81      12.717   5.643  16.505  1.00  2.55           O  
ATOM   1275  CG2 THR A  81      11.127   4.604  14.985  1.00  2.55           C  
ATOM   1276  H   THR A  81      10.269   5.874  17.900  1.00  2.55           H  
ATOM   1277  HA  THR A  81      10.812   2.990  17.259  1.00  2.55           H  
ATOM   1278  HB  THR A  81      12.760   3.644  15.965  1.00  2.55           H  
ATOM   1279  HG1 THR A  81      12.066   6.326  16.787  1.00  2.55           H  
ATOM   1280 1HG2 THR A  81      11.726   4.889  14.128  1.00  2.55           H  
ATOM   1281 2HG2 THR A  81      10.630   3.660  14.780  1.00  2.55           H  
ATOM   1282 3HG2 THR A  81      10.387   5.372  15.182  1.00  2.55           H  
ATOM   1283  N   GLN A  82      13.212   3.179  18.483  1.00  2.46           N  
ATOM   1284  CA  GLN A  82      14.261   3.098  19.500  1.00  2.46           C  
ATOM   1285  C   GLN A  82      14.963   4.444  19.713  1.00  2.46           C  
ATOM   1286  O   GLN A  82      15.692   4.615  20.690  1.00  2.46           O  
ATOM   1287  CB  GLN A  82      15.328   2.059  19.135  1.00  2.46           C  
ATOM   1288  CG  GLN A  82      16.205   2.457  17.967  1.00  2.46           C  
ATOM   1289  CD  GLN A  82      17.242   1.415  17.617  1.00  2.46           C  
ATOM   1290  OE1 GLN A  82      18.065   1.025  18.455  1.00  2.46           O  
ATOM   1291  NE2 GLN A  82      17.216   0.958  16.384  1.00  2.46           N  
ATOM   1292  H   GLN A  82      13.311   2.626  17.644  1.00  2.46           H  
ATOM   1293  HA  GLN A  82      13.801   2.808  20.444  1.00  2.46           H  
ATOM   1294 1HB  GLN A  82      15.974   1.885  19.995  1.00  2.46           H  
ATOM   1295 2HB  GLN A  82      14.848   1.111  18.887  1.00  2.46           H  
ATOM   1296 1HG  GLN A  82      15.578   2.625  17.091  1.00  2.46           H  
ATOM   1297 2HG  GLN A  82      16.733   3.368  18.231  1.00  2.46           H  
ATOM   1298 1HE2 GLN A  82      17.864   0.255  16.091  1.00  2.46           H  
ATOM   1299 2HE2 GLN A  82      16.521   1.285  15.741  1.00  2.46           H  
ATOM   1300  N   TYR A  83      14.780   5.390  18.780  1.00  2.33           N  
ATOM   1301  CA  TYR A  83      15.420   6.682  18.876  1.00  2.33           C  
ATOM   1302  C   TYR A  83      14.431   7.728  19.371  1.00  2.33           C  
ATOM   1303  O   TYR A  83      14.727   8.921  19.337  1.00  2.33           O  
ATOM   1304  CB  TYR A  83      15.962   7.102  17.514  1.00  2.33           C  
ATOM   1305  CG  TYR A  83      16.988   6.161  16.945  1.00  2.33           C  
ATOM   1306  CD1 TYR A  83      16.636   5.322  15.897  1.00  2.33           C  
ATOM   1307  CD2 TYR A  83      18.268   6.116  17.469  1.00  2.33           C  
ATOM   1308  CE1 TYR A  83      17.566   4.448  15.368  1.00  2.33           C  
ATOM   1309  CE2 TYR A  83      19.197   5.239  16.943  1.00  2.33           C  
ATOM   1310  CZ  TYR A  83      18.851   4.410  15.897  1.00  2.33           C  
ATOM   1311  OH  TYR A  83      19.781   3.540  15.373  1.00  2.33           O  
ATOM   1312  H   TYR A  83      14.149   5.246  17.992  1.00  2.33           H  
ATOM   1313  HA  TYR A  83      16.239   6.621  19.592  1.00  2.33           H  
ATOM   1314 1HB  TYR A  83      15.133   7.163  16.807  1.00  2.33           H  
ATOM   1315 2HB  TYR A  83      16.406   8.095  17.589  1.00  2.33           H  
ATOM   1316  HD1 TYR A  83      15.623   5.356  15.489  1.00  2.33           H  
ATOM   1317  HD2 TYR A  83      18.542   6.770  18.297  1.00  2.33           H  
ATOM   1318  HE1 TYR A  83      17.291   3.791  14.544  1.00  2.33           H  
ATOM   1319  HE2 TYR A  83      20.205   5.202  17.355  1.00  2.33           H  
ATOM   1320  HH  TYR A  83      20.605   3.625  15.858  1.00  2.33           H  
ATOM   1321  N   GLY A  84      13.263   7.275  19.836  1.00  2.18           N  
ATOM   1322  CA  GLY A  84      12.201   8.147  20.312  1.00  2.18           C  
ATOM   1323  C   GLY A  84      11.175   8.422  19.218  1.00  2.18           C  
ATOM   1324  O   GLY A  84      11.156   7.751  18.175  1.00  2.18           O  
ATOM   1325  H   GLY A  84      13.077   6.274  19.847  1.00  2.18           H  
ATOM   1326 1HA  GLY A  84      11.707   7.670  21.158  1.00  2.18           H  
ATOM   1327 2HA  GLY A  84      12.616   9.080  20.672  1.00  2.18           H  
ATOM   1328  N   LYS A  85      10.293   9.384  19.479  1.00  1.99           N  
ATOM   1329  CA  LYS A  85       9.203   9.682  18.563  1.00  1.99           C  
ATOM   1330  C   LYS A  85       9.608  10.614  17.432  1.00  1.99           C  
ATOM   1331  O   LYS A  85      10.535  11.431  17.570  1.00  1.99           O  
ATOM   1332  CB  LYS A  85       8.006  10.288  19.294  1.00  1.99           C  
ATOM   1333  CG  LYS A  85       7.346   9.364  20.278  1.00  1.99           C  
ATOM   1334  CD  LYS A  85       6.057   9.971  20.853  1.00  1.99           C  
ATOM   1335  CE  LYS A  85       5.362   9.009  21.811  1.00  1.99           C  
ATOM   1336  NZ  LYS A  85       4.093   9.592  22.366  1.00  1.99           N  
ATOM   1337  H   LYS A  85      10.371   9.907  20.342  1.00  1.99           H  
ATOM   1338  HA  LYS A  85       8.878   8.747  18.110  1.00  1.99           H  
ATOM   1339 1HB  LYS A  85       8.318  11.190  19.824  1.00  1.99           H  
ATOM   1340 2HB  LYS A  85       7.253  10.586  18.561  1.00  1.99           H  
ATOM   1341 1HG  LYS A  85       7.143   8.444  19.786  1.00  1.99           H  
ATOM   1342 2HG  LYS A  85       8.032   9.166  21.098  1.00  1.99           H  
ATOM   1343 1HD  LYS A  85       6.283  10.892  21.378  1.00  1.99           H  
ATOM   1344 2HD  LYS A  85       5.372  10.208  20.045  1.00  1.99           H  
ATOM   1345 1HE  LYS A  85       5.124   8.086  21.281  1.00  1.99           H  
ATOM   1346 2HE  LYS A  85       6.036   8.779  22.636  1.00  1.99           H  
ATOM   1347 1HZ  LYS A  85       3.660   8.931  22.995  1.00  1.99           H  
ATOM   1348 2HZ  LYS A  85       4.300  10.446  22.869  1.00  1.99           H  
ATOM   1349 3HZ  LYS A  85       3.452   9.800  21.607  1.00  1.99           H  
ATOM   1350  N   GLY A  86       8.855  10.530  16.343  1.00  1.80           N  
ATOM   1351  CA  GLY A  86       9.072  11.433  15.236  1.00  1.80           C  
ATOM   1352  C   GLY A  86       7.937  11.467  14.214  1.00  1.80           C  
ATOM   1353  O   GLY A  86       6.893  10.828  14.372  1.00  1.80           O  
ATOM   1354  H   GLY A  86       8.150   9.794  16.283  1.00  1.80           H  
ATOM   1355 1HA  GLY A  86       9.237  12.439  15.622  1.00  1.80           H  
ATOM   1356 2HA  GLY A  86       9.992  11.142  14.743  1.00  1.80           H  
ATOM   1357  N   TRP A  87       8.166  12.234  13.166  1.00  1.63           N  
ATOM   1358  CA  TRP A  87       7.185  12.521  12.127  1.00  1.63           C  
ATOM   1359  C   TRP A  87       7.578  12.042  10.741  1.00  1.63           C  
ATOM   1360  O   TRP A  87       8.662  12.355  10.252  1.00  1.63           O  
ATOM   1361  CB  TRP A  87       6.965  14.034  12.098  1.00  1.63           C  
ATOM   1362  CG  TRP A  87       6.211  14.542  10.927  1.00  1.63           C  
ATOM   1363  CD1 TRP A  87       5.126  14.012  10.329  1.00  1.63           C  
ATOM   1364  CD2 TRP A  87       6.563  15.694  10.150  1.00  1.63           C  
ATOM   1365  NE1 TRP A  87       4.770  14.752   9.268  1.00  1.63           N  
ATOM   1366  CE2 TRP A  87       5.647  15.780   9.133  1.00  1.63           C  
ATOM   1367  CE3 TRP A  87       7.590  16.639  10.230  1.00  1.63           C  
ATOM   1368  CZ2 TRP A  87       5.713  16.750   8.193  1.00  1.63           C  
ATOM   1369  CZ3 TRP A  87       7.644  17.640   9.269  1.00  1.63           C  
ATOM   1370  CH2 TRP A  87       6.722  17.687   8.274  1.00  1.63           C  
ATOM   1371  H   TRP A  87       9.091  12.664  13.118  1.00  1.63           H  
ATOM   1372  HA  TRP A  87       6.248  12.032  12.400  1.00  1.63           H  
ATOM   1373 1HB  TRP A  87       6.441  14.340  13.000  1.00  1.63           H  
ATOM   1374 2HB  TRP A  87       7.932  14.535  12.113  1.00  1.63           H  
ATOM   1375  HD1 TRP A  87       4.617  13.109  10.643  1.00  1.63           H  
ATOM   1376  HE1 TRP A  87       3.991  14.545   8.653  1.00  1.63           H  
ATOM   1377  HE3 TRP A  87       8.325  16.585  11.025  1.00  1.63           H  
ATOM   1378  HZ2 TRP A  87       5.010  16.776   7.400  1.00  1.63           H  
ATOM   1379  HZ3 TRP A  87       8.439  18.383   9.323  1.00  1.63           H  
ATOM   1380  HH2 TRP A  87       6.784  18.478   7.525  1.00  1.63           H  
ATOM   1381  N   ILE A  88       6.679  11.283  10.119  1.00  1.49           N  
ATOM   1382  CA  ILE A  88       6.844  10.744   8.777  1.00  1.49           C  
ATOM   1383  C   ILE A  88       6.007  11.559   7.809  1.00  1.49           C  
ATOM   1384  O   ILE A  88       4.855  11.818   8.104  1.00  1.49           O  
ATOM   1385  CB  ILE A  88       6.305   9.300   8.680  1.00  1.49           C  
ATOM   1386  CG1 ILE A  88       6.936   8.412   9.684  1.00  1.49           C  
ATOM   1387  CG2 ILE A  88       6.572   8.741   7.268  1.00  1.49           C  
ATOM   1388  CD1 ILE A  88       8.363   8.252   9.469  1.00  1.49           C  
ATOM   1389  H   ILE A  88       5.818  11.068  10.602  1.00  1.49           H  
ATOM   1390  HA  ILE A  88       7.884  10.775   8.501  1.00  1.49           H  
ATOM   1391  HB  ILE A  88       5.232   9.300   8.867  1.00  1.49           H  
ATOM   1392 1HG1 ILE A  88       6.785   8.844  10.673  1.00  1.49           H  
ATOM   1393 2HG1 ILE A  88       6.442   7.467   9.664  1.00  1.49           H  
ATOM   1394 1HG2 ILE A  88       6.181   7.734   7.195  1.00  1.49           H  
ATOM   1395 2HG2 ILE A  88       6.082   9.357   6.525  1.00  1.49           H  
ATOM   1396 3HG2 ILE A  88       7.647   8.731   7.082  1.00  1.49           H  
ATOM   1397 1HD1 ILE A  88       8.785   7.606  10.242  1.00  1.49           H  
ATOM   1398 2HD1 ILE A  88       8.550   7.815   8.492  1.00  1.49           H  
ATOM   1399 3HD1 ILE A  88       8.800   9.228   9.507  1.00  1.49           H  
ATOM   1400  N   CYS A  89       6.543  11.953   6.668  1.00  1.39           N  
ATOM   1401  CA  CYS A  89       5.662  12.593   5.690  1.00  1.39           C  
ATOM   1402  C   CYS A  89       6.147  12.249   4.296  1.00  1.39           C  
ATOM   1403  O   CYS A  89       7.285  11.835   4.133  1.00  1.39           O  
ATOM   1404  CB  CYS A  89       5.673  14.106   5.846  1.00  1.39           C  
ATOM   1405  SG  CYS A  89       7.234  14.896   5.427  1.00  1.39           S  
ATOM   1406  H   CYS A  89       7.537  11.802   6.507  1.00  1.39           H  
ATOM   1407  HA  CYS A  89       4.652  12.224   5.853  1.00  1.39           H  
ATOM   1408 1HB  CYS A  89       4.892  14.567   5.255  1.00  1.39           H  
ATOM   1409 2HB  CYS A  89       5.462  14.319   6.838  1.00  1.39           H  
ATOM   1410  HG  CYS A  89       7.137  14.655   4.092  1.00  1.39           H  
ATOM   1411  N   PRO A  90       5.330  12.369   3.250  1.00  1.32           N  
ATOM   1412  CA  PRO A  90       5.779  12.204   1.891  1.00  1.32           C  
ATOM   1413  C   PRO A  90       6.903  13.179   1.651  1.00  1.32           C  
ATOM   1414  O   PRO A  90       6.844  14.319   2.118  1.00  1.32           O  
ATOM   1415  CB  PRO A  90       4.524  12.538   1.083  1.00  1.32           C  
ATOM   1416  CG  PRO A  90       3.376  12.191   2.027  1.00  1.32           C  
ATOM   1417  CD  PRO A  90       3.879  12.573   3.402  1.00  1.32           C  
ATOM   1418  HA  PRO A  90       6.111  11.169   1.721  1.00  1.32           H  
ATOM   1419 1HB  PRO A  90       4.547  13.599   0.790  1.00  1.32           H  
ATOM   1420 2HB  PRO A  90       4.518  11.949   0.154  1.00  1.32           H  
ATOM   1421 1HG  PRO A  90       2.469  12.719   1.736  1.00  1.32           H  
ATOM   1422 2HG  PRO A  90       3.143  11.116   1.962  1.00  1.32           H  
ATOM   1423 1HD  PRO A  90       3.639  13.610   3.635  1.00  1.32           H  
ATOM   1424 2HD  PRO A  90       3.451  11.878   4.114  1.00  1.32           H  
ATOM   1425  N   PHE A  91       7.911  12.758   0.911  1.00  1.27           N  
ATOM   1426  CA  PHE A  91       8.991  13.669   0.585  1.00  1.27           C  
ATOM   1427  C   PHE A  91       8.455  14.816  -0.261  1.00  1.27           C  
ATOM   1428  O   PHE A  91       7.764  14.595  -1.258  1.00  1.27           O  
ATOM   1429  CB  PHE A  91      10.106  12.895  -0.153  1.00  1.27           C  
ATOM   1430  CG  PHE A  91      11.310  13.707  -0.631  1.00  1.27           C  
ATOM   1431  CD1 PHE A  91      12.337  14.109   0.211  1.00  1.27           C  
ATOM   1432  CD2 PHE A  91      11.408  14.043  -1.961  1.00  1.27           C  
ATOM   1433  CE1 PHE A  91      13.414  14.827  -0.254  1.00  1.27           C  
ATOM   1434  CE2 PHE A  91      12.488  14.748  -2.436  1.00  1.27           C  
ATOM   1435  CZ  PHE A  91      13.496  15.143  -1.576  1.00  1.27           C  
ATOM   1436  H   PHE A  91       7.941  11.793   0.578  1.00  1.27           H  
ATOM   1437  HA  PHE A  91       9.385  14.092   1.503  1.00  1.27           H  
ATOM   1438 1HB  PHE A  91      10.475  12.103   0.500  1.00  1.27           H  
ATOM   1439 2HB  PHE A  91       9.674  12.395  -1.023  1.00  1.27           H  
ATOM   1440  HD1 PHE A  91      12.299  13.855   1.223  1.00  1.27           H  
ATOM   1441  HD2 PHE A  91      10.618  13.732  -2.645  1.00  1.27           H  
ATOM   1442  HE1 PHE A  91      14.204  15.132   0.428  1.00  1.27           H  
ATOM   1443  HE2 PHE A  91      12.549  14.997  -3.497  1.00  1.27           H  
ATOM   1444  HZ  PHE A  91      14.348  15.707  -1.956  1.00  1.27           H  
ATOM   1445  N   VAL A  92       8.779  16.042   0.137  1.00  1.22           N  
ATOM   1446  CA  VAL A  92       8.372  17.218  -0.616  1.00  1.22           C  
ATOM   1447  C   VAL A  92       9.616  18.013  -0.972  1.00  1.22           C  
ATOM   1448  O   VAL A  92      10.379  18.413  -0.090  1.00  1.22           O  
ATOM   1449  CB  VAL A  92       7.413  18.133   0.193  1.00  1.22           C  
ATOM   1450  CG1 VAL A  92       7.056  19.354  -0.647  1.00  1.22           C  
ATOM   1451  CG2 VAL A  92       6.122  17.386   0.602  1.00  1.22           C  
ATOM   1452  H   VAL A  92       9.328  16.155   0.975  1.00  1.22           H  
ATOM   1453  HA  VAL A  92       7.876  16.908  -1.536  1.00  1.22           H  
ATOM   1454  HB  VAL A  92       7.932  18.482   1.080  1.00  1.22           H  
ATOM   1455 1HG1 VAL A  92       6.410  20.025  -0.088  1.00  1.22           H  
ATOM   1456 2HG1 VAL A  92       7.955  19.878  -0.928  1.00  1.22           H  
ATOM   1457 3HG1 VAL A  92       6.553  19.036  -1.533  1.00  1.22           H  
ATOM   1458 1HG2 VAL A  92       5.476  18.059   1.168  1.00  1.22           H  
ATOM   1459 2HG2 VAL A  92       5.602  17.042  -0.287  1.00  1.22           H  
ATOM   1460 3HG2 VAL A  92       6.376  16.536   1.218  1.00  1.22           H  
ATOM   1461  N   TYR A  93       9.831  18.203  -2.262  1.00  1.17           N  
ATOM   1462  CA  TYR A  93      10.969  18.956  -2.746  1.00  1.17           C  
ATOM   1463  C   TYR A  93      10.543  19.834  -3.895  1.00  1.17           C  
ATOM   1464  O   TYR A  93      10.533  21.059  -3.770  1.00  1.17           O  
ATOM   1465  CB  TYR A  93      12.065  17.995  -3.158  1.00  1.17           C  
ATOM   1466  CG  TYR A  93      13.333  18.604  -3.664  1.00  1.17           C  
ATOM   1467  CD1 TYR A  93      14.252  19.114  -2.768  1.00  1.17           C  
ATOM   1468  CD2 TYR A  93      13.592  18.637  -5.022  1.00  1.17           C  
ATOM   1469  CE1 TYR A  93      15.431  19.664  -3.231  1.00  1.17           C  
ATOM   1470  CE2 TYR A  93      14.765  19.184  -5.487  1.00  1.17           C  
ATOM   1471  CZ  TYR A  93      15.684  19.698  -4.600  1.00  1.17           C  
ATOM   1472  OH  TYR A  93      16.856  20.244  -5.069  1.00  1.17           O  
ATOM   1473  H   TYR A  93       9.160  17.846  -2.925  1.00  1.17           H  
ATOM   1474  HA  TYR A  93      11.335  19.600  -1.948  1.00  1.17           H  
ATOM   1475 1HB  TYR A  93      12.316  17.447  -2.283  1.00  1.17           H  
ATOM   1476 2HB  TYR A  93      11.693  17.296  -3.900  1.00  1.17           H  
ATOM   1477  HD1 TYR A  93      14.044  19.080  -1.699  1.00  1.17           H  
ATOM   1478  HD2 TYR A  93      12.866  18.232  -5.728  1.00  1.17           H  
ATOM   1479  HE1 TYR A  93      16.158  20.068  -2.527  1.00  1.17           H  
ATOM   1480  HE2 TYR A  93      14.963  19.211  -6.559  1.00  1.17           H  
ATOM   1481  HH  TYR A  93      16.857  20.216  -6.029  1.00  1.17           H  
ATOM   1482  N   GLY A  94      10.175  19.204  -5.019  1.00  1.11           N  
ATOM   1483  CA  GLY A  94       9.686  19.966  -6.154  1.00  1.11           C  
ATOM   1484  C   GLY A  94      10.706  21.020  -6.521  1.00  1.11           C  
ATOM   1485  O   GLY A  94      11.865  20.723  -6.817  1.00  1.11           O  
ATOM   1486  H   GLY A  94      10.228  18.200  -5.075  1.00  1.11           H  
ATOM   1487 1HA  GLY A  94       9.516  19.300  -6.999  1.00  1.11           H  
ATOM   1488 2HA  GLY A  94       8.734  20.435  -5.911  1.00  1.11           H  
ATOM   1489  N   VAL A  95      10.232  22.250  -6.532  1.00  1.05           N  
ATOM   1490  CA  VAL A  95      11.024  23.417  -6.841  1.00  1.05           C  
ATOM   1491  C   VAL A  95      10.832  24.445  -5.738  1.00  1.05           C  
ATOM   1492  O   VAL A  95       9.915  24.333  -4.910  1.00  1.05           O  
ATOM   1493  CB  VAL A  95      10.601  24.034  -8.177  1.00  1.05           C  
ATOM   1494  CG1 VAL A  95      10.783  23.032  -9.305  1.00  1.05           C  
ATOM   1495  CG2 VAL A  95       9.174  24.474  -8.070  1.00  1.05           C  
ATOM   1496  H   VAL A  95       9.262  22.370  -6.285  1.00  1.05           H  
ATOM   1497  HA  VAL A  95      12.076  23.135  -6.887  1.00  1.05           H  
ATOM   1498  HB  VAL A  95      11.231  24.897  -8.392  1.00  1.05           H  
ATOM   1499 1HG1 VAL A  95      10.488  23.489 -10.249  1.00  1.05           H  
ATOM   1500 2HG1 VAL A  95      11.832  22.735  -9.358  1.00  1.05           H  
ATOM   1501 3HG1 VAL A  95      10.168  22.155  -9.125  1.00  1.05           H  
ATOM   1502 1HG2 VAL A  95       8.859  24.929  -9.008  1.00  1.05           H  
ATOM   1503 2HG2 VAL A  95       8.549  23.609  -7.854  1.00  1.05           H  
ATOM   1504 3HG2 VAL A  95       9.084  25.206  -7.262  1.00  1.05           H  
ATOM   1505  N   GLU A  96      11.702  25.444  -5.709  1.00  0.99           N  
ATOM   1506  CA  GLU A  96      11.517  26.521  -4.762  1.00  0.99           C  
ATOM   1507  C   GLU A  96      10.341  27.371  -5.263  1.00  0.99           C  
ATOM   1508  O   GLU A  96      10.321  27.715  -6.445  1.00  0.99           O  
ATOM   1509  CB  GLU A  96      12.786  27.375  -4.646  1.00  0.99           C  
ATOM   1510  CG  GLU A  96      12.710  28.488  -3.598  1.00  0.99           C  
ATOM   1511  CD  GLU A  96      13.980  29.343  -3.465  1.00  0.99           C  
ATOM   1512  OE1 GLU A  96      14.990  29.029  -4.030  1.00  0.99           O  
ATOM   1513  OE2 GLU A  96      13.905  30.353  -2.791  1.00  0.99           O  
ATOM   1514  H   GLU A  96      12.463  25.474  -6.374  1.00  0.99           H  
ATOM   1515  HA  GLU A  96      11.312  26.074  -3.797  1.00  0.99           H  
ATOM   1516 1HB  GLU A  96      13.630  26.738  -4.387  1.00  0.99           H  
ATOM   1517 2HB  GLU A  96      13.004  27.834  -5.609  1.00  0.99           H  
ATOM   1518 1HG  GLU A  96      11.866  29.139  -3.833  1.00  0.99           H  
ATOM   1519 2HG  GLU A  96      12.506  28.019  -2.637  1.00  0.99           H  
ATOM   1520  N   PRO A  97       9.325  27.662  -4.437  1.00  0.94           N  
ATOM   1521  CA  PRO A  97       8.177  28.477  -4.779  1.00  0.94           C  
ATOM   1522  C   PRO A  97       8.545  29.942  -4.915  1.00  0.94           C  
ATOM   1523  O   PRO A  97       9.500  30.412  -4.288  1.00  0.94           O  
ATOM   1524  CB  PRO A  97       7.237  28.218  -3.610  1.00  0.94           C  
ATOM   1525  CG  PRO A  97       8.137  27.857  -2.458  1.00  0.94           C  
ATOM   1526  CD  PRO A  97       9.284  27.113  -3.068  1.00  0.94           C  
ATOM   1527  HA  PRO A  97       7.746  28.107  -5.721  1.00  0.94           H  
ATOM   1528 1HB  PRO A  97       6.621  29.116  -3.426  1.00  0.94           H  
ATOM   1529 2HB  PRO A  97       6.563  27.423  -3.872  1.00  0.94           H  
ATOM   1530 1HG  PRO A  97       8.490  28.743  -1.947  1.00  0.94           H  
ATOM   1531 2HG  PRO A  97       7.594  27.262  -1.716  1.00  0.94           H  
ATOM   1532 1HD  PRO A  97      10.182  27.367  -2.490  1.00  0.94           H  
ATOM   1533 2HD  PRO A  97       9.081  26.031  -3.085  1.00  0.94           H  
ATOM   1534  N   SER A  98       7.759  30.687  -5.683  1.00  0.90           N  
ATOM   1535  CA  SER A  98       7.995  32.111  -5.795  1.00  0.90           C  
ATOM   1536  C   SER A  98       7.548  32.819  -4.549  1.00  0.90           C  
ATOM   1537  O   SER A  98       6.804  32.268  -3.740  1.00  0.90           O  
ATOM   1538  CB  SER A  98       7.253  32.689  -6.974  1.00  0.90           C  
ATOM   1539  OG  SER A  98       5.866  32.610  -6.767  1.00  0.90           O  
ATOM   1540  H   SER A  98       6.966  30.284  -6.194  1.00  0.90           H  
ATOM   1541  HA  SER A  98       9.064  32.277  -5.929  1.00  0.90           H  
ATOM   1542 1HB  SER A  98       7.544  33.726  -7.118  1.00  0.90           H  
ATOM   1543 2HB  SER A  98       7.516  32.142  -7.877  1.00  0.90           H  
ATOM   1544  HG  SER A  98       5.656  31.650  -6.889  1.00  0.90           H  
ATOM   1545  N   ASP A  99       7.949  34.070  -4.432  1.00  0.88           N  
ATOM   1546  CA  ASP A  99       7.599  34.895  -3.293  1.00  0.88           C  
ATOM   1547  C   ASP A  99       6.090  34.988  -3.138  1.00  0.88           C  
ATOM   1548  O   ASP A  99       5.556  34.760  -2.049  1.00  0.88           O  
ATOM   1549  CB  ASP A  99       8.220  36.267  -3.481  1.00  0.88           C  
ATOM   1550  CG  ASP A  99       8.075  37.137  -2.334  1.00  0.88           C  
ATOM   1551  OD1 ASP A  99       7.779  36.665  -1.252  1.00  0.88           O  
ATOM   1552  OD2 ASP A  99       8.271  38.310  -2.487  1.00  0.88           O  
ATOM   1553  H   ASP A  99       8.544  34.456  -5.151  1.00  0.88           H  
ATOM   1554  HA  ASP A  99       7.994  34.434  -2.389  1.00  0.88           H  
ATOM   1555 1HB  ASP A  99       9.277  36.163  -3.708  1.00  0.88           H  
ATOM   1556 2HB  ASP A  99       7.756  36.758  -4.335  1.00  0.88           H  
ATOM   1557  N   GLU A 100       5.401  35.345  -4.217  1.00  0.88           N  
ATOM   1558  CA  GLU A 100       3.955  35.423  -4.166  1.00  0.88           C  
ATOM   1559  C   GLU A 100       3.332  34.080  -3.783  1.00  0.88           C  
ATOM   1560  O   GLU A 100       2.401  34.034  -2.974  1.00  0.88           O  
ATOM   1561  CB  GLU A 100       3.394  35.883  -5.504  1.00  0.88           C  
ATOM   1562  CG  GLU A 100       1.882  35.976  -5.520  1.00  0.88           C  
ATOM   1563  CD  GLU A 100       1.321  36.488  -6.820  1.00  0.88           C  
ATOM   1564  OE1 GLU A 100       2.084  36.884  -7.671  1.00  0.88           O  
ATOM   1565  OE2 GLU A 100       0.113  36.448  -6.972  1.00  0.88           O  
ATOM   1566  H   GLU A 100       5.885  35.531  -5.081  1.00  0.88           H  
ATOM   1567  HA  GLU A 100       3.681  36.156  -3.405  1.00  0.88           H  
ATOM   1568 1HB  GLU A 100       3.800  36.865  -5.751  1.00  0.88           H  
ATOM   1569 2HB  GLU A 100       3.704  35.188  -6.286  1.00  0.88           H  
ATOM   1570 1HG  GLU A 100       1.476  34.981  -5.330  1.00  0.88           H  
ATOM   1571 2HG  GLU A 100       1.561  36.627  -4.708  1.00  0.88           H  
ATOM   1572  N   GLU A 101       3.833  32.974  -4.346  1.00  0.89           N  
ATOM   1573  CA  GLU A 101       3.242  31.681  -4.008  1.00  0.89           C  
ATOM   1574  C   GLU A 101       3.420  31.340  -2.526  1.00  0.89           C  
ATOM   1575  O   GLU A 101       2.491  30.824  -1.895  1.00  0.89           O  
ATOM   1576  CB  GLU A 101       3.831  30.598  -4.899  1.00  0.89           C  
ATOM   1577  CG  GLU A 101       3.374  30.678  -6.340  1.00  0.89           C  
ATOM   1578  CD  GLU A 101       4.173  29.813  -7.263  1.00  0.89           C  
ATOM   1579  OE1 GLU A 101       5.394  29.846  -7.173  1.00  0.89           O  
ATOM   1580  OE2 GLU A 101       3.588  29.098  -8.050  1.00  0.89           O  
ATOM   1581  H   GLU A 101       4.608  33.018  -5.016  1.00  0.89           H  
ATOM   1582  HA  GLU A 101       2.173  31.739  -4.211  1.00  0.89           H  
ATOM   1583 1HB  GLU A 101       4.917  30.653  -4.873  1.00  0.89           H  
ATOM   1584 2HB  GLU A 101       3.544  29.635  -4.529  1.00  0.89           H  
ATOM   1585 1HG  GLU A 101       2.330  30.365  -6.386  1.00  0.89           H  
ATOM   1586 2HG  GLU A 101       3.421  31.716  -6.670  1.00  0.89           H  
ATOM   1587  N   MET A 102       4.583  31.669  -1.954  1.00  0.91           N  
ATOM   1588  CA  MET A 102       4.809  31.429  -0.533  1.00  0.91           C  
ATOM   1589  C   MET A 102       3.853  32.265   0.289  1.00  0.91           C  
ATOM   1590  O   MET A 102       3.246  31.764   1.232  1.00  0.91           O  
ATOM   1591  CB  MET A 102       6.227  31.766  -0.147  1.00  0.91           C  
ATOM   1592  CG  MET A 102       7.251  30.854  -0.686  1.00  0.91           C  
ATOM   1593  SD  MET A 102       8.901  31.466  -0.389  1.00  0.91           S  
ATOM   1594  CE  MET A 102       9.097  31.270   1.360  1.00  0.91           C  
ATOM   1595  H   MET A 102       5.327  32.079  -2.524  1.00  0.91           H  
ATOM   1596  HA  MET A 102       4.617  30.381  -0.318  1.00  0.91           H  
ATOM   1597 1HB  MET A 102       6.461  32.756  -0.532  1.00  0.91           H  
ATOM   1598 2HB  MET A 102       6.319  31.806   0.939  1.00  0.91           H  
ATOM   1599 1HG  MET A 102       7.146  29.879  -0.229  1.00  0.91           H  
ATOM   1600 2HG  MET A 102       7.106  30.757  -1.756  1.00  0.91           H  
ATOM   1601 1HE  MET A 102      10.067  31.656   1.655  1.00  0.91           H  
ATOM   1602 2HE  MET A 102       8.317  31.809   1.868  1.00  0.91           H  
ATOM   1603 3HE  MET A 102       9.032  30.229   1.613  1.00  0.91           H  
ATOM   1604  N   SER A 103       3.673  33.530  -0.095  1.00  0.94           N  
ATOM   1605  CA  SER A 103       2.775  34.412   0.634  1.00  0.94           C  
ATOM   1606  C   SER A 103       1.386  33.828   0.664  1.00  0.94           C  
ATOM   1607  O   SER A 103       0.753  33.749   1.721  1.00  0.94           O  
ATOM   1608  CB  SER A 103       2.710  35.765  -0.028  1.00  0.94           C  
ATOM   1609  OG  SER A 103       1.784  36.601   0.632  1.00  0.94           O  
ATOM   1610  H   SER A 103       4.205  33.900  -0.888  1.00  0.94           H  
ATOM   1611  HA  SER A 103       3.139  34.521   1.657  1.00  0.94           H  
ATOM   1612 1HB  SER A 103       3.701  36.212  -0.026  1.00  0.94           H  
ATOM   1613 2HB  SER A 103       2.413  35.644  -1.062  1.00  0.94           H  
ATOM   1614  HG  SER A 103       2.258  37.033   1.352  1.00  0.94           H  
ATOM   1615  N   ARG A 104       0.912  33.392  -0.500  1.00  0.98           N  
ATOM   1616  CA  ARG A 104      -0.412  32.818  -0.585  1.00  0.98           C  
ATOM   1617  C   ARG A 104      -0.507  31.555   0.272  1.00  0.98           C  
ATOM   1618  O   ARG A 104      -1.513  31.333   0.951  1.00  0.98           O  
ATOM   1619  CB  ARG A 104      -0.752  32.530  -2.041  1.00  0.98           C  
ATOM   1620  CG  ARG A 104      -1.013  33.794  -2.883  1.00  0.98           C  
ATOM   1621  CD  ARG A 104      -1.348  33.484  -4.301  1.00  0.98           C  
ATOM   1622  NE  ARG A 104      -1.560  34.705  -5.081  1.00  0.98           N  
ATOM   1623  CZ  ARG A 104      -2.699  35.404  -5.107  1.00  0.98           C  
ATOM   1624  NH1 ARG A 104      -3.743  35.016  -4.409  1.00  0.98           N  
ATOM   1625  NH2 ARG A 104      -2.738  36.485  -5.844  1.00  0.98           N  
ATOM   1626  H   ARG A 104       1.480  33.486  -1.344  1.00  0.98           H  
ATOM   1627  HA  ARG A 104      -1.129  33.548  -0.208  1.00  0.98           H  
ATOM   1628 1HB  ARG A 104       0.072  31.986  -2.503  1.00  0.98           H  
ATOM   1629 2HB  ARG A 104      -1.638  31.901  -2.092  1.00  0.98           H  
ATOM   1630 1HG  ARG A 104      -1.843  34.351  -2.453  1.00  0.98           H  
ATOM   1631 2HG  ARG A 104      -0.122  34.421  -2.875  1.00  0.98           H  
ATOM   1632 1HD  ARG A 104      -0.522  32.931  -4.752  1.00  0.98           H  
ATOM   1633 2HD  ARG A 104      -2.257  32.888  -4.343  1.00  0.98           H  
ATOM   1634  HE  ARG A 104      -0.792  35.084  -5.654  1.00  0.98           H  
ATOM   1635 1HH1 ARG A 104      -3.688  34.174  -3.855  1.00  0.98           H  
ATOM   1636 2HH1 ARG A 104      -4.594  35.563  -4.425  1.00  0.98           H  
ATOM   1637 1HH2 ARG A 104      -1.888  36.738  -6.367  1.00  0.98           H  
ATOM   1638 2HH2 ARG A 104      -3.574  37.044  -5.893  1.00  0.98           H  
ATOM   1639  N   ALA A 105       0.554  30.734   0.286  1.00  1.02           N  
ATOM   1640  CA  ALA A 105       0.551  29.535   1.117  1.00  1.02           C  
ATOM   1641  C   ALA A 105       0.452  29.891   2.595  1.00  1.02           C  
ATOM   1642  O   ALA A 105      -0.322  29.287   3.334  1.00  1.02           O  
ATOM   1643  CB  ALA A 105       1.812  28.723   0.885  1.00  1.02           C  
ATOM   1644  H   ALA A 105       1.362  30.927  -0.306  1.00  1.02           H  
ATOM   1645  HA  ALA A 105      -0.318  28.938   0.844  1.00  1.02           H  
ATOM   1646 1HB  ALA A 105       1.787  27.814   1.486  1.00  1.02           H  
ATOM   1647 2HB  ALA A 105       1.866  28.468  -0.161  1.00  1.02           H  
ATOM   1648 3HB  ALA A 105       2.683  29.308   1.157  1.00  1.02           H  
ATOM   1649  N   VAL A 106       1.180  30.922   3.019  1.00  1.09           N  
ATOM   1650  CA  VAL A 106       1.167  31.314   4.420  1.00  1.09           C  
ATOM   1651  C   VAL A 106      -0.191  31.840   4.838  1.00  1.09           C  
ATOM   1652  O   VAL A 106      -0.727  31.461   5.886  1.00  1.09           O  
ATOM   1653  CB  VAL A 106       2.181  32.431   4.699  1.00  1.09           C  
ATOM   1654  CG1 VAL A 106       1.983  32.904   6.091  1.00  1.09           C  
ATOM   1655  CG2 VAL A 106       3.576  31.950   4.538  1.00  1.09           C  
ATOM   1656  H   VAL A 106       1.793  31.403   2.361  1.00  1.09           H  
ATOM   1657  HA  VAL A 106       1.413  30.442   5.026  1.00  1.09           H  
ATOM   1658  HB  VAL A 106       1.991  33.256   4.012  1.00  1.09           H  
ATOM   1659 1HG1 VAL A 106       2.658  33.707   6.300  1.00  1.09           H  
ATOM   1660 2HG1 VAL A 106       0.973  33.239   6.186  1.00  1.09           H  
ATOM   1661 3HG1 VAL A 106       2.159  32.088   6.788  1.00  1.09           H  
ATOM   1662 1HG2 VAL A 106       4.270  32.757   4.738  1.00  1.09           H  
ATOM   1663 2HG2 VAL A 106       3.716  31.168   5.240  1.00  1.09           H  
ATOM   1664 3HG2 VAL A 106       3.738  31.585   3.541  1.00  1.09           H  
ATOM   1665  N   ILE A 107      -0.755  32.713   4.009  1.00  1.16           N  
ATOM   1666  CA  ILE A 107      -2.029  33.319   4.323  1.00  1.16           C  
ATOM   1667  C   ILE A 107      -3.117  32.260   4.349  1.00  1.16           C  
ATOM   1668  O   ILE A 107      -3.932  32.257   5.270  1.00  1.16           O  
ATOM   1669  CB  ILE A 107      -2.373  34.432   3.325  1.00  1.16           C  
ATOM   1670  CG1 ILE A 107      -1.404  35.577   3.496  1.00  1.16           C  
ATOM   1671  CG2 ILE A 107      -3.743  34.948   3.595  1.00  1.16           C  
ATOM   1672  CD1 ILE A 107      -1.475  36.603   2.386  1.00  1.16           C  
ATOM   1673  H   ILE A 107      -0.266  32.980   3.154  1.00  1.16           H  
ATOM   1674  HA  ILE A 107      -1.967  33.765   5.310  1.00  1.16           H  
ATOM   1675  HB  ILE A 107      -2.301  34.059   2.299  1.00  1.16           H  
ATOM   1676 1HG1 ILE A 107      -1.603  36.075   4.445  1.00  1.16           H  
ATOM   1677 2HG1 ILE A 107      -0.407  35.162   3.524  1.00  1.16           H  
ATOM   1678 1HG2 ILE A 107      -3.959  35.751   2.915  1.00  1.16           H  
ATOM   1679 2HG2 ILE A 107      -4.476  34.149   3.473  1.00  1.16           H  
ATOM   1680 3HG2 ILE A 107      -3.771  35.323   4.598  1.00  1.16           H  
ATOM   1681 1HD1 ILE A 107      -0.746  37.392   2.563  1.00  1.16           H  
ATOM   1682 2HD1 ILE A 107      -1.256  36.118   1.432  1.00  1.16           H  
ATOM   1683 3HD1 ILE A 107      -2.465  37.030   2.360  1.00  1.16           H  
ATOM   1684  N   ASP A 108      -3.126  31.346   3.369  1.00  1.27           N  
ATOM   1685  CA  ASP A 108      -4.132  30.288   3.317  1.00  1.27           C  
ATOM   1686  C   ASP A 108      -4.026  29.313   4.484  1.00  1.27           C  
ATOM   1687  O   ASP A 108      -5.051  28.936   5.057  1.00  1.27           O  
ATOM   1688  CB  ASP A 108      -4.037  29.512   1.996  1.00  1.27           C  
ATOM   1689  CG  ASP A 108      -5.169  28.485   1.811  1.00  1.27           C  
ATOM   1690  OD1 ASP A 108      -6.324  28.871   1.790  1.00  1.27           O  
ATOM   1691  OD2 ASP A 108      -4.907  27.304   1.667  1.00  1.27           O  
ATOM   1692  H   ASP A 108      -2.431  31.390   2.622  1.00  1.27           H  
ATOM   1693  HA  ASP A 108      -5.112  30.760   3.358  1.00  1.27           H  
ATOM   1694 1HB  ASP A 108      -4.051  30.217   1.161  1.00  1.27           H  
ATOM   1695 2HB  ASP A 108      -3.073  28.993   1.959  1.00  1.27           H  
ATOM   1696  N   ILE A 109      -2.813  28.928   4.886  1.00  1.40           N  
ATOM   1697  CA  ILE A 109      -2.688  28.020   6.016  1.00  1.40           C  
ATOM   1698  C   ILE A 109      -3.260  28.690   7.255  1.00  1.40           C  
ATOM   1699  O   ILE A 109      -4.002  28.080   8.042  1.00  1.40           O  
ATOM   1700  CB  ILE A 109      -1.233  27.617   6.280  1.00  1.40           C  
ATOM   1701  CG1 ILE A 109      -0.684  26.753   5.143  1.00  1.40           C  
ATOM   1702  CG2 ILE A 109      -1.170  26.871   7.581  1.00  1.40           C  
ATOM   1703  CD1 ILE A 109       0.817  26.581   5.192  1.00  1.40           C  
ATOM   1704  H   ILE A 109      -1.973  29.242   4.395  1.00  1.40           H  
ATOM   1705  HA  ILE A 109      -3.270  27.119   5.806  1.00  1.40           H  
ATOM   1706  HB  ILE A 109      -0.614  28.521   6.341  1.00  1.40           H  
ATOM   1707 1HG1 ILE A 109      -1.139  25.787   5.196  1.00  1.40           H  
ATOM   1708 2HG1 ILE A 109      -0.964  27.191   4.199  1.00  1.40           H  
ATOM   1709 1HG2 ILE A 109      -0.141  26.592   7.800  1.00  1.40           H  
ATOM   1710 2HG2 ILE A 109      -1.556  27.499   8.360  1.00  1.40           H  
ATOM   1711 3HG2 ILE A 109      -1.777  25.991   7.509  1.00  1.40           H  
ATOM   1712 1HD1 ILE A 109       1.138  25.955   4.359  1.00  1.40           H  
ATOM   1713 2HD1 ILE A 109       1.289  27.562   5.114  1.00  1.40           H  
ATOM   1714 3HD1 ILE A 109       1.100  26.112   6.134  1.00  1.40           H  
ATOM   1715  N   PHE A 110      -2.902  29.961   7.452  1.00  1.55           N  
ATOM   1716  CA  PHE A 110      -3.422  30.665   8.602  1.00  1.55           C  
ATOM   1717  C   PHE A 110      -4.938  30.786   8.499  1.00  1.55           C  
ATOM   1718  O   PHE A 110      -5.656  30.471   9.442  1.00  1.55           O  
ATOM   1719  CB  PHE A 110      -2.787  32.043   8.779  1.00  1.55           C  
ATOM   1720  CG  PHE A 110      -3.293  32.713  10.037  1.00  1.55           C  
ATOM   1721  CD1 PHE A 110      -2.915  32.230  11.284  1.00  1.55           C  
ATOM   1722  CD2 PHE A 110      -4.108  33.804   9.993  1.00  1.55           C  
ATOM   1723  CE1 PHE A 110      -3.355  32.817  12.445  1.00  1.55           C  
ATOM   1724  CE2 PHE A 110      -4.544  34.408  11.149  1.00  1.55           C  
ATOM   1725  CZ  PHE A 110      -4.172  33.915  12.383  1.00  1.55           C  
ATOM   1726  H   PHE A 110      -2.271  30.441   6.805  1.00  1.55           H  
ATOM   1727  HA  PHE A 110      -3.183  30.083   9.492  1.00  1.55           H  
ATOM   1728 1HB  PHE A 110      -1.702  31.955   8.831  1.00  1.55           H  
ATOM   1729 2HB  PHE A 110      -3.026  32.674   7.921  1.00  1.55           H  
ATOM   1730  HD1 PHE A 110      -2.270  31.367  11.337  1.00  1.55           H  
ATOM   1731  HD2 PHE A 110      -4.406  34.190   9.037  1.00  1.55           H  
ATOM   1732  HE1 PHE A 110      -3.046  32.410  13.410  1.00  1.55           H  
ATOM   1733  HE2 PHE A 110      -5.179  35.270  11.085  1.00  1.55           H  
ATOM   1734  HZ  PHE A 110      -4.524  34.393  13.300  1.00  1.55           H  
ATOM   1735  N   ASN A 111      -5.452  31.201   7.345  1.00  1.73           N  
ATOM   1736  CA  ASN A 111      -6.892  31.361   7.185  1.00  1.73           C  
ATOM   1737  C   ASN A 111      -7.666  30.065   7.475  1.00  1.73           C  
ATOM   1738  O   ASN A 111      -8.743  30.101   8.069  1.00  1.73           O  
ATOM   1739  CB  ASN A 111      -7.206  31.774   5.770  1.00  1.73           C  
ATOM   1740  CG  ASN A 111      -8.581  32.251   5.596  1.00  1.73           C  
ATOM   1741  OD1 ASN A 111      -8.974  33.323   6.077  1.00  1.73           O  
ATOM   1742  ND2 ASN A 111      -9.350  31.452   4.930  1.00  1.73           N  
ATOM   1743  H   ASN A 111      -4.843  31.439   6.569  1.00  1.73           H  
ATOM   1744  HA  ASN A 111      -7.238  32.124   7.885  1.00  1.73           H  
ATOM   1745 1HB  ASN A 111      -6.513  32.519   5.430  1.00  1.73           H  
ATOM   1746 2HB  ASN A 111      -7.063  30.905   5.123  1.00  1.73           H  
ATOM   1747 1HD2 ASN A 111     -10.306  31.680   4.770  1.00  1.73           H  
ATOM   1748 2HD2 ASN A 111      -8.979  30.591   4.577  1.00  1.73           H  
ATOM   1749  N   LYS A 112      -7.099  28.912   7.091  1.00  1.90           N  
ATOM   1750  CA  LYS A 112      -7.756  27.627   7.308  1.00  1.90           C  
ATOM   1751  C   LYS A 112      -7.644  27.083   8.731  1.00  1.90           C  
ATOM   1752  O   LYS A 112      -8.544  26.379   9.181  1.00  1.90           O  
ATOM   1753  CB  LYS A 112      -7.229  26.564   6.332  1.00  1.90           C  
ATOM   1754  CG  LYS A 112      -7.679  26.727   4.851  1.00  1.90           C  
ATOM   1755  CD  LYS A 112      -7.194  25.542   4.002  1.00  1.90           C  
ATOM   1756  CE  LYS A 112      -7.914  25.437   2.605  1.00  1.90           C  
ATOM   1757  NZ  LYS A 112      -7.441  26.422   1.576  1.00  1.90           N  
ATOM   1758  H   LYS A 112      -6.213  28.934   6.587  1.00  1.90           H  
ATOM   1759  HA  LYS A 112      -8.817  27.761   7.104  1.00  1.90           H  
ATOM   1760 1HB  LYS A 112      -6.133  26.598   6.339  1.00  1.90           H  
ATOM   1761 2HB  LYS A 112      -7.528  25.575   6.677  1.00  1.90           H  
ATOM   1762 1HG  LYS A 112      -8.765  26.793   4.794  1.00  1.90           H  
ATOM   1763 2HG  LYS A 112      -7.251  27.648   4.438  1.00  1.90           H  
ATOM   1764 1HD  LYS A 112      -6.119  25.672   3.818  1.00  1.90           H  
ATOM   1765 2HD  LYS A 112      -7.338  24.614   4.550  1.00  1.90           H  
ATOM   1766 1HE  LYS A 112      -7.753  24.435   2.214  1.00  1.90           H  
ATOM   1767 2HE  LYS A 112      -8.983  25.586   2.751  1.00  1.90           H  
ATOM   1768 1HZ  LYS A 112      -7.988  26.237   0.696  1.00  1.90           H  
ATOM   1769 2HZ  LYS A 112      -7.555  27.405   1.845  1.00  1.90           H  
ATOM   1770 3HZ  LYS A 112      -6.437  26.317   1.403  1.00  1.90           H  
ATOM   1771  N   THR A 113      -6.562  27.390   9.450  1.00  2.05           N  
ATOM   1772  CA  THR A 113      -6.433  26.825  10.793  1.00  2.05           C  
ATOM   1773  C   THR A 113      -6.551  27.826  11.934  1.00  2.05           C  
ATOM   1774  O   THR A 113      -6.914  27.455  13.050  1.00  2.05           O  
ATOM   1775  CB  THR A 113      -5.053  26.180  10.967  1.00  2.05           C  
ATOM   1776  OG1 THR A 113      -4.038  27.193  10.784  1.00  2.05           O  
ATOM   1777  CG2 THR A 113      -4.844  25.077   9.985  1.00  2.05           C  
ATOM   1778  H   THR A 113      -5.815  27.954   9.042  1.00  2.05           H  
ATOM   1779  HA  THR A 113      -7.206  26.071  10.929  1.00  2.05           H  
ATOM   1780  HB  THR A 113      -4.977  25.777  11.976  1.00  2.05           H  
ATOM   1781  HG1 THR A 113      -4.064  27.494   9.830  1.00  2.05           H  
ATOM   1782 1HG2 THR A 113      -3.876  24.666  10.175  1.00  2.05           H  
ATOM   1783 2HG2 THR A 113      -5.602  24.306  10.123  1.00  2.05           H  
ATOM   1784 3HG2 THR A 113      -4.898  25.466   8.965  1.00  2.05           H  
ATOM   1785  N   GLY A 114      -6.138  29.065  11.692  1.00  2.17           N  
ATOM   1786  CA  GLY A 114      -6.096  30.100  12.712  1.00  2.17           C  
ATOM   1787  C   GLY A 114      -4.905  29.901  13.653  1.00  2.17           C  
ATOM   1788  O   GLY A 114      -4.783  30.594  14.665  1.00  2.17           O  
ATOM   1789  H   GLY A 114      -5.863  29.333  10.762  1.00  2.17           H  
ATOM   1790 1HA  GLY A 114      -6.026  31.075  12.226  1.00  2.17           H  
ATOM   1791 2HA  GLY A 114      -7.028  30.090  13.278  1.00  2.17           H  
ATOM   1792  N   ARG A 115      -4.020  28.941  13.340  1.00  2.26           N  
ATOM   1793  CA  ARG A 115      -2.936  28.638  14.263  1.00  2.26           C  
ATOM   1794  C   ARG A 115      -1.525  28.901  13.752  1.00  2.26           C  
ATOM   1795  O   ARG A 115      -0.588  29.034  14.539  1.00  2.26           O  
ATOM   1796  CB  ARG A 115      -3.010  27.179  14.660  1.00  2.26           C  
ATOM   1797  CG  ARG A 115      -4.293  26.777  15.366  1.00  2.26           C  
ATOM   1798  CD  ARG A 115      -4.160  25.476  16.049  1.00  2.26           C  
ATOM   1799  NE  ARG A 115      -3.267  25.611  17.200  1.00  2.26           N  
ATOM   1800  CZ  ARG A 115      -2.822  24.592  17.971  1.00  2.26           C  
ATOM   1801  NH1 ARG A 115      -3.195  23.360  17.700  1.00  2.26           N  
ATOM   1802  NH2 ARG A 115      -2.022  24.814  19.003  1.00  2.26           N  
ATOM   1803  H   ARG A 115      -4.124  28.396  12.485  1.00  2.26           H  
ATOM   1804  HA  ARG A 115      -3.083  29.240  15.160  1.00  2.26           H  
ATOM   1805 1HB  ARG A 115      -2.896  26.550  13.776  1.00  2.26           H  
ATOM   1806 2HB  ARG A 115      -2.195  26.954  15.332  1.00  2.26           H  
ATOM   1807 1HG  ARG A 115      -4.574  27.534  16.093  1.00  2.26           H  
ATOM   1808 2HG  ARG A 115      -5.087  26.683  14.629  1.00  2.26           H  
ATOM   1809 1HD  ARG A 115      -5.134  25.141  16.401  1.00  2.26           H  
ATOM   1810 2HD  ARG A 115      -3.743  24.735  15.364  1.00  2.26           H  
ATOM   1811  HE  ARG A 115      -2.976  26.571  17.429  1.00  2.26           H  
ATOM   1812 1HH1 ARG A 115      -3.813  23.183  16.917  1.00  2.26           H  
ATOM   1813 2HH1 ARG A 115      -2.872  22.594  18.272  1.00  2.26           H  
ATOM   1814 1HH2 ARG A 115      -1.737  25.751  19.249  1.00  2.26           H  
ATOM   1815 2HH2 ARG A 115      -1.705  24.040  19.565  1.00  2.26           H  
ATOM   1816  N   ILE A 116      -1.327  28.881  12.446  1.00  2.31           N  
ATOM   1817  CA  ILE A 116       0.033  28.995  11.940  1.00  2.31           C  
ATOM   1818  C   ILE A 116       0.363  30.365  11.399  1.00  2.31           C  
ATOM   1819  O   ILE A 116      -0.150  30.769  10.363  1.00  2.31           O  
ATOM   1820  CB  ILE A 116       0.291  27.975  10.835  1.00  2.31           C  
ATOM   1821  CG1 ILE A 116      -0.025  26.586  11.321  1.00  2.31           C  
ATOM   1822  CG2 ILE A 116       1.725  28.050  10.310  1.00  2.31           C  
ATOM   1823  CD1 ILE A 116       0.731  26.170  12.530  1.00  2.31           C  
ATOM   1824  H   ILE A 116      -2.106  28.775  11.813  1.00  2.31           H  
ATOM   1825  HA  ILE A 116       0.723  28.785  12.756  1.00  2.31           H  
ATOM   1826  HB  ILE A 116      -0.374  28.190  10.031  1.00  2.31           H  
ATOM   1827 1HG1 ILE A 116      -1.097  26.510  11.522  1.00  2.31           H  
ATOM   1828 2HG1 ILE A 116       0.232  25.905  10.531  1.00  2.31           H  
ATOM   1829 1HG2 ILE A 116       1.856  27.325   9.505  1.00  2.31           H  
ATOM   1830 2HG2 ILE A 116       1.906  29.045   9.925  1.00  2.31           H  
ATOM   1831 3HG2 ILE A 116       2.425  27.830  11.115  1.00  2.31           H  
ATOM   1832 1HD1 ILE A 116       0.459  25.152  12.795  1.00  2.31           H  
ATOM   1833 2HD1 ILE A 116       1.797  26.222  12.333  1.00  2.31           H  
ATOM   1834 3HD1 ILE A 116       0.489  26.834  13.345  1.00  2.31           H  
ATOM   1835  N   LEU A 117       1.268  31.045  12.072  1.00  2.32           N  
ATOM   1836  CA  LEU A 117       1.701  32.377  11.671  1.00  2.32           C  
ATOM   1837  C   LEU A 117       3.073  32.351  11.012  1.00  2.32           C  
ATOM   1838  O   LEU A 117       3.646  33.399  10.743  1.00  2.32           O  
ATOM   1839  CB  LEU A 117       1.716  33.303  12.877  1.00  2.32           C  
ATOM   1840  CG  LEU A 117       0.379  33.587  13.510  1.00  2.32           C  
ATOM   1841  CD1 LEU A 117       0.567  34.346  14.762  1.00  2.32           C  
ATOM   1842  CD2 LEU A 117      -0.414  34.439  12.567  1.00  2.32           C  
ATOM   1843  H   LEU A 117       1.646  30.639  12.920  1.00  2.32           H  
ATOM   1844  HA  LEU A 117       0.987  32.767  10.948  1.00  2.32           H  
ATOM   1845 1HB  LEU A 117       2.363  32.869  13.636  1.00  2.32           H  
ATOM   1846 2HB  LEU A 117       2.130  34.257  12.555  1.00  2.32           H  
ATOM   1847  HG  LEU A 117      -0.139  32.650  13.727  1.00  2.32           H  
ATOM   1848 1HD1 LEU A 117      -0.392  34.536  15.200  1.00  2.32           H  
ATOM   1849 2HD1 LEU A 117       1.164  33.768  15.443  1.00  2.32           H  
ATOM   1850 3HD1 LEU A 117       1.063  35.282  14.546  1.00  2.32           H  
ATOM   1851 1HD2 LEU A 117      -1.373  34.685  13.003  1.00  2.32           H  
ATOM   1852 2HD2 LEU A 117       0.137  35.357  12.392  1.00  2.32           H  
ATOM   1853 3HD2 LEU A 117      -0.560  33.914  11.624  1.00  2.32           H  
ATOM   1854  N   ALA A 118       3.559  31.142  10.706  1.00  2.29           N  
ATOM   1855  CA  ALA A 118       4.876  30.912  10.101  1.00  2.29           C  
ATOM   1856  C   ALA A 118       6.014  31.303  11.052  1.00  2.29           C  
ATOM   1857  O   ALA A 118       6.604  32.379  10.951  1.00  2.29           O  
ATOM   1858  CB  ALA A 118       5.004  31.649   8.773  1.00  2.29           C  
ATOM   1859  H   ALA A 118       2.990  30.343  10.939  1.00  2.29           H  
ATOM   1860  HA  ALA A 118       4.966  29.843   9.906  1.00  2.29           H  
ATOM   1861 1HB  ALA A 118       5.972  31.421   8.329  1.00  2.29           H  
ATOM   1862 2HB  ALA A 118       4.211  31.322   8.100  1.00  2.29           H  
ATOM   1863 3HB  ALA A 118       4.932  32.703   8.911  1.00  2.29           H  
ATOM   1864  N   ASP A 119       6.250  30.452  12.054  1.00  2.22           N  
ATOM   1865  CA  ASP A 119       7.309  30.649  13.056  1.00  2.22           C  
ATOM   1866  C   ASP A 119       8.727  30.692  12.469  1.00  2.22           C  
ATOM   1867  O   ASP A 119       9.609  31.391  12.964  1.00  2.22           O  
ATOM   1868  CB  ASP A 119       7.229  29.496  14.043  1.00  2.22           C  
ATOM   1869  CG  ASP A 119       7.325  28.131  13.325  1.00  2.22           C  
ATOM   1870  OD1 ASP A 119       7.250  28.118  12.101  1.00  2.22           O  
ATOM   1871  OD2 ASP A 119       7.447  27.117  13.994  1.00  2.22           O  
ATOM   1872  H   ASP A 119       5.690  29.615  12.110  1.00  2.22           H  
ATOM   1873  HA  ASP A 119       7.126  31.584  13.582  1.00  2.22           H  
ATOM   1874 1HB  ASP A 119       8.049  29.573  14.745  1.00  2.22           H  
ATOM   1875 2HB  ASP A 119       6.294  29.554  14.603  1.00  2.22           H  
ATOM   1876  N   ALA A 120       8.916  29.972  11.379  1.00  2.13           N  
ATOM   1877  CA  ALA A 120      10.204  29.879  10.701  1.00  2.13           C  
ATOM   1878  C   ALA A 120      10.081  30.003   9.179  1.00  2.13           C  
ATOM   1879  O   ALA A 120      10.256  29.015   8.472  1.00  2.13           O  
ATOM   1880  CB  ALA A 120      10.851  28.550  11.037  1.00  2.13           C  
ATOM   1881  H   ALA A 120       8.128  29.389  11.101  1.00  2.13           H  
ATOM   1882  HA  ALA A 120      10.847  30.669  11.074  1.00  2.13           H  
ATOM   1883 1HB  ALA A 120      11.828  28.487  10.559  1.00  2.13           H  
ATOM   1884 2HB  ALA A 120      10.964  28.470  12.118  1.00  2.13           H  
ATOM   1885 3HB  ALA A 120      10.213  27.739  10.678  1.00  2.13           H  
ATOM   1886  N   PRO A 121       9.800  31.193   8.631  1.00  2.00           N  
ATOM   1887  CA  PRO A 121       9.536  31.421   7.221  1.00  2.00           C  
ATOM   1888  C   PRO A 121      10.791  31.265   6.388  1.00  2.00           C  
ATOM   1889  O   PRO A 121      11.898  31.418   6.900  1.00  2.00           O  
ATOM   1890  CB  PRO A 121       9.038  32.862   7.200  1.00  2.00           C  
ATOM   1891  CG  PRO A 121       9.698  33.516   8.408  1.00  2.00           C  
ATOM   1892  CD  PRO A 121       9.779  32.420   9.458  1.00  2.00           C  
ATOM   1893  HA  PRO A 121       8.760  30.723   6.889  1.00  2.00           H  
ATOM   1894 1HB  PRO A 121       9.312  33.343   6.247  1.00  2.00           H  
ATOM   1895 2HB  PRO A 121       7.945  32.856   7.252  1.00  2.00           H  
ATOM   1896 1HG  PRO A 121      10.688  33.899   8.131  1.00  2.00           H  
ATOM   1897 2HG  PRO A 121       9.114  34.378   8.751  1.00  2.00           H  
ATOM   1898 1HD  PRO A 121      10.713  32.548  10.016  1.00  2.00           H  
ATOM   1899 2HD  PRO A 121       8.902  32.446  10.107  1.00  2.00           H  
ATOM   1900  N   GLY A 122      10.625  30.993   5.095  1.00  1.84           N  
ATOM   1901  CA  GLY A 122      11.780  30.940   4.209  1.00  1.84           C  
ATOM   1902  C   GLY A 122      11.749  29.827   3.174  1.00  1.84           C  
ATOM   1903  O   GLY A 122      10.876  28.947   3.181  1.00  1.84           O  
ATOM   1904  H   GLY A 122       9.698  30.852   4.722  1.00  1.84           H  
ATOM   1905 1HA  GLY A 122      11.858  31.890   3.684  1.00  1.84           H  
ATOM   1906 2HA  GLY A 122      12.687  30.845   4.805  1.00  1.84           H  
ATOM   1907  N   GLN A 123      12.751  29.870   2.300  1.00  1.66           N  
ATOM   1908  CA  GLN A 123      12.921  28.949   1.179  1.00  1.66           C  
ATOM   1909  C   GLN A 123      13.126  27.490   1.585  1.00  1.66           C  
ATOM   1910  O   GLN A 123      12.943  26.588   0.758  1.00  1.66           O  
ATOM   1911  CB  GLN A 123      14.079  29.444   0.302  1.00  1.66           C  
ATOM   1912  CG  GLN A 123      15.461  29.450   0.968  1.00  1.66           C  
ATOM   1913  CD  GLN A 123      15.728  30.748   1.739  1.00  1.66           C  
ATOM   1914  OE1 GLN A 123      14.801  31.379   2.271  1.00  1.66           O  
ATOM   1915  NE2 GLN A 123      16.994  31.152   1.800  1.00  1.66           N  
ATOM   1916  H   GLN A 123      13.429  30.612   2.402  1.00  1.66           H  
ATOM   1917  HA  GLN A 123      12.011  28.989   0.577  1.00  1.66           H  
ATOM   1918 1HB  GLN A 123      14.152  28.807  -0.578  1.00  1.66           H  
ATOM   1919 2HB  GLN A 123      13.870  30.451  -0.048  1.00  1.66           H  
ATOM   1920 1HG  GLN A 123      15.556  28.610   1.654  1.00  1.66           H  
ATOM   1921 2HG  GLN A 123      16.216  29.368   0.185  1.00  1.66           H  
ATOM   1922 1HE2 GLN A 123      17.233  31.989   2.293  1.00  1.66           H  
ATOM   1923 2HE2 GLN A 123      17.713  30.608   1.361  1.00  1.66           H  
ATOM   1924  N   ASP A 124      13.505  27.254   2.851  1.00  1.49           N  
ATOM   1925  CA  ASP A 124      13.640  25.894   3.346  1.00  1.49           C  
ATOM   1926  C   ASP A 124      12.458  25.455   4.211  1.00  1.49           C  
ATOM   1927  O   ASP A 124      12.462  24.353   4.759  1.00  1.49           O  
ATOM   1928  CB  ASP A 124      14.973  25.674   4.049  1.00  1.49           C  
ATOM   1929  CG  ASP A 124      16.154  25.701   3.050  1.00  1.49           C  
ATOM   1930  OD1 ASP A 124      16.053  25.065   1.987  1.00  1.49           O  
ATOM   1931  OD2 ASP A 124      17.124  26.359   3.334  1.00  1.49           O  
ATOM   1932  H   ASP A 124      13.666  28.035   3.471  1.00  1.49           H  
ATOM   1933  HA  ASP A 124      13.661  25.248   2.496  1.00  1.49           H  
ATOM   1934 1HB  ASP A 124      15.125  26.449   4.801  1.00  1.49           H  
ATOM   1935 2HB  ASP A 124      14.963  24.713   4.565  1.00  1.49           H  
ATOM   1936  N   ASN A 125      11.426  26.298   4.298  1.00  1.34           N  
ATOM   1937  CA  ASN A 125      10.224  25.947   5.037  1.00  1.34           C  
ATOM   1938  C   ASN A 125       9.082  25.683   4.075  1.00  1.34           C  
ATOM   1939  O   ASN A 125       8.224  24.842   4.341  1.00  1.34           O  
ATOM   1940  CB  ASN A 125       9.864  27.002   6.054  1.00  1.34           C  
ATOM   1941  CG  ASN A 125       8.621  26.625   6.812  1.00  1.34           C  
ATOM   1942  OD1 ASN A 125       8.370  25.438   7.070  1.00  1.34           O  
ATOM   1943  ND2 ASN A 125       7.848  27.601   7.209  1.00  1.34           N  
ATOM   1944  H   ASN A 125      11.449  27.201   3.837  1.00  1.34           H  
ATOM   1945  HA  ASN A 125      10.409  25.019   5.580  1.00  1.34           H  
ATOM   1946 1HB  ASN A 125      10.687  27.122   6.759  1.00  1.34           H  
ATOM   1947 2HB  ASN A 125       9.712  27.964   5.560  1.00  1.34           H  
ATOM   1948 1HD2 ASN A 125       7.026  27.404   7.741  1.00  1.34           H  
ATOM   1949 2HD2 ASN A 125       8.078  28.547   6.982  1.00  1.34           H  
ATOM   1950  N   PHE A 126       9.078  26.388   2.945  1.00  1.24           N  
ATOM   1951  CA  PHE A 126       8.023  26.194   1.953  1.00  1.24           C  
ATOM   1952  C   PHE A 126       8.567  25.571   0.678  1.00  1.24           C  
ATOM   1953  O   PHE A 126       9.376  26.174  -0.028  1.00  1.24           O  
ATOM   1954  CB  PHE A 126       7.337  27.509   1.630  1.00  1.24           C  
ATOM   1955  CG  PHE A 126       6.624  28.069   2.801  1.00  1.24           C  
ATOM   1956  CD1 PHE A 126       7.297  28.850   3.711  1.00  1.24           C  
ATOM   1957  CD2 PHE A 126       5.281  27.796   3.017  1.00  1.24           C  
ATOM   1958  CE1 PHE A 126       6.659  29.344   4.813  1.00  1.24           C  
ATOM   1959  CE2 PHE A 126       4.641  28.291   4.122  1.00  1.24           C  
ATOM   1960  CZ  PHE A 126       5.339  29.055   5.027  1.00  1.24           C  
ATOM   1961  H   PHE A 126       9.796  27.097   2.799  1.00  1.24           H  
ATOM   1962  HA  PHE A 126       7.279  25.516   2.365  1.00  1.24           H  
ATOM   1963 1HB  PHE A 126       8.075  28.218   1.296  1.00  1.24           H  
ATOM   1964 2HB  PHE A 126       6.629  27.365   0.830  1.00  1.24           H  
ATOM   1965  HD1 PHE A 126       8.353  29.063   3.547  1.00  1.24           H  
ATOM   1966  HD2 PHE A 126       4.739  27.177   2.304  1.00  1.24           H  
ATOM   1967  HE1 PHE A 126       7.197  29.953   5.523  1.00  1.24           H  
ATOM   1968  HE2 PHE A 126       3.589  28.074   4.289  1.00  1.24           H  
ATOM   1969  HZ  PHE A 126       4.840  29.437   5.915  1.00  1.24           H  
ATOM   1970  N   LYS A 127       8.125  24.354   0.389  1.00  1.17           N  
ATOM   1971  CA  LYS A 127       8.606  23.618  -0.780  1.00  1.17           C  
ATOM   1972  C   LYS A 127       7.437  23.212  -1.645  1.00  1.17           C  
ATOM   1973  O   LYS A 127       6.346  22.983  -1.119  1.00  1.17           O  
ATOM   1974  CB  LYS A 127       9.347  22.343  -0.363  1.00  1.17           C  
ATOM   1975  CG  LYS A 127      10.573  22.490   0.522  1.00  1.17           C  
ATOM   1976  CD  LYS A 127      11.731  23.177  -0.194  1.00  1.17           C  
ATOM   1977  CE  LYS A 127      12.984  23.176   0.682  1.00  1.17           C  
ATOM   1978  NZ  LYS A 127      14.043  24.107   0.152  1.00  1.17           N  
ATOM   1979  H   LYS A 127       7.437  23.928   1.016  1.00  1.17           H  
ATOM   1980  HA  LYS A 127       9.269  24.256  -1.366  1.00  1.17           H  
ATOM   1981 1HB  LYS A 127       8.658  21.722   0.200  1.00  1.17           H  
ATOM   1982 2HB  LYS A 127       9.636  21.783  -1.260  1.00  1.17           H  
ATOM   1983 1HG  LYS A 127      10.308  23.071   1.409  1.00  1.17           H  
ATOM   1984 2HG  LYS A 127      10.893  21.497   0.845  1.00  1.17           H  
ATOM   1985 1HD  LYS A 127      11.940  22.660  -1.136  1.00  1.17           H  
ATOM   1986 2HD  LYS A 127      11.462  24.215  -0.417  1.00  1.17           H  
ATOM   1987 1HE  LYS A 127      12.692  23.477   1.677  1.00  1.17           H  
ATOM   1988 2HE  LYS A 127      13.394  22.169   0.732  1.00  1.17           H  
ATOM   1989 1HZ  LYS A 127      14.879  24.146   0.774  1.00  1.17           H  
ATOM   1990 2HZ  LYS A 127      14.326  23.843  -0.769  1.00  1.17           H  
ATOM   1991 3HZ  LYS A 127      13.630  25.048   0.138  1.00  1.17           H  
ATOM   1992  N   LYS A 128       7.625  23.087  -2.953  1.00  1.14           N  
ATOM   1993  CA  LYS A 128       6.520  22.554  -3.726  1.00  1.14           C  
ATOM   1994  C   LYS A 128       6.491  21.036  -3.809  1.00  1.14           C  
ATOM   1995  O   LYS A 128       7.520  20.365  -3.764  1.00  1.14           O  
ATOM   1996  CB  LYS A 128       6.435  23.142  -5.128  1.00  1.14           C  
ATOM   1997  CG  LYS A 128       5.992  24.563  -5.200  1.00  1.14           C  
ATOM   1998  CD  LYS A 128       5.728  24.937  -6.640  1.00  1.14           C  
ATOM   1999  CE  LYS A 128       5.085  26.277  -6.786  1.00  1.14           C  
ATOM   2000  NZ  LYS A 128       4.743  26.554  -8.219  1.00  1.14           N  
ATOM   2001  H   LYS A 128       8.508  23.327  -3.420  1.00  1.14           H  
ATOM   2002  HA  LYS A 128       5.604  22.850  -3.226  1.00  1.14           H  
ATOM   2003 1HB  LYS A 128       7.409  23.078  -5.601  1.00  1.14           H  
ATOM   2004 2HB  LYS A 128       5.737  22.547  -5.724  1.00  1.14           H  
ATOM   2005 1HG  LYS A 128       5.071  24.652  -4.640  1.00  1.14           H  
ATOM   2006 2HG  LYS A 128       6.752  25.214  -4.773  1.00  1.14           H  
ATOM   2007 1HD  LYS A 128       6.646  24.957  -7.181  1.00  1.14           H  
ATOM   2008 2HD  LYS A 128       5.082  24.195  -7.087  1.00  1.14           H  
ATOM   2009 1HE  LYS A 128       4.171  26.307  -6.195  1.00  1.14           H  
ATOM   2010 2HE  LYS A 128       5.760  27.047  -6.430  1.00  1.14           H  
ATOM   2011 1HZ  LYS A 128       4.302  27.477  -8.277  1.00  1.14           H  
ATOM   2012 2HZ  LYS A 128       5.574  26.548  -8.779  1.00  1.14           H  
ATOM   2013 3HZ  LYS A 128       4.100  25.862  -8.560  1.00  1.14           H  
ATOM   2014  N   THR A 129       5.294  20.502  -3.921  1.00  1.13           N  
ATOM   2015  CA  THR A 129       5.084  19.090  -4.163  1.00  1.13           C  
ATOM   2016  C   THR A 129       5.183  18.888  -5.677  1.00  1.13           C  
ATOM   2017  O   THR A 129       5.120  19.873  -6.412  1.00  1.13           O  
ATOM   2018  CB  THR A 129       3.696  18.684  -3.640  1.00  1.13           C  
ATOM   2019  OG1 THR A 129       2.714  19.410  -4.373  1.00  1.13           O  
ATOM   2020  CG2 THR A 129       3.558  19.014  -2.183  1.00  1.13           C  
ATOM   2021  H   THR A 129       4.485  21.123  -3.850  1.00  1.13           H  
ATOM   2022  HA  THR A 129       5.858  18.530  -3.651  1.00  1.13           H  
ATOM   2023  HB  THR A 129       3.522  17.636  -3.765  1.00  1.13           H  
ATOM   2024  HG1 THR A 129       2.815  20.355  -4.148  1.00  1.13           H  
ATOM   2025 1HG2 THR A 129       2.560  18.743  -1.842  1.00  1.13           H  
ATOM   2026 2HG2 THR A 129       4.287  18.467  -1.615  1.00  1.13           H  
ATOM   2027 3HG2 THR A 129       3.717  20.081  -2.047  1.00  1.13           H  
ATOM   2028  N   PRO A 130       5.305  17.651  -6.194  1.00  1.12           N  
ATOM   2029  CA  PRO A 130       5.305  17.331  -7.619  1.00  1.12           C  
ATOM   2030  C   PRO A 130       4.043  17.814  -8.342  1.00  1.12           C  
ATOM   2031  O   PRO A 130       4.053  17.995  -9.560  1.00  1.12           O  
ATOM   2032  CB  PRO A 130       5.384  15.799  -7.614  1.00  1.12           C  
ATOM   2033  CG  PRO A 130       6.061  15.455  -6.303  1.00  1.12           C  
ATOM   2034  CD  PRO A 130       5.546  16.474  -5.321  1.00  1.12           C  
ATOM   2035  HA  PRO A 130       6.202  17.766  -8.083  1.00  1.12           H  
ATOM   2036 1HB  PRO A 130       4.366  15.376  -7.701  1.00  1.12           H  
ATOM   2037 2HB  PRO A 130       5.949  15.452  -8.491  1.00  1.12           H  
ATOM   2038 1HG  PRO A 130       5.814  14.422  -6.008  1.00  1.12           H  
ATOM   2039 2HG  PRO A 130       7.154  15.496  -6.420  1.00  1.12           H  
ATOM   2040 1HD  PRO A 130       4.617  16.099  -4.882  1.00  1.12           H  
ATOM   2041 2HD  PRO A 130       6.326  16.656  -4.577  1.00  1.12           H  
ATOM   2042  N   ASP A 131       2.968  18.043  -7.587  1.00  1.11           N  
ATOM   2043  CA  ASP A 131       1.698  18.498  -8.134  1.00  1.11           C  
ATOM   2044  C   ASP A 131       1.591  20.033  -8.196  1.00  1.11           C  
ATOM   2045  O   ASP A 131       0.573  20.571  -8.632  1.00  1.11           O  
ATOM   2046  CB  ASP A 131       0.560  17.923  -7.294  1.00  1.11           C  
ATOM   2047  CG  ASP A 131       0.469  16.395  -7.410  1.00  1.11           C  
ATOM   2048  OD1 ASP A 131       0.908  15.861  -8.401  1.00  1.11           O  
ATOM   2049  OD2 ASP A 131      -0.028  15.781  -6.502  1.00  1.11           O  
ATOM   2050  H   ASP A 131       3.017  17.887  -6.591  1.00  1.11           H  
ATOM   2051  HA  ASP A 131       1.609  18.112  -9.149  1.00  1.11           H  
ATOM   2052 1HB  ASP A 131       0.716  18.188  -6.245  1.00  1.11           H  
ATOM   2053 2HB  ASP A 131      -0.385  18.362  -7.610  1.00  1.11           H  
ATOM   2054  N   GLY A 132       2.634  20.737  -7.741  1.00  1.10           N  
ATOM   2055  CA  GLY A 132       2.690  22.202  -7.763  1.00  1.10           C  
ATOM   2056  C   GLY A 132       2.235  22.918  -6.480  1.00  1.10           C  
ATOM   2057  O   GLY A 132       2.448  24.124  -6.330  1.00  1.10           O  
ATOM   2058  H   GLY A 132       3.453  20.249  -7.381  1.00  1.10           H  
ATOM   2059 1HA  GLY A 132       3.717  22.491  -7.980  1.00  1.10           H  
ATOM   2060 2HA  GLY A 132       2.093  22.560  -8.599  1.00  1.10           H  
ATOM   2061  N   ARG A 133       1.612  22.190  -5.562  1.00  1.09           N  
ATOM   2062  CA  ARG A 133       1.136  22.759  -4.298  1.00  1.09           C  
ATOM   2063  C   ARG A 133       2.285  23.172  -3.392  1.00  1.09           C  
ATOM   2064  O   ARG A 133       3.235  22.406  -3.215  1.00  1.09           O  
ATOM   2065  CB  ARG A 133       0.265  21.747  -3.570  1.00  1.09           C  
ATOM   2066  CG  ARG A 133      -0.412  22.202  -2.285  1.00  1.09           C  
ATOM   2067  CD  ARG A 133      -1.277  21.103  -1.787  1.00  1.09           C  
ATOM   2068  NE  ARG A 133      -1.995  21.413  -0.564  1.00  1.09           N  
ATOM   2069  CZ  ARG A 133      -2.987  20.634  -0.085  1.00  1.09           C  
ATOM   2070  NH1 ARG A 133      -3.324  19.556  -0.764  1.00  1.09           N  
ATOM   2071  NH2 ARG A 133      -3.618  20.943   1.035  1.00  1.09           N  
ATOM   2072  H   ARG A 133       1.455  21.212  -5.757  1.00  1.09           H  
ATOM   2073  HA  ARG A 133       0.536  23.642  -4.522  1.00  1.09           H  
ATOM   2074 1HB  ARG A 133      -0.514  21.393  -4.245  1.00  1.09           H  
ATOM   2075 2HB  ARG A 133       0.870  20.886  -3.302  1.00  1.09           H  
ATOM   2076 1HG  ARG A 133       0.337  22.433  -1.524  1.00  1.09           H  
ATOM   2077 2HG  ARG A 133      -1.027  23.082  -2.474  1.00  1.09           H  
ATOM   2078 1HD  ARG A 133      -2.010  20.850  -2.553  1.00  1.09           H  
ATOM   2079 2HD  ARG A 133      -0.649  20.233  -1.593  1.00  1.09           H  
ATOM   2080  HE  ARG A 133      -1.736  22.242  -0.043  1.00  1.09           H  
ATOM   2081 1HH1 ARG A 133      -2.844  19.330  -1.619  1.00  1.09           H  
ATOM   2082 2HH1 ARG A 133      -4.081  18.928  -0.442  1.00  1.09           H  
ATOM   2083 1HH2 ARG A 133      -3.359  21.775   1.552  1.00  1.09           H  
ATOM   2084 2HH2 ARG A 133      -4.372  20.354   1.361  1.00  1.09           H  
ATOM   2085  N   VAL A 134       2.198  24.369  -2.804  1.00  1.10           N  
ATOM   2086  CA  VAL A 134       3.232  24.824  -1.873  1.00  1.10           C  
ATOM   2087  C   VAL A 134       2.908  24.329  -0.476  1.00  1.10           C  
ATOM   2088  O   VAL A 134       1.808  24.573   0.027  1.00  1.10           O  
ATOM   2089  CB  VAL A 134       3.317  26.352  -1.839  1.00  1.10           C  
ATOM   2090  CG1 VAL A 134       4.366  26.792  -0.820  1.00  1.10           C  
ATOM   2091  CG2 VAL A 134       3.655  26.877  -3.180  1.00  1.10           C  
ATOM   2092  H   VAL A 134       1.409  24.968  -3.003  1.00  1.10           H  
ATOM   2093  HA  VAL A 134       4.196  24.419  -2.176  1.00  1.10           H  
ATOM   2094  HB  VAL A 134       2.359  26.748  -1.531  1.00  1.10           H  
ATOM   2095 1HG1 VAL A 134       4.412  27.880  -0.790  1.00  1.10           H  
ATOM   2096 2HG1 VAL A 134       4.098  26.414   0.161  1.00  1.10           H  
ATOM   2097 3HG1 VAL A 134       5.337  26.393  -1.112  1.00  1.10           H  
ATOM   2098 1HG2 VAL A 134       3.703  27.954  -3.124  1.00  1.10           H  
ATOM   2099 2HG2 VAL A 134       4.601  26.489  -3.470  1.00  1.10           H  
ATOM   2100 3HG2 VAL A 134       2.895  26.575  -3.903  1.00  1.10           H  
ATOM   2101  N   VAL A 135       3.856  23.630   0.139  1.00  1.14           N  
ATOM   2102  CA  VAL A 135       3.642  23.054   1.452  1.00  1.14           C  
ATOM   2103  C   VAL A 135       4.634  23.506   2.519  1.00  1.14           C  
ATOM   2104  O   VAL A 135       5.854  23.484   2.331  1.00  1.14           O  
ATOM   2105  CB  VAL A 135       3.664  21.519   1.327  1.00  1.14           C  
ATOM   2106  CG1 VAL A 135       3.520  20.868   2.662  1.00  1.14           C  
ATOM   2107  CG2 VAL A 135       2.517  21.087   0.439  1.00  1.14           C  
ATOM   2108  H   VAL A 135       4.741  23.460  -0.336  1.00  1.14           H  
ATOM   2109  HA  VAL A 135       2.644  23.341   1.784  1.00  1.14           H  
ATOM   2110  HB  VAL A 135       4.612  21.206   0.897  1.00  1.14           H  
ATOM   2111 1HG1 VAL A 135       3.531  19.796   2.526  1.00  1.14           H  
ATOM   2112 2HG1 VAL A 135       4.330  21.164   3.303  1.00  1.14           H  
ATOM   2113 3HG1 VAL A 135       2.588  21.166   3.112  1.00  1.14           H  
ATOM   2114 1HG2 VAL A 135       2.530  20.017   0.345  1.00  1.14           H  
ATOM   2115 2HG2 VAL A 135       1.572  21.403   0.887  1.00  1.14           H  
ATOM   2116 3HG2 VAL A 135       2.617  21.535  -0.543  1.00  1.14           H  
ATOM   2117  N   CYS A 136       4.084  23.946   3.651  1.00  1.25           N  
ATOM   2118  CA  CYS A 136       4.878  24.330   4.811  1.00  1.25           C  
ATOM   2119  C   CYS A 136       5.382  23.064   5.479  1.00  1.25           C  
ATOM   2120  O   CYS A 136       4.575  22.198   5.819  1.00  1.25           O  
ATOM   2121  CB  CYS A 136       4.047  25.115   5.813  1.00  1.25           C  
ATOM   2122  SG  CYS A 136       4.966  25.641   7.263  1.00  1.25           S  
ATOM   2123  H   CYS A 136       3.076  23.975   3.716  1.00  1.25           H  
ATOM   2124  HA  CYS A 136       5.726  24.934   4.488  1.00  1.25           H  
ATOM   2125 1HB  CYS A 136       3.649  25.987   5.338  1.00  1.25           H  
ATOM   2126 2HB  CYS A 136       3.207  24.507   6.149  1.00  1.25           H  
ATOM   2127  HG  CYS A 136       6.070  26.008   6.600  1.00  1.25           H  
ATOM   2128  N   ILE A 137       6.690  22.948   5.664  1.00  1.41           N  
ATOM   2129  CA  ILE A 137       7.246  21.736   6.232  1.00  1.41           C  
ATOM   2130  C   ILE A 137       7.501  21.841   7.728  1.00  1.41           C  
ATOM   2131  O   ILE A 137       7.051  20.993   8.503  1.00  1.41           O  
ATOM   2132  CB  ILE A 137       8.553  21.361   5.518  1.00  1.41           C  
ATOM   2133  CG1 ILE A 137       8.301  21.222   3.984  1.00  1.41           C  
ATOM   2134  CG2 ILE A 137       9.096  20.060   6.102  1.00  1.41           C  
ATOM   2135  CD1 ILE A 137       7.262  20.195   3.601  1.00  1.41           C  
ATOM   2136  H   ILE A 137       7.306  23.693   5.354  1.00  1.41           H  
ATOM   2137  HA  ILE A 137       6.548  20.935   6.075  1.00  1.41           H  
ATOM   2138  HB  ILE A 137       9.286  22.161   5.659  1.00  1.41           H  
ATOM   2139 1HG1 ILE A 137       7.970  22.195   3.603  1.00  1.41           H  
ATOM   2140 2HG1 ILE A 137       9.239  20.962   3.491  1.00  1.41           H  
ATOM   2141 1HG2 ILE A 137      10.028  19.800   5.602  1.00  1.41           H  
ATOM   2142 2HG2 ILE A 137       9.281  20.192   7.171  1.00  1.41           H  
ATOM   2143 3HG2 ILE A 137       8.370  19.263   5.953  1.00  1.41           H  
ATOM   2144 1HD1 ILE A 137       7.144  20.192   2.521  1.00  1.41           H  
ATOM   2145 2HD1 ILE A 137       7.566  19.205   3.942  1.00  1.41           H  
ATOM   2146 3HD1 ILE A 137       6.332  20.461   4.058  1.00  1.41           H  
ATOM   2147  N   ASP A 138       8.190  22.884   8.171  1.00  1.64           N  
ATOM   2148  CA  ASP A 138       8.537  22.966   9.584  1.00  1.64           C  
ATOM   2149  C   ASP A 138       7.430  23.564  10.438  1.00  1.64           C  
ATOM   2150  O   ASP A 138       7.536  24.660  10.989  1.00  1.64           O  
ATOM   2151  CB  ASP A 138       9.845  23.715   9.786  1.00  1.64           C  
ATOM   2152  CG  ASP A 138      11.057  22.904   9.309  1.00  1.64           C  
ATOM   2153  OD1 ASP A 138      11.078  21.687   9.528  1.00  1.64           O  
ATOM   2154  OD2 ASP A 138      11.952  23.482   8.766  1.00  1.64           O  
ATOM   2155  H   ASP A 138       8.479  23.628   7.542  1.00  1.64           H  
ATOM   2156  HA  ASP A 138       8.698  21.952   9.943  1.00  1.64           H  
ATOM   2157 1HB  ASP A 138       9.811  24.662   9.236  1.00  1.64           H  
ATOM   2158 2HB  ASP A 138       9.968  23.956  10.845  1.00  1.64           H  
ATOM   2159  N   ILE A 139       6.363  22.811  10.580  1.00  1.91           N  
ATOM   2160  CA  ILE A 139       5.246  23.330  11.333  1.00  1.91           C  
ATOM   2161  C   ILE A 139       5.539  23.099  12.812  1.00  1.91           C  
ATOM   2162  O   ILE A 139       5.351  21.998  13.346  1.00  1.91           O  
ATOM   2163  CB  ILE A 139       3.944  22.639  10.904  1.00  1.91           C  
ATOM   2164  CG1 ILE A 139       3.718  22.839   9.398  1.00  1.91           C  
ATOM   2165  CG2 ILE A 139       2.790  23.210  11.659  1.00  1.91           C  
ATOM   2166  CD1 ILE A 139       2.588  22.024   8.857  1.00  1.91           C  
ATOM   2167  H   ILE A 139       6.344  21.910  10.104  1.00  1.91           H  
ATOM   2168  HA  ILE A 139       5.154  24.402  11.152  1.00  1.91           H  
ATOM   2169  HB  ILE A 139       4.017  21.566  11.097  1.00  1.91           H  
ATOM   2170 1HG1 ILE A 139       3.511  23.886   9.206  1.00  1.91           H  
ATOM   2171 2HG1 ILE A 139       4.630  22.558   8.859  1.00  1.91           H  
ATOM   2172 1HG2 ILE A 139       1.880  22.717  11.346  1.00  1.91           H  
ATOM   2173 2HG2 ILE A 139       2.953  23.057  12.719  1.00  1.91           H  
ATOM   2174 3HG2 ILE A 139       2.724  24.269  11.448  1.00  1.91           H  
ATOM   2175 1HD1 ILE A 139       2.482  22.200   7.784  1.00  1.91           H  
ATOM   2176 2HD1 ILE A 139       2.787  20.982   9.041  1.00  1.91           H  
ATOM   2177 3HD1 ILE A 139       1.692  22.300   9.359  1.00  1.91           H  
ATOM   2178  N   GLY A 140       6.046  24.164  13.437  1.00  2.24           N  
ATOM   2179  CA  GLY A 140       6.548  24.182  14.810  1.00  2.24           C  
ATOM   2180  C   GLY A 140       5.686  24.927  15.833  1.00  2.24           C  
ATOM   2181  O   GLY A 140       4.757  24.365  16.421  1.00  2.24           O  
ATOM   2182  H   GLY A 140       6.195  24.994  12.860  1.00  2.24           H  
ATOM   2183 1HA  GLY A 140       6.695  23.157  15.147  1.00  2.24           H  
ATOM   2184 2HA  GLY A 140       7.536  24.642  14.796  1.00  2.24           H  
ATOM   2185  N   MET A 141       6.037  26.191  16.105  1.00  2.62           N  
ATOM   2186  CA  MET A 141       5.387  26.954  17.180  1.00  2.62           C  
ATOM   2187  C   MET A 141       4.016  27.494  16.788  1.00  2.62           C  
ATOM   2188  O   MET A 141       3.838  28.692  16.572  1.00  2.62           O  
ATOM   2189  CB  MET A 141       6.249  28.137  17.649  1.00  2.62           C  
ATOM   2190  CG  MET A 141       7.603  27.801  18.292  1.00  2.62           C  
ATOM   2191  SD  MET A 141       8.466  29.299  18.970  1.00  2.62           S  
ATOM   2192  CE  MET A 141       9.008  30.179  17.500  1.00  2.62           C  
ATOM   2193  H   MET A 141       6.766  26.620  15.532  1.00  2.62           H  
ATOM   2194  HA  MET A 141       5.238  26.286  18.027  1.00  2.62           H  
ATOM   2195 1HB  MET A 141       6.438  28.796  16.816  1.00  2.62           H  
ATOM   2196 2HB  MET A 141       5.683  28.706  18.387  1.00  2.62           H  
ATOM   2197 1HG  MET A 141       7.451  27.092  19.102  1.00  2.62           H  
ATOM   2198 2HG  MET A 141       8.250  27.338  17.545  1.00  2.62           H  
ATOM   2199 1HE  MET A 141       9.512  31.094  17.785  1.00  2.62           H  
ATOM   2200 2HE  MET A 141       9.687  29.552  16.925  1.00  2.62           H  
ATOM   2201 3HE  MET A 141       8.148  30.431  16.890  1.00  2.62           H  
ATOM   2202  N   ALA A 142       3.052  26.584  16.705  1.00  3.06           N  
ATOM   2203  CA  ALA A 142       1.671  26.925  16.365  1.00  3.06           C  
ATOM   2204  C   ALA A 142       1.025  27.627  17.533  1.00  3.06           C  
ATOM   2205  O   ALA A 142       1.408  27.410  18.686  1.00  3.06           O  
ATOM   2206  CB  ALA A 142       0.878  25.711  15.997  1.00  3.06           C  
ATOM   2207  H   ALA A 142       3.327  25.616  16.865  1.00  3.06           H  
ATOM   2208  HA  ALA A 142       1.686  27.610  15.517  1.00  3.06           H  
ATOM   2209 1HB  ALA A 142      -0.131  25.996  15.735  1.00  3.06           H  
ATOM   2210 2HB  ALA A 142       1.360  25.259  15.163  1.00  3.06           H  
ATOM   2211 3HB  ALA A 142       0.856  25.030  16.838  1.00  3.06           H  
ATOM   2212  N   LEU A 143       0.009  28.422  17.250  1.00  3.60           N  
ATOM   2213  CA  LEU A 143      -0.651  29.170  18.290  1.00  3.60           C  
ATOM   2214  C   LEU A 143      -2.103  28.826  18.471  1.00  3.60           C  
ATOM   2215  O   LEU A 143      -2.786  28.432  17.536  1.00  3.60           O  
ATOM   2216  CB  LEU A 143      -0.619  30.637  17.926  1.00  3.60           C  
ATOM   2217  CG  LEU A 143       0.714  31.259  17.863  1.00  3.60           C  
ATOM   2218  CD1 LEU A 143       1.348  31.041  16.481  1.00  3.60           C  
ATOM   2219  CD2 LEU A 143       0.539  32.646  18.125  1.00  3.60           C  
ATOM   2220  H   LEU A 143      -0.268  28.565  16.282  1.00  3.60           H  
ATOM   2221  HA  LEU A 143      -0.130  29.006  19.229  1.00  3.60           H  
ATOM   2222 1HB  LEU A 143      -1.095  30.765  16.950  1.00  3.60           H  
ATOM   2223 2HB  LEU A 143      -1.201  31.185  18.669  1.00  3.60           H  
ATOM   2224  HG  LEU A 143       1.369  30.814  18.620  1.00  3.60           H  
ATOM   2225 1HD1 LEU A 143       2.323  31.519  16.447  1.00  3.60           H  
ATOM   2226 2HD1 LEU A 143       1.469  29.996  16.275  1.00  3.60           H  
ATOM   2227 3HD1 LEU A 143       0.701  31.467  15.724  1.00  3.60           H  
ATOM   2228 1HD2 LEU A 143       1.506  33.111  18.097  1.00  3.60           H  
ATOM   2229 2HD2 LEU A 143      -0.105  33.068  17.374  1.00  3.60           H  
ATOM   2230 3HD2 LEU A 143       0.083  32.772  19.095  1.00  3.60           H  
ATOM   2231  N   LYS A 144      -2.583  28.947  19.691  1.00  4.26           N  
ATOM   2232  CA  LYS A 144      -4.009  28.842  19.924  1.00  4.26           C  
ATOM   2233  C   LYS A 144      -4.485  30.252  20.223  1.00  4.26           C  
ATOM   2234  O   LYS A 144      -4.222  30.792  21.297  1.00  4.26           O  
ATOM   2235  CB  LYS A 144      -4.329  27.881  21.065  1.00  4.26           C  
ATOM   2236  CG  LYS A 144      -5.827  27.661  21.294  1.00  4.26           C  
ATOM   2237  CD  LYS A 144      -6.071  26.665  22.424  1.00  4.26           C  
ATOM   2238  CE  LYS A 144      -7.560  26.428  22.653  1.00  4.26           C  
ATOM   2239  NZ  LYS A 144      -7.803  25.443  23.750  1.00  4.26           N  
ATOM   2240  H   LYS A 144      -1.965  29.197  20.451  1.00  4.26           H  
ATOM   2241  HA  LYS A 144      -4.511  28.499  19.019  1.00  4.26           H  
ATOM   2242 1HB  LYS A 144      -3.874  26.913  20.861  1.00  4.26           H  
ATOM   2243 2HB  LYS A 144      -3.901  28.262  21.992  1.00  4.26           H  
ATOM   2244 1HG  LYS A 144      -6.301  28.615  21.541  1.00  4.26           H  
ATOM   2245 2HG  LYS A 144      -6.283  27.281  20.379  1.00  4.26           H  
ATOM   2246 1HD  LYS A 144      -5.593  25.716  22.178  1.00  4.26           H  
ATOM   2247 2HD  LYS A 144      -5.629  27.048  23.343  1.00  4.26           H  
ATOM   2248 1HE  LYS A 144      -8.037  27.372  22.913  1.00  4.26           H  
ATOM   2249 2HE  LYS A 144      -8.006  26.048  21.733  1.00  4.26           H  
ATOM   2250 1HZ  LYS A 144      -8.798  25.309  23.872  1.00  4.26           H  
ATOM   2251 2HZ  LYS A 144      -7.374  24.558  23.512  1.00  4.26           H  
ATOM   2252 3HZ  LYS A 144      -7.404  25.788  24.611  1.00  4.26           H  
ATOM   2253  N   ILE A 145      -5.145  30.866  19.258  1.00  5.06           N  
ATOM   2254  CA  ILE A 145      -5.538  32.251  19.424  1.00  5.06           C  
ATOM   2255  C   ILE A 145      -7.007  32.319  19.790  1.00  5.06           C  
ATOM   2256  O   ILE A 145      -7.873  31.880  19.037  1.00  5.06           O  
ATOM   2257  CB  ILE A 145      -5.247  33.058  18.139  1.00  5.06           C  
ATOM   2258  CG1 ILE A 145      -3.710  32.982  17.815  1.00  5.06           C  
ATOM   2259  CG2 ILE A 145      -5.700  34.525  18.331  1.00  5.06           C  
ATOM   2260  CD1 ILE A 145      -3.318  33.510  16.441  1.00  5.06           C  
ATOM   2261  H   ILE A 145      -5.350  30.380  18.396  1.00  5.06           H  
ATOM   2262  HA  ILE A 145      -4.961  32.691  20.236  1.00  5.06           H  
ATOM   2263  HB  ILE A 145      -5.783  32.612  17.297  1.00  5.06           H  
ATOM   2264 1HG1 ILE A 145      -3.165  33.554  18.569  1.00  5.06           H  
ATOM   2265 2HG1 ILE A 145      -3.394  31.942  17.870  1.00  5.06           H  
ATOM   2266 1HG2 ILE A 145      -5.496  35.091  17.423  1.00  5.06           H  
ATOM   2267 2HG2 ILE A 145      -6.768  34.552  18.540  1.00  5.06           H  
ATOM   2268 3HG2 ILE A 145      -5.154  34.969  19.166  1.00  5.06           H  
ATOM   2269 1HD1 ILE A 145      -2.247  33.413  16.305  1.00  5.06           H  
ATOM   2270 2HD1 ILE A 145      -3.834  32.929  15.674  1.00  5.06           H  
ATOM   2271 3HD1 ILE A 145      -3.603  34.556  16.356  1.00  5.06           H  
ATOM   2272  N   ASP A 146      -7.264  32.859  20.973  1.00  5.99           N  
ATOM   2273  CA  ASP A 146      -8.597  32.971  21.545  1.00  5.99           C  
ATOM   2274  C   ASP A 146      -8.652  34.295  22.304  1.00  5.99           C  
ATOM   2275  O   ASP A 146      -9.201  34.394  23.410  1.00  5.99           O  
ATOM   2276  CB  ASP A 146      -8.860  31.784  22.483  1.00  5.99           C  
ATOM   2277  CG  ASP A 146     -10.332  31.580  22.863  1.00  5.99           C  
ATOM   2278  OD1 ASP A 146     -11.193  31.880  22.091  1.00  5.99           O  
ATOM   2279  OD2 ASP A 146     -10.573  31.197  23.997  1.00  5.99           O  
ATOM   2280  H   ASP A 146      -6.484  33.194  21.522  1.00  5.99           H  
ATOM   2281  HA  ASP A 146      -9.339  32.988  20.747  1.00  5.99           H  
ATOM   2282 1HB  ASP A 146      -8.505  30.870  22.002  1.00  5.99           H  
ATOM   2283 2HB  ASP A 146      -8.270  31.913  23.394  1.00  5.99           H  
ATOM   2284  N   ALA A 147      -8.028  35.293  21.682  1.00  7.01           N  
ATOM   2285  CA  ALA A 147      -7.912  36.666  22.162  1.00  7.01           C  
ATOM   2286  C   ALA A 147      -9.183  37.412  21.807  1.00  7.01           C  
ATOM   2287  O   ALA A 147     -10.060  36.839  21.168  1.00  7.01           O  
ATOM   2288  CB  ALA A 147      -6.694  37.336  21.547  1.00  7.01           C  
ATOM   2289  H   ALA A 147      -7.620  35.080  20.784  1.00  7.01           H  
ATOM   2290  HA  ALA A 147      -7.808  36.649  23.249  1.00  7.01           H  
ATOM   2291 1HB  ALA A 147      -6.612  38.355  21.911  1.00  7.01           H  
ATOM   2292 2HB  ALA A 147      -5.801  36.783  21.821  1.00  7.01           H  
ATOM   2293 3HB  ALA A 147      -6.796  37.343  20.466  1.00  7.01           H  
ATOM   2294  N   LYS A 148      -9.318  38.671  22.230  1.00  7.98           N  
ATOM   2295  CA  LYS A 148     -10.530  39.410  21.879  1.00  7.98           C  
ATOM   2296  C   LYS A 148     -10.790  39.272  20.384  1.00  7.98           C  
ATOM   2297  O   LYS A 148      -9.916  39.572  19.575  1.00  7.98           O  
ATOM   2298  CB  LYS A 148     -10.385  40.879  22.271  1.00  7.98           C  
ATOM   2299  CG  LYS A 148     -11.602  41.752  21.985  1.00  7.98           C  
ATOM   2300  CD  LYS A 148     -11.384  43.166  22.505  1.00  7.98           C  
ATOM   2301  CE  LYS A 148     -12.594  44.052  22.255  1.00  7.98           C  
ATOM   2302  NZ  LYS A 148     -12.373  45.444  22.747  1.00  7.98           N  
ATOM   2303  H   LYS A 148      -8.594  39.110  22.776  1.00  7.98           H  
ATOM   2304  HA  LYS A 148     -11.361  38.979  22.410  1.00  7.98           H  
ATOM   2305 1HB  LYS A 148     -10.172  40.948  23.336  1.00  7.98           H  
ATOM   2306 2HB  LYS A 148      -9.536  41.310  21.743  1.00  7.98           H  
ATOM   2307 1HG  LYS A 148     -11.758  41.797  20.908  1.00  7.98           H  
ATOM   2308 2HG  LYS A 148     -12.488  41.333  22.434  1.00  7.98           H  
ATOM   2309 1HD  LYS A 148     -11.186  43.128  23.579  1.00  7.98           H  
ATOM   2310 2HD  LYS A 148     -10.517  43.604  22.011  1.00  7.98           H  
ATOM   2311 1HE  LYS A 148     -12.799  44.082  21.186  1.00  7.98           H  
ATOM   2312 2HE  LYS A 148     -13.457  43.631  22.768  1.00  7.98           H  
ATOM   2313 1HZ  LYS A 148     -13.195  46.002  22.564  1.00  7.98           H  
ATOM   2314 2HZ  LYS A 148     -12.193  45.428  23.741  1.00  7.98           H  
ATOM   2315 3HZ  LYS A 148     -11.580  45.848  22.269  1.00  7.98           H  
ATOM   2316  N   ASP A 149     -11.998  38.830  20.022  1.00  8.78           N  
ATOM   2317  CA  ASP A 149     -12.306  38.543  18.627  1.00  8.78           C  
ATOM   2318  C   ASP A 149     -13.732  38.794  18.151  1.00  8.78           C  
ATOM   2319  O   ASP A 149     -14.265  37.966  17.418  1.00  8.78           O  
ATOM   2320  CB  ASP A 149     -12.006  37.059  18.376  1.00  8.78           C  
ATOM   2321  CG  ASP A 149     -11.981  36.688  16.931  1.00  8.78           C  
ATOM   2322  OD1 ASP A 149     -11.710  37.536  16.139  1.00  8.78           O  
ATOM   2323  OD2 ASP A 149     -12.256  35.559  16.617  1.00  8.78           O  
ATOM   2324  H   ASP A 149     -12.680  38.628  20.734  1.00  8.78           H  
ATOM   2325  HA  ASP A 149     -11.640  39.150  18.011  1.00  8.78           H  
ATOM   2326 1HB  ASP A 149     -11.031  36.816  18.803  1.00  8.78           H  
ATOM   2327 2HB  ASP A 149     -12.746  36.444  18.892  1.00  8.78           H  
ATOM   2328  N   LYS A 150     -14.372  39.900  18.556  1.00  9.37           N  
ATOM   2329  CA  LYS A 150     -15.728  40.292  18.075  1.00  9.37           C  
ATOM   2330  C   LYS A 150     -16.913  39.383  18.463  1.00  9.37           C  
ATOM   2331  O   LYS A 150     -17.945  39.868  18.919  1.00  9.37           O  
ATOM   2332  CB  LYS A 150     -15.730  40.460  16.548  1.00  9.37           C  
ATOM   2333  CG  LYS A 150     -14.803  41.541  16.041  1.00  9.37           C  
ATOM   2334  CD  LYS A 150     -15.257  42.927  16.462  1.00  9.37           C  
ATOM   2335  CE  LYS A 150     -14.347  44.008  15.883  1.00  9.37           C  
ATOM   2336  NZ  LYS A 150     -14.756  45.378  16.329  1.00  9.37           N  
ATOM   2337  H   LYS A 150     -13.887  40.524  19.184  1.00  9.37           H  
ATOM   2338  HA  LYS A 150     -15.943  41.271  18.504  1.00  9.37           H  
ATOM   2339 1HB  LYS A 150     -15.474  39.531  16.049  1.00  9.37           H  
ATOM   2340 2HB  LYS A 150     -16.737  40.721  16.223  1.00  9.37           H  
ATOM   2341 1HG  LYS A 150     -13.823  41.367  16.459  1.00  9.37           H  
ATOM   2342 2HG  LYS A 150     -14.739  41.487  14.954  1.00  9.37           H  
ATOM   2343 1HD  LYS A 150     -16.276  43.096  16.108  1.00  9.37           H  
ATOM   2344 2HD  LYS A 150     -15.252  42.999  17.550  1.00  9.37           H  
ATOM   2345 1HE  LYS A 150     -13.322  43.820  16.204  1.00  9.37           H  
ATOM   2346 2HE  LYS A 150     -14.387  43.963  14.795  1.00  9.37           H  
ATOM   2347 1HZ  LYS A 150     -14.133  46.066  15.928  1.00  9.37           H  
ATOM   2348 2HZ  LYS A 150     -15.701  45.564  16.025  1.00  9.37           H  
ATOM   2349 3HZ  LYS A 150     -14.710  45.432  17.336  1.00  9.37           H  
ATOM   2350  N   GLN A 151     -16.761  38.072  18.281  1.00  9.73           N  
ATOM   2351  CA  GLN A 151     -17.803  37.080  18.520  1.00  9.73           C  
ATOM   2352  C   GLN A 151     -17.887  36.688  19.995  1.00  9.73           C  
ATOM   2353  O   GLN A 151     -18.760  35.918  20.396  1.00  9.73           O  
ATOM   2354  CB  GLN A 151     -17.497  35.812  17.712  1.00  9.73           C  
ATOM   2355  CG  GLN A 151     -17.480  35.998  16.200  1.00  9.73           C  
ATOM   2356  CD  GLN A 151     -17.240  34.679  15.443  1.00  9.73           C  
ATOM   2357  OE1 GLN A 151     -18.114  33.806  15.464  1.00  9.73           O  
ATOM   2358  NE2 GLN A 151     -16.097  34.520  14.790  1.00  9.73           N  
ATOM   2359  H   GLN A 151     -15.883  37.760  17.902  1.00  9.73           H  
ATOM   2360  HA  GLN A 151     -18.763  37.499  18.217  1.00  9.73           H  
ATOM   2361 1HB  GLN A 151     -16.515  35.434  18.007  1.00  9.73           H  
ATOM   2362 2HB  GLN A 151     -18.229  35.045  17.953  1.00  9.73           H  
ATOM   2363 1HG  GLN A 151     -18.431  36.419  15.876  1.00  9.73           H  
ATOM   2364 2HG  GLN A 151     -16.663  36.684  15.961  1.00  9.73           H  
ATOM   2365 1HE2 GLN A 151     -15.942  33.671  14.276  1.00  9.73           H  
ATOM   2366 2HE2 GLN A 151     -15.397  35.242  14.802  1.00  9.73           H  
ATOM   2367  N   LEU A 152     -16.958  37.199  20.790  1.00  9.92           N  
ATOM   2368  CA  LEU A 152     -16.896  36.915  22.216  1.00  9.92           C  
ATOM   2369  C   LEU A 152     -17.811  37.841  23.006  1.00  9.92           C  
ATOM   2370  O   LEU A 152     -17.961  39.018  22.671  1.00  9.92           O  
ATOM   2371  CB  LEU A 152     -15.454  37.038  22.692  1.00  9.92           C  
ATOM   2372  CG  LEU A 152     -14.485  36.029  22.081  1.00  9.92           C  
ATOM   2373  CD1 LEU A 152     -13.079  36.336  22.521  1.00  9.92           C  
ATOM   2374  CD2 LEU A 152     -14.893  34.649  22.541  1.00  9.92           C  
ATOM   2375  H   LEU A 152     -16.281  37.823  20.381  1.00  9.92           H  
ATOM   2376  HA  LEU A 152     -17.229  35.891  22.378  1.00  9.92           H  
ATOM   2377 1HB  LEU A 152     -15.105  38.031  22.446  1.00  9.92           H  
ATOM   2378 2HB  LEU A 152     -15.436  36.916  23.779  1.00  9.92           H  
ATOM   2379  HG  LEU A 152     -14.524  36.078  20.991  1.00  9.92           H  
ATOM   2380 1HD1 LEU A 152     -12.384  35.606  22.092  1.00  9.92           H  
ATOM   2381 2HD1 LEU A 152     -12.814  37.301  22.186  1.00  9.92           H  
ATOM   2382 3HD1 LEU A 152     -13.023  36.300  23.601  1.00  9.92           H  
ATOM   2383 1HD2 LEU A 152     -14.212  33.905  22.118  1.00  9.92           H  
ATOM   2384 2HD2 LEU A 152     -14.852  34.601  23.629  1.00  9.92           H  
ATOM   2385 3HD2 LEU A 152     -15.914  34.441  22.210  1.00  9.92           H  
ATOM   2386  N   THR A 153     -18.411  37.318  24.071  1.00 10.01           N  
ATOM   2387  CA  THR A 153     -19.299  38.137  24.888  1.00 10.01           C  
ATOM   2388  C   THR A 153     -18.508  38.996  25.838  1.00 10.01           C  
ATOM   2389  O   THR A 153     -17.328  38.742  26.072  1.00 10.01           O  
ATOM   2390  CB  THR A 153     -20.273  37.284  25.724  1.00 10.01           C  
ATOM   2391  OG1 THR A 153     -19.543  36.504  26.704  1.00 10.01           O  
ATOM   2392  CG2 THR A 153     -21.024  36.338  24.813  1.00 10.01           C  
ATOM   2393  H   THR A 153     -18.242  36.337  24.302  1.00 10.01           H  
ATOM   2394  HA  THR A 153     -19.875  38.790  24.231  1.00 10.01           H  
ATOM   2395  HB  THR A 153     -20.983  37.929  26.237  1.00 10.01           H  
ATOM   2396  HG1 THR A 153     -20.140  35.838  27.079  1.00 10.01           H  
ATOM   2397 1HG2 THR A 153     -21.714  35.733  25.400  1.00 10.01           H  
ATOM   2398 2HG2 THR A 153     -21.583  36.913  24.074  1.00 10.01           H  
ATOM   2399 3HG2 THR A 153     -20.312  35.686  24.302  1.00 10.01           H  
ATOM   2400  N   ILE A 154     -19.171  39.964  26.453  1.00 10.04           N  
ATOM   2401  CA  ILE A 154     -18.503  40.821  27.414  1.00 10.04           C  
ATOM   2402  C   ILE A 154     -17.960  40.023  28.582  1.00 10.04           C  
ATOM   2403  O   ILE A 154     -16.838  40.249  29.022  1.00 10.04           O  
ATOM   2404  CB  ILE A 154     -19.429  41.920  27.928  1.00 10.04           C  
ATOM   2405  CG1 ILE A 154     -19.748  42.902  26.797  1.00 10.04           C  
ATOM   2406  CG2 ILE A 154     -18.776  42.627  29.107  1.00 10.04           C  
ATOM   2407  CD1 ILE A 154     -20.871  43.856  27.125  1.00 10.04           C  
ATOM   2408  H   ILE A 154     -20.145  40.121  26.233  1.00 10.04           H  
ATOM   2409  HA  ILE A 154     -17.657  41.297  26.909  1.00 10.04           H  
ATOM   2410  HB  ILE A 154     -20.371  41.476  28.254  1.00 10.04           H  
ATOM   2411 1HG1 ILE A 154     -18.853  43.485  26.577  1.00 10.04           H  
ATOM   2412 2HG1 ILE A 154     -20.021  42.339  25.904  1.00 10.04           H  
ATOM   2413 1HG2 ILE A 154     -19.441  43.404  29.480  1.00 10.04           H  
ATOM   2414 2HG2 ILE A 154     -18.577  41.908  29.902  1.00 10.04           H  
ATOM   2415 3HG2 ILE A 154     -17.836  43.078  28.785  1.00 10.04           H  
ATOM   2416 1HD1 ILE A 154     -21.040  44.523  26.280  1.00 10.04           H  
ATOM   2417 2HD1 ILE A 154     -21.781  43.290  27.328  1.00 10.04           H  
ATOM   2418 3HD1 ILE A 154     -20.606  44.443  28.003  1.00 10.04           H  
ATOM   2419  N   GLU A 155     -18.761  39.091  29.100  1.00 10.03           N  
ATOM   2420  CA  GLU A 155     -18.309  38.274  30.218  1.00 10.03           C  
ATOM   2421  C   GLU A 155     -17.089  37.433  29.833  1.00 10.03           C  
ATOM   2422  O   GLU A 155     -16.145  37.288  30.626  1.00 10.03           O  
ATOM   2423  CB  GLU A 155     -19.441  37.370  30.702  1.00 10.03           C  
ATOM   2424  CG  GLU A 155     -20.582  38.114  31.396  1.00 10.03           C  
ATOM   2425  CD  GLU A 155     -21.726  37.212  31.807  1.00 10.03           C  
ATOM   2426  OE1 GLU A 155     -21.711  36.058  31.445  1.00 10.03           O  
ATOM   2427  OE2 GLU A 155     -22.611  37.682  32.483  1.00 10.03           O  
ATOM   2428  H   GLU A 155     -19.675  38.944  28.702  1.00 10.03           H  
ATOM   2429  HA  GLU A 155     -18.021  38.938  31.033  1.00 10.03           H  
ATOM   2430 1HB  GLU A 155     -19.860  36.829  29.851  1.00 10.03           H  
ATOM   2431 2HB  GLU A 155     -19.045  36.631  31.398  1.00 10.03           H  
ATOM   2432 1HG  GLU A 155     -20.188  38.607  32.284  1.00 10.03           H  
ATOM   2433 2HG  GLU A 155     -20.955  38.885  30.723  1.00 10.03           H  
ATOM   2434  N   GLN A 156     -17.069  36.898  28.600  1.00  9.99           N  
ATOM   2435  CA  GLN A 156     -15.895  36.126  28.195  1.00  9.99           C  
ATOM   2436  C   GLN A 156     -14.673  37.024  28.105  1.00  9.99           C  
ATOM   2437  O   GLN A 156     -13.585  36.655  28.553  1.00  9.99           O  
ATOM   2438  CB  GLN A 156     -16.115  35.454  26.836  1.00  9.99           C  
ATOM   2439  CG  GLN A 156     -17.108  34.307  26.838  1.00  9.99           C  
ATOM   2440  CD  GLN A 156     -17.421  33.799  25.432  1.00  9.99           C  
ATOM   2441  OE1 GLN A 156     -17.723  34.570  24.505  1.00  9.99           O  
ATOM   2442  NE2 GLN A 156     -17.340  32.481  25.259  1.00  9.99           N  
ATOM   2443  H   GLN A 156     -17.860  37.005  27.956  1.00  9.99           H  
ATOM   2444  HA  GLN A 156     -15.704  35.361  28.945  1.00  9.99           H  
ATOM   2445 1HB  GLN A 156     -16.477  36.202  26.128  1.00  9.99           H  
ATOM   2446 2HB  GLN A 156     -15.164  35.085  26.455  1.00  9.99           H  
ATOM   2447 1HG  GLN A 156     -16.679  33.483  27.404  1.00  9.99           H  
ATOM   2448 2HG  GLN A 156     -18.027  34.631  27.308  1.00  9.99           H  
ATOM   2449 1HE2 GLN A 156     -17.528  32.078  24.362  1.00  9.99           H  
ATOM   2450 2HE2 GLN A 156     -17.091  31.889  26.027  1.00  9.99           H  
ATOM   2451  N   LEU A 157     -14.855  38.221  27.555  1.00  9.94           N  
ATOM   2452  CA  LEU A 157     -13.748  39.141  27.394  1.00  9.94           C  
ATOM   2453  C   LEU A 157     -13.239  39.630  28.735  1.00  9.94           C  
ATOM   2454  O   LEU A 157     -12.026  39.722  28.952  1.00  9.94           O  
ATOM   2455  CB  LEU A 157     -14.188  40.296  26.506  1.00  9.94           C  
ATOM   2456  CG  LEU A 157     -14.438  39.875  25.070  1.00  9.94           C  
ATOM   2457  CD1 LEU A 157     -15.027  41.015  24.286  1.00  9.94           C  
ATOM   2458  CD2 LEU A 157     -13.158  39.415  24.495  1.00  9.94           C  
ATOM   2459  H   LEU A 157     -15.778  38.482  27.204  1.00  9.94           H  
ATOM   2460  HA  LEU A 157     -12.938  38.615  26.894  1.00  9.94           H  
ATOM   2461 1HB  LEU A 157     -15.114  40.709  26.905  1.00  9.94           H  
ATOM   2462 2HB  LEU A 157     -13.422  41.069  26.513  1.00  9.94           H  
ATOM   2463  HG  LEU A 157     -15.151  39.059  25.045  1.00  9.94           H  
ATOM   2464 1HD1 LEU A 157     -15.209  40.692  23.258  1.00  9.94           H  
ATOM   2465 2HD1 LEU A 157     -15.974  41.310  24.744  1.00  9.94           H  
ATOM   2466 3HD1 LEU A 157     -14.341  41.853  24.292  1.00  9.94           H  
ATOM   2467 1HD2 LEU A 157     -13.335  39.117  23.483  1.00  9.94           H  
ATOM   2468 2HD2 LEU A 157     -12.443  40.224  24.523  1.00  9.94           H  
ATOM   2469 3HD2 LEU A 157     -12.779  38.574  25.070  1.00  9.94           H  
ATOM   2470  N   PHE A 158     -14.154  39.880  29.665  1.00  9.90           N  
ATOM   2471  CA  PHE A 158     -13.772  40.295  30.997  1.00  9.90           C  
ATOM   2472  C   PHE A 158     -12.890  39.243  31.617  1.00  9.90           C  
ATOM   2473  O   PHE A 158     -11.802  39.556  32.096  1.00  9.90           O  
ATOM   2474  CB  PHE A 158     -14.993  40.550  31.874  1.00  9.90           C  
ATOM   2475  CG  PHE A 158     -14.657  40.823  33.314  1.00  9.90           C  
ATOM   2476  CD1 PHE A 158     -14.138  42.043  33.717  1.00  9.90           C  
ATOM   2477  CD2 PHE A 158     -14.884  39.853  34.274  1.00  9.90           C  
ATOM   2478  CE1 PHE A 158     -13.841  42.278  35.049  1.00  9.90           C  
ATOM   2479  CE2 PHE A 158     -14.600  40.089  35.596  1.00  9.90           C  
ATOM   2480  CZ  PHE A 158     -14.074  41.299  35.987  1.00  9.90           C  
ATOM   2481  H   PHE A 158     -15.141  39.803  29.437  1.00  9.90           H  
ATOM   2482  HA  PHE A 158     -13.203  41.221  30.924  1.00  9.90           H  
ATOM   2483 1HB  PHE A 158     -15.554  41.397  31.481  1.00  9.90           H  
ATOM   2484 2HB  PHE A 158     -15.650  39.683  31.835  1.00  9.90           H  
ATOM   2485  HD1 PHE A 158     -13.960  42.819  32.972  1.00  9.90           H  
ATOM   2486  HD2 PHE A 158     -15.297  38.889  33.966  1.00  9.90           H  
ATOM   2487  HE1 PHE A 158     -13.427  43.239  35.354  1.00  9.90           H  
ATOM   2488  HE2 PHE A 158     -14.788  39.313  36.338  1.00  9.90           H  
ATOM   2489  HZ  PHE A 158     -13.843  41.480  37.036  1.00  9.90           H  
ATOM   2490  N   THR A 159     -13.337  37.988  31.572  1.00  9.83           N  
ATOM   2491  CA  THR A 159     -12.593  36.893  32.163  1.00  9.83           C  
ATOM   2492  C   THR A 159     -11.212  36.743  31.522  1.00  9.83           C  
ATOM   2493  O   THR A 159     -10.208  36.549  32.217  1.00  9.83           O  
ATOM   2494  CB  THR A 159     -13.357  35.572  32.012  1.00  9.83           C  
ATOM   2495  OG1 THR A 159     -14.628  35.672  32.676  1.00  9.83           O  
ATOM   2496  CG2 THR A 159     -12.536  34.452  32.641  1.00  9.83           C  
ATOM   2497  H   THR A 159     -14.242  37.787  31.140  1.00  9.83           H  
ATOM   2498  HA  THR A 159     -12.466  37.099  33.223  1.00  9.83           H  
ATOM   2499  HB  THR A 159     -13.523  35.361  30.953  1.00  9.83           H  
ATOM   2500  HG1 THR A 159     -15.203  36.282  32.164  1.00  9.83           H  
ATOM   2501 1HG2 THR A 159     -13.072  33.510  32.541  1.00  9.83           H  
ATOM   2502 2HG2 THR A 159     -11.572  34.379  32.134  1.00  9.83           H  
ATOM   2503 3HG2 THR A 159     -12.374  34.669  33.697  1.00  9.83           H  
ATOM   2504  N   LYS A 160     -11.145  36.834  30.195  1.00  9.73           N  
ATOM   2505  CA  LYS A 160      -9.871  36.682  29.508  1.00  9.73           C  
ATOM   2506  C   LYS A 160      -8.865  37.767  29.892  1.00  9.73           C  
ATOM   2507  O   LYS A 160      -7.674  37.503  30.100  1.00  9.73           O  
ATOM   2508  CB  LYS A 160     -10.110  36.683  28.003  1.00  9.73           C  
ATOM   2509  CG  LYS A 160     -10.765  35.406  27.496  1.00  9.73           C  
ATOM   2510  CD  LYS A 160     -11.153  35.500  26.035  1.00  9.73           C  
ATOM   2511  CE  LYS A 160     -11.770  34.192  25.576  1.00  9.73           C  
ATOM   2512  NZ  LYS A 160     -10.751  33.159  25.473  1.00  9.73           N  
ATOM   2513  H   LYS A 160     -11.997  36.981  29.650  1.00  9.73           H  
ATOM   2514  HA  LYS A 160      -9.466  35.722  29.795  1.00  9.73           H  
ATOM   2515 1HB  LYS A 160     -10.753  37.524  27.740  1.00  9.73           H  
ATOM   2516 2HB  LYS A 160      -9.160  36.811  27.481  1.00  9.73           H  
ATOM   2517 1HG  LYS A 160     -10.063  34.579  27.608  1.00  9.73           H  
ATOM   2518 2HG  LYS A 160     -11.644  35.186  28.090  1.00  9.73           H  
ATOM   2519 1HD  LYS A 160     -11.877  36.304  25.901  1.00  9.73           H  
ATOM   2520 2HD  LYS A 160     -10.272  35.711  25.423  1.00  9.73           H  
ATOM   2521 1HE  LYS A 160     -12.524  33.880  26.295  1.00  9.73           H  
ATOM   2522 2HE  LYS A 160     -12.234  34.312  24.603  1.00  9.73           H  
ATOM   2523 1HZ  LYS A 160     -11.158  32.267  25.151  1.00  9.73           H  
ATOM   2524 2HZ  LYS A 160     -10.066  33.479  24.754  1.00  9.73           H  
ATOM   2525 3HZ  LYS A 160     -10.290  33.008  26.342  1.00  9.73           H  
ATOM   2526  N   HIS A 161      -9.335  38.998  30.052  1.00  9.57           N  
ATOM   2527  CA  HIS A 161      -8.419  40.052  30.455  1.00  9.57           C  
ATOM   2528  C   HIS A 161      -8.084  39.917  31.946  1.00  9.57           C  
ATOM   2529  O   HIS A 161      -6.917  39.980  32.338  1.00  9.57           O  
ATOM   2530  CB  HIS A 161      -9.021  41.419  30.129  1.00  9.57           C  
ATOM   2531  CG  HIS A 161      -9.083  41.685  28.639  1.00  9.57           C  
ATOM   2532  ND1 HIS A 161     -10.064  41.154  27.840  1.00  9.57           N  
ATOM   2533  CD2 HIS A 161      -8.282  42.409  27.818  1.00  9.57           C  
ATOM   2534  CE1 HIS A 161      -9.877  41.535  26.590  1.00  9.57           C  
ATOM   2535  NE2 HIS A 161      -8.798  42.301  26.543  1.00  9.57           N  
ATOM   2536  H   HIS A 161     -10.319  39.211  29.863  1.00  9.57           H  
ATOM   2537  HA  HIS A 161      -7.489  39.958  29.897  1.00  9.57           H  
ATOM   2538 1HB  HIS A 161     -10.041  41.465  30.528  1.00  9.57           H  
ATOM   2539 2HB  HIS A 161      -8.440  42.204  30.607  1.00  9.57           H  
ATOM   2540  HD1 HIS A 161     -10.809  40.548  28.164  1.00  9.57           H  
ATOM   2541  HD2 HIS A 161      -7.384  43.001  27.995  1.00  9.57           H  
ATOM   2542  HE1 HIS A 161     -10.561  41.210  25.810  1.00  9.57           H  
ATOM   2543  N   LEU A 162      -9.104  39.632  32.758  1.00  9.33           N  
ATOM   2544  CA  LEU A 162      -9.008  39.476  34.209  1.00  9.33           C  
ATOM   2545  C   LEU A 162      -7.952  38.475  34.618  1.00  9.33           C  
ATOM   2546  O   LEU A 162      -7.150  38.722  35.520  1.00  9.33           O  
ATOM   2547  CB  LEU A 162     -10.338  38.950  34.755  1.00  9.33           C  
ATOM   2548  CG  LEU A 162     -10.413  38.682  36.235  1.00  9.33           C  
ATOM   2549  CD1 LEU A 162     -10.297  39.992  36.987  1.00  9.33           C  
ATOM   2550  CD2 LEU A 162     -11.693  37.943  36.523  1.00  9.33           C  
ATOM   2551  H   LEU A 162     -10.030  39.552  32.357  1.00  9.33           H  
ATOM   2552  HA  LEU A 162      -8.774  40.444  34.649  1.00  9.33           H  
ATOM   2553 1HB  LEU A 162     -11.118  39.671  34.516  1.00  9.33           H  
ATOM   2554 2HB  LEU A 162     -10.569  38.030  34.251  1.00  9.33           H  
ATOM   2555  HG  LEU A 162      -9.574  38.056  36.534  1.00  9.33           H  
ATOM   2556 1HD1 LEU A 162     -10.338  39.802  38.059  1.00  9.33           H  
ATOM   2557 2HD1 LEU A 162      -9.350  40.470  36.739  1.00  9.33           H  
ATOM   2558 3HD1 LEU A 162     -11.120  40.645  36.700  1.00  9.33           H  
ATOM   2559 1HD2 LEU A 162     -11.761  37.728  37.588  1.00  9.33           H  
ATOM   2560 2HD2 LEU A 162     -12.517  38.543  36.226  1.00  9.33           H  
ATOM   2561 3HD2 LEU A 162     -11.706  37.010  35.959  1.00  9.33           H  
ATOM   2562  N   THR A 163      -7.963  37.330  33.949  1.00  9.00           N  
ATOM   2563  CA  THR A 163      -7.079  36.238  34.278  1.00  9.00           C  
ATOM   2564  C   THR A 163      -5.745  36.268  33.523  1.00  9.00           C  
ATOM   2565  O   THR A 163      -4.933  35.355  33.681  1.00  9.00           O  
ATOM   2566  CB  THR A 163      -7.822  34.901  34.079  1.00  9.00           C  
ATOM   2567  OG1 THR A 163      -8.241  34.763  32.726  1.00  9.00           O  
ATOM   2568  CG2 THR A 163      -9.065  34.882  34.968  1.00  9.00           C  
ATOM   2569  H   THR A 163      -8.656  37.190  33.213  1.00  9.00           H  
ATOM   2570  HA  THR A 163      -6.847  36.313  35.340  1.00  9.00           H  
ATOM   2571  HB  THR A 163      -7.166  34.074  34.338  1.00  9.00           H  
ATOM   2572  HG1 THR A 163      -8.866  35.491  32.505  1.00  9.00           H  
ATOM   2573 1HG2 THR A 163      -9.598  33.942  34.831  1.00  9.00           H  
ATOM   2574 2HG2 THR A 163      -8.769  34.985  36.010  1.00  9.00           H  
ATOM   2575 3HG2 THR A 163      -9.719  35.708  34.693  1.00  9.00           H  
ATOM   2576  N   GLY A 164      -5.510  37.294  32.689  1.00  8.62           N  
ATOM   2577  CA  GLY A 164      -4.242  37.395  31.971  1.00  8.62           C  
ATOM   2578  C   GLY A 164      -4.045  36.350  30.873  1.00  8.62           C  
ATOM   2579  O   GLY A 164      -2.925  35.886  30.664  1.00  8.62           O  
ATOM   2580  H   GLY A 164      -6.186  38.050  32.589  1.00  8.62           H  
ATOM   2581 1HA  GLY A 164      -4.174  38.391  31.534  1.00  8.62           H  
ATOM   2582 2HA  GLY A 164      -3.427  37.318  32.689  1.00  8.62           H  
ATOM   2583  N   VAL A 165      -5.115  35.944  30.187  1.00  8.19           N  
ATOM   2584  CA  VAL A 165      -4.983  34.890  29.187  1.00  8.19           C  
ATOM   2585  C   VAL A 165      -5.276  35.332  27.761  1.00  8.19           C  
ATOM   2586  O   VAL A 165      -5.683  34.508  26.946  1.00  8.19           O  
ATOM   2587  CB  VAL A 165      -5.897  33.709  29.533  1.00  8.19           C  
ATOM   2588  CG1 VAL A 165      -5.461  33.068  30.844  1.00  8.19           C  
ATOM   2589  CG2 VAL A 165      -7.278  34.193  29.624  1.00  8.19           C  
ATOM   2590  H   VAL A 165      -6.030  36.371  30.348  1.00  8.19           H  
ATOM   2591  HA  VAL A 165      -3.955  34.527  29.213  1.00  8.19           H  
ATOM   2592  HB  VAL A 165      -5.819  32.955  28.753  1.00  8.19           H  
ATOM   2593 1HG1 VAL A 165      -6.113  32.226  31.072  1.00  8.19           H  
ATOM   2594 2HG1 VAL A 165      -4.434  32.720  30.756  1.00  8.19           H  
ATOM   2595 3HG1 VAL A 165      -5.529  33.801  31.647  1.00  8.19           H  
ATOM   2596 1HG2 VAL A 165      -7.947  33.369  29.863  1.00  8.19           H  
ATOM   2597 2HG2 VAL A 165      -7.325  34.943  30.407  1.00  8.19           H  
ATOM   2598 3HG2 VAL A 165      -7.565  34.637  28.672  1.00  8.19           H  
ATOM   2599  N   LYS A 166      -5.055  36.615  27.453  1.00  7.74           N  
ATOM   2600  CA  LYS A 166      -5.247  37.121  26.088  1.00  7.74           C  
ATOM   2601  C   LYS A 166      -4.645  36.183  25.053  1.00  7.74           C  
ATOM   2602  O   LYS A 166      -5.378  35.566  24.279  1.00  7.74           O  
ATOM   2603  CB  LYS A 166      -4.551  38.486  25.956  1.00  7.74           C  
ATOM   2604  CG  LYS A 166      -4.509  39.110  24.544  1.00  7.74           C  
ATOM   2605  CD  LYS A 166      -3.710  40.428  24.587  1.00  7.74           C  
ATOM   2606  CE  LYS A 166      -3.155  40.837  23.200  1.00  7.74           C  
ATOM   2607  NZ  LYS A 166      -4.195  41.224  22.237  1.00  7.74           N  
ATOM   2608  H   LYS A 166      -4.732  37.237  28.181  1.00  7.74           H  
ATOM   2609  HA  LYS A 166      -6.316  37.214  25.892  1.00  7.74           H  
ATOM   2610 1HB  LYS A 166      -5.058  39.201  26.603  1.00  7.74           H  
ATOM   2611 2HB  LYS A 166      -3.524  38.409  26.315  1.00  7.74           H  
ATOM   2612 1HG  LYS A 166      -4.042  38.431  23.831  1.00  7.74           H  
ATOM   2613 2HG  LYS A 166      -5.521  39.322  24.209  1.00  7.74           H  
ATOM   2614 1HD  LYS A 166      -4.356  41.225  24.959  1.00  7.74           H  
ATOM   2615 2HD  LYS A 166      -2.873  40.312  25.277  1.00  7.74           H  
ATOM   2616 1HE  LYS A 166      -2.466  41.673  23.327  1.00  7.74           H  
ATOM   2617 2HE  LYS A 166      -2.604  39.989  22.787  1.00  7.74           H  
ATOM   2618 1HZ  LYS A 166      -3.723  41.463  21.338  1.00  7.74           H  
ATOM   2619 2HZ  LYS A 166      -4.824  40.458  22.087  1.00  7.74           H  
ATOM   2620 3HZ  LYS A 166      -4.705  42.023  22.578  1.00  7.74           H  
ATOM   2621  N   SER A 167      -3.307  36.085  25.054  1.00  7.28           N  
ATOM   2622  CA  SER A 167      -2.578  35.148  24.213  1.00  7.28           C  
ATOM   2623  C   SER A 167      -1.084  35.239  24.627  1.00  7.28           C  
ATOM   2624  O   SER A 167      -0.322  36.015  24.043  1.00  7.28           O  
ATOM   2625  CB  SER A 167      -2.816  35.528  22.741  1.00  7.28           C  
ATOM   2626  OG  SER A 167      -2.258  34.626  21.841  1.00  7.28           O  
ATOM   2627  H   SER A 167      -2.781  36.645  25.709  1.00  7.28           H  
ATOM   2628  HA  SER A 167      -2.942  34.135  24.400  1.00  7.28           H  
ATOM   2629 1HB  SER A 167      -3.858  35.606  22.524  1.00  7.28           H  
ATOM   2630 2HB  SER A 167      -2.382  36.512  22.564  1.00  7.28           H  
ATOM   2631  HG  SER A 167      -2.685  33.776  22.012  1.00  7.28           H  
ATOM   2632  N   GLU A 168      -0.638  34.403  25.572  1.00  6.80           N  
ATOM   2633  CA  GLU A 168       0.747  34.487  26.090  1.00  6.80           C  
ATOM   2634  C   GLU A 168       1.757  33.461  25.544  1.00  6.80           C  
ATOM   2635  O   GLU A 168       2.949  33.511  25.846  1.00  6.80           O  
ATOM   2636  CB  GLU A 168       0.718  34.393  27.619  1.00  6.80           C  
ATOM   2637  CG  GLU A 168      -0.028  35.542  28.322  1.00  6.80           C  
ATOM   2638  CD  GLU A 168       0.634  36.899  28.121  1.00  6.80           C  
ATOM   2639  OE1 GLU A 168       1.839  36.940  28.023  1.00  6.80           O  
ATOM   2640  OE2 GLU A 168      -0.066  37.888  28.080  1.00  6.80           O  
ATOM   2641  H   GLU A 168      -1.284  33.746  25.990  1.00  6.80           H  
ATOM   2642  HA  GLU A 168       1.122  35.474  25.839  1.00  6.80           H  
ATOM   2643 1HB  GLU A 168       0.243  33.458  27.913  1.00  6.80           H  
ATOM   2644 2HB  GLU A 168       1.740  34.374  28.001  1.00  6.80           H  
ATOM   2645 1HG  GLU A 168      -1.054  35.589  27.946  1.00  6.80           H  
ATOM   2646 2HG  GLU A 168      -0.078  35.327  29.390  1.00  6.80           H  
ATOM   2647  N   THR A 169       1.277  32.555  24.727  1.00  6.31           N  
ATOM   2648  CA  THR A 169       2.032  31.435  24.212  1.00  6.31           C  
ATOM   2649  C   THR A 169       2.624  31.315  22.776  1.00  6.31           C  
ATOM   2650  O   THR A 169       3.379  30.363  22.582  1.00  6.31           O  
ATOM   2651  CB  THR A 169       1.124  30.216  24.360  1.00  6.31           C  
ATOM   2652  OG1 THR A 169      -0.100  30.446  23.604  1.00  6.31           O  
ATOM   2653  CG2 THR A 169       0.780  29.983  25.826  1.00  6.31           C  
ATOM   2654  H   THR A 169       0.300  32.615  24.482  1.00  6.31           H  
ATOM   2655  HA  THR A 169       2.877  31.311  24.894  1.00  6.31           H  
ATOM   2656  HB  THR A 169       1.633  29.343  23.955  1.00  6.31           H  
ATOM   2657  HG1 THR A 169       0.029  31.108  22.879  1.00  6.31           H  
ATOM   2658 1HG2 THR A 169       0.132  29.111  25.913  1.00  6.31           H  
ATOM   2659 2HG2 THR A 169       1.698  29.811  26.389  1.00  6.31           H  
ATOM   2660 3HG2 THR A 169       0.269  30.856  26.225  1.00  6.31           H  
ATOM   2661  N   SER A 170       2.397  32.141  21.724  1.00  5.82           N  
ATOM   2662  CA  SER A 170       1.806  33.462  21.438  1.00  5.82           C  
ATOM   2663  C   SER A 170       2.767  34.551  21.862  1.00  5.82           C  
ATOM   2664  O   SER A 170       3.810  34.637  21.240  1.00  5.82           O  
ATOM   2665  CB  SER A 170       0.470  33.691  21.998  1.00  5.82           C  
ATOM   2666  OG  SER A 170      -0.445  32.712  21.623  1.00  5.82           O  
ATOM   2667  H   SER A 170       2.799  31.752  20.879  1.00  5.82           H  
ATOM   2668  HA  SER A 170       1.715  33.570  20.369  1.00  5.82           H  
ATOM   2669 1HB  SER A 170       0.459  33.864  22.962  1.00  5.82           H  
ATOM   2670 2HB  SER A 170       0.150  34.626  21.555  1.00  5.82           H  
ATOM   2671  HG  SER A 170      -1.298  33.172  21.694  1.00  5.82           H  
ATOM   2672  N   ALA A 171       2.548  35.325  22.925  1.00  5.37           N  
ATOM   2673  CA  ALA A 171       3.586  36.321  23.219  1.00  5.37           C  
ATOM   2674  C   ALA A 171       4.976  35.684  23.377  1.00  5.37           C  
ATOM   2675  O   ALA A 171       5.964  36.211  22.854  1.00  5.37           O  
ATOM   2676  CB  ALA A 171       3.231  37.092  24.468  1.00  5.37           C  
ATOM   2677  H   ALA A 171       1.678  35.312  23.456  1.00  5.37           H  
ATOM   2678  HA  ALA A 171       3.633  37.012  22.387  1.00  5.37           H  
ATOM   2679 1HB  ALA A 171       3.982  37.852  24.654  1.00  5.37           H  
ATOM   2680 2HB  ALA A 171       2.256  37.565  24.337  1.00  5.37           H  
ATOM   2681 3HB  ALA A 171       3.191  36.413  25.319  1.00  5.37           H  
ATOM   2682  N   LYS A 172       5.071  34.515  24.024  1.00  4.98           N  
ATOM   2683  CA  LYS A 172       6.382  33.867  24.103  1.00  4.98           C  
ATOM   2684  C   LYS A 172       6.914  33.545  22.697  1.00  4.98           C  
ATOM   2685  O   LYS A 172       8.069  33.850  22.371  1.00  4.98           O  
ATOM   2686  CB  LYS A 172       6.311  32.596  24.946  1.00  4.98           C  
ATOM   2687  CG  LYS A 172       7.659  31.878  25.113  1.00  4.98           C  
ATOM   2688  CD  LYS A 172       7.543  30.667  26.033  1.00  4.98           C  
ATOM   2689  CE  LYS A 172       8.880  29.941  26.162  1.00  4.98           C  
ATOM   2690  NZ  LYS A 172       8.793  28.765  27.078  1.00  4.98           N  
ATOM   2691  H   LYS A 172       4.262  34.103  24.489  1.00  4.98           H  
ATOM   2692  HA  LYS A 172       7.080  34.556  24.572  1.00  4.98           H  
ATOM   2693 1HB  LYS A 172       5.913  32.834  25.933  1.00  4.98           H  
ATOM   2694 2HB  LYS A 172       5.619  31.895  24.478  1.00  4.98           H  
ATOM   2695 1HG  LYS A 172       7.999  31.538  24.137  1.00  4.98           H  
ATOM   2696 2HG  LYS A 172       8.402  32.565  25.517  1.00  4.98           H  
ATOM   2697 1HD  LYS A 172       7.213  30.993  27.021  1.00  4.98           H  
ATOM   2698 2HD  LYS A 172       6.801  29.980  25.628  1.00  4.98           H  
ATOM   2699 1HE  LYS A 172       9.192  29.599  25.177  1.00  4.98           H  
ATOM   2700 2HE  LYS A 172       9.628  30.635  26.546  1.00  4.98           H  
ATOM   2701 1HZ  LYS A 172       9.696  28.313  27.134  1.00  4.98           H  
ATOM   2702 2HZ  LYS A 172       8.515  29.074  27.999  1.00  4.98           H  
ATOM   2703 3HZ  LYS A 172       8.111  28.110  26.725  1.00  4.98           H  
ATOM   2704  N   THR A 173       6.053  32.970  21.853  1.00  4.66           N  
ATOM   2705  CA  THR A 173       6.389  32.597  20.481  1.00  4.66           C  
ATOM   2706  C   THR A 173       6.807  33.792  19.653  1.00  4.66           C  
ATOM   2707  O   THR A 173       7.752  33.697  18.868  1.00  4.66           O  
ATOM   2708  CB  THR A 173       5.195  31.902  19.771  1.00  4.66           C  
ATOM   2709  OG1 THR A 173       4.921  30.613  20.392  1.00  4.66           O  
ATOM   2710  CG2 THR A 173       5.441  31.736  18.280  1.00  4.66           C  
ATOM   2711  H   THR A 173       5.118  32.788  22.186  1.00  4.66           H  
ATOM   2712  HA  THR A 173       7.221  31.900  20.510  1.00  4.66           H  
ATOM   2713  HB  THR A 173       4.329  32.523  19.874  1.00  4.66           H  
ATOM   2714  HG1 THR A 173       4.493  30.692  21.268  1.00  4.66           H  
ATOM   2715 1HG2 THR A 173       4.569  31.268  17.817  1.00  4.66           H  
ATOM   2716 2HG2 THR A 173       5.606  32.715  17.826  1.00  4.66           H  
ATOM   2717 3HG2 THR A 173       6.295  31.126  18.119  1.00  4.66           H  
ATOM   2718  N   TRP A 174       6.091  34.893  19.801  1.00  4.41           N  
ATOM   2719  CA  TRP A 174       6.322  36.113  19.058  1.00  4.41           C  
ATOM   2720  C   TRP A 174       7.683  36.702  19.396  1.00  4.41           C  
ATOM   2721  O   TRP A 174       8.410  37.142  18.504  1.00  4.41           O  
ATOM   2722  CB  TRP A 174       5.173  37.084  19.359  1.00  4.41           C  
ATOM   2723  CG  TRP A 174       3.892  36.561  18.764  1.00  4.41           C  
ATOM   2724  CD1 TRP A 174       3.863  35.730  17.718  1.00  4.41           C  
ATOM   2725  CD2 TRP A 174       2.488  36.745  19.154  1.00  4.41           C  
ATOM   2726  NE1 TRP A 174       2.589  35.399  17.406  1.00  4.41           N  
ATOM   2727  CE2 TRP A 174       1.736  36.000  18.269  1.00  4.41           C  
ATOM   2728  CE3 TRP A 174       1.828  37.452  20.166  1.00  4.41           C  
ATOM   2729  CZ2 TRP A 174       0.367  35.933  18.340  1.00  4.41           C  
ATOM   2730  CZ3 TRP A 174       0.431  37.351  20.234  1.00  4.41           C  
ATOM   2731  CH2 TRP A 174      -0.265  36.617  19.339  1.00  4.41           C  
ATOM   2732  H   TRP A 174       5.337  34.877  20.469  1.00  4.41           H  
ATOM   2733  HA  TRP A 174       6.303  35.877  17.997  1.00  4.41           H  
ATOM   2734 1HB  TRP A 174       5.054  37.185  20.434  1.00  4.41           H  
ATOM   2735 2HB  TRP A 174       5.390  38.066  18.945  1.00  4.41           H  
ATOM   2736  HD1 TRP A 174       4.743  35.374  17.191  1.00  4.41           H  
ATOM   2737  HE1 TRP A 174       2.324  34.791  16.643  1.00  4.41           H  
ATOM   2738  HE3 TRP A 174       2.378  38.051  20.885  1.00  4.41           H  
ATOM   2739  HZ2 TRP A 174      -0.204  35.349  17.643  1.00  4.41           H  
ATOM   2740  HZ3 TRP A 174      -0.099  37.870  21.021  1.00  4.41           H  
ATOM   2741  HH2 TRP A 174      -1.356  36.568  19.422  1.00  4.41           H  
ATOM   2742  N   ARG A 175       8.062  36.684  20.674  1.00  4.24           N  
ATOM   2743  CA  ARG A 175       9.381  37.185  21.050  1.00  4.24           C  
ATOM   2744  C   ARG A 175      10.497  36.305  20.465  1.00  4.24           C  
ATOM   2745  O   ARG A 175      11.509  36.803  19.940  1.00  4.24           O  
ATOM   2746  CB  ARG A 175       9.500  37.262  22.567  1.00  4.24           C  
ATOM   2747  CG  ARG A 175       8.680  38.392  23.214  1.00  4.24           C  
ATOM   2748  CD  ARG A 175       9.055  38.616  24.647  1.00  4.24           C  
ATOM   2749  NE  ARG A 175       8.674  37.504  25.521  1.00  4.24           N  
ATOM   2750  CZ  ARG A 175       7.489  37.404  26.168  1.00  4.24           C  
ATOM   2751  NH1 ARG A 175       6.587  38.354  26.048  1.00  4.24           N  
ATOM   2752  NH2 ARG A 175       7.242  36.359  26.940  1.00  4.24           N  
ATOM   2753  H   ARG A 175       7.423  36.339  21.396  1.00  4.24           H  
ATOM   2754  HA  ARG A 175       9.492  38.192  20.651  1.00  4.24           H  
ATOM   2755 1HB  ARG A 175       9.151  36.320  22.999  1.00  4.24           H  
ATOM   2756 2HB  ARG A 175      10.542  37.391  22.852  1.00  4.24           H  
ATOM   2757 1HG  ARG A 175       8.847  39.317  22.665  1.00  4.24           H  
ATOM   2758 2HG  ARG A 175       7.622  38.134  23.174  1.00  4.24           H  
ATOM   2759 1HD  ARG A 175      10.133  38.750  24.722  1.00  4.24           H  
ATOM   2760 2HD  ARG A 175       8.555  39.513  25.008  1.00  4.24           H  
ATOM   2761  HE  ARG A 175       9.341  36.756  25.645  1.00  4.24           H  
ATOM   2762 1HH1 ARG A 175       6.774  39.156  25.462  1.00  4.24           H  
ATOM   2763 2HH1 ARG A 175       5.719  38.292  26.564  1.00  4.24           H  
ATOM   2764 1HH2 ARG A 175       7.938  35.633  27.044  1.00  4.24           H  
ATOM   2765 2HH2 ARG A 175       6.356  36.288  27.425  1.00  4.24           H  
ATOM   2766  N   ILE A 176      10.287  34.984  20.495  1.00  4.11           N  
ATOM   2767  CA  ILE A 176      11.269  34.047  19.956  1.00  4.11           C  
ATOM   2768  C   ILE A 176      11.381  34.200  18.442  1.00  4.11           C  
ATOM   2769  O   ILE A 176      12.483  34.302  17.883  1.00  4.11           O  
ATOM   2770  CB  ILE A 176      10.866  32.595  20.272  1.00  4.11           C  
ATOM   2771  CG1 ILE A 176      10.932  32.336  21.765  1.00  4.11           C  
ATOM   2772  CG2 ILE A 176      11.786  31.632  19.534  1.00  4.11           C  
ATOM   2773  CD1 ILE A 176      10.260  31.045  22.166  1.00  4.11           C  
ATOM   2774  H   ILE A 176       9.442  34.618  20.944  1.00  4.11           H  
ATOM   2775  HA  ILE A 176      12.238  34.258  20.403  1.00  4.11           H  
ATOM   2776  HB  ILE A 176       9.837  32.429  19.956  1.00  4.11           H  
ATOM   2777 1HG1 ILE A 176      11.976  32.295  22.073  1.00  4.11           H  
ATOM   2778 2HG1 ILE A 176      10.451  33.158  22.289  1.00  4.11           H  
ATOM   2779 1HG2 ILE A 176      11.487  30.608  19.752  1.00  4.11           H  
ATOM   2780 2HG2 ILE A 176      11.717  31.808  18.463  1.00  4.11           H  
ATOM   2781 3HG2 ILE A 176      12.813  31.788  19.859  1.00  4.11           H  
ATOM   2782 1HD1 ILE A 176      10.339  30.917  23.242  1.00  4.11           H  
ATOM   2783 2HD1 ILE A 176       9.209  31.085  21.879  1.00  4.11           H  
ATOM   2784 3HD1 ILE A 176      10.742  30.209  21.663  1.00  4.11           H  
ATOM   2785  N   THR A 177      10.224  34.238  17.792  1.00  4.02           N  
ATOM   2786  CA  THR A 177      10.117  34.337  16.357  1.00  4.02           C  
ATOM   2787  C   THR A 177      10.698  35.630  15.840  1.00  4.02           C  
ATOM   2788  O   THR A 177      11.467  35.618  14.879  1.00  4.02           O  
ATOM   2789  CB  THR A 177       8.655  34.262  15.915  1.00  4.02           C  
ATOM   2790  OG1 THR A 177       8.092  33.013  16.319  1.00  4.02           O  
ATOM   2791  CG2 THR A 177       8.594  34.394  14.434  1.00  4.02           C  
ATOM   2792  H   THR A 177       9.364  34.166  18.320  1.00  4.02           H  
ATOM   2793  HA  THR A 177      10.666  33.510  15.911  1.00  4.02           H  
ATOM   2794  HB  THR A 177       8.088  35.069  16.375  1.00  4.02           H  
ATOM   2795  HG1 THR A 177       7.978  33.029  17.292  1.00  4.02           H  
ATOM   2796 1HG2 THR A 177       7.588  34.339  14.124  1.00  4.02           H  
ATOM   2797 2HG2 THR A 177       9.016  35.354  14.135  1.00  4.02           H  
ATOM   2798 3HG2 THR A 177       9.157  33.593  13.977  1.00  4.02           H  
ATOM   2799  N   ARG A 178      10.360  36.752  16.482  1.00  3.95           N  
ATOM   2800  CA  ARG A 178      10.874  38.031  16.039  1.00  3.95           C  
ATOM   2801  C   ARG A 178      12.384  38.063  16.158  1.00  3.95           C  
ATOM   2802  O   ARG A 178      13.061  38.535  15.248  1.00  3.95           O  
ATOM   2803  CB  ARG A 178      10.291  39.185  16.833  1.00  3.95           C  
ATOM   2804  CG  ARG A 178      10.805  40.561  16.380  1.00  3.95           C  
ATOM   2805  CD  ARG A 178      10.352  40.919  14.974  1.00  3.95           C  
ATOM   2806  NE  ARG A 178      10.894  42.218  14.530  1.00  3.95           N  
ATOM   2807  CZ  ARG A 178      10.581  42.844  13.368  1.00  3.95           C  
ATOM   2808  NH1 ARG A 178       9.723  42.300  12.532  1.00  3.95           N  
ATOM   2809  NH2 ARG A 178      11.145  44.003  13.078  1.00  3.95           N  
ATOM   2810  H   ARG A 178       9.719  36.728  17.273  1.00  3.95           H  
ATOM   2811  HA  ARG A 178      10.598  38.168  14.997  1.00  3.95           H  
ATOM   2812 1HB  ARG A 178       9.204  39.178  16.746  1.00  3.95           H  
ATOM   2813 2HB  ARG A 178      10.537  39.057  17.890  1.00  3.95           H  
ATOM   2814 1HG  ARG A 178      10.439  41.328  17.060  1.00  3.95           H  
ATOM   2815 2HG  ARG A 178      11.897  40.558  16.397  1.00  3.95           H  
ATOM   2816 1HD  ARG A 178      10.695  40.153  14.280  1.00  3.95           H  
ATOM   2817 2HD  ARG A 178       9.264  40.973  14.946  1.00  3.95           H  
ATOM   2818  HE  ARG A 178      11.605  42.665  15.131  1.00  3.95           H  
ATOM   2819 1HH1 ARG A 178       9.325  41.396  12.751  1.00  3.95           H  
ATOM   2820 2HH1 ARG A 178       9.462  42.775  11.654  1.00  3.95           H  
ATOM   2821 1HH2 ARG A 178      11.804  44.425  13.726  1.00  3.95           H  
ATOM   2822 2HH2 ARG A 178      10.930  44.472  12.214  1.00  3.95           H  
ATOM   2823  N   SER A 179      12.931  37.521  17.251  1.00  3.90           N  
ATOM   2824  CA  SER A 179      14.375  37.537  17.419  1.00  3.90           C  
ATOM   2825  C   SER A 179      15.044  36.788  16.260  1.00  3.90           C  
ATOM   2826  O   SER A 179      16.064  37.224  15.726  1.00  3.90           O  
ATOM   2827  CB  SER A 179      14.734  36.891  18.743  1.00  3.90           C  
ATOM   2828  OG  SER A 179      14.224  37.640  19.823  1.00  3.90           O  
ATOM   2829  H   SER A 179      12.352  37.130  17.998  1.00  3.90           H  
ATOM   2830  HA  SER A 179      14.717  38.573  17.412  1.00  3.90           H  
ATOM   2831 1HB  SER A 179      14.332  35.880  18.779  1.00  3.90           H  
ATOM   2832 2HB  SER A 179      15.815  36.818  18.825  1.00  3.90           H  
ATOM   2833  HG  SER A 179      13.248  37.473  19.826  1.00  3.90           H  
ATOM   2834  N   GLY A 180      14.456  35.660  15.859  1.00  3.86           N  
ATOM   2835  CA  GLY A 180      14.952  34.897  14.716  1.00  3.86           C  
ATOM   2836  C   GLY A 180      14.831  35.704  13.411  1.00  3.86           C  
ATOM   2837  O   GLY A 180      15.805  35.863  12.656  1.00  3.86           O  
ATOM   2838  H   GLY A 180      13.639  35.318  16.371  1.00  3.86           H  
ATOM   2839 1HA  GLY A 180      15.990  34.620  14.887  1.00  3.86           H  
ATOM   2840 2HA  GLY A 180      14.377  33.975  14.630  1.00  3.86           H  
ATOM   2841  N   PHE A 181      13.624  36.219  13.167  1.00  3.84           N  
ATOM   2842  CA  PHE A 181      13.269  36.985  11.978  1.00  3.84           C  
ATOM   2843  C   PHE A 181      14.229  38.143  11.771  1.00  3.84           C  
ATOM   2844  O   PHE A 181      14.721  38.361  10.673  1.00  3.84           O  
ATOM   2845  CB  PHE A 181      11.834  37.491  12.081  1.00  3.84           C  
ATOM   2846  CG  PHE A 181      11.306  38.243  10.885  1.00  3.84           C  
ATOM   2847  CD1 PHE A 181      10.841  37.560   9.760  1.00  3.84           C  
ATOM   2848  CD2 PHE A 181      11.243  39.624  10.891  1.00  3.84           C  
ATOM   2849  CE1 PHE A 181      10.319  38.251   8.681  1.00  3.84           C  
ATOM   2850  CE2 PHE A 181      10.721  40.309   9.817  1.00  3.84           C  
ATOM   2851  CZ  PHE A 181      10.254  39.620   8.719  1.00  3.84           C  
ATOM   2852  H   PHE A 181      12.891  36.056  13.853  1.00  3.84           H  
ATOM   2853  HA  PHE A 181      13.325  36.324  11.117  1.00  3.84           H  
ATOM   2854 1HB  PHE A 181      11.170  36.650  12.278  1.00  3.84           H  
ATOM   2855 2HB  PHE A 181      11.769  38.150  12.937  1.00  3.84           H  
ATOM   2856  HD1 PHE A 181      10.884  36.470   9.744  1.00  3.84           H  
ATOM   2857  HD2 PHE A 181      11.609  40.167  11.765  1.00  3.84           H  
ATOM   2858  HE1 PHE A 181       9.949  37.709   7.809  1.00  3.84           H  
ATOM   2859  HE2 PHE A 181      10.675  41.397   9.833  1.00  3.84           H  
ATOM   2860  HZ  PHE A 181       9.835  40.171   7.883  1.00  3.84           H  
ATOM   2861  N   GLU A 182      14.567  38.864  12.830  1.00  3.83           N  
ATOM   2862  CA  GLU A 182      15.474  40.000  12.695  1.00  3.83           C  
ATOM   2863  C   GLU A 182      16.879  39.617  12.183  1.00  3.83           C  
ATOM   2864  O   GLU A 182      17.614  40.492  11.719  1.00  3.83           O  
ATOM   2865  CB  GLU A 182      15.575  40.778  14.015  1.00  3.83           C  
ATOM   2866  CG  GLU A 182      14.290  41.560  14.369  1.00  3.83           C  
ATOM   2867  CD  GLU A 182      14.348  42.339  15.682  1.00  3.83           C  
ATOM   2868  OE1 GLU A 182      15.341  42.274  16.367  1.00  3.83           O  
ATOM   2869  OE2 GLU A 182      13.375  43.011  15.984  1.00  3.83           O  
ATOM   2870  H   GLU A 182      14.154  38.652  13.738  1.00  3.83           H  
ATOM   2871  HA  GLU A 182      15.039  40.677  11.961  1.00  3.83           H  
ATOM   2872 1HB  GLU A 182      15.778  40.079  14.832  1.00  3.83           H  
ATOM   2873 2HB  GLU A 182      16.406  41.481  13.965  1.00  3.83           H  
ATOM   2874 1HG  GLU A 182      14.076  42.259  13.562  1.00  3.83           H  
ATOM   2875 2HG  GLU A 182      13.471  40.857  14.409  1.00  3.83           H  
ATOM   2876  N   THR A 183      17.285  38.340  12.280  1.00  3.82           N  
ATOM   2877  CA  THR A 183      18.599  37.946  11.772  1.00  3.82           C  
ATOM   2878  C   THR A 183      18.466  37.351  10.350  1.00  3.82           C  
ATOM   2879  O   THR A 183      19.430  37.314   9.584  1.00  3.82           O  
ATOM   2880  CB  THR A 183      19.272  36.934  12.719  1.00  3.82           C  
ATOM   2881  OG1 THR A 183      18.520  35.709  12.762  1.00  3.82           O  
ATOM   2882  CG2 THR A 183      19.310  37.526  14.122  1.00  3.82           C  
ATOM   2883  H   THR A 183      16.671  37.626  12.668  1.00  3.82           H  
ATOM   2884  HA  THR A 183      19.233  38.831  11.711  1.00  3.82           H  
ATOM   2885  HB  THR A 183      20.284  36.725  12.382  1.00  3.82           H  
ATOM   2886  HG1 THR A 183      17.561  35.905  12.842  1.00  3.82           H  
ATOM   2887 1HG2 THR A 183      19.781  36.820  14.805  1.00  3.82           H  
ATOM   2888 2HG2 THR A 183      19.876  38.456  14.111  1.00  3.82           H  
ATOM   2889 3HG2 THR A 183      18.289  37.727  14.455  1.00  3.82           H  
ATOM   2890  N   PHE A 184      17.241  36.927  10.009  1.00  3.78           N  
ATOM   2891  CA  PHE A 184      16.852  36.343   8.713  1.00  3.78           C  
ATOM   2892  C   PHE A 184      16.450  37.399   7.670  1.00  3.78           C  
ATOM   2893  O   PHE A 184      16.958  37.417   6.532  1.00  3.78           O  
ATOM   2894  CB  PHE A 184      15.692  35.376   8.968  1.00  3.78           C  
ATOM   2895  CG  PHE A 184      14.981  34.828   7.775  1.00  3.78           C  
ATOM   2896  CD1 PHE A 184      15.543  33.857   6.964  1.00  3.78           C  
ATOM   2897  CD2 PHE A 184      13.691  35.279   7.493  1.00  3.78           C  
ATOM   2898  CE1 PHE A 184      14.837  33.358   5.884  1.00  3.78           C  
ATOM   2899  CE2 PHE A 184      12.989  34.782   6.427  1.00  3.78           C  
ATOM   2900  CZ  PHE A 184      13.563  33.824   5.621  1.00  3.78           C  
ATOM   2901  H   PHE A 184      16.527  36.974  10.735  1.00  3.78           H  
ATOM   2902  HA  PHE A 184      17.703  35.782   8.325  1.00  3.78           H  
ATOM   2903 1HB  PHE A 184      16.061  34.537   9.556  1.00  3.78           H  
ATOM   2904 2HB  PHE A 184      14.962  35.880   9.578  1.00  3.78           H  
ATOM   2905  HD1 PHE A 184      16.546  33.491   7.183  1.00  3.78           H  
ATOM   2906  HD2 PHE A 184      13.243  36.037   8.137  1.00  3.78           H  
ATOM   2907  HE1 PHE A 184      15.282  32.596   5.243  1.00  3.78           H  
ATOM   2908  HE2 PHE A 184      11.984  35.140   6.215  1.00  3.78           H  
ATOM   2909  HZ  PHE A 184      13.014  33.439   4.783  1.00  3.78           H  
ATOM   2910  N   PHE A 185      15.542  38.266   8.096  1.00  3.67           N  
ATOM   2911  CA  PHE A 185      14.916  39.322   7.331  1.00  3.67           C  
ATOM   2912  C   PHE A 185      15.847  40.186   6.503  1.00  3.67           C  
ATOM   2913  O   PHE A 185      15.571  40.373   5.332  1.00  3.67           O  
ATOM   2914  CB  PHE A 185      14.031  40.179   8.217  1.00  3.67           C  
ATOM   2915  CG  PHE A 185      13.455  41.340   7.526  1.00  3.67           C  
ATOM   2916  CD1 PHE A 185      12.382  41.189   6.705  1.00  3.67           C  
ATOM   2917  CD2 PHE A 185      13.982  42.597   7.713  1.00  3.67           C  
ATOM   2918  CE1 PHE A 185      11.813  42.267   6.076  1.00  3.67           C  
ATOM   2919  CE2 PHE A 185      13.431  43.687   7.085  1.00  3.67           C  
ATOM   2920  CZ  PHE A 185      12.335  43.519   6.264  1.00  3.67           C  
ATOM   2921  H   PHE A 185      15.229  38.168   9.050  1.00  3.67           H  
ATOM   2922  HA  PHE A 185      14.231  38.843   6.643  1.00  3.67           H  
ATOM   2923 1HB  PHE A 185      13.218  39.558   8.566  1.00  3.67           H  
ATOM   2924 2HB  PHE A 185      14.549  40.520   9.100  1.00  3.67           H  
ATOM   2925  HD1 PHE A 185      11.988  40.197   6.566  1.00  3.67           H  
ATOM   2926  HD2 PHE A 185      14.845  42.717   8.371  1.00  3.67           H  
ATOM   2927  HE1 PHE A 185      10.954  42.136   5.433  1.00  3.67           H  
ATOM   2928  HE2 PHE A 185      13.857  44.677   7.238  1.00  3.67           H  
ATOM   2929  HZ  PHE A 185      11.887  44.374   5.762  1.00  3.67           H  
ATOM   2930  N   PRO A 186      16.975  40.718   6.993  1.00  3.47           N  
ATOM   2931  CA  PRO A 186      17.839  41.577   6.206  1.00  3.47           C  
ATOM   2932  C   PRO A 186      18.166  40.976   4.829  1.00  3.47           C  
ATOM   2933  O   PRO A 186      18.452  41.724   3.896  1.00  3.47           O  
ATOM   2934  CB  PRO A 186      19.076  41.689   7.097  1.00  3.47           C  
ATOM   2935  CG  PRO A 186      18.524  41.538   8.503  1.00  3.47           C  
ATOM   2936  CD  PRO A 186      17.462  40.486   8.372  1.00  3.47           C  
ATOM   2937  HA  PRO A 186      17.351  42.554   6.087  1.00  3.47           H  
ATOM   2938 1HB  PRO A 186      19.794  40.899   6.835  1.00  3.47           H  
ATOM   2939 2HB  PRO A 186      19.579  42.655   6.925  1.00  3.47           H  
ATOM   2940 1HG  PRO A 186      19.319  41.225   9.198  1.00  3.47           H  
ATOM   2941 2HG  PRO A 186      18.129  42.492   8.879  1.00  3.47           H  
ATOM   2942 1HD  PRO A 186      17.956  39.521   8.451  1.00  3.47           H  
ATOM   2943 2HD  PRO A 186      16.708  40.632   9.132  1.00  3.47           H  
ATOM   2944  N   ALA A 187      18.189  39.636   4.709  1.00  3.17           N  
ATOM   2945  CA  ALA A 187      18.466  39.000   3.427  1.00  3.17           C  
ATOM   2946  C   ALA A 187      17.151  38.625   2.737  1.00  3.17           C  
ATOM   2947  O   ALA A 187      16.961  38.840   1.530  1.00  3.17           O  
ATOM   2948  CB  ALA A 187      19.320  37.767   3.634  1.00  3.17           C  
ATOM   2949  H   ALA A 187      17.949  39.030   5.493  1.00  3.17           H  
ATOM   2950  HA  ALA A 187      18.996  39.707   2.794  1.00  3.17           H  
ATOM   2951 1HB  ALA A 187      19.530  37.298   2.675  1.00  3.17           H  
ATOM   2952 2HB  ALA A 187      20.255  38.050   4.113  1.00  3.17           H  
ATOM   2953 3HB  ALA A 187      18.782  37.064   4.274  1.00  3.17           H  
ATOM   2954  N   ALA A 188      16.227  38.067   3.525  1.00  2.77           N  
ATOM   2955  CA  ALA A 188      14.929  37.604   3.035  1.00  2.77           C  
ATOM   2956  C   ALA A 188      14.114  38.763   2.462  1.00  2.77           C  
ATOM   2957  O   ALA A 188      13.324  38.603   1.538  1.00  2.77           O  
ATOM   2958  CB  ALA A 188      14.197  36.900   4.132  1.00  2.77           C  
ATOM   2959  H   ALA A 188      16.441  37.940   4.516  1.00  2.77           H  
ATOM   2960  HA  ALA A 188      15.104  36.886   2.237  1.00  2.77           H  
ATOM   2961 1HB  ALA A 188      13.255  36.513   3.760  1.00  2.77           H  
ATOM   2962 2HB  ALA A 188      14.820  36.082   4.480  1.00  2.77           H  
ATOM   2963 3HB  ALA A 188      14.018  37.573   4.933  1.00  2.77           H  
ATOM   2964  N   ALA A 189      14.382  39.956   2.966  1.00  2.35           N  
ATOM   2965  CA  ALA A 189      13.775  41.210   2.556  1.00  2.35           C  
ATOM   2966  C   ALA A 189      13.980  41.474   1.084  1.00  2.35           C  
ATOM   2967  O   ALA A 189      13.217  42.232   0.490  1.00  2.35           O  
ATOM   2968  CB  ALA A 189      14.375  42.357   3.340  1.00  2.35           C  
ATOM   2969  H   ALA A 189      15.030  40.001   3.735  1.00  2.35           H  
ATOM   2970  HA  ALA A 189      12.716  41.158   2.739  1.00  2.35           H  
ATOM   2971 1HB  ALA A 189      13.910  43.292   3.040  1.00  2.35           H  
ATOM   2972 2HB  ALA A 189      14.216  42.201   4.392  1.00  2.35           H  
ATOM   2973 3HB  ALA A 189      15.448  42.402   3.142  1.00  2.35           H  
ATOM   2974  N   PHE A 190      15.044  40.920   0.508  1.00  1.95           N  
ATOM   2975  CA  PHE A 190      15.332  41.147  -0.887  1.00  1.95           C  
ATOM   2976  C   PHE A 190      15.110  39.879  -1.699  1.00  1.95           C  
ATOM   2977  O   PHE A 190      14.777  39.951  -2.882  1.00  1.95           O  
ATOM   2978  CB  PHE A 190      16.757  41.637  -1.007  1.00  1.95           C  
ATOM   2979  CG  PHE A 190      16.934  42.877  -0.223  1.00  1.95           C  
ATOM   2980  CD1 PHE A 190      17.622  42.848   0.969  1.00  1.95           C  
ATOM   2981  CD2 PHE A 190      16.388  44.071  -0.649  1.00  1.95           C  
ATOM   2982  CE1 PHE A 190      17.770  43.986   1.724  1.00  1.95           C  
ATOM   2983  CE2 PHE A 190      16.532  45.215   0.102  1.00  1.95           C  
ATOM   2984  CZ  PHE A 190      17.226  45.172   1.294  1.00  1.95           C  
ATOM   2985  H   PHE A 190      15.654  40.305   1.040  1.00  1.95           H  
ATOM   2986  HA  PHE A 190      14.662  41.918  -1.264  1.00  1.95           H  
ATOM   2987 1HB  PHE A 190      17.447  40.881  -0.630  1.00  1.95           H  
ATOM   2988 2HB  PHE A 190      16.998  41.839  -2.048  1.00  1.95           H  
ATOM   2989  HD1 PHE A 190      18.047  41.900   1.317  1.00  1.95           H  
ATOM   2990  HD2 PHE A 190      15.833  44.100  -1.588  1.00  1.95           H  
ATOM   2991  HE1 PHE A 190      18.318  43.939   2.668  1.00  1.95           H  
ATOM   2992  HE2 PHE A 190      16.095  46.152  -0.243  1.00  1.95           H  
ATOM   2993  HZ  PHE A 190      17.340  46.072   1.893  1.00  1.95           H  
ATOM   2994  N   ARG A 191      15.258  38.708  -1.066  1.00  1.62           N  
ATOM   2995  CA  ARG A 191      15.060  37.468  -1.814  1.00  1.62           C  
ATOM   2996  C   ARG A 191      13.560  37.199  -1.984  1.00  1.62           C  
ATOM   2997  O   ARG A 191      13.109  36.817  -3.066  1.00  1.62           O  
ATOM   2998  CB  ARG A 191      15.684  36.255  -1.117  1.00  1.62           C  
ATOM   2999  CG  ARG A 191      15.682  34.954  -1.992  1.00  1.62           C  
ATOM   3000  CD  ARG A 191      16.180  33.708  -1.263  1.00  1.62           C  
ATOM   3001  NE  ARG A 191      16.255  32.500  -2.160  1.00  1.62           N  
ATOM   3002  CZ  ARG A 191      17.331  32.183  -2.915  1.00  1.62           C  
ATOM   3003  NH1 ARG A 191      18.404  32.957  -2.887  1.00  1.62           N  
ATOM   3004  NH2 ARG A 191      17.319  31.094  -3.682  1.00  1.62           N  
ATOM   3005  H   ARG A 191      15.556  38.686  -0.093  1.00  1.62           H  
ATOM   3006  HA  ARG A 191      15.512  37.577  -2.800  1.00  1.62           H  
ATOM   3007 1HB  ARG A 191      16.711  36.481  -0.837  1.00  1.62           H  
ATOM   3008 2HB  ARG A 191      15.133  36.041  -0.201  1.00  1.62           H  
ATOM   3009 1HG  ARG A 191      14.682  34.774  -2.347  1.00  1.62           H  
ATOM   3010 2HG  ARG A 191      16.335  35.111  -2.852  1.00  1.62           H  
ATOM   3011 1HD  ARG A 191      17.173  33.892  -0.856  1.00  1.62           H  
ATOM   3012 2HD  ARG A 191      15.494  33.475  -0.446  1.00  1.62           H  
ATOM   3013  HE  ARG A 191      15.443  31.861  -2.227  1.00  1.62           H  
ATOM   3014 1HH1 ARG A 191      18.416  33.783  -2.304  1.00  1.62           H  
ATOM   3015 2HH1 ARG A 191      19.211  32.723  -3.447  1.00  1.62           H  
ATOM   3016 1HH2 ARG A 191      16.485  30.470  -3.715  1.00  1.62           H  
ATOM   3017 2HH2 ARG A 191      18.123  30.863  -4.239  1.00  1.62           H  
ATOM   3018  N   LYS A 192      12.799  37.372  -0.889  1.00  1.38           N  
ATOM   3019  CA  LYS A 192      11.358  37.116  -0.839  1.00  1.38           C  
ATOM   3020  C   LYS A 192      10.604  38.218  -0.045  1.00  1.38           C  
ATOM   3021  O   LYS A 192      10.074  37.921   1.037  1.00  1.38           O  
ATOM   3022  CB  LYS A 192      11.101  35.772  -0.146  1.00  1.38           C  
ATOM   3023  CG  LYS A 192      11.752  34.559  -0.788  1.00  1.38           C  
ATOM   3024  CD  LYS A 192      11.167  34.232  -2.159  1.00  1.38           C  
ATOM   3025  CE  LYS A 192      11.931  33.100  -2.775  1.00  1.38           C  
ATOM   3026  NZ  LYS A 192      11.777  31.907  -1.999  1.00  1.38           N  
ATOM   3027  H   LYS A 192      13.227  37.715  -0.037  1.00  1.38           H  
ATOM   3028  HA  LYS A 192      10.969  37.057  -1.851  1.00  1.38           H  
ATOM   3029 1HB  LYS A 192      11.442  35.833   0.889  1.00  1.38           H  
ATOM   3030 2HB  LYS A 192      10.024  35.586  -0.126  1.00  1.38           H  
ATOM   3031 1HG  LYS A 192      12.819  34.702  -0.866  1.00  1.38           H  
ATOM   3032 2HG  LYS A 192      11.577  33.701  -0.142  1.00  1.38           H  
ATOM   3033 1HD  LYS A 192      10.142  33.922  -2.037  1.00  1.38           H  
ATOM   3034 2HD  LYS A 192      11.200  35.100  -2.811  1.00  1.38           H  
ATOM   3035 1HE  LYS A 192      11.600  32.906  -3.796  1.00  1.38           H  
ATOM   3036 2HE  LYS A 192      12.976  33.361  -2.789  1.00  1.38           H  
ATOM   3037 1HZ  LYS A 192      12.350  31.172  -2.400  1.00  1.38           H  
ATOM   3038 2HZ  LYS A 192      12.089  32.106  -1.071  1.00  1.38           H  
ATOM   3039 3HZ  LYS A 192      10.805  31.626  -1.986  1.00  1.38           H  
ATOM   3040  N   PRO A 193      10.542  39.480  -0.543  1.00  1.22           N  
ATOM   3041  CA  PRO A 193       9.950  40.639   0.130  1.00  1.22           C  
ATOM   3042  C   PRO A 193       8.441  40.584   0.426  1.00  1.22           C  
ATOM   3043  O   PRO A 193       7.984  41.166   1.416  1.00  1.22           O  
ATOM   3044  CB  PRO A 193      10.210  41.766  -0.881  1.00  1.22           C  
ATOM   3045  CG  PRO A 193      10.423  41.075  -2.211  1.00  1.22           C  
ATOM   3046  CD  PRO A 193      11.094  39.776  -1.874  1.00  1.22           C  
ATOM   3047  HA  PRO A 193      10.522  40.842   1.041  1.00  1.22           H  
ATOM   3048 1HB  PRO A 193       9.347  42.443  -0.902  1.00  1.22           H  
ATOM   3049 2HB  PRO A 193      11.070  42.360  -0.569  1.00  1.22           H  
ATOM   3050 1HG  PRO A 193       9.452  40.913  -2.707  1.00  1.22           H  
ATOM   3051 2HG  PRO A 193      11.027  41.703  -2.879  1.00  1.22           H  
ATOM   3052 1HD  PRO A 193      10.793  39.038  -2.616  1.00  1.22           H  
ATOM   3053 2HD  PRO A 193      12.180  39.906  -1.824  1.00  1.22           H  
ATOM   3054  N   ILE A 194       7.666  39.817  -0.339  1.00  1.12           N  
ATOM   3055  CA  ILE A 194       6.231  39.760  -0.077  1.00  1.12           C  
ATOM   3056  C   ILE A 194       6.029  38.843   1.100  1.00  1.12           C  
ATOM   3057  O   ILE A 194       5.276  39.162   2.027  1.00  1.12           O  
ATOM   3058  CB  ILE A 194       5.384  39.225  -1.251  1.00  1.12           C  
ATOM   3059  CG1 ILE A 194       5.456  40.121  -2.480  1.00  1.12           C  
ATOM   3060  CG2 ILE A 194       3.943  39.133  -0.789  1.00  1.12           C  
ATOM   3061  CD1 ILE A 194       4.854  39.460  -3.715  1.00  1.12           C  
ATOM   3062  H   ILE A 194       8.040  39.301  -1.133  1.00  1.12           H  
ATOM   3063  HA  ILE A 194       5.874  40.755   0.186  1.00  1.12           H  
ATOM   3064  HB  ILE A 194       5.722  38.237  -1.527  1.00  1.12           H  
ATOM   3065 1HG1 ILE A 194       4.923  41.048  -2.281  1.00  1.12           H  
ATOM   3066 2HG1 ILE A 194       6.505  40.354  -2.687  1.00  1.12           H  
ATOM   3067 1HG2 ILE A 194       3.324  38.729  -1.591  1.00  1.12           H  
ATOM   3068 2HG2 ILE A 194       3.889  38.485   0.073  1.00  1.12           H  
ATOM   3069 3HG2 ILE A 194       3.583  40.125  -0.514  1.00  1.12           H  
ATOM   3070 1HD1 ILE A 194       4.932  40.134  -4.567  1.00  1.12           H  
ATOM   3071 2HD1 ILE A 194       5.400  38.537  -3.928  1.00  1.12           H  
ATOM   3072 3HD1 ILE A 194       3.806  39.228  -3.533  1.00  1.12           H  
ATOM   3073  N   THR A 195       6.707  37.697   1.072  1.00  1.08           N  
ATOM   3074  CA  THR A 195       6.578  36.724   2.134  1.00  1.08           C  
ATOM   3075  C   THR A 195       6.976  37.322   3.463  1.00  1.08           C  
ATOM   3076  O   THR A 195       6.255  37.164   4.444  1.00  1.08           O  
ATOM   3077  CB  THR A 195       7.442  35.488   1.906  1.00  1.08           C  
ATOM   3078  OG1 THR A 195       7.053  34.852   0.705  1.00  1.08           O  
ATOM   3079  CG2 THR A 195       7.248  34.529   3.085  1.00  1.08           C  
ATOM   3080  H   THR A 195       7.301  37.483   0.265  1.00  1.08           H  
ATOM   3081  HA  THR A 195       5.537  36.411   2.189  1.00  1.08           H  
ATOM   3082  HB  THR A 195       8.489  35.781   1.832  1.00  1.08           H  
ATOM   3083  HG1 THR A 195       7.289  35.440  -0.061  1.00  1.08           H  
ATOM   3084 1HG2 THR A 195       7.853  33.658   2.946  1.00  1.08           H  
ATOM   3085 2HG2 THR A 195       7.546  35.029   4.007  1.00  1.08           H  
ATOM   3086 3HG2 THR A 195       6.196  34.239   3.149  1.00  1.08           H  
ATOM   3087  N   VAL A 196       8.093  38.042   3.522  1.00  1.08           N  
ATOM   3088  CA  VAL A 196       8.439  38.578   4.826  1.00  1.08           C  
ATOM   3089  C   VAL A 196       7.458  39.660   5.286  1.00  1.08           C  
ATOM   3090  O   VAL A 196       7.187  39.775   6.486  1.00  1.08           O  
ATOM   3091  CB  VAL A 196       9.864  39.114   4.819  1.00  1.08           C  
ATOM   3092  CG1 VAL A 196      10.840  38.007   4.555  1.00  1.08           C  
ATOM   3093  CG2 VAL A 196      10.018  40.120   3.772  1.00  1.08           C  
ATOM   3094  H   VAL A 196       8.690  38.168   2.698  1.00  1.08           H  
ATOM   3095  HA  VAL A 196       8.408  37.762   5.544  1.00  1.08           H  
ATOM   3096  HB  VAL A 196      10.077  39.535   5.766  1.00  1.08           H  
ATOM   3097 1HG1 VAL A 196      11.837  38.430   4.564  1.00  1.08           H  
ATOM   3098 2HG1 VAL A 196      10.755  37.246   5.325  1.00  1.08           H  
ATOM   3099 3HG1 VAL A 196      10.638  37.565   3.575  1.00  1.08           H  
ATOM   3100 1HG2 VAL A 196      11.018  40.462   3.788  1.00  1.08           H  
ATOM   3101 2HG2 VAL A 196       9.802  39.649   2.833  1.00  1.08           H  
ATOM   3102 3HG2 VAL A 196       9.353  40.961   3.922  1.00  1.08           H  
ATOM   3103  N   ASN A 197       6.847  40.396   4.350  1.00  1.10           N  
ATOM   3104  CA  ASN A 197       5.832  41.360   4.736  1.00  1.10           C  
ATOM   3105  C   ASN A 197       4.563  40.637   5.185  1.00  1.10           C  
ATOM   3106  O   ASN A 197       3.882  41.075   6.112  1.00  1.10           O  
ATOM   3107  CB  ASN A 197       5.577  42.336   3.610  1.00  1.10           C  
ATOM   3108  CG  ASN A 197       6.698  43.310   3.474  1.00  1.10           C  
ATOM   3109  OD1 ASN A 197       7.442  43.584   4.432  1.00  1.10           O  
ATOM   3110  ND2 ASN A 197       6.858  43.838   2.300  1.00  1.10           N  
ATOM   3111  H   ASN A 197       7.107  40.320   3.362  1.00  1.10           H  
ATOM   3112  HA  ASN A 197       6.202  41.921   5.591  1.00  1.10           H  
ATOM   3113 1HB  ASN A 197       5.456  41.794   2.671  1.00  1.10           H  
ATOM   3114 2HB  ASN A 197       4.662  42.887   3.796  1.00  1.10           H  
ATOM   3115 1HD2 ASN A 197       7.597  44.490   2.141  1.00  1.10           H  
ATOM   3116 2HD2 ASN A 197       6.248  43.581   1.553  1.00  1.10           H  
ATOM   3117  N   THR A 198       4.291  39.483   4.578  1.00  1.15           N  
ATOM   3118  CA  THR A 198       3.140  38.664   4.915  1.00  1.15           C  
ATOM   3119  C   THR A 198       3.274  38.207   6.339  1.00  1.15           C  
ATOM   3120  O   THR A 198       2.339  38.315   7.132  1.00  1.15           O  
ATOM   3121  CB  THR A 198       3.043  37.472   3.966  1.00  1.15           C  
ATOM   3122  OG1 THR A 198       2.896  37.972   2.628  1.00  1.15           O  
ATOM   3123  CG2 THR A 198       1.900  36.588   4.331  1.00  1.15           C  
ATOM   3124  H   THR A 198       4.888  39.183   3.812  1.00  1.15           H  
ATOM   3125  HA  THR A 198       2.233  39.243   4.843  1.00  1.15           H  
ATOM   3126  HB  THR A 198       3.938  36.889   4.021  1.00  1.15           H  
ATOM   3127  HG1 THR A 198       3.655  38.584   2.443  1.00  1.15           H  
ATOM   3128 1HG2 THR A 198       1.862  35.749   3.635  1.00  1.15           H  
ATOM   3129 2HG2 THR A 198       2.042  36.215   5.342  1.00  1.15           H  
ATOM   3130 3HG2 THR A 198       0.979  37.155   4.280  1.00  1.15           H  
ATOM   3131  N   ILE A 199       4.470  37.755   6.680  1.00  1.20           N  
ATOM   3132  CA  ILE A 199       4.743  37.321   8.025  1.00  1.20           C  
ATOM   3133  C   ILE A 199       4.588  38.448   9.032  1.00  1.20           C  
ATOM   3134  O   ILE A 199       3.893  38.285  10.040  1.00  1.20           O  
ATOM   3135  CB  ILE A 199       6.170  36.733   8.045  1.00  1.20           C  
ATOM   3136  CG1 ILE A 199       6.083  35.265   7.852  1.00  1.20           C  
ATOM   3137  CG2 ILE A 199       6.976  37.096   9.273  1.00  1.20           C  
ATOM   3138  CD1 ILE A 199       5.230  34.856   6.702  1.00  1.20           C  
ATOM   3139  H   ILE A 199       5.195  37.689   5.966  1.00  1.20           H  
ATOM   3140  HA  ILE A 199       4.039  36.532   8.283  1.00  1.20           H  
ATOM   3141  HB  ILE A 199       6.701  37.119   7.179  1.00  1.20           H  
ATOM   3142 1HG1 ILE A 199       7.066  34.889   7.699  1.00  1.20           H  
ATOM   3143 2HG1 ILE A 199       5.682  34.828   8.768  1.00  1.20           H  
ATOM   3144 1HG2 ILE A 199       7.960  36.650   9.192  1.00  1.20           H  
ATOM   3145 2HG2 ILE A 199       7.087  38.167   9.370  1.00  1.20           H  
ATOM   3146 3HG2 ILE A 199       6.492  36.720  10.116  1.00  1.20           H  
ATOM   3147 1HD1 ILE A 199       5.221  33.774   6.637  1.00  1.20           H  
ATOM   3148 2HD1 ILE A 199       4.223  35.229   6.860  1.00  1.20           H  
ATOM   3149 3HD1 ILE A 199       5.624  35.262   5.788  1.00  1.20           H  
ATOM   3150  N   GLN A 200       5.075  39.641   8.708  1.00  1.28           N  
ATOM   3151  CA  GLN A 200       4.925  40.722   9.659  1.00  1.28           C  
ATOM   3152  C   GLN A 200       3.463  41.149   9.797  1.00  1.28           C  
ATOM   3153  O   GLN A 200       2.993  41.416  10.906  1.00  1.28           O  
ATOM   3154  CB  GLN A 200       5.822  41.883   9.262  1.00  1.28           C  
ATOM   3155  CG  GLN A 200       7.304  41.577   9.418  1.00  1.28           C  
ATOM   3156  CD  GLN A 200       8.195  42.754   9.048  1.00  1.28           C  
ATOM   3157  OE1 GLN A 200       8.685  43.492   9.927  1.00  1.28           O  
ATOM   3158  NE2 GLN A 200       8.409  42.931   7.753  1.00  1.28           N  
ATOM   3159  H   GLN A 200       5.621  39.766   7.853  1.00  1.28           H  
ATOM   3160  HA  GLN A 200       5.255  40.365  10.633  1.00  1.28           H  
ATOM   3161 1HB  GLN A 200       5.648  42.113   8.212  1.00  1.28           H  
ATOM   3162 2HB  GLN A 200       5.570  42.764   9.829  1.00  1.28           H  
ATOM   3163 1HG  GLN A 200       7.501  41.297  10.449  1.00  1.28           H  
ATOM   3164 2HG  GLN A 200       7.543  40.749   8.761  1.00  1.28           H  
ATOM   3165 1HE2 GLN A 200       8.977  43.689   7.429  1.00  1.28           H  
ATOM   3166 2HE2 GLN A 200       7.996  42.291   7.097  1.00  1.28           H  
ATOM   3167  N   ALA A 201       2.721  41.169   8.685  1.00  1.38           N  
ATOM   3168  CA  ALA A 201       1.314  41.540   8.734  1.00  1.38           C  
ATOM   3169  C   ALA A 201       0.518  40.542   9.575  1.00  1.38           C  
ATOM   3170  O   ALA A 201      -0.317  40.932  10.393  1.00  1.38           O  
ATOM   3171  CB  ALA A 201       0.742  41.601   7.326  1.00  1.38           C  
ATOM   3172  H   ALA A 201       3.143  40.949   7.786  1.00  1.38           H  
ATOM   3173  HA  ALA A 201       1.236  42.521   9.197  1.00  1.38           H  
ATOM   3174 1HB  ALA A 201      -0.302  41.894   7.352  1.00  1.38           H  
ATOM   3175 2HB  ALA A 201       1.308  42.330   6.737  1.00  1.38           H  
ATOM   3176 3HB  ALA A 201       0.828  40.618   6.864  1.00  1.38           H  
ATOM   3177  N   LEU A 202       0.804  39.248   9.426  1.00  1.50           N  
ATOM   3178  CA  LEU A 202       0.069  38.241  10.179  1.00  1.50           C  
ATOM   3179  C   LEU A 202       0.386  38.295  11.670  1.00  1.50           C  
ATOM   3180  O   LEU A 202      -0.508  38.096  12.501  1.00  1.50           O  
ATOM   3181  CB  LEU A 202       0.332  36.857   9.597  1.00  1.50           C  
ATOM   3182  CG  LEU A 202      -0.266  36.620   8.192  1.00  1.50           C  
ATOM   3183  CD1 LEU A 202       0.202  35.316   7.685  1.00  1.50           C  
ATOM   3184  CD2 LEU A 202      -1.773  36.645   8.257  1.00  1.50           C  
ATOM   3185  H   LEU A 202       1.508  38.953   8.747  1.00  1.50           H  
ATOM   3186  HA  LEU A 202      -0.994  38.447  10.062  1.00  1.50           H  
ATOM   3187 1HB  LEU A 202       1.414  36.703   9.538  1.00  1.50           H  
ATOM   3188 2HB  LEU A 202      -0.089  36.116  10.249  1.00  1.50           H  
ATOM   3189  HG  LEU A 202       0.077  37.396   7.514  1.00  1.50           H  
ATOM   3190 1HD1 LEU A 202      -0.209  35.157   6.687  1.00  1.50           H  
ATOM   3191 2HD1 LEU A 202       1.291  35.329   7.640  1.00  1.50           H  
ATOM   3192 3HD1 LEU A 202      -0.130  34.520   8.352  1.00  1.50           H  
ATOM   3193 1HD2 LEU A 202      -2.182  36.471   7.258  1.00  1.50           H  
ATOM   3194 2HD2 LEU A 202      -2.116  35.861   8.934  1.00  1.50           H  
ATOM   3195 3HD2 LEU A 202      -2.109  37.617   8.625  1.00  1.50           H  
ATOM   3196  N   TYR A 203       1.640  38.605  12.027  1.00  1.66           N  
ATOM   3197  CA  TYR A 203       1.968  38.703  13.444  1.00  1.66           C  
ATOM   3198  C   TYR A 203       1.353  39.971  14.030  1.00  1.66           C  
ATOM   3199  O   TYR A 203       0.888  39.980  15.177  1.00  1.66           O  
ATOM   3200  CB  TYR A 203       3.488  38.667  13.672  1.00  1.66           C  
ATOM   3201  CG  TYR A 203       4.080  37.278  13.530  1.00  1.66           C  
ATOM   3202  CD1 TYR A 203       4.971  36.948  12.541  1.00  1.66           C  
ATOM   3203  CD2 TYR A 203       3.691  36.334  14.404  1.00  1.66           C  
ATOM   3204  CE1 TYR A 203       5.444  35.638  12.444  1.00  1.66           C  
ATOM   3205  CE2 TYR A 203       4.170  35.041  14.318  1.00  1.66           C  
ATOM   3206  CZ  TYR A 203       5.030  34.705  13.329  1.00  1.66           C  
ATOM   3207  OH  TYR A 203       5.489  33.428  13.220  1.00  1.66           O  
ATOM   3208  H   TYR A 203       2.364  38.737  11.318  1.00  1.66           H  
ATOM   3209  HA  TYR A 203       1.528  37.851  13.962  1.00  1.66           H  
ATOM   3210 1HB  TYR A 203       3.976  39.324  12.942  1.00  1.66           H  
ATOM   3211 2HB  TYR A 203       3.723  39.044  14.664  1.00  1.66           H  
ATOM   3212  HD1 TYR A 203       5.298  37.702  11.838  1.00  1.66           H  
ATOM   3213  HD2 TYR A 203       2.986  36.613  15.173  1.00  1.66           H  
ATOM   3214  HE1 TYR A 203       6.140  35.337  11.670  1.00  1.66           H  
ATOM   3215  HE2 TYR A 203       3.846  34.281  15.027  1.00  1.66           H  
ATOM   3216  HH  TYR A 203       5.974  33.317  12.353  1.00  1.66           H  
ATOM   3217  N   PHE A 204       1.282  41.035  13.223  1.00  1.86           N  
ATOM   3218  CA  PHE A 204       0.665  42.269  13.676  1.00  1.86           C  
ATOM   3219  C   PHE A 204      -0.764  41.958  14.066  1.00  1.86           C  
ATOM   3220  O   PHE A 204      -1.201  42.271  15.173  1.00  1.86           O  
ATOM   3221  CB  PHE A 204       0.584  43.315  12.571  1.00  1.86           C  
ATOM   3222  CG  PHE A 204       0.027  44.640  13.016  1.00  1.86           C  
ATOM   3223  CD1 PHE A 204       0.855  45.723  13.246  1.00  1.86           C  
ATOM   3224  CD2 PHE A 204      -1.313  44.789  13.276  1.00  1.86           C  
ATOM   3225  CE1 PHE A 204       0.353  46.921  13.663  1.00  1.86           C  
ATOM   3226  CE2 PHE A 204      -1.818  45.980  13.708  1.00  1.86           C  
ATOM   3227  CZ  PHE A 204      -0.989  47.050  13.886  1.00  1.86           C  
ATOM   3228  H   PHE A 204       1.698  41.005  12.293  1.00  1.86           H  
ATOM   3229  HA  PHE A 204       1.199  42.653  14.542  1.00  1.86           H  
ATOM   3230 1HB  PHE A 204       1.560  43.470  12.139  1.00  1.86           H  
ATOM   3231 2HB  PHE A 204      -0.043  42.942  11.785  1.00  1.86           H  
ATOM   3232  HD1 PHE A 204       1.899  45.624  13.075  1.00  1.86           H  
ATOM   3233  HD2 PHE A 204      -1.960  43.952  13.135  1.00  1.86           H  
ATOM   3234  HE1 PHE A 204       1.023  47.764  13.815  1.00  1.86           H  
ATOM   3235  HE2 PHE A 204      -2.875  46.076  13.906  1.00  1.86           H  
ATOM   3236  HZ  PHE A 204      -1.397  47.988  14.205  1.00  1.86           H  
ATOM   3237  N   ILE A 205      -1.490  41.302  13.153  1.00  2.10           N  
ATOM   3238  CA  ILE A 205      -2.892  41.027  13.392  1.00  2.10           C  
ATOM   3239  C   ILE A 205      -3.147  40.081  14.539  1.00  2.10           C  
ATOM   3240  O   ILE A 205      -3.985  40.374  15.394  1.00  2.10           O  
ATOM   3241  CB  ILE A 205      -3.539  40.428  12.136  1.00  2.10           C  
ATOM   3242  CG1 ILE A 205      -3.560  41.464  11.038  1.00  2.10           C  
ATOM   3243  CG2 ILE A 205      -4.910  39.890  12.429  1.00  2.10           C  
ATOM   3244  CD1 ILE A 205      -4.263  42.745  11.421  1.00  2.10           C  
ATOM   3245  H   ILE A 205      -1.063  41.044  12.263  1.00  2.10           H  
ATOM   3246  HA  ILE A 205      -3.388  41.962  13.612  1.00  2.10           H  
ATOM   3247  HB  ILE A 205      -2.910  39.609  11.779  1.00  2.10           H  
ATOM   3248 1HG1 ILE A 205      -2.557  41.683  10.743  1.00  2.10           H  
ATOM   3249 2HG1 ILE A 205      -4.077  41.040  10.201  1.00  2.10           H  
ATOM   3250 1HG2 ILE A 205      -5.321  39.461  11.522  1.00  2.10           H  
ATOM   3251 2HG2 ILE A 205      -4.859  39.124  13.202  1.00  2.10           H  
ATOM   3252 3HG2 ILE A 205      -5.518  40.689  12.763  1.00  2.10           H  
ATOM   3253 1HD1 ILE A 205      -4.272  43.433  10.586  1.00  2.10           H  
ATOM   3254 2HD1 ILE A 205      -5.254  42.530  11.708  1.00  2.10           H  
ATOM   3255 3HD1 ILE A 205      -3.760  43.200  12.250  1.00  2.10           H  
ATOM   3256  N   ALA A 206      -2.368  39.017  14.649  1.00  2.41           N  
ATOM   3257  CA  ALA A 206      -2.573  38.072  15.731  1.00  2.41           C  
ATOM   3258  C   ALA A 206      -2.434  38.733  17.108  1.00  2.41           C  
ATOM   3259  O   ALA A 206      -3.140  38.359  18.049  1.00  2.41           O  
ATOM   3260  CB  ALA A 206      -1.586  36.949  15.591  1.00  2.41           C  
ATOM   3261  H   ALA A 206      -1.660  38.819  13.938  1.00  2.41           H  
ATOM   3262  HA  ALA A 206      -3.580  37.674  15.646  1.00  2.41           H  
ATOM   3263 1HB  ALA A 206      -1.770  36.232  16.371  1.00  2.41           H  
ATOM   3264 2HB  ALA A 206      -1.719  36.482  14.619  1.00  2.41           H  
ATOM   3265 3HB  ALA A 206      -0.569  37.343  15.672  1.00  2.41           H  
ATOM   3266  N   PHE A 207      -1.524  39.703  17.235  1.00  2.79           N  
ATOM   3267  CA  PHE A 207      -1.322  40.400  18.502  1.00  2.79           C  
ATOM   3268  C   PHE A 207      -2.271  41.597  18.718  1.00  2.79           C  
ATOM   3269  O   PHE A 207      -2.855  41.752  19.804  1.00  2.79           O  
ATOM   3270  CB  PHE A 207       0.127  40.863  18.638  1.00  2.79           C  
ATOM   3271  CG  PHE A 207       0.419  41.586  19.955  1.00  2.79           C  
ATOM   3272  CD1 PHE A 207       0.528  40.905  21.159  1.00  2.79           C  
ATOM   3273  CD2 PHE A 207       0.591  42.931  19.976  1.00  2.79           C  
ATOM   3274  CE1 PHE A 207       0.794  41.562  22.337  1.00  2.79           C  
ATOM   3275  CE2 PHE A 207       0.860  43.608  21.151  1.00  2.79           C  
ATOM   3276  CZ  PHE A 207       0.960  42.921  22.333  1.00  2.79           C  
ATOM   3277  H   PHE A 207      -0.933  39.951  16.436  1.00  2.79           H  
ATOM   3278  HA  PHE A 207      -1.506  39.684  19.301  1.00  2.79           H  
ATOM   3279 1HB  PHE A 207       0.793  40.006  18.555  1.00  2.79           H  
ATOM   3280 2HB  PHE A 207       0.363  41.542  17.812  1.00  2.79           H  
ATOM   3281  HD1 PHE A 207       0.400  39.860  21.174  1.00  2.79           H  
ATOM   3282  HD2 PHE A 207       0.511  43.457  19.049  1.00  2.79           H  
ATOM   3283  HE1 PHE A 207       0.872  41.001  23.269  1.00  2.79           H  
ATOM   3284  HE2 PHE A 207       0.994  44.686  21.146  1.00  2.79           H  
ATOM   3285  HZ  PHE A 207       1.173  43.454  23.259  1.00  2.79           H  
ATOM   3286  N   TYR A 208      -2.401  42.469  17.708  1.00  3.22           N  
ATOM   3287  CA  TYR A 208      -3.149  43.716  17.863  1.00  3.22           C  
ATOM   3288  C   TYR A 208      -4.614  43.675  17.434  1.00  3.22           C  
ATOM   3289  O   TYR A 208      -5.435  44.400  18.005  1.00  3.22           O  
ATOM   3290  CB  TYR A 208      -2.495  44.829  17.034  1.00  3.22           C  
ATOM   3291  CG  TYR A 208      -1.097  45.242  17.450  1.00  3.22           C  
ATOM   3292  CD1 TYR A 208      -0.021  44.885  16.666  1.00  3.22           C  
ATOM   3293  CD2 TYR A 208      -0.891  45.978  18.591  1.00  3.22           C  
ATOM   3294  CE1 TYR A 208       1.245  45.241  16.995  1.00  3.22           C  
ATOM   3295  CE2 TYR A 208       0.394  46.339  18.938  1.00  3.22           C  
ATOM   3296  CZ  TYR A 208       1.463  45.968  18.136  1.00  3.22           C  
ATOM   3297  OH  TYR A 208       2.748  46.325  18.472  1.00  3.22           O  
ATOM   3298  H   TYR A 208      -1.941  42.284  16.822  1.00  3.22           H  
ATOM   3299  HA  TYR A 208      -3.122  43.993  18.916  1.00  3.22           H  
ATOM   3300 1HB  TYR A 208      -2.449  44.491  16.008  1.00  3.22           H  
ATOM   3301 2HB  TYR A 208      -3.128  45.713  17.051  1.00  3.22           H  
ATOM   3302  HD1 TYR A 208      -0.184  44.319  15.783  1.00  3.22           H  
ATOM   3303  HD2 TYR A 208      -1.733  46.268  19.216  1.00  3.22           H  
ATOM   3304  HE1 TYR A 208       2.076  44.945  16.357  1.00  3.22           H  
ATOM   3305  HE2 TYR A 208       0.571  46.921  19.843  1.00  3.22           H  
ATOM   3306  HH  TYR A 208       2.736  46.875  19.259  1.00  3.22           H  
ATOM   3307  N   ARG A 209      -4.948  42.922  16.382  1.00  3.68           N  
ATOM   3308  CA  ARG A 209      -6.309  42.964  15.851  1.00  3.68           C  
ATOM   3309  C   ARG A 209      -6.832  41.609  15.370  1.00  3.68           C  
ATOM   3310  O   ARG A 209      -7.180  41.504  14.194  1.00  3.68           O  
ATOM   3311  CB  ARG A 209      -6.396  43.933  14.666  1.00  3.68           C  
ATOM   3312  CG  ARG A 209      -6.146  45.421  14.969  1.00  3.68           C  
ATOM   3313  CD  ARG A 209      -7.256  45.998  15.795  1.00  3.68           C  
ATOM   3314  NE  ARG A 209      -7.087  47.423  16.049  1.00  3.68           N  
ATOM   3315  CZ  ARG A 209      -6.393  47.972  17.080  1.00  3.68           C  
ATOM   3316  NH1 ARG A 209      -5.774  47.224  17.971  1.00  3.68           N  
ATOM   3317  NH2 ARG A 209      -6.334  49.291  17.192  1.00  3.68           N  
ATOM   3318  H   ARG A 209      -4.285  42.276  15.963  1.00  3.68           H  
ATOM   3319  HA  ARG A 209      -6.974  43.330  16.634  1.00  3.68           H  
ATOM   3320 1HB  ARG A 209      -5.668  43.636  13.920  1.00  3.68           H  
ATOM   3321 2HB  ARG A 209      -7.380  43.854  14.203  1.00  3.68           H  
ATOM   3322 1HG  ARG A 209      -5.203  45.566  15.482  1.00  3.68           H  
ATOM   3323 2HG  ARG A 209      -6.121  45.965  14.030  1.00  3.68           H  
ATOM   3324 1HD  ARG A 209      -8.198  45.858  15.265  1.00  3.68           H  
ATOM   3325 2HD  ARG A 209      -7.311  45.488  16.752  1.00  3.68           H  
ATOM   3326  HE  ARG A 209      -7.535  48.059  15.407  1.00  3.68           H  
ATOM   3327 1HH1 ARG A 209      -5.792  46.195  17.912  1.00  3.68           H  
ATOM   3328 2HH1 ARG A 209      -5.269  47.659  18.724  1.00  3.68           H  
ATOM   3329 1HH2 ARG A 209      -6.804  49.878  16.516  1.00  3.68           H  
ATOM   3330 2HH2 ARG A 209      -5.821  49.708  17.954  1.00  3.68           H  
ATOM   3331  N   PRO A 210      -7.070  40.616  16.256  1.00  4.06           N  
ATOM   3332  CA  PRO A 210      -7.385  39.227  15.929  1.00  4.06           C  
ATOM   3333  C   PRO A 210      -8.628  39.083  15.049  1.00  4.06           C  
ATOM   3334  O   PRO A 210      -8.777  38.073  14.357  1.00  4.06           O  
ATOM   3335  CB  PRO A 210      -7.635  38.602  17.308  1.00  4.06           C  
ATOM   3336  CG  PRO A 210      -6.868  39.473  18.264  1.00  4.06           C  
ATOM   3337  CD  PRO A 210      -7.023  40.872  17.712  1.00  4.06           C  
ATOM   3338  HA  PRO A 210      -6.511  38.770  15.450  1.00  4.06           H  
ATOM   3339 1HB  PRO A 210      -8.719  38.570  17.521  1.00  4.06           H  
ATOM   3340 2HB  PRO A 210      -7.279  37.561  17.312  1.00  4.06           H  
ATOM   3341 1HG  PRO A 210      -7.295  39.377  19.271  1.00  4.06           H  
ATOM   3342 2HG  PRO A 210      -5.811  39.153  18.321  1.00  4.06           H  
ATOM   3343 1HD  PRO A 210      -7.968  41.321  18.057  1.00  4.06           H  
ATOM   3344 2HD  PRO A 210      -6.164  41.436  18.027  1.00  4.06           H  
ATOM   3345  N   ASN A 211      -9.493  40.098  15.013  1.00  4.26           N  
ATOM   3346  CA  ASN A 211     -10.698  40.054  14.183  1.00  4.26           C  
ATOM   3347  C   ASN A 211     -10.334  39.915  12.700  1.00  4.26           C  
ATOM   3348  O   ASN A 211     -11.088  39.363  11.881  1.00  4.26           O  
ATOM   3349  CB  ASN A 211     -11.558  41.275  14.431  1.00  4.26           C  
ATOM   3350  CG  ASN A 211     -10.883  42.577  14.092  1.00  4.26           C  
ATOM   3351  OD1 ASN A 211      -9.885  42.946  14.719  1.00  4.26           O  
ATOM   3352  ND2 ASN A 211     -11.410  43.281  13.119  1.00  4.26           N  
ATOM   3353  H   ASN A 211      -9.329  40.912  15.584  1.00  4.26           H  
ATOM   3354  HA  ASN A 211     -11.273  39.172  14.462  1.00  4.26           H  
ATOM   3355 1HB  ASN A 211     -12.485  41.191  13.864  1.00  4.26           H  
ATOM   3356 2HB  ASN A 211     -11.809  41.295  15.482  1.00  4.26           H  
ATOM   3357 1HD2 ASN A 211     -10.995  44.152  12.853  1.00  4.26           H  
ATOM   3358 2HD2 ASN A 211     -12.217  42.943  12.637  1.00  4.26           H  
ATOM   3359  N   ILE A 212      -9.122  40.317  12.352  1.00  4.21           N  
ATOM   3360  CA  ILE A 212      -8.682  40.235  10.985  1.00  4.21           C  
ATOM   3361  C   ILE A 212      -8.011  38.900  10.734  1.00  4.21           C  
ATOM   3362  O   ILE A 212      -7.275  38.734   9.765  1.00  4.21           O  
ATOM   3363  CB  ILE A 212      -7.779  41.391  10.588  1.00  4.21           C  
ATOM   3364  CG1 ILE A 212      -8.554  42.707  10.658  1.00  4.21           C  
ATOM   3365  CG2 ILE A 212      -7.203  41.157   9.190  1.00  4.21           C  
ATOM   3366  CD1 ILE A 212      -7.690  43.950  10.549  1.00  4.21           C  
ATOM   3367  H   ILE A 212      -8.490  40.719  13.054  1.00  4.21           H  
ATOM   3368  HA  ILE A 212      -9.565  40.288  10.338  1.00  4.21           H  
ATOM   3369  HB  ILE A 212      -7.013  41.457  11.296  1.00  4.21           H  
ATOM   3370 1HG1 ILE A 212      -9.283  42.720   9.849  1.00  4.21           H  
ATOM   3371 2HG1 ILE A 212      -9.084  42.748  11.604  1.00  4.21           H  
ATOM   3372 1HG2 ILE A 212      -6.546  41.983   8.927  1.00  4.21           H  
ATOM   3373 2HG2 ILE A 212      -6.643  40.235   9.178  1.00  4.21           H  
ATOM   3374 3HG2 ILE A 212      -8.017  41.093   8.462  1.00  4.21           H  
ATOM   3375 1HD1 ILE A 212      -8.321  44.835  10.605  1.00  4.21           H  
ATOM   3376 2HD1 ILE A 212      -6.981  43.972  11.365  1.00  4.21           H  
ATOM   3377 3HD1 ILE A 212      -7.156  43.942   9.599  1.00  4.21           H  
ATOM   3378  N   SER A 213      -8.373  37.891  11.555  1.00  3.95           N  
ATOM   3379  CA  SER A 213      -8.002  36.516  11.281  1.00  3.95           C  
ATOM   3380  C   SER A 213      -8.616  36.139   9.941  1.00  3.95           C  
ATOM   3381  O   SER A 213      -8.153  35.215   9.269  1.00  3.95           O  
ATOM   3382  CB  SER A 213      -8.454  35.559  12.370  1.00  3.95           C  
ATOM   3383  OG  SER A 213      -7.760  35.791  13.568  1.00  3.95           O  
ATOM   3384  H   SER A 213      -8.912  38.085  12.399  1.00  3.95           H  
ATOM   3385  HA  SER A 213      -6.924  36.463  11.196  1.00  3.95           H  
ATOM   3386 1HB  SER A 213      -9.530  35.676  12.539  1.00  3.95           H  
ATOM   3387 2HB  SER A 213      -8.287  34.533  12.040  1.00  3.95           H  
ATOM   3388  HG  SER A 213      -8.121  36.630  13.916  1.00  3.95           H  
ATOM   3389  N   ASN A 214      -9.658  36.868   9.504  1.00  3.52           N  
ATOM   3390  CA  ASN A 214     -10.125  36.592   8.163  1.00  3.52           C  
ATOM   3391  C   ASN A 214      -9.118  37.245   7.227  1.00  3.52           C  
ATOM   3392  O   ASN A 214      -9.304  38.359   6.733  1.00  3.52           O  
ATOM   3393  CB  ASN A 214     -11.500  37.143   7.880  1.00  3.52           C  
ATOM   3394  CG  ASN A 214     -11.967  36.674   6.545  1.00  3.52           C  
ATOM   3395  OD1 ASN A 214     -11.133  36.432   5.641  1.00  3.52           O  
ATOM   3396  ND2 ASN A 214     -13.267  36.532   6.390  1.00  3.52           N  
ATOM   3397  H   ASN A 214     -10.056  37.614  10.088  1.00  3.52           H  
ATOM   3398  HA  ASN A 214     -10.104  35.520   7.970  1.00  3.52           H  
ATOM   3399 1HB  ASN A 214     -12.207  36.831   8.638  1.00  3.52           H  
ATOM   3400 2HB  ASN A 214     -11.467  38.233   7.889  1.00  3.52           H  
ATOM   3401 1HD2 ASN A 214     -13.644  36.218   5.516  1.00  3.52           H  
ATOM   3402 2HD2 ASN A 214     -13.892  36.739   7.149  1.00  3.52           H  
ATOM   3403  N   VAL A 215      -8.092  36.494   6.903  1.00  3.05           N  
ATOM   3404  CA  VAL A 215      -6.981  37.037   6.166  1.00  3.05           C  
ATOM   3405  C   VAL A 215      -7.128  36.889   4.674  1.00  3.05           C  
ATOM   3406  O   VAL A 215      -6.187  37.161   3.924  1.00  3.05           O  
ATOM   3407  CB  VAL A 215      -5.657  36.429   6.659  1.00  3.05           C  
ATOM   3408  CG1 VAL A 215      -5.413  36.799   8.102  1.00  3.05           C  
ATOM   3409  CG2 VAL A 215      -5.738  34.938   6.534  1.00  3.05           C  
ATOM   3410  H   VAL A 215      -8.041  35.567   7.325  1.00  3.05           H  
ATOM   3411  HA  VAL A 215      -6.932  38.103   6.393  1.00  3.05           H  
ATOM   3412  HB  VAL A 215      -4.841  36.810   6.062  1.00  3.05           H  
ATOM   3413 1HG1 VAL A 215      -4.495  36.369   8.435  1.00  3.05           H  
ATOM   3414 2HG1 VAL A 215      -5.363  37.883   8.202  1.00  3.05           H  
ATOM   3415 3HG1 VAL A 215      -6.198  36.434   8.702  1.00  3.05           H  
ATOM   3416 1HG2 VAL A 215      -4.808  34.477   6.856  1.00  3.05           H  
ATOM   3417 2HG2 VAL A 215      -6.563  34.572   7.150  1.00  3.05           H  
ATOM   3418 3HG2 VAL A 215      -5.922  34.686   5.499  1.00  3.05           H  
ATOM   3419  N   ASN A 216      -8.361  36.636   4.220  1.00  2.64           N  
ATOM   3420  CA  ASN A 216      -8.625  36.629   2.790  1.00  2.64           C  
ATOM   3421  C   ASN A 216      -8.425  38.043   2.271  1.00  2.64           C  
ATOM   3422  O   ASN A 216      -8.116  38.256   1.095  1.00  2.64           O  
ATOM   3423  CB  ASN A 216     -10.030  36.179   2.481  1.00  2.64           C  
ATOM   3424  CG  ASN A 216     -10.238  34.737   2.686  1.00  2.64           C  
ATOM   3425  OD1 ASN A 216      -9.774  33.882   1.918  1.00  2.64           O  
ATOM   3426  ND2 ASN A 216     -10.937  34.440   3.721  1.00  2.64           N  
ATOM   3427  H   ASN A 216      -9.133  36.457   4.876  1.00  2.64           H  
ATOM   3428  HA  ASN A 216      -7.910  35.972   2.294  1.00  2.64           H  
ATOM   3429 1HB  ASN A 216     -10.735  36.731   3.101  1.00  2.64           H  
ATOM   3430 2HB  ASN A 216     -10.257  36.420   1.445  1.00  2.64           H  
ATOM   3431 1HD2 ASN A 216     -11.139  33.492   3.929  1.00  2.64           H  
ATOM   3432 2HD2 ASN A 216     -11.264  35.178   4.319  1.00  2.64           H  
ATOM   3433  N   PHE A 217      -8.554  39.023   3.173  1.00  2.33           N  
ATOM   3434  CA  PHE A 217      -8.393  40.405   2.782  1.00  2.33           C  
ATOM   3435  C   PHE A 217      -6.941  40.683   2.401  1.00  2.33           C  
ATOM   3436  O   PHE A 217      -6.670  41.583   1.613  1.00  2.33           O  
ATOM   3437  CB  PHE A 217      -8.829  41.323   3.921  1.00  2.33           C  
ATOM   3438  CG  PHE A 217     -10.323  41.295   4.144  1.00  2.33           C  
ATOM   3439  CD1 PHE A 217     -10.856  40.760   5.308  1.00  2.33           C  
ATOM   3440  CD2 PHE A 217     -11.196  41.775   3.181  1.00  2.33           C  
ATOM   3441  CE1 PHE A 217     -12.222  40.707   5.513  1.00  2.33           C  
ATOM   3442  CE2 PHE A 217     -12.567  41.728   3.381  1.00  2.33           C  
ATOM   3443  CZ  PHE A 217     -13.080  41.191   4.551  1.00  2.33           C  
ATOM   3444  H   PHE A 217      -8.788  38.800   4.148  1.00  2.33           H  
ATOM   3445  HA  PHE A 217      -9.022  40.599   1.911  1.00  2.33           H  
ATOM   3446 1HB  PHE A 217      -8.335  41.014   4.845  1.00  2.33           H  
ATOM   3447 2HB  PHE A 217      -8.527  42.347   3.707  1.00  2.33           H  
ATOM   3448  HD1 PHE A 217     -10.185  40.385   6.067  1.00  2.33           H  
ATOM   3449  HD2 PHE A 217     -10.793  42.193   2.258  1.00  2.33           H  
ATOM   3450  HE1 PHE A 217     -12.617  40.282   6.435  1.00  2.33           H  
ATOM   3451  HE2 PHE A 217     -13.243  42.110   2.616  1.00  2.33           H  
ATOM   3452  HZ  PHE A 217     -14.158  41.151   4.708  1.00  2.33           H  
ATOM   3453  N   PHE A 218      -6.004  39.902   2.945  1.00  2.11           N  
ATOM   3454  CA  PHE A 218      -4.608  40.071   2.599  1.00  2.11           C  
ATOM   3455  C   PHE A 218      -4.305  39.261   1.350  1.00  2.11           C  
ATOM   3456  O   PHE A 218      -3.612  39.726   0.446  1.00  2.11           O  
ATOM   3457  CB  PHE A 218      -3.694  39.618   3.732  1.00  2.11           C  
ATOM   3458  CG  PHE A 218      -3.691  40.513   4.943  1.00  2.11           C  
ATOM   3459  CD1 PHE A 218      -4.177  40.047   6.128  1.00  2.11           C  
ATOM   3460  CD2 PHE A 218      -3.210  41.825   4.890  1.00  2.11           C  
ATOM   3461  CE1 PHE A 218      -4.188  40.832   7.245  1.00  2.11           C  
ATOM   3462  CE2 PHE A 218      -3.216  42.632   6.014  1.00  2.11           C  
ATOM   3463  CZ  PHE A 218      -3.712  42.127   7.198  1.00  2.11           C  
ATOM   3464  H   PHE A 218      -6.255  39.138   3.561  1.00  2.11           H  
ATOM   3465  HA  PHE A 218      -4.417  41.125   2.385  1.00  2.11           H  
ATOM   3466 1HB  PHE A 218      -4.010  38.623   4.057  1.00  2.11           H  
ATOM   3467 2HB  PHE A 218      -2.697  39.513   3.368  1.00  2.11           H  
ATOM   3468  HD1 PHE A 218      -4.554  39.039   6.174  1.00  2.11           H  
ATOM   3469  HD2 PHE A 218      -2.830  42.207   3.950  1.00  2.11           H  
ATOM   3470  HE1 PHE A 218      -4.579  40.423   8.163  1.00  2.11           H  
ATOM   3471  HE2 PHE A 218      -2.836  43.660   5.962  1.00  2.11           H  
ATOM   3472  HZ  PHE A 218      -3.734  42.739   8.088  1.00  2.11           H  
ATOM   3473  N   ASN A 219      -4.891  38.060   1.267  1.00  1.97           N  
ATOM   3474  CA  ASN A 219      -4.634  37.164   0.138  1.00  1.97           C  
ATOM   3475  C   ASN A 219      -4.963  37.814  -1.199  1.00  1.97           C  
ATOM   3476  O   ASN A 219      -4.236  37.633  -2.177  1.00  1.97           O  
ATOM   3477  CB  ASN A 219      -5.448  35.889   0.274  1.00  1.97           C  
ATOM   3478  CG  ASN A 219      -5.051  34.826  -0.711  1.00  1.97           C  
ATOM   3479  OD1 ASN A 219      -3.890  34.406  -0.757  1.00  1.97           O  
ATOM   3480  ND2 ASN A 219      -5.994  34.361  -1.491  1.00  1.97           N  
ATOM   3481  H   ASN A 219      -5.478  37.742   2.037  1.00  1.97           H  
ATOM   3482  HA  ASN A 219      -3.575  36.913   0.127  1.00  1.97           H  
ATOM   3483 1HB  ASN A 219      -5.386  35.496   1.271  1.00  1.97           H  
ATOM   3484 2HB  ASN A 219      -6.498  36.134   0.099  1.00  1.97           H  
ATOM   3485 1HD2 ASN A 219      -5.789  33.646  -2.157  1.00  1.97           H  
ATOM   3486 2HD2 ASN A 219      -6.928  34.711  -1.412  1.00  1.97           H  
ATOM   3487  N   ASN A 220      -6.014  38.631  -1.224  1.00  1.85           N  
ATOM   3488  CA  ASN A 220      -6.406  39.293  -2.459  1.00  1.85           C  
ATOM   3489  C   ASN A 220      -5.839  40.710  -2.601  1.00  1.85           C  
ATOM   3490  O   ASN A 220      -6.190  41.422  -3.546  1.00  1.85           O  
ATOM   3491  CB  ASN A 220      -7.920  39.338  -2.555  1.00  1.85           C  
ATOM   3492  CG  ASN A 220      -8.534  37.981  -2.760  1.00  1.85           C  
ATOM   3493  OD1 ASN A 220      -7.989  37.135  -3.485  1.00  1.85           O  
ATOM   3494  ND2 ASN A 220      -9.666  37.756  -2.138  1.00  1.85           N  
ATOM   3495  H   ASN A 220      -6.590  38.730  -0.384  1.00  1.85           H  
ATOM   3496  HA  ASN A 220      -6.021  38.709  -3.295  1.00  1.85           H  
ATOM   3497 1HB  ASN A 220      -8.320  39.766  -1.632  1.00  1.85           H  
ATOM   3498 2HB  ASN A 220      -8.214  39.991  -3.376  1.00  1.85           H  
ATOM   3499 1HD2 ASN A 220     -10.124  36.871  -2.237  1.00  1.85           H  
ATOM   3500 2HD2 ASN A 220     -10.069  38.467  -1.561  1.00  1.85           H  
ATOM   3501  N   SER A 221      -4.995  41.138  -1.664  1.00  1.74           N  
ATOM   3502  CA  SER A 221      -4.443  42.482  -1.702  1.00  1.74           C  
ATOM   3503  C   SER A 221      -3.058  42.615  -1.044  1.00  1.74           C  
ATOM   3504  O   SER A 221      -2.952  43.062   0.105  1.00  1.74           O  
ATOM   3505  CB  SER A 221      -5.405  43.456  -1.077  1.00  1.74           C  
ATOM   3506  OG  SER A 221      -4.930  44.769  -1.207  1.00  1.74           O  
ATOM   3507  H   SER A 221      -4.699  40.512  -0.917  1.00  1.74           H  
ATOM   3508  HA  SER A 221      -4.361  42.774  -2.745  1.00  1.74           H  
ATOM   3509 1HB  SER A 221      -6.375  43.369  -1.565  1.00  1.74           H  
ATOM   3510 2HB  SER A 221      -5.541  43.212  -0.032  1.00  1.74           H  
ATOM   3511  HG  SER A 221      -5.708  45.334  -1.148  1.00  1.74           H  
ATOM   3512  N   PRO A 222      -1.966  42.319  -1.769  1.00  1.63           N  
ATOM   3513  CA  PRO A 222      -0.586  42.458  -1.318  1.00  1.63           C  
ATOM   3514  C   PRO A 222      -0.331  43.875  -0.767  1.00  1.63           C  
ATOM   3515  O   PRO A 222       0.529  44.063   0.095  1.00  1.63           O  
ATOM   3516  CB  PRO A 222       0.201  42.199  -2.610  1.00  1.63           C  
ATOM   3517  CG  PRO A 222      -0.691  41.264  -3.403  1.00  1.63           C  
ATOM   3518  CD  PRO A 222      -2.102  41.762  -3.130  1.00  1.63           C  
ATOM   3519  HA  PRO A 222      -0.372  41.697  -0.560  1.00  1.63           H  
ATOM   3520 1HB  PRO A 222       0.397  43.149  -3.132  1.00  1.63           H  
ATOM   3521 2HB  PRO A 222       1.183  41.756  -2.369  1.00  1.63           H  
ATOM   3522 1HG  PRO A 222      -0.426  41.298  -4.473  1.00  1.63           H  
ATOM   3523 2HG  PRO A 222      -0.543  40.224  -3.073  1.00  1.63           H  
ATOM   3524 1HD  PRO A 222      -2.375  42.544  -3.853  1.00  1.63           H  
ATOM   3525 2HD  PRO A 222      -2.792  40.909  -3.150  1.00  1.63           H  
ATOM   3526  N   ASP A 223      -1.067  44.871  -1.265  1.00  1.51           N  
ATOM   3527  CA  ASP A 223      -0.919  46.241  -0.791  1.00  1.51           C  
ATOM   3528  C   ASP A 223      -1.287  46.369   0.688  1.00  1.51           C  
ATOM   3529  O   ASP A 223      -0.702  47.183   1.403  1.00  1.51           O  
ATOM   3530  CB  ASP A 223      -1.769  47.193  -1.624  1.00  1.51           C  
ATOM   3531  CG  ASP A 223      -1.209  47.398  -3.031  1.00  1.51           C  
ATOM   3532  OD1 ASP A 223      -0.086  47.010  -3.268  1.00  1.51           O  
ATOM   3533  OD2 ASP A 223      -1.904  47.937  -3.855  1.00  1.51           O  
ATOM   3534  H   ASP A 223      -1.753  44.684  -1.980  1.00  1.51           H  
ATOM   3535  HA  ASP A 223       0.126  46.530  -0.906  1.00  1.51           H  
ATOM   3536 1HB  ASP A 223      -2.784  46.793  -1.702  1.00  1.51           H  
ATOM   3537 2HB  ASP A 223      -1.838  48.158  -1.121  1.00  1.51           H  
ATOM   3538  N   LEU A 224      -2.264  45.579   1.158  1.00  1.38           N  
ATOM   3539  CA  LEU A 224      -2.667  45.671   2.558  1.00  1.38           C  
ATOM   3540  C   LEU A 224      -1.617  44.970   3.387  1.00  1.38           C  
ATOM   3541  O   LEU A 224      -1.315  45.358   4.519  1.00  1.38           O  
ATOM   3542  CB  LEU A 224      -4.029  45.021   2.794  1.00  1.38           C  
ATOM   3543  CG  LEU A 224      -5.233  45.698   2.116  1.00  1.38           C  
ATOM   3544  CD1 LEU A 224      -6.468  44.897   2.424  1.00  1.38           C  
ATOM   3545  CD2 LEU A 224      -5.400  47.127   2.567  1.00  1.38           C  
ATOM   3546  H   LEU A 224      -2.701  44.880   0.561  1.00  1.38           H  
ATOM   3547  HA  LEU A 224      -2.712  46.721   2.849  1.00  1.38           H  
ATOM   3548 1HB  LEU A 224      -3.981  44.007   2.384  1.00  1.38           H  
ATOM   3549 2HB  LEU A 224      -4.217  44.928   3.845  1.00  1.38           H  
ATOM   3550  HG  LEU A 224      -5.074  45.692   1.054  1.00  1.38           H  
ATOM   3551 1HD1 LEU A 224      -7.328  45.341   1.924  1.00  1.38           H  
ATOM   3552 2HD1 LEU A 224      -6.331  43.892   2.079  1.00  1.38           H  
ATOM   3553 3HD1 LEU A 224      -6.635  44.889   3.500  1.00  1.38           H  
ATOM   3554 1HD2 LEU A 224      -6.253  47.560   2.055  1.00  1.38           H  
ATOM   3555 2HD2 LEU A 224      -5.585  47.157   3.617  1.00  1.38           H  
ATOM   3556 3HD2 LEU A 224      -4.503  47.703   2.334  1.00  1.38           H  
ATOM   3557  N   VAL A 225      -1.020  43.934   2.799  1.00  1.27           N  
ATOM   3558  CA  VAL A 225       0.036  43.220   3.498  1.00  1.27           C  
ATOM   3559  C   VAL A 225       1.200  44.154   3.744  1.00  1.27           C  
ATOM   3560  O   VAL A 225       1.726  44.232   4.855  1.00  1.27           O  
ATOM   3561  CB  VAL A 225       0.544  42.020   2.692  1.00  1.27           C  
ATOM   3562  CG1 VAL A 225       1.736  41.498   3.346  1.00  1.27           C  
ATOM   3563  CG2 VAL A 225      -0.507  40.960   2.627  1.00  1.27           C  
ATOM   3564  H   VAL A 225      -1.330  43.650   1.865  1.00  1.27           H  
ATOM   3565  HA  VAL A 225      -0.346  42.871   4.457  1.00  1.27           H  
ATOM   3566  HB  VAL A 225       0.816  42.325   1.702  1.00  1.27           H  
ATOM   3567 1HG1 VAL A 225       2.118  40.644   2.788  1.00  1.27           H  
ATOM   3568 2HG1 VAL A 225       2.489  42.269   3.384  1.00  1.27           H  
ATOM   3569 3HG1 VAL A 225       1.471  41.208   4.348  1.00  1.27           H  
ATOM   3570 1HG2 VAL A 225      -0.130  40.104   2.065  1.00  1.27           H  
ATOM   3571 2HG2 VAL A 225      -0.743  40.655   3.642  1.00  1.27           H  
ATOM   3572 3HG2 VAL A 225      -1.401  41.356   2.130  1.00  1.27           H  
ATOM   3573  N   LEU A 226       1.573  44.888   2.701  1.00  1.18           N  
ATOM   3574  CA  LEU A 226       2.666  45.832   2.780  1.00  1.18           C  
ATOM   3575  C   LEU A 226       2.381  46.958   3.762  1.00  1.18           C  
ATOM   3576  O   LEU A 226       3.221  47.278   4.608  1.00  1.18           O  
ATOM   3577  CB  LEU A 226       2.948  46.422   1.408  1.00  1.18           C  
ATOM   3578  CG  LEU A 226       4.056  47.440   1.378  1.00  1.18           C  
ATOM   3579  CD1 LEU A 226       5.336  46.770   1.839  1.00  1.18           C  
ATOM   3580  CD2 LEU A 226       4.197  47.991  -0.029  1.00  1.18           C  
ATOM   3581  H   LEU A 226       1.092  44.755   1.810  1.00  1.18           H  
ATOM   3582  HA  LEU A 226       3.552  45.297   3.117  1.00  1.18           H  
ATOM   3583 1HB  LEU A 226       3.202  45.612   0.725  1.00  1.18           H  
ATOM   3584 2HB  LEU A 226       2.036  46.900   1.043  1.00  1.18           H  
ATOM   3585  HG  LEU A 226       3.823  48.251   2.066  1.00  1.18           H  
ATOM   3586 1HD1 LEU A 226       6.157  47.477   1.835  1.00  1.18           H  
ATOM   3587 2HD1 LEU A 226       5.200  46.382   2.851  1.00  1.18           H  
ATOM   3588 3HD1 LEU A 226       5.563  45.956   1.160  1.00  1.18           H  
ATOM   3589 1HD2 LEU A 226       4.998  48.727  -0.058  1.00  1.18           H  
ATOM   3590 2HD2 LEU A 226       4.427  47.176  -0.716  1.00  1.18           H  
ATOM   3591 3HD2 LEU A 226       3.257  48.461  -0.328  1.00  1.18           H  
ATOM   3592  N   GLN A 227       1.189  47.561   3.683  1.00  1.14           N  
ATOM   3593  CA  GLN A 227       0.890  48.665   4.587  1.00  1.14           C  
ATOM   3594  C   GLN A 227       0.950  48.216   6.035  1.00  1.14           C  
ATOM   3595  O   GLN A 227       1.505  48.921   6.893  1.00  1.14           O  
ATOM   3596  CB  GLN A 227      -0.521  49.211   4.316  1.00  1.14           C  
ATOM   3597  CG  GLN A 227      -0.675  49.983   3.020  1.00  1.14           C  
ATOM   3598  CD  GLN A 227      -2.131  50.340   2.711  1.00  1.14           C  
ATOM   3599  OE1 GLN A 227      -3.078  49.763   3.245  1.00  1.14           O  
ATOM   3600  NE2 GLN A 227      -2.314  51.314   1.832  1.00  1.14           N  
ATOM   3601  H   GLN A 227       0.506  47.284   2.977  1.00  1.14           H  
ATOM   3602  HA  GLN A 227       1.627  49.451   4.436  1.00  1.14           H  
ATOM   3603 1HB  GLN A 227      -1.220  48.373   4.278  1.00  1.14           H  
ATOM   3604 2HB  GLN A 227      -0.829  49.851   5.141  1.00  1.14           H  
ATOM   3605 1HG  GLN A 227      -0.122  50.916   3.118  1.00  1.14           H  
ATOM   3606 2HG  GLN A 227      -0.270  49.407   2.199  1.00  1.14           H  
ATOM   3607 1HE2 GLN A 227      -3.246  51.595   1.584  1.00  1.14           H  
ATOM   3608 2HE2 GLN A 227      -1.527  51.762   1.412  1.00  1.14           H  
ATOM   3609  N   LEU A 228       0.420  47.032   6.314  1.00  1.13           N  
ATOM   3610  CA  LEU A 228       0.417  46.596   7.679  1.00  1.13           C  
ATOM   3611  C   LEU A 228       1.818  46.216   8.137  1.00  1.13           C  
ATOM   3612  O   LEU A 228       2.204  46.526   9.267  1.00  1.13           O  
ATOM   3613  CB  LEU A 228      -0.545  45.459   7.904  1.00  1.13           C  
ATOM   3614  CG  LEU A 228      -0.687  45.159   9.338  1.00  1.13           C  
ATOM   3615  CD1 LEU A 228      -1.159  46.451  10.010  1.00  1.13           C  
ATOM   3616  CD2 LEU A 228      -1.662  44.086   9.531  1.00  1.13           C  
ATOM   3617  H   LEU A 228      -0.024  46.459   5.591  1.00  1.13           H  
ATOM   3618  HA  LEU A 228       0.079  47.421   8.291  1.00  1.13           H  
ATOM   3619 1HB  LEU A 228      -1.508  45.722   7.507  1.00  1.13           H  
ATOM   3620 2HB  LEU A 228      -0.179  44.574   7.381  1.00  1.13           H  
ATOM   3621  HG  LEU A 228       0.272  44.866   9.765  1.00  1.13           H  
ATOM   3622 1HD1 LEU A 228      -1.285  46.304  11.039  1.00  1.13           H  
ATOM   3623 2HD1 LEU A 228      -0.418  47.223   9.854  1.00  1.13           H  
ATOM   3624 3HD1 LEU A 228      -2.095  46.772   9.595  1.00  1.13           H  
ATOM   3625 1HD2 LEU A 228      -1.772  43.902  10.583  1.00  1.13           H  
ATOM   3626 2HD2 LEU A 228      -2.605  44.387   9.117  1.00  1.13           H  
ATOM   3627 3HD2 LEU A 228      -1.322  43.184   9.041  1.00  1.13           H  
ATOM   3628  N   ALA A 229       2.580  45.543   7.265  1.00  1.18           N  
ATOM   3629  CA  ALA A 229       3.937  45.121   7.584  1.00  1.18           C  
ATOM   3630  C   ALA A 229       4.830  46.306   7.908  1.00  1.18           C  
ATOM   3631  O   ALA A 229       5.623  46.246   8.852  1.00  1.18           O  
ATOM   3632  CB  ALA A 229       4.523  44.379   6.417  1.00  1.18           C  
ATOM   3633  H   ALA A 229       2.210  45.294   6.350  1.00  1.18           H  
ATOM   3634  HA  ALA A 229       3.894  44.466   8.452  1.00  1.18           H  
ATOM   3635 1HB  ALA A 229       5.527  44.045   6.661  1.00  1.18           H  
ATOM   3636 2HB  ALA A 229       3.897  43.527   6.195  1.00  1.18           H  
ATOM   3637 3HB  ALA A 229       4.559  45.037   5.552  1.00  1.18           H  
ATOM   3638  N   LYS A 230       4.674  47.414   7.167  1.00  1.31           N  
ATOM   3639  CA  LYS A 230       5.463  48.605   7.463  1.00  1.31           C  
ATOM   3640  C   LYS A 230       5.102  49.101   8.853  1.00  1.31           C  
ATOM   3641  O   LYS A 230       5.967  49.517   9.636  1.00  1.31           O  
ATOM   3642  CB  LYS A 230       5.218  49.716   6.441  1.00  1.31           C  
ATOM   3643  CG  LYS A 230       5.806  49.504   5.041  1.00  1.31           C  
ATOM   3644  CD  LYS A 230       5.484  50.714   4.154  1.00  1.31           C  
ATOM   3645  CE  LYS A 230       6.105  50.609   2.772  1.00  1.31           C  
ATOM   3646  NZ  LYS A 230       5.794  51.805   1.934  1.00  1.31           N  
ATOM   3647  H   LYS A 230       4.022  47.416   6.380  1.00  1.31           H  
ATOM   3648  HA  LYS A 230       6.520  48.340   7.457  1.00  1.31           H  
ATOM   3649 1HB  LYS A 230       4.138  49.839   6.312  1.00  1.31           H  
ATOM   3650 2HB  LYS A 230       5.605  50.657   6.828  1.00  1.31           H  
ATOM   3651 1HG  LYS A 230       6.886  49.378   5.107  1.00  1.31           H  
ATOM   3652 2HG  LYS A 230       5.378  48.607   4.596  1.00  1.31           H  
ATOM   3653 1HD  LYS A 230       4.400  50.785   4.041  1.00  1.31           H  
ATOM   3654 2HD  LYS A 230       5.841  51.623   4.635  1.00  1.31           H  
ATOM   3655 1HE  LYS A 230       7.185  50.514   2.871  1.00  1.31           H  
ATOM   3656 2HE  LYS A 230       5.721  49.738   2.278  1.00  1.31           H  
ATOM   3657 1HZ  LYS A 230       6.221  51.700   1.024  1.00  1.31           H  
ATOM   3658 2HZ  LYS A 230       4.794  51.893   1.828  1.00  1.31           H  
ATOM   3659 3HZ  LYS A 230       6.159  52.635   2.382  1.00  1.31           H  
ATOM   3660  N   GLY A 231       3.813  49.008   9.177  1.00  1.50           N  
ATOM   3661  CA  GLY A 231       3.309  49.387  10.482  1.00  1.50           C  
ATOM   3662  C   GLY A 231       3.997  48.597  11.561  1.00  1.50           C  
ATOM   3663  O   GLY A 231       4.536  49.151  12.520  1.00  1.50           O  
ATOM   3664  H   GLY A 231       3.141  48.683   8.478  1.00  1.50           H  
ATOM   3665 1HA  GLY A 231       3.419  50.454  10.641  1.00  1.50           H  
ATOM   3666 2HA  GLY A 231       2.259  49.140  10.528  1.00  1.50           H  
ATOM   3667  N   TYR A 232       3.967  47.281  11.401  1.00  1.74           N  
ATOM   3668  CA  TYR A 232       4.547  46.366  12.366  1.00  1.74           C  
ATOM   3669  C   TYR A 232       6.020  46.691  12.584  1.00  1.74           C  
ATOM   3670  O   TYR A 232       6.449  46.891  13.720  1.00  1.74           O  
ATOM   3671  CB  TYR A 232       4.384  44.928  11.872  1.00  1.74           C  
ATOM   3672  CG  TYR A 232       4.835  43.835  12.834  1.00  1.74           C  
ATOM   3673  CD1 TYR A 232       3.999  43.477  13.885  1.00  1.74           C  
ATOM   3674  CD2 TYR A 232       6.032  43.176  12.666  1.00  1.74           C  
ATOM   3675  CE1 TYR A 232       4.350  42.476  14.755  1.00  1.74           C  
ATOM   3676  CE2 TYR A 232       6.382  42.167  13.545  1.00  1.74           C  
ATOM   3677  CZ  TYR A 232       5.549  41.818  14.582  1.00  1.74           C  
ATOM   3678  OH  TYR A 232       5.918  40.817  15.458  1.00  1.74           O  
ATOM   3679  H   TYR A 232       3.495  46.913  10.572  1.00  1.74           H  
ATOM   3680  HA  TYR A 232       4.036  46.486  13.318  1.00  1.74           H  
ATOM   3681 1HB  TYR A 232       3.355  44.747  11.592  1.00  1.74           H  
ATOM   3682 2HB  TYR A 232       4.966  44.814  10.960  1.00  1.74           H  
ATOM   3683  HD1 TYR A 232       3.063  43.988  14.025  1.00  1.74           H  
ATOM   3684  HD2 TYR A 232       6.696  43.445  11.844  1.00  1.74           H  
ATOM   3685  HE1 TYR A 232       3.682  42.207  15.575  1.00  1.74           H  
ATOM   3686  HE2 TYR A 232       7.315  41.641  13.421  1.00  1.74           H  
ATOM   3687  HH  TYR A 232       5.155  40.548  15.977  1.00  1.74           H  
ATOM   3688  N   LYS A 233       6.778  46.802  11.490  1.00  1.99           N  
ATOM   3689  CA  LYS A 233       8.212  47.065  11.553  1.00  1.99           C  
ATOM   3690  C   LYS A 233       8.562  48.283  12.408  1.00  1.99           C  
ATOM   3691  O   LYS A 233       9.480  48.227  13.230  1.00  1.99           O  
ATOM   3692  CB  LYS A 233       8.760  47.292  10.139  1.00  1.99           C  
ATOM   3693  CG  LYS A 233      10.271  47.556  10.061  1.00  1.99           C  
ATOM   3694  CD  LYS A 233      10.724  47.806   8.614  1.00  1.99           C  
ATOM   3695  CE  LYS A 233      12.215  48.137   8.546  1.00  1.99           C  
ATOM   3696  NZ  LYS A 233      12.654  48.483   7.159  1.00  1.99           N  
ATOM   3697  H   LYS A 233       6.346  46.664  10.576  1.00  1.99           H  
ATOM   3698  HA  LYS A 233       8.697  46.192  11.989  1.00  1.99           H  
ATOM   3699 1HB  LYS A 233       8.534  46.415   9.527  1.00  1.99           H  
ATOM   3700 2HB  LYS A 233       8.244  48.139   9.687  1.00  1.99           H  
ATOM   3701 1HG  LYS A 233      10.514  48.429  10.668  1.00  1.99           H  
ATOM   3702 2HG  LYS A 233      10.808  46.696  10.459  1.00  1.99           H  
ATOM   3703 1HD  LYS A 233      10.524  46.917   8.011  1.00  1.99           H  
ATOM   3704 2HD  LYS A 233      10.156  48.640   8.200  1.00  1.99           H  
ATOM   3705 1HE  LYS A 233      12.423  48.981   9.202  1.00  1.99           H  
ATOM   3706 2HE  LYS A 233      12.785  47.273   8.889  1.00  1.99           H  
ATOM   3707 1HZ  LYS A 233      13.643  48.693   7.161  1.00  1.99           H  
ATOM   3708 2HZ  LYS A 233      12.478  47.709   6.537  1.00  1.99           H  
ATOM   3709 3HZ  LYS A 233      12.140  49.291   6.837  1.00  1.99           H  
ATOM   3710  N   GLY A 234       7.843  49.391  12.203  1.00  2.18           N  
ATOM   3711  CA  GLY A 234       8.096  50.624  12.952  1.00  2.18           C  
ATOM   3712  C   GLY A 234       7.139  50.873  14.128  1.00  2.18           C  
ATOM   3713  O   GLY A 234       7.113  51.978  14.671  1.00  2.18           O  
ATOM   3714  H   GLY A 234       7.104  49.381  11.493  1.00  2.18           H  
ATOM   3715 1HA  GLY A 234       9.119  50.606  13.325  1.00  2.18           H  
ATOM   3716 2HA  GLY A 234       8.035  51.464  12.263  1.00  2.18           H  
ATOM   3717  N   GLU A 235       6.314  49.880  14.476  1.00  2.25           N  
ATOM   3718  CA  GLU A 235       5.259  49.986  15.495  1.00  2.25           C  
ATOM   3719  C   GLU A 235       4.298  51.157  15.230  1.00  2.25           C  
ATOM   3720  O   GLU A 235       3.718  51.739  16.151  1.00  2.25           O  
ATOM   3721  CB  GLU A 235       5.848  50.118  16.910  1.00  2.25           C  
ATOM   3722  CG  GLU A 235       6.710  48.931  17.350  1.00  2.25           C  
ATOM   3723  CD  GLU A 235       7.179  49.013  18.795  1.00  2.25           C  
ATOM   3724  OE1 GLU A 235       6.872  49.978  19.454  1.00  2.25           O  
ATOM   3725  OE2 GLU A 235       7.842  48.101  19.231  1.00  2.25           O  
ATOM   3726  H   GLU A 235       6.410  48.975  14.015  1.00  2.25           H  
ATOM   3727  HA  GLU A 235       4.674  49.065  15.458  1.00  2.25           H  
ATOM   3728 1HB  GLU A 235       6.454  51.019  16.977  1.00  2.25           H  
ATOM   3729 2HB  GLU A 235       5.034  50.222  17.627  1.00  2.25           H  
ATOM   3730 1HG  GLU A 235       6.132  48.016  17.218  1.00  2.25           H  
ATOM   3731 2HG  GLU A 235       7.579  48.872  16.694  1.00  2.25           H  
ATOM   3732  N   LYS A 236       4.045  51.455  13.961  1.00  2.18           N  
ATOM   3733  CA  LYS A 236       3.153  52.546  13.587  1.00  2.18           C  
ATOM   3734  C   LYS A 236       1.751  51.988  13.444  1.00  2.18           C  
ATOM   3735  O   LYS A 236       1.167  51.959  12.358  1.00  2.18           O  
ATOM   3736  CB  LYS A 236       3.651  53.213  12.310  1.00  2.18           C  
ATOM   3737  CG  LYS A 236       5.006  53.878  12.457  1.00  2.18           C  
ATOM   3738  CD  LYS A 236       5.474  54.488  11.153  1.00  2.18           C  
ATOM   3739  CE  LYS A 236       6.837  55.142  11.315  1.00  2.18           C  
ATOM   3740  NZ  LYS A 236       7.323  55.735  10.039  1.00  2.18           N  
ATOM   3741  H   LYS A 236       4.489  50.884  13.248  1.00  2.18           H  
ATOM   3742  HA  LYS A 236       3.145  53.288  14.386  1.00  2.18           H  
ATOM   3743 1HB  LYS A 236       3.729  52.484  11.522  1.00  2.18           H  
ATOM   3744 2HB  LYS A 236       2.937  53.971  11.992  1.00  2.18           H  
ATOM   3745 1HG  LYS A 236       4.953  54.652  13.223  1.00  2.18           H  
ATOM   3746 2HG  LYS A 236       5.731  53.134  12.772  1.00  2.18           H  
ATOM   3747 1HD  LYS A 236       5.542  53.704  10.395  1.00  2.18           H  
ATOM   3748 2HD  LYS A 236       4.753  55.236  10.818  1.00  2.18           H  
ATOM   3749 1HE  LYS A 236       6.768  55.926  12.066  1.00  2.18           H  
ATOM   3750 2HE  LYS A 236       7.554  54.391  11.652  1.00  2.18           H  
ATOM   3751 1HZ  LYS A 236       8.228  56.159  10.188  1.00  2.18           H  
ATOM   3752 2HZ  LYS A 236       7.401  55.013   9.337  1.00  2.18           H  
ATOM   3753 3HZ  LYS A 236       6.670  56.439   9.725  1.00  2.18           H  
ATOM   3754  N   ILE A 237       1.230  51.571  14.579  1.00  2.03           N  
ATOM   3755  CA  ILE A 237      -0.008  50.818  14.706  1.00  2.03           C  
ATOM   3756  C   ILE A 237      -1.240  51.562  14.252  1.00  2.03           C  
ATOM   3757  O   ILE A 237      -1.993  51.098  13.398  1.00  2.03           O  
ATOM   3758  CB  ILE A 237      -0.154  50.486  16.195  1.00  2.03           C  
ATOM   3759  CG1 ILE A 237       0.956  49.559  16.602  1.00  2.03           C  
ATOM   3760  CG2 ILE A 237      -1.531  49.876  16.539  1.00  2.03           C  
ATOM   3761  CD1 ILE A 237       1.112  49.480  18.067  1.00  2.03           C  
ATOM   3762  H   ILE A 237       1.820  51.718  15.403  1.00  2.03           H  
ATOM   3763  HA  ILE A 237       0.088  49.907  14.115  1.00  2.03           H  
ATOM   3764  HB  ILE A 237      -0.029  51.406  16.766  1.00  2.03           H  
ATOM   3765 1HG1 ILE A 237       0.742  48.559  16.227  1.00  2.03           H  
ATOM   3766 2HG1 ILE A 237       1.885  49.898  16.168  1.00  2.03           H  
ATOM   3767 1HG2 ILE A 237      -1.577  49.680  17.609  1.00  2.03           H  
ATOM   3768 2HG2 ILE A 237      -2.323  50.568  16.266  1.00  2.03           H  
ATOM   3769 3HG2 ILE A 237      -1.676  48.956  16.021  1.00  2.03           H  
ATOM   3770 1HD1 ILE A 237       1.925  48.811  18.309  1.00  2.03           H  
ATOM   3771 2HD1 ILE A 237       1.344  50.473  18.453  1.00  2.03           H  
ATOM   3772 3HD1 ILE A 237       0.190  49.127  18.515  1.00  2.03           H  
ATOM   3773  N   ALA A 238      -1.445  52.753  14.803  1.00  1.87           N  
ATOM   3774  CA  ALA A 238      -2.631  53.516  14.447  1.00  1.87           C  
ATOM   3775  C   ALA A 238      -2.651  53.889  12.976  1.00  1.87           C  
ATOM   3776  O   ALA A 238      -3.697  53.838  12.325  1.00  1.87           O  
ATOM   3777  CB  ALA A 238      -2.704  54.775  15.283  1.00  1.87           C  
ATOM   3778  H   ALA A 238      -0.791  53.111  15.482  1.00  1.87           H  
ATOM   3779  HA  ALA A 238      -3.503  52.894  14.650  1.00  1.87           H  
ATOM   3780 1HB  ALA A 238      -3.610  55.325  15.031  1.00  1.87           H  
ATOM   3781 2HB  ALA A 238      -2.720  54.512  16.340  1.00  1.87           H  
ATOM   3782 3HB  ALA A 238      -1.833  55.399  15.074  1.00  1.87           H  
ATOM   3783  N   ASP A 239      -1.484  54.237  12.446  1.00  1.74           N  
ATOM   3784  CA  ASP A 239      -1.411  54.708  11.080  1.00  1.74           C  
ATOM   3785  C   ASP A 239      -1.537  53.578  10.085  1.00  1.74           C  
ATOM   3786  O   ASP A 239      -2.223  53.718   9.070  1.00  1.74           O  
ATOM   3787  CB  ASP A 239      -0.099  55.442  10.861  1.00  1.74           C  
ATOM   3788  CG  ASP A 239      -0.024  56.734  11.664  1.00  1.74           C  
ATOM   3789  OD1 ASP A 239      -1.034  57.155  12.180  1.00  1.74           O  
ATOM   3790  OD2 ASP A 239       1.042  57.287  11.760  1.00  1.74           O  
ATOM   3791  H   ASP A 239      -0.650  54.206  13.012  1.00  1.74           H  
ATOM   3792  HA  ASP A 239      -2.232  55.405  10.914  1.00  1.74           H  
ATOM   3793 1HB  ASP A 239       0.728  54.794  11.153  1.00  1.74           H  
ATOM   3794 2HB  ASP A 239       0.023  55.672   9.804  1.00  1.74           H  
ATOM   3795  N   ALA A 240      -0.892  52.450  10.358  1.00  1.68           N  
ATOM   3796  CA  ALA A 240      -0.994  51.342   9.436  1.00  1.68           C  
ATOM   3797  C   ALA A 240      -2.413  50.842   9.372  1.00  1.68           C  
ATOM   3798  O   ALA A 240      -2.930  50.560   8.291  1.00  1.68           O  
ATOM   3799  CB  ALA A 240      -0.079  50.250   9.850  1.00  1.68           C  
ATOM   3800  H   ALA A 240      -0.317  52.353  11.196  1.00  1.68           H  
ATOM   3801  HA  ALA A 240      -0.706  51.691   8.446  1.00  1.68           H  
ATOM   3802 1HB  ALA A 240      -0.138  49.452   9.140  1.00  1.68           H  
ATOM   3803 2HB  ALA A 240       0.906  50.676   9.856  1.00  1.68           H  
ATOM   3804 3HB  ALA A 240      -0.346  49.890  10.848  1.00  1.68           H  
ATOM   3805  N   LEU A 241      -3.072  50.769  10.523  1.00  1.69           N  
ATOM   3806  CA  LEU A 241      -4.438  50.312  10.509  1.00  1.69           C  
ATOM   3807  C   LEU A 241      -5.301  51.322   9.768  1.00  1.69           C  
ATOM   3808  O   LEU A 241      -6.151  50.938   8.965  1.00  1.69           O  
ATOM   3809  CB  LEU A 241      -4.909  50.076  11.934  1.00  1.69           C  
ATOM   3810  CG  LEU A 241      -4.225  48.875  12.621  1.00  1.69           C  
ATOM   3811  CD1 LEU A 241      -4.628  48.838  14.068  1.00  1.69           C  
ATOM   3812  CD2 LEU A 241      -4.618  47.599  11.873  1.00  1.69           C  
ATOM   3813  H   LEU A 241      -2.629  51.009  11.414  1.00  1.69           H  
ATOM   3814  HA  LEU A 241      -4.482  49.366   9.975  1.00  1.69           H  
ATOM   3815 1HB  LEU A 241      -4.686  50.971  12.523  1.00  1.69           H  
ATOM   3816 2HB  LEU A 241      -5.986  49.914  11.934  1.00  1.69           H  
ATOM   3817  HG  LEU A 241      -3.144  48.992  12.581  1.00  1.69           H  
ATOM   3818 1HD1 LEU A 241      -4.150  48.000  14.570  1.00  1.69           H  
ATOM   3819 2HD1 LEU A 241      -4.322  49.769  14.547  1.00  1.69           H  
ATOM   3820 3HD1 LEU A 241      -5.699  48.735  14.121  1.00  1.69           H  
ATOM   3821 1HD2 LEU A 241      -4.160  46.738  12.310  1.00  1.69           H  
ATOM   3822 2HD2 LEU A 241      -5.699  47.476  11.897  1.00  1.69           H  
ATOM   3823 3HD2 LEU A 241      -4.281  47.695  10.856  1.00  1.69           H  
ATOM   3824  N   ALA A 242      -5.040  52.623   9.966  1.00  1.76           N  
ATOM   3825  CA  ALA A 242      -5.805  53.626   9.247  1.00  1.76           C  
ATOM   3826  C   ALA A 242      -5.617  53.450   7.749  1.00  1.76           C  
ATOM   3827  O   ALA A 242      -6.567  53.592   6.980  1.00  1.76           O  
ATOM   3828  CB  ALA A 242      -5.377  55.021   9.656  1.00  1.76           C  
ATOM   3829  H   ALA A 242      -4.343  52.928  10.646  1.00  1.76           H  
ATOM   3830  HA  ALA A 242      -6.859  53.486   9.484  1.00  1.76           H  
ATOM   3831 1HB  ALA A 242      -5.971  55.756   9.119  1.00  1.76           H  
ATOM   3832 2HB  ALA A 242      -5.522  55.144  10.729  1.00  1.76           H  
ATOM   3833 3HB  ALA A 242      -4.327  55.159   9.418  1.00  1.76           H  
ATOM   3834  N   ALA A 243      -4.396  53.121   7.322  1.00  1.90           N  
ATOM   3835  CA  ALA A 243      -4.141  52.913   5.907  1.00  1.90           C  
ATOM   3836  C   ALA A 243      -4.963  51.752   5.373  1.00  1.90           C  
ATOM   3837  O   ALA A 243      -5.537  51.838   4.279  1.00  1.90           O  
ATOM   3838  CB  ALA A 243      -2.666  52.656   5.669  1.00  1.90           C  
ATOM   3839  H   ALA A 243      -3.630  53.038   7.990  1.00  1.90           H  
ATOM   3840  HA  ALA A 243      -4.439  53.812   5.374  1.00  1.90           H  
ATOM   3841 1HB  ALA A 243      -2.488  52.531   4.609  1.00  1.90           H  
ATOM   3842 2HB  ALA A 243      -2.089  53.498   6.040  1.00  1.90           H  
ATOM   3843 3HB  ALA A 243      -2.365  51.756   6.192  1.00  1.90           H  
ATOM   3844  N   LEU A 244      -5.092  50.684   6.174  1.00  2.12           N  
ATOM   3845  CA  LEU A 244      -5.848  49.532   5.709  1.00  2.12           C  
ATOM   3846  C   LEU A 244      -7.311  49.942   5.546  1.00  2.12           C  
ATOM   3847  O   LEU A 244      -7.996  49.538   4.591  1.00  2.12           O  
ATOM   3848  CB  LEU A 244      -5.806  48.370   6.720  1.00  2.12           C  
ATOM   3849  CG  LEU A 244      -4.449  47.699   7.017  1.00  2.12           C  
ATOM   3850  CD1 LEU A 244      -4.689  46.613   8.046  1.00  2.12           C  
ATOM   3851  CD2 LEU A 244      -3.832  47.164   5.801  1.00  2.12           C  
ATOM   3852  H   LEU A 244      -4.604  50.662   7.072  1.00  2.12           H  
ATOM   3853  HA  LEU A 244      -5.449  49.216   4.748  1.00  2.12           H  
ATOM   3854 1HB  LEU A 244      -6.195  48.736   7.670  1.00  2.12           H  
ATOM   3855 2HB  LEU A 244      -6.477  47.593   6.363  1.00  2.12           H  
ATOM   3856  HG  LEU A 244      -3.781  48.434   7.449  1.00  2.12           H  
ATOM   3857 1HD1 LEU A 244      -3.766  46.144   8.295  1.00  2.12           H  
ATOM   3858 2HD1 LEU A 244      -5.134  47.048   8.926  1.00  2.12           H  
ATOM   3859 3HD1 LEU A 244      -5.366  45.869   7.632  1.00  2.12           H  
ATOM   3860 1HD2 LEU A 244      -2.884  46.707   6.031  1.00  2.12           H  
ATOM   3861 2HD2 LEU A 244      -4.493  46.431   5.400  1.00  2.12           H  
ATOM   3862 3HD2 LEU A 244      -3.675  47.969   5.082  1.00  2.12           H  
ATOM   3863  N   ASP A 245      -7.792  50.773   6.482  1.00  2.44           N  
ATOM   3864  CA  ASP A 245      -9.174  51.227   6.454  1.00  2.44           C  
ATOM   3865  C   ASP A 245      -9.423  52.185   5.294  1.00  2.44           C  
ATOM   3866  O   ASP A 245     -10.476  52.124   4.651  1.00  2.44           O  
ATOM   3867  CB  ASP A 245      -9.563  51.897   7.777  1.00  2.44           C  
ATOM   3868  CG  ASP A 245      -9.721  50.911   8.962  1.00  2.44           C  
ATOM   3869  OD1 ASP A 245      -9.762  49.720   8.737  1.00  2.44           O  
ATOM   3870  OD2 ASP A 245      -9.832  51.375  10.076  1.00  2.44           O  
ATOM   3871  H   ASP A 245      -7.180  51.061   7.248  1.00  2.44           H  
ATOM   3872  HA  ASP A 245      -9.813  50.358   6.320  1.00  2.44           H  
ATOM   3873 1HB  ASP A 245      -8.798  52.627   8.039  1.00  2.44           H  
ATOM   3874 2HB  ASP A 245     -10.496  52.440   7.647  1.00  2.44           H  
ATOM   3875  N   ARG A 246      -8.462  53.064   4.992  1.00  2.89           N  
ATOM   3876  CA  ARG A 246      -8.653  53.987   3.877  1.00  2.89           C  
ATOM   3877  C   ARG A 246      -8.738  53.233   2.558  1.00  2.89           C  
ATOM   3878  O   ARG A 246      -9.613  53.508   1.734  1.00  2.89           O  
ATOM   3879  CB  ARG A 246      -7.535  55.017   3.791  1.00  2.89           C  
ATOM   3880  CG  ARG A 246      -7.546  56.104   4.878  1.00  2.89           C  
ATOM   3881  CD  ARG A 246      -6.621  57.229   4.540  1.00  2.89           C  
ATOM   3882  NE  ARG A 246      -5.215  56.824   4.518  1.00  2.89           N  
ATOM   3883  CZ  ARG A 246      -4.383  56.860   5.581  1.00  2.89           C  
ATOM   3884  NH1 ARG A 246      -4.814  57.291   6.744  1.00  2.89           N  
ATOM   3885  NH2 ARG A 246      -3.124  56.474   5.447  1.00  2.89           N  
ATOM   3886  H   ARG A 246      -7.613  53.107   5.554  1.00  2.89           H  
ATOM   3887  HA  ARG A 246      -9.590  54.520   4.032  1.00  2.89           H  
ATOM   3888 1HB  ARG A 246      -6.576  54.500   3.863  1.00  2.89           H  
ATOM   3889 2HB  ARG A 246      -7.569  55.510   2.822  1.00  2.89           H  
ATOM   3890 1HG  ARG A 246      -8.554  56.505   4.976  1.00  2.89           H  
ATOM   3891 2HG  ARG A 246      -7.236  55.679   5.825  1.00  2.89           H  
ATOM   3892 1HD  ARG A 246      -6.876  57.619   3.555  1.00  2.89           H  
ATOM   3893 2HD  ARG A 246      -6.735  58.019   5.280  1.00  2.89           H  
ATOM   3894  HE  ARG A 246      -4.840  56.489   3.642  1.00  2.89           H  
ATOM   3895 1HH1 ARG A 246      -5.774  57.590   6.848  1.00  2.89           H  
ATOM   3896 2HH1 ARG A 246      -4.179  57.333   7.528  1.00  2.89           H  
ATOM   3897 1HH2 ARG A 246      -2.787  56.149   4.551  1.00  2.89           H  
ATOM   3898 2HH2 ARG A 246      -2.500  56.505   6.239  1.00  2.89           H  
ATOM   3899  N   GLU A 247      -7.891  52.215   2.384  1.00  3.50           N  
ATOM   3900  CA  GLU A 247      -7.933  51.443   1.147  1.00  3.50           C  
ATOM   3901  C   GLU A 247      -9.240  50.669   1.054  1.00  3.50           C  
ATOM   3902  O   GLU A 247      -9.873  50.622  -0.009  1.00  3.50           O  
ATOM   3903  CB  GLU A 247      -6.743  50.484   1.076  1.00  3.50           C  
ATOM   3904  CG  GLU A 247      -6.691  49.602  -0.189  1.00  3.50           C  
ATOM   3905  CD  GLU A 247      -6.500  50.369  -1.481  1.00  3.50           C  
ATOM   3906  OE1 GLU A 247      -6.056  51.493  -1.437  1.00  3.50           O  
ATOM   3907  OE2 GLU A 247      -6.804  49.818  -2.514  1.00  3.50           O  
ATOM   3908  H   GLU A 247      -7.183  52.005   3.093  1.00  3.50           H  
ATOM   3909  HA  GLU A 247      -7.883  52.132   0.304  1.00  3.50           H  
ATOM   3910 1HB  GLU A 247      -5.816  51.056   1.123  1.00  3.50           H  
ATOM   3911 2HB  GLU A 247      -6.760  49.839   1.951  1.00  3.50           H  
ATOM   3912 1HG  GLU A 247      -5.870  48.892  -0.082  1.00  3.50           H  
ATOM   3913 2HG  GLU A 247      -7.618  49.031  -0.246  1.00  3.50           H  
ATOM   3914  N   THR A 248      -9.679  50.106   2.183  1.00  4.27           N  
ATOM   3915  CA  THR A 248     -10.917  49.355   2.223  1.00  4.27           C  
ATOM   3916  C   THR A 248     -12.097  50.257   1.888  1.00  4.27           C  
ATOM   3917  O   THR A 248     -12.973  49.870   1.112  1.00  4.27           O  
ATOM   3918  CB  THR A 248     -11.130  48.722   3.605  1.00  4.27           C  
ATOM   3919  OG1 THR A 248     -10.049  47.814   3.889  1.00  4.27           O  
ATOM   3920  CG2 THR A 248     -12.458  47.978   3.633  1.00  4.27           C  
ATOM   3921  H   THR A 248      -9.117  50.160   3.034  1.00  4.27           H  
ATOM   3922  HA  THR A 248     -10.867  48.563   1.477  1.00  4.27           H  
ATOM   3923  HB  THR A 248     -11.140  49.502   4.363  1.00  4.27           H  
ATOM   3924  HG1 THR A 248      -9.223  48.339   4.037  1.00  4.27           H  
ATOM   3925 1HG2 THR A 248     -12.604  47.535   4.617  1.00  4.27           H  
ATOM   3926 2HG2 THR A 248     -13.268  48.679   3.425  1.00  4.27           H  
ATOM   3927 3HG2 THR A 248     -12.454  47.194   2.878  1.00  4.27           H  
ATOM   3928  N   THR A 249     -12.107  51.462   2.465  1.00  5.17           N  
ATOM   3929  CA  THR A 249     -13.168  52.435   2.265  1.00  5.17           C  
ATOM   3930  C   THR A 249     -13.278  52.853   0.813  1.00  5.17           C  
ATOM   3931  O   THR A 249     -14.380  52.901   0.258  1.00  5.17           O  
ATOM   3932  CB  THR A 249     -12.922  53.689   3.116  1.00  5.17           C  
ATOM   3933  OG1 THR A 249     -12.918  53.328   4.502  1.00  5.17           O  
ATOM   3934  CG2 THR A 249     -13.995  54.734   2.847  1.00  5.17           C  
ATOM   3935  H   THR A 249     -11.354  51.708   3.103  1.00  5.17           H  
ATOM   3936  HA  THR A 249     -14.112  51.983   2.565  1.00  5.17           H  
ATOM   3937  HB  THR A 249     -11.947  54.105   2.863  1.00  5.17           H  
ATOM   3938  HG1 THR A 249     -12.141  52.749   4.669  1.00  5.17           H  
ATOM   3939 1HG2 THR A 249     -13.799  55.617   3.453  1.00  5.17           H  
ATOM   3940 2HG2 THR A 249     -13.978  55.009   1.789  1.00  5.17           H  
ATOM   3941 3HG2 THR A 249     -14.972  54.328   3.100  1.00  5.17           H  
ATOM   3942  N   VAL A 250     -12.146  53.151   0.178  1.00  6.16           N  
ATOM   3943  CA  VAL A 250     -12.193  53.562  -1.212  1.00  6.16           C  
ATOM   3944  C   VAL A 250     -12.688  52.432  -2.098  1.00  6.16           C  
ATOM   3945  O   VAL A 250     -13.542  52.653  -2.960  1.00  6.16           O  
ATOM   3946  CB  VAL A 250     -10.827  54.047  -1.695  1.00  6.16           C  
ATOM   3947  CG1 VAL A 250     -10.873  54.279  -3.205  1.00  6.16           C  
ATOM   3948  CG2 VAL A 250     -10.476  55.341  -0.969  1.00  6.16           C  
ATOM   3949  H   VAL A 250     -11.252  53.112   0.674  1.00  6.16           H  
ATOM   3950  HA  VAL A 250     -12.888  54.397  -1.295  1.00  6.16           H  
ATOM   3951  HB  VAL A 250     -10.070  53.281  -1.481  1.00  6.16           H  
ATOM   3952 1HG1 VAL A 250      -9.898  54.621  -3.550  1.00  6.16           H  
ATOM   3953 2HG1 VAL A 250     -11.128  53.344  -3.707  1.00  6.16           H  
ATOM   3954 3HG1 VAL A 250     -11.626  55.033  -3.435  1.00  6.16           H  
ATOM   3955 1HG2 VAL A 250      -9.501  55.691  -1.301  1.00  6.16           H  
ATOM   3956 2HG2 VAL A 250     -11.228  56.095  -1.186  1.00  6.16           H  
ATOM   3957 3HG2 VAL A 250     -10.449  55.160   0.101  1.00  6.16           H  
ATOM   3958  N   LYS A 251     -12.177  51.215  -1.885  1.00  7.20           N  
ATOM   3959  CA  LYS A 251     -12.628  50.080  -2.675  1.00  7.20           C  
ATOM   3960  C   LYS A 251     -14.132  49.909  -2.482  1.00  7.20           C  
ATOM   3961  O   LYS A 251     -14.889  49.833  -3.450  1.00  7.20           O  
ATOM   3962  CB  LYS A 251     -11.870  48.816  -2.254  1.00  7.20           C  
ATOM   3963  CG  LYS A 251     -12.182  47.523  -3.047  1.00  7.20           C  
ATOM   3964  CD  LYS A 251     -11.306  46.366  -2.522  1.00  7.20           C  
ATOM   3965  CE  LYS A 251     -11.374  45.082  -3.384  1.00  7.20           C  
ATOM   3966  NZ  LYS A 251     -12.704  44.401  -3.340  1.00  7.20           N  
ATOM   3967  H   LYS A 251     -11.462  51.071  -1.168  1.00  7.20           H  
ATOM   3968  HA  LYS A 251     -12.437  50.280  -3.728  1.00  7.20           H  
ATOM   3969 1HB  LYS A 251     -10.796  49.004  -2.324  1.00  7.20           H  
ATOM   3970 2HB  LYS A 251     -12.085  48.612  -1.202  1.00  7.20           H  
ATOM   3971 1HG  LYS A 251     -13.237  47.260  -2.919  1.00  7.20           H  
ATOM   3972 2HG  LYS A 251     -11.993  47.674  -4.109  1.00  7.20           H  
ATOM   3973 1HD  LYS A 251     -10.269  46.703  -2.477  1.00  7.20           H  
ATOM   3974 2HD  LYS A 251     -11.627  46.120  -1.510  1.00  7.20           H  
ATOM   3975 1HE  LYS A 251     -11.143  45.331  -4.418  1.00  7.20           H  
ATOM   3976 2HE  LYS A 251     -10.620  44.390  -3.011  1.00  7.20           H  
ATOM   3977 1HZ  LYS A 251     -12.672  43.573  -3.906  1.00  7.20           H  
ATOM   3978 2HZ  LYS A 251     -12.936  44.151  -2.395  1.00  7.20           H  
ATOM   3979 3HZ  LYS A 251     -13.434  45.014  -3.717  1.00  7.20           H  
ATOM   3980  N   ALA A 252     -14.572  49.907  -1.221  1.00  8.23           N  
ATOM   3981  CA  ALA A 252     -15.978  49.749  -0.896  1.00  8.23           C  
ATOM   3982  C   ALA A 252     -16.829  50.854  -1.505  1.00  8.23           C  
ATOM   3983  O   ALA A 252     -17.953  50.604  -1.924  1.00  8.23           O  
ATOM   3984  CB  ALA A 252     -16.159  49.740   0.610  1.00  8.23           C  
ATOM   3985  H   ALA A 252     -13.912  49.993  -0.452  1.00  8.23           H  
ATOM   3986  HA  ALA A 252     -16.313  48.797  -1.308  1.00  8.23           H  
ATOM   3987 1HB  ALA A 252     -17.209  49.593   0.851  1.00  8.23           H  
ATOM   3988 2HB  ALA A 252     -15.566  48.933   1.042  1.00  8.23           H  
ATOM   3989 3HB  ALA A 252     -15.821  50.692   1.017  1.00  8.23           H  
ATOM   3990  N   SER A 253     -16.307  52.080  -1.552  1.00  9.20           N  
ATOM   3991  CA  SER A 253     -17.041  53.193  -2.129  1.00  9.20           C  
ATOM   3992  C   SER A 253     -17.185  53.011  -3.638  1.00  9.20           C  
ATOM   3993  O   SER A 253     -18.226  53.316  -4.220  1.00  9.20           O  
ATOM   3994  CB  SER A 253     -16.314  54.489  -1.841  1.00  9.20           C  
ATOM   3995  OG  SER A 253     -16.271  54.739  -0.460  1.00  9.20           O  
ATOM   3996  H   SER A 253     -15.387  52.255  -1.155  1.00  9.20           H  
ATOM   3997  HA  SER A 253     -18.035  53.226  -1.685  1.00  9.20           H  
ATOM   3998 1HB  SER A 253     -15.301  54.438  -2.237  1.00  9.20           H  
ATOM   3999 2HB  SER A 253     -16.825  55.303  -2.348  1.00  9.20           H  
ATOM   4000  HG  SER A 253     -15.755  53.987  -0.085  1.00  9.20           H  
ATOM   4001  N   ALA A 254     -16.110  52.545  -4.279  1.00 10.10           N  
ATOM   4002  CA  ALA A 254     -16.081  52.306  -5.716  1.00 10.10           C  
ATOM   4003  C   ALA A 254     -17.086  51.233  -6.148  1.00 10.10           C  
ATOM   4004  O   ALA A 254     -17.680  51.322  -7.227  1.00 10.10           O  
ATOM   4005  CB  ALA A 254     -14.679  51.888  -6.135  1.00 10.10           C  
ATOM   4006  H   ALA A 254     -15.267  52.345  -3.741  1.00 10.10           H  
ATOM   4007  HA  ALA A 254     -16.343  53.237  -6.216  1.00 10.10           H  
ATOM   4008 1HB  ALA A 254     -14.650  51.742  -7.212  1.00 10.10           H  
ATOM   4009 2HB  ALA A 254     -13.968  52.663  -5.850  1.00 10.10           H  
ATOM   4010 3HB  ALA A 254     -14.418  50.959  -5.638  1.00 10.10           H  
ATOM   4011  N   GLU A 255     -17.261  50.212  -5.312  1.00 10.93           N  
ATOM   4012  CA  GLU A 255     -18.149  49.096  -5.621  1.00 10.93           C  
ATOM   4013  C   GLU A 255     -19.612  49.367  -5.254  1.00 10.93           C  
ATOM   4014  O   GLU A 255     -19.897  49.928  -4.201  1.00 10.93           O  
ATOM   4015  CB  GLU A 255     -17.651  47.851  -4.883  1.00 10.93           C  
ATOM   4016  CG  GLU A 255     -16.270  47.380  -5.337  1.00 10.93           C  
ATOM   4017  CD  GLU A 255     -15.732  46.210  -4.548  1.00 10.93           C  
ATOM   4018  OE1 GLU A 255     -16.424  45.695  -3.701  1.00 10.93           O  
ATOM   4019  OE2 GLU A 255     -14.597  45.848  -4.782  1.00 10.93           O  
ATOM   4020  H   GLU A 255     -16.715  50.194  -4.447  1.00 10.93           H  
ATOM   4021  HA  GLU A 255     -18.099  48.913  -6.693  1.00 10.93           H  
ATOM   4022 1HB  GLU A 255     -17.597  48.065  -3.812  1.00 10.93           H  
ATOM   4023 2HB  GLU A 255     -18.356  47.033  -5.024  1.00 10.93           H  
ATOM   4024 1HG  GLU A 255     -16.329  47.097  -6.385  1.00 10.93           H  
ATOM   4025 2HG  GLU A 255     -15.574  48.212  -5.261  1.00 10.93           H  
ATOM   4026  N   THR A 256     -20.523  48.883  -6.110  1.00 11.67           N  
ATOM   4027  CA  THR A 256     -21.996  48.963  -5.990  1.00 11.67           C  
ATOM   4028  C   THR A 256     -22.591  49.748  -7.155  1.00 11.67           C  
ATOM   4029  O   THR A 256     -22.677  50.972  -7.084  1.00 11.67           O  
ATOM   4030  CB  THR A 256     -22.524  49.645  -4.702  1.00 11.67           C  
ATOM   4031  OG1 THR A 256     -22.091  48.934  -3.550  1.00 11.67           O  
ATOM   4032  CG2 THR A 256     -24.049  49.668  -4.732  1.00 11.67           C  
ATOM   4033  H   THR A 256     -20.153  48.437  -6.936  1.00 11.67           H  
ATOM   4034  HA  THR A 256     -22.397  47.953  -5.988  1.00 11.67           H  
ATOM   4035  HB  THR A 256     -22.170  50.676  -4.647  1.00 11.67           H  
ATOM   4036  HG1 THR A 256     -21.194  49.244  -3.351  1.00 11.67           H  
ATOM   4037 1HG2 THR A 256     -24.422  50.147  -3.829  1.00 11.67           H  
ATOM   4038 2HG2 THR A 256     -24.390  50.225  -5.607  1.00 11.67           H  
ATOM   4039 3HG2 THR A 256     -24.427  48.650  -4.783  1.00 11.67           H  
ATOM   4040  N   PRO A 257     -22.976  49.086  -8.253  1.00 12.29           N  
ATOM   4041  CA  PRO A 257     -23.632  49.699  -9.387  1.00 12.29           C  
ATOM   4042  C   PRO A 257     -24.913  50.342  -8.886  1.00 12.29           C  
ATOM   4043  O   PRO A 257     -25.591  49.783  -8.025  1.00 12.29           O  
ATOM   4044  CB  PRO A 257     -23.923  48.494 -10.296  1.00 12.29           C  
ATOM   4045  CG  PRO A 257     -22.871  47.469  -9.912  1.00 12.29           C  
ATOM   4046  CD  PRO A 257     -22.700  47.648  -8.412  1.00 12.29           C  
ATOM   4047  HA  PRO A 257     -22.970  50.431  -9.861  1.00 12.29           H  
ATOM   4048 1HB  PRO A 257     -24.951  48.139 -10.135  1.00 12.29           H  
ATOM   4049 2HB  PRO A 257     -23.855  48.801 -11.353  1.00 12.29           H  
ATOM   4050 1HG  PRO A 257     -23.214  46.458 -10.183  1.00 12.29           H  
ATOM   4051 2HG  PRO A 257     -21.941  47.649 -10.471  1.00 12.29           H  
ATOM   4052 1HD  PRO A 257     -23.449  47.050  -7.867  1.00 12.29           H  
ATOM   4053 2HD  PRO A 257     -21.673  47.392  -8.134  1.00 12.29           H  
ATOM   4054  N   ILE A 258     -25.273  51.480  -9.457  1.00 12.81           N  
ATOM   4055  CA  ILE A 258     -26.496  52.144  -9.036  1.00 12.81           C  
ATOM   4056  C   ILE A 258     -27.607  51.855 -10.032  1.00 12.81           C  
ATOM   4057  O   ILE A 258     -27.498  52.185 -11.213  1.00 12.81           O  
ATOM   4058  CB  ILE A 258     -26.279  53.655  -8.919  1.00 12.81           C  
ATOM   4059  CG1 ILE A 258     -25.180  53.940  -7.892  1.00 12.81           C  
ATOM   4060  CG2 ILE A 258     -27.561  54.315  -8.507  1.00 12.81           C  
ATOM   4061  CD1 ILE A 258     -24.727  55.382  -7.855  1.00 12.81           C  
ATOM   4062  H   ILE A 258     -24.692  51.900 -10.167  1.00 12.81           H  
ATOM   4063  HA  ILE A 258     -26.793  51.761  -8.060  1.00 12.81           H  
ATOM   4064  HB  ILE A 258     -25.957  54.053  -9.877  1.00 12.81           H  
ATOM   4065 1HG1 ILE A 258     -25.549  53.663  -6.916  1.00 12.81           H  
ATOM   4066 2HG1 ILE A 258     -24.314  53.315  -8.117  1.00 12.81           H  
ATOM   4067 1HG2 ILE A 258     -27.401  55.377  -8.438  1.00 12.81           H  
ATOM   4068 2HG2 ILE A 258     -28.329  54.113  -9.236  1.00 12.81           H  
ATOM   4069 3HG2 ILE A 258     -27.873  53.924  -7.541  1.00 12.81           H  
ATOM   4070 1HD1 ILE A 258     -23.945  55.492  -7.108  1.00 12.81           H  
ATOM   4071 2HD1 ILE A 258     -24.333  55.662  -8.829  1.00 12.81           H  
ATOM   4072 3HD1 ILE A 258     -25.566  56.022  -7.610  1.00 12.81           H  
ATOM   4073  N   SER A 259     -28.668  51.219  -9.558  1.00 13.25           N  
ATOM   4074  CA  SER A 259     -29.762  50.846 -10.438  1.00 13.25           C  
ATOM   4075  C   SER A 259     -30.722  51.995 -10.625  1.00 13.25           C  
ATOM   4076  O   SER A 259     -31.341  52.444  -9.673  1.00 13.25           O  
ATOM   4077  CB  SER A 259     -30.507  49.647  -9.891  1.00 13.25           C  
ATOM   4078  OG  SER A 259     -31.641  49.369 -10.673  1.00 13.25           O  
ATOM   4079  H   SER A 259     -28.701  50.980  -8.577  1.00 13.25           H  
ATOM   4080  HA  SER A 259     -29.348  50.583 -11.412  1.00 13.25           H  
ATOM   4081 1HB  SER A 259     -29.845  48.781  -9.883  1.00 13.25           H  
ATOM   4082 2HB  SER A 259     -30.807  49.841  -8.862  1.00 13.25           H  
ATOM   4083  HG  SER A 259     -31.978  48.528 -10.356  1.00 13.25           H  
ATOM   4084  N   THR A 260     -30.838  52.460 -11.859  1.00 13.59           N  
ATOM   4085  CA  THR A 260     -31.687  53.591 -12.210  1.00 13.59           C  
ATOM   4086  C   THR A 260     -32.704  53.172 -13.269  1.00 13.59           C  
ATOM   4087  O   THR A 260     -33.163  53.984 -14.069  1.00 13.59           O  
ATOM   4088  CB  THR A 260     -30.839  54.779 -12.701  1.00 13.59           C  
ATOM   4089  OG1 THR A 260     -30.046  54.376 -13.827  1.00 13.59           O  
ATOM   4090  CG2 THR A 260     -29.906  55.248 -11.586  1.00 13.59           C  
ATOM   4091  H   THR A 260     -30.284  52.025 -12.584  1.00 13.59           H  
ATOM   4092  HA  THR A 260     -32.236  53.904 -11.326  1.00 13.59           H  
ATOM   4093  HB  THR A 260     -31.497  55.596 -12.997  1.00 13.59           H  
ATOM   4094  HG1 THR A 260     -29.405  53.713 -13.548  1.00 13.59           H  
ATOM   4095 1HG2 THR A 260     -29.309  56.085 -11.937  1.00 13.59           H  
ATOM   4096 2HG2 THR A 260     -30.484  55.555 -10.725  1.00 13.59           H  
ATOM   4097 3HG2 THR A 260     -29.250  54.432 -11.309  1.00 13.59           H  
ATOM   4098  N   LYS A 261     -33.018  51.877 -13.275  1.00 13.85           N  
ATOM   4099  CA  LYS A 261     -33.920  51.239 -14.240  1.00 13.85           C  
ATOM   4100  C   LYS A 261     -35.295  51.892 -14.424  1.00 13.85           C  
ATOM   4101  O   LYS A 261     -35.808  51.935 -15.543  1.00 13.85           O  
ATOM   4102  CB  LYS A 261     -34.135  49.779 -13.843  1.00 13.85           C  
ATOM   4103  CG  LYS A 261     -35.036  48.994 -14.788  1.00 13.85           C  
ATOM   4104  CD  LYS A 261     -35.143  47.531 -14.368  1.00 13.85           C  
ATOM   4105  CE  LYS A 261     -36.078  46.756 -15.290  1.00 13.85           C  
ATOM   4106  NZ  LYS A 261     -36.185  45.323 -14.895  1.00 13.85           N  
ATOM   4107  H   LYS A 261     -32.592  51.299 -12.560  1.00 13.85           H  
ATOM   4108  HA  LYS A 261     -33.424  51.259 -15.210  1.00 13.85           H  
ATOM   4109 1HB  LYS A 261     -33.172  49.269 -13.792  1.00 13.85           H  
ATOM   4110 2HB  LYS A 261     -34.579  49.737 -12.847  1.00 13.85           H  
ATOM   4111 1HG  LYS A 261     -36.033  49.438 -14.786  1.00 13.85           H  
ATOM   4112 2HG  LYS A 261     -34.637  49.047 -15.800  1.00 13.85           H  
ATOM   4113 1HD  LYS A 261     -34.155  47.071 -14.393  1.00 13.85           H  
ATOM   4114 2HD  LYS A 261     -35.525  47.476 -13.348  1.00 13.85           H  
ATOM   4115 1HE  LYS A 261     -37.068  47.207 -15.254  1.00 13.85           H  
ATOM   4116 2HE  LYS A 261     -35.699  46.813 -16.310  1.00 13.85           H  
ATOM   4117 1HZ  LYS A 261     -36.810  44.844 -15.529  1.00 13.85           H  
ATOM   4118 2HZ  LYS A 261     -35.271  44.893 -14.936  1.00 13.85           H  
ATOM   4119 3HZ  LYS A 261     -36.545  45.257 -13.955  1.00 13.85           H  
ATOM   4120  N   ALA A 262     -35.924  52.354 -13.344  1.00 14.05           N  
ATOM   4121  CA  ALA A 262     -37.255  52.939 -13.494  1.00 14.05           C  
ATOM   4122  C   ALA A 262     -37.581  53.946 -12.409  1.00 14.05           C  
ATOM   4123  O   ALA A 262     -37.256  53.754 -11.237  1.00 14.05           O  
ATOM   4124  CB  ALA A 262     -38.315  51.844 -13.464  1.00 14.05           C  
ATOM   4125  H   ALA A 262     -35.475  52.312 -12.442  1.00 14.05           H  
ATOM   4126  HA  ALA A 262     -37.288  53.454 -14.454  1.00 14.05           H  
ATOM   4127 1HB  ALA A 262     -39.301  52.285 -13.607  1.00 14.05           H  
ATOM   4128 2HB  ALA A 262     -38.122  51.127 -14.262  1.00 14.05           H  
ATOM   4129 3HB  ALA A 262     -38.283  51.333 -12.503  1.00 14.05           H  
ATOM   4130  N   GLY A 263     -38.365  54.964 -12.776  1.00 14.17           N  
ATOM   4131  CA  GLY A 263     -38.859  55.964 -11.821  1.00 14.17           C  
ATOM   4132  C   GLY A 263     -39.677  55.316 -10.708  1.00 14.17           C  
ATOM   4133  O   GLY A 263     -39.669  55.770  -9.557  1.00 14.17           O  
ATOM   4134  H   GLY A 263     -38.605  55.067 -13.753  1.00 14.17           H  
ATOM   4135 1HA  GLY A 263     -38.015  56.505 -11.395  1.00 14.17           H  
ATOM   4136 2HA  GLY A 263     -39.474  56.694 -12.347  1.00 14.17           H  
ATOM   4137  N   ASP A 264     -40.331  54.206 -11.048  1.00 14.23           N  
ATOM   4138  CA  ASP A 264     -41.170  53.441 -10.138  1.00 14.23           C  
ATOM   4139  C   ASP A 264     -40.397  52.955  -8.918  1.00 14.23           C  
ATOM   4140  O   ASP A 264     -40.977  52.751  -7.851  1.00 14.23           O  
ATOM   4141  CB  ASP A 264     -41.743  52.221 -10.861  1.00 14.23           C  
ATOM   4142  CG  ASP A 264     -42.804  52.565 -11.904  1.00 14.23           C  
ATOM   4143  OD1 ASP A 264     -43.276  53.679 -11.919  1.00 14.23           O  
ATOM   4144  OD2 ASP A 264     -43.129  51.702 -12.683  1.00 14.23           O  
ATOM   4145  H   ASP A 264     -40.257  53.898 -12.004  1.00 14.23           H  
ATOM   4146  HA  ASP A 264     -41.987  54.079  -9.798  1.00 14.23           H  
ATOM   4147 1HB  ASP A 264     -40.931  51.682 -11.352  1.00 14.23           H  
ATOM   4148 2HB  ASP A 264     -42.180  51.542 -10.128  1.00 14.23           H  
ATOM   4149  N   ASN A 265     -39.095  52.726  -9.092  1.00 14.23           N  
ATOM   4150  CA  ASN A 265     -38.247  52.231  -8.028  1.00 14.23           C  
ATOM   4151  C   ASN A 265     -37.328  53.327  -7.501  1.00 14.23           C  
ATOM   4152  O   ASN A 265     -36.371  53.041  -6.778  1.00 14.23           O  
ATOM   4153  CB  ASN A 265     -37.437  51.048  -8.519  1.00 14.23           C  
ATOM   4154  CG  ASN A 265     -38.300  49.846  -8.828  1.00 14.23           C  
ATOM   4155  OD1 ASN A 265     -39.232  49.529  -8.080  1.00 14.23           O  
ATOM   4156  ND2 ASN A 265     -38.003  49.163  -9.909  1.00 14.23           N  
ATOM   4157  H   ASN A 265     -38.649  52.949  -9.981  1.00 14.23           H  
ATOM   4158  HA  ASN A 265     -38.876  51.909  -7.198  1.00 14.23           H  
ATOM   4159 1HB  ASN A 265     -36.894  51.339  -9.424  1.00 14.23           H  
ATOM   4160 2HB  ASN A 265     -36.701  50.774  -7.764  1.00 14.23           H  
ATOM   4161 1HD2 ASN A 265     -38.540  48.354 -10.153  1.00 14.23           H  
ATOM   4162 2HD2 ASN A 265     -37.236  49.443 -10.482  1.00 14.23           H  
ATOM   4163  N   SER A 266     -37.619  54.595  -7.821  1.00 14.19           N  
ATOM   4164  CA  SER A 266     -36.738  55.679  -7.401  1.00 14.19           C  
ATOM   4165  C   SER A 266     -36.594  55.820  -5.889  1.00 14.19           C  
ATOM   4166  O   SER A 266     -35.539  56.217  -5.392  1.00 14.19           O  
ATOM   4167  CB  SER A 266     -37.185  56.980  -8.034  1.00 14.19           C  
ATOM   4168  OG  SER A 266     -38.470  57.342  -7.618  1.00 14.19           O  
ATOM   4169  H   SER A 266     -38.431  54.823  -8.394  1.00 14.19           H  
ATOM   4170  HA  SER A 266     -35.767  55.467  -7.801  1.00 14.19           H  
ATOM   4171 1HB  SER A 266     -36.481  57.765  -7.762  1.00 14.19           H  
ATOM   4172 2HB  SER A 266     -37.163  56.883  -9.115  1.00 14.19           H  
ATOM   4173  HG  SER A 266     -39.083  56.766  -8.138  1.00 14.19           H  
ATOM   4174  N   GLU A 267     -37.592  55.358  -5.148  1.00 14.15           N  
ATOM   4175  CA  GLU A 267     -37.586  55.405  -3.692  1.00 14.15           C  
ATOM   4176  C   GLU A 267     -36.473  54.539  -3.101  1.00 14.15           C  
ATOM   4177  O   GLU A 267     -36.080  54.720  -1.948  1.00 14.15           O  
ATOM   4178  CB  GLU A 267     -38.935  54.929  -3.146  1.00 14.15           C  
ATOM   4179  CG  GLU A 267     -40.102  55.864  -3.446  1.00 14.15           C  
ATOM   4180  CD  GLU A 267     -41.427  55.364  -2.902  1.00 14.15           C  
ATOM   4181  OE1 GLU A 267     -41.464  54.275  -2.379  1.00 14.15           O  
ATOM   4182  OE2 GLU A 267     -42.398  56.078  -3.012  1.00 14.15           O  
ATOM   4183  H   GLU A 267     -38.411  55.012  -5.626  1.00 14.15           H  
ATOM   4184  HA  GLU A 267     -37.420  56.436  -3.381  1.00 14.15           H  
ATOM   4185 1HB  GLU A 267     -39.169  53.951  -3.570  1.00 14.15           H  
ATOM   4186 2HB  GLU A 267     -38.866  54.809  -2.066  1.00 14.15           H  
ATOM   4187 1HG  GLU A 267     -39.890  56.842  -3.015  1.00 14.15           H  
ATOM   4188 2HG  GLU A 267     -40.182  55.985  -4.528  1.00 14.15           H  
ATOM   4189  N   LYS A 268     -36.020  53.552  -3.874  1.00 14.12           N  
ATOM   4190  CA  LYS A 268     -35.019  52.602  -3.443  1.00 14.12           C  
ATOM   4191  C   LYS A 268     -33.653  52.798  -4.103  1.00 14.12           C  
ATOM   4192  O   LYS A 268     -32.782  51.933  -3.970  1.00 14.12           O  
ATOM   4193  CB  LYS A 268     -35.516  51.188  -3.734  1.00 14.12           C  
ATOM   4194  CG  LYS A 268     -36.780  50.796  -2.973  1.00 14.12           C  
ATOM   4195  CD  LYS A 268     -37.204  49.373  -3.308  1.00 14.12           C  
ATOM   4196  CE  LYS A 268     -38.465  48.973  -2.558  1.00 14.12           C  
ATOM   4197  NZ  LYS A 268     -38.903  47.596  -2.916  1.00 14.12           N  
ATOM   4198  H   LYS A 268     -36.357  53.467  -4.832  1.00 14.12           H  
ATOM   4199  HA  LYS A 268     -34.883  52.714  -2.368  1.00 14.12           H  
ATOM   4200 1HB  LYS A 268     -35.727  51.101  -4.805  1.00 14.12           H  
ATOM   4201 2HB  LYS A 268     -34.735  50.469  -3.494  1.00 14.12           H  
ATOM   4202 1HG  LYS A 268     -36.597  50.876  -1.902  1.00 14.12           H  
ATOM   4203 2HG  LYS A 268     -37.590  51.479  -3.237  1.00 14.12           H  
ATOM   4204 1HD  LYS A 268     -37.389  49.292  -4.381  1.00 14.12           H  
ATOM   4205 2HD  LYS A 268     -36.401  48.683  -3.044  1.00 14.12           H  
ATOM   4206 1HE  LYS A 268     -38.273  49.016  -1.487  1.00 14.12           H  
ATOM   4207 2HE  LYS A 268     -39.265  49.674  -2.802  1.00 14.12           H  
ATOM   4208 1HZ  LYS A 268     -39.741  47.363  -2.402  1.00 14.12           H  
ATOM   4209 2HZ  LYS A 268     -39.093  47.553  -3.909  1.00 14.12           H  
ATOM   4210 3HZ  LYS A 268     -38.172  46.940  -2.684  1.00 14.12           H  
ATOM   4211  N   ILE A 269     -33.431  53.900  -4.827  1.00 14.10           N  
ATOM   4212  CA  ILE A 269     -32.131  53.989  -5.489  1.00 14.10           C  
ATOM   4213  C   ILE A 269     -31.033  54.484  -4.554  1.00 14.10           C  
ATOM   4214  O   ILE A 269     -31.080  55.593  -4.023  1.00 14.10           O  
ATOM   4215  CB  ILE A 269     -32.161  54.878  -6.738  1.00 14.10           C  
ATOM   4216  CG1 ILE A 269     -33.126  54.317  -7.736  1.00 14.10           C  
ATOM   4217  CG2 ILE A 269     -30.774  54.926  -7.350  1.00 14.10           C  
ATOM   4218  CD1 ILE A 269     -33.360  55.226  -8.931  1.00 14.10           C  
ATOM   4219  H   ILE A 269     -34.137  54.634  -4.932  1.00 14.10           H  
ATOM   4220  HA  ILE A 269     -31.857  52.990  -5.824  1.00 14.10           H  
ATOM   4221  HB  ILE A 269     -32.491  55.881  -6.468  1.00 14.10           H  
ATOM   4222 1HG1 ILE A 269     -32.763  53.369  -8.070  1.00 14.10           H  
ATOM   4223 2HG1 ILE A 269     -34.065  54.141  -7.230  1.00 14.10           H  
ATOM   4224 1HG2 ILE A 269     -30.783  55.551  -8.237  1.00 14.10           H  
ATOM   4225 2HG2 ILE A 269     -30.078  55.329  -6.629  1.00 14.10           H  
ATOM   4226 3HG2 ILE A 269     -30.468  53.916  -7.623  1.00 14.10           H  
ATOM   4227 1HD1 ILE A 269     -34.075  54.756  -9.612  1.00 14.10           H  
ATOM   4228 2HD1 ILE A 269     -33.747  56.185  -8.595  1.00 14.10           H  
ATOM   4229 3HD1 ILE A 269     -32.424  55.382  -9.441  1.00 14.10           H  
ATOM   4230  N   ASN A 270     -30.031  53.635  -4.378  1.00 14.09           N  
ATOM   4231  CA  ASN A 270     -28.896  53.896  -3.504  1.00 14.09           C  
ATOM   4232  C   ASN A 270     -27.829  54.704  -4.219  1.00 14.09           C  
ATOM   4233  O   ASN A 270     -27.179  54.194  -5.124  1.00 14.09           O  
ATOM   4234  CB  ASN A 270     -28.315  52.578  -3.004  1.00 14.09           C  
ATOM   4235  CG  ASN A 270     -27.166  52.724  -2.011  1.00 14.09           C  
ATOM   4236  OD1 ASN A 270     -26.526  53.765  -1.907  1.00 14.09           O  
ATOM   4237  ND2 ASN A 270     -26.902  51.668  -1.279  1.00 14.09           N  
ATOM   4238  H   ASN A 270     -30.082  52.747  -4.858  1.00 14.09           H  
ATOM   4239  HA  ASN A 270     -29.237  54.487  -2.652  1.00 14.09           H  
ATOM   4240 1HB  ASN A 270     -29.109  51.998  -2.532  1.00 14.09           H  
ATOM   4241 2HB  ASN A 270     -27.959  52.003  -3.858  1.00 14.09           H  
ATOM   4242 1HD2 ASN A 270     -26.159  51.697  -0.610  1.00 14.09           H  
ATOM   4243 2HD2 ASN A 270     -27.443  50.835  -1.389  1.00 14.09           H  
ATOM   4244  N   ILE A 271     -27.680  55.973  -3.869  1.00 14.10           N  
ATOM   4245  CA  ILE A 271     -26.679  56.786  -4.542  1.00 14.10           C  
ATOM   4246  C   ILE A 271     -25.373  56.776  -3.760  1.00 14.10           C  
ATOM   4247  O   ILE A 271     -25.348  57.127  -2.582  1.00 14.10           O  
ATOM   4248  CB  ILE A 271     -27.147  58.239  -4.724  1.00 14.10           C  
ATOM   4249  CG1 ILE A 271     -28.469  58.265  -5.475  1.00 14.10           C  
ATOM   4250  CG2 ILE A 271     -26.077  59.023  -5.494  1.00 14.10           C  
ATOM   4251  CD1 ILE A 271     -28.375  57.635  -6.819  1.00 14.10           C  
ATOM   4252  H   ILE A 271     -28.255  56.363  -3.131  1.00 14.10           H  
ATOM   4253  HA  ILE A 271     -26.491  56.363  -5.524  1.00 14.10           H  
ATOM   4254  HB  ILE A 271     -27.313  58.699  -3.748  1.00 14.10           H  
ATOM   4255 1HG1 ILE A 271     -29.224  57.726  -4.894  1.00 14.10           H  
ATOM   4256 2HG1 ILE A 271     -28.797  59.300  -5.593  1.00 14.10           H  
ATOM   4257 1HG2 ILE A 271     -26.401  60.048  -5.637  1.00 14.10           H  
ATOM   4258 2HG2 ILE A 271     -25.139  59.014  -4.937  1.00 14.10           H  
ATOM   4259 3HG2 ILE A 271     -25.920  58.560  -6.468  1.00 14.10           H  
ATOM   4260 1HD1 ILE A 271     -29.346  57.674  -7.311  1.00 14.10           H  
ATOM   4261 2HD1 ILE A 271     -27.639  58.164  -7.424  1.00 14.10           H  
ATOM   4262 3HD1 ILE A 271     -28.069  56.609  -6.689  1.00 14.10           H  
ATOM   4263  N   ILE A 272     -24.287  56.394  -4.420  1.00 14.09           N  
ATOM   4264  CA  ILE A 272     -22.986  56.349  -3.769  1.00 14.09           C  
ATOM   4265  C   ILE A 272     -22.051  57.366  -4.400  1.00 14.09           C  
ATOM   4266  O   ILE A 272     -21.784  57.319  -5.601  1.00 14.09           O  
ATOM   4267  CB  ILE A 272     -22.341  54.952  -3.880  1.00 14.09           C  
ATOM   4268  CG1 ILE A 272     -23.256  53.894  -3.267  1.00 14.09           C  
ATOM   4269  CG2 ILE A 272     -20.977  54.948  -3.181  1.00 14.09           C  
ATOM   4270  CD1 ILE A 272     -24.182  53.270  -4.277  1.00 14.09           C  
ATOM   4271  H   ILE A 272     -24.378  56.115  -5.383  1.00 14.09           H  
ATOM   4272  HA  ILE A 272     -23.107  56.596  -2.716  1.00 14.09           H  
ATOM   4273  HB  ILE A 272     -22.206  54.697  -4.931  1.00 14.09           H  
ATOM   4274 1HG1 ILE A 272     -22.648  53.104  -2.825  1.00 14.09           H  
ATOM   4275 2HG1 ILE A 272     -23.861  54.353  -2.481  1.00 14.09           H  
ATOM   4276 1HG2 ILE A 272     -20.524  53.958  -3.274  1.00 14.09           H  
ATOM   4277 2HG2 ILE A 272     -20.319  55.686  -3.643  1.00 14.09           H  
ATOM   4278 3HG2 ILE A 272     -21.104  55.189  -2.128  1.00 14.09           H  
ATOM   4279 1HD1 ILE A 272     -24.815  52.535  -3.795  1.00 14.09           H  
ATOM   4280 2HD1 ILE A 272     -24.795  54.037  -4.707  1.00 14.09           H  
ATOM   4281 3HD1 ILE A 272     -23.604  52.788  -5.067  1.00 14.09           H  
ATOM   4282  N   GLN A 273     -21.566  58.292  -3.586  1.00 14.06           N  
ATOM   4283  CA  GLN A 273     -20.660  59.334  -4.049  1.00 14.06           C  
ATOM   4284  C   GLN A 273     -19.205  58.999  -3.736  1.00 14.06           C  
ATOM   4285  O   GLN A 273     -18.852  58.762  -2.581  1.00 14.06           O  
ATOM   4286  CB  GLN A 273     -21.051  60.692  -3.450  1.00 14.06           C  
ATOM   4287  CG  GLN A 273     -20.091  61.831  -3.789  1.00 14.06           C  
ATOM   4288  CD  GLN A 273     -20.061  62.183  -5.263  1.00 14.06           C  
ATOM   4289  OE1 GLN A 273     -21.076  62.545  -5.878  1.00 14.06           O  
ATOM   4290  NE2 GLN A 273     -18.868  62.069  -5.837  1.00 14.06           N  
ATOM   4291  H   GLN A 273     -21.837  58.271  -2.612  1.00 14.06           H  
ATOM   4292  HA  GLN A 273     -20.753  59.412  -5.132  1.00 14.06           H  
ATOM   4293 1HB  GLN A 273     -22.047  60.973  -3.802  1.00 14.06           H  
ATOM   4294 2HB  GLN A 273     -21.099  60.611  -2.365  1.00 14.06           H  
ATOM   4295 1HG  GLN A 273     -20.393  62.718  -3.237  1.00 14.06           H  
ATOM   4296 2HG  GLN A 273     -19.081  61.541  -3.491  1.00 14.06           H  
ATOM   4297 1HE2 GLN A 273     -18.748  62.286  -6.810  1.00 14.06           H  
ATOM   4298 2HE2 GLN A 273     -18.055  61.780  -5.258  1.00 14.06           H  
ATOM   4299  N   SER A 274     -18.375  58.954  -4.773  1.00 13.99           N  
ATOM   4300  CA  SER A 274     -16.959  58.659  -4.608  1.00 13.99           C  
ATOM   4301  C   SER A 274     -16.271  59.742  -3.775  1.00 13.99           C  
ATOM   4302  O   SER A 274     -16.593  60.923  -3.944  1.00 13.99           O  
ATOM   4303  CB  SER A 274     -16.263  58.590  -5.962  1.00 13.99           C  
ATOM   4304  OG  SER A 274     -14.858  58.441  -5.818  1.00 13.99           O  
ATOM   4305  H   SER A 274     -18.743  59.134  -5.698  1.00 13.99           H  
ATOM   4306  HA  SER A 274     -16.902  57.690  -4.124  1.00 13.99           H  
ATOM   4307 1HB  SER A 274     -16.663  57.750  -6.531  1.00 13.99           H  
ATOM   4308 2HB  SER A 274     -16.475  59.499  -6.526  1.00 13.99           H  
ATOM   4309  HG  SER A 274     -14.506  58.410  -6.717  1.00 13.99           H  
ATOM   4310  N   PRO A 275     -15.313  59.376  -2.887  1.00 13.88           N  
ATOM   4311  CA  PRO A 275     -14.480  60.256  -2.083  1.00 13.88           C  
ATOM   4312  C   PRO A 275     -13.435  60.981  -2.927  1.00 13.88           C  
ATOM   4313  O   PRO A 275     -12.763  61.909  -2.459  1.00 13.88           O  
ATOM   4314  CB  PRO A 275     -13.824  59.293  -1.081  1.00 13.88           C  
ATOM   4315  CG  PRO A 275     -13.782  57.967  -1.793  1.00 13.88           C  
ATOM   4316  CD  PRO A 275     -15.046  57.934  -2.629  1.00 13.88           C  
ATOM   4317  HA  PRO A 275     -15.124  60.981  -1.564  1.00 13.88           H  
ATOM   4318 1HB  PRO A 275     -12.825  59.662  -0.808  1.00 13.88           H  
ATOM   4319 2HB  PRO A 275     -14.417  59.258  -0.154  1.00 13.88           H  
ATOM   4320 1HG  PRO A 275     -12.870  57.898  -2.408  1.00 13.88           H  
ATOM   4321 2HG  PRO A 275     -13.738  57.142  -1.065  1.00 13.88           H  
ATOM   4322 1HD  PRO A 275     -14.823  57.380  -3.546  1.00 13.88           H  
ATOM   4323 2HD  PRO A 275     -15.875  57.496  -2.051  1.00 13.88           H  
ATOM   4324  N   ASP A 276     -13.249  60.556  -4.176  1.00 13.76           N  
ATOM   4325  CA  ASP A 276     -12.208  61.207  -4.935  1.00 13.76           C  
ATOM   4326  C   ASP A 276     -12.702  62.549  -5.403  1.00 13.76           C  
ATOM   4327  O   ASP A 276     -13.428  62.651  -6.394  1.00 13.76           O  
ATOM   4328  CB  ASP A 276     -11.756  60.374  -6.133  1.00 13.76           C  
ATOM   4329  CG  ASP A 276     -10.563  61.018  -6.928  1.00 13.76           C  
ATOM   4330  OD1 ASP A 276     -10.260  62.210  -6.746  1.00 13.76           O  
ATOM   4331  OD2 ASP A 276      -9.979  60.310  -7.711  1.00 13.76           O  
ATOM   4332  H   ASP A 276     -13.800  59.809  -4.600  1.00 13.76           H  
ATOM   4333  HA  ASP A 276     -11.346  61.361  -4.286  1.00 13.76           H  
ATOM   4334 1HB  ASP A 276     -11.456  59.381  -5.790  1.00 13.76           H  
ATOM   4335 2HB  ASP A 276     -12.597  60.243  -6.815  1.00 13.76           H  
ATOM   4336  N   ALA A 277     -12.200  63.576  -4.723  1.00 13.64           N  
ATOM   4337  CA  ALA A 277     -12.560  64.979  -4.896  1.00 13.64           C  
ATOM   4338  C   ALA A 277     -12.398  65.449  -6.335  1.00 13.64           C  
ATOM   4339  O   ALA A 277     -13.079  66.394  -6.760  1.00 13.64           O  
ATOM   4340  CB  ALA A 277     -11.704  65.846  -3.995  1.00 13.64           C  
ATOM   4341  H   ALA A 277     -11.620  63.311  -3.933  1.00 13.64           H  
ATOM   4342  HA  ALA A 277     -13.600  65.091  -4.607  1.00 13.64           H  
ATOM   4343 1HB  ALA A 277     -12.002  66.888  -4.104  1.00 13.64           H  
ATOM   4344 2HB  ALA A 277     -11.837  65.535  -2.960  1.00 13.64           H  
ATOM   4345 3HB  ALA A 277     -10.658  65.735  -4.278  1.00 13.64           H  
ATOM   4346  N   THR A 278     -11.528  64.781  -7.098  1.00 13.56           N  
ATOM   4347  CA  THR A 278     -11.263  65.117  -8.489  1.00 13.56           C  
ATOM   4348  C   THR A 278     -12.564  65.130  -9.276  1.00 13.56           C  
ATOM   4349  O   THR A 278     -12.723  65.883 -10.240  1.00 13.56           O  
ATOM   4350  CB  THR A 278     -10.340  64.082  -9.155  1.00 13.56           C  
ATOM   4351  OG1 THR A 278      -9.106  64.000  -8.444  1.00 13.56           O  
ATOM   4352  CG2 THR A 278     -10.087  64.463 -10.601  1.00 13.56           C  
ATOM   4353  H   THR A 278     -11.035  63.963  -6.713  1.00 13.56           H  
ATOM   4354  HA  THR A 278     -10.808  66.106  -8.537  1.00 13.56           H  
ATOM   4355  HB  THR A 278     -10.820  63.105  -9.128  1.00 13.56           H  
ATOM   4356  HG1 THR A 278      -9.258  63.366  -7.695  1.00 13.56           H  
ATOM   4357 1HG2 THR A 278      -9.444  63.716 -11.064  1.00 13.56           H  
ATOM   4358 2HG2 THR A 278     -11.037  64.506 -11.131  1.00 13.56           H  
ATOM   4359 3HG2 THR A 278      -9.603  65.437 -10.641  1.00 13.56           H  
ATOM   4360  N   LYS A 279     -13.465  64.229  -8.901  1.00 13.51           N  
ATOM   4361  CA  LYS A 279     -14.717  64.017  -9.581  1.00 13.51           C  
ATOM   4362  C   LYS A 279     -15.922  64.531  -8.792  1.00 13.51           C  
ATOM   4363  O   LYS A 279     -17.031  64.013  -8.962  1.00 13.51           O  
ATOM   4364  CB  LYS A 279     -14.877  62.530  -9.892  1.00 13.51           C  
ATOM   4365  CG  LYS A 279     -13.762  61.956 -10.786  1.00 13.51           C  
ATOM   4366  CD  LYS A 279     -13.764  62.595 -12.178  1.00 13.51           C  
ATOM   4367  CE  LYS A 279     -12.707  61.969 -13.086  1.00 13.51           C  
ATOM   4368  NZ  LYS A 279     -12.682  62.608 -14.439  1.00 13.51           N  
ATOM   4369  H   LYS A 279     -13.279  63.665  -8.069  1.00 13.51           H  
ATOM   4370  HA  LYS A 279     -14.689  64.564 -10.524  1.00 13.51           H  
ATOM   4371 1HB  LYS A 279     -14.874  61.966  -8.952  1.00 13.51           H  
ATOM   4372 2HB  LYS A 279     -15.834  62.355 -10.380  1.00 13.51           H  
ATOM   4373 1HG  LYS A 279     -12.796  62.130 -10.314  1.00 13.51           H  
ATOM   4374 2HG  LYS A 279     -13.902  60.882 -10.890  1.00 13.51           H  
ATOM   4375 1HD  LYS A 279     -14.744  62.466 -12.639  1.00 13.51           H  
ATOM   4376 2HD  LYS A 279     -13.561  63.665 -12.090  1.00 13.51           H  
ATOM   4377 1HE  LYS A 279     -11.728  62.084 -12.622  1.00 13.51           H  
ATOM   4378 2HE  LYS A 279     -12.921  60.907 -13.201  1.00 13.51           H  
ATOM   4379 1HZ  LYS A 279     -11.972  62.168 -15.009  1.00 13.51           H  
ATOM   4380 2HZ  LYS A 279     -13.584  62.497 -14.882  1.00 13.51           H  
ATOM   4381 3HZ  LYS A 279     -12.474  63.593 -14.341  1.00 13.51           H  
ATOM   4382  N   THR A 280     -15.740  65.580  -7.960  1.00 13.51           N  
ATOM   4383  CA  THR A 280     -16.884  66.099  -7.198  1.00 13.51           C  
ATOM   4384  C   THR A 280     -17.259  67.586  -7.420  1.00 13.51           C  
ATOM   4385  O   THR A 280     -17.352  68.329  -6.445  1.00 13.51           O  
ATOM   4386  CB  THR A 280     -16.600  65.994  -5.692  1.00 13.51           C  
ATOM   4387  OG1 THR A 280     -15.422  66.751  -5.372  1.00 13.51           O  
ATOM   4388  CG2 THR A 280     -16.358  64.557  -5.318  1.00 13.51           C  
ATOM   4389  H   THR A 280     -14.806  65.973  -7.811  1.00 13.51           H  
ATOM   4390  HA  THR A 280     -17.755  65.491  -7.437  1.00 13.51           H  
ATOM   4391  HB  THR A 280     -17.447  66.381  -5.127  1.00 13.51           H  
ATOM   4392  HG1 THR A 280     -14.708  66.569  -6.024  1.00 13.51           H  
ATOM   4393 1HG2 THR A 280     -16.150  64.476  -4.252  1.00 13.51           H  
ATOM   4394 2HG2 THR A 280     -17.225  63.995  -5.553  1.00 13.51           H  
ATOM   4395 3HG2 THR A 280     -15.512  64.168  -5.878  1.00 13.51           H  
ATOM   4396  N   PRO A 281     -17.538  68.055  -8.660  1.00 13.58           N  
ATOM   4397  CA  PRO A 281     -18.044  69.390  -8.975  1.00 13.58           C  
ATOM   4398  C   PRO A 281     -19.539  69.466  -8.680  1.00 13.58           C  
ATOM   4399  O   PRO A 281     -20.152  70.542  -8.692  1.00 13.58           O  
ATOM   4400  CB  PRO A 281     -17.782  69.502 -10.475  1.00 13.58           C  
ATOM   4401  CG  PRO A 281     -17.897  68.078 -10.967  1.00 13.58           C  
ATOM   4402  CD  PRO A 281     -17.310  67.233  -9.854  1.00 13.58           C  
ATOM   4403  HA  PRO A 281     -17.484  70.147  -8.405  1.00 13.58           H  
ATOM   4404 1HB  PRO A 281     -18.516  70.180 -10.936  1.00 13.58           H  
ATOM   4405 2HB  PRO A 281     -16.787  69.937 -10.652  1.00 13.58           H  
ATOM   4406 1HG  PRO A 281     -18.951  67.835 -11.168  1.00 13.58           H  
ATOM   4407 2HG  PRO A 281     -17.358  67.960 -11.918  1.00 13.58           H  
ATOM   4408 1HD  PRO A 281     -17.847  66.284  -9.794  1.00 13.58           H  
ATOM   4409 2HD  PRO A 281     -16.232  67.110 -10.042  1.00 13.58           H  
ATOM   4410  N   VAL A 282     -20.108  68.287  -8.434  1.00 13.71           N  
ATOM   4411  CA  VAL A 282     -21.522  68.049  -8.286  1.00 13.71           C  
ATOM   4412  C   VAL A 282     -22.349  68.999  -7.400  1.00 13.71           C  
ATOM   4413  O   VAL A 282     -23.467  69.310  -7.805  1.00 13.71           O  
ATOM   4414  CB  VAL A 282     -21.758  66.560  -7.913  1.00 13.71           C  
ATOM   4415  CG1 VAL A 282     -21.200  65.699  -9.012  1.00 13.71           C  
ATOM   4416  CG2 VAL A 282     -21.123  66.173  -6.600  1.00 13.71           C  
ATOM   4417  H   VAL A 282     -19.516  67.474  -8.401  1.00 13.71           H  
ATOM   4418  HA  VAL A 282     -21.934  68.142  -9.294  1.00 13.71           H  
ATOM   4419  HB  VAL A 282     -22.813  66.372  -7.865  1.00 13.71           H  
ATOM   4420 1HG1 VAL A 282     -21.387  64.647  -8.781  1.00 13.71           H  
ATOM   4421 2HG1 VAL A 282     -21.680  65.956  -9.955  1.00 13.71           H  
ATOM   4422 3HG1 VAL A 282     -20.129  65.866  -9.091  1.00 13.71           H  
ATOM   4423 1HG2 VAL A 282     -21.320  65.122  -6.409  1.00 13.71           H  
ATOM   4424 2HG2 VAL A 282     -20.049  66.332  -6.648  1.00 13.71           H  
ATOM   4425 3HG2 VAL A 282     -21.555  66.759  -5.796  1.00 13.71           H  
ATOM   4426  N   PRO A 283     -21.887  69.573  -6.257  1.00 13.87           N  
ATOM   4427  CA  PRO A 283     -22.715  70.443  -5.444  1.00 13.87           C  
ATOM   4428  C   PRO A 283     -23.226  71.662  -6.228  1.00 13.87           C  
ATOM   4429  O   PRO A 283     -24.223  72.285  -5.833  1.00 13.87           O  
ATOM   4430  CB  PRO A 283     -21.762  70.866  -4.318  1.00 13.87           C  
ATOM   4431  CG  PRO A 283     -20.720  69.776  -4.269  1.00 13.87           C  
ATOM   4432  CD  PRO A 283     -20.508  69.422  -5.705  1.00 13.87           C  
ATOM   4433  HA  PRO A 283     -23.553  69.856  -5.052  1.00 13.87           H  
ATOM   4434 1HB  PRO A 283     -21.330  71.852  -4.547  1.00 13.87           H  
ATOM   4435 2HB  PRO A 283     -22.318  70.971  -3.375  1.00 13.87           H  
ATOM   4436 1HG  PRO A 283     -19.804  70.142  -3.787  1.00 13.87           H  
ATOM   4437 2HG  PRO A 283     -21.081  68.927  -3.674  1.00 13.87           H  
ATOM   4438 1HD  PRO A 283     -19.845  70.190  -6.120  1.00 13.87           H  
ATOM   4439 2HD  PRO A 283     -20.082  68.450  -5.781  1.00 13.87           H  
ATOM   4440  N   GLY A 284     -22.541  72.019  -7.333  1.00 14.05           N  
ATOM   4441  CA  GLY A 284     -22.950  73.159  -8.144  1.00 14.05           C  
ATOM   4442  C   GLY A 284     -23.935  72.775  -9.254  1.00 14.05           C  
ATOM   4443  O   GLY A 284     -24.390  73.640 -10.007  1.00 14.05           O  
ATOM   4444  H   GLY A 284     -21.727  71.488  -7.648  1.00 14.05           H  
ATOM   4445 1HA  GLY A 284     -23.398  73.917  -7.503  1.00 14.05           H  
ATOM   4446 2HA  GLY A 284     -22.062  73.608  -8.589  1.00 14.05           H  
ATOM   4447  N   SER A 285     -24.249  71.481  -9.367  1.00 14.22           N  
ATOM   4448  CA  SER A 285     -25.156  70.980 -10.394  1.00 14.22           C  
ATOM   4449  C   SER A 285     -26.334  70.202  -9.803  1.00 14.22           C  
ATOM   4450  O   SER A 285     -27.403  70.127 -10.411  1.00 14.22           O  
ATOM   4451  CB  SER A 285     -24.397  70.063 -11.331  1.00 14.22           C  
ATOM   4452  OG  SER A 285     -23.942  68.920 -10.652  1.00 14.22           O  
ATOM   4453  H   SER A 285     -23.845  70.822  -8.718  1.00 14.22           H  
ATOM   4454  HA  SER A 285     -25.552  71.827 -10.955  1.00 14.22           H  
ATOM   4455 1HB  SER A 285     -25.031  69.772 -12.165  1.00 14.22           H  
ATOM   4456 2HB  SER A 285     -23.546  70.604 -11.737  1.00 14.22           H  
ATOM   4457  HG  SER A 285     -23.754  69.203  -9.738  1.00 14.22           H  
ATOM   4458  N   LEU A 286     -26.139  69.632  -8.617  1.00 14.33           N  
ATOM   4459  CA  LEU A 286     -27.167  68.822  -7.973  1.00 14.33           C  
ATOM   4460  C   LEU A 286     -28.353  69.668  -7.543  1.00 14.33           C  
ATOM   4461  O   LEU A 286     -28.186  70.792  -7.058  1.00 14.33           O  
ATOM   4462  CB  LEU A 286     -26.580  68.115  -6.744  1.00 14.33           C  
ATOM   4463  CG  LEU A 286     -25.560  67.034  -6.991  1.00 14.33           C  
ATOM   4464  CD1 LEU A 286     -24.923  66.655  -5.664  1.00 14.33           C  
ATOM   4465  CD2 LEU A 286     -26.235  65.839  -7.597  1.00 14.33           C  
ATOM   4466  H   LEU A 286     -25.234  69.716  -8.173  1.00 14.33           H  
ATOM   4467  HA  LEU A 286     -27.518  68.071  -8.682  1.00 14.33           H  
ATOM   4468 1HB  LEU A 286     -26.088  68.852  -6.139  1.00 14.33           H  
ATOM   4469 2HB  LEU A 286     -27.402  67.675  -6.174  1.00 14.33           H  
ATOM   4470  HG  LEU A 286     -24.817  67.384  -7.664  1.00 14.33           H  
ATOM   4471 1HD1 LEU A 286     -24.185  65.869  -5.819  1.00 14.33           H  
ATOM   4472 2HD1 LEU A 286     -24.435  67.529  -5.234  1.00 14.33           H  
ATOM   4473 3HD1 LEU A 286     -25.694  66.300  -4.984  1.00 14.33           H  
ATOM   4474 1HD2 LEU A 286     -25.502  65.053  -7.774  1.00 14.33           H  
ATOM   4475 2HD2 LEU A 286     -26.992  65.479  -6.915  1.00 14.33           H  
ATOM   4476 3HD2 LEU A 286     -26.704  66.121  -8.544  1.00 14.33           H  
ATOM   4477  N   SER A 287     -29.549  69.120  -7.718  1.00 14.34           N  
ATOM   4478  CA  SER A 287     -30.775  69.761  -7.275  1.00 14.34           C  
ATOM   4479  C   SER A 287     -30.982  69.550  -5.791  1.00 14.34           C  
ATOM   4480  O   SER A 287     -30.352  68.677  -5.198  1.00 14.34           O  
ATOM   4481  CB  SER A 287     -31.940  69.190  -8.048  1.00 14.34           C  
ATOM   4482  OG  SER A 287     -32.075  67.811  -7.781  1.00 14.34           O  
ATOM   4483  H   SER A 287     -29.614  68.198  -8.165  1.00 14.34           H  
ATOM   4484  HA  SER A 287     -30.700  70.832  -7.470  1.00 14.34           H  
ATOM   4485 1HB  SER A 287     -32.855  69.709  -7.771  1.00 14.34           H  
ATOM   4486 2HB  SER A 287     -31.781  69.341  -9.114  1.00 14.34           H  
ATOM   4487  HG  SER A 287     -31.293  67.386  -8.239  1.00 14.34           H  
ATOM   4488  N   LEU A 288     -31.908  70.292  -5.189  1.00 14.25           N  
ATOM   4489  CA  LEU A 288     -32.180  70.090  -3.771  1.00 14.25           C  
ATOM   4490  C   LEU A 288     -32.734  68.691  -3.528  1.00 14.25           C  
ATOM   4491  O   LEU A 288     -32.459  68.059  -2.501  1.00 14.25           O  
ATOM   4492  CB  LEU A 288     -33.152  71.152  -3.265  1.00 14.25           C  
ATOM   4493  CG  LEU A 288     -32.586  72.572  -3.236  1.00 14.25           C  
ATOM   4494  CD1 LEU A 288     -33.689  73.545  -2.846  1.00 14.25           C  
ATOM   4495  CD2 LEU A 288     -31.420  72.623  -2.258  1.00 14.25           C  
ATOM   4496  H   LEU A 288     -32.404  71.005  -5.705  1.00 14.25           H  
ATOM   4497  HA  LEU A 288     -31.244  70.188  -3.223  1.00 14.25           H  
ATOM   4498 1HB  LEU A 288     -34.035  71.153  -3.902  1.00 14.25           H  
ATOM   4499 2HB  LEU A 288     -33.458  70.891  -2.252  1.00 14.25           H  
ATOM   4500  HG  LEU A 288     -32.233  72.845  -4.230  1.00 14.25           H  
ATOM   4501 1HD1 LEU A 288     -33.292  74.560  -2.835  1.00 14.25           H  
ATOM   4502 2HD1 LEU A 288     -34.502  73.483  -3.570  1.00 14.25           H  
ATOM   4503 3HD1 LEU A 288     -34.065  73.291  -1.856  1.00 14.25           H  
ATOM   4504 1HD2 LEU A 288     -31.007  73.632  -2.237  1.00 14.25           H  
ATOM   4505 2HD2 LEU A 288     -31.769  72.353  -1.261  1.00 14.25           H  
ATOM   4506 3HD2 LEU A 288     -30.649  71.922  -2.575  1.00 14.25           H  
ATOM   4507  N   LYS A 289     -33.520  68.191  -4.483  1.00 14.09           N  
ATOM   4508  CA  LYS A 289     -34.070  66.852  -4.360  1.00 14.09           C  
ATOM   4509  C   LYS A 289     -32.916  65.859  -4.306  1.00 14.09           C  
ATOM   4510  O   LYS A 289     -32.842  65.032  -3.396  1.00 14.09           O  
ATOM   4511  CB  LYS A 289     -35.006  66.539  -5.533  1.00 14.09           C  
ATOM   4512  CG  LYS A 289     -35.678  65.159  -5.486  1.00 14.09           C  
ATOM   4513  CD  LYS A 289     -36.620  64.969  -6.687  1.00 14.09           C  
ATOM   4514  CE  LYS A 289     -37.421  63.666  -6.595  1.00 14.09           C  
ATOM   4515  NZ  LYS A 289     -36.558  62.471  -6.719  1.00 14.09           N  
ATOM   4516  H   LYS A 289     -33.719  68.742  -5.304  1.00 14.09           H  
ATOM   4517  HA  LYS A 289     -34.628  66.778  -3.426  1.00 14.09           H  
ATOM   4518 1HB  LYS A 289     -35.795  67.289  -5.575  1.00 14.09           H  
ATOM   4519 2HB  LYS A 289     -34.446  66.602  -6.468  1.00 14.09           H  
ATOM   4520 1HG  LYS A 289     -34.910  64.376  -5.504  1.00 14.09           H  
ATOM   4521 2HG  LYS A 289     -36.249  65.060  -4.564  1.00 14.09           H  
ATOM   4522 1HD  LYS A 289     -37.315  65.806  -6.741  1.00 14.09           H  
ATOM   4523 2HD  LYS A 289     -36.029  64.950  -7.604  1.00 14.09           H  
ATOM   4524 1HE  LYS A 289     -37.934  63.630  -5.636  1.00 14.09           H  
ATOM   4525 2HE  LYS A 289     -38.160  63.648  -7.394  1.00 14.09           H  
ATOM   4526 1HZ  LYS A 289     -37.106  61.631  -6.648  1.00 14.09           H  
ATOM   4527 2HZ  LYS A 289     -36.074  62.476  -7.597  1.00 14.09           H  
ATOM   4528 3HZ  LYS A 289     -35.864  62.466  -5.959  1.00 14.09           H  
ATOM   4529  N   GLU A 290     -31.978  65.974  -5.251  1.00 13.88           N  
ATOM   4530  CA  GLU A 290     -30.845  65.052  -5.278  1.00 13.88           C  
ATOM   4531  C   GLU A 290     -29.961  65.178  -4.042  1.00 13.88           C  
ATOM   4532  O   GLU A 290     -29.520  64.175  -3.482  1.00 13.88           O  
ATOM   4533  CB  GLU A 290     -30.016  65.295  -6.527  1.00 13.88           C  
ATOM   4534  CG  GLU A 290     -30.675  64.852  -7.814  1.00 13.88           C  
ATOM   4535  CD  GLU A 290     -29.982  65.381  -9.023  1.00 13.88           C  
ATOM   4536  OE1 GLU A 290     -29.791  66.585  -9.080  1.00 13.88           O  
ATOM   4537  OE2 GLU A 290     -29.632  64.612  -9.886  1.00 13.88           O  
ATOM   4538  H   GLU A 290     -32.059  66.692  -5.974  1.00 13.88           H  
ATOM   4539  HA  GLU A 290     -31.238  64.034  -5.311  1.00 13.88           H  
ATOM   4540 1HB  GLU A 290     -29.772  66.355  -6.604  1.00 13.88           H  
ATOM   4541 2HB  GLU A 290     -29.086  64.749  -6.434  1.00 13.88           H  
ATOM   4542 1HG  GLU A 290     -30.668  63.763  -7.853  1.00 13.88           H  
ATOM   4543 2HG  GLU A 290     -31.713  65.179  -7.812  1.00 13.88           H  
ATOM   4544  N   LYS A 291     -29.738  66.400  -3.562  1.00 13.65           N  
ATOM   4545  CA  LYS A 291     -28.911  66.561  -2.374  1.00 13.65           C  
ATOM   4546  C   LYS A 291     -29.577  65.883  -1.186  1.00 13.65           C  
ATOM   4547  O   LYS A 291     -28.905  65.265  -0.348  1.00 13.65           O  
ATOM   4548  CB  LYS A 291     -28.640  68.041  -2.096  1.00 13.65           C  
ATOM   4549  CG  LYS A 291     -27.686  68.671  -3.100  1.00 13.65           C  
ATOM   4550  CD  LYS A 291     -27.435  70.146  -2.837  1.00 13.65           C  
ATOM   4551  CE  LYS A 291     -26.452  70.663  -3.857  1.00 13.65           C  
ATOM   4552  NZ  LYS A 291     -26.125  72.090  -3.716  1.00 13.65           N  
ATOM   4553  H   LYS A 291     -30.111  67.217  -4.045  1.00 13.65           H  
ATOM   4554  HA  LYS A 291     -27.955  66.068  -2.549  1.00 13.65           H  
ATOM   4555 1HB  LYS A 291     -29.582  68.592  -2.137  1.00 13.65           H  
ATOM   4556 2HB  LYS A 291     -28.227  68.161  -1.096  1.00 13.65           H  
ATOM   4557 1HG  LYS A 291     -26.736  68.139  -3.086  1.00 13.65           H  
ATOM   4558 2HG  LYS A 291     -28.114  68.573  -4.090  1.00 13.65           H  
ATOM   4559 1HD  LYS A 291     -28.373  70.695  -2.935  1.00 13.65           H  
ATOM   4560 2HD  LYS A 291     -27.039  70.292  -1.835  1.00 13.65           H  
ATOM   4561 1HE  LYS A 291     -25.538  70.085  -3.769  1.00 13.65           H  
ATOM   4562 2HE  LYS A 291     -26.871  70.515  -4.840  1.00 13.65           H  
ATOM   4563 1HZ  LYS A 291     -25.440  72.300  -4.475  1.00 13.65           H  
ATOM   4564 2HZ  LYS A 291     -26.955  72.653  -3.829  1.00 13.65           H  
ATOM   4565 3HZ  LYS A 291     -25.711  72.272  -2.820  1.00 13.65           H  
ATOM   4566  N   THR A 292     -30.907  65.970  -1.122  1.00 13.44           N  
ATOM   4567  CA  THR A 292     -31.660  65.350  -0.052  1.00 13.44           C  
ATOM   4568  C   THR A 292     -31.548  63.827  -0.126  1.00 13.44           C  
ATOM   4569  O   THR A 292     -31.273  63.172   0.883  1.00 13.44           O  
ATOM   4570  CB  THR A 292     -33.140  65.768  -0.119  1.00 13.44           C  
ATOM   4571  OG1 THR A 292     -33.242  67.197   0.016  1.00 13.44           O  
ATOM   4572  CG2 THR A 292     -33.912  65.094   0.983  1.00 13.44           C  
ATOM   4573  H   THR A 292     -31.419  66.510  -1.823  1.00 13.44           H  
ATOM   4574  HA  THR A 292     -31.247  65.679   0.900  1.00 13.44           H  
ATOM   4575  HB  THR A 292     -33.560  65.474  -1.073  1.00 13.44           H  
ATOM   4576  HG1 THR A 292     -32.869  67.614  -0.798  1.00 13.44           H  
ATOM   4577 1HG2 THR A 292     -34.957  65.389   0.926  1.00 13.44           H  
ATOM   4578 2HG2 THR A 292     -33.829  64.018   0.858  1.00 13.44           H  
ATOM   4579 3HG2 THR A 292     -33.503  65.383   1.948  1.00 13.44           H  
ATOM   4580  N   GLU A 293     -31.714  63.259  -1.328  1.00 13.29           N  
ATOM   4581  CA  GLU A 293     -31.637  61.807  -1.495  1.00 13.29           C  
ATOM   4582  C   GLU A 293     -30.246  61.274  -1.144  1.00 13.29           C  
ATOM   4583  O   GLU A 293     -30.107  60.221  -0.510  1.00 13.29           O  
ATOM   4584  CB  GLU A 293     -31.989  61.415  -2.936  1.00 13.29           C  
ATOM   4585  CG  GLU A 293     -33.459  61.619  -3.312  1.00 13.29           C  
ATOM   4586  CD  GLU A 293     -33.760  61.285  -4.757  1.00 13.29           C  
ATOM   4587  OE1 GLU A 293     -32.862  60.921  -5.476  1.00 13.29           O  
ATOM   4588  OE2 GLU A 293     -34.903  61.426  -5.152  1.00 13.29           O  
ATOM   4589  H   GLU A 293     -31.936  63.854  -2.129  1.00 13.29           H  
ATOM   4590  HA  GLU A 293     -32.359  61.346  -0.821  1.00 13.29           H  
ATOM   4591 1HB  GLU A 293     -31.386  62.012  -3.624  1.00 13.29           H  
ATOM   4592 2HB  GLU A 293     -31.734  60.368  -3.103  1.00 13.29           H  
ATOM   4593 1HG  GLU A 293     -34.076  60.991  -2.671  1.00 13.29           H  
ATOM   4594 2HG  GLU A 293     -33.731  62.655  -3.121  1.00 13.29           H  
ATOM   4595  N   ILE A 294     -29.207  62.017  -1.525  1.00 13.20           N  
ATOM   4596  CA  ILE A 294     -27.834  61.625  -1.235  1.00 13.20           C  
ATOM   4597  C   ILE A 294     -27.572  61.688   0.267  1.00 13.20           C  
ATOM   4598  O   ILE A 294     -26.997  60.757   0.851  1.00 13.20           O  
ATOM   4599  CB  ILE A 294     -26.846  62.519  -2.001  1.00 13.20           C  
ATOM   4600  CG1 ILE A 294     -26.980  62.240  -3.500  1.00 13.20           C  
ATOM   4601  CG2 ILE A 294     -25.420  62.250  -1.533  1.00 13.20           C  
ATOM   4602  CD1 ILE A 294     -26.303  63.256  -4.382  1.00 13.20           C  
ATOM   4603  H   ILE A 294     -29.375  62.868  -2.065  1.00 13.20           H  
ATOM   4604  HA  ILE A 294     -27.689  60.599  -1.566  1.00 13.20           H  
ATOM   4605  HB  ILE A 294     -27.102  63.568  -1.833  1.00 13.20           H  
ATOM   4606 1HG1 ILE A 294     -26.548  61.273  -3.694  1.00 13.20           H  
ATOM   4607 2HG1 ILE A 294     -28.037  62.202  -3.759  1.00 13.20           H  
ATOM   4608 1HG2 ILE A 294     -24.731  62.889  -2.084  1.00 13.20           H  
ATOM   4609 2HG2 ILE A 294     -25.342  62.466  -0.467  1.00 13.20           H  
ATOM   4610 3HG2 ILE A 294     -25.168  61.203  -1.713  1.00 13.20           H  
ATOM   4611 1HD1 ILE A 294     -26.442  62.983  -5.427  1.00 13.20           H  
ATOM   4612 2HD1 ILE A 294     -26.751  64.235  -4.202  1.00 13.20           H  
ATOM   4613 3HD1 ILE A 294     -25.239  63.293  -4.154  1.00 13.20           H  
ATOM   4614  N   THR A 295     -28.020  62.775   0.901  1.00 13.16           N  
ATOM   4615  CA  THR A 295     -27.843  62.953   2.328  1.00 13.16           C  
ATOM   4616  C   THR A 295     -28.539  61.838   3.096  1.00 13.16           C  
ATOM   4617  O   THR A 295     -27.946  61.229   3.994  1.00 13.16           O  
ATOM   4618  CB  THR A 295     -28.416  64.309   2.776  1.00 13.16           C  
ATOM   4619  OG1 THR A 295     -27.716  65.368   2.104  1.00 13.16           O  
ATOM   4620  CG2 THR A 295     -28.276  64.474   4.280  1.00 13.16           C  
ATOM   4621  H   THR A 295     -28.480  63.521   0.377  1.00 13.16           H  
ATOM   4622  HA  THR A 295     -26.779  62.920   2.557  1.00 13.16           H  
ATOM   4623  HB  THR A 295     -29.472  64.361   2.505  1.00 13.16           H  
ATOM   4624  HG1 THR A 295     -27.947  65.334   1.145  1.00 13.16           H  
ATOM   4625 1HG2 THR A 295     -28.690  65.435   4.578  1.00 13.16           H  
ATOM   4626 2HG2 THR A 295     -28.818  63.671   4.784  1.00 13.16           H  
ATOM   4627 3HG2 THR A 295     -27.224  64.429   4.554  1.00 13.16           H  
ATOM   4628  N   ARG A 296     -29.792  61.543   2.731  1.00 13.15           N  
ATOM   4629  CA  ARG A 296     -30.551  60.497   3.401  1.00 13.15           C  
ATOM   4630  C   ARG A 296     -29.946  59.117   3.178  1.00 13.15           C  
ATOM   4631  O   ARG A 296     -29.890  58.307   4.107  1.00 13.15           O  
ATOM   4632  CB  ARG A 296     -31.993  60.500   2.932  1.00 13.15           C  
ATOM   4633  CG  ARG A 296     -32.824  61.678   3.417  1.00 13.15           C  
ATOM   4634  CD  ARG A 296     -34.192  61.648   2.851  1.00 13.15           C  
ATOM   4635  NE  ARG A 296     -34.999  62.765   3.319  1.00 13.15           N  
ATOM   4636  CZ  ARG A 296     -36.211  63.093   2.830  1.00 13.15           C  
ATOM   4637  NH1 ARG A 296     -36.743  62.385   1.859  1.00 13.15           N  
ATOM   4638  NH2 ARG A 296     -36.866  64.130   3.323  1.00 13.15           N  
ATOM   4639  H   ARG A 296     -30.238  62.077   1.984  1.00 13.15           H  
ATOM   4640  HA  ARG A 296     -30.546  60.711   4.468  1.00 13.15           H  
ATOM   4641 1HB  ARG A 296     -32.009  60.522   1.840  1.00 13.15           H  
ATOM   4642 2HB  ARG A 296     -32.486  59.583   3.250  1.00 13.15           H  
ATOM   4643 1HG  ARG A 296     -32.900  61.645   4.503  1.00 13.15           H  
ATOM   4644 2HG  ARG A 296     -32.346  62.610   3.117  1.00 13.15           H  
ATOM   4645 1HD  ARG A 296     -34.131  61.699   1.764  1.00 13.15           H  
ATOM   4646 2HD  ARG A 296     -34.686  60.724   3.144  1.00 13.15           H  
ATOM   4647  HE  ARG A 296     -34.623  63.335   4.065  1.00 13.15           H  
ATOM   4648 1HH1 ARG A 296     -36.244  61.593   1.480  1.00 13.15           H  
ATOM   4649 2HH1 ARG A 296     -37.651  62.633   1.492  1.00 13.15           H  
ATOM   4650 1HH2 ARG A 296     -36.458  64.676   4.069  1.00 13.15           H  
ATOM   4651 2HH2 ARG A 296     -37.773  64.375   2.955  1.00 13.15           H  
ATOM   4652  N   THR A 297     -29.442  58.855   1.968  1.00 13.16           N  
ATOM   4653  CA  THR A 297     -28.827  57.569   1.675  1.00 13.16           C  
ATOM   4654  C   THR A 297     -27.600  57.372   2.556  1.00 13.16           C  
ATOM   4655  O   THR A 297     -27.407  56.304   3.140  1.00 13.16           O  
ATOM   4656  CB  THR A 297     -28.411  57.467   0.192  1.00 13.16           C  
ATOM   4657  OG1 THR A 297     -29.573  57.587  -0.649  1.00 13.16           O  
ATOM   4658  CG2 THR A 297     -27.723  56.137  -0.082  1.00 13.16           C  
ATOM   4659  H   THR A 297     -29.520  59.536   1.213  1.00 13.16           H  
ATOM   4660  HA  THR A 297     -29.542  56.779   1.898  1.00 13.16           H  
ATOM   4661  HB  THR A 297     -27.722  58.281  -0.043  1.00 13.16           H  
ATOM   4662  HG1 THR A 297     -29.955  58.485  -0.539  1.00 13.16           H  
ATOM   4663 1HG2 THR A 297     -27.430  56.096  -1.122  1.00 13.16           H  
ATOM   4664 2HG2 THR A 297     -26.835  56.051   0.544  1.00 13.16           H  
ATOM   4665 3HG2 THR A 297     -28.402  55.315   0.137  1.00 13.16           H  
ATOM   4666  N   SER A 298     -26.774  58.417   2.662  1.00 13.17           N  
ATOM   4667  CA  SER A 298     -25.571  58.360   3.476  1.00 13.17           C  
ATOM   4668  C   SER A 298     -25.911  58.235   4.966  1.00 13.17           C  
ATOM   4669  O   SER A 298     -25.341  57.408   5.680  1.00 13.17           O  
ATOM   4670  CB  SER A 298     -24.757  59.615   3.245  1.00 13.17           C  
ATOM   4671  OG  SER A 298     -24.312  59.684   1.917  1.00 13.17           O  
ATOM   4672  H   SER A 298     -26.977  59.272   2.142  1.00 13.17           H  
ATOM   4673  HA  SER A 298     -24.989  57.490   3.175  1.00 13.17           H  
ATOM   4674 1HB  SER A 298     -25.369  60.490   3.470  1.00 13.17           H  
ATOM   4675 2HB  SER A 298     -23.905  59.627   3.921  1.00 13.17           H  
ATOM   4676  HG  SER A 298     -25.121  59.817   1.383  1.00 13.17           H  
ATOM   4677  N   THR A 299     -26.903  59.004   5.418  1.00 13.14           N  
ATOM   4678  CA  THR A 299     -27.325  59.019   6.813  1.00 13.14           C  
ATOM   4679  C   THR A 299     -27.823  57.642   7.226  1.00 13.14           C  
ATOM   4680  O   THR A 299     -27.519  57.149   8.314  1.00 13.14           O  
ATOM   4681  CB  THR A 299     -28.437  60.063   7.031  1.00 13.14           C  
ATOM   4682  OG1 THR A 299     -27.942  61.367   6.682  1.00 13.14           O  
ATOM   4683  CG2 THR A 299     -28.888  60.064   8.480  1.00 13.14           C  
ATOM   4684  H   THR A 299     -27.354  59.657   4.780  1.00 13.14           H  
ATOM   4685  HA  THR A 299     -26.470  59.278   7.436  1.00 13.14           H  
ATOM   4686  HB  THR A 299     -29.283  59.824   6.392  1.00 13.14           H  
ATOM   4687  HG1 THR A 299     -27.732  61.367   5.722  1.00 13.14           H  
ATOM   4688 1HG2 THR A 299     -29.673  60.806   8.613  1.00 13.14           H  
ATOM   4689 2HG2 THR A 299     -29.271  59.076   8.739  1.00 13.14           H  
ATOM   4690 3HG2 THR A 299     -28.045  60.307   9.124  1.00 13.14           H  
ATOM   4691  N   GLY A 300     -28.581  57.021   6.330  1.00 13.06           N  
ATOM   4692  CA  GLY A 300     -29.166  55.710   6.515  1.00 13.06           C  
ATOM   4693  C   GLY A 300     -28.243  54.577   6.063  1.00 13.06           C  
ATOM   4694  O   GLY A 300     -28.692  53.434   5.897  1.00 13.06           O  
ATOM   4695  H   GLY A 300     -28.801  57.501   5.460  1.00 13.06           H  
ATOM   4696 1HA  GLY A 300     -29.423  55.579   7.564  1.00 13.06           H  
ATOM   4697 2HA  GLY A 300     -30.097  55.661   5.953  1.00 13.06           H  
ATOM   4698  N   ASN A 301     -26.956  54.857   5.817  1.00 12.91           N  
ATOM   4699  CA  ASN A 301     -26.103  53.785   5.341  1.00 12.91           C  
ATOM   4700  C   ASN A 301     -25.756  52.870   6.478  1.00 12.91           C  
ATOM   4701  O   ASN A 301     -24.674  52.934   7.071  1.00 12.91           O  
ATOM   4702  CB  ASN A 301     -24.835  54.299   4.705  1.00 12.91           C  
ATOM   4703  CG  ASN A 301     -24.024  53.174   4.082  1.00 12.91           C  
ATOM   4704  OD1 ASN A 301     -24.120  51.988   4.475  1.00 12.91           O  
ATOM   4705  ND2 ASN A 301     -23.212  53.524   3.106  1.00 12.91           N  
ATOM   4706  H   ASN A 301     -26.569  55.792   5.936  1.00 12.91           H  
ATOM   4707  HA  ASN A 301     -26.653  53.204   4.600  1.00 12.91           H  
ATOM   4708 1HB  ASN A 301     -25.086  55.031   3.934  1.00 12.91           H  
ATOM   4709 2HB  ASN A 301     -24.232  54.810   5.458  1.00 12.91           H  
ATOM   4710 1HD2 ASN A 301     -22.646  52.835   2.651  1.00 12.91           H  
ATOM   4711 2HD2 ASN A 301     -23.161  54.481   2.820  1.00 12.91           H  
ATOM   4712  N   TYR A 302     -26.633  51.913   6.690  1.00 12.65           N  
ATOM   4713  CA  TYR A 302     -26.548  51.011   7.815  1.00 12.65           C  
ATOM   4714  C   TYR A 302     -25.430  49.994   7.713  1.00 12.65           C  
ATOM   4715  O   TYR A 302     -25.268  49.164   8.603  1.00 12.65           O  
ATOM   4716  CB  TYR A 302     -27.898  50.368   8.069  1.00 12.65           C  
ATOM   4717  CG  TYR A 302     -28.867  51.393   8.608  1.00 12.65           C  
ATOM   4718  CD1 TYR A 302     -28.367  52.581   9.138  1.00 12.65           C  
ATOM   4719  CD2 TYR A 302     -30.226  51.166   8.589  1.00 12.65           C  
ATOM   4720  CE1 TYR A 302     -29.222  53.530   9.641  1.00 12.65           C  
ATOM   4721  CE2 TYR A 302     -31.088  52.121   9.097  1.00 12.65           C  
ATOM   4722  CZ  TYR A 302     -30.590  53.298   9.621  1.00 12.65           C  
ATOM   4723  OH  TYR A 302     -31.455  54.244  10.130  1.00 12.65           O  
ATOM   4724  H   TYR A 302     -27.473  51.939   6.114  1.00 12.65           H  
ATOM   4725  HA  TYR A 302     -26.338  51.614   8.693  1.00 12.65           H  
ATOM   4726 1HB  TYR A 302     -28.300  49.958   7.141  1.00 12.65           H  
ATOM   4727 2HB  TYR A 302     -27.800  49.560   8.791  1.00 12.65           H  
ATOM   4728  HD1 TYR A 302     -27.294  52.764   9.157  1.00 12.65           H  
ATOM   4729  HD2 TYR A 302     -30.619  50.238   8.175  1.00 12.65           H  
ATOM   4730  HE1 TYR A 302     -28.822  54.458  10.052  1.00 12.65           H  
ATOM   4731  HE2 TYR A 302     -32.164  51.942   9.083  1.00 12.65           H  
ATOM   4732  HH  TYR A 302     -32.359  53.926  10.054  1.00 12.65           H  
ATOM   4733  N   GLY A 303     -24.597  50.078   6.666  1.00 12.27           N  
ATOM   4734  CA  GLY A 303     -23.408  49.238   6.570  1.00 12.27           C  
ATOM   4735  C   GLY A 303     -22.509  49.538   7.774  1.00 12.27           C  
ATOM   4736  O   GLY A 303     -21.727  48.694   8.220  1.00 12.27           O  
ATOM   4737  H   GLY A 303     -24.743  50.783   5.942  1.00 12.27           H  
ATOM   4738 1HA  GLY A 303     -23.688  48.188   6.556  1.00 12.27           H  
ATOM   4739 2HA  GLY A 303     -22.879  49.459   5.644  1.00 12.27           H  
ATOM   4740  N   MET A 304     -22.669  50.752   8.328  1.00 11.75           N  
ATOM   4741  CA  MET A 304     -21.948  51.242   9.497  1.00 11.75           C  
ATOM   4742  C   MET A 304     -22.199  50.339  10.719  1.00 11.75           C  
ATOM   4743  O   MET A 304     -21.416  50.342  11.671  1.00 11.75           O  
ATOM   4744  CB  MET A 304     -22.387  52.686   9.797  1.00 11.75           C  
ATOM   4745  CG  MET A 304     -23.792  52.810  10.377  1.00 11.75           C  
ATOM   4746  SD  MET A 304     -24.322  54.509  10.760  1.00 11.75           S  
ATOM   4747  CE  MET A 304     -24.896  55.151   9.180  1.00 11.75           C  
ATOM   4748  H   MET A 304     -23.339  51.391   7.894  1.00 11.75           H  
ATOM   4749  HA  MET A 304     -20.881  51.228   9.279  1.00 11.75           H  
ATOM   4750 1HB  MET A 304     -21.692  53.143  10.496  1.00 11.75           H  
ATOM   4751 2HB  MET A 304     -22.365  53.268   8.873  1.00 11.75           H  
ATOM   4752 1HG  MET A 304     -24.498  52.375   9.696  1.00 11.75           H  
ATOM   4753 2HG  MET A 304     -23.819  52.250  11.294  1.00 11.75           H  
ATOM   4754 1HE  MET A 304     -25.230  56.183   9.300  1.00 11.75           H  
ATOM   4755 2HE  MET A 304     -24.087  55.117   8.449  1.00 11.75           H  
ATOM   4756 3HE  MET A 304     -25.728  54.554   8.828  1.00 11.75           H  
ATOM   4757  N   PHE A 305     -23.314  49.592  10.701  1.00 11.05           N  
ATOM   4758  CA  PHE A 305     -23.714  48.713  11.783  1.00 11.05           C  
ATOM   4759  C   PHE A 305     -23.565  47.237  11.424  1.00 11.05           C  
ATOM   4760  O   PHE A 305     -24.186  46.388  12.071  1.00 11.05           O  
ATOM   4761  CB  PHE A 305     -25.181  48.935  12.151  1.00 11.05           C  
ATOM   4762  CG  PHE A 305     -25.522  50.310  12.609  1.00 11.05           C  
ATOM   4763  CD1 PHE A 305     -26.480  51.061  11.937  1.00 11.05           C  
ATOM   4764  CD2 PHE A 305     -24.886  50.868  13.702  1.00 11.05           C  
ATOM   4765  CE1 PHE A 305     -26.796  52.334  12.364  1.00 11.05           C  
ATOM   4766  CE2 PHE A 305     -25.197  52.142  14.124  1.00 11.05           C  
ATOM   4767  CZ  PHE A 305     -26.157  52.874  13.454  1.00 11.05           C  
ATOM   4768  H   PHE A 305     -23.918  49.606   9.884  1.00 11.05           H  
ATOM   4769  HA  PHE A 305     -23.087  48.923  12.650  1.00 11.05           H  
ATOM   4770 1HB  PHE A 305     -25.797  48.711  11.276  1.00 11.05           H  
ATOM   4771 2HB  PHE A 305     -25.465  48.236  12.933  1.00 11.05           H  
ATOM   4772  HD1 PHE A 305     -26.982  50.628  11.073  1.00 11.05           H  
ATOM   4773  HD2 PHE A 305     -24.127  50.287  14.229  1.00 11.05           H  
ATOM   4774  HE1 PHE A 305     -27.546  52.914  11.843  1.00 11.05           H  
ATOM   4775  HE2 PHE A 305     -24.687  52.571  14.986  1.00 11.05           H  
ATOM   4776  HZ  PHE A 305     -26.406  53.881  13.786  1.00 11.05           H  
ATOM   4777  N   LYS A 306     -22.724  46.905  10.434  1.00 10.20           N  
ATOM   4778  CA  LYS A 306     -22.571  45.498  10.052  1.00 10.20           C  
ATOM   4779  C   LYS A 306     -21.138  44.923  10.104  1.00 10.20           C  
ATOM   4780  O   LYS A 306     -20.486  44.795   9.061  1.00 10.20           O  
ATOM   4781  CB  LYS A 306     -23.105  45.290   8.634  1.00 10.20           C  
ATOM   4782  CG  LYS A 306     -24.589  45.565   8.467  1.00 10.20           C  
ATOM   4783  CD  LYS A 306     -25.044  45.303   7.032  1.00 10.20           C  
ATOM   4784  CE  LYS A 306     -26.521  45.622   6.847  1.00 10.20           C  
ATOM   4785  NZ  LYS A 306     -26.980  45.354   5.447  1.00 10.20           N  
ATOM   4786  H   LYS A 306     -22.238  47.629   9.900  1.00 10.20           H  
ATOM   4787  HA  LYS A 306     -23.186  44.900  10.720  1.00 10.20           H  
ATOM   4788 1HB  LYS A 306     -22.570  45.953   7.950  1.00 10.20           H  
ATOM   4789 2HB  LYS A 306     -22.912  44.264   8.319  1.00 10.20           H  
ATOM   4790 1HG  LYS A 306     -25.156  44.935   9.153  1.00 10.20           H  
ATOM   4791 2HG  LYS A 306     -24.790  46.607   8.712  1.00 10.20           H  
ATOM   4792 1HD  LYS A 306     -24.461  45.915   6.346  1.00 10.20           H  
ATOM   4793 2HD  LYS A 306     -24.875  44.257   6.784  1.00 10.20           H  
ATOM   4794 1HE  LYS A 306     -27.105  45.013   7.534  1.00 10.20           H  
ATOM   4795 2HE  LYS A 306     -26.687  46.678   7.080  1.00 10.20           H  
ATOM   4796 1HZ  LYS A 306     -27.962  45.578   5.364  1.00 10.20           H  
ATOM   4797 2HZ  LYS A 306     -26.449  45.925   4.804  1.00 10.20           H  
ATOM   4798 3HZ  LYS A 306     -26.839  44.379   5.225  1.00 10.20           H  
ATOM   4799  N   PRO A 307     -20.612  44.587  11.305  1.00  9.26           N  
ATOM   4800  CA  PRO A 307     -19.322  43.954  11.508  1.00  9.26           C  
ATOM   4801  C   PRO A 307     -19.332  42.619  10.782  1.00  9.26           C  
ATOM   4802  O   PRO A 307     -20.377  41.980  10.673  1.00  9.26           O  
ATOM   4803  CB  PRO A 307     -19.272  43.738  13.027  1.00  9.26           C  
ATOM   4804  CG  PRO A 307     -20.190  44.783  13.589  1.00  9.26           C  
ATOM   4805  CD  PRO A 307     -21.299  44.919  12.567  1.00  9.26           C  
ATOM   4806  HA  PRO A 307     -18.517  44.602  11.149  1.00  9.26           H  
ATOM   4807 1HB  PRO A 307     -19.585  42.711  13.267  1.00  9.26           H  
ATOM   4808 2HB  PRO A 307     -18.235  43.843  13.383  1.00  9.26           H  
ATOM   4809 1HG  PRO A 307     -20.564  44.467  14.574  1.00  9.26           H  
ATOM   4810 2HG  PRO A 307     -19.645  45.726  13.744  1.00  9.26           H  
ATOM   4811 1HD  PRO A 307     -22.132  44.226  12.766  1.00  9.26           H  
ATOM   4812 2HD  PRO A 307     -21.596  45.945  12.601  1.00  9.26           H  
ATOM   4813  N   GLN A 308     -18.175  42.199  10.303  1.00  8.30           N  
ATOM   4814  CA  GLN A 308     -18.072  40.926   9.606  1.00  8.30           C  
ATOM   4815  C   GLN A 308     -17.580  39.863  10.573  1.00  8.30           C  
ATOM   4816  O   GLN A 308     -16.994  40.196  11.601  1.00  8.30           O  
ATOM   4817  CB  GLN A 308     -17.160  41.084   8.396  1.00  8.30           C  
ATOM   4818  CG  GLN A 308     -17.674  42.155   7.420  1.00  8.30           C  
ATOM   4819  CD  GLN A 308     -19.027  41.788   6.805  1.00  8.30           C  
ATOM   4820  OE1 GLN A 308     -19.130  40.763   6.117  1.00  8.30           O  
ATOM   4821  NE2 GLN A 308     -20.065  42.600   7.049  1.00  8.30           N  
ATOM   4822  H   GLN A 308     -17.350  42.769  10.415  1.00  8.30           H  
ATOM   4823  HA  GLN A 308     -19.062  40.633   9.258  1.00  8.30           H  
ATOM   4824 1HB  GLN A 308     -16.155  41.359   8.720  1.00  8.30           H  
ATOM   4825 2HB  GLN A 308     -17.087  40.136   7.864  1.00  8.30           H  
ATOM   4826 1HG  GLN A 308     -17.797  43.096   7.960  1.00  8.30           H  
ATOM   4827 2HG  GLN A 308     -16.951  42.281   6.613  1.00  8.30           H  
ATOM   4828 1HE2 GLN A 308     -20.962  42.386   6.670  1.00  8.30           H  
ATOM   4829 2HE2 GLN A 308     -19.967  43.439   7.632  1.00  8.30           H  
ATOM   4830  N   ILE A 309     -17.810  38.594  10.248  1.00  7.38           N  
ATOM   4831  CA  ILE A 309     -17.386  37.505  11.124  1.00  7.38           C  
ATOM   4832  C   ILE A 309     -15.961  37.010  10.834  1.00  7.38           C  
ATOM   4833  O   ILE A 309     -15.673  36.611   9.706  1.00  7.38           O  
ATOM   4834  CB  ILE A 309     -18.346  36.316  10.998  1.00  7.38           C  
ATOM   4835  CG1 ILE A 309     -19.750  36.771  11.319  1.00  7.38           C  
ATOM   4836  CG2 ILE A 309     -17.924  35.220  11.937  1.00  7.38           C  
ATOM   4837  CD1 ILE A 309     -19.872  37.346  12.711  1.00  7.38           C  
ATOM   4838  H   ILE A 309     -18.299  38.386   9.388  1.00  7.38           H  
ATOM   4839  HA  ILE A 309     -17.482  37.857  12.139  1.00  7.38           H  
ATOM   4840  HB  ILE A 309     -18.339  35.946   9.976  1.00  7.38           H  
ATOM   4841 1HG1 ILE A 309     -20.050  37.533  10.601  1.00  7.38           H  
ATOM   4842 2HG1 ILE A 309     -20.430  35.921  11.231  1.00  7.38           H  
ATOM   4843 1HG2 ILE A 309     -18.603  34.378  11.859  1.00  7.38           H  
ATOM   4844 2HG2 ILE A 309     -16.914  34.892  11.695  1.00  7.38           H  
ATOM   4845 3HG2 ILE A 309     -17.949  35.607  12.939  1.00  7.38           H  
ATOM   4846 1HD1 ILE A 309     -20.902  37.658  12.887  1.00  7.38           H  
ATOM   4847 2HD1 ILE A 309     -19.593  36.588  13.446  1.00  7.38           H  
ATOM   4848 3HD1 ILE A 309     -19.212  38.208  12.811  1.00  7.38           H  
ATOM   4849  N   PRO A 310     -15.031  37.073  11.806  1.00  6.53           N  
ATOM   4850  CA  PRO A 310     -13.664  36.602  11.692  1.00  6.53           C  
ATOM   4851  C   PRO A 310     -13.588  35.130  11.328  1.00  6.53           C  
ATOM   4852  O   PRO A 310     -14.317  34.300  11.886  1.00  6.53           O  
ATOM   4853  CB  PRO A 310     -13.123  36.822  13.107  1.00  6.53           C  
ATOM   4854  CG  PRO A 310     -13.956  37.935  13.668  1.00  6.53           C  
ATOM   4855  CD  PRO A 310     -15.321  37.735  13.101  1.00  6.53           C  
ATOM   4856  HA  PRO A 310     -13.123  37.223  10.960  1.00  6.53           H  
ATOM   4857 1HB  PRO A 310     -13.198  35.899  13.703  1.00  6.53           H  
ATOM   4858 2HB  PRO A 310     -12.054  37.080  13.075  1.00  6.53           H  
ATOM   4859 1HG  PRO A 310     -13.922  37.904  14.774  1.00  6.53           H  
ATOM   4860 2HG  PRO A 310     -13.524  38.897  13.373  1.00  6.53           H  
ATOM   4861 1HD  PRO A 310     -15.935  37.108  13.743  1.00  6.53           H  
ATOM   4862 2HD  PRO A 310     -15.728  38.735  12.969  1.00  6.53           H  
ATOM   4863  N   ASN A 311     -12.642  34.763  10.478  1.00  5.79           N  
ATOM   4864  CA  ASN A 311     -12.501  33.357  10.144  1.00  5.79           C  
ATOM   4865  C   ASN A 311     -11.625  32.696  11.174  1.00  5.79           C  
ATOM   4866  O   ASN A 311     -10.434  32.491  10.969  1.00  5.79           O  
ATOM   4867  CB  ASN A 311     -11.946  33.140   8.751  1.00  5.79           C  
ATOM   4868  CG  ASN A 311     -11.961  31.670   8.341  1.00  5.79           C  
ATOM   4869  OD1 ASN A 311     -12.036  30.769   9.192  1.00  5.79           O  
ATOM   4870  ND2 ASN A 311     -11.900  31.438   7.066  1.00  5.79           N  
ATOM   4871  H   ASN A 311     -12.042  35.452  10.049  1.00  5.79           H  
ATOM   4872  HA  ASN A 311     -13.480  32.884  10.194  1.00  5.79           H  
ATOM   4873 1HB  ASN A 311     -12.520  33.723   8.028  1.00  5.79           H  
ATOM   4874 2HB  ASN A 311     -10.916  33.489   8.715  1.00  5.79           H  
ATOM   4875 1HD2 ASN A 311     -11.890  30.503   6.722  1.00  5.79           H  
ATOM   4876 2HD2 ASN A 311     -11.849  32.213   6.438  1.00  5.79           H  
ATOM   4877  N   VAL A 312     -12.241  32.341  12.286  1.00  5.17           N  
ATOM   4878  CA  VAL A 312     -11.501  31.747  13.384  1.00  5.17           C  
ATOM   4879  C   VAL A 312     -10.880  30.428  12.946  1.00  5.17           C  
ATOM   4880  O   VAL A 312      -9.713  30.161  13.225  1.00  5.17           O  
ATOM   4881  CB  VAL A 312     -12.439  31.515  14.574  1.00  5.17           C  
ATOM   4882  CG1 VAL A 312     -11.731  30.717  15.654  1.00  5.17           C  
ATOM   4883  CG2 VAL A 312     -12.897  32.862  15.091  1.00  5.17           C  
ATOM   4884  H   VAL A 312     -13.228  32.585  12.369  1.00  5.17           H  
ATOM   4885  HA  VAL A 312     -10.708  32.433  13.683  1.00  5.17           H  
ATOM   4886  HB  VAL A 312     -13.302  30.936  14.249  1.00  5.17           H  
ATOM   4887 1HG1 VAL A 312     -12.410  30.554  16.490  1.00  5.17           H  
ATOM   4888 2HG1 VAL A 312     -11.417  29.754  15.249  1.00  5.17           H  
ATOM   4889 3HG1 VAL A 312     -10.857  31.270  16.000  1.00  5.17           H  
ATOM   4890 1HG2 VAL A 312     -13.575  32.732  15.933  1.00  5.17           H  
ATOM   4891 2HG2 VAL A 312     -12.030  33.439  15.414  1.00  5.17           H  
ATOM   4892 3HG2 VAL A 312     -13.409  33.403  14.295  1.00  5.17           H  
ATOM   4893  N   ASN A 313     -11.690  29.606  12.278  1.00  4.64           N  
ATOM   4894  CA  ASN A 313     -11.271  28.327  11.714  1.00  4.64           C  
ATOM   4895  C   ASN A 313     -12.378  27.691  10.881  1.00  4.64           C  
ATOM   4896  O   ASN A 313     -13.075  26.812  11.384  1.00  4.64           O  
ATOM   4897  CB  ASN A 313     -10.824  27.359  12.813  1.00  4.64           C  
ATOM   4898  CG  ASN A 313     -10.295  26.030  12.290  1.00  4.64           C  
ATOM   4899  OD1 ASN A 313     -10.699  25.552  11.228  1.00  4.64           O  
ATOM   4900  ND2 ASN A 313      -9.392  25.430  13.032  1.00  4.64           N  
ATOM   4901  H   ASN A 313     -12.634  29.913  12.112  1.00  4.64           H  
ATOM   4902  HA  ASN A 313     -10.428  28.509  11.043  1.00  4.64           H  
ATOM   4903 1HB  ASN A 313     -10.035  27.798  13.412  1.00  4.64           H  
ATOM   4904 2HB  ASN A 313     -11.663  27.162  13.478  1.00  4.64           H  
ATOM   4905 1HD2 ASN A 313      -9.001  24.556  12.742  1.00  4.64           H  
ATOM   4906 2HD2 ASN A 313      -9.082  25.858  13.882  1.00  4.64           H  
ATOM   4907  N   ARG A 314     -12.525  28.080   9.609  1.00  4.20           N  
ATOM   4908  CA  ARG A 314     -13.531  27.422   8.779  1.00  4.20           C  
ATOM   4909  C   ARG A 314     -13.129  25.957   8.521  1.00  4.20           C  
ATOM   4910  O   ARG A 314     -12.055  25.728   7.964  1.00  4.20           O  
ATOM   4911  CB  ARG A 314     -13.699  28.123   7.423  1.00  4.20           C  
ATOM   4912  CG  ARG A 314     -14.797  27.486   6.553  1.00  4.20           C  
ATOM   4913  CD  ARG A 314     -15.011  28.074   5.152  1.00  4.20           C  
ATOM   4914  NE  ARG A 314     -15.600  29.434   5.106  1.00  4.20           N  
ATOM   4915  CZ  ARG A 314     -16.896  29.669   5.295  1.00  4.20           C  
ATOM   4916  NH1 ARG A 314     -17.690  28.697   5.641  1.00  4.20           N  
ATOM   4917  NH2 ARG A 314     -17.360  30.882   5.126  1.00  4.20           N  
ATOM   4918  H   ARG A 314     -11.982  28.859   9.246  1.00  4.20           H  
ATOM   4919  HA  ARG A 314     -14.475  27.498   9.283  1.00  4.20           H  
ATOM   4920 1HB  ARG A 314     -13.948  29.167   7.570  1.00  4.20           H  
ATOM   4921 2HB  ARG A 314     -12.763  28.082   6.872  1.00  4.20           H  
ATOM   4922 1HG  ARG A 314     -14.540  26.449   6.414  1.00  4.20           H  
ATOM   4923 2HG  ARG A 314     -15.744  27.526   7.080  1.00  4.20           H  
ATOM   4924 1HD  ARG A 314     -14.053  28.106   4.635  1.00  4.20           H  
ATOM   4925 2HD  ARG A 314     -15.677  27.410   4.611  1.00  4.20           H  
ATOM   4926  HE  ARG A 314     -15.051  30.243   4.790  1.00  4.20           H  
ATOM   4927 1HH1 ARG A 314     -17.322  27.765   5.769  1.00  4.20           H  
ATOM   4928 2HH1 ARG A 314     -18.679  28.896   5.820  1.00  4.20           H  
ATOM   4929 1HH2 ARG A 314     -16.719  31.613   4.796  1.00  4.20           H  
ATOM   4930 2HH2 ARG A 314     -18.348  31.082   5.250  1.00  4.20           H  
ATOM   4931  N   PRO A 315     -13.947  24.949   8.905  1.00  3.85           N  
ATOM   4932  CA  PRO A 315     -13.730  23.529   8.690  1.00  3.85           C  
ATOM   4933  C   PRO A 315     -13.692  23.247   7.211  1.00  3.85           C  
ATOM   4934  O   PRO A 315     -14.252  24.019   6.442  1.00  3.85           O  
ATOM   4935  CB  PRO A 315     -14.955  22.865   9.327  1.00  3.85           C  
ATOM   4936  CG  PRO A 315     -15.508  23.889  10.270  1.00  3.85           C  
ATOM   4937  CD  PRO A 315     -15.204  25.220   9.630  1.00  3.85           C  
ATOM   4938  HA  PRO A 315     -12.787  23.226   9.178  1.00  3.85           H
[truncated: 30,700 more chars]
