# Supplementary material for: Pan-kinome of Legionella expanded by a bioinformatics survey
Source: Sci Rep. 2022 Dec 16;12:21782. doi: 10.1038/s41598-022-26109-x (PMC9758233; doi:10.1038/s41598-022-26109-x)
Supplement: Supplementary file 9 — Supplementary Information 9. [file 41598_2022_26109_MOESM9_ESM.zip › S15 - Data - 3D structure models of novel kinases/pdb - whole proteins - RoseTTAFold/Lmor_1975.pdb]

PFRMAT TS
TARGET KTD33663_1
AUTHOR BAKER-ROBETTA
METHOD    ROSETTA provides both ab initio and
METHOD    comparative models of protein domains.
METHOD    Comparative models are built from structures
METHOD    detected and aligned by HHSEARCH, SPARKS, and
METHOD    Raptor. Loop regions are assembled from fragments and 
METHOD    optimized to fit the aligned template structures.
METHOD    De novo models are built using the Rosetta de
METHOD    novo protocol.  The procedure is fully automated.
MODEL     1
PARENT N/A
REMARK PARENT    N/A
REMARK PARSRC    RoseTTAFold
REMARK SCORE     0.00
ATOM      1  N   MET A   1       2.275   0.510  -0.244  1.00 17.15           N  
ATOM      2  CA  MET A   1       3.331   0.936   0.665  1.00 17.15           C  
ATOM      3  C   MET A   1       4.235   1.975   0.022  1.00 17.15           C  
ATOM      4  O   MET A   1       4.704   1.802  -1.102  1.00 17.15           O  
ATOM      5  CB  MET A   1       4.167  -0.254   1.128  1.00 17.15           C  
ATOM      6  CG  MET A   1       5.265   0.122   2.117  1.00 17.15           C  
ATOM      7  SD  MET A   1       6.205  -1.277   2.712  1.00 17.15           S  
ATOM      8  CE  MET A   1       5.056  -2.046   3.840  1.00 17.15           C  
ATOM      9 1H   MET A   1       1.521   0.096   0.284  1.00 17.15           H  
ATOM     10 2H   MET A   1       1.930   1.311  -0.753  1.00 17.15           H  
ATOM     11 3H   MET A   1       2.645  -0.168  -0.893  1.00 17.15           H  
ATOM     12  HA  MET A   1       2.870   1.398   1.537  1.00 17.15           H  
ATOM     13 1HB  MET A   1       3.524  -0.996   1.597  1.00 17.15           H  
ATOM     14 2HB  MET A   1       4.643  -0.724   0.265  1.00 17.15           H  
ATOM     15 1HG  MET A   1       5.958   0.808   1.642  1.00 17.15           H  
ATOM     16 2HG  MET A   1       4.819   0.628   2.963  1.00 17.15           H  
ATOM     17 1HE  MET A   1       5.514  -2.933   4.277  1.00 17.15           H  
ATOM     18 2HE  MET A   1       4.795  -1.346   4.631  1.00 17.15           H  
ATOM     19 3HE  MET A   1       4.154  -2.334   3.300  1.00 17.15           H  
ATOM     20  N   ASP A   2       4.474   3.068   0.737  1.00 17.47           N  
ATOM     21  CA  ASP A   2       5.349   4.137   0.254  1.00 17.47           C  
ATOM     22  C   ASP A   2       6.749   3.593  -0.005  1.00 17.47           C  
ATOM     23  O   ASP A   2       7.255   2.775   0.773  1.00 17.47           O  
ATOM     24  CB  ASP A   2       5.450   5.301   1.244  1.00 17.47           C  
ATOM     25  CG  ASP A   2       6.080   6.572   0.601  1.00 17.47           C  
ATOM     26  OD1 ASP A   2       5.316   7.388   0.142  1.00 17.47           O  
ATOM     27  OD2 ASP A   2       7.301   6.734   0.564  1.00 17.47           O  
ATOM     28  H   ASP A   2       4.050   3.168   1.650  1.00 17.47           H  
ATOM     29  HA  ASP A   2       4.950   4.515  -0.689  1.00 17.47           H  
ATOM     30 1HB  ASP A   2       4.455   5.553   1.612  1.00 17.47           H  
ATOM     31 2HB  ASP A   2       6.052   5.001   2.101  1.00 17.47           H  
ATOM     32  N   GLU A   3       7.390   4.097  -1.055  1.00 17.53           N  
ATOM     33  CA  GLU A   3       8.740   3.683  -1.422  1.00 17.53           C  
ATOM     34  C   GLU A   3       9.759   3.922  -0.300  1.00 17.53           C  
ATOM     35  O   GLU A   3      10.742   3.179  -0.191  1.00 17.53           O  
ATOM     36  CB  GLU A   3       9.185   4.419  -2.689  1.00 17.53           C  
ATOM     37  CG  GLU A   3       8.447   3.990  -3.957  1.00 17.53           C  
ATOM     38  CD  GLU A   3       8.871   4.755  -5.195  1.00 17.53           C  
ATOM     39  OE1 GLU A   3       9.617   5.698  -5.068  1.00 17.53           O  
ATOM     40  OE2 GLU A   3       8.446   4.389  -6.266  1.00 17.53           O  
ATOM     41  H   GLU A   3       6.915   4.781  -1.629  1.00 17.53           H  
ATOM     42  HA  GLU A   3       8.717   2.616  -1.638  1.00 17.53           H  
ATOM     43 1HB  GLU A   3       9.033   5.492  -2.555  1.00 17.53           H  
ATOM     44 2HB  GLU A   3      10.251   4.257  -2.848  1.00 17.53           H  
ATOM     45 1HG  GLU A   3       8.624   2.927  -4.122  1.00 17.53           H  
ATOM     46 2HG  GLU A   3       7.378   4.129  -3.799  1.00 17.53           H  
ATOM     47  N   LYS A   4       9.570   4.968   0.520  1.00 17.24           N  
ATOM     48  CA  LYS A   4      10.512   5.211   1.612  1.00 17.24           C  
ATOM     49  C   LYS A   4      10.516   4.026   2.568  1.00 17.24           C  
ATOM     50  O   LYS A   4      11.569   3.447   2.844  1.00 17.24           O  
ATOM     51  CB  LYS A   4      10.196   6.512   2.350  1.00 17.24           C  
ATOM     52  CG  LYS A   4      10.347   7.759   1.488  1.00 17.24           C  
ATOM     53  CD  LYS A   4      10.099   9.045   2.274  1.00 17.24           C  
ATOM     54  CE  LYS A   4       8.640   9.166   2.702  1.00 17.24           C  
ATOM     55  NZ  LYS A   4       7.735   9.271   1.524  1.00 17.24           N  
ATOM     56  H   LYS A   4       8.747   5.578   0.419  1.00 17.24           H  
ATOM     57  HA  LYS A   4      11.513   5.299   1.190  1.00 17.24           H  
ATOM     58 1HB  LYS A   4       9.161   6.486   2.699  1.00 17.24           H  
ATOM     59 2HB  LYS A   4      10.840   6.610   3.223  1.00 17.24           H  
ATOM     60 1HG  LYS A   4      11.350   7.786   1.066  1.00 17.24           H  
ATOM     61 2HG  LYS A   4       9.629   7.706   0.666  1.00 17.24           H  
ATOM     62 1HD  LYS A   4      10.731   9.056   3.161  1.00 17.24           H  
ATOM     63 2HD  LYS A   4      10.357   9.901   1.653  1.00 17.24           H  
ATOM     64 1HE  LYS A   4       8.356   8.291   3.284  1.00 17.24           H  
ATOM     65 2HE  LYS A   4       8.522  10.057   3.317  1.00 17.24           H  
ATOM     66 1HZ  LYS A   4       6.775   9.342   1.824  1.00 17.24           H  
ATOM     67 2HZ  LYS A   4       7.968  10.069   0.966  1.00 17.24           H  
ATOM     68 3HZ  LYS A   4       7.830   8.416   0.958  1.00 17.24           H  
ATOM     69  N   LEU A   5       9.336   3.658   3.070  1.00 16.62           N  
ATOM     70  CA  LEU A   5       9.239   2.530   3.986  1.00 16.62           C  
ATOM     71  C   LEU A   5       9.690   1.251   3.324  1.00 16.62           C  
ATOM     72  O   LEU A   5      10.403   0.455   3.935  1.00 16.62           O  
ATOM     73  CB  LEU A   5       7.833   2.342   4.538  1.00 16.62           C  
ATOM     74  CG  LEU A   5       7.706   1.140   5.478  1.00 16.62           C  
ATOM     75  CD1 LEU A   5       8.671   1.302   6.647  1.00 16.62           C  
ATOM     76  CD2 LEU A   5       6.286   1.035   5.980  1.00 16.62           C  
ATOM     77  H   LEU A   5       8.501   4.154   2.793  1.00 16.62           H  
ATOM     78  HA  LEU A   5       9.901   2.721   4.826  1.00 16.62           H  
ATOM     79 1HB  LEU A   5       7.541   3.237   5.080  1.00 16.62           H  
ATOM     80 2HB  LEU A   5       7.147   2.196   3.701  1.00 16.62           H  
ATOM     81  HG  LEU A   5       7.968   0.238   4.936  1.00 16.62           H  
ATOM     82 1HD1 LEU A   5       8.590   0.439   7.308  1.00 16.62           H  
ATOM     83 2HD1 LEU A   5       9.690   1.370   6.269  1.00 16.62           H  
ATOM     84 3HD1 LEU A   5       8.429   2.207   7.200  1.00 16.62           H  
ATOM     85 1HD2 LEU A   5       6.197   0.173   6.641  1.00 16.62           H  
ATOM     86 2HD2 LEU A   5       6.026   1.941   6.526  1.00 16.62           H  
ATOM     87 3HD2 LEU A   5       5.614   0.917   5.142  1.00 16.62           H  
ATOM     88  N   ASP A   6       9.276   1.030   2.076  1.00 15.75           N  
ATOM     89  CA  ASP A   6       9.671  -0.196   1.411  1.00 15.75           C  
ATOM     90  C   ASP A   6      11.190  -0.285   1.390  1.00 15.75           C  
ATOM     91  O   ASP A   6      11.752  -1.315   1.759  1.00 15.75           O  
ATOM     92  CB  ASP A   6       9.102  -0.262  -0.007  1.00 15.75           C  
ATOM     93  CG  ASP A   6       9.366  -1.597  -0.717  1.00 15.75           C  
ATOM     94  OD1 ASP A   6       8.858  -2.599  -0.265  1.00 15.75           O  
ATOM     95  OD2 ASP A   6      10.063  -1.603  -1.708  1.00 15.75           O  
ATOM     96  H   ASP A   6       8.679   1.707   1.596  1.00 15.75           H  
ATOM     97  HA  ASP A   6       9.287  -1.042   1.979  1.00 15.75           H  
ATOM     98 1HB  ASP A   6       8.023  -0.083   0.028  1.00 15.75           H  
ATOM     99 2HB  ASP A   6       9.539   0.538  -0.602  1.00 15.75           H  
ATOM    100  N   THR A   7      11.868   0.806   1.027  1.00 14.77           N  
ATOM    101  CA  THR A   7      13.320   0.800   0.968  1.00 14.77           C  
ATOM    102  C   THR A   7      13.917   0.434   2.319  1.00 14.77           C  
ATOM    103  O   THR A   7      14.823  -0.404   2.397  1.00 14.77           O  
ATOM    104  CB  THR A   7      13.860   2.178   0.554  1.00 14.77           C  
ATOM    105  OG1 THR A   7      13.371   2.518  -0.752  1.00 14.77           O  
ATOM    106  CG2 THR A   7      15.371   2.153   0.552  1.00 14.77           C  
ATOM    107  H   THR A   7      11.373   1.651   0.744  1.00 14.77           H  
ATOM    108  HA  THR A   7      13.635   0.058   0.235  1.00 14.77           H  
ATOM    109  HB  THR A   7      13.514   2.931   1.263  1.00 14.77           H  
ATOM    110  HG1 THR A   7      12.395   2.666  -0.693  1.00 14.77           H  
ATOM    111 1HG2 THR A   7      15.748   3.132   0.263  1.00 14.77           H  
ATOM    112 2HG2 THR A   7      15.727   1.904   1.552  1.00 14.77           H  
ATOM    113 3HG2 THR A   7      15.714   1.403  -0.157  1.00 14.77           H  
ATOM    114  N   LEU A   8      13.385   1.033   3.383  1.00 13.81           N  
ATOM    115  CA  LEU A   8      13.878   0.774   4.725  1.00 13.81           C  
ATOM    116  C   LEU A   8      13.685  -0.685   5.129  1.00 13.81           C  
ATOM    117  O   LEU A   8      14.544  -1.254   5.796  1.00 13.81           O  
ATOM    118  CB  LEU A   8      13.153   1.685   5.715  1.00 13.81           C  
ATOM    119  CG  LEU A   8      13.480   3.172   5.579  1.00 13.81           C  
ATOM    120  CD1 LEU A   8      12.558   3.976   6.483  1.00 13.81           C  
ATOM    121  CD2 LEU A   8      14.938   3.397   5.924  1.00 13.81           C  
ATOM    122  H   LEU A   8      12.634   1.714   3.246  1.00 13.81           H  
ATOM    123  HA  LEU A   8      14.943   0.997   4.749  1.00 13.81           H  
ATOM    124 1HB  LEU A   8      12.085   1.566   5.572  1.00 13.81           H  
ATOM    125 2HB  LEU A   8      13.401   1.373   6.724  1.00 13.81           H  
ATOM    126  HG  LEU A   8      13.310   3.490   4.556  1.00 13.81           H  
ATOM    127 1HD1 LEU A   8      12.783   5.036   6.376  1.00 13.81           H  
ATOM    128 2HD1 LEU A   8      11.524   3.796   6.198  1.00 13.81           H  
ATOM    129 3HD1 LEU A   8      12.708   3.674   7.517  1.00 13.81           H  
ATOM    130 1HD2 LEU A   8      15.175   4.455   5.818  1.00 13.81           H  
ATOM    131 2HD2 LEU A   8      15.124   3.084   6.953  1.00 13.81           H  
ATOM    132 3HD2 LEU A   8      15.562   2.813   5.248  1.00 13.81           H  
ATOM    133  N   LEU A   9      12.570  -1.296   4.712  1.00 12.90           N  
ATOM    134  CA  LEU A   9      12.298  -2.694   5.034  1.00 12.90           C  
ATOM    135  C   LEU A   9      13.171  -3.635   4.204  1.00 12.90           C  
ATOM    136  O   LEU A   9      13.553  -4.714   4.670  1.00 12.90           O  
ATOM    137  CB  LEU A   9      10.823  -3.008   4.819  1.00 12.90           C  
ATOM    138  CG  LEU A   9       9.873  -2.287   5.773  1.00 12.90           C  
ATOM    139  CD1 LEU A   9       8.464  -2.590   5.371  1.00 12.90           C  
ATOM    140  CD2 LEU A   9      10.155  -2.707   7.198  1.00 12.90           C  
ATOM    141  H   LEU A   9      11.880  -0.764   4.180  1.00 12.90           H  
ATOM    142  HA  LEU A   9      12.527  -2.850   6.085  1.00 12.90           H  
ATOM    143 1HB  LEU A   9      10.555  -2.715   3.799  1.00 12.90           H  
ATOM    144 2HB  LEU A   9      10.671  -4.078   4.925  1.00 12.90           H  
ATOM    145  HG  LEU A   9      10.023  -1.222   5.687  1.00 12.90           H  
ATOM    146 1HD1 LEU A   9       7.769  -2.064   6.023  1.00 12.90           H  
ATOM    147 2HD1 LEU A   9       8.330  -2.263   4.351  1.00 12.90           H  
ATOM    148 3HD1 LEU A   9       8.285  -3.660   5.438  1.00 12.90           H  
ATOM    149 1HD2 LEU A   9       9.477  -2.181   7.871  1.00 12.90           H  
ATOM    150 2HD2 LEU A   9      10.005  -3.784   7.298  1.00 12.90           H  
ATOM    151 3HD2 LEU A   9      11.187  -2.457   7.451  1.00 12.90           H  
ATOM    152  N   VAL A  10      13.484  -3.235   2.973  1.00 12.01           N  
ATOM    153  CA  VAL A  10      14.367  -4.023   2.128  1.00 12.01           C  
ATOM    154  C   VAL A  10      15.777  -4.038   2.707  1.00 12.01           C  
ATOM    155  O   VAL A  10      16.408  -5.093   2.809  1.00 12.01           O  
ATOM    156  CB  VAL A  10      14.386  -3.488   0.686  1.00 12.01           C  
ATOM    157  CG1 VAL A  10      15.472  -4.181  -0.114  1.00 12.01           C  
ATOM    158  CG2 VAL A  10      13.027  -3.765   0.022  1.00 12.01           C  
ATOM    159  H   VAL A  10      13.091  -2.365   2.613  1.00 12.01           H  
ATOM    160  HA  VAL A  10      13.993  -5.046   2.102  1.00 12.01           H  
ATOM    161  HB  VAL A  10      14.589  -2.416   0.702  1.00 12.01           H  
ATOM    162 1HG1 VAL A  10      15.474  -3.791  -1.130  1.00 12.01           H  
ATOM    163 2HG1 VAL A  10      16.440  -3.990   0.350  1.00 12.01           H  
ATOM    164 3HG1 VAL A  10      15.281  -5.253  -0.134  1.00 12.01           H  
ATOM    165 1HG2 VAL A  10      13.032  -3.381  -0.997  1.00 12.01           H  
ATOM    166 2HG2 VAL A  10      12.845  -4.836   0.005  1.00 12.01           H  
ATOM    167 3HG2 VAL A  10      12.235  -3.286   0.571  1.00 12.01           H  
ATOM    168  N   LYS A  11      16.271  -2.877   3.147  1.00 11.07           N  
ATOM    169  CA  LYS A  11      17.619  -2.790   3.707  1.00 11.07           C  
ATOM    170  C   LYS A  11      17.675  -3.253   5.169  1.00 11.07           C  
ATOM    171  O   LYS A  11      17.997  -2.479   6.074  1.00 11.07           O  
ATOM    172  CB  LYS A  11      18.123  -1.350   3.610  1.00 11.07           C  
ATOM    173  CG  LYS A  11      18.316  -0.833   2.185  1.00 11.07           C  
ATOM    174  CD  LYS A  11      18.823   0.605   2.188  1.00 11.07           C  
ATOM    175  CE  LYS A  11      19.057   1.123   0.775  1.00 11.07           C  
ATOM    176  NZ  LYS A  11      19.554   2.530   0.775  1.00 11.07           N  
ATOM    177  H   LYS A  11      15.709  -2.029   3.054  1.00 11.07           H  
ATOM    178  HA  LYS A  11      18.275  -3.437   3.125  1.00 11.07           H  
ATOM    179 1HB  LYS A  11      17.396  -0.691   4.097  1.00 11.07           H  
ATOM    180 2HB  LYS A  11      19.066  -1.251   4.145  1.00 11.07           H  
ATOM    181 1HG  LYS A  11      19.026  -1.467   1.657  1.00 11.07           H  
ATOM    182 2HG  LYS A  11      17.358  -0.870   1.659  1.00 11.07           H  
ATOM    183 1HD  LYS A  11      18.085   1.243   2.682  1.00 11.07           H  
ATOM    184 2HD  LYS A  11      19.757   0.661   2.744  1.00 11.07           H  
ATOM    185 1HE  LYS A  11      19.793   0.490   0.282  1.00 11.07           H  
ATOM    186 2HE  LYS A  11      18.127   1.077   0.220  1.00 11.07           H  
ATOM    187 1HZ  LYS A  11      19.699   2.837  -0.176  1.00 11.07           H  
ATOM    188 2HZ  LYS A  11      18.877   3.132   1.223  1.00 11.07           H  
ATOM    189 3HZ  LYS A  11      20.428   2.577   1.280  1.00 11.07           H  
ATOM    190  N   THR A  12      17.401  -4.539   5.371  1.00 10.04           N  
ATOM    191  CA  THR A  12      17.321  -5.163   6.692  1.00 10.04           C  
ATOM    192  C   THR A  12      18.144  -6.437   6.855  1.00 10.04           C  
ATOM    193  O   THR A  12      17.664  -7.391   7.453  1.00 10.04           O  
ATOM    194  CB  THR A  12      15.863  -5.463   7.098  1.00 10.04           C  
ATOM    195  OG1 THR A  12      15.228  -6.283   6.103  1.00 10.04           O  
ATOM    196  CG2 THR A  12      15.085  -4.174   7.282  1.00 10.04           C  
ATOM    197  H   THR A  12      17.172  -5.083   4.539  1.00 10.04           H  
ATOM    198  HA  THR A  12      17.704  -4.443   7.414  1.00 10.04           H  
ATOM    199  HB  THR A  12      15.871  -6.012   8.039  1.00 10.04           H  
ATOM    200  HG1 THR A  12      14.733  -5.707   5.468  1.00 10.04           H  
ATOM    201 1HG2 THR A  12      14.064  -4.398   7.575  1.00 10.04           H  
ATOM    202 2HG2 THR A  12      15.560  -3.565   8.049  1.00 10.04           H  
ATOM    203 3HG2 THR A  12      15.080  -3.629   6.354  1.00 10.04           H  
ATOM    204  N   ASP A  13      19.378  -6.476   6.340  1.00  8.97           N  
ATOM    205  CA  ASP A  13      20.205  -7.691   6.492  1.00  8.97           C  
ATOM    206  C   ASP A  13      20.379  -8.068   7.969  1.00  8.97           C  
ATOM    207  O   ASP A  13      20.388  -9.245   8.345  1.00  8.97           O  
ATOM    208  CB  ASP A  13      21.600  -7.485   5.887  1.00  8.97           C  
ATOM    209  CG  ASP A  13      21.632  -7.454   4.359  1.00  8.97           C  
ATOM    210  OD1 ASP A  13      20.672  -7.847   3.740  1.00  8.97           O  
ATOM    211  OD2 ASP A  13      22.628  -7.027   3.828  1.00  8.97           O  
ATOM    212  H   ASP A  13      19.733  -5.670   5.846  1.00  8.97           H  
ATOM    213  HA  ASP A  13      19.709  -8.516   5.981  1.00  8.97           H  
ATOM    214 1HB  ASP A  13      22.018  -6.551   6.259  1.00  8.97           H  
ATOM    215 2HB  ASP A  13      22.256  -8.286   6.228  1.00  8.97           H  
ATOM    216  N   LYS A  14      20.482  -7.061   8.826  1.00  7.88           N  
ATOM    217  CA  LYS A  14      20.651  -7.294  10.253  1.00  7.88           C  
ATOM    218  C   LYS A  14      19.299  -7.567  10.914  1.00  7.88           C  
ATOM    219  O   LYS A  14      18.733  -6.711  11.595  1.00  7.88           O  
ATOM    220  CB  LYS A  14      21.369  -6.110  10.900  1.00  7.88           C  
ATOM    221  CG  LYS A  14      22.790  -5.860  10.357  1.00  7.88           C  
ATOM    222  CD  LYS A  14      23.723  -7.054  10.658  1.00  7.88           C  
ATOM    223  CE  LYS A  14      25.167  -6.777  10.214  1.00  7.88           C  
ATOM    224  NZ  LYS A  14      26.077  -7.952  10.456  1.00  7.88           N  
ATOM    225  H   LYS A  14      20.447  -6.117   8.476  1.00  7.88           H  
ATOM    226  HA  LYS A  14      21.269  -8.181  10.389  1.00  7.88           H  
ATOM    227 1HB  LYS A  14      20.789  -5.204  10.730  1.00  7.88           H  
ATOM    228 2HB  LYS A  14      21.432  -6.250  11.968  1.00  7.88           H  
ATOM    229 1HG  LYS A  14      22.749  -5.703   9.279  1.00  7.88           H  
ATOM    230 2HG  LYS A  14      23.203  -4.966  10.824  1.00  7.88           H  
ATOM    231 1HD  LYS A  14      23.716  -7.255  11.733  1.00  7.88           H  
ATOM    232 2HD  LYS A  14      23.354  -7.941  10.142  1.00  7.88           H  
ATOM    233 1HE  LYS A  14      25.169  -6.543   9.151  1.00  7.88           H  
ATOM    234 2HE  LYS A  14      25.549  -5.919  10.768  1.00  7.88           H  
ATOM    235 1HZ  LYS A  14      27.011  -7.726  10.151  1.00  7.88           H  
ATOM    236 2HZ  LYS A  14      26.097  -8.175  11.453  1.00  7.88           H  
ATOM    237 3HZ  LYS A  14      25.743  -8.753   9.943  1.00  7.88           H  
ATOM    238  N   VAL A  15      18.791  -8.773  10.685  1.00  6.76           N  
ATOM    239  CA  VAL A  15      17.459  -9.182  11.125  1.00  6.76           C  
ATOM    240  C   VAL A  15      17.311  -9.503  12.620  1.00  6.76           C  
ATOM    241  O   VAL A  15      18.010 -10.347  13.182  1.00  6.76           O  
ATOM    242  CB  VAL A  15      17.011 -10.404  10.280  1.00  6.76           C  
ATOM    243  CG1 VAL A  15      15.711 -10.963  10.771  1.00  6.76           C  
ATOM    244  CG2 VAL A  15      16.873  -9.986   8.854  1.00  6.76           C  
ATOM    245  H   VAL A  15      19.353  -9.386  10.094  1.00  6.76           H  
ATOM    246  HA  VAL A  15      16.780  -8.359  10.894  1.00  6.76           H  
ATOM    247  HB  VAL A  15      17.744 -11.166  10.339  1.00  6.76           H  
ATOM    248 1HG1 VAL A  15      15.433 -11.808  10.158  1.00  6.76           H  
ATOM    249 2HG1 VAL A  15      15.858 -11.293  11.779  1.00  6.76           H  
ATOM    250 3HG1 VAL A  15      14.933 -10.204  10.719  1.00  6.76           H  
ATOM    251 1HG2 VAL A  15      16.574 -10.836   8.244  1.00  6.76           H  
ATOM    252 2HG2 VAL A  15      16.125  -9.197   8.772  1.00  6.76           H  
ATOM    253 3HG2 VAL A  15      17.828  -9.612   8.503  1.00  6.76           H  
ATOM    254  N   HIS A  16      16.328  -8.832  13.227  1.00  5.68           N  
ATOM    255  CA  HIS A  16      15.931  -8.967  14.632  1.00  5.68           C  
ATOM    256  C   HIS A  16      14.926 -10.111  14.871  1.00  5.68           C  
ATOM    257  O   HIS A  16      14.720 -10.546  16.004  1.00  5.68           O  
ATOM    258  CB  HIS A  16      15.316  -7.638  15.078  1.00  5.68           C  
ATOM    259  CG  HIS A  16      14.135  -7.239  14.216  1.00  5.68           C  
ATOM    260  ND1 HIS A  16      14.287  -6.775  12.917  1.00  5.68           N  
ATOM    261  CD2 HIS A  16      12.810  -7.269  14.441  1.00  5.68           C  
ATOM    262  CE1 HIS A  16      13.096  -6.528  12.399  1.00  5.68           C  
ATOM    263  NE2 HIS A  16      12.186  -6.819  13.298  1.00  5.68           N  
ATOM    264  H   HIS A  16      15.830  -8.151  12.671  1.00  5.68           H  
ATOM    265  HA  HIS A  16      16.815  -9.161  15.239  1.00  5.68           H  
ATOM    266 1HB  HIS A  16      14.976  -7.717  16.111  1.00  5.68           H  
ATOM    267 2HB  HIS A  16      16.065  -6.849  15.036  1.00  5.68           H  
ATOM    268  HD2 HIS A  16      12.317  -7.602  15.350  1.00  5.68           H  
ATOM    269  HE1 HIS A  16      12.902  -6.153  11.394  1.00  5.68           H  
ATOM    270  HE2 HIS A  16      11.185  -6.743  13.183  1.00  5.68           H  
ATOM    271  N   SER A  17      14.387 -10.616  13.760  1.00  4.72           N  
ATOM    272  CA  SER A  17      13.337 -11.641  13.576  1.00  4.72           C  
ATOM    273  C   SER A  17      11.955 -11.058  13.828  1.00  4.72           C  
ATOM    274  O   SER A  17      11.818  -9.942  14.294  1.00  4.72           O  
ATOM    275  CB  SER A  17      13.458 -12.803  14.545  1.00  4.72           C  
ATOM    276  OG  SER A  17      13.035 -12.438  15.852  1.00  4.72           O  
ATOM    277  H   SER A  17      14.715 -10.177  12.914  1.00  4.72           H  
ATOM    278  HA  SER A  17      13.382 -12.010  12.550  1.00  4.72           H  
ATOM    279 1HB  SER A  17      12.865 -13.620  14.187  1.00  4.72           H  
ATOM    280 2HB  SER A  17      14.494 -13.149  14.580  1.00  4.72           H  
ATOM    281  HG  SER A  17      13.721 -11.842  16.178  1.00  4.72           H  
ATOM    282  N   ALA A  18      10.915 -11.855  13.593  1.00  3.94           N  
ATOM    283  CA  ALA A  18       9.534 -11.420  13.834  1.00  3.94           C  
ATOM    284  C   ALA A  18       9.124 -11.653  15.274  1.00  3.94           C  
ATOM    285  O   ALA A  18       7.978 -11.377  15.659  1.00  3.94           O  
ATOM    286  CB  ALA A  18       8.574 -12.151  12.932  1.00  3.94           C  
ATOM    287  H   ALA A  18      11.078 -12.779  13.227  1.00  3.94           H  
ATOM    288  HA  ALA A  18       9.473 -10.350  13.634  1.00  3.94           H  
ATOM    289 1HB  ALA A  18       7.559 -11.799  13.115  1.00  3.94           H  
ATOM    290 2HB  ALA A  18       8.827 -11.953  11.937  1.00  3.94           H  
ATOM    291 3HB  ALA A  18       8.638 -13.215  13.130  1.00  3.94           H  
ATOM    292  N   ARG A  19      10.028 -12.228  16.054  1.00  3.35           N  
ATOM    293  CA  ARG A  19       9.729 -12.548  17.418  1.00  3.35           C  
ATOM    294  C   ARG A  19      10.187 -11.369  18.263  1.00  3.35           C  
ATOM    295  O   ARG A  19       9.455 -10.888  19.130  1.00  3.35           O  
ATOM    296  CB  ARG A  19      10.384 -13.866  17.797  1.00  3.35           C  
ATOM    297  CG  ARG A  19       9.940 -14.438  19.107  1.00  3.35           C  
ATOM    298  CD  ARG A  19      10.445 -15.832  19.311  1.00  3.35           C  
ATOM    299  NE  ARG A  19       9.857 -16.411  20.500  1.00  3.35           N  
ATOM    300  CZ  ARG A  19      10.343 -16.259  21.727  1.00  3.35           C  
ATOM    301  NH1 ARG A  19      11.430 -15.576  21.900  1.00  3.35           N  
ATOM    302  NH2 ARG A  19       9.731 -16.795  22.750  1.00  3.35           N  
ATOM    303  H   ARG A  19      10.975 -12.401  15.729  1.00  3.35           H  
ATOM    304  HA  ARG A  19       8.654 -12.658  17.535  1.00  3.35           H  
ATOM    305 1HB  ARG A  19      10.175 -14.607  17.031  1.00  3.35           H  
ATOM    306 2HB  ARG A  19      11.470 -13.743  17.838  1.00  3.35           H  
ATOM    307 1HG  ARG A  19      10.325 -13.819  19.916  1.00  3.35           H  
ATOM    308 2HG  ARG A  19       8.851 -14.453  19.151  1.00  3.35           H  
ATOM    309 1HD  ARG A  19      10.184 -16.457  18.455  1.00  3.35           H  
ATOM    310 2HD  ARG A  19      11.531 -15.819  19.432  1.00  3.35           H  
ATOM    311  HE  ARG A  19       9.009 -16.951  20.394  1.00  3.35           H  
ATOM    312 1HH1 ARG A  19      11.902 -15.191  21.091  1.00  3.35           H  
ATOM    313 2HH1 ARG A  19      11.788 -15.451  22.832  1.00  3.35           H  
ATOM    314 1HH2 ARG A  19       8.882 -17.316  22.617  1.00  3.35           H  
ATOM    315 2HH2 ARG A  19      10.118 -16.684  23.694  1.00  3.35           H  
ATOM    316  N   ALA A  20      11.407 -10.893  18.022  1.00  2.96           N  
ATOM    317  CA  ALA A  20      11.862  -9.740  18.792  1.00  2.96           C  
ATOM    318  C   ALA A  20      11.005  -8.533  18.462  1.00  2.96           C  
ATOM    319  O   ALA A  20      10.613  -8.361  17.307  1.00  2.96           O  
ATOM    320  CB  ALA A  20      13.310  -9.411  18.510  1.00  2.96           C  
ATOM    321  H   ALA A  20      11.993 -11.313  17.298  1.00  2.96           H  
ATOM    322  HA  ALA A  20      11.732  -9.974  19.838  1.00  2.96           H  
ATOM    323 1HB  ALA A  20      13.606  -8.573  19.121  1.00  2.96           H  
ATOM    324 2HB  ALA A  20      13.948 -10.258  18.736  1.00  2.96           H  
ATOM    325 3HB  ALA A  20      13.404  -9.156  17.463  1.00  2.96           H  
ATOM    326  N   ARG A  21      10.728  -7.679  19.448  1.00  2.75           N  
ATOM    327  CA  ARG A  21       9.945  -6.466  19.161  1.00  2.75           C  
ATOM    328  C   ARG A  21      10.613  -5.191  19.648  1.00  2.75           C  
ATOM    329  O   ARG A  21      11.377  -5.197  20.601  1.00  2.75           O  
ATOM    330  CB  ARG A  21       8.536  -6.574  19.728  1.00  2.75           C  
ATOM    331  CG  ARG A  21       7.756  -7.759  19.154  1.00  2.75           C  
ATOM    332  CD  ARG A  21       7.479  -7.596  17.702  1.00  2.75           C  
ATOM    333  NE  ARG A  21       6.940  -8.812  17.104  1.00  2.75           N  
ATOM    334  CZ  ARG A  21       5.657  -9.126  17.012  1.00  2.75           C  
ATOM    335  NH1 ARG A  21       4.704  -8.355  17.473  1.00  2.75           N  
ATOM    336  NH2 ARG A  21       5.341 -10.242  16.423  1.00  2.75           N  
ATOM    337  H   ARG A  21      11.059  -7.898  20.389  1.00  2.75           H  
ATOM    338  HA  ARG A  21       9.839  -6.384  18.081  1.00  2.75           H  
ATOM    339 1HB  ARG A  21       8.582  -6.705  20.809  1.00  2.75           H  
ATOM    340 2HB  ARG A  21       7.980  -5.660  19.526  1.00  2.75           H  
ATOM    341 1HG  ARG A  21       8.327  -8.661  19.264  1.00  2.75           H  
ATOM    342 2HG  ARG A  21       6.805  -7.865  19.678  1.00  2.75           H  
ATOM    343 1HD  ARG A  21       6.745  -6.805  17.570  1.00  2.75           H  
ATOM    344 2HD  ARG A  21       8.386  -7.328  17.171  1.00  2.75           H  
ATOM    345  HE  ARG A  21       7.596  -9.505  16.695  1.00  2.75           H  
ATOM    346 1HH1 ARG A  21       4.912  -7.480  17.922  1.00  2.75           H  
ATOM    347 2HH1 ARG A  21       3.732  -8.664  17.320  1.00  2.75           H  
ATOM    348 1HH2 ARG A  21       6.097 -10.822  16.043  1.00  2.75           H  
ATOM    349 2HH2 ARG A  21       4.343 -10.477  16.326  1.00  2.75           H  
ATOM    350  N   SER A  22      10.351  -4.093  18.971  1.00  2.69           N  
ATOM    351  CA  SER A  22      10.939  -2.831  19.386  1.00  2.69           C  
ATOM    352  C   SER A  22      10.459  -2.357  20.743  1.00  2.69           C  
ATOM    353  O   SER A  22       9.264  -2.417  21.059  1.00  2.69           O  
ATOM    354  CB  SER A  22      10.670  -1.746  18.370  1.00  2.69           C  
ATOM    355  OG  SER A  22      11.137  -0.515  18.846  1.00  2.69           O  
ATOM    356  H   SER A  22       9.739  -4.126  18.169  1.00  2.69           H  
ATOM    357  HA  SER A  22      12.020  -2.969  19.446  1.00  2.69           H  
ATOM    358 1HB  SER A  22      11.169  -1.988  17.437  1.00  2.69           H  
ATOM    359 2HB  SER A  22       9.603  -1.684  18.168  1.00  2.69           H  
ATOM    360  HG  SER A  22      11.077   0.095  18.098  1.00  2.69           H  
ATOM    361  N   ILE A  23      11.371  -1.758  21.496  1.00  2.74           N  
ATOM    362  CA  ILE A  23      11.031  -1.149  22.779  1.00  2.74           C  
ATOM    363  C   ILE A  23      10.068   0.034  22.620  1.00  2.74           C  
ATOM    364  O   ILE A  23       9.481   0.490  23.598  1.00  2.74           O  
ATOM    365  CB  ILE A  23      12.293  -0.703  23.527  1.00  2.74           C  
ATOM    366  CG1 ILE A  23      13.028   0.380  22.722  1.00  2.74           C  
ATOM    367  CG2 ILE A  23      13.163  -1.902  23.785  1.00  2.74           C  
ATOM    368  CD1 ILE A  23      14.182   1.011  23.461  1.00  2.74           C  
ATOM    369  H   ILE A  23      12.339  -1.761  21.169  1.00  2.74           H  
ATOM    370  HA  ILE A  23      10.539  -1.906  23.389  1.00  2.74           H  
ATOM    371  HB  ILE A  23      12.011  -0.258  24.478  1.00  2.74           H  
ATOM    372 1HG1 ILE A  23      13.394  -0.058  21.801  1.00  2.74           H  
ATOM    373 2HG1 ILE A  23      12.326   1.172  22.469  1.00  2.74           H  
ATOM    374 1HG2 ILE A  23      14.045  -1.599  24.326  1.00  2.74           H  
ATOM    375 2HG2 ILE A  23      12.616  -2.614  24.355  1.00  2.74           H  
ATOM    376 3HG2 ILE A  23      13.445  -2.354  22.872  1.00  2.74           H  
ATOM    377 1HD1 ILE A  23      14.646   1.766  22.826  1.00  2.74           H  
ATOM    378 2HD1 ILE A  23      13.817   1.478  24.375  1.00  2.74           H  
ATOM    379 3HD1 ILE A  23      14.912   0.248  23.707  1.00  2.74           H  
ATOM    380  N   GLU A  24       9.895   0.524  21.385  1.00  2.89           N  
ATOM    381  CA  GLU A  24       8.960   1.602  21.102  1.00  2.89           C  
ATOM    382  C   GLU A  24       7.516   1.080  21.067  1.00  2.89           C  
ATOM    383  O   GLU A  24       6.569   1.857  21.193  1.00  2.89           O  
ATOM    384  CB  GLU A  24       9.315   2.293  19.780  1.00  2.89           C  
ATOM    385  CG  GLU A  24      10.657   3.046  19.810  1.00  2.89           C  
ATOM    386  CD  GLU A  24      11.007   3.730  18.500  1.00  2.89           C  
ATOM    387  OE1 GLU A  24      10.252   3.611  17.563  1.00  2.89           O  
ATOM    388  OE2 GLU A  24      12.037   4.365  18.443  1.00  2.89           O  
ATOM    389  H   GLU A  24      10.419   0.120  20.612  1.00  2.89           H  
ATOM    390  HA  GLU A  24       9.032   2.338  21.904  1.00  2.89           H  
ATOM    391 1HB  GLU A  24       9.355   1.552  18.984  1.00  2.89           H  
ATOM    392 2HB  GLU A  24       8.532   3.007  19.522  1.00  2.89           H  
ATOM    393 1HG  GLU A  24      10.617   3.797  20.598  1.00  2.89           H  
ATOM    394 2HG  GLU A  24      11.445   2.336  20.066  1.00  2.89           H  
ATOM    395  N   ASN A  25       7.351  -0.240  20.874  1.00  3.08           N  
ATOM    396  CA  ASN A  25       6.030  -0.862  20.837  1.00  3.08           C  
ATOM    397  C   ASN A  25       5.728  -1.494  22.197  1.00  3.08           C  
ATOM    398  O   ASN A  25       4.569  -1.721  22.570  1.00  3.08           O  
ATOM    399  CB  ASN A  25       5.933  -1.878  19.713  1.00  3.08           C  
ATOM    400  CG  ASN A  25       6.020  -1.227  18.346  1.00  3.08           C  
ATOM    401  OD1 ASN A  25       5.542  -0.105  18.142  1.00  3.08           O  
ATOM    402  ND2 ASN A  25       6.605  -1.918  17.403  1.00  3.08           N  
ATOM    403  H   ASN A  25       8.161  -0.845  20.788  1.00  3.08           H  
ATOM    404  HA  ASN A  25       5.279  -0.089  20.667  1.00  3.08           H  
ATOM    405 1HB  ASN A  25       6.748  -2.600  19.812  1.00  3.08           H  
ATOM    406 2HB  ASN A  25       4.995  -2.424  19.791  1.00  3.08           H  
ATOM    407 1HD2 ASN A  25       6.683  -1.540  16.480  1.00  3.08           H  
ATOM    408 2HD2 ASN A  25       6.959  -2.826  17.599  1.00  3.08           H  
ATOM    409  N   PHE A  26       6.772  -1.710  22.993  1.00  3.26           N  
ATOM    410  CA  PHE A  26       6.536  -2.275  24.309  1.00  3.26           C  
ATOM    411  C   PHE A  26       6.026  -1.152  25.195  1.00  3.26           C  
ATOM    412  O   PHE A  26       6.798  -0.411  25.802  1.00  3.26           O  
ATOM    413  CB  PHE A  26       7.821  -2.879  24.906  1.00  3.26           C  
ATOM    414  CG  PHE A  26       7.654  -3.653  26.251  1.00  3.26           C  
ATOM    415  CD1 PHE A  26       6.532  -3.517  27.054  1.00  3.26           C  
ATOM    416  CD2 PHE A  26       8.644  -4.507  26.701  1.00  3.26           C  
ATOM    417  CE1 PHE A  26       6.409  -4.206  28.245  1.00  3.26           C  
ATOM    418  CE2 PHE A  26       8.520  -5.202  27.891  1.00  3.26           C  
ATOM    419  CZ  PHE A  26       7.398  -5.050  28.665  1.00  3.26           C  
ATOM    420  H   PHE A  26       7.714  -1.546  22.647  1.00  3.26           H  
ATOM    421  HA  PHE A  26       5.773  -3.048  24.241  1.00  3.26           H  
ATOM    422 1HB  PHE A  26       8.266  -3.554  24.177  1.00  3.26           H  
ATOM    423 2HB  PHE A  26       8.541  -2.077  25.069  1.00  3.26           H  
ATOM    424  HD1 PHE A  26       5.741  -2.860  26.754  1.00  3.26           H  
ATOM    425  HD2 PHE A  26       9.540  -4.631  26.101  1.00  3.26           H  
ATOM    426  HE1 PHE A  26       5.519  -4.068  28.849  1.00  3.26           H  
ATOM    427  HE2 PHE A  26       9.319  -5.865  28.207  1.00  3.26           H  
ATOM    428  HZ  PHE A  26       7.295  -5.588  29.603  1.00  3.26           H  
ATOM    429  N   GLN A  27       4.703  -1.079  25.284  1.00  3.42           N  
ATOM    430  CA  GLN A  27       4.012  -0.051  26.043  1.00  3.42           C  
ATOM    431  C   GLN A  27       4.688   0.105  27.403  1.00  3.42           C  
ATOM    432  O   GLN A  27       4.847  -0.898  28.103  1.00  3.42           O  
ATOM    433  CB  GLN A  27       2.545  -0.457  26.248  1.00  3.42           C  
ATOM    434  CG  GLN A  27       1.690   0.510  27.082  1.00  3.42           C  
ATOM    435  CD  GLN A  27       1.397   1.834  26.410  1.00  3.42           C  
ATOM    436  OE1 GLN A  27       1.276   1.919  25.183  1.00  3.42           O  
ATOM    437  NE2 GLN A  27       1.261   2.886  27.216  1.00  3.42           N  
ATOM    438  H   GLN A  27       4.181  -1.720  24.691  1.00  3.42           H  
ATOM    439  HA  GLN A  27       4.034   0.862  25.465  1.00  3.42           H  
ATOM    440 1HB  GLN A  27       2.064  -0.569  25.276  1.00  3.42           H  
ATOM    441 2HB  GLN A  27       2.508  -1.433  26.739  1.00  3.42           H  
ATOM    442 1HG  GLN A  27       0.744   0.036  27.298  1.00  3.42           H  
ATOM    443 2HG  GLN A  27       2.215   0.718  28.015  1.00  3.42           H  
ATOM    444 1HE2 GLN A  27       1.058   3.787  26.836  1.00  3.42           H  
ATOM    445 2HE2 GLN A  27       1.350   2.774  28.210  1.00  3.42           H  
ATOM    446  N   PRO A  28       5.096   1.329  27.806  1.00  3.52           N  
ATOM    447  CA  PRO A  28       5.720   1.625  29.076  1.00  3.52           C  
ATOM    448  C   PRO A  28       4.910   1.012  30.174  1.00  3.52           C  
ATOM    449  O   PRO A  28       3.674   1.020  30.120  1.00  3.52           O  
ATOM    450  CB  PRO A  28       5.737   3.147  29.109  1.00  3.52           C  
ATOM    451  CG  PRO A  28       5.818   3.542  27.647  1.00  3.52           C  
ATOM    452  CD  PRO A  28       4.990   2.513  26.913  1.00  3.52           C  
ATOM    453  HA  PRO A  28       6.749   1.207  29.067  1.00  3.52           H  
ATOM    454 1HB  PRO A  28       4.821   3.517  29.606  1.00  3.52           H  
ATOM    455 2HB  PRO A  28       6.588   3.507  29.701  1.00  3.52           H  
ATOM    456 1HG  PRO A  28       5.450   4.571  27.507  1.00  3.52           H  
ATOM    457 2HG  PRO A  28       6.872   3.535  27.316  1.00  3.52           H  
ATOM    458 1HD  PRO A  28       3.970   2.857  26.802  1.00  3.52           H  
ATOM    459 2HD  PRO A  28       5.491   2.320  25.944  1.00  3.52           H  
ATOM    460  N   ILE A  29       5.599   0.514  31.175  1.00  3.55           N  
ATOM    461  CA  ILE A  29       4.977  -0.228  32.245  1.00  3.55           C  
ATOM    462  C   ILE A  29       4.868   0.525  33.556  1.00  3.55           C  
ATOM    463  O   ILE A  29       5.391   1.635  33.722  1.00  3.55           O  
ATOM    464  CB  ILE A  29       5.775  -1.524  32.462  1.00  3.55           C  
ATOM    465  CG1 ILE A  29       7.251  -1.216  32.759  1.00  3.55           C  
ATOM    466  CG2 ILE A  29       5.700  -2.403  31.224  1.00  3.55           C  
ATOM    467  CD1 ILE A  29       7.521  -0.788  34.167  1.00  3.55           C  
ATOM    468  H   ILE A  29       6.606   0.598  31.166  1.00  3.55           H  
ATOM    469  HA  ILE A  29       3.968  -0.500  31.930  1.00  3.55           H  
ATOM    470  HB  ILE A  29       5.366  -2.054  33.309  1.00  3.55           H  
ATOM    471 1HG1 ILE A  29       7.820  -2.115  32.559  1.00  3.55           H  
ATOM    472 2HG1 ILE A  29       7.604  -0.435  32.090  1.00  3.55           H  
ATOM    473 1HG2 ILE A  29       6.254  -3.317  31.390  1.00  3.55           H  
ATOM    474 2HG2 ILE A  29       4.678  -2.640  31.014  1.00  3.55           H  
ATOM    475 3HG2 ILE A  29       6.126  -1.874  30.368  1.00  3.55           H  
ATOM    476 1HD1 ILE A  29       8.580  -0.630  34.292  1.00  3.55           H  
ATOM    477 2HD1 ILE A  29       6.991   0.121  34.345  1.00  3.55           H  
ATOM    478 3HD1 ILE A  29       7.199  -1.523  34.878  1.00  3.55           H  
ATOM    479  N   VAL A  30       4.183  -0.085  34.517  1.00  3.47           N  
ATOM    480  CA  VAL A  30       4.004   0.602  35.778  1.00  3.47           C  
ATOM    481  C   VAL A  30       5.255   0.539  36.632  1.00  3.47           C  
ATOM    482  O   VAL A  30       5.409  -0.305  37.514  1.00  3.47           O  
ATOM    483  CB  VAL A  30       2.853  -0.025  36.568  1.00  3.47           C  
ATOM    484  CG1 VAL A  30       2.660   0.726  37.883  1.00  3.47           C  
ATOM    485  CG2 VAL A  30       1.579  -0.029  35.709  1.00  3.47           C  
ATOM    486  H   VAL A  30       3.761  -0.997  34.333  1.00  3.47           H  
ATOM    487  HA  VAL A  30       3.767   1.645  35.571  1.00  3.47           H  
ATOM    488  HB  VAL A  30       3.120  -1.039  36.829  1.00  3.47           H  
ATOM    489 1HG1 VAL A  30       1.858   0.259  38.461  1.00  3.47           H  
ATOM    490 2HG1 VAL A  30       3.577   0.692  38.455  1.00  3.47           H  
ATOM    491 3HG1 VAL A  30       2.401   1.765  37.676  1.00  3.47           H  
ATOM    492 1HG2 VAL A  30       0.765  -0.492  36.268  1.00  3.47           H  
ATOM    493 2HG2 VAL A  30       1.308   0.994  35.451  1.00  3.47           H  
ATOM    494 3HG2 VAL A  30       1.758  -0.599  34.790  1.00  3.47           H  
ATOM    495  N   PHE A  31       6.101   1.539  36.441  1.00  3.31           N  
ATOM    496  CA  PHE A  31       7.390   1.622  37.121  1.00  3.31           C  
ATOM    497  C   PHE A  31       7.186   1.870  38.607  1.00  3.31           C  
ATOM    498  O   PHE A  31       7.985   1.451  39.442  1.00  3.31           O  
ATOM    499  CB  PHE A  31       8.233   2.748  36.515  1.00  3.31           C  
ATOM    500  CG  PHE A  31       8.823   2.426  35.162  1.00  3.31           C  
ATOM    501  CD1 PHE A  31       8.250   2.928  33.999  1.00  3.31           C  
ATOM    502  CD2 PHE A  31       9.968   1.646  35.051  1.00  3.31           C  
ATOM    503  CE1 PHE A  31       8.794   2.645  32.755  1.00  3.31           C  
ATOM    504  CE2 PHE A  31      10.518   1.366  33.808  1.00  3.31           C  
ATOM    505  CZ  PHE A  31       9.925   1.863  32.659  1.00  3.31           C  
ATOM    506  H   PHE A  31       5.873   2.180  35.682  1.00  3.31           H  
ATOM    507  HA  PHE A  31       7.916   0.677  36.988  1.00  3.31           H  
ATOM    508 1HB  PHE A  31       7.623   3.644  36.417  1.00  3.31           H  
ATOM    509 2HB  PHE A  31       9.050   2.986  37.194  1.00  3.31           H  
ATOM    510  HD1 PHE A  31       7.352   3.545  34.071  1.00  3.31           H  
ATOM    511  HD2 PHE A  31      10.439   1.244  35.956  1.00  3.31           H  
ATOM    512  HE1 PHE A  31       8.323   3.041  31.857  1.00  3.31           H  
ATOM    513  HE2 PHE A  31      11.413   0.747  33.738  1.00  3.31           H  
ATOM    514  HZ  PHE A  31      10.353   1.639  31.687  1.00  3.31           H  
ATOM    515  N   ASP A  32       6.057   2.477  38.940  1.00  3.08           N  
ATOM    516  CA  ASP A  32       5.699   2.811  40.311  1.00  3.08           C  
ATOM    517  C   ASP A  32       5.623   1.585  41.223  1.00  3.08           C  
ATOM    518  O   ASP A  32       5.750   1.712  42.442  1.00  3.08           O  
ATOM    519  CB  ASP A  32       4.344   3.518  40.341  1.00  3.08           C  
ATOM    520  CG  ASP A  32       4.380   4.936  39.772  1.00  3.08           C  
ATOM    521  OD1 ASP A  32       5.451   5.461  39.570  1.00  3.08           O  
ATOM    522  OD2 ASP A  32       3.327   5.480  39.542  1.00  3.08           O  
ATOM    523  H   ASP A  32       5.435   2.751  38.195  1.00  3.08           H  
ATOM    524  HA  ASP A  32       6.460   3.482  40.710  1.00  3.08           H  
ATOM    525 1HB  ASP A  32       3.619   2.934  39.780  1.00  3.08           H  
ATOM    526 2HB  ASP A  32       3.990   3.564  41.371  1.00  3.08           H  
ATOM    527  N   GLU A  33       5.357   0.407  40.649  1.00  2.83           N  
ATOM    528  CA  GLU A  33       5.230  -0.808  41.439  1.00  2.83           C  
ATOM    529  C   GLU A  33       6.278  -1.854  41.063  1.00  2.83           C  
ATOM    530  O   GLU A  33       6.132  -3.031  41.402  1.00  2.83           O  
ATOM    531  CB  GLU A  33       3.818  -1.377  41.292  1.00  2.83           C  
ATOM    532  CG  GLU A  33       2.715  -0.448  41.844  1.00  2.83           C  
ATOM    533  CD  GLU A  33       1.331  -1.033  41.744  1.00  2.83           C  
ATOM    534  OE1 GLU A  33       0.923  -1.354  40.654  1.00  2.83           O  
ATOM    535  OE2 GLU A  33       0.687  -1.186  42.749  1.00  2.83           O  
ATOM    536  H   GLU A  33       5.286   0.331  39.633  1.00  2.83           H  
ATOM    537  HA  GLU A  33       5.383  -0.553  42.487  1.00  2.83           H  
ATOM    538 1HB  GLU A  33       3.609  -1.555  40.235  1.00  2.83           H  
ATOM    539 2HB  GLU A  33       3.751  -2.334  41.808  1.00  2.83           H  
ATOM    540 1HG  GLU A  33       2.932  -0.223  42.886  1.00  2.83           H  
ATOM    541 2HG  GLU A  33       2.742   0.488  41.286  1.00  2.83           H  
ATOM    542  N   GLU A  34       7.316  -1.434  40.340  1.00  2.58           N  
ATOM    543  CA  GLU A  34       8.354  -2.351  39.883  1.00  2.58           C  
ATOM    544  C   GLU A  34       9.136  -3.003  41.024  1.00  2.58           C  
ATOM    545  O   GLU A  34       9.549  -2.344  41.982  1.00  2.58           O  
ATOM    546  CB  GLU A  34       9.302  -1.636  38.918  1.00  2.58           C  
ATOM    547  CG  GLU A  34      10.366  -2.508  38.277  1.00  2.58           C  
ATOM    548  CD  GLU A  34      11.195  -1.744  37.303  1.00  2.58           C  
ATOM    549  OE1 GLU A  34      12.082  -1.045  37.729  1.00  2.58           O  
ATOM    550  OE2 GLU A  34      10.968  -1.873  36.127  1.00  2.58           O  
ATOM    551  H   GLU A  34       7.405  -0.445  40.102  1.00  2.58           H  
ATOM    552  HA  GLU A  34       7.864  -3.149  39.328  1.00  2.58           H  
ATOM    553 1HB  GLU A  34       8.717  -1.204  38.111  1.00  2.58           H  
ATOM    554 2HB  GLU A  34       9.795  -0.815  39.435  1.00  2.58           H  
ATOM    555 1HG  GLU A  34      11.022  -2.907  39.052  1.00  2.58           H  
ATOM    556 2HG  GLU A  34       9.891  -3.352  37.777  1.00  2.58           H  
ATOM    557  N   ILE A  35       9.346  -4.305  40.890  1.00  2.35           N  
ATOM    558  CA  ILE A  35      10.114  -5.107  41.848  1.00  2.35           C  
ATOM    559  C   ILE A  35      11.371  -5.630  41.161  1.00  2.35           C  
ATOM    560  O   ILE A  35      11.299  -6.076  40.024  1.00  2.35           O  
ATOM    561  CB  ILE A  35       9.258  -6.259  42.405  1.00  2.35           C  
ATOM    562  CG1 ILE A  35       8.065  -5.692  43.177  1.00  2.35           C  
ATOM    563  CG2 ILE A  35      10.091  -7.187  43.270  1.00  2.35           C  
ATOM    564  CD1 ILE A  35       7.032  -6.728  43.529  1.00  2.35           C  
ATOM    565  H   ILE A  35       8.941  -4.752  40.063  1.00  2.35           H  
ATOM    566  HA  ILE A  35      10.415  -4.471  42.680  1.00  2.35           H  
ATOM    567  HB  ILE A  35       8.854  -6.817  41.595  1.00  2.35           H  
ATOM    568 1HG1 ILE A  35       8.426  -5.231  44.095  1.00  2.35           H  
ATOM    569 2HG1 ILE A  35       7.578  -4.926  42.574  1.00  2.35           H  
ATOM    570 1HG2 ILE A  35       9.464  -7.997  43.638  1.00  2.35           H  
ATOM    571 2HG2 ILE A  35      10.906  -7.604  42.683  1.00  2.35           H  
ATOM    572 3HG2 ILE A  35      10.499  -6.631  44.115  1.00  2.35           H  
ATOM    573 1HD1 ILE A  35       6.216  -6.254  44.073  1.00  2.35           H  
ATOM    574 2HD1 ILE A  35       6.644  -7.175  42.617  1.00  2.35           H  
ATOM    575 3HD1 ILE A  35       7.483  -7.500  44.151  1.00  2.35           H  
ATOM    576  N   SER A  36      12.544  -5.551  41.794  1.00  2.13           N  
ATOM    577  CA  SER A  36      13.715  -6.016  41.045  1.00  2.13           C  
ATOM    578  C   SER A  36      14.842  -6.641  41.851  1.00  2.13           C  
ATOM    579  O   SER A  36      15.110  -6.264  42.991  1.00  2.13           O  
ATOM    580  CB  SER A  36      14.312  -4.870  40.261  1.00  2.13           C  
ATOM    581  OG  SER A  36      15.413  -5.323  39.512  1.00  2.13           O  
ATOM    582  H   SER A  36      12.619  -5.187  42.733  1.00  2.13           H  
ATOM    583  HA  SER A  36      13.377  -6.774  40.343  1.00  2.13           H  
ATOM    584 1HB  SER A  36      13.559  -4.450  39.597  1.00  2.13           H  
ATOM    585 2HB  SER A  36      14.627  -4.082  40.940  1.00  2.13           H  
ATOM    586  HG  SER A  36      15.046  -6.008  38.913  1.00  2.13           H  
ATOM    587  N   SER A  37      15.509  -7.607  41.198  1.00  1.95           N  
ATOM    588  CA  SER A  37      16.691  -8.299  41.732  1.00  1.95           C  
ATOM    589  C   SER A  37      17.974  -7.518  41.474  1.00  1.95           C  
ATOM    590  O   SER A  37      19.048  -7.887  41.947  1.00  1.95           O  
ATOM    591  CB  SER A  37      16.881  -9.657  41.090  1.00  1.95           C  
ATOM    592  OG  SER A  37      17.351  -9.563  39.738  1.00  1.95           O  
ATOM    593  H   SER A  37      15.181  -7.836  40.259  1.00  1.95           H  
ATOM    594  HA  SER A  37      16.566  -8.414  42.813  1.00  1.95           H  
ATOM    595 1HB  SER A  37      17.595 -10.234  41.672  1.00  1.95           H  
ATOM    596 2HB  SER A  37      15.938 -10.202  41.104  1.00  1.95           H  
ATOM    597  HG  SER A  37      17.607 -10.505  39.493  1.00  1.95           H  
ATOM    598  N   GLY A  38      17.869  -6.493  40.639  1.00  1.79           N  
ATOM    599  CA  GLY A  38      19.001  -5.717  40.160  1.00  1.79           C  
ATOM    600  C   GLY A  38      19.402  -6.170  38.750  1.00  1.79           C  
ATOM    601  O   GLY A  38      20.070  -5.430  38.026  1.00  1.79           O  
ATOM    602  H   GLY A  38      16.947  -6.219  40.317  1.00  1.79           H  
ATOM    603 1HA  GLY A  38      18.736  -4.660  40.146  1.00  1.79           H  
ATOM    604 2HA  GLY A  38      19.844  -5.834  40.839  1.00  1.79           H  
ATOM    605  N   LYS A  39      18.970  -7.377  38.351  1.00  1.66           N  
ATOM    606  CA  LYS A  39      19.239  -7.902  37.009  1.00  1.66           C  
ATOM    607  C   LYS A  39      17.926  -8.069  36.242  1.00  1.66           C  
ATOM    608  O   LYS A  39      17.876  -7.894  35.013  1.00  1.66           O  
ATOM    609  CB  LYS A  39      19.970  -9.251  37.072  1.00  1.66           C  
ATOM    610  CG  LYS A  39      21.342  -9.225  37.751  1.00  1.66           C  
ATOM    611  CD  LYS A  39      22.338  -8.369  36.972  1.00  1.66           C  
ATOM    612  CE  LYS A  39      23.738  -8.442  37.565  1.00  1.66           C  
ATOM    613  NZ  LYS A  39      24.680  -7.528  36.864  1.00  1.66           N  
ATOM    614  H   LYS A  39      18.445  -7.964  38.996  1.00  1.66           H  
ATOM    615  HA  LYS A  39      19.857  -7.188  36.465  1.00  1.66           H  
ATOM    616 1HB  LYS A  39      19.351  -9.970  37.619  1.00  1.66           H  
ATOM    617 2HB  LYS A  39      20.100  -9.640  36.069  1.00  1.66           H  
ATOM    618 1HG  LYS A  39      21.233  -8.815  38.758  1.00  1.66           H  
ATOM    619 2HG  LYS A  39      21.720 -10.238  37.836  1.00  1.66           H  
ATOM    620 1HD  LYS A  39      22.382  -8.714  35.938  1.00  1.66           H  
ATOM    621 2HD  LYS A  39      22.007  -7.328  36.976  1.00  1.66           H  
ATOM    622 1HE  LYS A  39      23.697  -8.169  38.618  1.00  1.66           H  
ATOM    623 2HE  LYS A  39      24.110  -9.464  37.477  1.00  1.66           H  
ATOM    624 1HZ  LYS A  39      25.596  -7.599  37.278  1.00  1.66           H  
ATOM    625 2HZ  LYS A  39      24.739  -7.774  35.867  1.00  1.66           H  
ATOM    626 3HZ  LYS A  39      24.339  -6.583  36.956  1.00  1.66           H  
ATOM    627  N   VAL A  40      16.876  -8.419  36.995  1.00  1.54           N  
ATOM    628  CA  VAL A  40      15.553  -8.684  36.456  1.00  1.54           C  
ATOM    629  C   VAL A  40      14.514  -7.758  37.087  1.00  1.54           C  
ATOM    630  O   VAL A  40      14.484  -7.586  38.315  1.00  1.54           O  
ATOM    631  CB  VAL A  40      15.162 -10.142  36.727  1.00  1.54           C  
ATOM    632  CG1 VAL A  40      13.764 -10.434  36.176  1.00  1.54           C  
ATOM    633  CG2 VAL A  40      16.179 -11.051  36.118  1.00  1.54           C  
ATOM    634  H   VAL A  40      17.014  -8.568  37.989  1.00  1.54           H  
ATOM    635  HA  VAL A  40      15.576  -8.514  35.385  1.00  1.54           H  
ATOM    636  HB  VAL A  40      15.135 -10.305  37.805  1.00  1.54           H  
ATOM    637 1HG1 VAL A  40      13.505 -11.468  36.391  1.00  1.54           H  
ATOM    638 2HG1 VAL A  40      13.034  -9.776  36.640  1.00  1.54           H  
ATOM    639 3HG1 VAL A  40      13.758 -10.275  35.098  1.00  1.54           H  
ATOM    640 1HG2 VAL A  40      15.902 -12.057  36.342  1.00  1.54           H  
ATOM    641 2HG2 VAL A  40      16.196 -10.898  35.051  1.00  1.54           H  
ATOM    642 3HG2 VAL A  40      17.164 -10.852  36.537  1.00  1.54           H  
ATOM    643  N   ARG A  41      13.666  -7.155  36.251  1.00  1.48           N  
ATOM    644  CA  ARG A  41      12.618  -6.246  36.734  1.00  1.48           C  
ATOM    645  C   ARG A  41      11.210  -6.815  36.516  1.00  1.48           C  
ATOM    646  O   ARG A  41      10.862  -7.225  35.420  1.00  1.48           O  
ATOM    647  CB  ARG A  41      12.747  -4.913  36.006  1.00  1.48           C  
ATOM    648  CG  ARG A  41      14.061  -4.146  36.292  1.00  1.48           C  
ATOM    649  CD  ARG A  41      14.223  -2.920  35.445  1.00  1.48           C  
ATOM    650  NE  ARG A  41      15.540  -2.286  35.641  1.00  1.48           N  
ATOM    651  CZ  ARG A  41      15.833  -1.278  36.494  1.00  1.48           C  
ATOM    652  NH1 ARG A  41      14.905  -0.709  37.240  1.00  1.48           N  
ATOM    653  NH2 ARG A  41      17.085  -0.845  36.576  1.00  1.48           N  
ATOM    654  H   ARG A  41      13.776  -7.329  35.251  1.00  1.48           H  
ATOM    655  HA  ARG A  41      12.757  -6.080  37.801  1.00  1.48           H  
ATOM    656 1HB  ARG A  41      12.689  -5.074  34.935  1.00  1.48           H  
ATOM    657 2HB  ARG A  41      11.914  -4.279  36.280  1.00  1.48           H  
ATOM    658 1HG  ARG A  41      14.066  -3.827  37.330  1.00  1.48           H  
ATOM    659 2HG  ARG A  41      14.919  -4.796  36.107  1.00  1.48           H  
ATOM    660 1HD  ARG A  41      14.127  -3.194  34.396  1.00  1.48           H  
ATOM    661 2HD  ARG A  41      13.463  -2.193  35.696  1.00  1.48           H  
ATOM    662  HE  ARG A  41      16.314  -2.674  35.097  1.00  1.48           H  
ATOM    663 1HH1 ARG A  41      13.918  -1.007  37.200  1.00  1.48           H  
ATOM    664 2HH1 ARG A  41      15.151   0.041  37.863  1.00  1.48           H  
ATOM    665 1HH2 ARG A  41      17.816  -1.270  36.008  1.00  1.48           H  
ATOM    666 2HH2 ARG A  41      17.316  -0.093  37.206  1.00  1.48           H  
ATOM    667  N   LEU A  42      10.400  -6.858  37.562  1.00  1.49           N  
ATOM    668  CA  LEU A  42       9.035  -7.374  37.482  1.00  1.49           C  
ATOM    669  C   LEU A  42       8.095  -6.198  37.279  1.00  1.49           C  
ATOM    670  O   LEU A  42       8.005  -5.300  38.128  1.00  1.49           O  
ATOM    671  CB  LEU A  42       8.717  -8.173  38.745  1.00  1.49           C  
ATOM    672  CG  LEU A  42       7.336  -8.785  38.881  1.00  1.49           C  
ATOM    673  CD1 LEU A  42       7.119  -9.785  37.781  1.00  1.49           C  
ATOM    674  CD2 LEU A  42       7.252  -9.471  40.229  1.00  1.49           C  
ATOM    675  H   LEU A  42      10.732  -6.523  38.453  1.00  1.49           H  
ATOM    676  HA  LEU A  42       8.954  -8.034  36.630  1.00  1.49           H  
ATOM    677 1HB  LEU A  42       9.440  -8.986  38.821  1.00  1.49           H  
ATOM    678 2HB  LEU A  42       8.867  -7.524  39.575  1.00  1.49           H  
ATOM    679  HG  LEU A  42       6.568  -8.014  38.809  1.00  1.49           H  
ATOM    680 1HD1 LEU A  42       6.151 -10.243  37.899  1.00  1.49           H  
ATOM    681 2HD1 LEU A  42       7.178  -9.289  36.829  1.00  1.49           H  
ATOM    682 3HD1 LEU A  42       7.857 -10.535  37.836  1.00  1.49           H  
ATOM    683 1HD2 LEU A  42       6.266  -9.928  40.342  1.00  1.49           H  
ATOM    684 2HD2 LEU A  42       8.017 -10.244  40.291  1.00  1.49           H  
ATOM    685 3HD2 LEU A  42       7.409  -8.747  41.020  1.00  1.49           H  
ATOM    686  N   VAL A  43       7.435  -6.184  36.122  1.00  1.59           N  
ATOM    687  CA  VAL A  43       6.644  -5.042  35.705  1.00  1.59           C  
ATOM    688  C   VAL A  43       5.214  -5.358  35.289  1.00  1.59           C  
ATOM    689  O   VAL A  43       4.921  -6.447  34.792  1.00  1.59           O  
ATOM    690  CB  VAL A  43       7.301  -4.450  34.466  1.00  1.59           C  
ATOM    691  CG1 VAL A  43       8.749  -4.033  34.774  1.00  1.59           C  
ATOM    692  CG2 VAL A  43       7.208  -5.441  33.327  1.00  1.59           C  
ATOM    693  H   VAL A  43       7.540  -6.978  35.496  1.00  1.59           H  
ATOM    694  HA  VAL A  43       6.630  -4.313  36.516  1.00  1.59           H  
ATOM    695  HB  VAL A  43       6.766  -3.592  34.197  1.00  1.59           H  
ATOM    696 1HG1 VAL A  43       9.197  -3.583  33.898  1.00  1.59           H  
ATOM    697 2HG1 VAL A  43       8.759  -3.310  35.590  1.00  1.59           H  
ATOM    698 3HG1 VAL A  43       9.334  -4.902  35.057  1.00  1.59           H  
ATOM    699 1HG2 VAL A  43       7.628  -5.014  32.440  1.00  1.59           H  
ATOM    700 2HG2 VAL A  43       7.751  -6.334  33.587  1.00  1.59           H  
ATOM    701 3HG2 VAL A  43       6.163  -5.687  33.140  1.00  1.59           H  
ATOM    702  N   LYS A  44       4.336  -4.357  35.391  1.00  1.82           N  
ATOM    703  CA  LYS A  44       2.960  -4.528  34.925  1.00  1.82           C  
ATOM    704  C   LYS A  44       2.740  -3.857  33.573  1.00  1.82           C  
ATOM    705  O   LYS A  44       2.947  -2.646  33.422  1.00  1.82           O  
ATOM    706  CB  LYS A  44       1.970  -3.931  35.913  1.00  1.82           C  
ATOM    707  CG  LYS A  44       1.939  -4.562  37.288  1.00  1.82           C  
ATOM    708  CD  LYS A  44       0.890  -3.901  38.156  1.00  1.82           C  
ATOM    709  CE  LYS A  44       0.798  -4.558  39.525  1.00  1.82           C  
ATOM    710  NZ  LYS A  44      -0.223  -3.892  40.379  1.00  1.82           N  
ATOM    711  H   LYS A  44       4.622  -3.482  35.809  1.00  1.82           H  
ATOM    712  HA  LYS A  44       2.751  -5.592  34.808  1.00  1.82           H  
ATOM    713 1HB  LYS A  44       2.172  -2.891  36.032  1.00  1.82           H  
ATOM    714 2HB  LYS A  44       0.964  -4.012  35.494  1.00  1.82           H  
ATOM    715 1HG  LYS A  44       1.718  -5.600  37.223  1.00  1.82           H  
ATOM    716 2HG  LYS A  44       2.915  -4.444  37.763  1.00  1.82           H  
ATOM    717 1HD  LYS A  44       1.149  -2.844  38.300  1.00  1.82           H  
ATOM    718 2HD  LYS A  44      -0.081  -3.954  37.665  1.00  1.82           H  
ATOM    719 1HE  LYS A  44       0.530  -5.606  39.404  1.00  1.82           H  
ATOM    720 2HE  LYS A  44       1.767  -4.491  40.022  1.00  1.82           H  
ATOM    721 1HZ  LYS A  44      -0.259  -4.331  41.283  1.00  1.82           H  
ATOM    722 2HZ  LYS A  44       0.053  -2.907  40.497  1.00  1.82           H  
ATOM    723 3HZ  LYS A  44      -1.127  -3.936  39.946  1.00  1.82           H  
ATOM    724  N   LYS A  45       2.324  -4.652  32.591  1.00  2.20           N  
ATOM    725  CA  LYS A  45       2.082  -4.179  31.233  1.00  2.20           C  
ATOM    726  C   LYS A  45       0.591  -3.988  31.024  1.00  2.20           C  
ATOM    727  O   LYS A  45      -0.196  -4.912  31.257  1.00  2.20           O  
ATOM    728  CB  LYS A  45       2.645  -5.168  30.214  1.00  2.20           C  
ATOM    729  CG  LYS A  45       2.536  -4.723  28.760  1.00  2.20           C  
ATOM    730  CD  LYS A  45       3.118  -5.778  27.818  1.00  2.20           C  
ATOM    731  CE  LYS A  45       3.101  -5.311  26.373  1.00  2.20           C  
ATOM    732  NZ  LYS A  45       3.647  -6.352  25.453  1.00  2.20           N  
ATOM    733  H   LYS A  45       2.152  -5.636  32.793  1.00  2.20           H  
ATOM    734  HA  LYS A  45       2.554  -3.210  31.099  1.00  2.20           H  
ATOM    735 1HB  LYS A  45       3.699  -5.350  30.431  1.00  2.20           H  
ATOM    736 2HB  LYS A  45       2.121  -6.115  30.319  1.00  2.20           H  
ATOM    737 1HG  LYS A  45       1.486  -4.558  28.507  1.00  2.20           H  
ATOM    738 2HG  LYS A  45       3.073  -3.779  28.625  1.00  2.20           H  
ATOM    739 1HD  LYS A  45       4.137  -6.026  28.109  1.00  2.20           H  
ATOM    740 2HD  LYS A  45       2.517  -6.683  27.886  1.00  2.20           H  
ATOM    741 1HE  LYS A  45       2.077  -5.079  26.080  1.00  2.20           H  
ATOM    742 2HE  LYS A  45       3.707  -4.408  26.282  1.00  2.20           H  
ATOM    743 1HZ  LYS A  45       3.632  -6.013  24.502  1.00  2.20           H  
ATOM    744 2HZ  LYS A  45       4.600  -6.565  25.719  1.00  2.20           H  
ATOM    745 3HZ  LYS A  45       3.089  -7.191  25.522  1.00  2.20           H  
ATOM    746  N   ILE A  46       0.198  -2.778  30.625  1.00  2.76           N  
ATOM    747  CA  ILE A  46      -1.216  -2.468  30.444  1.00  2.76           C  
ATOM    748  C   ILE A  46      -1.572  -2.261  28.966  1.00  2.76           C  
ATOM    749  O   ILE A  46      -0.958  -1.449  28.274  1.00  2.76           O  
ATOM    750  CB  ILE A  46      -1.584  -1.211  31.244  1.00  2.76           C  
ATOM    751  CG1 ILE A  46      -1.116  -1.364  32.732  1.00  2.76           C  
ATOM    752  CG2 ILE A  46      -3.091  -1.010  31.179  1.00  2.76           C  
ATOM    753  CD1 ILE A  46      -1.721  -2.537  33.464  1.00  2.76           C  
ATOM    754  H   ILE A  46       0.893  -2.065  30.451  1.00  2.76           H  
ATOM    755  HA  ILE A  46      -1.807  -3.300  30.823  1.00  2.76           H  
ATOM    756  HB  ILE A  46      -1.084  -0.339  30.820  1.00  2.76           H  
ATOM    757 1HG1 ILE A  46      -0.027  -1.471  32.750  1.00  2.76           H  
ATOM    758 2HG1 ILE A  46      -1.380  -0.455  33.273  1.00  2.76           H  
ATOM    759 1HG2 ILE A  46      -3.365  -0.117  31.737  1.00  2.76           H  
ATOM    760 2HG2 ILE A  46      -3.405  -0.885  30.142  1.00  2.76           H  
ATOM    761 3HG2 ILE A  46      -3.596  -1.879  31.606  1.00  2.76           H  
ATOM    762 1HD1 ILE A  46      -1.343  -2.562  34.486  1.00  2.76           H  
ATOM    763 2HD1 ILE A  46      -2.806  -2.436  33.480  1.00  2.76           H  
ATOM    764 3HD1 ILE A  46      -1.455  -3.454  32.962  1.00  2.76           H  
ATOM    765  N   LYS A  47      -2.585  -2.962  28.472  1.00  3.50           N  
ATOM    766  CA  LYS A  47      -2.972  -2.865  27.061  1.00  3.50           C  
ATOM    767  C   LYS A  47      -3.929  -1.707  26.780  1.00  3.50           C  
ATOM    768  O   LYS A  47      -5.041  -1.909  26.291  1.00  3.50           O  
ATOM    769  CB  LYS A  47      -3.604  -4.177  26.599  1.00  3.50           C  
ATOM    770  CG  LYS A  47      -2.671  -5.384  26.642  1.00  3.50           C  
ATOM    771  CD  LYS A  47      -1.563  -5.279  25.588  1.00  3.50           C  
ATOM    772  CE  LYS A  47      -2.124  -5.495  24.170  1.00  3.50           C  
ATOM    773  NZ  LYS A  47      -1.044  -5.504  23.129  1.00  3.50           N  
ATOM    774  H   LYS A  47      -3.100  -3.578  29.096  1.00  3.50           H  
ATOM    775  HA  LYS A  47      -2.070  -2.694  26.472  1.00  3.50           H  
ATOM    776 1HB  LYS A  47      -4.467  -4.405  27.214  1.00  3.50           H  
ATOM    777 2HB  LYS A  47      -3.961  -4.071  25.571  1.00  3.50           H  
ATOM    778 1HG  LYS A  47      -2.223  -5.456  27.636  1.00  3.50           H  
ATOM    779 2HG  LYS A  47      -3.255  -6.291  26.462  1.00  3.50           H  
ATOM    780 1HD  LYS A  47      -1.101  -4.290  25.638  1.00  3.50           H  
ATOM    781 2HD  LYS A  47      -0.799  -6.029  25.785  1.00  3.50           H  
ATOM    782 1HE  LYS A  47      -2.658  -6.445  24.136  1.00  3.50           H  
ATOM    783 2HE  LYS A  47      -2.823  -4.689  23.937  1.00  3.50           H  
ATOM    784 1HZ  LYS A  47      -1.436  -5.631  22.210  1.00  3.50           H  
ATOM    785 2HZ  LYS A  47      -0.551  -4.600  23.134  1.00  3.50           H  
ATOM    786 3HZ  LYS A  47      -0.397  -6.242  23.315  1.00  3.50           H  
ATOM    787  N   ASP A  48      -3.448  -0.480  26.998  1.00  4.35           N  
ATOM    788  CA  ASP A  48      -4.273   0.726  26.797  1.00  4.35           C  
ATOM    789  C   ASP A  48      -4.776   0.846  25.360  1.00  4.35           C  
ATOM    790  O   ASP A  48      -5.844   1.398  25.095  1.00  4.35           O  
ATOM    791  CB  ASP A  48      -3.498   2.012  27.125  1.00  4.35           C  
ATOM    792  CG  ASP A  48      -3.268   2.309  28.621  1.00  4.35           C  
ATOM    793  OD1 ASP A  48      -3.880   1.693  29.463  1.00  4.35           O  
ATOM    794  OD2 ASP A  48      -2.488   3.198  28.892  1.00  4.35           O  
ATOM    795  H   ASP A  48      -2.495  -0.424  27.362  1.00  4.35           H  
ATOM    796  HA  ASP A  48      -5.141   0.660  27.456  1.00  4.35           H  
ATOM    797 1HB  ASP A  48      -2.521   1.965  26.639  1.00  4.35           H  
ATOM    798 2HB  ASP A  48      -4.026   2.859  26.688  1.00  4.35           H  
ATOM    799  N   GLU A  49      -3.967   0.347  24.441  1.00  5.14           N  
ATOM    800  CA  GLU A  49      -4.212   0.371  23.010  1.00  5.14           C  
ATOM    801  C   GLU A  49      -5.459  -0.383  22.507  1.00  5.14           C  
ATOM    802  O   GLU A  49      -5.907  -0.114  21.389  1.00  5.14           O  
ATOM    803  CB  GLU A  49      -2.961  -0.153  22.298  1.00  5.14           C  
ATOM    804  CG  GLU A  49      -2.637  -1.620  22.568  1.00  5.14           C  
ATOM    805  CD  GLU A  49      -1.332  -2.073  21.928  1.00  5.14           C  
ATOM    806  OE1 GLU A  49      -0.736  -1.303  21.214  1.00  5.14           O  
ATOM    807  OE2 GLU A  49      -0.934  -3.207  22.167  1.00  5.14           O  
ATOM    808  H   GLU A  49      -3.119  -0.086  24.769  1.00  5.14           H  
ATOM    809  HA  GLU A  49      -4.339   1.415  22.726  1.00  5.14           H  
ATOM    810 1HB  GLU A  49      -3.084  -0.034  21.221  1.00  5.14           H  
ATOM    811 2HB  GLU A  49      -2.098   0.442  22.596  1.00  5.14           H  
ATOM    812 1HG  GLU A  49      -2.580  -1.777  23.648  1.00  5.14           H  
ATOM    813 2HG  GLU A  49      -3.446  -2.229  22.187  1.00  5.14           H  
ATOM    814  N   ASN A  50      -5.998  -1.355  23.263  1.00  5.68           N  
ATOM    815  CA  ASN A  50      -7.139  -2.094  22.706  1.00  5.68           C  
ATOM    816  C   ASN A  50      -8.073  -2.750  23.739  1.00  5.68           C  
ATOM    817  O   ASN A  50      -7.989  -2.490  24.940  1.00  5.68           O  
ATOM    818  CB  ASN A  50      -6.660  -3.134  21.702  1.00  5.68           C  
ATOM    819  CG  ASN A  50      -5.805  -4.173  22.298  1.00  5.68           C  
ATOM    820  OD1 ASN A  50      -6.055  -4.610  23.420  1.00  5.68           O  
ATOM    821  ND2 ASN A  50      -4.850  -4.646  21.554  1.00  5.68           N  
ATOM    822  H   ASN A  50      -5.644  -1.549  24.203  1.00  5.68           H  
ATOM    823  HA  ASN A  50      -7.755  -1.378  22.161  1.00  5.68           H  
ATOM    824 1HB  ASN A  50      -7.495  -3.604  21.198  1.00  5.68           H  
ATOM    825 2HB  ASN A  50      -6.078  -2.636  20.927  1.00  5.68           H  
ATOM    826 1HD2 ASN A  50      -4.300  -5.430  21.884  1.00  5.68           H  
ATOM    827 2HD2 ASN A  50      -4.700  -4.281  20.635  1.00  5.68           H  
ATOM    828  N   GLU A  51      -8.983  -3.596  23.221  1.00  5.78           N  
ATOM    829  CA  GLU A  51     -10.020  -4.312  23.972  1.00  5.78           C  
ATOM    830  C   GLU A  51      -9.637  -5.749  24.375  1.00  5.78           C  
ATOM    831  O   GLU A  51     -10.502  -6.541  24.755  1.00  5.78           O  
ATOM    832  CB  GLU A  51     -11.314  -4.341  23.158  1.00  5.78           C  
ATOM    833  CG  GLU A  51     -11.919  -2.961  22.901  1.00  5.78           C  
ATOM    834  CD  GLU A  51     -13.209  -3.004  22.103  1.00  5.78           C  
ATOM    835  OE1 GLU A  51     -13.624  -4.075  21.726  1.00  5.78           O  
ATOM    836  OE2 GLU A  51     -13.775  -1.959  21.874  1.00  5.78           O  
ATOM    837  H   GLU A  51      -8.970  -3.744  22.225  1.00  5.78           H  
ATOM    838  HA  GLU A  51     -10.209  -3.756  24.890  1.00  5.78           H  
ATOM    839 1HB  GLU A  51     -11.127  -4.813  22.194  1.00  5.78           H  
ATOM    840 2HB  GLU A  51     -12.058  -4.943  23.681  1.00  5.78           H  
ATOM    841 1HG  GLU A  51     -12.116  -2.484  23.860  1.00  5.78           H  
ATOM    842 2HG  GLU A  51     -11.189  -2.354  22.369  1.00  5.78           H  
ATOM    843  N   GLN A  52      -8.360  -6.093  24.242  1.00  5.42           N  
ATOM    844  CA  GLN A  52      -7.847  -7.417  24.609  1.00  5.42           C  
ATOM    845  C   GLN A  52      -7.715  -7.467  26.123  1.00  5.42           C  
ATOM    846  O   GLN A  52      -8.019  -6.478  26.801  1.00  5.42           O  
ATOM    847  CB  GLN A  52      -6.486  -7.716  23.953  1.00  5.42           C  
ATOM    848  CG  GLN A  52      -6.511  -7.852  22.419  1.00  5.42           C  
ATOM    849  CD  GLN A  52      -5.104  -8.153  21.825  1.00  5.42           C  
ATOM    850  OE1 GLN A  52      -4.132  -7.378  21.962  1.00  5.42           O  
ATOM    851  NE2 GLN A  52      -5.002  -9.295  21.151  1.00  5.42           N  
ATOM    852  H   GLN A  52      -7.690  -5.400  23.918  1.00  5.42           H  
ATOM    853  HA  GLN A  52      -8.563  -8.177  24.300  1.00  5.42           H  
ATOM    854 1HB  GLN A  52      -5.770  -6.947  24.232  1.00  5.42           H  
ATOM    855 2HB  GLN A  52      -6.101  -8.652  24.347  1.00  5.42           H  
ATOM    856 1HG  GLN A  52      -7.173  -8.674  22.154  1.00  5.42           H  
ATOM    857 2HG  GLN A  52      -6.881  -6.926  21.986  1.00  5.42           H  
ATOM    858 1HE2 GLN A  52      -4.130  -9.558  20.737  1.00  5.42           H  
ATOM    859 2HE2 GLN A  52      -5.799  -9.892  21.055  1.00  5.42           H  
ATOM    860  N   GLY A  53      -7.345  -8.628  26.689  1.00  4.73           N  
ATOM    861  CA  GLY A  53      -7.181  -8.655  28.140  1.00  4.73           C  
ATOM    862  C   GLY A  53      -6.349  -7.428  28.470  1.00  4.73           C  
ATOM    863  O   GLY A  53      -5.377  -7.135  27.777  1.00  4.73           O  
ATOM    864  H   GLY A  53      -7.147  -9.445  26.133  1.00  4.73           H  
ATOM    865 1HA  GLY A  53      -8.152  -8.607  28.634  1.00  4.73           H  
ATOM    866 2HA  GLY A  53      -6.670  -9.565  28.454  1.00  4.73           H  
ATOM    867  N   GLN A  54      -6.728  -6.712  29.519  1.00  3.89           N  
ATOM    868  CA  GLN A  54      -6.110  -5.424  29.796  1.00  3.89           C  
ATOM    869  C   GLN A  54      -4.753  -5.449  30.456  1.00  3.89           C  
ATOM    870  O   GLN A  54      -4.039  -4.449  30.409  1.00  3.89           O  
ATOM    871  CB  GLN A  54      -7.076  -4.594  30.630  1.00  3.89           C  
ATOM    872  CG  GLN A  54      -8.357  -4.271  29.872  1.00  3.89           C  
ATOM    873  CD  GLN A  54      -8.146  -3.252  28.737  1.00  3.89           C  
ATOM    874  OE1 GLN A  54      -7.814  -2.089  29.007  1.00  3.89           O  
ATOM    875  NE2 GLN A  54      -8.303  -3.694  27.492  1.00  3.89           N  
ATOM    876  H   GLN A  54      -7.502  -7.027  30.083  1.00  3.89           H  
ATOM    877  HA  GLN A  54      -5.997  -4.918  28.838  1.00  3.89           H  
ATOM    878 1HB  GLN A  54      -7.331  -5.130  31.544  1.00  3.89           H  
ATOM    879 2HB  GLN A  54      -6.598  -3.657  30.915  1.00  3.89           H  
ATOM    880 1HG  GLN A  54      -8.731  -5.194  29.420  1.00  3.89           H  
ATOM    881 2HG  GLN A  54      -9.093  -3.869  30.567  1.00  3.89           H  
ATOM    882 1HE2 GLN A  54      -8.159  -3.081  26.683  1.00  3.89           H  
ATOM    883 2HE2 GLN A  54      -8.513  -4.674  27.321  1.00  3.89           H  
ATOM    884  N   SER A  55      -4.360  -6.559  31.053  1.00  3.10           N  
ATOM    885  CA  SER A  55      -3.059  -6.530  31.695  1.00  3.10           C  
ATOM    886  C   SER A  55      -2.387  -7.879  31.834  1.00  3.10           C  
ATOM    887  O   SER A  55      -3.027  -8.935  31.840  1.00  3.10           O  
ATOM    888  CB  SER A  55      -3.184  -5.909  33.071  1.00  3.10           C  
ATOM    889  OG  SER A  55      -3.946  -6.721  33.921  1.00  3.10           O  
ATOM    890  H   SER A  55      -4.943  -7.382  31.066  1.00  3.10           H  
ATOM    891  HA  SER A  55      -2.405  -5.904  31.090  1.00  3.10           H  
ATOM    892 1HB  SER A  55      -2.186  -5.772  33.492  1.00  3.10           H  
ATOM    893 2HB  SER A  55      -3.644  -4.927  32.992  1.00  3.10           H  
ATOM    894  HG  SER A  55      -3.477  -7.559  33.965  1.00  3.10           H  
ATOM    895  N   ALA A  56      -1.076  -7.807  32.020  1.00  2.45           N  
ATOM    896  CA  ALA A  56      -0.228  -8.957  32.295  1.00  2.45           C  
ATOM    897  C   ALA A  56       1.003  -8.494  33.049  1.00  2.45           C  
ATOM    898  O   ALA A  56       1.366  -7.320  32.994  1.00  2.45           O  
ATOM    899  CB  ALA A  56       0.155  -9.660  31.011  1.00  2.45           C  
ATOM    900  H   ALA A  56      -0.650  -6.881  31.942  1.00  2.45           H  
ATOM    901  HA  ALA A  56      -0.774  -9.650  32.935  1.00  2.45           H  
ATOM    902 1HB  ALA A  56       0.792 -10.518  31.232  1.00  2.45           H  
ATOM    903 2HB  ALA A  56      -0.746  -9.999  30.499  1.00  2.45           H  
ATOM    904 3HB  ALA A  56       0.680  -8.973  30.379  1.00  2.45           H  
ATOM    905  N   VAL A  57       1.638  -9.405  33.763  1.00  1.99           N  
ATOM    906  CA  VAL A  57       2.835  -9.052  34.506  1.00  1.99           C  
ATOM    907  C   VAL A  57       4.007  -9.850  33.972  1.00  1.99           C  
ATOM    908  O   VAL A  57       3.853 -11.034  33.659  1.00  1.99           O  
ATOM    909  CB  VAL A  57       2.637  -9.307  36.003  1.00  1.99           C  
ATOM    910  CG1 VAL A  57       3.886  -8.921  36.754  1.00  1.99           C  
ATOM    911  CG2 VAL A  57       1.441  -8.548  36.482  1.00  1.99           C  
ATOM    912  H   VAL A  57       1.296 -10.355  33.793  1.00  1.99           H  
ATOM    913  HA  VAL A  57       3.045  -7.995  34.362  1.00  1.99           H  
ATOM    914  HB  VAL A  57       2.483 -10.368  36.172  1.00  1.99           H  
ATOM    915 1HG1 VAL A  57       3.754  -9.128  37.816  1.00  1.99           H  
ATOM    916 2HG1 VAL A  57       4.700  -9.497  36.374  1.00  1.99           H  
ATOM    917 3HG1 VAL A  57       4.090  -7.871  36.619  1.00  1.99           H  
ATOM    918 1HG2 VAL A  57       1.301  -8.730  37.547  1.00  1.99           H  
ATOM    919 2HG2 VAL A  57       1.607  -7.511  36.301  1.00  1.99           H  
ATOM    920 3HG2 VAL A  57       0.556  -8.873  35.941  1.00  1.99           H  
ATOM    921  N   TYR A  58       5.135  -9.171  33.771  1.00  1.69           N  
ATOM    922  CA  TYR A  58       6.326  -9.799  33.215  1.00  1.69           C  
ATOM    923  C   TYR A  58       7.606  -9.573  33.994  1.00  1.69           C  
ATOM    924  O   TYR A  58       7.827  -8.516  34.572  1.00  1.69           O  
ATOM    925  CB  TYR A  58       6.581  -9.262  31.811  1.00  1.69           C  
ATOM    926  CG  TYR A  58       5.505  -9.534  30.837  1.00  1.69           C  
ATOM    927  CD1 TYR A  58       4.438  -8.671  30.726  1.00  1.69           C  
ATOM    928  CD2 TYR A  58       5.578 -10.653  30.045  1.00  1.69           C  
ATOM    929  CE1 TYR A  58       3.449  -8.942  29.823  1.00  1.69           C  
ATOM    930  CE2 TYR A  58       4.585 -10.933  29.149  1.00  1.69           C  
ATOM    931  CZ  TYR A  58       3.517 -10.082  29.033  1.00  1.69           C  
ATOM    932  OH  TYR A  58       2.513 -10.362  28.132  1.00  1.69           O  
ATOM    933  H   TYR A  58       5.159  -8.191  34.050  1.00  1.69           H  
ATOM    934  HA  TYR A  58       6.157 -10.875  33.175  1.00  1.69           H  
ATOM    935 1HB  TYR A  58       6.738  -8.184  31.857  1.00  1.69           H  
ATOM    936 2HB  TYR A  58       7.497  -9.706  31.436  1.00  1.69           H  
ATOM    937  HD1 TYR A  58       4.379  -7.778  31.354  1.00  1.69           H  
ATOM    938  HD2 TYR A  58       6.425 -11.321  30.135  1.00  1.69           H  
ATOM    939  HE1 TYR A  58       2.617  -8.269  29.732  1.00  1.69           H  
ATOM    940  HE2 TYR A  58       4.645 -11.828  28.529  1.00  1.69           H  
ATOM    941  HH  TYR A  58       2.672 -11.222  27.735  1.00  1.69           H  
ATOM    942  N   PHE A  59       8.493 -10.547  33.942  1.00  1.51           N  
ATOM    943  CA  PHE A  59       9.845 -10.384  34.442  1.00  1.51           C  
ATOM    944  C   PHE A  59      10.702  -9.937  33.271  1.00  1.51           C  
ATOM    945  O   PHE A  59      10.637 -10.558  32.214  1.00  1.51           O  
ATOM    946  CB  PHE A  59      10.383 -11.695  34.984  1.00  1.51           C  
ATOM    947  CG  PHE A  59       9.799 -12.187  36.265  1.00  1.51           C  
ATOM    948  CD1 PHE A  59       8.723 -13.056  36.273  1.00  1.51           C  
ATOM    949  CD2 PHE A  59      10.366 -11.819  37.478  1.00  1.51           C  
ATOM    950  CE1 PHE A  59       8.234 -13.546  37.476  1.00  1.51           C  
ATOM    951  CE2 PHE A  59       9.874 -12.306  38.670  1.00  1.51           C  
ATOM    952  CZ  PHE A  59       8.805 -13.174  38.665  1.00  1.51           C  
ATOM    953  H   PHE A  59       8.235 -11.424  33.504  1.00  1.51           H  
ATOM    954  HA  PHE A  59       9.869  -9.622  35.216  1.00  1.51           H  
ATOM    955 1HB  PHE A  59      10.207 -12.466  34.238  1.00  1.51           H  
ATOM    956 2HB  PHE A  59      11.447 -11.620  35.104  1.00  1.51           H  
ATOM    957  HD1 PHE A  59       8.277 -13.368  35.320  1.00  1.51           H  
ATOM    958  HD2 PHE A  59      11.215 -11.141  37.482  1.00  1.51           H  
ATOM    959  HE1 PHE A  59       7.397 -14.247  37.486  1.00  1.51           H  
ATOM    960  HE2 PHE A  59      10.331 -12.009  39.615  1.00  1.51           H  
ATOM    961  HZ  PHE A  59       8.412 -13.571  39.602  1.00  1.51           H  
ATOM    962  N   LEU A  60      11.451  -8.853  33.406  1.00  1.45           N  
ATOM    963  CA  LEU A  60      12.273  -8.370  32.312  1.00  1.45           C  
ATOM    964  C   LEU A  60      13.766  -8.544  32.587  1.00  1.45           C  
ATOM    965  O   LEU A  60      14.309  -7.879  33.472  1.00  1.45           O  
ATOM    966  CB  LEU A  60      12.015  -6.879  32.062  1.00  1.45           C  
ATOM    967  CG  LEU A  60      10.556  -6.428  31.881  1.00  1.45           C  
ATOM    968  CD1 LEU A  60      10.560  -4.936  31.559  1.00  1.45           C  
ATOM    969  CD2 LEU A  60       9.866  -7.238  30.834  1.00  1.45           C  
ATOM    970  H   LEU A  60      11.432  -8.343  34.271  1.00  1.45           H  
ATOM    971  HA  LEU A  60      12.027  -8.927  31.420  1.00  1.45           H  
ATOM    972 1HB  LEU A  60      12.411  -6.327  32.906  1.00  1.45           H  
ATOM    973 2HB  LEU A  60      12.568  -6.582  31.176  1.00  1.45           H  
ATOM    974  HG  LEU A  60      10.025  -6.561  32.828  1.00  1.45           H  
ATOM    975 1HD1 LEU A  60       9.553  -4.571  31.450  1.00  1.45           H  
ATOM    976 2HD1 LEU A  60      11.055  -4.396  32.365  1.00  1.45           H  
ATOM    977 3HD1 LEU A  60      11.097  -4.769  30.626  1.00  1.45           H  
ATOM    978 1HD2 LEU A  60       8.839  -6.909  30.739  1.00  1.45           H  
ATOM    979 2HD2 LEU A  60      10.371  -7.121  29.894  1.00  1.45           H  
ATOM    980 3HD2 LEU A  60       9.877  -8.269  31.130  1.00  1.45           H  
ATOM    981  N   LYS A  61      14.432  -9.435  31.860  1.00  1.48           N  
ATOM    982  CA  LYS A  61      15.868  -9.639  32.054  1.00  1.48           C  
ATOM    983  C   LYS A  61      16.615  -8.678  31.169  1.00  1.48           C  
ATOM    984  O   LYS A  61      16.424  -8.681  29.954  1.00  1.48           O  
ATOM    985  CB  LYS A  61      16.314 -11.065  31.741  1.00  1.48           C  
ATOM    986  CG  LYS A  61      17.849 -11.234  31.763  1.00  1.48           C  
ATOM    987  CD  LYS A  61      18.410 -11.116  33.169  1.00  1.48           C  
ATOM    988  CE  LYS A  61      19.918 -11.160  33.174  1.00  1.48           C  
ATOM    989  NZ  LYS A  61      20.509  -9.944  32.616  1.00  1.48           N  
ATOM    990  H   LYS A  61      13.938  -9.960  31.142  1.00  1.48           H  
ATOM    991  HA  LYS A  61      16.128  -9.410  33.088  1.00  1.48           H  
ATOM    992 1HB  LYS A  61      15.889 -11.758  32.470  1.00  1.48           H  
ATOM    993 2HB  LYS A  61      15.952 -11.364  30.758  1.00  1.48           H  
ATOM    994 1HG  LYS A  61      18.097 -12.222  31.367  1.00  1.48           H  
ATOM    995 2HG  LYS A  61      18.315 -10.479  31.125  1.00  1.48           H  
ATOM    996 1HD  LYS A  61      18.083 -10.177  33.616  1.00  1.48           H  
ATOM    997 2HD  LYS A  61      18.036 -11.942  33.773  1.00  1.48           H  
ATOM    998 1HE  LYS A  61      20.260 -11.273  34.195  1.00  1.48           H  
ATOM    999 2HE  LYS A  61      20.252 -12.003  32.582  1.00  1.48           H  
ATOM   1000 1HZ  LYS A  61      21.507  -9.992  32.629  1.00  1.48           H  
ATOM   1001 2HZ  LYS A  61      20.205  -9.814  31.645  1.00  1.48           H  
ATOM   1002 3HZ  LYS A  61      20.221  -9.133  33.137  1.00  1.48           H  
ATOM   1003  N   GLN A  62      17.435  -7.829  31.760  1.00  1.58           N  
ATOM   1004  CA  GLN A  62      18.122  -6.824  30.956  1.00  1.58           C  
ATOM   1005  C   GLN A  62      19.487  -7.266  30.430  1.00  1.58           C  
ATOM   1006  O   GLN A  62      20.150  -8.124  31.026  1.00  1.58           O  
ATOM   1007  CB  GLN A  62      18.206  -5.533  31.758  1.00  1.58           C  
ATOM   1008  CG  GLN A  62      16.819  -4.967  32.028  1.00  1.58           C  
ATOM   1009  CD  GLN A  62      16.820  -3.691  32.804  1.00  1.58           C  
ATOM   1010  OE1 GLN A  62      17.230  -3.642  33.969  1.00  1.58           O  
ATOM   1011  NE2 GLN A  62      16.360  -2.624  32.157  1.00  1.58           N  
ATOM   1012  H   GLN A  62      17.554  -7.852  32.780  1.00  1.58           H  
ATOM   1013  HA  GLN A  62      17.505  -6.614  30.086  1.00  1.58           H  
ATOM   1014 1HB  GLN A  62      18.699  -5.716  32.713  1.00  1.58           H  
ATOM   1015 2HB  GLN A  62      18.789  -4.785  31.212  1.00  1.58           H  
ATOM   1016 1HG  GLN A  62      16.332  -4.780  31.072  1.00  1.58           H  
ATOM   1017 2HG  GLN A  62      16.246  -5.707  32.597  1.00  1.58           H  
ATOM   1018 1HE2 GLN A  62      16.345  -1.727  32.597  1.00  1.58           H  
ATOM   1019 2HE2 GLN A  62      16.052  -2.713  31.208  1.00  1.58           H  
ATOM   1020  N   HIS A  63      19.921  -6.630  29.336  1.00  1.73           N  
ATOM   1021  CA  HIS A  63      21.235  -6.837  28.710  1.00  1.73           C  
ATOM   1022  C   HIS A  63      22.300  -5.819  29.134  1.00  1.73           C  
ATOM   1023  O   HIS A  63      23.330  -5.685  28.474  1.00  1.73           O  
ATOM   1024  CB  HIS A  63      21.116  -6.709  27.194  1.00  1.73           C  
ATOM   1025  CG  HIS A  63      20.385  -7.798  26.465  1.00  1.73           C  
ATOM   1026  ND1 HIS A  63      19.163  -8.245  26.827  1.00  1.73           N  
ATOM   1027  CD2 HIS A  63      20.729  -8.512  25.371  1.00  1.73           C  
ATOM   1028  CE1 HIS A  63      18.778  -9.176  25.981  1.00  1.73           C  
ATOM   1029  NE2 HIS A  63      19.719  -9.358  25.106  1.00  1.73           N  
ATOM   1030  H   HIS A  63      19.288  -5.972  28.872  1.00  1.73           H  
ATOM   1031  HA  HIS A  63      21.602  -7.833  28.955  1.00  1.73           H  
ATOM   1032 1HB  HIS A  63      20.611  -5.776  26.989  1.00  1.73           H  
ATOM   1033 2HB  HIS A  63      22.089  -6.614  26.775  1.00  1.73           H  
ATOM   1034  HD2 HIS A  63      21.633  -8.439  24.805  1.00  1.73           H  
ATOM   1035  HE1 HIS A  63      17.860  -9.704  25.997  1.00  1.73           H  
ATOM   1036  HE2 HIS A  63      19.704 -10.024  24.337  1.00  1.73           H  
ATOM   1037  N   ASP A  64      22.065  -5.118  30.241  1.00  1.92           N  
ATOM   1038  CA  ASP A  64      22.977  -4.075  30.728  1.00  1.92           C  
ATOM   1039  C   ASP A  64      24.409  -4.514  31.059  1.00  1.92           C  
ATOM   1040  O   ASP A  64      25.344  -3.740  30.853  1.00  1.92           O  
ATOM   1041  CB  ASP A  64      22.403  -3.410  31.982  1.00  1.92           C  
ATOM   1042  CG  ASP A  64      21.212  -2.478  31.717  1.00  1.92           C  
ATOM   1043  OD1 ASP A  64      20.968  -2.145  30.580  1.00  1.92           O  
ATOM   1044  OD2 ASP A  64      20.568  -2.099  32.665  1.00  1.92           O  
ATOM   1045  H   ASP A  64      21.209  -5.297  30.741  1.00  1.92           H  
ATOM   1046  HA  ASP A  64      23.045  -3.315  29.950  1.00  1.92           H  
ATOM   1047 1HB  ASP A  64      22.083  -4.182  32.682  1.00  1.92           H  
ATOM   1048 2HB  ASP A  64      23.190  -2.838  32.474  1.00  1.92           H  
ATOM   1049  N   THR A  65      24.591  -5.725  31.594  1.00  2.12           N  
ATOM   1050  CA  THR A  65      25.942  -6.152  31.965  1.00  2.12           C  
ATOM   1051  C   THR A  65      26.427  -7.394  31.219  1.00  2.12           C  
ATOM   1052  O   THR A  65      27.628  -7.660  31.168  1.00  2.12           O  
ATOM   1053  CB  THR A  65      26.043  -6.378  33.487  1.00  2.12           C  
ATOM   1054  OG1 THR A  65      25.129  -7.432  33.901  1.00  2.12           O  
ATOM   1055  CG2 THR A  65      25.709  -5.066  34.225  1.00  2.12           C  
ATOM   1056  H   THR A  65      23.799  -6.327  31.740  1.00  2.12           H  
ATOM   1057  HA  THR A  65      26.631  -5.347  31.716  1.00  2.12           H  
ATOM   1058  HB  THR A  65      27.061  -6.681  33.732  1.00  2.12           H  
ATOM   1059  HG1 THR A  65      25.253  -8.189  33.310  1.00  2.12           H  
ATOM   1060 1HG2 THR A  65      25.797  -5.213  35.296  1.00  2.12           H  
ATOM   1061 2HG2 THR A  65      26.406  -4.288  33.909  1.00  2.12           H  
ATOM   1062 3HG2 THR A  65      24.693  -4.757  33.987  1.00  2.12           H  
ATOM   1063  N   ASN A  66      25.504  -8.165  30.661  1.00  2.27           N  
ATOM   1064  CA  ASN A  66      25.872  -9.380  29.946  1.00  2.27           C  
ATOM   1065  C   ASN A  66      24.842  -9.705  28.867  1.00  2.27           C  
ATOM   1066  O   ASN A  66      23.982 -10.570  29.083  1.00  2.27           O  
ATOM   1067  CB  ASN A  66      26.064 -10.551  30.883  1.00  2.27           C  
ATOM   1068  CG  ASN A  66      26.636 -11.748  30.146  1.00  2.27           C  
ATOM   1069  OD1 ASN A  66      26.346 -11.960  28.952  1.00  2.27           O  
ATOM   1070  ND2 ASN A  66      27.468 -12.504  30.819  1.00  2.27           N  
ATOM   1071  H   ASN A  66      24.538  -7.889  30.717  1.00  2.27           H  
ATOM   1072  HA  ASN A  66      26.841  -9.224  29.494  1.00  2.27           H  
ATOM   1073 1HB  ASN A  66      26.740 -10.275  31.695  1.00  2.27           H  
ATOM   1074 2HB  ASN A  66      25.107 -10.832  31.325  1.00  2.27           H  
ATOM   1075 1HD2 ASN A  66      27.891 -13.300  30.382  1.00  2.27           H  
ATOM   1076 2HD2 ASN A  66      27.686 -12.285  31.770  1.00  2.27           H  
ATOM   1077  N   PRO A  67      24.905  -9.037  27.700  1.00  2.36           N  
ATOM   1078  CA  PRO A  67      23.946  -9.151  26.633  1.00  2.36           C  
ATOM   1079  C   PRO A  67      23.909 -10.517  25.990  1.00  2.36           C  
ATOM   1080  O   PRO A  67      22.901 -10.910  25.402  1.00  2.36           O  
ATOM   1081  CB  PRO A  67      24.437  -8.102  25.632  1.00  2.36           C  
ATOM   1082  CG  PRO A  67      25.888  -7.918  25.918  1.00  2.36           C  
ATOM   1083  CD  PRO A  67      26.022  -8.107  27.405  1.00  2.36           C  
ATOM   1084  HA  PRO A  67      22.966  -8.901  27.041  1.00  2.36           H  
ATOM   1085 1HB  PRO A  67      24.258  -8.469  24.624  1.00  2.36           H  
ATOM   1086 2HB  PRO A  67      23.889  -7.171  25.738  1.00  2.36           H  
ATOM   1087 1HG  PRO A  67      26.479  -8.642  25.338  1.00  2.36           H  
ATOM   1088 2HG  PRO A  67      26.207  -6.917  25.592  1.00  2.36           H  
ATOM   1089 1HD  PRO A  67      27.002  -8.553  27.557  1.00  2.36           H  
ATOM   1090 2HD  PRO A  67      25.892  -7.152  27.948  1.00  2.36           H  
ATOM   1091  N   ARG A  68      24.985 -11.282  26.116  1.00  2.38           N  
ATOM   1092  CA  ARG A  68      24.947 -12.576  25.480  1.00  2.38           C  
ATOM   1093  C   ARG A  68      24.127 -13.536  26.312  1.00  2.38           C  
ATOM   1094  O   ARG A  68      23.312 -14.276  25.769  1.00  2.38           O  
ATOM   1095  CB  ARG A  68      26.344 -13.102  25.222  1.00  2.38           C  
ATOM   1096  CG  ARG A  68      27.084 -12.309  24.131  1.00  2.38           C  
ATOM   1097  CD  ARG A  68      28.450 -12.827  23.830  1.00  2.38           C  
ATOM   1098  NE  ARG A  68      29.099 -12.022  22.787  1.00  2.38           N  
ATOM   1099  CZ  ARG A  68      30.281 -12.318  22.193  1.00  2.38           C  
ATOM   1100  NH1 ARG A  68      30.955 -13.395  22.541  1.00  2.38           N  
ATOM   1101  NH2 ARG A  68      30.739 -11.513  21.250  1.00  2.38           N  
ATOM   1102  H   ARG A  68      25.806 -10.977  26.619  1.00  2.38           H  
ATOM   1103  HA  ARG A  68      24.461 -12.470  24.510  1.00  2.38           H  
ATOM   1104 1HB  ARG A  68      26.930 -13.050  26.142  1.00  2.38           H  
ATOM   1105 2HB  ARG A  68      26.297 -14.149  24.916  1.00  2.38           H  
ATOM   1106 1HG  ARG A  68      26.504 -12.336  23.209  1.00  2.38           H  
ATOM   1107 2HG  ARG A  68      27.184 -11.272  24.457  1.00  2.38           H  
ATOM   1108 1HD  ARG A  68      29.068 -12.793  24.726  1.00  2.38           H  
ATOM   1109 2HD  ARG A  68      28.378 -13.855  23.472  1.00  2.38           H  
ATOM   1110  HE  ARG A  68      28.621 -11.168  22.470  1.00  2.38           H  
ATOM   1111 1HH1 ARG A  68      30.598 -13.999  23.267  1.00  2.38           H  
ATOM   1112 2HH1 ARG A  68      31.834 -13.607  22.088  1.00  2.38           H  
ATOM   1113 1HH2 ARG A  68      30.209 -10.699  20.995  1.00  2.38           H  
ATOM   1114 2HH2 ARG A  68      31.613 -11.710  20.741  1.00  2.38           H  
ATOM   1115  N   LEU A  69      24.256 -13.493  27.636  1.00  2.34           N  
ATOM   1116  CA  LEU A  69      23.445 -14.431  28.389  1.00  2.34           C  
ATOM   1117  C   LEU A  69      21.984 -14.039  28.319  1.00  2.34           C  
ATOM   1118  O   LEU A  69      21.112 -14.908  28.260  1.00  2.34           O  
ATOM   1119  CB  LEU A  69      23.898 -14.563  29.836  1.00  2.34           C  
ATOM   1120  CG  LEU A  69      25.258 -15.237  29.996  1.00  2.34           C  
ATOM   1121  CD1 LEU A  69      25.640 -15.273  31.460  1.00  2.34           C  
ATOM   1122  CD2 LEU A  69      25.203 -16.615  29.393  1.00  2.34           C  
ATOM   1123  H   LEU A  69      24.912 -12.862  28.095  1.00  2.34           H  
ATOM   1124  HA  LEU A  69      23.550 -15.411  27.930  1.00  2.34           H  
ATOM   1125 1HB  LEU A  69      23.962 -13.564  30.272  1.00  2.34           H  
ATOM   1126 2HB  LEU A  69      23.161 -15.140  30.387  1.00  2.34           H  
ATOM   1127  HG  LEU A  69      26.011 -14.655  29.469  1.00  2.34           H  
ATOM   1128 1HD1 LEU A  69      26.618 -15.739  31.571  1.00  2.34           H  
ATOM   1129 2HD1 LEU A  69      25.676 -14.273  31.840  1.00  2.34           H  
ATOM   1130 3HD1 LEU A  69      24.900 -15.847  32.019  1.00  2.34           H  
ATOM   1131 1HD2 LEU A  69      26.177 -17.086  29.494  1.00  2.34           H  
ATOM   1132 2HD2 LEU A  69      24.451 -17.207  29.910  1.00  2.34           H  
ATOM   1133 3HD2 LEU A  69      24.944 -16.536  28.342  1.00  2.34           H  
ATOM   1134  N   ALA A  70      21.698 -12.736  28.321  1.00  2.27           N  
ATOM   1135  CA  ALA A  70      20.306 -12.326  28.228  1.00  2.27           C  
ATOM   1136  C   ALA A  70      19.701 -12.761  26.876  1.00  2.27           C  
ATOM   1137  O   ALA A  70      18.576 -13.268  26.841  1.00  2.27           O  
ATOM   1138  CB  ALA A  70      20.202 -10.845  28.452  1.00  2.27           C  
ATOM   1139  H   ALA A  70      22.443 -12.037  28.391  1.00  2.27           H  
ATOM   1140  HA  ALA A  70      19.746 -12.831  29.014  1.00  2.27           H  
ATOM   1141 1HB  ALA A  70      19.160 -10.540  28.417  1.00  2.27           H  
ATOM   1142 2HB  ALA A  70      20.617 -10.593  29.422  1.00  2.27           H  
ATOM   1143 3HB  ALA A  70      20.769 -10.348  27.686  1.00  2.27           H  
ATOM   1144  N   GLU A  71      20.459 -12.641  25.770  1.00  2.20           N  
ATOM   1145  CA  GLU A  71      19.942 -13.106  24.478  1.00  2.20           C  
ATOM   1146  C   GLU A  71      19.690 -14.604  24.550  1.00  2.20           C  
ATOM   1147  O   GLU A  71      18.681 -15.107  24.043  1.00  2.20           O  
ATOM   1148  CB  GLU A  71      20.936 -12.830  23.333  1.00  2.20           C  
ATOM   1149  CG  GLU A  71      20.498 -13.336  21.901  1.00  2.20           C  
ATOM   1150  CD  GLU A  71      19.357 -12.579  21.213  1.00  2.20           C  
ATOM   1151  OE1 GLU A  71      19.317 -11.368  21.289  1.00  2.20           O  
ATOM   1152  OE2 GLU A  71      18.527 -13.236  20.618  1.00  2.20           O  
ATOM   1153  H   GLU A  71      21.382 -12.204  25.806  1.00  2.20           H  
ATOM   1154  HA  GLU A  71      18.998 -12.600  24.271  1.00  2.20           H  
ATOM   1155 1HB  GLU A  71      21.114 -11.755  23.267  1.00  2.20           H  
ATOM   1156 2HB  GLU A  71      21.895 -13.297  23.573  1.00  2.20           H  
ATOM   1157 1HG  GLU A  71      21.370 -13.305  21.249  1.00  2.20           H  
ATOM   1158 2HG  GLU A  71      20.205 -14.384  21.998  1.00  2.20           H  
ATOM   1159  N   LEU A  72      20.595 -15.325  25.211  1.00  2.15           N  
ATOM   1160  CA  LEU A  72      20.444 -16.755  25.323  1.00  2.15           C  
ATOM   1161  C   LEU A  72      19.239 -17.129  26.174  1.00  2.15           C  
ATOM   1162  O   LEU A  72      18.613 -18.157  25.922  1.00  2.15           O  
ATOM   1163  CB  LEU A  72      21.732 -17.392  25.800  1.00  2.15           C  
ATOM   1164  CG  LEU A  72      22.832 -17.278  24.746  1.00  2.15           C  
ATOM   1165  CD1 LEU A  72      24.116 -17.865  25.307  1.00  2.15           C  
ATOM   1166  CD2 LEU A  72      22.326 -17.919  23.420  1.00  2.15           C  
ATOM   1167  H   LEU A  72      21.422 -14.877  25.607  1.00  2.15           H  
ATOM   1168  HA  LEU A  72      20.278 -17.137  24.324  1.00  2.15           H  
ATOM   1169 1HB  LEU A  72      22.061 -16.891  26.707  1.00  2.15           H  
ATOM   1170 2HB  LEU A  72      21.557 -18.445  26.014  1.00  2.15           H  
ATOM   1171  HG  LEU A  72      23.029 -16.245  24.540  1.00  2.15           H  
ATOM   1172 1HD1 LEU A  72      24.899 -17.751  24.587  1.00  2.15           H  
ATOM   1173 2HD1 LEU A  72      24.384 -17.329  26.209  1.00  2.15           H  
ATOM   1174 3HD1 LEU A  72      23.980 -18.910  25.540  1.00  2.15           H  
ATOM   1175 1HD2 LEU A  72      23.088 -17.822  22.658  1.00  2.15           H  
ATOM   1176 2HD2 LEU A  72      22.091 -18.945  23.564  1.00  2.15           H  
ATOM   1177 3HD2 LEU A  72      21.424 -17.403  23.088  1.00  2.15           H  
ATOM   1178  N   GLU A  73      18.886 -16.317  27.174  1.00  2.14           N  
ATOM   1179  CA  GLU A  73      17.667 -16.625  27.906  1.00  2.14           C  
ATOM   1180  C   GLU A  73      16.466 -16.566  26.967  1.00  2.14           C  
ATOM   1181  O   GLU A  73      15.594 -17.442  27.006  1.00  2.14           O  
ATOM   1182  CB  GLU A  73      17.427 -15.696  29.098  1.00  2.14           C  
ATOM   1183  CG  GLU A  73      16.123 -16.069  29.837  1.00  2.14           C  
ATOM   1184  CD  GLU A  73      15.917 -15.381  31.139  1.00  2.14           C  
ATOM   1185  OE1 GLU A  73      15.946 -14.188  31.197  1.00  2.14           O  
ATOM   1186  OE2 GLU A  73      15.715 -16.076  32.115  1.00  2.14           O  
ATOM   1187  H   GLU A  73      19.459 -15.509  27.413  1.00  2.14           H  
ATOM   1188  HA  GLU A  73      17.744 -17.642  28.289  1.00  2.14           H  
ATOM   1189 1HB  GLU A  73      18.263 -15.758  29.796  1.00  2.14           H  
ATOM   1190 2HB  GLU A  73      17.351 -14.663  28.752  1.00  2.14           H  
ATOM   1191 1HG  GLU A  73      15.286 -15.822  29.180  1.00  2.14           H  
ATOM   1192 2HG  GLU A  73      16.112 -17.144  29.988  1.00  2.14           H  
ATOM   1193  N   ALA A  74      16.426 -15.556  26.080  1.00  2.17           N  
ATOM   1194  CA  ALA A  74      15.301 -15.450  25.149  1.00  2.17           C  
ATOM   1195  C   ALA A  74      15.211 -16.710  24.307  1.00  2.17           C  
ATOM   1196  O   ALA A  74      14.130 -17.290  24.140  1.00  2.17           O  
ATOM   1197  CB  ALA A  74      15.474 -14.258  24.224  1.00  2.17           C  
ATOM   1198  H   ALA A  74      17.172 -14.855  26.092  1.00  2.17           H  
ATOM   1199  HA  ALA A  74      14.383 -15.354  25.721  1.00  2.17           H  
ATOM   1200 1HB  ALA A  74      14.632 -14.209  23.554  1.00  2.17           H  
ATOM   1201 2HB  ALA A  74      15.524 -13.379  24.778  1.00  2.17           H  
ATOM   1202 3HB  ALA A  74      16.384 -14.359  23.643  1.00  2.17           H  
ATOM   1203  N   TYR A  75      16.378 -17.148  23.843  1.00  2.25           N  
ATOM   1204  CA  TYR A  75      16.529 -18.368  23.074  1.00  2.25           C  
ATOM   1205  C   TYR A  75      16.080 -19.614  23.790  1.00  2.25           C  
ATOM   1206  O   TYR A  75      15.313 -20.406  23.235  1.00  2.25           O  
ATOM   1207  CB  TYR A  75      17.981 -18.512  22.683  1.00  2.25           C  
ATOM   1208  CG  TYR A  75      18.358 -19.845  22.214  1.00  2.25           C  
ATOM   1209  CD1 TYR A  75      18.041 -20.244  21.005  1.00  2.25           C  
ATOM   1210  CD2 TYR A  75      19.072 -20.664  23.046  1.00  2.25           C  
ATOM   1211  CE1 TYR A  75      18.408 -21.447  20.555  1.00  2.25           C  
ATOM   1212  CE2 TYR A  75      19.453 -21.897  22.619  1.00  2.25           C  
ATOM   1213  CZ  TYR A  75      19.122 -22.282  21.363  1.00  2.25           C  
ATOM   1214  OH  TYR A  75      19.492 -23.475  20.897  1.00  2.25           O  
ATOM   1215  H   TYR A  75      17.210 -16.585  24.025  1.00  2.25           H  
ATOM   1216  HA  TYR A  75      15.934 -18.266  22.173  1.00  2.25           H  
ATOM   1217 1HB  TYR A  75      18.206 -17.790  21.899  1.00  2.25           H  
ATOM   1218 2HB  TYR A  75      18.592 -18.279  23.508  1.00  2.25           H  
ATOM   1219  HD1 TYR A  75      17.498 -19.583  20.378  1.00  2.25           H  
ATOM   1220  HD2 TYR A  75      19.329 -20.319  24.043  1.00  2.25           H  
ATOM   1221  HE1 TYR A  75      18.137 -21.738  19.553  1.00  2.25           H  
ATOM   1222  HE2 TYR A  75      20.019 -22.552  23.273  1.00  2.25           H  
ATOM   1223  HH  TYR A  75      19.207 -23.548  19.984  1.00  2.25           H  
ATOM   1224  N   CYS A  76      16.540 -19.814  25.014  1.00  2.35           N  
ATOM   1225  CA  CYS A  76      16.230 -21.026  25.745  1.00  2.35           C  
ATOM   1226  C   CYS A  76      14.732 -21.116  25.966  1.00  2.35           C  
ATOM   1227  O   CYS A  76      14.128 -22.191  25.846  1.00  2.35           O  
ATOM   1228  CB  CYS A  76      16.967 -21.021  27.073  1.00  2.35           C  
ATOM   1229  SG  CYS A  76      18.760 -21.162  26.877  1.00  2.35           S  
ATOM   1230  H   CYS A  76      17.162 -19.119  25.432  1.00  2.35           H  
ATOM   1231  HA  CYS A  76      16.560 -21.883  25.151  1.00  2.35           H  
ATOM   1232 1HB  CYS A  76      16.754 -20.083  27.600  1.00  2.35           H  
ATOM   1233 2HB  CYS A  76      16.617 -21.840  27.696  1.00  2.35           H  
ATOM   1234  HG  CYS A  76      18.893 -19.929  26.316  1.00  2.35           H  
ATOM   1235  N   GLY A  77      14.127 -19.965  26.257  1.00  2.49           N  
ATOM   1236  CA  GLY A  77      12.693 -19.879  26.434  1.00  2.49           C  
ATOM   1237  C   GLY A  77      12.018 -20.311  25.148  1.00  2.49           C  
ATOM   1238  O   GLY A  77      11.150 -21.184  25.152  1.00  2.49           O  
ATOM   1239  H   GLY A  77      14.683 -19.112  26.364  1.00  2.49           H  
ATOM   1240 1HA  GLY A  77      12.377 -20.514  27.260  1.00  2.49           H  
ATOM   1241 2HA  GLY A  77      12.413 -18.853  26.673  1.00  2.49           H  
ATOM   1242  N   ALA A  78      12.429 -19.707  24.033  1.00  2.64           N  
ATOM   1243  CA  ALA A  78      11.844 -19.999  22.734  1.00  2.64           C  
ATOM   1244  C   ALA A  78      11.991 -21.462  22.323  1.00  2.64           C  
ATOM   1245  O   ALA A  78      11.051 -22.048  21.780  1.00  2.64           O  
ATOM   1246  CB  ALA A  78      12.468 -19.128  21.703  1.00  2.64           C  
ATOM   1247  H   ALA A  78      13.163 -19.000  24.089  1.00  2.64           H  
ATOM   1248  HA  ALA A  78      10.790 -19.762  22.791  1.00  2.64           H  
ATOM   1249 1HB  ALA A  78      11.962 -19.316  20.790  1.00  2.64           H  
ATOM   1250 2HB  ALA A  78      12.357 -18.107  21.981  1.00  2.64           H  
ATOM   1251 3HB  ALA A  78      13.524 -19.356  21.623  1.00  2.64           H  
ATOM   1252  N   ILE A  79      13.136 -22.084  22.622  1.00  2.79           N  
ATOM   1253  CA  ILE A  79      13.288 -23.492  22.285  1.00  2.79           C  
ATOM   1254  C   ILE A  79      12.299 -24.297  23.073  1.00  2.79           C  
ATOM   1255  O   ILE A  79      11.592 -25.143  22.521  1.00  2.79           O  
ATOM   1256  CB  ILE A  79      14.696 -24.030  22.618  1.00  2.79           C  
ATOM   1257  CG1 ILE A  79      15.729 -23.389  21.747  1.00  2.79           C  
ATOM   1258  CG2 ILE A  79      14.716 -25.561  22.470  1.00  2.79           C  
ATOM   1259  CD1 ILE A  79      15.572 -23.763  20.316  1.00  2.79           C  
ATOM   1260  H   ILE A  79      13.899 -21.565  23.054  1.00  2.79           H  
ATOM   1261  HA  ILE A  79      13.087 -23.626  21.225  1.00  2.79           H  
ATOM   1262  HB  ILE A  79      14.944 -23.763  23.649  1.00  2.79           H  
ATOM   1263 1HG1 ILE A  79      15.628 -22.316  21.819  1.00  2.79           H  
ATOM   1264 2HG1 ILE A  79      16.718 -23.667  22.093  1.00  2.79           H  
ATOM   1265 1HG2 ILE A  79      15.697 -25.930  22.726  1.00  2.79           H  
ATOM   1266 2HG2 ILE A  79      13.980 -25.999  23.141  1.00  2.79           H  
ATOM   1267 3HG2 ILE A  79      14.479 -25.841  21.444  1.00  2.79           H  
ATOM   1268 1HD1 ILE A  79      16.320 -23.264  19.714  1.00  2.79           H  
ATOM   1269 2HD1 ILE A  79      15.681 -24.840  20.204  1.00  2.79           H  
ATOM   1270 3HD1 ILE A  79      14.591 -23.480  19.994  1.00  2.79           H  
ATOM   1271  N   SER A  80      12.193 -23.991  24.358  1.00  2.93           N  
ATOM   1272  CA  SER A  80      11.290 -24.732  25.190  1.00  2.93           C  
ATOM   1273  C   SER A  80       9.856 -24.540  24.676  1.00  2.93           C  
ATOM   1274  O   SER A  80       9.120 -25.516  24.583  1.00  2.93           O  
ATOM   1275  CB  SER A  80      11.485 -24.301  26.625  1.00  2.93           C  
ATOM   1276  OG  SER A  80      12.781 -24.608  27.064  1.00  2.93           O  
ATOM   1277  H   SER A  80      12.778 -23.262  24.772  1.00  2.93           H  
ATOM   1278  HA  SER A  80      11.540 -25.789  25.116  1.00  2.93           H  
ATOM   1279 1HB  SER A  80      11.303 -23.239  26.725  1.00  2.93           H  
ATOM   1280 2HB  SER A  80      10.783 -24.826  27.245  1.00  2.93           H  
ATOM   1281  HG  SER A  80      13.361 -23.947  26.629  1.00  2.93           H  
ATOM   1282  N   LEU A  81       9.493 -23.311  24.273  1.00  3.07           N  
ATOM   1283  CA  LEU A  81       8.164 -22.996  23.722  1.00  3.07           C  
ATOM   1284  C   LEU A  81       7.880 -23.740  22.424  1.00  3.07           C  
ATOM   1285  O   LEU A  81       6.738 -24.078  22.130  1.00  3.07           O  
ATOM   1286  CB  LEU A  81       8.032 -21.483  23.498  1.00  3.07           C  
ATOM   1287  CG  LEU A  81       7.895 -20.659  24.775  1.00  3.07           C  
ATOM   1288  CD1 LEU A  81       8.103 -19.202  24.509  1.00  3.07           C  
ATOM   1289  CD2 LEU A  81       6.484 -20.860  25.305  1.00  3.07           C  
ATOM   1290  H   LEU A  81      10.164 -22.551  24.385  1.00  3.07           H  
ATOM   1291  HA  LEU A  81       7.415 -23.302  24.454  1.00  3.07           H  
ATOM   1292 1HB  LEU A  81       8.906 -21.140  22.964  1.00  3.07           H  
ATOM   1293 2HB  LEU A  81       7.157 -21.300  22.879  1.00  3.07           H  
ATOM   1294  HG  LEU A  81       8.621 -20.986  25.494  1.00  3.07           H  
ATOM   1295 1HD1 LEU A  81       7.991 -18.663  25.439  1.00  3.07           H  
ATOM   1296 2HD1 LEU A  81       9.102 -19.059  24.134  1.00  3.07           H  
ATOM   1297 3HD1 LEU A  81       7.377 -18.849  23.784  1.00  3.07           H  
ATOM   1298 1HD2 LEU A  81       6.352 -20.287  26.225  1.00  3.07           H  
ATOM   1299 2HD2 LEU A  81       5.764 -20.519  24.564  1.00  3.07           H  
ATOM   1300 3HD2 LEU A  81       6.315 -21.921  25.509  1.00  3.07           H  
ATOM   1301  N   PHE A  82       8.898 -23.972  21.609  1.00  3.22           N  
ATOM   1302  CA  PHE A  82       8.663 -24.715  20.384  1.00  3.22           C  
ATOM   1303  C   PHE A  82       8.489 -26.214  20.690  1.00  3.22           C  
ATOM   1304  O   PHE A  82       7.833 -26.940  19.936  1.00  3.22           O  
ATOM   1305  CB  PHE A  82       9.776 -24.455  19.377  1.00  3.22           C  
ATOM   1306  CG  PHE A  82       9.732 -23.026  18.850  1.00  3.22           C  
ATOM   1307  CD1 PHE A  82       8.637 -22.208  19.101  1.00  3.22           C  
ATOM   1308  CD2 PHE A  82      10.755 -22.514  18.111  1.00  3.22           C  
ATOM   1309  CE1 PHE A  82       8.588 -20.909  18.620  1.00  3.22           C  
ATOM   1310  CE2 PHE A  82      10.705 -21.214  17.620  1.00  3.22           C  
ATOM   1311  CZ  PHE A  82       9.624 -20.414  17.875  1.00  3.22           C  
ATOM   1312  H   PHE A  82       9.830 -23.624  21.835  1.00  3.22           H  
ATOM   1313  HA  PHE A  82       7.733 -24.359  19.941  1.00  3.22           H  
ATOM   1314 1HB  PHE A  82      10.745 -24.617  19.858  1.00  3.22           H  
ATOM   1315 2HB  PHE A  82       9.691 -25.141  18.537  1.00  3.22           H  
ATOM   1316  HD1 PHE A  82       7.807 -22.597  19.690  1.00  3.22           H  
ATOM   1317  HD2 PHE A  82      11.610 -23.147  17.910  1.00  3.22           H  
ATOM   1318  HE1 PHE A  82       7.725 -20.284  18.835  1.00  3.22           H  
ATOM   1319  HE2 PHE A  82      11.533 -20.823  17.029  1.00  3.22           H  
ATOM   1320  HZ  PHE A  82       9.596 -19.393  17.490  1.00  3.22           H  
ATOM   1321  N   LEU A  83       9.076 -26.670  21.805  1.00  3.36           N  
ATOM   1322  CA  LEU A  83       8.985 -28.064  22.237  1.00  3.36           C  
ATOM   1323  C   LEU A  83       7.845 -28.332  23.241  1.00  3.36           C  
ATOM   1324  O   LEU A  83       7.472 -29.487  23.453  1.00  3.36           O  
ATOM   1325  CB  LEU A  83      10.304 -28.494  22.895  1.00  3.36           C  
ATOM   1326  CG  LEU A  83      11.544 -28.414  22.010  1.00  3.36           C  
ATOM   1327  CD1 LEU A  83      12.778 -28.808  22.839  1.00  3.36           C  
ATOM   1328  CD2 LEU A  83      11.344 -29.293  20.806  1.00  3.36           C  
ATOM   1329  H   LEU A  83       9.645 -26.026  22.357  1.00  3.36           H  
ATOM   1330  HA  LEU A  83       8.811 -28.678  21.356  1.00  3.36           H  
ATOM   1331 1HB  LEU A  83      10.476 -27.849  23.760  1.00  3.36           H  
ATOM   1332 2HB  LEU A  83      10.202 -29.520  23.243  1.00  3.36           H  
ATOM   1333  HG  LEU A  83      11.686 -27.397  21.673  1.00  3.36           H  
ATOM   1334 1HD1 LEU A  83      13.672 -28.736  22.224  1.00  3.36           H  
ATOM   1335 2HD1 LEU A  83      12.872 -28.134  23.690  1.00  3.36           H  
ATOM   1336 3HD1 LEU A  83      12.667 -29.828  23.198  1.00  3.36           H  
ATOM   1337 1HD2 LEU A  83      12.210 -29.228  20.166  1.00  3.36           H  
ATOM   1338 2HD2 LEU A  83      11.199 -30.318  21.129  1.00  3.36           H  
ATOM   1339 3HD2 LEU A  83      10.464 -28.959  20.254  1.00  3.36           H  
ATOM   1340  N   ALA A  84       7.286 -27.280  23.844  1.00  3.46           N  
ATOM   1341  CA  ALA A  84       6.298 -27.408  24.921  1.00  3.46           C  
ATOM   1342  C   ALA A  84       5.185 -26.383  24.818  1.00  3.46           C  
ATOM   1343  O   ALA A  84       5.184 -25.537  23.934  1.00  3.46           O  
ATOM   1344  CB  ALA A  84       6.969 -27.229  26.248  1.00  3.46           C  
ATOM   1345  H   ALA A  84       7.637 -26.354  23.623  1.00  3.46           H  
ATOM   1346  HA  ALA A  84       5.861 -28.403  24.860  1.00  3.46           H  
ATOM   1347 1HB  ALA A  84       6.238 -27.365  27.031  1.00  3.46           H  
ATOM   1348 2HB  ALA A  84       7.747 -27.936  26.348  1.00  3.46           H  
ATOM   1349 3HB  ALA A  84       7.388 -26.232  26.297  1.00  3.46           H  
ATOM   1350  N   THR A  85       4.192 -26.469  25.693  1.00  3.48           N  
ATOM   1351  CA  THR A  85       3.100 -25.522  25.566  1.00  3.48           C  
ATOM   1352  C   THR A  85       3.446 -24.169  26.179  1.00  3.48           C  
ATOM   1353  O   THR A  85       4.386 -24.062  26.977  1.00  3.48           O  
ATOM   1354  CB  THR A  85       1.841 -26.116  26.202  1.00  3.48           C  
ATOM   1355  OG1 THR A  85       1.954 -26.235  27.672  1.00  3.48           O  
ATOM   1356  CG2 THR A  85       1.745 -27.548  25.601  1.00  3.48           C  
ATOM   1357  H   THR A  85       4.185 -27.175  26.413  1.00  3.48           H  
ATOM   1358  HA  THR A  85       2.899 -25.366  24.506  1.00  3.48           H  
ATOM   1359  HB  THR A  85       0.958 -25.532  25.948  1.00  3.48           H  
ATOM   1360  HG1 THR A  85       1.090 -26.658  27.956  1.00  3.48           H  
ATOM   1361 1HG2 THR A  85       0.898 -28.090  25.963  1.00  3.48           H  
ATOM   1362 2HG2 THR A  85       1.669 -27.468  24.518  1.00  3.48           H  
ATOM   1363 3HG2 THR A  85       2.642 -28.103  25.861  1.00  3.48           H  
ATOM   1364  N   SER A  86       2.637 -23.152  25.847  1.00  3.39           N  
ATOM   1365  CA  SER A  86       2.831 -21.792  26.358  1.00  3.39           C  
ATOM   1366  C   SER A  86       2.619 -21.661  27.858  1.00  3.39           C  
ATOM   1367  O   SER A  86       3.054 -20.688  28.469  1.00  3.39           O  
ATOM   1368  CB  SER A  86       1.920 -20.838  25.629  1.00  3.39           C  
ATOM   1369  OG  SER A  86       0.577 -21.095  25.927  1.00  3.39           O  
ATOM   1370  H   SER A  86       1.883 -23.327  25.199  1.00  3.39           H  
ATOM   1371  HA  SER A  86       3.860 -21.503  26.153  1.00  3.39           H  
ATOM   1372 1HB  SER A  86       2.172 -19.831  25.920  1.00  3.39           H  
ATOM   1373 2HB  SER A  86       2.082 -20.922  24.557  1.00  3.39           H  
ATOM   1374  HG  SER A  86       0.486 -20.945  26.872  1.00  3.39           H  
ATOM   1375  N   ARG A  87       1.899 -22.609  28.449  1.00  3.18           N  
ATOM   1376  CA  ARG A  87       1.760 -22.609  29.892  1.00  3.18           C  
ATOM   1377  C   ARG A  87       3.026 -23.177  30.487  1.00  3.18           C  
ATOM   1378  O   ARG A  87       3.527 -22.664  31.479  1.00  3.18           O  
ATOM   1379  CB  ARG A  87       0.576 -23.412  30.383  1.00  3.18           C  
ATOM   1380  CG  ARG A  87       0.410 -23.453  31.927  1.00  3.18           C  
ATOM   1381  CD  ARG A  87       0.173 -22.120  32.533  1.00  3.18           C  
ATOM   1382  NE  ARG A  87      -0.013 -22.212  33.989  1.00  3.18           N  
ATOM   1383  CZ  ARG A  87       0.072 -21.171  34.848  1.00  3.18           C  
ATOM   1384  NH1 ARG A  87       0.350 -19.966  34.402  1.00  3.18           N  
ATOM   1385  NH2 ARG A  87      -0.126 -21.362  36.142  1.00  3.18           N  
ATOM   1386  H   ARG A  87       1.515 -23.364  27.901  1.00  3.18           H  
ATOM   1387  HA  ARG A  87       1.645 -21.585  30.239  1.00  3.18           H  
ATOM   1388 1HB  ARG A  87      -0.337 -23.019  29.949  1.00  3.18           H  
ATOM   1389 2HB  ARG A  87       0.691 -24.449  30.049  1.00  3.18           H  
ATOM   1390 1HG  ARG A  87      -0.409 -24.118  32.191  1.00  3.18           H  
ATOM   1391 2HG  ARG A  87       1.320 -23.817  32.364  1.00  3.18           H  
ATOM   1392 1HD  ARG A  87       1.032 -21.478  32.339  1.00  3.18           H  
ATOM   1393 2HD  ARG A  87      -0.721 -21.678  32.098  1.00  3.18           H  
ATOM   1394  HE  ARG A  87      -0.229 -23.123  34.375  1.00  3.18           H  
ATOM   1395 1HH1 ARG A  87       0.498 -19.817  33.416  1.00  3.18           H  
ATOM   1396 2HH1 ARG A  87       0.409 -19.190  35.046  1.00  3.18           H  
ATOM   1397 1HH2 ARG A  87      -0.345 -22.285  36.488  1.00  3.18           H  
ATOM   1398 2HH2 ARG A  87      -0.068 -20.584  36.785  1.00  3.18           H  
ATOM   1399  N   TYR A  88       3.561 -24.240  29.869  1.00  2.88           N  
ATOM   1400  CA  TYR A  88       4.746 -24.862  30.439  1.00  2.88           C  
ATOM   1401  C   TYR A  88       5.881 -23.924  30.578  1.00  2.88           C  
ATOM   1402  O   TYR A  88       6.425 -23.798  31.673  1.00  2.88           O  
ATOM   1403  CB  TYR A  88       5.158 -26.068  29.636  1.00  2.88           C  
ATOM   1404  CG  TYR A  88       6.411 -26.874  30.081  1.00  2.88           C  
ATOM   1405  CD1 TYR A  88       6.323 -27.762  31.101  1.00  2.88           C  
ATOM   1406  CD2 TYR A  88       7.602 -26.759  29.422  1.00  2.88           C  
ATOM   1407  CE1 TYR A  88       7.396 -28.518  31.457  1.00  2.88           C  
ATOM   1408  CE2 TYR A  88       8.682 -27.500  29.760  1.00  2.88           C  
ATOM   1409  CZ  TYR A  88       8.586 -28.378  30.763  1.00  2.88           C  
ATOM   1410  OH  TYR A  88       9.639 -29.122  31.103  1.00  2.88           O  
ATOM   1411  H   TYR A  88       3.118 -24.661  29.042  1.00  2.88           H  
ATOM   1412  HA  TYR A  88       4.510 -25.167  31.419  1.00  2.88           H  
ATOM   1413 1HB  TYR A  88       4.351 -26.705  29.685  1.00  2.88           H  
ATOM   1414 2HB  TYR A  88       5.287 -25.782  28.600  1.00  2.88           H  
ATOM   1415  HD1 TYR A  88       5.404 -27.879  31.628  1.00  2.88           H  
ATOM   1416  HD2 TYR A  88       7.685 -26.101  28.624  1.00  2.88           H  
ATOM   1417  HE1 TYR A  88       7.307 -29.230  32.276  1.00  2.88           H  
ATOM   1418  HE2 TYR A  88       9.618 -27.400  29.211  1.00  2.88           H  
ATOM   1419  HH  TYR A  88      10.287 -29.181  30.375  1.00  2.88           H  
ATOM   1420  N   VAL A  89       6.212 -23.255  29.497  1.00  2.55           N  
ATOM   1421  CA  VAL A  89       7.320 -22.349  29.540  1.00  2.55           C  
ATOM   1422  C   VAL A  89       6.713 -20.983  29.637  1.00  2.55           C  
ATOM   1423  O   VAL A  89       5.974 -20.616  28.732  1.00  2.55           O  
ATOM   1424  CB  VAL A  89       8.072 -22.376  28.243  1.00  2.55           C  
ATOM   1425  CG1 VAL A  89       9.301 -21.469  28.316  1.00  2.55           C  
ATOM   1426  CG2 VAL A  89       8.321 -23.699  27.888  1.00  2.55           C  
ATOM   1427  H   VAL A  89       5.678 -23.409  28.637  1.00  2.55           H  
ATOM   1428  HA  VAL A  89       7.973 -22.590  30.370  1.00  2.55           H  
ATOM   1429  HB  VAL A  89       7.455 -21.961  27.504  1.00  2.55           H  
ATOM   1430 1HG1 VAL A  89       9.812 -21.462  27.366  1.00  2.55           H  
ATOM   1431 2HG1 VAL A  89       8.996 -20.459  28.564  1.00  2.55           H  
ATOM   1432 3HG1 VAL A  89       9.979 -21.838  29.083  1.00  2.55           H  
ATOM   1433 1HG2 VAL A  89       8.787 -23.706  26.955  1.00  2.55           H  
ATOM   1434 2HG2 VAL A  89       8.949 -24.168  28.639  1.00  2.55           H  
ATOM   1435 3HG2 VAL A  89       7.362 -24.201  27.811  1.00  2.55           H  
ATOM   1436  N   PRO A  90       6.991 -20.185  30.656  1.00  2.24           N  
ATOM   1437  CA  PRO A  90       6.424 -18.869  30.756  1.00  2.24           C  
ATOM   1438  C   PRO A  90       6.711 -18.214  29.411  1.00  2.24           C  
ATOM   1439  O   PRO A  90       7.834 -18.300  28.929  1.00  2.24           O  
ATOM   1440  CB  PRO A  90       7.263 -18.277  31.896  1.00  2.24           C  
ATOM   1441  CG  PRO A  90       7.622 -19.490  32.757  1.00  2.24           C  
ATOM   1442  CD  PRO A  90       7.874 -20.595  31.768  1.00  2.24           C  
ATOM   1443  HA  PRO A  90       5.349 -18.927  30.976  1.00  2.24           H  
ATOM   1444 1HB  PRO A  90       8.140 -17.767  31.490  1.00  2.24           H  
ATOM   1445 2HB  PRO A  90       6.678 -17.534  32.437  1.00  2.24           H  
ATOM   1446 1HG  PRO A  90       8.495 -19.283  33.373  1.00  2.24           H  
ATOM   1447 2HG  PRO A  90       6.814 -19.720  33.446  1.00  2.24           H  
ATOM   1448 1HD  PRO A  90       8.924 -20.621  31.452  1.00  2.24           H  
ATOM   1449 2HD  PRO A  90       7.537 -21.546  32.230  1.00  2.24           H  
ATOM   1450  N   LYS A  91       5.732 -17.554  28.802  1.00  1.98           N  
ATOM   1451  CA  LYS A  91       5.995 -16.989  27.481  1.00  1.98           C  
ATOM   1452  C   LYS A  91       7.132 -16.000  27.556  1.00  1.98           C  
ATOM   1453  O   LYS A  91       7.172 -15.197  28.487  1.00  1.98           O  
ATOM   1454  CB  LYS A  91       4.769 -16.274  26.912  1.00  1.98           C  
ATOM   1455  CG  LYS A  91       3.590 -17.152  26.528  1.00  1.98           C  
ATOM   1456  CD  LYS A  91       2.470 -16.275  25.941  1.00  1.98           C  
ATOM   1457  CE  LYS A  91       1.248 -17.080  25.520  1.00  1.98           C  
ATOM   1458  NZ  LYS A  91       0.164 -16.196  24.988  1.00  1.98           N  
ATOM   1459  H   LYS A  91       4.815 -17.490  29.220  1.00  1.98           H  
ATOM   1460  HA  LYS A  91       6.281 -17.796  26.808  1.00  1.98           H  
ATOM   1461 1HB  LYS A  91       4.410 -15.549  27.642  1.00  1.98           H  
ATOM   1462 2HB  LYS A  91       5.069 -15.717  26.025  1.00  1.98           H  
ATOM   1463 1HG  LYS A  91       3.911 -17.886  25.788  1.00  1.98           H  
ATOM   1464 2HG  LYS A  91       3.223 -17.683  27.409  1.00  1.98           H  
ATOM   1465 1HD  LYS A  91       2.165 -15.536  26.684  1.00  1.98           H  
ATOM   1466 2HD  LYS A  91       2.853 -15.746  25.070  1.00  1.98           H  
ATOM   1467 1HE  LYS A  91       1.535 -17.785  24.742  1.00  1.98           H  
ATOM   1468 2HE  LYS A  91       0.866 -17.634  26.378  1.00  1.98           H  
ATOM   1469 1HZ  LYS A  91      -0.629 -16.761  24.715  1.00  1.98           H  
ATOM   1470 2HZ  LYS A  91      -0.120 -15.541  25.701  1.00  1.98           H  
ATOM   1471 3HZ  LYS A  91       0.506 -15.688  24.186  1.00  1.98           H  
ATOM   1472  N   THR A  92       8.045 -16.027  26.576  1.00  1.82           N  
ATOM   1473  CA  THR A  92       9.156 -15.075  26.583  1.00  1.82           C  
ATOM   1474  C   THR A  92       9.250 -14.274  25.308  1.00  1.82           C  
ATOM   1475  O   THR A  92       8.823 -14.729  24.244  1.00  1.82           O  
ATOM   1476  CB  THR A  92      10.538 -15.758  26.755  1.00  1.82           C  
ATOM   1477  OG1 THR A  92      10.825 -16.625  25.622  1.00  1.82           O  
ATOM   1478  CG2 THR A  92      10.585 -16.582  28.020  1.00  1.82           C  
ATOM   1479  H   THR A  92       7.964 -16.710  25.842  1.00  1.82           H  
ATOM   1480  HA  THR A  92       8.997 -14.385  27.398  1.00  1.82           H  
ATOM   1481  HB  THR A  92      11.304 -14.980  26.810  1.00  1.82           H  
ATOM   1482  HG1 THR A  92      11.778 -16.800  25.600  1.00  1.82           H  
ATOM   1483 1HG2 THR A  92      11.570 -17.032  28.127  1.00  1.82           H  
ATOM   1484 2HG2 THR A  92      10.385 -15.944  28.872  1.00  1.82           H  
ATOM   1485 3HG2 THR A  92       9.841 -17.361  27.968  1.00  1.82           H  
ATOM   1486  N   ARG A  93       9.856 -13.094  25.394  1.00  1.74           N  
ATOM   1487  CA  ARG A  93      10.122 -12.362  24.167  1.00  1.74           C  
ATOM   1488  C   ARG A  93      11.298 -11.377  24.297  1.00  1.74           C  
ATOM   1489  O   ARG A  93      11.384 -10.671  25.292  1.00  1.74           O  
ATOM   1490  CB  ARG A  93       8.885 -11.584  23.766  1.00  1.74           C  
ATOM   1491  CG  ARG A  93       8.962 -10.942  22.430  1.00  1.74           C  
ATOM   1492  CD  ARG A  93       7.778 -10.155  22.131  1.00  1.74           C  
ATOM   1493  NE  ARG A  93       6.548 -10.925  22.125  1.00  1.74           N  
ATOM   1494  CZ  ARG A  93       6.061 -11.627  21.081  1.00  1.74           C  
ATOM   1495  NH1 ARG A  93       6.719 -11.706  19.938  1.00  1.74           N  
ATOM   1496  NH2 ARG A  93       4.895 -12.242  21.210  1.00  1.74           N  
ATOM   1497  H   ARG A  93      10.137 -12.756  26.318  1.00  1.74           H  
ATOM   1498  HA  ARG A  93      10.316 -13.100  23.402  1.00  1.74           H  
ATOM   1499 1HB  ARG A  93       8.017 -12.242  23.762  1.00  1.74           H  
ATOM   1500 2HB  ARG A  93       8.700 -10.804  24.498  1.00  1.74           H  
ATOM   1501 1HG  ARG A  93       9.809 -10.276  22.394  1.00  1.74           H  
ATOM   1502 2HG  ARG A  93       9.071 -11.706  21.661  1.00  1.74           H  
ATOM   1503 1HD  ARG A  93       7.677  -9.355  22.851  1.00  1.74           H  
ATOM   1504 2HD  ARG A  93       7.907  -9.740  21.159  1.00  1.74           H  
ATOM   1505  HE  ARG A  93       5.994 -10.910  22.968  1.00  1.74           H  
ATOM   1506 1HH1 ARG A  93       7.645 -11.262  19.820  1.00  1.74           H  
ATOM   1507 2HH1 ARG A  93       6.330 -12.232  19.176  1.00  1.74           H  
ATOM   1508 1HH2 ARG A  93       4.388 -12.181  22.082  1.00  1.74           H  
ATOM   1509 2HH2 ARG A  93       4.511 -12.761  20.439  1.00  1.74           H  
ATOM   1510  N   PRO A  94      12.254 -11.334  23.360  1.00  1.74           N  
ATOM   1511  CA  PRO A  94      13.294 -10.327  23.297  1.00  1.74           C  
ATOM   1512  C   PRO A  94      12.750  -8.995  22.792  1.00  1.74           C  
ATOM   1513  O   PRO A  94      11.841  -8.969  21.957  1.00  1.74           O  
ATOM   1514  CB  PRO A  94      14.316 -10.978  22.367  1.00  1.74           C  
ATOM   1515  CG  PRO A  94      13.520 -11.911  21.499  1.00  1.74           C  
ATOM   1516  CD  PRO A  94      12.361 -12.376  22.352  1.00  1.74           C  
ATOM   1517  HA  PRO A  94      13.732 -10.201  24.289  1.00  1.74           H  
ATOM   1518 1HB  PRO A  94      14.823 -10.199  21.777  1.00  1.74           H  
ATOM   1519 2HB  PRO A  94      15.094 -11.482  22.954  1.00  1.74           H  
ATOM   1520 1HG  PRO A  94      13.212 -11.437  20.594  1.00  1.74           H  
ATOM   1521 2HG  PRO A  94      14.162 -12.753  21.189  1.00  1.74           H  
ATOM   1522 1HD  PRO A  94      11.473 -12.408  21.707  1.00  1.74           H  
ATOM   1523 2HD  PRO A  94      12.584 -13.330  22.827  1.00  1.74           H  
ATOM   1524  N   TYR A  95      13.352  -7.909  23.246  1.00  1.82           N  
ATOM   1525  CA  TYR A  95      13.023  -6.578  22.767  1.00  1.82           C  
ATOM   1526  C   TYR A  95      14.269  -5.852  22.337  1.00  1.82           C  
ATOM   1527  O   TYR A  95      15.326  -6.072  22.933  1.00  1.82           O  
ATOM   1528  CB  TYR A  95      12.306  -5.781  23.837  1.00  1.82           C  
ATOM   1529  CG  TYR A  95      11.050  -6.399  24.224  1.00  1.82           C  
ATOM   1530  CD1 TYR A  95      11.089  -7.356  25.165  1.00  1.82           C  
ATOM   1531  CD2 TYR A  95       9.844  -6.034  23.629  1.00  1.82           C  
ATOM   1532  CE1 TYR A  95       9.980  -7.971  25.535  1.00  1.82           C  
ATOM   1533  CE2 TYR A  95       8.681  -6.673  24.021  1.00  1.82           C  
ATOM   1534  CZ  TYR A  95       8.763  -7.657  24.990  1.00  1.82           C  
ATOM   1535  OH  TYR A  95       7.648  -8.352  25.429  1.00  1.82           O  
ATOM   1536  H   TYR A  95      14.043  -8.010  23.979  1.00  1.82           H  
ATOM   1537  HA  TYR A  95      12.384  -6.699  21.913  1.00  1.82           H  
ATOM   1538 1HB  TYR A  95      12.941  -5.707  24.708  1.00  1.82           H  
ATOM   1539 2HB  TYR A  95      12.099  -4.779  23.470  1.00  1.82           H  
ATOM   1540  HD1 TYR A  95      12.041  -7.640  25.615  1.00  1.82           H  
ATOM   1541  HD2 TYR A  95       9.821  -5.257  22.858  1.00  1.82           H  
ATOM   1542  HE1 TYR A  95      10.061  -8.726  26.259  1.00  1.82           H  
ATOM   1543  HE2 TYR A  95       7.725  -6.408  23.570  1.00  1.82           H  
ATOM   1544  HH  TYR A  95       7.946  -9.080  25.975  1.00  1.82           H  
ATOM   1545  N   TYR A  96      14.137  -4.938  21.372  1.00  1.96           N  
ATOM   1546  CA  TYR A  96      15.312  -4.228  20.862  1.00  1.96           C  
ATOM   1547  C   TYR A  96      15.221  -2.705  20.740  1.00  1.96           C  
ATOM   1548  O   TYR A  96      14.138  -2.117  20.635  1.00  1.96           O  
ATOM   1549  CB  TYR A  96      15.677  -4.824  19.496  1.00  1.96           C  
ATOM   1550  CG  TYR A  96      14.653  -4.635  18.406  1.00  1.96           C  
ATOM   1551  CD1 TYR A  96      14.713  -3.533  17.608  1.00  1.96           C  
ATOM   1552  CD2 TYR A  96      13.683  -5.566  18.193  1.00  1.96           C  
ATOM   1553  CE1 TYR A  96      13.811  -3.339  16.598  1.00  1.96           C  
ATOM   1554  CE2 TYR A  96      12.774  -5.386  17.180  1.00  1.96           C  
ATOM   1555  CZ  TYR A  96      12.832  -4.273  16.382  1.00  1.96           C  
ATOM   1556  OH  TYR A  96      11.916  -4.084  15.364  1.00  1.96           O  
ATOM   1557  H   TYR A  96      13.211  -4.801  20.971  1.00  1.96           H  
ATOM   1558  HA  TYR A  96      16.124  -4.421  21.552  1.00  1.96           H  
ATOM   1559 1HB  TYR A  96      16.597  -4.371  19.150  1.00  1.96           H  
ATOM   1560 2HB  TYR A  96      15.866  -5.891  19.604  1.00  1.96           H  
ATOM   1561  HD1 TYR A  96      15.482  -2.813  17.782  1.00  1.96           H  
ATOM   1562  HD2 TYR A  96      13.628  -6.438  18.821  1.00  1.96           H  
ATOM   1563  HE1 TYR A  96      13.876  -2.451  15.974  1.00  1.96           H  
ATOM   1564  HE2 TYR A  96      12.003  -6.126  17.015  1.00  1.96           H  
ATOM   1565  HH  TYR A  96      12.079  -3.235  14.943  1.00  1.96           H  
ATOM   1566  N   ASP A  97      16.404  -2.076  20.756  1.00  2.14           N  
ATOM   1567  CA  ASP A  97      16.547  -0.619  20.702  1.00  2.14           C  
ATOM   1568  C   ASP A  97      16.555  -0.048  19.285  1.00  2.14           C  
ATOM   1569  O   ASP A  97      16.403  -0.773  18.306  1.00  2.14           O  
ATOM   1570  CB  ASP A  97      17.832  -0.176  21.424  1.00  2.14           C  
ATOM   1571  CG  ASP A  97      19.134  -0.578  20.680  1.00  2.14           C  
ATOM   1572  OD1 ASP A  97      19.023  -0.949  19.518  1.00  2.14           O  
ATOM   1573  OD2 ASP A  97      20.214  -0.461  21.241  1.00  2.14           O  
ATOM   1574  H   ASP A  97      17.239  -2.661  20.828  1.00  2.14           H  
ATOM   1575  HA  ASP A  97      15.702  -0.184  21.226  1.00  2.14           H  
ATOM   1576 1HB  ASP A  97      17.824   0.900  21.580  1.00  2.14           H  
ATOM   1577 2HB  ASP A  97      17.852  -0.640  22.411  1.00  2.14           H  
ATOM   1578  N   SER A  98      16.812   1.257  19.173  1.00  2.30           N  
ATOM   1579  CA  SER A  98      16.821   1.963  17.891  1.00  2.30           C  
ATOM   1580  C   SER A  98      17.929   1.520  16.917  1.00  2.30           C  
ATOM   1581  O   SER A  98      17.877   1.866  15.734  1.00  2.30           O  
ATOM   1582  CB  SER A  98      16.929   3.457  18.132  1.00  2.30           C  
ATOM   1583  OG  SER A  98      18.168   3.792  18.696  1.00  2.30           O  
ATOM   1584  H   SER A  98      16.962   1.795  20.011  1.00  2.30           H  
ATOM   1585  HA  SER A  98      15.863   1.773  17.406  1.00  2.30           H  
ATOM   1586 1HB  SER A  98      16.805   3.983  17.186  1.00  2.30           H  
ATOM   1587 2HB  SER A  98      16.124   3.778  18.794  1.00  2.30           H  
ATOM   1588  HG  SER A  98      18.845   3.444  18.090  1.00  2.30           H  
ATOM   1589  N   GLU A  99      18.942   0.797  17.413  1.00  2.39           N  
ATOM   1590  CA  GLU A  99      20.047   0.318  16.597  1.00  2.39           C  
ATOM   1591  C   GLU A  99      19.793  -1.127  16.158  1.00  2.39           C  
ATOM   1592  O   GLU A  99      20.610  -1.724  15.453  1.00  2.39           O  
ATOM   1593  CB  GLU A  99      21.364   0.398  17.378  1.00  2.39           C  
ATOM   1594  CG  GLU A  99      21.768   1.806  17.827  1.00  2.39           C  
ATOM   1595  CD  GLU A  99      22.041   2.761  16.692  1.00  2.39           C  
ATOM   1596  OE1 GLU A  99      22.723   2.384  15.771  1.00  2.39           O  
ATOM   1597  OE2 GLU A  99      21.565   3.870  16.754  1.00  2.39           O  
ATOM   1598  H   GLU A  99      18.921   0.486  18.384  1.00  2.39           H  
ATOM   1599  HA  GLU A  99      20.123   0.941  15.706  1.00  2.39           H  
ATOM   1600 1HB  GLU A  99      21.279  -0.218  18.275  1.00  2.39           H  
ATOM   1601 2HB  GLU A  99      22.173  -0.015  16.777  1.00  2.39           H  
ATOM   1602 1HG  GLU A  99      20.963   2.213  18.442  1.00  2.39           H  
ATOM   1603 2HG  GLU A  99      22.656   1.727  18.453  1.00  2.39           H  
ATOM   1604  N   GLY A 100      18.656  -1.690  16.584  1.00  2.37           N  
ATOM   1605  CA  GLY A 100      18.294  -3.067  16.283  1.00  2.37           C  
ATOM   1606  C   GLY A 100      18.886  -4.074  17.272  1.00  2.37           C  
ATOM   1607  O   GLY A 100      18.819  -5.281  17.040  1.00  2.37           O  
ATOM   1608  H   GLY A 100      18.009  -1.157  17.168  1.00  2.37           H  
ATOM   1609 1HA  GLY A 100      17.212  -3.154  16.281  1.00  2.37           H  
ATOM   1610 2HA  GLY A 100      18.629  -3.309  15.276  1.00  2.37           H  
ATOM   1611  N   ARG A 101      19.501  -3.594  18.358  1.00  2.23           N  
ATOM   1612  CA  ARG A 101      20.138  -4.493  19.315  1.00  2.23           C  
ATOM   1613  C   ARG A 101      19.169  -4.947  20.392  1.00  2.23           C  
ATOM   1614  O   ARG A 101      18.419  -4.143  20.950  1.00  2.23           O  
ATOM   1615  CB  ARG A 101      21.303  -3.789  19.971  1.00  2.23           C  
ATOM   1616  CG  ARG A 101      22.393  -3.360  19.027  1.00  2.23           C  
ATOM   1617  CD  ARG A 101      23.463  -2.642  19.741  1.00  2.23           C  
ATOM   1618  NE  ARG A 101      22.953  -1.442  20.395  1.00  2.23           N  
ATOM   1619  CZ  ARG A 101      23.689  -0.535  21.034  1.00  2.23           C  
ATOM   1620  NH1 ARG A 101      25.005  -0.643  21.103  1.00  2.23           N  
ATOM   1621  NH2 ARG A 101      23.052   0.465  21.593  1.00  2.23           N  
ATOM   1622  H   ARG A 101      19.505  -2.582  18.549  1.00  2.23           H  
ATOM   1623  HA  ARG A 101      20.507  -5.370  18.780  1.00  2.23           H  
ATOM   1624 1HB  ARG A 101      20.943  -2.897  20.478  1.00  2.23           H  
ATOM   1625 2HB  ARG A 101      21.739  -4.416  20.711  1.00  2.23           H  
ATOM   1626 1HG  ARG A 101      22.825  -4.235  18.542  1.00  2.23           H  
ATOM   1627 2HG  ARG A 101      21.970  -2.692  18.271  1.00  2.23           H  
ATOM   1628 1HD  ARG A 101      23.897  -3.289  20.499  1.00  2.23           H  
ATOM   1629 2HD  ARG A 101      24.232  -2.342  19.033  1.00  2.23           H  
ATOM   1630  HE  ARG A 101      21.927  -1.272  20.413  1.00  2.23           H  
ATOM   1631 1HH1 ARG A 101      25.470  -1.427  20.665  1.00  2.23           H  
ATOM   1632 2HH1 ARG A 101      25.544   0.056  21.594  1.00  2.23           H  
ATOM   1633 1HH2 ARG A 101      22.018   0.468  21.516  1.00  2.23           H  
ATOM   1634 2HH2 ARG A 101      23.548   1.184  22.093  1.00  2.23           H  
ATOM   1635  N   THR A 102      19.176  -6.234  20.715  1.00  2.02           N  
ATOM   1636  CA  THR A 102      18.293  -6.711  21.776  1.00  2.02           C  
ATOM   1637  C   THR A 102      18.716  -6.025  23.085  1.00  2.02           C  
ATOM   1638  O   THR A 102      19.908  -5.992  23.371  1.00  2.02           O  
ATOM   1639  CB  THR A 102      18.380  -8.248  21.964  1.00  2.02           C  
ATOM   1640  OG1 THR A 102      18.117  -8.930  20.724  1.00  2.02           O  
ATOM   1641  CG2 THR A 102      17.299  -8.684  22.957  1.00  2.02           C  
ATOM   1642  H   THR A 102      19.783  -6.878  20.228  1.00  2.02           H  
ATOM   1643  HA  THR A 102      17.273  -6.444  21.541  1.00  2.02           H  
ATOM   1644  HB  THR A 102      19.367  -8.520  22.335  1.00  2.02           H  
ATOM   1645  HG1 THR A 102      18.383  -9.882  20.823  1.00  2.02           H  
ATOM   1646 1HG2 THR A 102      17.348  -9.763  23.101  1.00  2.02           H  
ATOM   1647 2HG2 THR A 102      17.438  -8.184  23.893  1.00  2.02           H  
ATOM   1648 3HG2 THR A 102      16.323  -8.416  22.563  1.00  2.02           H  
ATOM   1649  N   ASN A 103      17.797  -5.462  23.872  1.00  1.81           N  
ATOM   1650  CA  ASN A 103      18.271  -4.911  25.143  1.00  1.81           C  
ATOM   1651  C   ASN A 103      17.559  -5.496  26.361  1.00  1.81           C  
ATOM   1652  O   ASN A 103      17.958  -5.209  27.501  1.00  1.81           O  
ATOM   1653  CB  ASN A 103      18.191  -3.397  25.176  1.00  1.81           C  
ATOM   1654  CG  ASN A 103      16.803  -2.812  25.142  1.00  1.81           C  
ATOM   1655  OD1 ASN A 103      15.782  -3.506  25.116  1.00  1.81           O  
ATOM   1656  ND2 ASN A 103      16.762  -1.501  25.152  1.00  1.81           N  
ATOM   1657  H   ASN A 103      16.830  -5.467  23.594  1.00  1.81           H  
ATOM   1658  HA  ASN A 103      19.317  -5.170  25.253  1.00  1.81           H  
ATOM   1659 1HB  ASN A 103      18.689  -3.042  26.080  1.00  1.81           H  
ATOM   1660 2HB  ASN A 103      18.750  -3.000  24.325  1.00  1.81           H  
ATOM   1661 1HD2 ASN A 103      15.883  -1.027  25.138  1.00  1.81           H  
ATOM   1662 2HD2 ASN A 103      17.613  -0.975  25.178  1.00  1.81           H  
ATOM   1663  N   HIS A 104      16.562  -6.367  26.132  1.00  1.63           N  
ATOM   1664  CA  HIS A 104      15.951  -7.091  27.258  1.00  1.63           C  
ATOM   1665  C   HIS A 104      15.072  -8.262  26.810  1.00  1.63           C  
ATOM   1666  O   HIS A 104      14.644  -8.325  25.655  1.00  1.63           O  
ATOM   1667  CB  HIS A 104      15.176  -6.191  28.243  1.00  1.63           C  
ATOM   1668  CG  HIS A 104      13.906  -5.550  27.844  1.00  1.63           C  
ATOM   1669  ND1 HIS A 104      13.816  -4.402  27.083  1.00  1.63           N  
ATOM   1670  CD2 HIS A 104      12.651  -5.900  28.153  1.00  1.63           C  
ATOM   1671  CE1 HIS A 104      12.538  -4.076  26.967  1.00  1.63           C  
ATOM   1672  NE2 HIS A 104      11.826  -4.966  27.608  1.00  1.63           N  
ATOM   1673  H   HIS A 104      16.240  -6.508  25.176  1.00  1.63           H  
ATOM   1674  HA  HIS A 104      16.752  -7.532  27.842  1.00  1.63           H  
ATOM   1675 1HB  HIS A 104      14.942  -6.787  29.122  1.00  1.63           H  
ATOM   1676 2HB  HIS A 104      15.821  -5.399  28.590  1.00  1.63           H  
ATOM   1677  HD1 HIS A 104      14.569  -3.880  26.642  1.00  1.63           H  
ATOM   1678  HD2 HIS A 104      12.252  -6.727  28.730  1.00  1.63           H  
ATOM   1679  HE1 HIS A 104      12.229  -3.196  26.431  1.00  1.63           H  
ATOM   1680  N   VAL A 105      14.769  -9.176  27.745  1.00  1.53           N  
ATOM   1681  CA  VAL A 105      13.843 -10.278  27.470  1.00  1.53           C  
ATOM   1682  C   VAL A 105      12.710 -10.326  28.483  1.00  1.53           C  
ATOM   1683  O   VAL A 105      12.961 -10.369  29.687  1.00  1.53           O  
ATOM   1684  CB  VAL A 105      14.567 -11.631  27.562  1.00  1.53           C  
ATOM   1685  CG1 VAL A 105      13.595 -12.780  27.220  1.00  1.53           C  
ATOM   1686  CG2 VAL A 105      15.763 -11.591  26.728  1.00  1.53           C  
ATOM   1687  H   VAL A 105      15.206  -9.090  28.659  1.00  1.53           H  
ATOM   1688  HA  VAL A 105      13.420 -10.145  26.482  1.00  1.53           H  
ATOM   1689  HB  VAL A 105      14.877 -11.805  28.593  1.00  1.53           H  
ATOM   1690 1HG1 VAL A 105      14.113 -13.725  27.328  1.00  1.53           H  
ATOM   1691 2HG1 VAL A 105      12.752 -12.758  27.899  1.00  1.53           H  
ATOM   1692 3HG1 VAL A 105      13.239 -12.671  26.199  1.00  1.53           H  
ATOM   1693 1HG2 VAL A 105      16.282 -12.535  26.818  1.00  1.53           H  
ATOM   1694 2HG2 VAL A 105      15.493 -11.400  25.698  1.00  1.53           H  
ATOM   1695 3HG2 VAL A 105      16.390 -10.805  27.094  1.00  1.53           H  
ATOM   1696  N   SER A 106      11.468 -10.323  28.032  1.00  1.52           N  
ATOM   1697  CA  SER A 106      10.387 -10.424  28.996  1.00  1.52           C  
ATOM   1698  C   SER A 106      10.064 -11.878  29.240  1.00  1.52           C  
ATOM   1699  O   SER A 106      10.268 -12.700  28.347  1.00  1.52           O  
ATOM   1700  CB  SER A 106       9.145  -9.690  28.529  1.00  1.52           C  
ATOM   1701  OG  SER A 106       8.578 -10.284  27.378  1.00  1.52           O  
ATOM   1702  H   SER A 106      11.295 -10.291  27.035  1.00  1.52           H  
ATOM   1703  HA  SER A 106      10.715  -9.988  29.922  1.00  1.52           H  
ATOM   1704 1HB  SER A 106       8.419  -9.689  29.324  1.00  1.52           H  
ATOM   1705 2HB  SER A 106       9.390  -8.655  28.332  1.00  1.52           H  
ATOM   1706  HG  SER A 106       7.991  -9.628  27.014  1.00  1.52           H  
ATOM   1707  N   SER A 107       9.458 -12.175  30.386  1.00  1.61           N  
ATOM   1708  CA  SER A 107       8.949 -13.509  30.672  1.00  1.61           C  
ATOM   1709  C   SER A 107       7.672 -13.422  31.512  1.00  1.61           C  
ATOM   1710  O   SER A 107       7.660 -12.824  32.587  1.00  1.61           O  
ATOM   1711  CB  SER A 107      10.007 -14.337  31.366  1.00  1.61           C  
ATOM   1712  OG  SER A 107       9.525 -15.606  31.659  1.00  1.61           O  
ATOM   1713  H   SER A 107       9.412 -11.455  31.097  1.00  1.61           H  
ATOM   1714  HA  SER A 107       8.712 -13.989  29.734  1.00  1.61           H  
ATOM   1715 1HB  SER A 107      10.883 -14.415  30.724  1.00  1.61           H  
ATOM   1716 2HB  SER A 107      10.319 -13.841  32.280  1.00  1.61           H  
ATOM   1717  HG  SER A 107       9.142 -15.931  30.835  1.00  1.61           H  
ATOM   1718  N   LYS A 108       6.581 -13.991  31.016  1.00  1.79           N  
ATOM   1719  CA  LYS A 108       5.298 -13.876  31.714  1.00  1.79           C  
ATOM   1720  C   LYS A 108       5.418 -14.369  33.147  1.00  1.79           C  
ATOM   1721  O   LYS A 108       5.988 -15.433  33.400  1.00  1.79           O  
ATOM   1722  CB  LYS A 108       4.186 -14.608  30.970  1.00  1.79           C  
ATOM   1723  CG  LYS A 108       2.800 -14.414  31.591  1.00  1.79           C  
ATOM   1724  CD  LYS A 108       1.700 -15.082  30.767  1.00  1.79           C  
ATOM   1725  CE  LYS A 108       0.332 -14.870  31.412  1.00  1.79           C  
ATOM   1726  NZ  LYS A 108      -0.759 -15.530  30.645  1.00  1.79           N  
ATOM   1727  H   LYS A 108       6.649 -14.487  30.126  1.00  1.79           H  
ATOM   1728  HA  LYS A 108       5.021 -12.825  31.763  1.00  1.79           H  
ATOM   1729 1HB  LYS A 108       4.148 -14.258  29.938  1.00  1.79           H  
ATOM   1730 2HB  LYS A 108       4.403 -15.675  30.948  1.00  1.79           H  
ATOM   1731 1HG  LYS A 108       2.791 -14.842  32.597  1.00  1.79           H  
ATOM   1732 2HG  LYS A 108       2.592 -13.344  31.673  1.00  1.79           H  
ATOM   1733 1HD  LYS A 108       1.691 -14.659  29.761  1.00  1.79           H  
ATOM   1734 2HD  LYS A 108       1.897 -16.151  30.691  1.00  1.79           H  
ATOM   1735 1HE  LYS A 108       0.350 -15.277  32.422  1.00  1.79           H  
ATOM   1736 2HE  LYS A 108       0.128 -13.799  31.466  1.00  1.79           H  
ATOM   1737 1HZ  LYS A 108      -1.642 -15.364  31.106  1.00  1.79           H  
ATOM   1738 2HZ  LYS A 108      -0.792 -15.151  29.711  1.00  1.79           H  
ATOM   1739 3HZ  LYS A 108      -0.586 -16.523  30.600  1.00  1.79           H  
ATOM   1740  N   GLU A 109       4.863 -13.605  34.087  1.00  2.05           N  
ATOM   1741  CA  GLU A 109       4.975 -13.907  35.509  1.00  2.05           C  
ATOM   1742  C   GLU A 109       4.288 -15.154  36.023  1.00  2.05           C  
ATOM   1743  O   GLU A 109       3.342 -15.083  36.808  1.00  2.05           O  
ATOM   1744  CB  GLU A 109       4.418 -12.763  36.362  1.00  2.05           C  
ATOM   1745  CG  GLU A 109       4.543 -12.999  37.891  1.00  2.05           C  
ATOM   1746  CD  GLU A 109       3.877 -11.961  38.754  1.00  2.05           C  
ATOM   1747  OE1 GLU A 109       2.807 -11.520  38.409  1.00  2.05           O  
ATOM   1748  OE2 GLU A 109       4.428 -11.640  39.781  1.00  2.05           O  
ATOM   1749  H   GLU A 109       4.405 -12.743  33.811  1.00  2.05           H  
ATOM   1750  HA  GLU A 109       6.029 -14.021  35.719  1.00  2.05           H  
ATOM   1751 1HB  GLU A 109       4.958 -11.852  36.121  1.00  2.05           H  
ATOM   1752 2HB  GLU A 109       3.371 -12.605  36.119  1.00  2.05           H  
ATOM   1753 1HG  GLU A 109       4.137 -13.978  38.141  1.00  2.05           H  
ATOM   1754 2HG  GLU A 109       5.582 -13.007  38.146  1.00  2.05           H  
ATOM   1755  N   MET A 110       4.788 -16.306  35.631  1.00  2.33           N  
ATOM   1756  CA  MET A 110       4.307 -17.509  36.265  1.00  2.33           C  
ATOM   1757  C   MET A 110       4.830 -17.305  37.667  1.00  2.33           C  
ATOM   1758  O   MET A 110       5.957 -16.840  37.821  1.00  2.33           O  
ATOM   1759  CB  MET A 110       4.917 -18.788  35.692  1.00  2.33           C  
ATOM   1760  CG  MET A 110       4.320 -20.078  36.269  1.00  2.33           C  
ATOM   1761  SD  MET A 110       5.098 -21.557  35.638  1.00  2.33           S  
ATOM   1762  CE  MET A 110       4.505 -21.689  33.986  1.00  2.33           C  
ATOM   1763  H   MET A 110       5.518 -16.309  34.926  1.00  2.33           H  
ATOM   1764  HA  MET A 110       3.219 -17.545  36.278  1.00  2.33           H  
ATOM   1765 1HB  MET A 110       4.789 -18.804  34.611  1.00  2.33           H  
ATOM   1766 2HB  MET A 110       5.994 -18.802  35.898  1.00  2.33           H  
ATOM   1767 1HG  MET A 110       4.404 -20.092  37.331  1.00  2.33           H  
ATOM   1768 2HG  MET A 110       3.264 -20.121  36.018  1.00  2.33           H  
ATOM   1769 1HE  MET A 110       4.949 -22.571  33.524  1.00  2.33           H  
ATOM   1770 2HE  MET A 110       3.423 -21.788  33.986  1.00  2.33           H  
ATOM   1771 3HE  MET A 110       4.782 -20.814  33.414  1.00  2.33           H  
ATOM   1772  N   VAL A 111       4.077 -17.663  38.696  1.00  2.57           N  
ATOM   1773  CA  VAL A 111       4.622 -17.479  40.039  1.00  2.57           C  
ATOM   1774  C   VAL A 111       5.910 -18.314  40.202  1.00  2.57           C  
ATOM   1775  O   VAL A 111       6.857 -17.932  40.898  1.00  2.57           O  
ATOM   1776  CB  VAL A 111       3.536 -17.855  41.066  1.00  2.57           C  
ATOM   1777  CG1 VAL A 111       3.279 -19.368  41.086  1.00  2.57           C  
ATOM   1778  CG2 VAL A 111       3.915 -17.343  42.414  1.00  2.57           C  
ATOM   1779  H   VAL A 111       3.143 -18.020  38.559  1.00  2.57           H  
ATOM   1780  HA  VAL A 111       4.864 -16.427  40.175  1.00  2.57           H  
ATOM   1781  HB  VAL A 111       2.603 -17.380  40.756  1.00  2.57           H  
ATOM   1782 1HG1 VAL A 111       2.469 -19.575  41.790  1.00  2.57           H  
ATOM   1783 2HG1 VAL A 111       2.978 -19.699  40.095  1.00  2.57           H  
ATOM   1784 3HG1 VAL A 111       4.169 -19.901  41.396  1.00  2.57           H  
ATOM   1785 1HG2 VAL A 111       3.107 -17.582  43.104  1.00  2.57           H  
ATOM   1786 2HG2 VAL A 111       4.841 -17.816  42.736  1.00  2.57           H  
ATOM   1787 3HG2 VAL A 111       4.050 -16.264  42.372  1.00  2.57           H  
ATOM   1788  N   GLY A 112       5.969 -19.419  39.476  1.00  2.72           N  
ATOM   1789  CA  GLY A 112       7.117 -20.306  39.418  1.00  2.72           C  
ATOM   1790  C   GLY A 112       8.164 -19.739  38.456  1.00  2.72           C  
ATOM   1791  O   GLY A 112       8.303 -20.210  37.328  1.00  2.72           O  
ATOM   1792  H   GLY A 112       5.157 -19.650  38.932  1.00  2.72           H  
ATOM   1793 1HA  GLY A 112       7.554 -20.425  40.410  1.00  2.72           H  
ATOM   1794 2HA  GLY A 112       6.807 -21.293  39.081  1.00  2.72           H  
ATOM   1795  N   PHE A 113       8.845 -18.670  38.858  1.00  2.76           N  
ATOM   1796  CA  PHE A 113       9.846 -18.108  37.953  1.00  2.76           C  
ATOM   1797  C   PHE A 113      11.039 -17.439  38.615  1.00  2.76           C  
ATOM   1798  O   PHE A 113      10.919 -16.657  39.560  1.00  2.76           O  
ATOM   1799  CB  PHE A 113       9.240 -17.082  37.005  1.00  2.76           C  
ATOM   1800  CG  PHE A 113      10.249 -16.548  35.990  1.00  2.76           C  
ATOM   1801  CD1 PHE A 113      10.457 -17.210  34.805  1.00  2.76           C  
ATOM   1802  CD2 PHE A 113      11.008 -15.416  36.244  1.00  2.76           C  
ATOM   1803  CE1 PHE A 113      11.383 -16.756  33.890  1.00  2.76           C  
ATOM   1804  CE2 PHE A 113      11.933 -14.955  35.333  1.00  2.76           C  
ATOM   1805  CZ  PHE A 113      12.118 -15.628  34.152  1.00  2.76           C  
ATOM   1806  H   PHE A 113       8.636 -18.280  39.777  1.00  2.76           H  
ATOM   1807  HA  PHE A 113      10.234 -18.930  37.351  1.00  2.76           H  
ATOM   1808 1HB  PHE A 113       8.403 -17.526  36.461  1.00  2.76           H  
ATOM   1809 2HB  PHE A 113       8.850 -16.258  37.580  1.00  2.76           H  
ATOM   1810  HD1 PHE A 113       9.883 -18.102  34.600  1.00  2.76           H  
ATOM   1811  HD2 PHE A 113      10.867 -14.893  37.186  1.00  2.76           H  
ATOM   1812  HE1 PHE A 113      11.530 -17.294  32.955  1.00  2.76           H  
ATOM   1813  HE2 PHE A 113      12.516 -14.063  35.552  1.00  2.76           H  
ATOM   1814  HZ  PHE A 113      12.851 -15.272  33.423  1.00  2.76           H  
ATOM   1815  N   LEU A 114      12.197 -17.744  38.050  1.00  2.75           N  
ATOM   1816  CA  LEU A 114      13.483 -17.153  38.371  1.00  2.75           C  
ATOM   1817  C   LEU A 114      14.307 -17.145  37.090  1.00  2.75           C  
ATOM   1818  O   LEU A 114      14.379 -18.160  36.406  1.00  2.75           O  
ATOM   1819  CB  LEU A 114      14.171 -17.914  39.509  1.00  2.75           C  
ATOM   1820  CG  LEU A 114      15.578 -17.438  39.879  1.00  2.75           C  
ATOM   1821  CD1 LEU A 114      15.525 -16.010  40.376  1.00  2.75           C  
ATOM   1822  CD2 LEU A 114      16.116 -18.330  40.987  1.00  2.75           C  
ATOM   1823  H   LEU A 114      12.175 -18.429  37.308  1.00  2.75           H  
ATOM   1824  HA  LEU A 114      13.332 -16.122  38.688  1.00  2.75           H  
ATOM   1825 1HB  LEU A 114      13.549 -17.838  40.401  1.00  2.75           H  
ATOM   1826 2HB  LEU A 114      14.246 -18.967  39.227  1.00  2.75           H  
ATOM   1827  HG  LEU A 114      16.235 -17.494  38.998  1.00  2.75           H  
ATOM   1828 1HD1 LEU A 114      16.531 -15.683  40.645  1.00  2.75           H  
ATOM   1829 2HD1 LEU A 114      15.137 -15.361  39.598  1.00  2.75           H  
ATOM   1830 3HD1 LEU A 114      14.878 -15.953  41.249  1.00  2.75           H  
ATOM   1831 1HD2 LEU A 114      17.126 -18.008  41.259  1.00  2.75           H  
ATOM   1832 2HD2 LEU A 114      15.465 -18.260  41.857  1.00  2.75           H  
ATOM   1833 3HD2 LEU A 114      16.140 -19.359  40.651  1.00  2.75           H  
ATOM   1834  N   SER A 115      14.898 -16.004  36.738  1.00  2.74           N  
ATOM   1835  CA  SER A 115      15.658 -15.950  35.489  1.00  2.74           C  
ATOM   1836  C   SER A 115      16.752 -16.974  35.419  1.00  2.74           C  
ATOM   1837  O   SER A 115      17.488 -17.178  36.388  1.00  2.74           O  
ATOM   1838  CB  SER A 115      16.293 -14.612  35.252  1.00  2.74           C  
ATOM   1839  OG  SER A 115      17.131 -14.685  34.121  1.00  2.74           O  
ATOM   1840  H   SER A 115      14.818 -15.187  37.327  1.00  2.74           H  
ATOM   1841  HA  SER A 115      14.972 -16.149  34.664  1.00  2.74           H  
ATOM   1842 1HB  SER A 115      15.512 -13.883  35.070  1.00  2.74           H  
ATOM   1843 2HB  SER A 115      16.866 -14.301  36.126  1.00  2.74           H  
ATOM   1844  HG  SER A 115      16.561 -15.049  33.397  1.00  2.74           H  
ATOM   1845  N   ASN A 116      16.921 -17.518  34.212  1.00  2.79           N  
ATOM   1846  CA  ASN A 116      17.903 -18.543  33.884  1.00  2.79           C  
ATOM   1847  C   ASN A 116      19.316 -18.026  34.112  1.00  2.79           C  
ATOM   1848  O   ASN A 116      20.260 -18.797  34.279  1.00  2.79           O  
ATOM   1849  CB  ASN A 116      17.683 -18.987  32.457  1.00  2.79           C  
ATOM   1850  CG  ASN A 116      16.412 -19.818  32.308  1.00  2.79           C  
ATOM   1851  OD1 ASN A 116      16.366 -21.043  32.539  1.00  2.79           O  
ATOM   1852  ND2 ASN A 116      15.357 -19.133  31.960  1.00  2.79           N  
ATOM   1853  H   ASN A 116      16.301 -17.198  33.464  1.00  2.79           H  
ATOM   1854  HA  ASN A 116      17.744 -19.386  34.539  1.00  2.79           H  
ATOM   1855 1HB  ASN A 116      17.614 -18.108  31.811  1.00  2.79           H  
ATOM   1856 2HB  ASN A 116      18.534 -19.575  32.123  1.00  2.79           H  
ATOM   1857 1HD2 ASN A 116      14.472 -19.586  31.854  1.00  2.79           H  
ATOM   1858 2HD2 ASN A 116      15.435 -18.119  31.838  1.00  2.79           H  
ATOM   1859  N   TYR A 117      19.458 -16.702  34.066  1.00  2.93           N  
ATOM   1860  CA  TYR A 117      20.714 -16.020  34.321  1.00  2.93           C  
ATOM   1861  C   TYR A 117      21.205 -16.342  35.724  1.00  2.93           C  
ATOM   1862  O   TYR A 117      22.398 -16.558  35.946  1.00  2.93           O  
ATOM   1863  CB  TYR A 117      20.560 -14.514  34.164  1.00  2.93           C  
ATOM   1864  CG  TYR A 117      21.824 -13.723  34.488  1.00  2.93           C  
ATOM   1865  CD1 TYR A 117      22.855 -13.612  33.564  1.00  2.93           C  
ATOM   1866  CD2 TYR A 117      21.941 -13.106  35.725  1.00  2.93           C  
ATOM   1867  CE1 TYR A 117      23.991 -12.883  33.892  1.00  2.93           C  
ATOM   1868  CE2 TYR A 117      23.067 -12.393  36.046  1.00  2.93           C  
ATOM   1869  CZ  TYR A 117      24.090 -12.278  35.139  1.00  2.93           C  
ATOM   1870  OH  TYR A 117      25.219 -11.561  35.470  1.00  2.93           O  
ATOM   1871  H   TYR A 117      18.627 -16.128  33.924  1.00  2.93           H  
ATOM   1872  HA  TYR A 117      21.459 -16.380  33.612  1.00  2.93           H  
ATOM   1873 1HB  TYR A 117      20.265 -14.295  33.138  1.00  2.93           H  
ATOM   1874 2HB  TYR A 117      19.759 -14.161  34.816  1.00  2.93           H  
ATOM   1875  HD1 TYR A 117      22.770 -14.091  32.591  1.00  2.93           H  
ATOM   1876  HD2 TYR A 117      21.140 -13.190  36.444  1.00  2.93           H  
ATOM   1877  HE1 TYR A 117      24.801 -12.783  33.181  1.00  2.93           H  
ATOM   1878  HE2 TYR A 117      23.150 -11.919  37.021  1.00  2.93           H  
ATOM   1879  HH  TYR A 117      25.888 -11.685  34.792  1.00  2.93           H  
ATOM   1880  N   GLU A 118      20.282 -16.258  36.689  1.00  3.16           N  
ATOM   1881  CA  GLU A 118      20.598 -16.439  38.092  1.00  3.16           C  
ATOM   1882  C   GLU A 118      20.583 -17.943  38.401  1.00  3.16           C  
ATOM   1883  O   GLU A 118      21.491 -18.464  39.054  1.00  3.16           O  
ATOM   1884  CB  GLU A 118      19.571 -15.661  38.939  1.00  3.16           C  
ATOM   1885  CG  GLU A 118      19.603 -14.123  38.663  1.00  3.16           C  
ATOM   1886  CD  GLU A 118      18.618 -13.267  39.460  1.00  3.16           C  
ATOM   1887  OE1 GLU A 118      18.125 -13.721  40.459  1.00  3.16           O  
ATOM   1888  OE2 GLU A 118      18.355 -12.149  39.028  1.00  3.16           O  
ATOM   1889  H   GLU A 118      19.309 -16.139  36.430  1.00  3.16           H  
ATOM   1890  HA  GLU A 118      21.598 -16.053  38.286  1.00  3.16           H  
ATOM   1891 1HB  GLU A 118      18.564 -16.026  38.716  1.00  3.16           H  
ATOM   1892 2HB  GLU A 118      19.758 -15.832  39.998  1.00  3.16           H  
ATOM   1893 1HG  GLU A 118      20.613 -13.757  38.844  1.00  3.16           H  
ATOM   1894 2HG  GLU A 118      19.382 -13.987  37.606  1.00  3.16           H  
ATOM   1895  N   GLU A 119      19.533 -18.628  37.936  1.00  3.46           N  
ATOM   1896  CA  GLU A 119      19.402 -20.074  38.088  1.00  3.46           C  
ATOM   1897  C   GLU A 119      18.501 -20.618  36.962  1.00  3.46           C  
ATOM   1898  O   GLU A 119      17.392 -20.121  36.808  1.00  3.46           O  
ATOM   1899  CB  GLU A 119      18.796 -20.416  39.445  1.00  3.46           C  
ATOM   1900  CG  GLU A 119      18.721 -21.906  39.767  1.00  3.46           C  
ATOM   1901  CD  GLU A 119      18.216 -22.197  41.164  1.00  3.46           C  
ATOM   1902  OE1 GLU A 119      17.935 -21.271  41.885  1.00  3.46           O  
ATOM   1903  OE2 GLU A 119      18.125 -23.353  41.513  1.00  3.46           O  
ATOM   1904  H   GLU A 119      18.819 -18.123  37.412  1.00  3.46           H  
ATOM   1905  HA  GLU A 119      20.393 -20.503  38.047  1.00  3.46           H  
ATOM   1906 1HB  GLU A 119      19.338 -19.907  40.242  1.00  3.46           H  
ATOM   1907 2HB  GLU A 119      17.795 -20.054  39.443  1.00  3.46           H  
ATOM   1908 1HG  GLU A 119      18.056 -22.387  39.047  1.00  3.46           H  
ATOM   1909 2HG  GLU A 119      19.709 -22.337  39.651  1.00  3.46           H  
ATOM   1910  N   PRO A 120      18.850 -21.705  36.260  1.00  3.81           N  
ATOM   1911  CA  PRO A 120      18.024 -22.319  35.230  1.00  3.81           C  
ATOM   1912  C   PRO A 120      16.643 -22.640  35.771  1.00  3.81           C  
ATOM   1913  O   PRO A 120      16.534 -23.107  36.908  1.00  3.81           O  
ATOM   1914  CB  PRO A 120      18.809 -23.585  34.884  1.00  3.81           C  
ATOM   1915  CG  PRO A 120      20.247 -23.237  35.207  1.00  3.81           C  
ATOM   1916  CD  PRO A 120      20.173 -22.341  36.431  1.00  3.81           C  
ATOM   1917  HA  PRO A 120      17.966 -21.650  34.361  1.00  3.81           H  
ATOM   1918 1HB  PRO A 120      18.424 -24.438  35.474  1.00  3.81           H  
ATOM   1919 2HB  PRO A 120      18.662 -23.850  33.824  1.00  3.81           H  
ATOM   1920 1HG  PRO A 120      20.828 -24.159  35.377  1.00  3.81           H  
ATOM   1921 2HG  PRO A 120      20.707 -22.728  34.343  1.00  3.81           H  
ATOM   1922 1HD  PRO A 120      20.222 -22.925  37.357  1.00  3.81           H  
ATOM   1923 2HD  PRO A 120      20.987 -21.607  36.339  1.00  3.81           H  
ATOM   1924  N   LEU A 121      15.593 -22.469  34.965  1.00  4.11           N  
ATOM   1925  CA  LEU A 121      14.260 -22.785  35.488  1.00  4.11           C  
ATOM   1926  C   LEU A 121      14.249 -24.234  35.928  1.00  4.11           C  
ATOM   1927  O   LEU A 121      14.750 -25.106  35.217  1.00  4.11           O  
ATOM   1928  CB  LEU A 121      13.159 -22.542  34.439  1.00  4.11           C  
ATOM   1929  CG  LEU A 121      12.889 -21.067  34.100  1.00  4.11           C  
ATOM   1930  CD1 LEU A 121      11.852 -20.968  32.969  1.00  4.11           C  
ATOM   1931  CD2 LEU A 121      12.405 -20.348  35.354  1.00  4.11           C  
ATOM   1932  H   LEU A 121      15.725 -22.077  34.034  1.00  4.11           H  
ATOM   1933  HA  LEU A 121      14.059 -22.158  36.360  1.00  4.11           H  
ATOM   1934 1HB  LEU A 121      13.438 -23.051  33.520  1.00  4.11           H  
ATOM   1935 2HB  LEU A 121      12.230 -22.984  34.804  1.00  4.11           H  
ATOM   1936  HG  LEU A 121      13.811 -20.605  33.766  1.00  4.11           H  
ATOM   1937 1HD1 LEU A 121      11.673 -19.920  32.726  1.00  4.11           H  
ATOM   1938 2HD1 LEU A 121      12.228 -21.485  32.086  1.00  4.11           H  
ATOM   1939 3HD1 LEU A 121      10.916 -21.429  33.293  1.00  4.11           H  
ATOM   1940 1HD2 LEU A 121      12.241 -19.309  35.127  1.00  4.11           H  
ATOM   1941 2HD2 LEU A 121      11.482 -20.794  35.702  1.00  4.11           H  
ATOM   1942 3HD2 LEU A 121      13.163 -20.429  36.135  1.00  4.11           H  
ATOM   1943  N   SER A 122      13.710 -24.478  37.121  1.00  4.34           N  
ATOM   1944  CA  SER A 122      13.708 -25.812  37.687  1.00  4.34           C  
ATOM   1945  C   SER A 122      12.488 -26.539  37.158  1.00  4.34           C  
ATOM   1946  O   SER A 122      11.590 -25.904  36.611  1.00  4.34           O  
ATOM   1947  CB  SER A 122      13.620 -25.725  39.201  1.00  4.34           C  
ATOM   1948  OG  SER A 122      12.324 -25.371  39.576  1.00  4.34           O  
ATOM   1949  H   SER A 122      13.259 -23.721  37.652  1.00  4.34           H  
ATOM   1950  HA  SER A 122      14.625 -26.313  37.381  1.00  4.34           H  
ATOM   1951 1HB  SER A 122      13.921 -26.628  39.685  1.00  4.34           H  
ATOM   1952 2HB  SER A 122      14.309 -24.952  39.542  1.00  4.34           H  
ATOM   1953  HG  SER A 122      12.230 -24.406  39.332  1.00  4.34           H  
ATOM   1954  N   PRO A 123      12.361 -27.850  37.341  1.00  4.50           N  
ATOM   1955  CA  PRO A 123      11.185 -28.600  37.000  1.00  4.50           C  
ATOM   1956  C   PRO A 123       9.903 -28.060  37.630  1.00  4.50           C  
ATOM   1957  O   PRO A 123       8.819 -28.228  37.080  1.00  4.50           O  
ATOM   1958  CB  PRO A 123      11.514 -29.978  37.572  1.00  4.50           C  
ATOM   1959  CG  PRO A 123      13.013 -30.062  37.541  1.00  4.50           C  
ATOM   1960  CD  PRO A 123      13.471 -28.679  37.873  1.00  4.50           C  
ATOM   1961  HA  PRO A 123      11.100 -28.617  35.906  1.00  4.50           H  
ATOM   1962 1HB  PRO A 123      11.119 -30.042  38.604  1.00  4.50           H  
ATOM   1963 2HB  PRO A 123      11.028 -30.731  37.018  1.00  4.50           H  
ATOM   1964 1HG  PRO A 123      13.373 -30.810  38.264  1.00  4.50           H  
ATOM   1965 2HG  PRO A 123      13.374 -30.391  36.555  1.00  4.50           H  
ATOM   1966 1HD  PRO A 123      13.549 -28.609  38.952  1.00  4.50           H  
ATOM   1967 2HD  PRO A 123      14.420 -28.485  37.365  1.00  4.50           H  
ATOM   1968  N   ASP A 124      10.005 -27.350  38.762  1.00  4.63           N  
ATOM   1969  CA  ASP A 124       8.808 -26.891  39.448  1.00  4.63           C  
ATOM   1970  C   ASP A 124       8.261 -25.621  38.832  1.00  4.63           C  
ATOM   1971  O   ASP A 124       7.165 -25.176  39.163  1.00  4.63           O  
ATOM   1972  CB  ASP A 124       9.125 -26.654  40.925  1.00  4.63           C  
ATOM   1973  CG  ASP A 124       9.426 -27.954  41.711  1.00  4.63           C  
ATOM   1974  OD1 ASP A 124       8.988 -29.015  41.311  1.00  4.63           O  
ATOM   1975  OD2 ASP A 124      10.080 -27.877  42.734  1.00  4.63           O  
ATOM   1976  H   ASP A 124      10.905 -27.070  39.159  1.00  4.63           H  
ATOM   1977  HA  ASP A 124       8.042 -27.666  39.369  1.00  4.63           H  
ATOM   1978 1HB  ASP A 124      10.000 -25.998  40.993  1.00  4.63           H  
ATOM   1979 2HB  ASP A 124       8.301 -26.126  41.393  1.00  4.63           H  
ATOM   1980  N   ASP A 125       9.039 -25.036  37.937  1.00  4.79           N  
ATOM   1981  CA  ASP A 125       8.696 -23.792  37.296  1.00  4.79           C  
ATOM   1982  C   ASP A 125       8.097 -24.058  35.910  1.00  4.79           C  
ATOM   1983  O   ASP A 125       7.823 -23.125  35.156  1.00  4.79           O  
ATOM   1984  CB  ASP A 125       9.979 -22.969  37.152  1.00  4.79           C  
ATOM   1985  CG  ASP A 125      10.655 -22.605  38.524  1.00  4.79           C  
ATOM   1986  OD1 ASP A 125       9.961 -22.233  39.450  1.00  4.79           O  
ATOM   1987  OD2 ASP A 125      11.884 -22.763  38.634  1.00  4.79           O  
ATOM   1988  H   ASP A 125       9.920 -25.470  37.665  1.00  4.79           H  
ATOM   1989  HA  ASP A 125       7.967 -23.256  37.903  1.00  4.79           H  
ATOM   1990 1HB  ASP A 125      10.687 -23.531  36.551  1.00  4.79           H  
ATOM   1991 2HB  ASP A 125       9.756 -22.059  36.612  1.00  4.79           H  
ATOM   1992  N   LEU A 126       7.967 -25.338  35.543  1.00  5.00           N  
ATOM   1993  CA  LEU A 126       7.509 -25.677  34.201  1.00  5.00           C  
ATOM   1994  C   LEU A 126       6.206 -26.527  34.212  1.00  5.00           C  
ATOM   1995  O   LEU A 126       6.200 -27.664  34.685  1.00  5.00           O  
ATOM   1996  CB  LEU A 126       8.683 -26.358  33.516  1.00  5.00           C  
ATOM   1997  CG  LEU A 126      10.009 -25.560  33.462  1.00  5.00           C  
ATOM   1998  CD1 LEU A 126      11.140 -26.467  32.986  1.00  5.00           C  
ATOM   1999  CD2 LEU A 126       9.827 -24.376  32.501  1.00  5.00           C  
ATOM   2000  H   LEU A 126       8.191 -26.102  36.185  1.00  5.00           H  
ATOM   2001  HA  LEU A 126       7.297 -24.752  33.674  1.00  5.00           H  
ATOM   2002 1HB  LEU A 126       8.849 -27.353  33.923  1.00  5.00           H  
ATOM   2003 2HB  LEU A 126       8.418 -26.406  32.518  1.00  5.00           H  
ATOM   2004  HG  LEU A 126      10.267 -25.198  34.451  1.00  5.00           H  
ATOM   2005 1HD1 LEU A 126      12.074 -25.898  32.953  1.00  5.00           H  
ATOM   2006 2HD1 LEU A 126      11.249 -27.300  33.681  1.00  5.00           H  
ATOM   2007 3HD1 LEU A 126      10.911 -26.849  31.996  1.00  5.00           H  
ATOM   2008 1HD2 LEU A 126      10.749 -23.806  32.451  1.00  5.00           H  
ATOM   2009 2HD2 LEU A 126       9.572 -24.748  31.507  1.00  5.00           H  
ATOM   2010 3HD2 LEU A 126       9.020 -23.735  32.860  1.00  5.00           H  
ATOM   2011  N   LEU A 127       5.096 -25.939  33.730  1.00  5.29           N  
ATOM   2012  CA  LEU A 127       3.733 -26.548  33.830  1.00  5.29           C  
ATOM   2013  C   LEU A 127       2.911 -26.859  32.515  1.00  5.29           C  
ATOM   2014  O   LEU A 127       2.289 -25.958  31.974  1.00  5.29           O  
ATOM   2015  CB  LEU A 127       2.907 -25.545  34.615  1.00  5.29           C  
ATOM   2016  CG  LEU A 127       3.541 -25.065  35.916  1.00  5.29           C  
ATOM   2017  CD1 LEU A 127       2.645 -24.009  36.496  1.00  5.29           C  
ATOM   2018  CD2 LEU A 127       3.782 -26.216  36.861  1.00  5.29           C  
ATOM   2019  H   LEU A 127       5.233 -25.023  33.298  1.00  5.29           H  
ATOM   2020  HA  LEU A 127       3.833 -27.476  34.391  1.00  5.29           H  
ATOM   2021 1HB  LEU A 127       2.743 -24.671  33.996  1.00  5.29           H  
ATOM   2022 2HB  LEU A 127       1.952 -25.990  34.850  1.00  5.29           H  
ATOM   2023  HG  LEU A 127       4.499 -24.593  35.697  1.00  5.29           H  
ATOM   2024 1HD1 LEU A 127       3.079 -23.618  37.399  1.00  5.29           H  
ATOM   2025 2HD1 LEU A 127       2.522 -23.208  35.781  1.00  5.29           H  
ATOM   2026 3HD1 LEU A 127       1.695 -24.423  36.716  1.00  5.29           H  
ATOM   2027 1HD2 LEU A 127       4.236 -25.853  37.773  1.00  5.29           H  
ATOM   2028 2HD2 LEU A 127       2.869 -26.672  37.083  1.00  5.29           H  
ATOM   2029 3HD2 LEU A 127       4.439 -26.953  36.414  1.00  5.29           H  
ATOM   2030  N   ILE A 128       2.855 -28.096  32.016  1.00  5.66           N  
ATOM   2031  CA  ILE A 128       2.100 -28.399  30.755  1.00  5.66           C  
ATOM   2032  C   ILE A 128       0.574 -28.259  30.785  1.00  5.66           C  
ATOM   2033  O   ILE A 128      -0.088 -28.815  31.659  1.00  5.66           O  
ATOM   2034  CB  ILE A 128       2.378 -29.844  30.251  1.00  5.66           C  
ATOM   2035  CG1 ILE A 128       3.790 -30.050  29.784  1.00  5.66           C  
ATOM   2036  CG2 ILE A 128       1.438 -30.211  29.091  1.00  5.66           C  
ATOM   2037  CD1 ILE A 128       4.095 -29.334  28.446  1.00  5.66           C  
ATOM   2038  H   ILE A 128       3.354 -28.839  32.488  1.00  5.66           H  
ATOM   2039  HA  ILE A 128       2.449 -27.715  29.989  1.00  5.66           H  
ATOM   2040  HB  ILE A 128       2.215 -30.513  31.071  1.00  5.66           H  
ATOM   2041 1HG1 ILE A 128       4.439 -29.676  30.547  1.00  5.66           H  
ATOM   2042 2HG1 ILE A 128       3.986 -31.120  29.662  1.00  5.66           H  
ATOM   2043 1HG2 ILE A 128       1.638 -31.235  28.775  1.00  5.66           H  
ATOM   2044 2HG2 ILE A 128       0.405 -30.142  29.410  1.00  5.66           H  
ATOM   2045 3HG2 ILE A 128       1.605 -29.538  28.251  1.00  5.66           H  
ATOM   2046 1HD1 ILE A 128       5.125 -29.492  28.159  1.00  5.66           H  
ATOM   2047 2HD1 ILE A 128       3.443 -29.747  27.676  1.00  5.66           H  
ATOM   2048 3HD1 ILE A 128       3.905 -28.310  28.512  1.00  5.66           H  
ATOM   2049  N   SER A 129       0.019 -27.591  29.760  1.00  6.05           N  
ATOM   2050  CA  SER A 129      -1.439 -27.503  29.571  1.00  6.05           C  
ATOM   2051  C   SER A 129      -1.569 -27.417  28.070  1.00  6.05           C  
ATOM   2052  O   SER A 129      -0.568 -27.100  27.439  1.00  6.05           O  
ATOM   2053  CB  SER A 129      -2.067 -26.283  30.202  1.00  6.05           C  
ATOM   2054  OG  SER A 129      -1.727 -25.137  29.493  1.00  6.05           O  
ATOM   2055  H   SER A 129       0.634 -27.147  29.075  1.00  6.05           H  
ATOM   2056  HA  SER A 129      -1.927 -28.412  29.929  1.00  6.05           H  
ATOM   2057 1HB  SER A 129      -3.151 -26.397  30.222  1.00  6.05           H  
ATOM   2058 2HB  SER A 129      -1.724 -26.195  31.233  1.00  6.05           H  
ATOM   2059  HG  SER A 129      -2.163 -25.225  28.638  1.00  6.05           H  
ATOM   2060  N   SER A 130      -2.748 -27.645  27.483  1.00  6.39           N  
ATOM   2061  CA  SER A 130      -2.823 -27.603  26.012  1.00  6.39           C  
ATOM   2062  C   SER A 130      -4.206 -27.223  25.447  1.00  6.39           C  
ATOM   2063  O   SER A 130      -5.215 -27.439  26.130  1.00  6.39           O  
ATOM   2064  CB  SER A 130      -2.456 -28.996  25.499  1.00  6.39           C  
ATOM   2065  OG  SER A 130      -3.413 -29.954  25.904  1.00  6.39           O  
ATOM   2066  H   SER A 130      -3.559 -27.873  28.041  1.00  6.39           H  
ATOM   2067  HA  SER A 130      -2.079 -26.883  25.681  1.00  6.39           H  
ATOM   2068 1HB  SER A 130      -2.391 -29.012  24.427  1.00  6.39           H  
ATOM   2069 2HB  SER A 130      -1.472 -29.276  25.881  1.00  6.39           H  
ATOM   2070  HG  SER A 130      -3.106 -30.796  25.536  1.00  6.39           H  
ATOM   2071  N   PRO A 131      -4.271 -26.687  24.197  1.00  6.61           N  
ATOM   2072  CA  PRO A 131      -5.459 -26.332  23.422  1.00  6.61           C  
ATOM   2073  C   PRO A 131      -6.240 -27.519  22.867  1.00  6.61           C  
ATOM   2074  O   PRO A 131      -5.724 -28.631  22.756  1.00  6.61           O  
ATOM   2075  CB  PRO A 131      -4.882 -25.472  22.290  1.00  6.61           C  
ATOM   2076  CG  PRO A 131      -3.486 -25.971  22.094  1.00  6.61           C  
ATOM   2077  CD  PRO A 131      -3.001 -26.316  23.485  1.00  6.61           C  
ATOM   2078  HA  PRO A 131      -6.117 -25.720  24.060  1.00  6.61           H  
ATOM   2079 1HB  PRO A 131      -5.498 -25.578  21.391  1.00  6.61           H  
ATOM   2080 2HB  PRO A 131      -4.915 -24.411  22.571  1.00  6.61           H  
ATOM   2081 1HG  PRO A 131      -3.491 -26.840  21.420  1.00  6.61           H  
ATOM   2082 2HG  PRO A 131      -2.873 -25.195  21.607  1.00  6.61           H  
ATOM   2083 1HD  PRO A 131      -2.298 -27.132  23.392  1.00  6.61           H  
ATOM   2084 2HD  PRO A 131      -2.546 -25.428  23.951  1.00  6.61           H  
ATOM   2085  N   GLU A 132      -7.480 -27.244  22.468  1.00  6.67           N  
ATOM   2086  CA  GLU A 132      -8.392 -28.216  21.858  1.00  6.67           C  
ATOM   2087  C   GLU A 132      -8.306 -28.282  20.328  1.00  6.67           C  
ATOM   2088  O   GLU A 132      -9.075 -29.011  19.691  1.00  6.67           O  
ATOM   2089  CB  GLU A 132      -9.837 -27.881  22.223  1.00  6.67           C  
ATOM   2090  CG  GLU A 132     -10.156 -27.940  23.686  1.00  6.67           C  
ATOM   2091  CD  GLU A 132     -11.608 -27.669  23.973  1.00  6.67           C  
ATOM   2092  OE1 GLU A 132     -12.365 -27.518  23.038  1.00  6.67           O  
ATOM   2093  OE2 GLU A 132     -11.960 -27.598  25.121  1.00  6.67           O  
ATOM   2094  H   GLU A 132      -7.828 -26.304  22.605  1.00  6.67           H  
ATOM   2095  HA  GLU A 132      -8.148 -29.203  22.251  1.00  6.67           H  
ATOM   2096 1HB  GLU A 132     -10.076 -26.880  21.867  1.00  6.67           H  
ATOM   2097 2HB  GLU A 132     -10.502 -28.575  21.713  1.00  6.67           H  
ATOM   2098 1HG  GLU A 132      -9.920 -28.933  24.036  1.00  6.67           H  
ATOM   2099 2HG  GLU A 132      -9.531 -27.230  24.225  1.00  6.67           H  
ATOM   2100  N   ILE A 133      -7.356 -27.560  19.738  1.00  6.63           N  
ATOM   2101  CA  ILE A 133      -7.248 -27.506  18.281  1.00  6.63           C  
ATOM   2102  C   ILE A 133      -7.091 -28.890  17.687  1.00  6.63           C  
ATOM   2103  O   ILE A 133      -7.734 -29.214  16.691  1.00  6.63           O  
ATOM   2104  CB  ILE A 133      -6.030 -26.701  17.803  1.00  6.63           C  
ATOM   2105  CG1 ILE A 133      -6.152 -25.225  18.110  1.00  6.63           C  
ATOM   2106  CG2 ILE A 133      -5.915 -26.882  16.306  1.00  6.63           C  
ATOM   2107  CD1 ILE A 133      -4.826 -24.481  17.900  1.00  6.63           C  
ATOM   2108  H   ILE A 133      -6.730 -27.018  20.313  1.00  6.63           H  
ATOM   2109  HA  ILE A 133      -8.158 -27.059  17.878  1.00  6.63           H  
ATOM   2110  HB  ILE A 133      -5.123 -27.067  18.286  1.00  6.63           H  
ATOM   2111 1HG1 ILE A 133      -6.904 -24.785  17.455  1.00  6.63           H  
ATOM   2112 2HG1 ILE A 133      -6.471 -25.092  19.142  1.00  6.63           H  
ATOM   2113 1HG2 ILE A 133      -5.069 -26.328  15.948  1.00  6.63           H  
ATOM   2114 2HG2 ILE A 133      -5.787 -27.935  16.080  1.00  6.63           H  
ATOM   2115 3HG2 ILE A 133      -6.818 -26.513  15.820  1.00  6.63           H  
ATOM   2116 1HD1 ILE A 133      -4.960 -23.422  18.121  1.00  6.63           H  
ATOM   2117 2HD1 ILE A 133      -4.063 -24.896  18.561  1.00  6.63           H  
ATOM   2118 3HD1 ILE A 133      -4.503 -24.591  16.862  1.00  6.63           H  
ATOM   2119  N   ASN A 134      -6.262 -29.722  18.300  1.00  6.53           N  
ATOM   2120  CA  ASN A 134      -6.046 -31.054  17.766  1.00  6.53           C  
ATOM   2121  C   ASN A 134      -7.339 -31.872  17.720  1.00  6.53           C  
ATOM   2122  O   ASN A 134      -7.476 -32.749  16.872  1.00  6.53           O  
ATOM   2123  CB  ASN A 134      -4.984 -31.770  18.567  1.00  6.53           C  
ATOM   2124  CG  ASN A 134      -3.603 -31.226  18.299  1.00  6.53           C  
ATOM   2125  OD1 ASN A 134      -3.346 -30.605  17.267  1.00  6.53           O  
ATOM   2126  ND2 ASN A 134      -2.709 -31.446  19.226  1.00  6.53           N  
ATOM   2127  H   ASN A 134      -5.770 -29.420  19.129  1.00  6.53           H  
ATOM   2128  HA  ASN A 134      -5.691 -30.955  16.740  1.00  6.53           H  
ATOM   2129 1HB  ASN A 134      -5.205 -31.676  19.631  1.00  6.53           H  
ATOM   2130 2HB  ASN A 134      -4.997 -32.833  18.320  1.00  6.53           H  
ATOM   2131 1HD2 ASN A 134      -1.772 -31.114  19.107  1.00  6.53           H  
ATOM   2132 2HD2 ASN A 134      -2.959 -31.951  20.053  1.00  6.53           H  
ATOM   2133  N   LYS A 135      -8.290 -31.624  18.632  1.00  6.41           N  
ATOM   2134  CA  LYS A 135      -9.535 -32.382  18.598  1.00  6.41           C  
ATOM   2135  C   LYS A 135     -10.256 -32.056  17.304  1.00  6.41           C  
ATOM   2136  O   LYS A 135     -10.643 -32.951  16.546  1.00  6.41           O  
ATOM   2137  CB  LYS A 135     -10.428 -32.045  19.795  1.00  6.41           C  
ATOM   2138  CG  LYS A 135     -11.770 -32.786  19.853  1.00  6.41           C  
ATOM   2139  CD  LYS A 135     -12.602 -32.315  21.056  1.00  6.41           C  
ATOM   2140  CE  LYS A 135     -13.041 -30.853  20.863  1.00  6.41           C  
ATOM   2141  NZ  LYS A 135     -13.991 -30.391  21.923  1.00  6.41           N  
ATOM   2142  H   LYS A 135      -8.198 -30.859  19.293  1.00  6.41           H  
ATOM   2143  HA  LYS A 135      -9.306 -33.448  18.605  1.00  6.41           H  
ATOM   2144 1HB  LYS A 135      -9.889 -32.254  20.719  1.00  6.41           H  
ATOM   2145 2HB  LYS A 135     -10.651 -30.980  19.789  1.00  6.41           H  
ATOM   2146 1HG  LYS A 135     -12.331 -32.590  18.935  1.00  6.41           H  
ATOM   2147 2HG  LYS A 135     -11.599 -33.860  19.933  1.00  6.41           H  
ATOM   2148 1HD  LYS A 135     -13.492 -32.936  21.152  1.00  6.41           H  
ATOM   2149 2HD  LYS A 135     -12.014 -32.399  21.973  1.00  6.41           H  
ATOM   2150 1HE  LYS A 135     -12.157 -30.216  20.886  1.00  6.41           H  
ATOM   2151 2HE  LYS A 135     -13.522 -30.754  19.889  1.00  6.41           H  
ATOM   2152 1HZ  LYS A 135     -14.242 -29.422  21.748  1.00  6.41           H  
ATOM   2153 2HZ  LYS A 135     -14.823 -30.962  21.905  1.00  6.41           H  
ATOM   2154 3HZ  LYS A 135     -13.556 -30.463  22.834  1.00  6.41           H  
ATOM   2155  N   GLU A 136     -10.409 -30.755  17.043  1.00  6.30           N  
ATOM   2156  CA  GLU A 136     -11.106 -30.317  15.836  1.00  6.30           C  
ATOM   2157  C   GLU A 136     -10.427 -30.843  14.585  1.00  6.30           C  
ATOM   2158  O   GLU A 136     -11.082 -31.304  13.643  1.00  6.30           O  
ATOM   2159  CB  GLU A 136     -11.152 -28.794  15.735  1.00  6.30           C  
ATOM   2160  CG  GLU A 136     -11.900 -28.293  14.496  1.00  6.30           C  
ATOM   2161  CD  GLU A 136     -11.900 -26.791  14.343  1.00  6.30           C  
ATOM   2162  OE1 GLU A 136     -11.665 -26.100  15.307  1.00  6.30           O  
ATOM   2163  OE2 GLU A 136     -12.090 -26.338  13.228  1.00  6.30           O  
ATOM   2164  H   GLU A 136     -10.026 -30.076  17.707  1.00  6.30           H  
ATOM   2165  HA  GLU A 136     -12.126 -30.706  15.865  1.00  6.30           H  
ATOM   2166 1HB  GLU A 136     -11.637 -28.385  16.620  1.00  6.30           H  
ATOM   2167 2HB  GLU A 136     -10.134 -28.399  15.704  1.00  6.30           H  
ATOM   2168 1HG  GLU A 136     -11.477 -28.750  13.610  1.00  6.30           H  
ATOM   2169 2HG  GLU A 136     -12.932 -28.634  14.572  1.00  6.30           H  
ATOM   2170  N   MET A 137      -9.101 -30.767  14.566  1.00  6.19           N  
ATOM   2171  CA  MET A 137      -8.381 -31.196  13.389  1.00  6.19           C  
ATOM   2172  C   MET A 137      -8.533 -32.704  13.175  1.00  6.19           C  
ATOM   2173  O   MET A 137      -8.720 -33.158  12.042  1.00  6.19           O  
ATOM   2174  CB  MET A 137      -6.923 -30.808  13.517  1.00  6.19           C  
ATOM   2175  CG  MET A 137      -6.610 -29.311  13.537  1.00  6.19           C  
ATOM   2176  SD  MET A 137      -7.132 -28.436  12.077  1.00  6.19           S  
ATOM   2177  CE  MET A 137      -8.654 -27.753  12.697  1.00  6.19           C  
ATOM   2178  H   MET A 137      -8.601 -30.378  15.367  1.00  6.19           H  
ATOM   2179  HA  MET A 137      -8.801 -30.691  12.522  1.00  6.19           H  
ATOM   2180 1HB  MET A 137      -6.496 -31.267  14.406  1.00  6.19           H  
ATOM   2181 2HB  MET A 137      -6.419 -31.185  12.680  1.00  6.19           H  
ATOM   2182 1HG  MET A 137      -7.108 -28.871  14.377  1.00  6.19           H  
ATOM   2183 2HG  MET A 137      -5.530 -29.170  13.659  1.00  6.19           H  
ATOM   2184 1HE  MET A 137      -9.141 -27.160  11.923  1.00  6.19           H  
ATOM   2185 2HE  MET A 137      -9.301 -28.562  12.992  1.00  6.19           H  
ATOM   2186 3HE  MET A 137      -8.451 -27.122  13.564  1.00  6.19           H  
ATOM   2187  N   ASN A 138      -8.552 -33.484  14.262  1.00  6.09           N  
ATOM   2188  CA  ASN A 138      -8.723 -34.923  14.138  1.00  6.09           C  
ATOM   2189  C   ASN A 138     -10.093 -35.240  13.559  1.00  6.09           C  
ATOM   2190  O   ASN A 138     -10.237 -36.160  12.744  1.00  6.09           O  
ATOM   2191  CB  ASN A 138      -8.555 -35.590  15.486  1.00  6.09           C  
ATOM   2192  CG  ASN A 138      -7.134 -35.599  15.931  1.00  6.09           C  
ATOM   2193  OD1 ASN A 138      -6.222 -35.518  15.103  1.00  6.09           O  
ATOM   2194  ND2 ASN A 138      -6.921 -35.682  17.221  1.00  6.09           N  
ATOM   2195  H   ASN A 138      -8.395 -33.088  15.190  1.00  6.09           H  
ATOM   2196  HA  ASN A 138      -7.971 -35.306  13.448  1.00  6.09           H  
ATOM   2197 1HB  ASN A 138      -9.148 -35.058  16.229  1.00  6.09           H  
ATOM   2198 2HB  ASN A 138      -8.925 -36.614  15.442  1.00  6.09           H  
ATOM   2199 1HD2 ASN A 138      -5.988 -35.679  17.575  1.00  6.09           H  
ATOM   2200 2HD2 ASN A 138      -7.694 -35.731  17.850  1.00  6.09           H  
ATOM   2201  N   GLN A 139     -11.098 -34.449  13.938  1.00  5.98           N  
ATOM   2202  CA  GLN A 139     -12.429 -34.669  13.411  1.00  5.98           C  
ATOM   2203  C   GLN A 139     -12.439 -34.412  11.912  1.00  5.98           C  
ATOM   2204  O   GLN A 139     -13.006 -35.197  11.150  1.00  5.98           O  
ATOM   2205  CB  GLN A 139     -13.441 -33.771  14.128  1.00  5.98           C  
ATOM   2206  CG  GLN A 139     -13.659 -34.179  15.559  1.00  5.98           C  
ATOM   2207  CD  GLN A 139     -14.622 -33.302  16.334  1.00  5.98           C  
ATOM   2208  OE1 GLN A 139     -14.581 -32.063  16.318  1.00  5.98           O  
ATOM   2209  NE2 GLN A 139     -15.531 -33.978  17.030  1.00  5.98           N  
ATOM   2210  H   GLN A 139     -10.932 -33.716  14.632  1.00  5.98           H  
ATOM   2211  HA  GLN A 139     -12.706 -35.709  13.580  1.00  5.98           H  
ATOM   2212 1HB  GLN A 139     -13.095 -32.742  14.113  1.00  5.98           H  
ATOM   2213 2HB  GLN A 139     -14.396 -33.808  13.609  1.00  5.98           H  
ATOM   2214 1HG  GLN A 139     -14.052 -35.179  15.543  1.00  5.98           H  
ATOM   2215 2HG  GLN A 139     -12.708 -34.173  16.074  1.00  5.98           H  
ATOM   2216 1HE2 GLN A 139     -16.218 -33.498  17.572  1.00  5.98           H  
ATOM   2217 2HE2 GLN A 139     -15.510 -35.006  16.999  1.00  5.98           H  
ATOM   2218  N   ARG A 140     -11.740 -33.361  11.476  1.00  5.84           N  
ATOM   2219  CA  ARG A 140     -11.680 -33.044  10.054  1.00  5.84           C  
ATOM   2220  C   ARG A 140     -11.009 -34.176   9.272  1.00  5.84           C  
ATOM   2221  O   ARG A 140     -11.455 -34.534   8.175  1.00  5.84           O  
ATOM   2222  CB  ARG A 140     -10.961 -31.719   9.851  1.00  5.84           C  
ATOM   2223  CG  ARG A 140     -11.777 -30.506  10.318  1.00  5.84           C  
ATOM   2224  CD  ARG A 140     -11.062 -29.223  10.130  1.00  5.84           C  
ATOM   2225  NE  ARG A 140     -11.845 -28.082  10.633  1.00  5.84           N  
ATOM   2226  CZ  ARG A 140     -12.796 -27.440   9.943  1.00  5.84           C  
ATOM   2227  NH1 ARG A 140     -13.108 -27.795   8.712  1.00  5.84           N  
ATOM   2228  NH2 ARG A 140     -13.412 -26.443  10.531  1.00  5.84           N  
ATOM   2229  H   ARG A 140     -11.285 -32.746  12.157  1.00  5.84           H  
ATOM   2230  HA  ARG A 140     -12.700 -32.931   9.687  1.00  5.84           H  
ATOM   2231 1HB  ARG A 140     -10.021 -31.721  10.401  1.00  5.84           H  
ATOM   2232 2HB  ARG A 140     -10.724 -31.587   8.798  1.00  5.84           H  
ATOM   2233 1HG  ARG A 140     -12.712 -30.465   9.764  1.00  5.84           H  
ATOM   2234 2HG  ARG A 140     -11.993 -30.614  11.381  1.00  5.84           H  
ATOM   2235 1HD  ARG A 140     -10.123 -29.262  10.674  1.00  5.84           H  
ATOM   2236 2HD  ARG A 140     -10.862 -29.063   9.074  1.00  5.84           H  
ATOM   2237  HE  ARG A 140     -11.681 -27.730  11.590  1.00  5.84           H  
ATOM   2238 1HH1 ARG A 140     -12.626 -28.565   8.271  1.00  5.84           H  
ATOM   2239 2HH1 ARG A 140     -13.829 -27.297   8.211  1.00  5.84           H  
ATOM   2240 1HH2 ARG A 140     -13.131 -26.204  11.494  1.00  5.84           H  
ATOM   2241 2HH2 ARG A 140     -14.135 -25.929  10.054  1.00  5.84           H  
ATOM   2242  N   SER A 141      -9.969 -34.780   9.852  1.00  5.64           N  
ATOM   2243  CA  SER A 141      -9.306 -35.901   9.193  1.00  5.64           C  
ATOM   2244  C   SER A 141     -10.287 -37.053   9.008  1.00  5.64           C  
ATOM   2245  O   SER A 141     -10.378 -37.633   7.921  1.00  5.64           O  
ATOM   2246  CB  SER A 141      -8.109 -36.373   9.985  1.00  5.64           C  
ATOM   2247  OG  SER A 141      -7.497 -37.484   9.359  1.00  5.64           O  
ATOM   2248  H   SER A 141      -9.619 -34.426  10.746  1.00  5.64           H  
ATOM   2249  HA  SER A 141      -8.964 -35.574   8.211  1.00  5.64           H  
ATOM   2250 1HB  SER A 141      -7.389 -35.558  10.086  1.00  5.64           H  
ATOM   2251 2HB  SER A 141      -8.428 -36.649  10.984  1.00  5.64           H  
ATOM   2252  HG  SER A 141      -6.961 -37.138   8.598  1.00  5.64           H  
ATOM   2253  N   LEU A 142     -11.030 -37.398  10.065  1.00  5.37           N  
ATOM   2254  CA  LEU A 142     -11.972 -38.501   9.937  1.00  5.37           C  
ATOM   2255  C   LEU A 142     -13.047 -38.196   8.900  1.00  5.37           C  
ATOM   2256  O   LEU A 142     -13.488 -39.102   8.184  1.00  5.37           O  
ATOM   2257  CB  LEU A 142     -12.561 -38.926  11.271  1.00  5.37           C  
ATOM   2258  CG  LEU A 142     -13.453 -40.180  11.163  1.00  5.37           C  
ATOM   2259  CD1 LEU A 142     -12.692 -41.323  10.528  1.00  5.37           C  
ATOM   2260  CD2 LEU A 142     -13.822 -40.600  12.502  1.00  5.37           C  
ATOM   2261  H   LEU A 142     -10.924 -36.898  10.952  1.00  5.37           H  
ATOM   2262  HA  LEU A 142     -11.415 -39.360   9.578  1.00  5.37           H  
ATOM   2263 1HB  LEU A 142     -11.754 -39.130  11.973  1.00  5.37           H  
ATOM   2264 2HB  LEU A 142     -13.170 -38.103  11.666  1.00  5.37           H  
ATOM   2265  HG  LEU A 142     -14.330 -39.957  10.569  1.00  5.37           H  
ATOM   2266 1HD1 LEU A 142     -13.339 -42.201  10.475  1.00  5.37           H  
ATOM   2267 2HD1 LEU A 142     -12.394 -41.040   9.539  1.00  5.37           H  
ATOM   2268 3HD1 LEU A 142     -11.812 -41.553  11.124  1.00  5.37           H  
ATOM   2269 1HD2 LEU A 142     -14.448 -41.490  12.459  1.00  5.37           H  
ATOM   2270 2HD2 LEU A 142     -12.929 -40.816  13.016  1.00  5.37           H  
ATOM   2271 3HD2 LEU A 142     -14.337 -39.813  13.009  1.00  5.37           H  
ATOM   2272  N   VAL A 143     -13.473 -36.932   8.790  1.00  5.05           N  
ATOM   2273  CA  VAL A 143     -14.447 -36.587   7.760  1.00  5.05           C  
ATOM   2274  C   VAL A 143     -13.877 -36.904   6.386  1.00  5.05           C  
ATOM   2275  O   VAL A 143     -14.547 -37.512   5.556  1.00  5.05           O  
ATOM   2276  CB  VAL A 143     -14.812 -35.088   7.777  1.00  5.05           C  
ATOM   2277  CG1 VAL A 143     -15.634 -34.762   6.539  1.00  5.05           C  
ATOM   2278  CG2 VAL A 143     -15.606 -34.731   9.024  1.00  5.05           C  
ATOM   2279  H   VAL A 143     -13.123 -36.218   9.432  1.00  5.05           H  
ATOM   2280  HA  VAL A 143     -15.346 -37.178   7.910  1.00  5.05           H  
ATOM   2281  HB  VAL A 143     -13.899 -34.505   7.747  1.00  5.05           H  
ATOM   2282 1HG1 VAL A 143     -15.879 -33.703   6.529  1.00  5.05           H  
ATOM   2283 2HG1 VAL A 143     -15.058 -35.004   5.642  1.00  5.05           H  
ATOM   2284 3HG1 VAL A 143     -16.554 -35.345   6.541  1.00  5.05           H  
ATOM   2285 1HG2 VAL A 143     -15.836 -33.670   9.011  1.00  5.05           H  
ATOM   2286 2HG2 VAL A 143     -16.524 -35.286   9.039  1.00  5.05           H  
ATOM   2287 3HG2 VAL A 143     -15.030 -34.963   9.906  1.00  5.05           H  
ATOM   2288  N   LEU A 144     -12.623 -36.533   6.148  1.00  4.66           N  
ATOM   2289  CA  LEU A 144     -12.019 -36.804   4.851  1.00  4.66           C  
ATOM   2290  C   LEU A 144     -11.894 -38.315   4.580  1.00  4.66           C  
ATOM   2291  O   LEU A 144     -12.148 -38.786   3.463  1.00  4.66           O  
ATOM   2292  CB  LEU A 144     -10.659 -36.111   4.792  1.00  4.66           C  
ATOM   2293  CG  LEU A 144     -10.742 -34.577   4.783  1.00  4.66           C  
ATOM   2294  CD1 LEU A 144      -9.343 -33.990   4.894  1.00  4.66           C  
ATOM   2295  CD2 LEU A 144     -11.453 -34.122   3.514  1.00  4.66           C  
ATOM   2296  H   LEU A 144     -12.099 -36.028   6.869  1.00  4.66           H  
ATOM   2297  HA  LEU A 144     -12.662 -36.375   4.082  1.00  4.66           H  
ATOM   2298 1HB  LEU A 144     -10.079 -36.409   5.664  1.00  4.66           H  
ATOM   2299 2HB  LEU A 144     -10.134 -36.433   3.897  1.00  4.66           H  
ATOM   2300  HG  LEU A 144     -11.313 -34.242   5.650  1.00  4.66           H  
ATOM   2301 1HD1 LEU A 144      -9.404 -32.903   4.905  1.00  4.66           H  
ATOM   2302 2HD1 LEU A 144      -8.879 -34.337   5.822  1.00  4.66           H  
ATOM   2303 3HD1 LEU A 144      -8.743 -34.313   4.046  1.00  4.66           H  
ATOM   2304 1HD2 LEU A 144     -11.525 -33.035   3.509  1.00  4.66           H  
ATOM   2305 2HD2 LEU A 144     -10.890 -34.452   2.641  1.00  4.66           H  
ATOM   2306 3HD2 LEU A 144     -12.459 -34.553   3.483  1.00  4.66           H  
ATOM   2307  N   ILE A 145     -11.566 -39.092   5.619  1.00  4.24           N  
ATOM   2308  CA  ILE A 145     -11.468 -40.545   5.472  1.00  4.24           C  
ATOM   2309  C   ILE A 145     -12.839 -41.127   5.130  1.00  4.24           C  
ATOM   2310  O   ILE A 145     -12.964 -41.958   4.224  1.00  4.24           O  
ATOM   2311  CB  ILE A 145     -10.926 -41.213   6.749  1.00  4.24           C  
ATOM   2312  CG1 ILE A 145      -9.468 -40.830   6.966  1.00  4.24           C  
ATOM   2313  CG2 ILE A 145     -11.114 -42.715   6.699  1.00  4.24           C  
ATOM   2314  CD1 ILE A 145      -8.928 -41.238   8.324  1.00  4.24           C  
ATOM   2315  H   ILE A 145     -11.351 -38.654   6.517  1.00  4.24           H  
ATOM   2316  HA  ILE A 145     -10.787 -40.769   4.653  1.00  4.24           H  
ATOM   2317  HB  ILE A 145     -11.465 -40.819   7.581  1.00  4.24           H  
ATOM   2318 1HG1 ILE A 145      -8.873 -41.280   6.199  1.00  4.24           H  
ATOM   2319 2HG1 ILE A 145      -9.375 -39.747   6.879  1.00  4.24           H  
ATOM   2320 1HG2 ILE A 145     -10.745 -43.163   7.620  1.00  4.24           H  
ATOM   2321 2HG2 ILE A 145     -12.169 -42.938   6.586  1.00  4.24           H  
ATOM   2322 3HG2 ILE A 145     -10.575 -43.117   5.861  1.00  4.24           H  
ATOM   2323 1HD1 ILE A 145      -7.885 -40.925   8.404  1.00  4.24           H  
ATOM   2324 2HD1 ILE A 145      -9.511 -40.761   9.106  1.00  4.24           H  
ATOM   2325 3HD1 ILE A 145      -8.991 -42.318   8.426  1.00  4.24           H  
ATOM   2326  N   THR A 146     -13.856 -40.648   5.852  1.00  3.84           N  
ATOM   2327  CA  THR A 146     -15.243 -41.052   5.699  1.00  3.84           C  
ATOM   2328  C   THR A 146     -15.793 -40.755   4.326  1.00  3.84           C  
ATOM   2329  O   THR A 146     -16.381 -41.641   3.692  1.00  3.84           O  
ATOM   2330  CB  THR A 146     -16.092 -40.269   6.726  1.00  3.84           C  
ATOM   2331  OG1 THR A 146     -15.718 -40.677   8.048  1.00  3.84           O  
ATOM   2332  CG2 THR A 146     -17.602 -40.357   6.476  1.00  3.84           C  
ATOM   2333  H   THR A 146     -13.650 -39.970   6.578  1.00  3.84           H  
ATOM   2334  HA  THR A 146     -15.320 -42.114   5.882  1.00  3.84           H  
ATOM   2335  HB  THR A 146     -15.841 -39.235   6.643  1.00  3.84           H  
ATOM   2336  HG1 THR A 146     -14.812 -40.332   8.226  1.00  3.84           H  
ATOM   2337 1HG2 THR A 146     -18.121 -39.750   7.215  1.00  3.84           H  
ATOM   2338 2HG2 THR A 146     -17.812 -39.969   5.484  1.00  3.84           H  
ATOM   2339 3HG2 THR A 146     -17.963 -41.344   6.528  1.00  3.84           H  
ATOM   2340  N   GLU A 147     -15.581 -39.545   3.831  1.00  3.50           N  
ATOM   2341  CA  GLU A 147     -16.111 -39.198   2.529  1.00  3.50           C  
ATOM   2342  C   GLU A 147     -15.512 -40.080   1.446  1.00  3.50           C  
ATOM   2343  O   GLU A 147     -16.232 -40.571   0.572  1.00  3.50           O  
ATOM   2344  CB  GLU A 147     -15.839 -37.723   2.217  1.00  3.50           C  
ATOM   2345  CG  GLU A 147     -16.660 -36.722   3.047  1.00  3.50           C  
ATOM   2346  CD  GLU A 147     -16.286 -35.267   2.786  1.00  3.50           C  
ATOM   2347  OE1 GLU A 147     -15.345 -35.025   2.065  1.00  3.50           O  
ATOM   2348  OE2 GLU A 147     -16.951 -34.404   3.311  1.00  3.50           O  
ATOM   2349  H   GLU A 147     -15.081 -38.847   4.386  1.00  3.50           H  
ATOM   2350  HA  GLU A 147     -17.190 -39.361   2.543  1.00  3.50           H  
ATOM   2351 1HB  GLU A 147     -14.780 -37.513   2.404  1.00  3.50           H  
ATOM   2352 2HB  GLU A 147     -16.029 -37.532   1.163  1.00  3.50           H  
ATOM   2353 1HG  GLU A 147     -17.713 -36.859   2.811  1.00  3.50           H  
ATOM   2354 2HG  GLU A 147     -16.527 -36.944   4.102  1.00  3.50           H  
ATOM   2355  N   ASN A 148     -14.210 -40.355   1.535  1.00  3.23           N  
ATOM   2356  CA  ASN A 148     -13.587 -41.179   0.514  1.00  3.23           C  
ATOM   2357  C   ASN A 148     -14.017 -42.639   0.593  1.00  3.23           C  
ATOM   2358  O   ASN A 148     -14.378 -43.232  -0.430  1.00  3.23           O  
ATOM   2359  CB  ASN A 148     -12.086 -41.051   0.595  1.00  3.23           C  
ATOM   2360  CG  ASN A 148     -11.604 -39.720   0.079  1.00  3.23           C  
ATOM   2361  OD1 ASN A 148     -12.305 -39.025  -0.675  1.00  3.23           O  
ATOM   2362  ND2 ASN A 148     -10.417 -39.349   0.470  1.00  3.23           N  
ATOM   2363  H   ASN A 148     -13.636 -39.946   2.278  1.00  3.23           H  
ATOM   2364  HA  ASN A 148     -13.905 -40.807  -0.460  1.00  3.23           H  
ATOM   2365 1HB  ASN A 148     -11.775 -41.159   1.639  1.00  3.23           H  
ATOM   2366 2HB  ASN A 148     -11.614 -41.854   0.024  1.00  3.23           H  
ATOM   2367 1HD2 ASN A 148     -10.029 -38.482   0.157  1.00  3.23           H  
ATOM   2368 2HD2 ASN A 148      -9.892 -39.941   1.078  1.00  3.23           H  
ATOM   2369  N   LEU A 149     -14.049 -43.223   1.795  1.00  3.06           N  
ATOM   2370  CA  LEU A 149     -14.440 -44.623   1.871  1.00  3.06           C  
ATOM   2371  C   LEU A 149     -15.876 -44.832   1.428  1.00  3.06           C  
ATOM   2372  O   LEU A 149     -16.154 -45.764   0.677  1.00  3.06           O  
ATOM   2373  CB  LEU A 149     -14.251 -45.163   3.287  1.00  3.06           C  
ATOM   2374  CG  LEU A 149     -12.801 -45.350   3.744  1.00  3.06           C  
ATOM   2375  CD1 LEU A 149     -12.799 -45.697   5.213  1.00  3.06           C  
ATOM   2376  CD2 LEU A 149     -12.138 -46.471   2.911  1.00  3.06           C  
ATOM   2377  H   LEU A 149     -13.769 -42.715   2.635  1.00  3.06           H  
ATOM   2378  HA  LEU A 149     -13.793 -45.191   1.202  1.00  3.06           H  
ATOM   2379 1HB  LEU A 149     -14.720 -44.460   3.977  1.00  3.06           H  
ATOM   2380 2HB  LEU A 149     -14.759 -46.104   3.372  1.00  3.06           H  
ATOM   2381  HG  LEU A 149     -12.249 -44.416   3.610  1.00  3.06           H  
ATOM   2382 1HD1 LEU A 149     -11.779 -45.820   5.554  1.00  3.06           H  
ATOM   2383 2HD1 LEU A 149     -13.276 -44.892   5.769  1.00  3.06           H  
ATOM   2384 3HD1 LEU A 149     -13.353 -46.622   5.368  1.00  3.06           H  
ATOM   2385 1HD2 LEU A 149     -11.109 -46.609   3.231  1.00  3.06           H  
ATOM   2386 2HD2 LEU A 149     -12.685 -47.403   3.049  1.00  3.06           H  
ATOM   2387 3HD2 LEU A 149     -12.153 -46.198   1.855  1.00  3.06           H  
ATOM   2388  N   LEU A 150     -16.781 -43.938   1.818  1.00  2.97           N  
ATOM   2389  CA  LEU A 150     -18.170 -44.090   1.421  1.00  2.97           C  
ATOM   2390  C   LEU A 150     -18.342 -43.901  -0.085  1.00  2.97           C  
ATOM   2391  O   LEU A 150     -19.121 -44.614  -0.726  1.00  2.97           O  
ATOM   2392  CB  LEU A 150     -19.025 -43.109   2.207  1.00  2.97           C  
ATOM   2393  CG  LEU A 150     -19.117 -43.423   3.700  1.00  2.97           C  
ATOM   2394  CD1 LEU A 150     -19.817 -42.309   4.394  1.00  2.97           C  
ATOM   2395  CD2 LEU A 150     -19.849 -44.730   3.903  1.00  2.97           C  
ATOM   2396  H   LEU A 150     -16.518 -43.155   2.420  1.00  2.97           H  
ATOM   2397  HA  LEU A 150     -18.487 -45.098   1.676  1.00  2.97           H  
ATOM   2398 1HB  LEU A 150     -18.584 -42.114   2.104  1.00  2.97           H  
ATOM   2399 2HB  LEU A 150     -20.023 -43.090   1.796  1.00  2.97           H  
ATOM   2400  HG  LEU A 150     -18.109 -43.505   4.114  1.00  2.97           H  
ATOM   2401 1HD1 LEU A 150     -19.875 -42.521   5.461  1.00  2.97           H  
ATOM   2402 2HD1 LEU A 150     -19.262 -41.391   4.230  1.00  2.97           H  
ATOM   2403 3HD1 LEU A 150     -20.815 -42.203   3.987  1.00  2.97           H  
ATOM   2404 1HD2 LEU A 150     -19.887 -44.947   4.955  1.00  2.97           H  
ATOM   2405 2HD2 LEU A 150     -20.860 -44.659   3.506  1.00  2.97           H  
ATOM   2406 3HD2 LEU A 150     -19.319 -45.515   3.396  1.00  2.97           H  
ATOM   2407  N   ASP A 151     -17.573 -42.979  -0.681  1.00  2.96           N  
ATOM   2408  CA  ASP A 151     -17.650 -42.766  -2.120  1.00  2.96           C  
ATOM   2409  C   ASP A 151     -17.263 -44.072  -2.803  1.00  2.96           C  
ATOM   2410  O   ASP A 151     -17.986 -44.564  -3.677  1.00  2.96           O  
ATOM   2411  CB  ASP A 151     -16.711 -41.618  -2.542  1.00  2.96           C  
ATOM   2412  CG  ASP A 151     -16.824 -41.171  -4.018  1.00  2.96           C  
ATOM   2413  OD1 ASP A 151     -17.872 -40.685  -4.389  1.00  2.96           O  
ATOM   2414  OD2 ASP A 151     -15.859 -41.294  -4.776  1.00  2.96           O  
ATOM   2415  H   ASP A 151     -16.946 -42.384  -0.136  1.00  2.96           H  
ATOM   2416  HA  ASP A 151     -18.673 -42.513  -2.393  1.00  2.96           H  
ATOM   2417 1HB  ASP A 151     -16.905 -40.755  -1.905  1.00  2.96           H  
ATOM   2418 2HB  ASP A 151     -15.680 -41.919  -2.350  1.00  2.96           H  
ATOM   2419  N   TYR A 152     -16.146 -44.655  -2.358  1.00  3.03           N  
ATOM   2420  CA  TYR A 152     -15.653 -45.918  -2.878  1.00  3.03           C  
ATOM   2421  C   TYR A 152     -16.684 -47.040  -2.731  1.00  3.03           C  
ATOM   2422  O   TYR A 152     -16.980 -47.758  -3.695  1.00  3.03           O  
ATOM   2423  CB  TYR A 152     -14.315 -46.284  -2.207  1.00  3.03           C  
ATOM   2424  CG  TYR A 152     -13.808 -47.624  -2.616  1.00  3.03           C  
ATOM   2425  CD1 TYR A 152     -13.252 -47.788  -3.853  1.00  3.03           C  
ATOM   2426  CD2 TYR A 152     -13.893 -48.683  -1.752  1.00  3.03           C  
ATOM   2427  CE1 TYR A 152     -12.812 -49.023  -4.249  1.00  3.03           C  
ATOM   2428  CE2 TYR A 152     -13.465 -49.917  -2.141  1.00  3.03           C  
ATOM   2429  CZ  TYR A 152     -12.943 -50.092  -3.385  1.00  3.03           C  
ATOM   2430  OH  TYR A 152     -12.560 -51.322  -3.789  1.00  3.03           O  
ATOM   2431  H   TYR A 152     -15.604 -44.190  -1.627  1.00  3.03           H  
ATOM   2432  HA  TYR A 152     -15.466 -45.791  -3.943  1.00  3.03           H  
ATOM   2433 1HB  TYR A 152     -13.557 -45.534  -2.450  1.00  3.03           H  
ATOM   2434 2HB  TYR A 152     -14.435 -46.282  -1.127  1.00  3.03           H  
ATOM   2435  HD1 TYR A 152     -13.185 -46.937  -4.521  1.00  3.03           H  
ATOM   2436  HD2 TYR A 152     -14.309 -48.534  -0.774  1.00  3.03           H  
ATOM   2437  HE1 TYR A 152     -12.386 -49.164  -5.243  1.00  3.03           H  
ATOM   2438  HE2 TYR A 152     -13.546 -50.751  -1.475  1.00  3.03           H  
ATOM   2439  HH  TYR A 152     -12.633 -51.951  -3.049  1.00  3.03           H  
ATOM   2440  N   TYR A 153     -17.252 -47.191  -1.534  1.00  3.18           N  
ATOM   2441  CA  TYR A 153     -18.199 -48.269  -1.277  1.00  3.18           C  
ATOM   2442  C   TYR A 153     -19.408 -48.176  -2.208  1.00  3.18           C  
ATOM   2443  O   TYR A 153     -19.865 -49.176  -2.775  1.00  3.18           O  
ATOM   2444  CB  TYR A 153     -18.728 -48.178   0.161  1.00  3.18           C  
ATOM   2445  CG  TYR A 153     -17.699 -48.349   1.233  1.00  3.18           C  
ATOM   2446  CD1 TYR A 153     -16.471 -48.842   0.928  1.00  3.18           C  
ATOM   2447  CD2 TYR A 153     -18.000 -48.008   2.530  1.00  3.18           C  
ATOM   2448  CE1 TYR A 153     -15.515 -48.993   1.910  1.00  3.18           C  
ATOM   2449  CE2 TYR A 153     -17.060 -48.164   3.520  1.00  3.18           C  
ATOM   2450  CZ  TYR A 153     -15.820 -48.655   3.221  1.00  3.18           C  
ATOM   2451  OH  TYR A 153     -14.888 -48.809   4.223  1.00  3.18           O  
ATOM   2452  H   TYR A 153     -16.984 -46.566  -0.775  1.00  3.18           H  
ATOM   2453  HA  TYR A 153     -17.702 -49.223  -1.444  1.00  3.18           H  
ATOM   2454 1HB  TYR A 153     -19.178 -47.198   0.300  1.00  3.18           H  
ATOM   2455 2HB  TYR A 153     -19.506 -48.922   0.312  1.00  3.18           H  
ATOM   2456  HD1 TYR A 153     -16.255 -49.108  -0.098  1.00  3.18           H  
ATOM   2457  HD2 TYR A 153     -18.984 -47.623   2.767  1.00  3.18           H  
ATOM   2458  HE1 TYR A 153     -14.540 -49.378   1.643  1.00  3.18           H  
ATOM   2459  HE2 TYR A 153     -17.306 -47.899   4.541  1.00  3.18           H  
ATOM   2460  HH  TYR A 153     -14.070 -49.145   3.851  1.00  3.18           H  
ATOM   2461  N   ASN A 154     -19.891 -46.955  -2.426  1.00  3.38           N  
ATOM   2462  CA  ASN A 154     -21.067 -46.746  -3.253  1.00  3.38           C  
ATOM   2463  C   ASN A 154     -20.767 -46.972  -4.732  1.00  3.38           C  
ATOM   2464  O   ASN A 154     -21.580 -47.544  -5.455  1.00  3.38           O  
ATOM   2465  CB  ASN A 154     -21.613 -45.351  -3.017  1.00  3.38           C  
ATOM   2466  CG  ASN A 154     -22.924 -45.103  -3.691  1.00  3.38           C  
ATOM   2467  OD1 ASN A 154     -23.923 -45.783  -3.421  1.00  3.38           O  
ATOM   2468  ND2 ASN A 154     -22.951 -44.130  -4.569  1.00  3.38           N  
ATOM   2469  H   ASN A 154     -19.466 -46.152  -1.958  1.00  3.38           H  
ATOM   2470  HA  ASN A 154     -21.826 -47.472  -2.960  1.00  3.38           H  
ATOM   2471 1HB  ASN A 154     -21.731 -45.187  -1.953  1.00  3.38           H  
ATOM   2472 2HB  ASN A 154     -20.882 -44.620  -3.374  1.00  3.38           H  
ATOM   2473 1HD2 ASN A 154     -23.799 -43.913  -5.052  1.00  3.38           H  
ATOM   2474 2HD2 ASN A 154     -22.118 -43.605  -4.753  1.00  3.38           H  
ATOM   2475  N   LYS A 155     -19.609 -46.510  -5.197  1.00  3.64           N  
ATOM   2476  CA  LYS A 155     -19.239 -46.675  -6.598  1.00  3.64           C  
ATOM   2477  C   LYS A 155     -18.928 -48.114  -6.994  1.00  3.64           C  
ATOM   2478  O   LYS A 155     -19.251 -48.532  -8.108  1.00  3.64           O  
ATOM   2479  CB  LYS A 155     -18.069 -45.764  -6.939  1.00  3.64           C  
ATOM   2480  CG  LYS A 155     -18.457 -44.299  -7.006  1.00  3.64           C  
ATOM   2481  CD  LYS A 155     -17.273 -43.407  -7.253  1.00  3.64           C  
ATOM   2482  CE  LYS A 155     -17.719 -41.959  -7.436  1.00  3.64           C  
ATOM   2483  NZ  LYS A 155     -16.569 -41.025  -7.464  1.00  3.64           N  
ATOM   2484  H   LYS A 155     -18.969 -46.020  -4.571  1.00  3.64           H  
ATOM   2485  HA  LYS A 155     -20.088 -46.356  -7.201  1.00  3.64           H  
ATOM   2486 1HB  LYS A 155     -17.293 -45.875  -6.174  1.00  3.64           H  
ATOM   2487 2HB  LYS A 155     -17.639 -46.058  -7.894  1.00  3.64           H  
ATOM   2488 1HG  LYS A 155     -19.192 -44.147  -7.791  1.00  3.64           H  
ATOM   2489 2HG  LYS A 155     -18.904 -44.011  -6.053  1.00  3.64           H  
ATOM   2490 1HD  LYS A 155     -16.605 -43.452  -6.385  1.00  3.64           H  
ATOM   2491 2HD  LYS A 155     -16.727 -43.737  -8.133  1.00  3.64           H  
ATOM   2492 1HE  LYS A 155     -18.261 -41.876  -8.375  1.00  3.64           H  
ATOM   2493 2HE  LYS A 155     -18.382 -41.681  -6.620  1.00  3.64           H  
ATOM   2494 1HZ  LYS A 155     -16.901 -40.086  -7.573  1.00  3.64           H  
ATOM   2495 2HZ  LYS A 155     -16.089 -41.108  -6.550  1.00  3.64           H  
ATOM   2496 3HZ  LYS A 155     -15.940 -41.254  -8.205  1.00  3.64           H  
ATOM   2497  N   LYS A 156     -18.308 -48.889  -6.104  1.00  3.96           N  
ATOM   2498  CA  LYS A 156     -17.973 -50.259  -6.477  1.00  3.96           C  
ATOM   2499  C   LYS A 156     -19.118 -51.236  -6.248  1.00  3.96           C  
ATOM   2500  O   LYS A 156     -19.238 -52.222  -6.977  1.00  3.96           O  
ATOM   2501  CB  LYS A 156     -16.721 -50.739  -5.761  1.00  3.96           C  
ATOM   2502  CG  LYS A 156     -15.488 -49.948  -6.117  1.00  3.96           C  
ATOM   2503  CD  LYS A 156     -15.204 -49.920  -7.629  1.00  3.96           C  
ATOM   2504  CE  LYS A 156     -14.660 -51.244  -8.140  1.00  3.96           C  
ATOM   2505  NZ  LYS A 156     -14.323 -51.180  -9.593  1.00  3.96           N  
ATOM   2506  H   LYS A 156     -18.032 -48.518  -5.193  1.00  3.96           H  
ATOM   2507  HA  LYS A 156     -17.758 -50.273  -7.544  1.00  3.96           H  
ATOM   2508 1HB  LYS A 156     -16.868 -50.654  -4.682  1.00  3.96           H  
ATOM   2509 2HB  LYS A 156     -16.540 -51.790  -5.991  1.00  3.96           H  
ATOM   2510 1HG  LYS A 156     -15.575 -48.930  -5.727  1.00  3.96           H  
ATOM   2511 2HG  LYS A 156     -14.655 -50.438  -5.648  1.00  3.96           H  
ATOM   2512 1HD  LYS A 156     -16.121 -49.676  -8.170  1.00  3.96           H  
ATOM   2513 2HD  LYS A 156     -14.465 -49.144  -7.839  1.00  3.96           H  
ATOM   2514 1HE  LYS A 156     -13.757 -51.492  -7.588  1.00  3.96           H  
ATOM   2515 2HE  LYS A 156     -15.403 -52.025  -7.980  1.00  3.96           H  
ATOM   2516 1HZ  LYS A 156     -13.962 -52.070  -9.897  1.00  3.96           H  
ATOM   2517 2HZ  LYS A 156     -15.150 -50.952 -10.123  1.00  3.96           H  
ATOM   2518 3HZ  LYS A 156     -13.605 -50.452  -9.745  1.00  3.96           H  
ATOM   2519  N   ASN A 157     -19.980 -50.974  -5.266  1.00  4.31           N  
ATOM   2520  CA  ASN A 157     -21.089 -51.878  -5.013  1.00  4.31           C  
ATOM   2521  C   ASN A 157     -22.419 -51.166  -4.801  1.00  4.31           C  
ATOM   2522  O   ASN A 157     -23.032 -51.325  -3.746  1.00  4.31           O  
ATOM   2523  CB  ASN A 157     -20.798 -52.756  -3.820  1.00  4.31           C  
ATOM   2524  CG  ASN A 157     -21.844 -53.816  -3.666  1.00  4.31           C  
ATOM   2525  OD1 ASN A 157     -22.755 -53.925  -4.508  1.00  4.31           O  
ATOM   2526  ND2 ASN A 157     -21.733 -54.610  -2.631  1.00  4.31           N  
ATOM   2527  H   ASN A 157     -19.865 -50.164  -4.653  1.00  4.31           H  
ATOM   2528  HA  ASN A 157     -21.202 -52.537  -5.871  1.00  4.31           H  
ATOM   2529 1HB  ASN A 157     -19.820 -53.229  -3.940  1.00  4.31           H  
ATOM   2530 2HB  ASN A 157     -20.765 -52.146  -2.915  1.00  4.31           H  
ATOM   2531 1HD2 ASN A 157     -22.391 -55.348  -2.486  1.00  4.31           H  
ATOM   2532 2HD2 ASN A 157     -20.978 -54.489  -1.988  1.00  4.31           H  
ATOM   2533  N   PRO A 158     -22.945 -50.437  -5.806  1.00  4.68           N  
ATOM   2534  CA  PRO A 158     -24.198 -49.706  -5.736  1.00  4.68           C  
ATOM   2535  C   PRO A 158     -25.399 -50.641  -5.594  1.00  4.68           C  
ATOM   2536  O   PRO A 158     -26.472 -50.219  -5.159  1.00  4.68           O  
ATOM   2537  CB  PRO A 158     -24.224 -48.955  -7.073  1.00  4.68           C  
ATOM   2538  CG  PRO A 158     -23.350 -49.778  -7.999  1.00  4.68           C  
ATOM   2539  CD  PRO A 158     -22.265 -50.336  -7.116  1.00  4.68           C  
ATOM   2540  HA  PRO A 158     -24.146 -48.998  -4.893  1.00  4.68           H  
ATOM   2541 1HB  PRO A 158     -25.259 -48.863  -7.427  1.00  4.68           H  
ATOM   2542 2HB  PRO A 158     -23.837 -47.933  -6.926  1.00  4.68           H  
ATOM   2543 1HG  PRO A 158     -23.943 -50.563  -8.485  1.00  4.68           H  
ATOM   2544 2HG  PRO A 158     -22.945 -49.140  -8.799  1.00  4.68           H  
ATOM   2545 1HD  PRO A 158     -21.947 -51.306  -7.506  1.00  4.68           H  
ATOM   2546 2HD  PRO A 158     -21.443 -49.614  -7.065  1.00  4.68           H  
ATOM   2547  N   THR A 159     -25.217 -51.915  -5.970  1.00  5.00           N  
ATOM   2548  CA  THR A 159     -26.280 -52.908  -5.877  1.00  5.00           C  
ATOM   2549  C   THR A 159     -26.550 -53.273  -4.423  1.00  5.00           C  
ATOM   2550  O   THR A 159     -27.697 -53.283  -3.964  1.00  5.00           O  
ATOM   2551  CB  THR A 159     -25.919 -54.183  -6.662  1.00  5.00           C  
ATOM   2552  OG1 THR A 159     -25.738 -53.867  -8.051  1.00  5.00           O  
ATOM   2553  CG2 THR A 159     -27.020 -55.214  -6.517  1.00  5.00           C  
ATOM   2554  H   THR A 159     -24.320 -52.205  -6.323  1.00  5.00           H  
ATOM   2555  HA  THR A 159     -27.191 -52.483  -6.297  1.00  5.00           H  
ATOM   2556  HB  THR A 159     -24.989 -54.595  -6.269  1.00  5.00           H  
ATOM   2557  HG1 THR A 159     -25.521 -54.671  -8.533  1.00  5.00           H  
ATOM   2558 1HG2 THR A 159     -26.751 -56.112  -7.070  1.00  5.00           H  
ATOM   2559 2HG2 THR A 159     -27.149 -55.460  -5.462  1.00  5.00           H  
ATOM   2560 3HG2 THR A 159     -27.950 -54.809  -6.911  1.00  5.00           H  
ATOM   2561  N   GLY A 160     -25.482 -53.532  -3.668  1.00  5.23           N  
ATOM   2562  CA  GLY A 160     -25.582 -53.918  -2.267  1.00  5.23           C  
ATOM   2563  C   GLY A 160     -25.842 -52.711  -1.379  1.00  5.23           C  
ATOM   2564  O   GLY A 160     -25.041 -52.392  -0.496  1.00  5.23           O  
ATOM   2565  H   GLY A 160     -24.553 -53.494  -4.078  1.00  5.23           H  
ATOM   2566 1HA  GLY A 160     -26.382 -54.647  -2.147  1.00  5.23           H  
ATOM   2567 2HA  GLY A 160     -24.657 -54.403  -1.961  1.00  5.23           H  
ATOM   2568  N   GLY A 161     -26.997 -52.077  -1.569  1.00  5.35           N  
ATOM   2569  CA  GLY A 161     -27.345 -50.877  -0.818  1.00  5.35           C  
ATOM   2570  C   GLY A 161     -27.279 -51.131   0.680  1.00  5.35           C  
ATOM   2571  O   GLY A 161     -26.845 -50.270   1.433  1.00  5.35           O  
ATOM   2572  H   GLY A 161     -27.601 -52.426  -2.313  1.00  5.35           H  
ATOM   2573 1HA  GLY A 161     -26.664 -50.069  -1.088  1.00  5.35           H  
ATOM   2574 2HA  GLY A 161     -28.349 -50.555  -1.094  1.00  5.35           H  
ATOM   2575  N   LEU A 162     -27.643 -52.336   1.112  1.00  5.36           N  
ATOM   2576  CA  LEU A 162     -27.600 -52.681   2.525  1.00  5.36           C  
ATOM   2577  C   LEU A 162     -26.164 -52.768   3.051  1.00  5.36           C  
ATOM   2578  O   LEU A 162     -25.905 -52.535   4.239  1.00  5.36           O  
ATOM   2579  CB  LEU A 162     -28.330 -53.996   2.759  1.00  5.36           C  
ATOM   2580  CG  LEU A 162     -29.843 -53.936   2.521  1.00  5.36           C  
ATOM   2581  CD1 LEU A 162     -30.433 -55.329   2.667  1.00  5.36           C  
ATOM   2582  CD2 LEU A 162     -30.468 -52.955   3.507  1.00  5.36           C  
ATOM   2583  H   LEU A 162     -27.975 -53.013   0.440  1.00  5.36           H  
ATOM   2584  HA  LEU A 162     -28.118 -51.904   3.080  1.00  5.36           H  
ATOM   2585 1HB  LEU A 162     -27.913 -54.750   2.094  1.00  5.36           H  
ATOM   2586 2HB  LEU A 162     -28.162 -54.313   3.788  1.00  5.36           H  
ATOM   2587  HG  LEU A 162     -30.037 -53.594   1.504  1.00  5.36           H  
ATOM   2588 1HD1 LEU A 162     -31.507 -55.290   2.485  1.00  5.36           H  
ATOM   2589 2HD1 LEU A 162     -29.967 -55.998   1.943  1.00  5.36           H  
ATOM   2590 3HD1 LEU A 162     -30.248 -55.699   3.674  1.00  5.36           H  
ATOM   2591 1HD2 LEU A 162     -31.544 -52.903   3.335  1.00  5.36           H  
ATOM   2592 2HD2 LEU A 162     -30.281 -53.293   4.526  1.00  5.36           H  
ATOM   2593 3HD2 LEU A 162     -30.033 -51.969   3.368  1.00  5.36           H  
ATOM   2594  N   SER A 163     -25.213 -53.142   2.187  1.00  5.27           N  
ATOM   2595  CA  SER A 163     -23.830 -53.242   2.624  1.00  5.27           C  
ATOM   2596  C   SER A 163     -23.343 -51.819   2.826  1.00  5.27           C  
ATOM   2597  O   SER A 163     -22.639 -51.507   3.800  1.00  5.27           O  
ATOM   2598  CB  SER A 163     -22.992 -53.982   1.599  1.00  5.27           C  
ATOM   2599  OG  SER A 163     -23.402 -55.324   1.488  1.00  5.27           O  
ATOM   2600  H   SER A 163     -25.428 -53.281   1.208  1.00  5.27           H  
ATOM   2601  HA  SER A 163     -23.784 -53.772   3.576  1.00  5.27           H  
ATOM   2602 1HB  SER A 163     -23.075 -53.492   0.631  1.00  5.27           H  
ATOM   2603 2HB  SER A 163     -21.949 -53.942   1.891  1.00  5.27           H  
ATOM   2604  HG  SER A 163     -23.360 -55.687   2.375  1.00  5.27           H  
ATOM   2605  N   TYR A 164     -23.733 -50.944   1.891  1.00  5.13           N  
ATOM   2606  CA  TYR A 164     -23.403 -49.528   1.972  1.00  5.13           C  
ATOM   2607  C   TYR A 164     -23.993 -48.912   3.229  1.00  5.13           C  
ATOM   2608  O   TYR A 164     -23.290 -48.244   3.972  1.00  5.13           O  
ATOM   2609  CB  TYR A 164     -23.840 -48.741   0.747  1.00  5.13           C  
ATOM   2610  CG  TYR A 164     -23.568 -47.257   0.909  1.00  5.13           C  
ATOM   2611  CD1 TYR A 164     -22.288 -46.766   0.741  1.00  5.13           C  
ATOM   2612  CD2 TYR A 164     -24.601 -46.394   1.237  1.00  5.13           C  
ATOM   2613  CE1 TYR A 164     -22.039 -45.423   0.902  1.00  5.13           C  
ATOM   2614  CE2 TYR A 164     -24.354 -45.047   1.393  1.00  5.13           C  
ATOM   2615  CZ  TYR A 164     -23.076 -44.558   1.228  1.00  5.13           C  
ATOM   2616  OH  TYR A 164     -22.827 -43.209   1.381  1.00  5.13           O  
ATOM   2617  H   TYR A 164     -24.295 -51.287   1.104  1.00  5.13           H  
ATOM   2618  HA  TYR A 164     -22.317 -49.439   2.050  1.00  5.13           H  
ATOM   2619 1HB  TYR A 164     -23.309 -49.100  -0.137  1.00  5.13           H  
ATOM   2620 2HB  TYR A 164     -24.903 -48.879   0.574  1.00  5.13           H  
ATOM   2621  HD1 TYR A 164     -21.485 -47.443   0.485  1.00  5.13           H  
ATOM   2622  HD2 TYR A 164     -25.605 -46.786   1.365  1.00  5.13           H  
ATOM   2623  HE1 TYR A 164     -21.035 -45.046   0.770  1.00  5.13           H  
ATOM   2624  HE2 TYR A 164     -25.170 -44.372   1.646  1.00  5.13           H  
ATOM   2625  HH  TYR A 164     -21.927 -43.016   1.115  1.00  5.13           H  
ATOM   2626  N   TYR A 165     -25.289 -49.131   3.461  1.00  4.98           N  
ATOM   2627  CA  TYR A 165     -25.982 -48.567   4.612  1.00  4.98           C  
ATOM   2628  C   TYR A 165     -25.375 -49.061   5.921  1.00  4.98           C  
ATOM   2629  O   TYR A 165     -25.215 -48.295   6.879  1.00  4.98           O  
ATOM   2630  CB  TYR A 165     -27.469 -48.885   4.536  1.00  4.98           C  
ATOM   2631  CG  TYR A 165     -28.149 -48.113   3.437  1.00  4.98           C  
ATOM   2632  CD1 TYR A 165     -29.116 -48.717   2.651  1.00  4.98           C  
ATOM   2633  CD2 TYR A 165     -27.783 -46.800   3.201  1.00  4.98           C  
ATOM   2634  CE1 TYR A 165     -29.714 -48.010   1.631  1.00  4.98           C  
ATOM   2635  CE2 TYR A 165     -28.378 -46.088   2.187  1.00  4.98           C  
ATOM   2636  CZ  TYR A 165     -29.341 -46.687   1.399  1.00  4.98           C  
ATOM   2637  OH  TYR A 165     -29.935 -45.977   0.380  1.00  4.98           O  
ATOM   2638  H   TYR A 165     -25.819 -49.689   2.799  1.00  4.98           H  
ATOM   2639  HA  TYR A 165     -25.867 -47.486   4.576  1.00  4.98           H  
ATOM   2640 1HB  TYR A 165     -27.610 -49.949   4.353  1.00  4.98           H  
ATOM   2641 2HB  TYR A 165     -27.951 -48.640   5.481  1.00  4.98           H  
ATOM   2642  HD1 TYR A 165     -29.395 -49.749   2.834  1.00  4.98           H  
ATOM   2643  HD2 TYR A 165     -27.021 -46.332   3.815  1.00  4.98           H  
ATOM   2644  HE1 TYR A 165     -30.469 -48.487   1.009  1.00  4.98           H  
ATOM   2645  HE2 TYR A 165     -28.085 -45.053   2.003  1.00  4.98           H  
ATOM   2646  HH  TYR A 165     -29.576 -45.087   0.360  1.00  4.98           H  
ATOM   2647  N   THR A 166     -25.004 -50.340   5.973  1.00  4.84           N  
ATOM   2648  CA  THR A 166     -24.359 -50.850   7.168  1.00  4.84           C  
ATOM   2649  C   THR A 166     -23.044 -50.100   7.379  1.00  4.84           C  
ATOM   2650  O   THR A 166     -22.773 -49.589   8.469  1.00  4.84           O  
ATOM   2651  CB  THR A 166     -24.085 -52.362   7.038  1.00  4.84           C  
ATOM   2652  OG1 THR A 166     -25.330 -53.062   6.888  1.00  4.84           O  
ATOM   2653  CG2 THR A 166     -23.339 -52.881   8.259  1.00  4.84           C  
ATOM   2654  H   THR A 166     -25.182 -50.975   5.195  1.00  4.84           H  
ATOM   2655  HA  THR A 166     -25.004 -50.672   8.027  1.00  4.84           H  
ATOM   2656  HB  THR A 166     -23.480 -52.541   6.151  1.00  4.84           H  
ATOM   2657  HG1 THR A 166     -25.716 -52.837   6.008  1.00  4.84           H  
ATOM   2658 1HG2 THR A 166     -23.149 -53.947   8.146  1.00  4.84           H  
ATOM   2659 2HG2 THR A 166     -22.398 -52.352   8.338  1.00  4.84           H  
ATOM   2660 3HG2 THR A 166     -23.934 -52.712   9.155  1.00  4.84           H  
ATOM   2661  N   SER A 167     -22.256 -49.983   6.309  1.00  4.74           N  
ATOM   2662  CA  SER A 167     -20.951 -49.337   6.342  1.00  4.74           C  
ATOM   2663  C   SER A 167     -21.075 -47.865   6.727  1.00  4.74           C  
ATOM   2664  O   SER A 167     -20.262 -47.336   7.492  1.00  4.74           O  
ATOM   2665  CB  SER A 167     -20.332 -49.463   4.980  1.00  4.74           C  
ATOM   2666  OG  SER A 167     -20.147 -50.815   4.663  1.00  4.74           O  
ATOM   2667  H   SER A 167     -22.551 -50.406   5.428  1.00  4.74           H  
ATOM   2668  HA  SER A 167     -20.328 -49.845   7.078  1.00  4.74           H  
ATOM   2669 1HB  SER A 167     -20.954 -48.988   4.235  1.00  4.74           H  
ATOM   2670 2HB  SER A 167     -19.386 -48.956   4.983  1.00  4.74           H  
ATOM   2671  HG  SER A 167     -21.056 -51.205   4.646  1.00  4.74           H  
ATOM   2672  N   LEU A 168     -22.123 -47.227   6.209  1.00  4.69           N  
ATOM   2673  CA  LEU A 168     -22.473 -45.846   6.464  1.00  4.69           C  
ATOM   2674  C   LEU A 168     -22.740 -45.668   7.942  1.00  4.69           C  
ATOM   2675  O   LEU A 168     -22.206 -44.746   8.555  1.00  4.69           O  
ATOM   2676  CB  LEU A 168     -23.717 -45.474   5.652  1.00  4.69           C  
ATOM   2677  CG  LEU A 168     -24.258 -44.077   5.803  1.00  4.69           C  
ATOM   2678  CD1 LEU A 168     -23.228 -43.094   5.316  1.00  4.69           C  
ATOM   2679  CD2 LEU A 168     -25.556 -43.978   5.024  1.00  4.69           C  
ATOM   2680  H   LEU A 168     -22.717 -47.742   5.572  1.00  4.69           H  
ATOM   2681  HA  LEU A 168     -21.650 -45.203   6.188  1.00  4.69           H  
ATOM   2682 1HB  LEU A 168     -23.504 -45.641   4.595  1.00  4.69           H  
ATOM   2683 2HB  LEU A 168     -24.509 -46.136   5.939  1.00  4.69           H  
ATOM   2684  HG  LEU A 168     -24.451 -43.866   6.858  1.00  4.69           H  
ATOM   2685 1HD1 LEU A 168     -23.608 -42.078   5.426  1.00  4.69           H  
ATOM   2686 2HD1 LEU A 168     -22.319 -43.206   5.904  1.00  4.69           H  
ATOM   2687 3HD1 LEU A 168     -23.013 -43.291   4.265  1.00  4.69           H  
ATOM   2688 1HD2 LEU A 168     -25.966 -42.973   5.123  1.00  4.69           H  
ATOM   2689 2HD2 LEU A 168     -25.367 -44.190   3.981  1.00  4.69           H  
ATOM   2690 3HD2 LEU A 168     -26.267 -44.703   5.419  1.00  4.69           H  
ATOM   2691  N   SER A 169     -23.541 -46.570   8.526  1.00  4.69           N  
ATOM   2692  CA  SER A 169     -23.868 -46.517   9.945  1.00  4.69           C  
ATOM   2693  C   SER A 169     -22.601 -46.647  10.794  1.00  4.69           C  
ATOM   2694  O   SER A 169     -22.428 -45.918  11.780  1.00  4.69           O  
ATOM   2695  CB  SER A 169     -24.846 -47.626  10.287  1.00  4.69           C  
ATOM   2696  OG  SER A 169     -26.072 -47.433   9.625  1.00  4.69           O  
ATOM   2697  H   SER A 169     -23.964 -47.304   7.958  1.00  4.69           H  
ATOM   2698  HA  SER A 169     -24.333 -45.555  10.157  1.00  4.69           H  
ATOM   2699 1HB  SER A 169     -24.427 -48.585  10.009  1.00  4.69           H  
ATOM   2700 2HB  SER A 169     -25.007 -47.641  11.361  1.00  4.69           H  
ATOM   2701  HG  SER A 169     -25.881 -47.585   8.673  1.00  4.69           H  
ATOM   2702  N   PHE A 170     -21.683 -47.529  10.382  1.00  4.74           N  
ATOM   2703  CA  PHE A 170     -20.412 -47.683  11.088  1.00  4.74           C  
ATOM   2704  C   PHE A 170     -19.608 -46.415  11.047  1.00  4.74           C  
ATOM   2705  O   PHE A 170     -19.315 -45.829  12.088  1.00  4.74           O  
ATOM   2706  CB  PHE A 170     -19.554 -48.813  10.520  1.00  4.74           C  
ATOM   2707  CG  PHE A 170     -19.838 -50.134  11.093  1.00  4.74           C  
ATOM   2708  CD1 PHE A 170     -20.661 -51.021  10.468  1.00  4.74           C  
ATOM   2709  CD2 PHE A 170     -19.264 -50.496  12.290  1.00  4.74           C  
ATOM   2710  CE1 PHE A 170     -20.930 -52.229  11.027  1.00  4.74           C  
ATOM   2711  CE2 PHE A 170     -19.518 -51.708  12.839  1.00  4.74           C  
ATOM   2712  CZ  PHE A 170     -20.359 -52.563  12.209  1.00  4.74           C  
ATOM   2713  H   PHE A 170     -21.894 -48.120   9.573  1.00  4.74           H  
ATOM   2714  HA  PHE A 170     -20.619 -47.906  12.129  1.00  4.74           H  
ATOM   2715 1HB  PHE A 170     -19.709 -48.874   9.451  1.00  4.74           H  
ATOM   2716 2HB  PHE A 170     -18.511 -48.584  10.680  1.00  4.74           H  
ATOM   2717  HD1 PHE A 170     -21.100 -50.748   9.534  1.00  4.74           H  
ATOM   2718  HD2 PHE A 170     -18.613 -49.799  12.800  1.00  4.74           H  
ATOM   2719  HE1 PHE A 170     -21.597 -52.930  10.536  1.00  4.74           H  
ATOM   2720  HE2 PHE A 170     -19.070 -51.982  13.787  1.00  4.74           H  
ATOM   2721  HZ  PHE A 170     -20.580 -53.504  12.640  1.00  4.74           H  
ATOM   2722  N   ILE A 171     -19.287 -45.965   9.849  1.00  4.87           N  
ATOM   2723  CA  ILE A 171     -18.446 -44.802   9.716  1.00  4.87           C  
ATOM   2724  C   ILE A 171     -19.096 -43.568  10.337  1.00  4.87           C  
ATOM   2725  O   ILE A 171     -18.407 -42.780  10.983  1.00  4.87           O  
ATOM   2726  CB  ILE A 171     -18.042 -44.554   8.271  1.00  4.87           C  
ATOM   2727  CG1 ILE A 171     -17.115 -45.663   7.764  1.00  4.87           C  
ATOM   2728  CG2 ILE A 171     -17.292 -43.311   8.235  1.00  4.87           C  
ATOM   2729  CD1 ILE A 171     -16.884 -45.624   6.265  1.00  4.87           C  
ATOM   2730  H   ILE A 171     -19.613 -46.456   9.017  1.00  4.87           H  
ATOM   2731  HA  ILE A 171     -17.535 -44.986  10.265  1.00  4.87           H  
ATOM   2732  HB  ILE A 171     -18.922 -44.502   7.624  1.00  4.87           H  
ATOM   2733 1HG1 ILE A 171     -16.154 -45.561   8.257  1.00  4.87           H  
ATOM   2734 2HG1 ILE A 171     -17.543 -46.636   8.028  1.00  4.87           H  
ATOM   2735 1HG2 ILE A 171     -16.977 -43.145   7.221  1.00  4.87           H  
ATOM   2736 2HG2 ILE A 171     -17.922 -42.493   8.584  1.00  4.87           H  
ATOM   2737 3HG2 ILE A 171     -16.416 -43.390   8.878  1.00  4.87           H  
ATOM   2738 1HD1 ILE A 171     -16.209 -46.430   5.982  1.00  4.87           H  
ATOM   2739 2HD1 ILE A 171     -17.830 -45.749   5.757  1.00  4.87           H  
ATOM   2740 3HD1 ILE A 171     -16.443 -44.668   5.984  1.00  4.87           H  
ATOM   2741  N   SER A 172     -20.403 -43.378  10.139  1.00  5.05           N  
ATOM   2742  CA  SER A 172     -21.112 -42.238  10.709  1.00  5.05           C  
ATOM   2743  C   SER A 172     -21.029 -42.258  12.236  1.00  5.05           C  
ATOM   2744  O   SER A 172     -20.824 -41.219  12.862  1.00  5.05           O  
ATOM   2745  CB  SER A 172     -22.567 -42.275  10.296  1.00  5.05           C  
ATOM   2746  OG  SER A 172     -22.693 -42.138   8.912  1.00  5.05           O  
ATOM   2747  H   SER A 172     -20.935 -44.041   9.588  1.00  5.05           H  
ATOM   2748  HA  SER A 172     -20.653 -41.322  10.341  1.00  5.05           H  
ATOM   2749 1HB  SER A 172     -23.010 -43.221  10.613  1.00  5.05           H  
ATOM   2750 2HB  SER A 172     -23.107 -41.475  10.797  1.00  5.05           H  
ATOM   2751  HG  SER A 172     -22.318 -42.974   8.557  1.00  5.05           H  
ATOM   2752  N   SER A 173     -21.160 -43.448  12.842  1.00  5.26           N  
ATOM   2753  CA  SER A 173     -21.051 -43.604  14.288  1.00  5.26           C  
ATOM   2754  C   SER A 173     -19.639 -43.263  14.749  1.00  5.26           C  
ATOM   2755  O   SER A 173     -19.434 -42.734  15.846  1.00  5.26           O  
ATOM   2756  CB  SER A 173     -21.384 -45.021  14.689  1.00  5.26           C  
ATOM   2757  OG  SER A 173     -22.725 -45.318  14.412  1.00  5.26           O  
ATOM   2758  H   SER A 173     -21.361 -44.286  12.294  1.00  5.26           H  
ATOM   2759  HA  SER A 173     -21.751 -42.921  14.767  1.00  5.26           H  
ATOM   2760 1HB  SER A 173     -20.740 -45.702  14.145  1.00  5.26           H  
ATOM   2761 2HB  SER A 173     -21.181 -45.160  15.743  1.00  5.26           H  
ATOM   2762  HG  SER A 173     -22.767 -45.428  13.434  1.00  5.26           H  
ATOM   2763  N   TRP A 174     -18.653 -43.631  13.928  1.00  5.44           N  
ATOM   2764  CA  TRP A 174     -17.255 -43.375  14.228  1.00  5.44           C  
ATOM   2765  C   TRP A 174     -16.915 -41.895  14.084  1.00  5.44           C  
ATOM   2766  O   TRP A 174     -16.239 -41.330  14.934  1.00  5.44           O  
ATOM   2767  CB  TRP A 174     -16.345 -44.136  13.259  1.00  5.44           C  
ATOM   2768  CG  TRP A 174     -16.466 -45.630  13.328  1.00  5.44           C  
ATOM   2769  CD1 TRP A 174     -16.995 -46.356  14.343  1.00  5.44           C  
ATOM   2770  CD2 TRP A 174     -16.035 -46.592  12.328  1.00  5.44           C  
ATOM   2771  NE1 TRP A 174     -16.930 -47.691  14.059  1.00  5.44           N  
ATOM   2772  CE2 TRP A 174     -16.340 -47.855  12.825  1.00  5.44           C  
ATOM   2773  CE3 TRP A 174     -15.419 -46.481  11.075  1.00  5.44           C  
ATOM   2774  CZ2 TRP A 174     -16.055 -49.012  12.110  1.00  5.44           C  
ATOM   2775  CZ3 TRP A 174     -15.144 -47.636  10.359  1.00  5.44           C  
ATOM   2776  CH2 TRP A 174     -15.454 -48.868  10.867  1.00  5.44           C  
ATOM   2777  H   TRP A 174     -18.891 -44.122  13.065  1.00  5.44           H  
ATOM   2778  HA  TRP A 174     -17.047 -43.684  15.253  1.00  5.44           H  
ATOM   2779 1HB  TRP A 174     -16.546 -43.821  12.246  1.00  5.44           H  
ATOM   2780 2HB  TRP A 174     -15.326 -43.871  13.466  1.00  5.44           H  
ATOM   2781  HD1 TRP A 174     -17.411 -45.935  15.246  1.00  5.44           H  
ATOM   2782  HE1 TRP A 174     -17.271 -48.411  14.671  1.00  5.44           H  
ATOM   2783  HE3 TRP A 174     -15.168 -45.501  10.667  1.00  5.44           H  
ATOM   2784  HZ2 TRP A 174     -16.287 -50.002  12.486  1.00  5.44           H  
ATOM   2785  HZ3 TRP A 174     -14.668 -47.540   9.380  1.00  5.44           H  
ATOM   2786  HH2 TRP A 174     -15.222 -49.754  10.280  1.00  5.44           H  
ATOM   2787  N   LEU A 175     -17.513 -41.252  13.075  1.00  5.52           N  
ATOM   2788  CA  LEU A 175     -17.224 -39.904  12.575  1.00  5.52           C  
ATOM   2789  C   LEU A 175     -16.830 -38.853  13.613  1.00  5.52           C  
ATOM   2790  O   LEU A 175     -16.039 -37.962  13.310  1.00  5.52           O  
ATOM   2791  CB  LEU A 175     -18.399 -39.387  11.763  1.00  5.52           C  
ATOM   2792  CG  LEU A 175     -18.166 -38.069  11.100  1.00  5.52           C  
ATOM   2793  CD1 LEU A 175     -16.985 -38.233  10.157  1.00  5.52           C  
ATOM   2794  CD2 LEU A 175     -19.411 -37.665  10.332  1.00  5.52           C  
ATOM   2795  H   LEU A 175     -18.132 -41.806  12.492  1.00  5.52           H  
ATOM   2796  HA  LEU A 175     -16.410 -39.998  11.871  1.00  5.52           H  
ATOM   2797 1HB  LEU A 175     -18.636 -40.117  10.993  1.00  5.52           H  
ATOM   2798 2HB  LEU A 175     -19.257 -39.283  12.424  1.00  5.52           H  
ATOM   2799  HG  LEU A 175     -17.924 -37.305  11.842  1.00  5.52           H  
ATOM   2800 1HD1 LEU A 175     -16.803 -37.320   9.669  1.00  5.52           H  
ATOM   2801 2HD1 LEU A 175     -16.108 -38.520  10.722  1.00  5.52           H  
ATOM   2802 3HD1 LEU A 175     -17.211 -38.997   9.423  1.00  5.52           H  
ATOM   2803 1HD2 LEU A 175     -19.237 -36.712   9.831  1.00  5.52           H  
ATOM   2804 2HD2 LEU A 175     -19.643 -38.432   9.589  1.00  5.52           H  
ATOM   2805 3HD2 LEU A 175     -20.247 -37.566  11.026  1.00  5.52           H  
ATOM   2806  N   ASN A 176     -17.388 -38.908  14.804  1.00  5.44           N  
ATOM   2807  CA  ASN A 176     -17.097 -37.922  15.843  1.00  5.44           C  
ATOM   2808  C   ASN A 176     -15.605 -37.921  16.262  1.00  5.44           C  
ATOM   2809  O   ASN A 176     -15.100 -36.923  16.790  1.00  5.44           O  
ATOM   2810  CB  ASN A 176     -17.999 -38.187  17.030  1.00  5.44           C  
ATOM   2811  CG  ASN A 176     -19.414 -37.768  16.735  1.00  5.44           C  
ATOM   2812  OD1 ASN A 176     -19.645 -36.963  15.825  1.00  5.44           O  
ATOM   2813  ND2 ASN A 176     -20.366 -38.283  17.469  1.00  5.44           N  
ATOM   2814  H   ASN A 176     -18.015 -39.675  14.997  1.00  5.44           H  
ATOM   2815  HA  ASN A 176     -17.319 -36.932  15.448  1.00  5.44           H  
ATOM   2816 1HB  ASN A 176     -17.982 -39.254  17.273  1.00  5.44           H  
ATOM   2817 2HB  ASN A 176     -17.631 -37.647  17.902  1.00  5.44           H  
ATOM   2818 1HD2 ASN A 176     -21.318 -38.027  17.298  1.00  5.44           H  
ATOM   2819 2HD2 ASN A 176     -20.148 -38.931  18.196  1.00  5.44           H  
ATOM   2820  N   THR A 177     -14.925 -39.050  16.057  1.00  5.20           N  
ATOM   2821  CA  THR A 177     -13.509 -39.251  16.379  1.00  5.20           C  
ATOM   2822  C   THR A 177     -12.937 -40.477  15.718  1.00  5.20           C  
ATOM   2823  O   THR A 177     -13.670 -41.409  15.425  1.00  5.20           O  
ATOM   2824  CB  THR A 177     -13.261 -39.381  17.882  1.00  5.20           C  
ATOM   2825  OG1 THR A 177     -11.854 -39.631  18.105  1.00  5.20           O  
ATOM   2826  CG2 THR A 177     -14.084 -40.480  18.471  1.00  5.20           C  
ATOM   2827  H   THR A 177     -15.427 -39.827  15.625  1.00  5.20           H  
ATOM   2828  HA  THR A 177     -12.953 -38.390  16.011  1.00  5.20           H  
ATOM   2829  HB  THR A 177     -13.524 -38.444  18.363  1.00  5.20           H  
ATOM   2830  HG1 THR A 177     -11.654 -40.597  17.881  1.00  5.20           H  
ATOM   2831 1HG2 THR A 177     -13.902 -40.547  19.537  1.00  5.20           H  
ATOM   2832 2HG2 THR A 177     -15.120 -40.251  18.295  1.00  5.20           H  
ATOM   2833 3HG2 THR A 177     -13.833 -41.430  18.003  1.00  5.20           H  
ATOM   2834  N   THR A 178     -11.621 -40.530  15.514  1.00  4.85           N  
ATOM   2835  CA  THR A 178     -11.090 -41.820  15.093  1.00  4.85           C  
ATOM   2836  C   THR A 178     -11.610 -42.704  16.208  1.00  4.85           C  
ATOM   2837  O   THR A 178     -11.414 -42.344  17.377  1.00  4.85           O  
ATOM   2838  CB  THR A 178      -9.568 -41.832  14.981  1.00  4.85           C  
ATOM   2839  OG1 THR A 178      -9.174 -40.849  14.018  1.00  4.85           O  
ATOM   2840  CG2 THR A 178      -9.030 -43.189  14.561  1.00  4.85           C  
ATOM   2841  H   THR A 178     -11.028 -39.734  15.713  1.00  4.85           H  
ATOM   2842  HA  THR A 178     -11.503 -42.088  14.132  1.00  4.85           H  
ATOM   2843  HB  THR A 178      -9.154 -41.578  15.949  1.00  4.85           H  
ATOM   2844  HG1 THR A 178      -9.609 -41.047  13.179  1.00  4.85           H  
ATOM   2845 1HG2 THR A 178      -7.943 -43.148  14.502  1.00  4.85           H  
ATOM   2846 2HG2 THR A 178      -9.324 -43.943  15.294  1.00  4.85           H  
ATOM   2847 3HG2 THR A 178      -9.426 -43.453  13.584  1.00  4.85           H  
ATOM   2848  N   PRO A 179     -12.325 -43.793  15.884  1.00  4.47           N  
ATOM   2849  CA  PRO A 179     -13.082 -44.603  16.803  1.00  4.47           C  
ATOM   2850  C   PRO A 179     -12.348 -45.462  17.781  1.00  4.47           C  
ATOM   2851  O   PRO A 179     -11.222 -45.912  17.559  1.00  4.47           O  
ATOM   2852  CB  PRO A 179     -13.852 -45.522  15.852  1.00  4.47           C  
ATOM   2853  CG  PRO A 179     -13.015 -45.599  14.608  1.00  4.47           C  
ATOM   2854  CD  PRO A 179     -12.422 -44.242  14.472  1.00  4.47           C  
ATOM   2855  HA  PRO A 179     -13.785 -43.951  17.333  1.00  4.47           H  
ATOM   2856 1HB  PRO A 179     -14.010 -46.502  16.331  1.00  4.47           H  
ATOM   2857 2HB  PRO A 179     -14.841 -45.092  15.691  1.00  4.47           H  
ATOM   2858 1HG  PRO A 179     -12.250 -46.378  14.724  1.00  4.47           H  
ATOM   2859 2HG  PRO A 179     -13.615 -45.884  13.742  1.00  4.47           H  
ATOM   2860 1HD  PRO A 179     -11.457 -44.348  14.005  1.00  4.47           H  
ATOM   2861 2HD  PRO A 179     -13.099 -43.590  13.902  1.00  4.47           H  
ATOM   2862  N   THR A 180     -13.093 -45.740  18.839  1.00  4.12           N  
ATOM   2863  CA  THR A 180     -12.740 -46.725  19.850  1.00  4.12           C  
ATOM   2864  C   THR A 180     -13.288 -48.048  19.402  1.00  4.12           C  
ATOM   2865  O   THR A 180     -14.367 -48.101  18.799  1.00  4.12           O  
ATOM   2866  CB  THR A 180     -13.335 -46.412  21.218  1.00  4.12           C  
ATOM   2867  OG1 THR A 180     -13.166 -47.538  22.061  1.00  4.12           O  
ATOM   2868  CG2 THR A 180     -14.737 -46.134  21.085  1.00  4.12           C  
ATOM   2869  H   THR A 180     -13.998 -45.240  18.927  1.00  4.12           H  
ATOM   2870  HA  THR A 180     -11.655 -46.805  19.922  1.00  4.12           H  
ATOM   2871  HB  THR A 180     -12.823 -45.558  21.663  1.00  4.12           H  
ATOM   2872  HG1 THR A 180     -13.158 -47.240  22.978  1.00  4.12           H  
ATOM   2873 1HG2 THR A 180     -15.168 -45.940  22.040  1.00  4.12           H  
ATOM   2874 2HG2 THR A 180     -14.861 -45.276  20.452  1.00  4.12           H  
ATOM   2875 3HG2 THR A 180     -15.214 -46.960  20.651  1.00  4.12           H  
ATOM   2876  N   GLN A 181     -12.639 -49.147  19.755  1.00  3.83           N  
ATOM   2877  CA  GLN A 181     -13.248 -50.393  19.339  1.00  3.83           C  
ATOM   2878  C   GLN A 181     -14.544 -50.670  20.127  1.00  3.83           C  
ATOM   2879  O   GLN A 181     -15.318 -51.540  19.744  1.00  3.83           O  
ATOM   2880  CB  GLN A 181     -12.233 -51.531  19.379  1.00  3.83           C  
ATOM   2881  CG  GLN A 181     -11.101 -51.320  18.401  1.00  3.83           C  
ATOM   2882  CD  GLN A 181     -11.576 -51.204  16.967  1.00  3.83           C  
ATOM   2883  OE1 GLN A 181     -12.257 -52.081  16.438  1.00  3.83           O  
ATOM   2884  NE2 GLN A 181     -11.224 -50.096  16.321  1.00  3.83           N  
ATOM   2885  H   GLN A 181     -11.752 -49.133  20.263  1.00  3.83           H  
ATOM   2886  HA  GLN A 181     -13.532 -50.289  18.293  1.00  3.83           H  
ATOM   2887 1HB  GLN A 181     -11.774 -51.587  20.330  1.00  3.83           H  
ATOM   2888 2HB  GLN A 181     -12.716 -52.486  19.176  1.00  3.83           H  
ATOM   2889 1HG  GLN A 181     -10.586 -50.395  18.668  1.00  3.83           H  
ATOM   2890 2HG  GLN A 181     -10.412 -52.159  18.461  1.00  3.83           H  
ATOM   2891 1HE2 GLN A 181     -11.516 -49.950  15.375  1.00  3.83           H  
ATOM   2892 2HE2 GLN A 181     -10.671 -49.401  16.786  1.00  3.83           H  
ATOM   2893  N   TYR A 182     -14.869 -49.857  21.154  1.00  3.62           N  
ATOM   2894  CA  TYR A 182     -16.171 -50.009  21.807  1.00  3.62           C  
ATOM   2895  C   TYR A 182     -17.276 -49.614  20.824  1.00  3.62           C  
ATOM   2896  O   TYR A 182     -18.389 -50.123  20.904  1.00  3.62           O  
ATOM   2897  CB  TYR A 182     -16.358 -49.112  23.059  1.00  3.62           C  
ATOM   2898  CG  TYR A 182     -15.840 -49.576  24.400  1.00  3.62           C  
ATOM   2899  CD1 TYR A 182     -14.772 -48.949  25.016  1.00  3.62           C  
ATOM   2900  CD2 TYR A 182     -16.479 -50.626  25.039  1.00  3.62           C  
ATOM   2901  CE1 TYR A 182     -14.328 -49.386  26.255  1.00  3.62           C  
ATOM   2902  CE2 TYR A 182     -16.041 -51.058  26.276  1.00  3.62           C  
ATOM   2903  CZ  TYR A 182     -14.968 -50.442  26.881  1.00  3.62           C  
ATOM   2904  OH  TYR A 182     -14.535 -50.875  28.112  1.00  3.62           O  
ATOM   2905  H   TYR A 182     -14.221 -49.135  21.463  1.00  3.62           H  
ATOM   2906  HA  TYR A 182     -16.311 -51.054  22.084  1.00  3.62           H  
ATOM   2907 1HB  TYR A 182     -15.894 -48.152  22.860  1.00  3.62           H  
ATOM   2908 2HB  TYR A 182     -17.420 -48.922  23.180  1.00  3.62           H  
ATOM   2909  HD1 TYR A 182     -14.274 -48.117  24.522  1.00  3.62           H  
ATOM   2910  HD2 TYR A 182     -17.328 -51.117  24.563  1.00  3.62           H  
ATOM   2911  HE1 TYR A 182     -13.482 -48.904  26.734  1.00  3.62           H  
ATOM   2912  HE2 TYR A 182     -16.545 -51.888  26.773  1.00  3.62           H  
ATOM   2913  HH  TYR A 182     -13.864 -50.273  28.447  1.00  3.62           H  
ATOM   2914  N   SER A 183     -16.966 -48.691  19.908  1.00  3.48           N  
ATOM   2915  CA  SER A 183     -17.908 -48.144  18.944  1.00  3.48           C  
ATOM   2916  C   SER A 183     -18.107 -49.129  17.833  1.00  3.48           C  
ATOM   2917  O   SER A 183     -19.234 -49.376  17.413  1.00  3.48           O  
ATOM   2918  CB  SER A 183     -17.432 -46.828  18.408  1.00  3.48           C  
ATOM   2919  OG  SER A 183     -18.341 -46.292  17.499  1.00  3.48           O  
ATOM   2920  H   SER A 183     -16.010 -48.363  19.846  1.00  3.48           H  
ATOM   2921  HA  SER A 183     -18.859 -47.977  19.441  1.00  3.48           H  
ATOM   2922 1HB  SER A 183     -17.320 -46.166  19.238  1.00  3.48           H  
ATOM   2923 2HB  SER A 183     -16.455 -46.934  17.939  1.00  3.48           H  
ATOM   2924  HG  SER A 183     -18.065 -45.376  17.409  1.00  3.48           H  
ATOM   2925  N   THR A 184     -17.010 -49.701  17.332  1.00  3.39           N  
ATOM   2926  CA  THR A 184     -17.173 -50.689  16.273  1.00  3.39           C  
ATOM   2927  C   THR A 184     -18.020 -51.817  16.849  1.00  3.39           C  
ATOM   2928  O   THR A 184     -18.983 -52.265  16.225  1.00  3.39           O  
ATOM   2929  CB  THR A 184     -15.835 -51.243  15.750  1.00  3.39           C  
ATOM   2930  OG1 THR A 184     -15.049 -50.177  15.188  1.00  3.39           O  
ATOM   2931  CG2 THR A 184     -16.107 -52.309  14.667  1.00  3.39           C  
ATOM   2932  H   THR A 184     -16.094 -49.439  17.709  1.00  3.39           H  
ATOM   2933  HA  THR A 184     -17.719 -50.245  15.441  1.00  3.39           H  
ATOM   2934  HB  THR A 184     -15.282 -51.700  16.576  1.00  3.39           H  
ATOM   2935  HG1 THR A 184     -15.581 -49.659  14.583  1.00  3.39           H  
ATOM   2936 1HG2 THR A 184     -15.158 -52.711  14.303  1.00  3.39           H  
ATOM   2937 2HG2 THR A 184     -16.703 -53.109  15.090  1.00  3.39           H  
ATOM   2938 3HG2 THR A 184     -16.649 -51.866  13.843  1.00  3.39           H  
ATOM   2939  N   ARG A 185     -17.684 -52.240  18.073  1.00  3.34           N  
ATOM   2940  CA  ARG A 185     -18.421 -53.286  18.761  1.00  3.34           C  
ATOM   2941  C   ARG A 185     -19.887 -52.890  19.016  1.00  3.34           C  
ATOM   2942  O   ARG A 185     -20.781 -53.718  18.840  1.00  3.34           O  
ATOM   2943  CB  ARG A 185     -17.720 -53.606  20.065  1.00  3.34           C  
ATOM   2944  CG  ARG A 185     -16.369 -54.360  19.919  1.00  3.34           C  
ATOM   2945  CD  ARG A 185     -15.741 -54.558  21.247  1.00  3.34           C  
ATOM   2946  NE  ARG A 185     -14.444 -55.240  21.203  1.00  3.34           N  
ATOM   2947  CZ  ARG A 185     -14.338 -56.539  20.973  1.00  3.34           C  
ATOM   2948  NH1 ARG A 185     -15.398 -57.184  20.695  1.00  3.34           N  
ATOM   2949  NH2 ARG A 185     -13.181 -57.139  21.034  1.00  3.34           N  
ATOM   2950  H   ARG A 185     -16.873 -51.843  18.550  1.00  3.34           H  
ATOM   2951  HA  ARG A 185     -18.404 -54.178  18.146  1.00  3.34           H  
ATOM   2952 1HB  ARG A 185     -17.526 -52.687  20.604  1.00  3.34           H  
ATOM   2953 2HB  ARG A 185     -18.374 -54.213  20.689  1.00  3.34           H  
ATOM   2954 1HG  ARG A 185     -16.560 -55.347  19.493  1.00  3.34           H  
ATOM   2955 2HG  ARG A 185     -15.695 -53.828  19.275  1.00  3.34           H  
ATOM   2956 1HD  ARG A 185     -15.601 -53.583  21.694  1.00  3.34           H  
ATOM   2957 2HD  ARG A 185     -16.397 -55.128  21.865  1.00  3.34           H  
ATOM   2958  HE  ARG A 185     -13.584 -54.750  21.464  1.00  3.34           H  
ATOM   2959 1HH1 ARG A 185     -16.288 -56.679  20.677  1.00  3.34           H  
ATOM   2960 2HH1 ARG A 185     -15.371 -58.182  20.528  1.00  3.34           H  
ATOM   2961 1HH2 ARG A 185     -12.369 -56.585  21.282  1.00  3.34           H  
ATOM   2962 2HH2 ARG A 185     -13.110 -58.132  20.878  1.00  3.34           H  
ATOM   2963  N   SER A 186     -20.150 -51.621  19.373  1.00  3.32           N  
ATOM   2964  CA  SER A 186     -21.511 -51.119  19.592  1.00  3.32           C  
ATOM   2965  C   SER A 186     -22.334 -51.196  18.323  1.00  3.32           C  
ATOM   2966  O   SER A 186     -23.443 -51.738  18.324  1.00  3.32           O  
ATOM   2967  CB  SER A 186     -21.457 -49.669  20.055  1.00  3.32           C  
ATOM   2968  OG  SER A 186     -22.724 -49.096  20.236  1.00  3.32           O  
ATOM   2969  H   SER A 186     -19.382 -50.979  19.547  1.00  3.32           H  
ATOM   2970  HA  SER A 186     -21.989 -51.727  20.358  1.00  3.32           H  
ATOM   2971 1HB  SER A 186     -20.896 -49.606  20.983  1.00  3.32           H  
ATOM   2972 2HB  SER A 186     -20.918 -49.093  19.320  1.00  3.32           H  
ATOM   2973  HG  SER A 186     -22.566 -48.116  20.129  1.00  3.32           H  
ATOM   2974  N   VAL A 187     -21.783 -50.687  17.220  1.00  3.35           N  
ATOM   2975  CA  VAL A 187     -22.524 -50.684  15.975  1.00  3.35           C  
ATOM   2976  C   VAL A 187     -22.759 -52.112  15.543  1.00  3.35           C  
ATOM   2977  O   VAL A 187     -23.872 -52.451  15.127  1.00  3.35           O  
ATOM   2978  CB  VAL A 187     -21.808 -49.922  14.865  1.00  3.35           C  
ATOM   2979  CG1 VAL A 187     -22.592 -50.114  13.567  1.00  3.35           C  
ATOM   2980  CG2 VAL A 187     -21.696 -48.475  15.202  1.00  3.35           C  
ATOM   2981  H   VAL A 187     -20.857 -50.267  17.271  1.00  3.35           H  
ATOM   2982  HA  VAL A 187     -23.489 -50.207  16.140  1.00  3.35           H  
ATOM   2983  HB  VAL A 187     -20.822 -50.326  14.752  1.00  3.35           H  
ATOM   2984 1HG1 VAL A 187     -22.104 -49.596  12.762  1.00  3.35           H  
ATOM   2985 2HG1 VAL A 187     -22.656 -51.175  13.333  1.00  3.35           H  
ATOM   2986 3HG1 VAL A 187     -23.593 -49.708  13.691  1.00  3.35           H  
ATOM   2987 1HG2 VAL A 187     -21.176 -47.972  14.400  1.00  3.35           H  
ATOM   2988 2HG2 VAL A 187     -22.686 -48.044  15.323  1.00  3.35           H  
ATOM   2989 3HG2 VAL A 187     -21.134 -48.353  16.126  1.00  3.35           H  
ATOM   2990  N   LEU A 188     -21.738 -52.971  15.669  1.00  3.43           N  
ATOM   2991  CA  LEU A 188     -21.965 -54.355  15.338  1.00  3.43           C  
ATOM   2992  C   LEU A 188     -23.072 -54.917  16.179  1.00  3.43           C  
ATOM   2993  O   LEU A 188     -24.031 -55.436  15.615  1.00  3.43           O  
ATOM   2994  CB  LEU A 188     -20.728 -55.223  15.608  1.00  3.43           C  
ATOM   2995  CG  LEU A 188     -19.574 -55.226  14.649  1.00  3.43           C  
ATOM   2996  CD1 LEU A 188     -18.402 -55.871  15.308  1.00  3.43           C  
ATOM   2997  CD2 LEU A 188     -19.964 -56.060  13.429  1.00  3.43           C  
ATOM   2998  H   LEU A 188     -20.822 -52.665  15.997  1.00  3.43           H  
ATOM   2999  HA  LEU A 188     -22.236 -54.419  14.288  1.00  3.43           H  
ATOM   3000 1HB  LEU A 188     -20.321 -54.862  16.533  1.00  3.43           H  
ATOM   3001 2HB  LEU A 188     -21.054 -56.251  15.753  1.00  3.43           H  
ATOM   3002  HG  LEU A 188     -19.304 -54.225  14.378  1.00  3.43           H  
ATOM   3003 1HD1 LEU A 188     -17.577 -55.888  14.629  1.00  3.43           H  
ATOM   3004 2HD1 LEU A 188     -18.135 -55.299  16.184  1.00  3.43           H  
ATOM   3005 3HD1 LEU A 188     -18.648 -56.874  15.602  1.00  3.43           H  
ATOM   3006 1HD2 LEU A 188     -19.132 -56.105  12.741  1.00  3.43           H  
ATOM   3007 2HD2 LEU A 188     -20.219 -57.054  13.748  1.00  3.43           H  
ATOM   3008 3HD2 LEU A 188     -20.827 -55.633  12.930  1.00  3.43           H  
ATOM   3009  N   LEU A 189     -23.031 -54.726  17.500  1.00  3.60           N  
ATOM   3010  CA  LEU A 189     -24.029 -55.319  18.368  1.00  3.60           C  
ATOM   3011  C   LEU A 189     -25.431 -54.895  17.953  1.00  3.60           C  
ATOM   3012  O   LEU A 189     -26.355 -55.716  17.945  1.00  3.60           O  
ATOM   3013  CB  LEU A 189     -23.747 -54.983  19.828  1.00  3.60           C  
ATOM   3014  CG  LEU A 189     -24.637 -55.684  20.829  1.00  3.60           C  
ATOM   3015  CD1 LEU A 189     -24.455 -57.191  20.652  1.00  3.60           C  
ATOM   3016  CD2 LEU A 189     -24.238 -55.266  22.244  1.00  3.60           C  
ATOM   3017  H   LEU A 189     -22.254 -54.221  17.918  1.00  3.60           H  
ATOM   3018  HA  LEU A 189     -23.965 -56.396  18.268  1.00  3.60           H  
ATOM   3019 1HB  LEU A 189     -22.710 -55.241  20.049  1.00  3.60           H  
ATOM   3020 2HB  LEU A 189     -23.865 -53.902  19.960  1.00  3.60           H  
ATOM   3021  HG  LEU A 189     -25.683 -55.427  20.645  1.00  3.60           H  
ATOM   3022 1HD1 LEU A 189     -25.086 -57.724  21.360  1.00  3.60           H  
ATOM   3023 2HD1 LEU A 189     -24.734 -57.473  19.638  1.00  3.60           H  
ATOM   3024 3HD1 LEU A 189     -23.416 -57.441  20.828  1.00  3.60           H  
ATOM   3025 1HD2 LEU A 189     -24.868 -55.782  22.969  1.00  3.60           H  
ATOM   3026 2HD2 LEU A 189     -23.188 -55.534  22.423  1.00  3.60           H  
ATOM   3027 3HD2 LEU A 189     -24.362 -54.191  22.353  1.00  3.60           H  
ATOM   3028  N   HIS A 190     -25.581 -53.631  17.539  1.00  3.89           N  
ATOM   3029  CA  HIS A 190     -26.867 -53.156  17.066  1.00  3.89           C  
ATOM   3030  C   HIS A 190     -27.257 -53.885  15.769  1.00  3.89           C  
ATOM   3031  O   HIS A 190     -28.432 -54.183  15.546  1.00  3.89           O  
ATOM   3032  CB  HIS A 190     -26.850 -51.637  16.842  1.00  3.89           C  
ATOM   3033  CG  HIS A 190     -26.817 -50.824  18.118  1.00  3.89           C  
ATOM   3034  ND1 HIS A 190     -27.824 -50.883  19.065  1.00  3.89           N  
ATOM   3035  CD2 HIS A 190     -25.917 -49.924  18.586  1.00  3.89           C  
ATOM   3036  CE1 HIS A 190     -27.534 -50.063  20.062  1.00  3.89           C  
ATOM   3037  NE2 HIS A 190     -26.386 -49.471  19.795  1.00  3.89           N  
ATOM   3038  H   HIS A 190     -24.787 -52.990  17.584  1.00  3.89           H  
ATOM   3039  HA  HIS A 190     -27.632 -53.375  17.808  1.00  3.89           H  
ATOM   3040 1HB  HIS A 190     -25.971 -51.371  16.253  1.00  3.89           H  
ATOM   3041 2HB  HIS A 190     -27.725 -51.343  16.270  1.00  3.89           H  
ATOM   3042  HD2 HIS A 190     -24.993 -49.616  18.099  1.00  3.89           H  
ATOM   3043  HE1 HIS A 190     -28.141 -49.903  20.953  1.00  3.89           H  
ATOM   3044  HE2 HIS A 190     -25.916 -48.792  20.378  1.00  3.89           H  
ATOM   3045  N   SER A 191     -26.275 -54.173  14.902  1.00  4.27           N  
ATOM   3046  CA  SER A 191     -26.550 -54.907  13.667  1.00  4.27           C  
ATOM   3047  C   SER A 191     -26.604 -56.430  13.900  1.00  4.27           C  
ATOM   3048  O   SER A 191     -27.093 -57.168  13.040  1.00  4.27           O  
ATOM   3049  CB  SER A 191     -25.495 -54.611  12.609  1.00  4.27           C  
ATOM   3050  OG  SER A 191     -24.276 -55.207  12.928  1.00  4.27           O  
ATOM   3051  H   SER A 191     -25.317 -53.878  15.102  1.00  4.27           H  
ATOM   3052  HA  SER A 191     -27.520 -54.585  13.290  1.00  4.27           H  
ATOM   3053 1HB  SER A 191     -25.831 -54.953  11.634  1.00  4.27           H  
ATOM   3054 2HB  SER A 191     -25.358 -53.531  12.553  1.00  4.27           H  
ATOM   3055  HG  SER A 191     -24.242 -55.223  13.904  1.00  4.27           H  
ATOM   3056  N   LEU A 192     -26.119 -56.907  15.061  1.00  4.62           N  
ATOM   3057  CA  LEU A 192     -26.096 -58.343  15.337  1.00  4.62           C  
ATOM   3058  C   LEU A 192     -27.402 -58.815  15.943  1.00  4.62           C  
ATOM   3059  O   LEU A 192     -28.025 -59.752  15.449  1.00  4.62           O  
ATOM   3060  CB  LEU A 192     -25.003 -58.738  16.366  1.00  4.62           C  
ATOM   3061  CG  LEU A 192     -23.511 -58.494  16.031  1.00  4.62           C  
ATOM   3062  CD1 LEU A 192     -22.657 -58.946  17.177  1.00  4.62           C  
ATOM   3063  CD2 LEU A 192     -23.164 -59.121  14.801  1.00  4.62           C  
ATOM   3064  H   LEU A 192     -25.711 -56.256  15.725  1.00  4.62           H  
ATOM   3065  HA  LEU A 192     -25.927 -58.880  14.406  1.00  4.62           H  
ATOM   3066 1HB  LEU A 192     -25.210 -58.185  17.273  1.00  4.62           H  
ATOM   3067 2HB  LEU A 192     -25.114 -59.771  16.603  1.00  4.62           H  
ATOM   3068  HG  LEU A 192     -23.345 -57.520  15.929  1.00  4.62           H  
ATOM   3069 1HD1 LEU A 192     -21.634 -58.743  16.938  1.00  4.62           H  
ATOM   3070 2HD1 LEU A 192     -22.940 -58.417  18.067  1.00  4.62           H  
ATOM   3071 3HD1 LEU A 192     -22.778 -59.989  17.341  1.00  4.62           H  
ATOM   3072 1HD2 LEU A 192     -22.132 -58.918  14.566  1.00  4.62           H  
ATOM   3073 2HD2 LEU A 192     -23.320 -60.173  14.903  1.00  4.62           H  
ATOM   3074 3HD2 LEU A 192     -23.799 -58.718  14.013  1.00  4.62           H  
ATOM   3075  N   ASN A 193     -27.854 -58.140  16.994  1.00  4.75           N  
ATOM   3076  CA  ASN A 193     -29.028 -58.604  17.721  1.00  4.75           C  
ATOM   3077  C   ASN A 193     -28.839 -60.075  18.140  1.00  4.75           C  
ATOM   3078  O   ASN A 193     -27.926 -60.380  18.905  1.00  4.75           O  
ATOM   3079  CB  ASN A 193     -30.298 -58.383  16.910  1.00  4.75           C  
ATOM   3080  CG  ASN A 193     -30.552 -56.924  16.655  1.00  4.75           C  
ATOM   3081  OD1 ASN A 193     -30.487 -56.101  17.577  1.00  4.75           O  
ATOM   3082  ND2 ASN A 193     -30.834 -56.588  15.425  1.00  4.75           N  
ATOM   3083  H   ASN A 193     -27.336 -57.326  17.329  1.00  4.75           H  
ATOM   3084  HA  ASN A 193     -29.113 -58.019  18.637  1.00  4.75           H  
ATOM   3085 1HB  ASN A 193     -30.249 -58.897  15.953  1.00  4.75           H  
ATOM   3086 2HB  ASN A 193     -31.151 -58.788  17.454  1.00  4.75           H  
ATOM   3087 1HD2 ASN A 193     -30.999 -55.626  15.195  1.00  4.75           H  
ATOM   3088 2HD2 ASN A 193     -30.868 -57.286  14.711  1.00  4.75           H  
ATOM   3089  N   HIS A 194     -29.711 -60.979  17.687  1.00  4.55           N  
ATOM   3090  CA  HIS A 194     -29.621 -62.391  18.081  1.00  4.55           C  
ATOM   3091  C   HIS A 194     -28.339 -63.158  17.637  1.00  4.55           C  
ATOM   3092  O   HIS A 194     -27.625 -63.659  18.507  1.00  4.55           O  
ATOM   3093  CB  HIS A 194     -30.904 -63.143  17.683  1.00  4.55           C  
ATOM   3094  CG  HIS A 194     -30.871 -64.620  17.985  1.00  4.55           C  
ATOM   3095  ND1 HIS A 194     -31.035 -65.121  19.259  1.00  4.55           N  
ATOM   3096  CD2 HIS A 194     -30.688 -65.697  17.179  1.00  4.55           C  
ATOM   3097  CE1 HIS A 194     -30.959 -66.440  19.224  1.00  4.55           C  
ATOM   3098  NE2 HIS A 194     -30.749 -66.815  17.976  1.00  4.55           N  
ATOM   3099  H   HIS A 194     -30.435 -60.687  17.051  1.00  4.55           H  
ATOM   3100  HA  HIS A 194     -29.605 -62.418  19.171  1.00  4.55           H  
ATOM   3101 1HB  HIS A 194     -31.723 -62.734  18.279  1.00  4.55           H  
ATOM   3102 2HB  HIS A 194     -31.179 -62.975  16.658  1.00  4.55           H  
ATOM   3103  HD1 HIS A 194     -31.182 -64.586  20.090  1.00  4.55           H  
ATOM   3104  HD2 HIS A 194     -30.516 -65.803  16.108  1.00  4.55           H  
ATOM   3105  HE1 HIS A 194     -31.066 -67.024  20.138  1.00  4.55           H  
ATOM   3106  N   PRO A 195     -28.038 -63.354  16.329  1.00  4.04           N  
ATOM   3107  CA  PRO A 195     -26.831 -64.024  15.867  1.00  4.04           C  
ATOM   3108  C   PRO A 195     -25.644 -63.136  16.142  1.00  4.04           C  
ATOM   3109  O   PRO A 195     -25.796 -61.925  16.128  1.00  4.04           O  
ATOM   3110  CB  PRO A 195     -27.070 -64.183  14.368  1.00  4.04           C  
ATOM   3111  CG  PRO A 195     -28.017 -63.054  14.021  1.00  4.04           C  
ATOM   3112  CD  PRO A 195     -28.918 -62.917  15.226  1.00  4.04           C  
ATOM   3113  HA  PRO A 195     -26.731 -64.994  16.378  1.00  4.04           H  
ATOM   3114 1HB  PRO A 195     -26.112 -64.110  13.827  1.00  4.04           H  
ATOM   3115 2HB  PRO A 195     -27.485 -65.179  14.154  1.00  4.04           H  
ATOM   3116 1HG  PRO A 195     -27.451 -62.124  13.831  1.00  4.04           H  
ATOM   3117 2HG  PRO A 195     -28.571 -63.282  13.100  1.00  4.04           H  
ATOM   3118 1HD  PRO A 195     -29.233 -61.886  15.323  1.00  4.04           H  
ATOM   3119 2HD  PRO A 195     -29.753 -63.602  15.098  1.00  4.04           H  
ATOM   3120  N   THR A 196     -24.457 -63.709  16.309  1.00  3.38           N  
ATOM   3121  CA  THR A 196     -23.294 -62.860  16.553  1.00  3.38           C  
ATOM   3122  C   THR A 196     -22.157 -63.019  15.544  1.00  3.38           C  
ATOM   3123  O   THR A 196     -22.049 -62.265  14.573  1.00  3.38           O  
ATOM   3124  CB  THR A 196     -22.735 -63.087  17.972  1.00  3.38           C  
ATOM   3125  OG1 THR A 196     -22.424 -64.480  18.140  1.00  3.38           O  
ATOM   3126  CG2 THR A 196     -23.755 -62.640  19.022  1.00  3.38           C  
ATOM   3127  H   THR A 196     -24.371 -64.715  16.303  1.00  3.38           H  
ATOM   3128  HA  THR A 196     -23.628 -61.835  16.497  1.00  3.38           H  
ATOM   3129  HB  THR A 196     -21.820 -62.501  18.096  1.00  3.38           H  
ATOM   3130  HG1 THR A 196     -22.248 -64.656  19.074  1.00  3.38           H  
ATOM   3131 1HG2 THR A 196     -23.348 -62.796  20.019  1.00  3.38           H  
ATOM   3132 2HG2 THR A 196     -23.982 -61.581  18.885  1.00  3.38           H  
ATOM   3133 3HG2 THR A 196     -24.674 -63.217  18.916  1.00  3.38           H  
ATOM   3134  N   GLN A 197     -21.336 -64.041  15.746  1.00  2.75           N  
ATOM   3135  CA  GLN A 197     -20.132 -64.208  14.943  1.00  2.75           C  
ATOM   3136  C   GLN A 197     -20.401 -64.356  13.450  1.00  2.75           C  
ATOM   3137  O   GLN A 197     -19.615 -63.876  12.637  1.00  2.75           O  
ATOM   3138  CB  GLN A 197     -19.335 -65.403  15.449  1.00  2.75           C  
ATOM   3139  CG  GLN A 197     -18.794 -65.206  16.848  1.00  2.75           C  
ATOM   3140  CD  GLN A 197     -17.927 -63.983  16.947  1.00  2.75           C  
ATOM   3141  OE1 GLN A 197     -17.203 -63.652  16.012  1.00  2.75           O  
ATOM   3142  NE2 GLN A 197     -18.003 -63.298  18.082  1.00  2.75           N  
ATOM   3143  H   GLN A 197     -21.526 -64.637  16.543  1.00  2.75           H  
ATOM   3144  HA  GLN A 197     -19.516 -63.323  15.074  1.00  2.75           H  
ATOM   3145 1HB  GLN A 197     -19.967 -66.292  15.446  1.00  2.75           H  
ATOM   3146 2HB  GLN A 197     -18.497 -65.594  14.777  1.00  2.75           H  
ATOM   3147 1HG  GLN A 197     -19.634 -65.087  17.533  1.00  2.75           H  
ATOM   3148 2HG  GLN A 197     -18.198 -66.076  17.130  1.00  2.75           H  
ATOM   3149 1HE2 GLN A 197     -17.448 -62.472  18.213  1.00  2.75           H  
ATOM   3150 2HE2 GLN A 197     -18.611 -63.610  18.816  1.00  2.75           H  
ATOM   3151  N   ASP A 198     -21.522 -64.960  13.064  1.00  2.26           N  
ATOM   3152  CA  ASP A 198     -21.835 -65.092  11.641  1.00  2.26           C  
ATOM   3153  C   ASP A 198     -21.980 -63.717  10.970  1.00  2.26           C  
ATOM   3154  O   ASP A 198     -21.667 -63.550   9.791  1.00  2.26           O  
ATOM   3155  CB  ASP A 198     -23.129 -65.874  11.441  1.00  2.26           C  
ATOM   3156  CG  ASP A 198     -23.007 -67.364  11.756  1.00  2.26           C  
ATOM   3157  OD1 ASP A 198     -21.907 -67.853  11.884  1.00  2.26           O  
ATOM   3158  OD2 ASP A 198     -24.027 -67.997  11.878  1.00  2.26           O  
ATOM   3159  H   ASP A 198     -22.148 -65.338  13.757  1.00  2.26           H  
ATOM   3160  HA  ASP A 198     -21.019 -65.628  11.155  1.00  2.26           H  
ATOM   3161 1HB  ASP A 198     -23.907 -65.446  12.072  1.00  2.26           H  
ATOM   3162 2HB  ASP A 198     -23.457 -65.762  10.406  1.00  2.26           H  
ATOM   3163  N   SER A 199     -22.504 -62.740  11.711  1.00  1.93           N  
ATOM   3164  CA  SER A 199     -22.742 -61.417  11.162  1.00  1.93           C  
ATOM   3165  C   SER A 199     -21.488 -60.556  11.260  1.00  1.93           C  
ATOM   3166  O   SER A 199     -21.234 -59.714  10.391  1.00  1.93           O  
ATOM   3167  CB  SER A 199     -23.940 -60.788  11.833  1.00  1.93           C  
ATOM   3168  OG  SER A 199     -25.119 -61.471  11.506  1.00  1.93           O  
ATOM   3169  H   SER A 199     -22.688 -62.895  12.698  1.00  1.93           H  
ATOM   3170  HA  SER A 199     -22.989 -61.527  10.108  1.00  1.93           H  
ATOM   3171 1HB  SER A 199     -23.800 -60.863  12.879  1.00  1.93           H  
ATOM   3172 2HB  SER A 199     -24.022 -59.735  11.572  1.00  1.93           H  
ATOM   3173  HG  SER A 199     -25.822 -61.008  11.973  1.00  1.93           H  
ATOM   3174  N   ILE A 200     -20.651 -60.811  12.274  1.00  1.76           N  
ATOM   3175  CA  ILE A 200     -19.404 -60.057  12.370  1.00  1.76           C  
ATOM   3176  C   ILE A 200     -18.608 -60.512  11.148  1.00  1.76           C  
ATOM   3177  O   ILE A 200     -18.044 -59.703  10.405  1.00  1.76           O  
ATOM   3178  CB  ILE A 200     -18.598 -60.352  13.652  1.00  1.76           C  
ATOM   3179  CG1 ILE A 200     -19.382 -59.896  14.872  1.00  1.76           C  
ATOM   3180  CG2 ILE A 200     -17.261 -59.573  13.609  1.00  1.76           C  
ATOM   3181  CD1 ILE A 200     -18.809 -60.355  16.159  1.00  1.76           C  
ATOM   3182  H   ILE A 200     -20.914 -61.496  12.985  1.00  1.76           H  
ATOM   3183  HA  ILE A 200     -19.602 -58.990  12.295  1.00  1.76           H  
ATOM   3184  HB  ILE A 200     -18.408 -61.426  13.737  1.00  1.76           H  
ATOM   3185 1HG1 ILE A 200     -19.443 -58.832  14.882  1.00  1.76           H  
ATOM   3186 2HG1 ILE A 200     -20.381 -60.306  14.803  1.00  1.76           H  
ATOM   3187 1HG2 ILE A 200     -16.694 -59.775  14.517  1.00  1.76           H  
ATOM   3188 2HG2 ILE A 200     -16.680 -59.882  12.747  1.00  1.76           H  
ATOM   3189 3HG2 ILE A 200     -17.469 -58.508  13.542  1.00  1.76           H  
ATOM   3190 1HD1 ILE A 200     -19.427 -60.025  16.980  1.00  1.76           H  
ATOM   3191 2HD1 ILE A 200     -18.773 -61.422  16.155  1.00  1.76           H  
ATOM   3192 3HD1 ILE A 200     -17.801 -59.957  16.279  1.00  1.76           H  
ATOM   3193  N   TYR A 201     -18.617 -61.835  10.929  1.00  1.70           N  
ATOM   3194  CA  TYR A 201     -17.992 -62.464   9.785  1.00  1.70           C  
ATOM   3195  C   TYR A 201     -18.516 -61.886   8.481  1.00  1.70           C  
ATOM   3196  O   TYR A 201     -17.723 -61.564   7.602  1.00  1.70           O  
ATOM   3197  CB  TYR A 201     -18.192 -63.970   9.777  1.00  1.70           C  
ATOM   3198  CG  TYR A 201     -17.570 -64.583   8.562  1.00  1.70           C  
ATOM   3199  CD1 TYR A 201     -16.207 -64.837   8.540  1.00  1.70           C  
ATOM   3200  CD2 TYR A 201     -18.354 -64.866   7.452  1.00  1.70           C  
ATOM   3201  CE1 TYR A 201     -15.630 -65.384   7.412  1.00  1.70           C  
ATOM   3202  CE2 TYR A 201     -17.780 -65.409   6.325  1.00  1.70           C  
ATOM   3203  CZ  TYR A 201     -16.422 -65.672   6.301  1.00  1.70           C  
ATOM   3204  OH  TYR A 201     -15.845 -66.223   5.178  1.00  1.70           O  
ATOM   3205  H   TYR A 201     -19.084 -62.445  11.596  1.00  1.70           H  
ATOM   3206  HA  TYR A 201     -16.927 -62.272   9.821  1.00  1.70           H  
ATOM   3207 1HB  TYR A 201     -17.743 -64.411  10.669  1.00  1.70           H  
ATOM   3208 2HB  TYR A 201     -19.246 -64.207   9.781  1.00  1.70           H  
ATOM   3209  HD1 TYR A 201     -15.593 -64.605   9.412  1.00  1.70           H  
ATOM   3210  HD2 TYR A 201     -19.427 -64.655   7.474  1.00  1.70           H  
ATOM   3211  HE1 TYR A 201     -14.560 -65.588   7.392  1.00  1.70           H  
ATOM   3212  HE2 TYR A 201     -18.396 -65.631   5.456  1.00  1.70           H  
ATOM   3213  HH  TYR A 201     -14.976 -66.564   5.400  1.00  1.70           H  
ATOM   3214  N   ASN A 202     -19.836 -61.767   8.311  1.00  1.70           N  
ATOM   3215  CA  ASN A 202     -20.331 -61.212   7.058  1.00  1.70           C  
ATOM   3216  C   ASN A 202     -19.810 -59.782   6.822  1.00  1.70           C  
ATOM   3217  O   ASN A 202     -19.435 -59.442   5.698  1.00  1.70           O  
ATOM   3218  CB  ASN A 202     -21.844 -61.256   7.012  1.00  1.70           C  
ATOM   3219  CG  ASN A 202     -22.363 -62.665   6.818  1.00  1.70           C  
ATOM   3220  OD1 ASN A 202     -21.618 -63.565   6.406  1.00  1.70           O  
ATOM   3221  ND2 ASN A 202     -23.625 -62.872   7.097  1.00  1.70           N  
ATOM   3222  H   ASN A 202     -20.489 -62.093   9.023  1.00  1.70           H  
ATOM   3223  HA  ASN A 202     -19.955 -61.832   6.245  1.00  1.70           H  
ATOM   3224 1HB  ASN A 202     -22.243 -60.852   7.939  1.00  1.70           H  
ATOM   3225 2HB  ASN A 202     -22.202 -60.629   6.197  1.00  1.70           H  
ATOM   3226 1HD2 ASN A 202     -24.017 -63.784   6.994  1.00  1.70           H  
ATOM   3227 2HD2 ASN A 202     -24.193 -62.119   7.430  1.00  1.70           H  
ATOM   3228  N   LEU A 203     -19.721 -58.952   7.873  1.00  1.72           N  
ATOM   3229  CA  LEU A 203     -19.189 -57.589   7.693  1.00  1.72           C  
ATOM   3230  C   LEU A 203     -17.752 -57.665   7.198  1.00  1.72           C  
ATOM   3231  O   LEU A 203     -17.348 -56.971   6.261  1.00  1.72           O  
ATOM   3232  CB  LEU A 203     -19.214 -56.784   8.990  1.00  1.72           C  
ATOM   3233  CG  LEU A 203     -18.635 -55.361   8.867  1.00  1.72           C  
ATOM   3234  CD1 LEU A 203     -19.467 -54.550   7.874  1.00  1.72           C  
ATOM   3235  CD2 LEU A 203     -18.622 -54.733  10.217  1.00  1.72           C  
ATOM   3236  H   LEU A 203     -20.051 -59.259   8.793  1.00  1.72           H  
ATOM   3237  HA  LEU A 203     -19.787 -57.075   6.946  1.00  1.72           H  
ATOM   3238 1HB  LEU A 203     -20.242 -56.709   9.335  1.00  1.72           H  
ATOM   3239 2HB  LEU A 203     -18.638 -57.318   9.748  1.00  1.72           H  
ATOM   3240  HG  LEU A 203     -17.618 -55.412   8.481  1.00  1.72           H  
ATOM   3241 1HD1 LEU A 203     -19.050 -53.545   7.783  1.00  1.72           H  
ATOM   3242 2HD1 LEU A 203     -19.447 -55.040   6.898  1.00  1.72           H  
ATOM   3243 3HD1 LEU A 203     -20.495 -54.485   8.227  1.00  1.72           H  
ATOM   3244 1HD2 LEU A 203     -18.214 -53.723  10.159  1.00  1.72           H  
ATOM   3245 2HD2 LEU A 203     -19.633 -54.703  10.586  1.00  1.72           H  
ATOM   3246 3HD2 LEU A 203     -18.015 -55.329  10.879  1.00  1.72           H  
ATOM   3247  N   PHE A 204     -16.985 -58.519   7.857  1.00  1.74           N  
ATOM   3248  CA  PHE A 204     -15.599 -58.785   7.534  1.00  1.74           C  
ATOM   3249  C   PHE A 204     -15.484 -59.212   6.072  1.00  1.74           C  
ATOM   3250  O   PHE A 204     -14.678 -58.657   5.322  1.00  1.74           O  
ATOM   3251  CB  PHE A 204     -15.127 -59.836   8.540  1.00  1.74           C  
ATOM   3252  CG  PHE A 204     -13.844 -60.520   8.391  1.00  1.74           C  
ATOM   3253  CD1 PHE A 204     -12.644 -59.935   8.696  1.00  1.74           C  
ATOM   3254  CD2 PHE A 204     -13.860 -61.850   7.996  1.00  1.74           C  
ATOM   3255  CE1 PHE A 204     -11.476 -60.669   8.586  1.00  1.74           C  
ATOM   3256  CE2 PHE A 204     -12.703 -62.581   7.901  1.00  1.74           C  
ATOM   3257  CZ  PHE A 204     -11.502 -61.985   8.199  1.00  1.74           C  
ATOM   3258  H   PHE A 204     -17.398 -59.036   8.635  1.00  1.74           H  
ATOM   3259  HA  PHE A 204     -15.024 -57.872   7.677  1.00  1.74           H  
ATOM   3260 1HB  PHE A 204     -15.115 -59.363   9.524  1.00  1.74           H  
ATOM   3261 2HB  PHE A 204     -15.861 -60.586   8.604  1.00  1.74           H  
ATOM   3262  HD1 PHE A 204     -12.610 -58.893   9.030  1.00  1.74           H  
ATOM   3263  HD2 PHE A 204     -14.826 -62.313   7.772  1.00  1.74           H  
ATOM   3264  HE1 PHE A 204     -10.522 -60.204   8.812  1.00  1.74           H  
ATOM   3265  HE2 PHE A 204     -12.737 -63.626   7.596  1.00  1.74           H  
ATOM   3266  HZ  PHE A 204     -10.568 -62.550   8.128  1.00  1.74           H  
ATOM   3267  N   ARG A 205     -16.296 -60.182   5.656  1.00  1.76           N  
ATOM   3268  CA  ARG A 205     -16.307 -60.671   4.284  1.00  1.76           C  
ATOM   3269  C   ARG A 205     -16.551 -59.538   3.285  1.00  1.76           C  
ATOM   3270  O   ARG A 205     -15.837 -59.434   2.285  1.00  1.76           O  
ATOM   3271  CB  ARG A 205     -17.369 -61.750   4.112  1.00  1.76           C  
ATOM   3272  CG  ARG A 205     -17.456 -62.378   2.737  1.00  1.76           C  
ATOM   3273  CD  ARG A 205     -18.531 -63.415   2.684  1.00  1.76           C  
ATOM   3274  NE  ARG A 205     -19.859 -62.841   2.854  1.00  1.76           N  
ATOM   3275  CZ  ARG A 205     -20.958 -63.544   3.193  1.00  1.76           C  
ATOM   3276  NH1 ARG A 205     -20.873 -64.842   3.394  1.00  1.76           N  
ATOM   3277  NH2 ARG A 205     -22.122 -62.932   3.324  1.00  1.76           N  
ATOM   3278  H   ARG A 205     -16.939 -60.594   6.326  1.00  1.76           H  
ATOM   3279  HA  ARG A 205     -15.336 -61.113   4.075  1.00  1.76           H  
ATOM   3280 1HB  ARG A 205     -17.198 -62.542   4.841  1.00  1.76           H  
ATOM   3281 2HB  ARG A 205     -18.344 -61.323   4.329  1.00  1.76           H  
ATOM   3282 1HG  ARG A 205     -17.681 -61.603   2.000  1.00  1.76           H  
ATOM   3283 2HG  ARG A 205     -16.505 -62.851   2.493  1.00  1.76           H  
ATOM   3284 1HD  ARG A 205     -18.499 -63.926   1.724  1.00  1.76           H  
ATOM   3285 2HD  ARG A 205     -18.369 -64.135   3.484  1.00  1.76           H  
ATOM   3286  HE  ARG A 205     -19.962 -61.844   2.710  1.00  1.76           H  
ATOM   3287 1HH1 ARG A 205     -19.985 -65.313   3.288  1.00  1.76           H  
ATOM   3288 2HH1 ARG A 205     -21.696 -65.366   3.654  1.00  1.76           H  
ATOM   3289 1HH2 ARG A 205     -22.189 -61.936   3.168  1.00  1.76           H  
ATOM   3290 2HH2 ARG A 205     -22.941 -63.461   3.581  1.00  1.76           H  
ATOM   3291  N   ILE A 206     -17.519 -58.659   3.579  1.00  1.75           N  
ATOM   3292  CA  ILE A 206     -17.831 -57.528   2.702  1.00  1.75           C  
ATOM   3293  C   ILE A 206     -16.641 -56.594   2.573  1.00  1.75           C  
ATOM   3294  O   ILE A 206     -16.286 -56.174   1.465  1.00  1.75           O  
ATOM   3295  CB  ILE A 206     -19.028 -56.725   3.248  1.00  1.75           C  
ATOM   3296  CG1 ILE A 206     -20.319 -57.550   3.134  1.00  1.75           C  
ATOM   3297  CG2 ILE A 206     -19.146 -55.386   2.517  1.00  1.75           C  
ATOM   3298  CD1 ILE A 206     -21.473 -56.969   3.926  1.00  1.75           C  
ATOM   3299  H   ILE A 206     -18.077 -58.802   4.422  1.00  1.75           H  
ATOM   3300  HA  ILE A 206     -18.080 -57.911   1.718  1.00  1.75           H  
ATOM   3301  HB  ILE A 206     -18.871 -56.531   4.304  1.00  1.75           H  
ATOM   3302 1HG1 ILE A 206     -20.610 -57.597   2.085  1.00  1.75           H  
ATOM   3303 2HG1 ILE A 206     -20.128 -58.562   3.484  1.00  1.75           H  
ATOM   3304 1HG2 ILE A 206     -19.975 -54.825   2.933  1.00  1.75           H  
ATOM   3305 2HG2 ILE A 206     -18.226 -54.821   2.650  1.00  1.75           H  
ATOM   3306 3HG2 ILE A 206     -19.315 -55.559   1.454  1.00  1.75           H  
ATOM   3307 1HD1 ILE A 206     -22.355 -57.595   3.798  1.00  1.75           H  
ATOM   3308 2HD1 ILE A 206     -21.202 -56.937   4.980  1.00  1.75           H  
ATOM   3309 3HD1 ILE A 206     -21.683 -55.966   3.577  1.00  1.75           H  
ATOM   3310  N   LEU A 207     -16.007 -56.272   3.687  1.00  1.73           N  
ATOM   3311  CA  LEU A 207     -14.860 -55.390   3.641  1.00  1.73           C  
ATOM   3312  C   LEU A 207     -13.719 -56.027   2.852  1.00  1.73           C  
ATOM   3313  O   LEU A 207     -13.028 -55.344   2.089  1.00  1.73           O  
ATOM   3314  CB  LEU A 207     -14.442 -55.068   5.055  1.00  1.73           C  
ATOM   3315  CG  LEU A 207     -15.426 -54.222   5.822  1.00  1.73           C  
ATOM   3316  CD1 LEU A 207     -15.004 -54.205   7.217  1.00  1.73           C  
ATOM   3317  CD2 LEU A 207     -15.459 -52.824   5.252  1.00  1.73           C  
ATOM   3318  H   LEU A 207     -16.342 -56.639   4.583  1.00  1.73           H  
ATOM   3319  HA  LEU A 207     -15.150 -54.469   3.146  1.00  1.73           H  
ATOM   3320 1HB  LEU A 207     -14.313 -56.004   5.600  1.00  1.73           H  
ATOM   3321 2HB  LEU A 207     -13.495 -54.540   5.028  1.00  1.73           H  
ATOM   3322  HG  LEU A 207     -16.422 -54.665   5.762  1.00  1.73           H  
ATOM   3323 1HD1 LEU A 207     -15.699 -53.614   7.811  1.00  1.73           H  
ATOM   3324 2HD1 LEU A 207     -14.998 -55.225   7.564  1.00  1.73           H  
ATOM   3325 3HD1 LEU A 207     -14.007 -53.785   7.281  1.00  1.73           H  
ATOM   3326 1HD2 LEU A 207     -16.169 -52.217   5.817  1.00  1.73           H  
ATOM   3327 2HD2 LEU A 207     -14.471 -52.386   5.328  1.00  1.73           H  
ATOM   3328 3HD2 LEU A 207     -15.762 -52.865   4.214  1.00  1.73           H  
ATOM   3329  N   ARG A 208     -13.538 -57.343   3.002  1.00  1.69           N  
ATOM   3330  CA  ARG A 208     -12.497 -58.035   2.257  1.00  1.69           C  
ATOM   3331  C   ARG A 208     -12.808 -58.010   0.763  1.00  1.69           C  
ATOM   3332  O   ARG A 208     -11.908 -57.788  -0.050  1.00  1.69           O  
ATOM   3333  CB  ARG A 208     -12.358 -59.464   2.744  1.00  1.69           C  
ATOM   3334  CG  ARG A 208     -11.751 -59.583   4.134  1.00  1.69           C  
ATOM   3335  CD  ARG A 208     -11.827 -60.952   4.645  1.00  1.69           C  
ATOM   3336  NE  ARG A 208     -10.980 -61.878   3.903  1.00  1.69           N  
ATOM   3337  CZ  ARG A 208     -11.142 -63.217   3.885  1.00  1.69           C  
ATOM   3338  NH1 ARG A 208     -12.135 -63.774   4.539  1.00  1.69           N  
ATOM   3339  NH2 ARG A 208     -10.300 -63.974   3.201  1.00  1.69           N  
ATOM   3340  H   ARG A 208     -14.117 -57.865   3.660  1.00  1.69           H  
ATOM   3341  HA  ARG A 208     -11.552 -57.524   2.428  1.00  1.69           H  
ATOM   3342 1HB  ARG A 208     -13.337 -59.934   2.773  1.00  1.69           H  
ATOM   3343 2HB  ARG A 208     -11.739 -60.031   2.051  1.00  1.69           H  
ATOM   3344 1HG  ARG A 208     -10.707 -59.294   4.095  1.00  1.69           H  
ATOM   3345 2HG  ARG A 208     -12.273 -58.925   4.825  1.00  1.69           H  
ATOM   3346 1HD  ARG A 208     -11.490 -60.936   5.659  1.00  1.69           H  
ATOM   3347 2HD  ARG A 208     -12.855 -61.307   4.608  1.00  1.69           H  
ATOM   3348  HE  ARG A 208     -10.209 -61.494   3.383  1.00  1.69           H  
ATOM   3349 1HH1 ARG A 208     -12.791 -63.198   5.050  1.00  1.69           H  
ATOM   3350 2HH1 ARG A 208     -12.250 -64.776   4.519  1.00  1.69           H  
ATOM   3351 1HH2 ARG A 208      -9.536 -63.551   2.694  1.00  1.69           H  
ATOM   3352 2HH2 ARG A 208     -10.421 -64.975   3.186  1.00  1.69           H  
ATOM   3353  N   GLU A 209     -14.083 -58.187   0.391  1.00  1.66           N  
ATOM   3354  CA  GLU A 209     -14.455 -58.117  -1.017  1.00  1.66           C  
ATOM   3355  C   GLU A 209     -14.098 -56.741  -1.567  1.00  1.66           C  
ATOM   3356  O   GLU A 209     -13.527 -56.615  -2.656  1.00  1.66           O  
ATOM   3357  CB  GLU A 209     -15.950 -58.405  -1.232  1.00  1.66           C  
ATOM   3358  CG  GLU A 209     -16.349 -58.315  -2.692  1.00  1.66           C  
ATOM   3359  CD  GLU A 209     -17.797 -58.603  -3.036  1.00  1.66           C  
ATOM   3360  OE1 GLU A 209     -18.526 -59.098  -2.210  1.00  1.66           O  
ATOM   3361  OE2 GLU A 209     -18.172 -58.276  -4.154  1.00  1.66           O  
ATOM   3362  H   GLU A 209     -14.794 -58.395   1.093  1.00  1.66           H  
ATOM   3363  HA  GLU A 209     -13.878 -58.862  -1.566  1.00  1.66           H  
ATOM   3364 1HB  GLU A 209     -16.191 -59.400  -0.858  1.00  1.66           H  
ATOM   3365 2HB  GLU A 209     -16.544 -57.689  -0.668  1.00  1.66           H  
ATOM   3366 1HG  GLU A 209     -16.147 -57.313  -2.969  1.00  1.66           H  
ATOM   3367 2HG  GLU A 209     -15.701 -58.963  -3.278  1.00  1.66           H  
ATOM   3368  N   ARG A 210     -14.413 -55.698  -0.803  1.00  1.63           N  
ATOM   3369  CA  ARG A 210     -14.115 -54.342  -1.223  1.00  1.63           C  
ATOM   3370  C   ARG A 210     -12.627 -54.128  -1.407  1.00  1.63           C  
ATOM   3371  O   ARG A 210     -12.208 -53.496  -2.383  1.00  1.63           O  
ATOM   3372  CB  ARG A 210     -14.669 -53.376  -0.214  1.00  1.63           C  
ATOM   3373  CG  ARG A 210     -16.145 -53.266  -0.250  1.00  1.63           C  
ATOM   3374  CD  ARG A 210     -16.594 -52.465   0.824  1.00  1.63           C  
ATOM   3375  NE  ARG A 210     -17.994 -52.233   0.788  1.00  1.63           N  
ATOM   3376  CZ  ARG A 210     -18.676 -51.812   1.839  1.00  1.63           C  
ATOM   3377  NH1 ARG A 210     -18.071 -51.619   2.970  1.00  1.63           N  
ATOM   3378  NH2 ARG A 210     -19.953 -51.581   1.785  1.00  1.63           N  
ATOM   3379  H   ARG A 210     -14.898 -55.858   0.083  1.00  1.63           H  
ATOM   3380  HA  ARG A 210     -14.611 -54.163  -2.175  1.00  1.63           H  
ATOM   3381 1HB  ARG A 210     -14.402 -53.704   0.783  1.00  1.63           H  
ATOM   3382 2HB  ARG A 210     -14.248 -52.404  -0.346  1.00  1.63           H  
ATOM   3383 1HG  ARG A 210     -16.454 -52.799  -1.184  1.00  1.63           H  
ATOM   3384 2HG  ARG A 210     -16.594 -54.256  -0.167  1.00  1.63           H  
ATOM   3385 1HD  ARG A 210     -16.359 -52.961   1.759  1.00  1.63           H  
ATOM   3386 2HD  ARG A 210     -16.085 -51.531   0.783  1.00  1.63           H  
ATOM   3387  HE  ARG A 210     -18.488 -52.382  -0.080  1.00  1.63           H  
ATOM   3388 1HH1 ARG A 210     -17.085 -51.793   3.063  1.00  1.63           H  
ATOM   3389 2HH1 ARG A 210     -18.623 -51.298   3.754  1.00  1.63           H  
ATOM   3390 1HH2 ARG A 210     -20.473 -51.709   0.926  1.00  1.63           H  
ATOM   3391 2HH2 ARG A 210     -20.380 -51.264   2.653  1.00  1.63           H  
ATOM   3392  N   ARG A 211     -11.827 -54.697  -0.507  1.00  1.63           N  
ATOM   3393  CA  ARG A 211     -10.379 -54.625  -0.607  1.00  1.63           C  
ATOM   3394  C   ARG A 211      -9.891 -55.252  -1.909  1.00  1.63           C  
ATOM   3395  O   ARG A 211      -9.029 -54.689  -2.592  1.00  1.63           O  
ATOM   3396  CB  ARG A 211      -9.741 -55.324   0.570  1.00  1.63           C  
ATOM   3397  CG  ARG A 211      -8.271 -55.280   0.594  1.00  1.63           C  
ATOM   3398  CD  ARG A 211      -7.737 -55.949   1.781  1.00  1.63           C  
ATOM   3399  NE  ARG A 211      -8.004 -57.377   1.812  1.00  1.63           N  
ATOM   3400  CZ  ARG A 211      -7.814 -58.160   2.897  1.00  1.63           C  
ATOM   3401  NH1 ARG A 211      -7.361 -57.634   4.018  1.00  1.63           N  
ATOM   3402  NH2 ARG A 211      -8.071 -59.454   2.833  1.00  1.63           N  
ATOM   3403  H   ARG A 211     -12.240 -55.178   0.292  1.00  1.63           H  
ATOM   3404  HA  ARG A 211     -10.082 -53.577  -0.596  1.00  1.63           H  
ATOM   3405 1HB  ARG A 211     -10.113 -54.889   1.499  1.00  1.63           H  
ATOM   3406 2HB  ARG A 211     -10.019 -56.367   0.568  1.00  1.63           H  
ATOM   3407 1HG  ARG A 211      -7.873 -55.770  -0.296  1.00  1.63           H  
ATOM   3408 2HG  ARG A 211      -7.955 -54.241   0.623  1.00  1.63           H  
ATOM   3409 1HD  ARG A 211      -6.658 -55.802   1.816  1.00  1.63           H  
ATOM   3410 2HD  ARG A 211      -8.204 -55.505   2.656  1.00  1.63           H  
ATOM   3411  HE  ARG A 211      -8.348 -57.814   0.961  1.00  1.63           H  
ATOM   3412 1HH1 ARG A 211      -7.143 -56.629   4.067  1.00  1.63           H  
ATOM   3413 2HH1 ARG A 211      -7.212 -58.216   4.828  1.00  1.63           H  
ATOM   3414 1HH2 ARG A 211      -8.403 -59.856   1.964  1.00  1.63           H  
ATOM   3415 2HH2 ARG A 211      -7.915 -60.037   3.641  1.00  1.63           H  
ATOM   3416  N   GLU A 212     -10.454 -56.413  -2.265  1.00  1.67           N  
ATOM   3417  CA  GLU A 212     -10.084 -57.100  -3.499  1.00  1.67           C  
ATOM   3418  C   GLU A 212     -10.482 -56.282  -4.731  1.00  1.67           C  
ATOM   3419  O   GLU A 212      -9.739 -56.231  -5.720  1.00  1.67           O  
ATOM   3420  CB  GLU A 212     -10.717 -58.495  -3.545  1.00  1.67           C  
ATOM   3421  CG  GLU A 212     -10.121 -59.509  -2.551  1.00  1.67           C  
ATOM   3422  CD  GLU A 212      -8.688 -59.891  -2.868  1.00  1.67           C  
ATOM   3423  OE1 GLU A 212      -8.439 -60.282  -3.989  1.00  1.67           O  
ATOM   3424  OE2 GLU A 212      -7.848 -59.786  -2.001  1.00  1.67           O  
ATOM   3425  H   GLU A 212     -11.149 -56.836  -1.645  1.00  1.67           H  
ATOM   3426  HA  GLU A 212      -9.002 -57.219  -3.511  1.00  1.67           H  
ATOM   3427 1HB  GLU A 212     -11.782 -58.414  -3.330  1.00  1.67           H  
ATOM   3428 2HB  GLU A 212     -10.618 -58.904  -4.548  1.00  1.67           H  
ATOM   3429 1HG  GLU A 212     -10.155 -59.073  -1.551  1.00  1.67           H  
ATOM   3430 2HG  GLU A 212     -10.742 -60.403  -2.546  1.00  1.67           H  
ATOM   3431  N   HIS A 213     -11.623 -55.590  -4.671  1.00  1.78           N  
ATOM   3432  CA  HIS A 213     -12.015 -54.767  -5.809  1.00  1.78           C  
ATOM   3433  C   HIS A 213     -11.050 -53.593  -5.953  1.00  1.78           C  
ATOM   3434  O   HIS A 213     -10.631 -53.245  -7.064  1.00  1.78           O  
ATOM   3435  CB  HIS A 213     -13.447 -54.236  -5.665  1.00  1.78           C  
ATOM   3436  CG  HIS A 213     -14.516 -55.256  -5.872  1.00  1.78           C  
ATOM   3437  ND1 HIS A 213     -14.698 -55.923  -7.072  1.00  1.78           N  
ATOM   3438  CD2 HIS A 213     -15.467 -55.707  -5.044  1.00  1.78           C  
ATOM   3439  CE1 HIS A 213     -15.718 -56.765  -6.948  1.00  1.78           C  
ATOM   3440  NE2 HIS A 213     -16.199 -56.654  -5.725  1.00  1.78           N  
ATOM   3441  H   HIS A 213     -12.229 -55.678  -3.851  1.00  1.78           H  
ATOM   3442  HA  HIS A 213     -11.965 -55.357  -6.722  1.00  1.78           H  
ATOM   3443 1HB  HIS A 213     -13.572 -53.818  -4.665  1.00  1.78           H  
ATOM   3444 2HB  HIS A 213     -13.605 -53.437  -6.363  1.00  1.78           H  
ATOM   3445  HD2 HIS A 213     -15.617 -55.385  -4.019  1.00  1.78           H  
ATOM   3446  HE1 HIS A 213     -16.093 -57.436  -7.720  1.00  1.78           H  
ATOM   3447  HE2 HIS A 213     -16.993 -57.188  -5.312  1.00  1.78           H  
ATOM   3448  N   LEU A 214     -10.660 -53.008  -4.820  1.00  1.98           N  
ATOM   3449  CA  LEU A 214      -9.732 -51.890  -4.812  1.00  1.98           C  
ATOM   3450  C   LEU A 214      -8.423 -52.329  -5.427  1.00  1.98           C  
ATOM   3451  O   LEU A 214      -7.904 -51.692  -6.339  1.00  1.98           O  
ATOM   3452  CB  LEU A 214      -9.450 -51.414  -3.387  1.00  1.98           C  
ATOM   3453  CG  LEU A 214      -8.681 -50.154  -3.260  1.00  1.98           C  
ATOM   3454  CD1 LEU A 214      -8.976 -49.575  -1.884  1.00  1.98           C  
ATOM   3455  CD2 LEU A 214      -7.205 -50.449  -3.490  1.00  1.98           C  
ATOM   3456  H   LEU A 214     -11.047 -53.330  -3.935  1.00  1.98           H  
ATOM   3457  HA  LEU A 214     -10.152 -51.073  -5.396  1.00  1.98           H  
ATOM   3458 1HB  LEU A 214     -10.364 -51.307  -2.840  1.00  1.98           H  
ATOM   3459 2HB  LEU A 214      -8.868 -52.178  -2.885  1.00  1.98           H  
ATOM   3460  HG  LEU A 214      -9.015 -49.432  -3.998  1.00  1.98           H  
ATOM   3461 1HD1 LEU A 214      -8.439 -48.660  -1.755  1.00  1.98           H  
ATOM   3462 2HD1 LEU A 214     -10.047 -49.382  -1.788  1.00  1.98           H  
ATOM   3463 3HD1 LEU A 214      -8.670 -50.283  -1.128  1.00  1.98           H  
ATOM   3464 1HD2 LEU A 214      -6.633 -49.557  -3.390  1.00  1.98           H  
ATOM   3465 2HD2 LEU A 214      -6.865 -51.170  -2.767  1.00  1.98           H  
ATOM   3466 3HD2 LEU A 214      -7.064 -50.848  -4.487  1.00  1.98           H  
ATOM   3467  N   ARG A 215      -7.882 -53.438  -4.912  1.00  2.30           N  
ATOM   3468  CA  ARG A 215      -6.613 -53.977  -5.367  1.00  2.30           C  
ATOM   3469  C   ARG A 215      -6.643 -54.290  -6.857  1.00  2.30           C  
ATOM   3470  O   ARG A 215      -5.676 -54.025  -7.571  1.00  2.30           O  
ATOM   3471  CB  ARG A 215      -6.259 -55.229  -4.578  1.00  2.30           C  
ATOM   3472  CG  ARG A 215      -4.883 -55.824  -4.875  1.00  2.30           C  
ATOM   3473  CD  ARG A 215      -4.580 -57.029  -4.016  1.00  2.30           C  
ATOM   3474  NE  ARG A 215      -5.415 -58.193  -4.332  1.00  2.30           N  
ATOM   3475  CZ  ARG A 215      -5.180 -59.055  -5.351  1.00  2.30           C  
ATOM   3476  NH1 ARG A 215      -4.145 -58.876  -6.149  1.00  2.30           N  
ATOM   3477  NH2 ARG A 215      -5.988 -60.083  -5.541  1.00  2.30           N  
ATOM   3478  H   ARG A 215      -8.370 -53.921  -4.159  1.00  2.30           H  
ATOM   3479  HA  ARG A 215      -5.842 -53.229  -5.185  1.00  2.30           H  
ATOM   3480 1HB  ARG A 215      -6.309 -55.007  -3.514  1.00  2.30           H  
ATOM   3481 2HB  ARG A 215      -7.005 -56.001  -4.780  1.00  2.30           H  
ATOM   3482 1HG  ARG A 215      -4.847 -56.132  -5.922  1.00  2.30           H  
ATOM   3483 2HG  ARG A 215      -4.116 -55.071  -4.692  1.00  2.30           H  
ATOM   3484 1HD  ARG A 215      -3.537 -57.313  -4.145  1.00  2.30           H  
ATOM   3485 2HD  ARG A 215      -4.753 -56.766  -2.969  1.00  2.30           H  
ATOM   3486  HE  ARG A 215      -6.226 -58.383  -3.736  1.00  2.30           H  
ATOM   3487 1HH1 ARG A 215      -3.524 -58.092  -6.005  1.00  2.30           H  
ATOM   3488 2HH1 ARG A 215      -3.974 -59.523  -6.905  1.00  2.30           H  
ATOM   3489 1HH2 ARG A 215      -6.799 -60.222  -4.914  1.00  2.30           H  
ATOM   3490 2HH2 ARG A 215      -5.821 -60.729  -6.293  1.00  2.30           H  
ATOM   3491  N   SER A 216      -7.751 -54.872  -7.327  1.00  2.79           N  
ATOM   3492  CA  SER A 216      -7.893 -55.231  -8.729  1.00  2.79           C  
ATOM   3493  C   SER A 216      -7.869 -54.009  -9.648  1.00  2.79           C  
ATOM   3494  O   SER A 216      -7.258 -54.056 -10.718  1.00  2.79           O  
ATOM   3495  CB  SER A 216      -9.194 -55.979  -8.937  1.00  2.79           C  
ATOM   3496  OG  SER A 216      -9.188 -57.204  -8.250  1.00  2.79           O  
ATOM   3497  H   SER A 216      -8.517 -55.099  -6.694  1.00  2.79           H  
ATOM   3498  HA  SER A 216      -7.062 -55.882  -8.999  1.00  2.79           H  
ATOM   3499 1HB  SER A 216     -10.026 -55.369  -8.588  1.00  2.79           H  
ATOM   3500 2HB  SER A 216      -9.342 -56.156 -10.000  1.00  2.79           H  
ATOM   3501  HG  SER A 216      -9.252 -56.968  -7.293  1.00  2.79           H  
ATOM   3502  N   GLN A 217      -8.544 -52.920  -9.252  1.00  3.46           N  
ATOM   3503  CA  GLN A 217      -8.541 -51.722 -10.089  1.00  3.46           C  
ATOM   3504  C   GLN A 217      -7.279 -50.893  -9.859  1.00  3.46           C  
ATOM   3505  O   GLN A 217      -6.548 -50.570 -10.794  1.00  3.46           O  
ATOM   3506  CB  GLN A 217      -9.790 -50.868  -9.790  1.00  3.46           C  
ATOM   3507  CG  GLN A 217      -9.907 -49.600 -10.646  1.00  3.46           C  
ATOM   3508  CD  GLN A 217     -11.194 -48.769 -10.426  1.00  3.46           C  
ATOM   3509  OE1 GLN A 217     -12.268 -49.246 -10.006  1.00  3.46           O  
ATOM   3510  NE2 GLN A 217     -11.088 -47.477 -10.736  1.00  3.46           N  
ATOM   3511  H   GLN A 217      -9.065 -52.936  -8.374  1.00  3.46           H  
ATOM   3512  HA  GLN A 217      -8.562 -52.028 -11.132  1.00  3.46           H  
ATOM   3513 1HB  GLN A 217     -10.681 -51.472  -9.948  1.00  3.46           H  
ATOM   3514 2HB  GLN A 217      -9.782 -50.574  -8.736  1.00  3.46           H  
ATOM   3515 1HG  GLN A 217      -9.081 -48.963 -10.378  1.00  3.46           H  
ATOM   3516 2HG  GLN A 217      -9.844 -49.874 -11.700  1.00  3.46           H  
ATOM   3517 1HE2 GLN A 217     -11.878 -46.867 -10.632  1.00  3.46           H  
ATOM   3518 2HE2 GLN A 217     -10.223 -47.112 -11.081  1.00  3.46           H  
ATOM   3519  N   ALA A 218      -7.042 -50.536  -8.602  1.00  4.26           N  
ATOM   3520  CA  ALA A 218      -5.886 -49.791  -8.113  1.00  4.26           C  
ATOM   3521  C   ALA A 218      -5.409 -48.649  -9.011  1.00  4.26           C  
ATOM   3522  O   ALA A 218      -4.217 -48.329  -9.012  1.00  4.26           O  
ATOM   3523  CB  ALA A 218      -4.737 -50.743  -7.880  1.00  4.26           C  
ATOM   3524  H   ALA A 218      -7.684 -50.860  -7.891  1.00  4.26           H  
ATOM   3525  HA  ALA A 218      -6.170 -49.357  -7.155  1.00  4.26           H  
ATOM   3526 1HB  ALA A 218      -3.897 -50.202  -7.455  1.00  4.26           H  
ATOM   3527 2HB  ALA A 218      -5.053 -51.525  -7.191  1.00  4.26           H  
ATOM   3528 3HB  ALA A 218      -4.444 -51.192  -8.829  1.00  4.26           H  
ATOM   3529  N   VAL A 219      -6.299 -47.953  -9.706  1.00  5.07           N  
ATOM   3530  CA  VAL A 219      -5.814 -46.887 -10.571  1.00  5.07           C  
ATOM   3531  C   VAL A 219      -5.632 -45.584  -9.838  1.00  5.07           C  
ATOM   3532  O   VAL A 219      -6.348 -44.622 -10.111  1.00  5.07           O  
ATOM   3533  CB  VAL A 219      -6.768 -46.615 -11.745  1.00  5.07           C  
ATOM   3534  CG1 VAL A 219      -6.151 -45.563 -12.656  1.00  5.07           C  
ATOM   3535  CG2 VAL A 219      -7.018 -47.886 -12.519  1.00  5.07           C  
ATOM   3536  H   VAL A 219      -7.273 -48.208  -9.671  1.00  5.07           H  
ATOM   3537  HA  VAL A 219      -4.851 -47.196 -10.977  1.00  5.07           H  
ATOM   3538  HB  VAL A 219      -7.707 -46.223 -11.363  1.00  5.07           H  
ATOM   3539 1HG1 VAL A 219      -6.826 -45.357 -13.485  1.00  5.07           H  
ATOM   3540 2HG1 VAL A 219      -5.980 -44.649 -12.092  1.00  5.07           H  
ATOM   3541 3HG1 VAL A 219      -5.205 -45.935 -13.042  1.00  5.07           H  
ATOM   3542 1HG2 VAL A 219      -7.693 -47.685 -13.352  1.00  5.07           H  
ATOM   3543 2HG2 VAL A 219      -6.075 -48.271 -12.902  1.00  5.07           H  
ATOM   3544 3HG2 VAL A 219      -7.458 -48.615 -11.880  1.00  5.07           H  
ATOM   3545  N   ARG A 220      -4.574 -45.551  -9.015  1.00  5.66           N  
ATOM   3546  CA  ARG A 220      -4.170 -44.423  -8.173  1.00  5.66           C  
ATOM   3547  C   ARG A 220      -5.423 -43.597  -7.756  1.00  5.66           C  
ATOM   3548  O   ARG A 220      -6.498 -44.170  -7.638  1.00  5.66           O  
ATOM   3549  CB  ARG A 220      -3.128 -43.633  -8.981  1.00  5.66           C  
ATOM   3550  CG  ARG A 220      -3.672 -42.908 -10.252  1.00  5.66           C  
ATOM   3551  CD  ARG A 220      -2.632 -42.203 -11.017  1.00  5.66           C  
ATOM   3552  NE  ARG A 220      -3.220 -41.467 -12.138  1.00  5.66           N  
ATOM   3553  CZ  ARG A 220      -3.517 -42.001 -13.346  1.00  5.66           C  
ATOM   3554  NH1 ARG A 220      -3.276 -43.270 -13.588  1.00  5.66           N  
ATOM   3555  NH2 ARG A 220      -4.055 -41.245 -14.290  1.00  5.66           N  
ATOM   3556  H   ARG A 220      -4.068 -46.434  -8.944  1.00  5.66           H  
ATOM   3557  HA  ARG A 220      -3.695 -44.815  -7.271  1.00  5.66           H  
ATOM   3558 1HB  ARG A 220      -2.504 -43.006  -8.376  1.00  5.66           H  
ATOM   3559 2HB  ARG A 220      -2.446 -44.374  -9.392  1.00  5.66           H  
ATOM   3560 1HG  ARG A 220      -4.076 -43.639 -10.934  1.00  5.66           H  
ATOM   3561 2HG  ARG A 220      -4.451 -42.201  -9.995  1.00  5.66           H  
ATOM   3562 1HD  ARG A 220      -2.124 -41.491 -10.367  1.00  5.66           H  
ATOM   3563 2HD  ARG A 220      -1.913 -42.917 -11.413  1.00  5.66           H  
ATOM   3564  HE  ARG A 220      -3.424 -40.486 -11.997  1.00  5.66           H  
ATOM   3565 1HH1 ARG A 220      -2.867 -43.848 -12.870  1.00  5.66           H  
ATOM   3566 2HH1 ARG A 220      -3.502 -43.664 -14.491  1.00  5.66           H  
ATOM   3567 1HH2 ARG A 220      -4.243 -40.268 -14.111  1.00  5.66           H  
ATOM   3568 2HH2 ARG A 220      -4.278 -41.644 -15.191  1.00  5.66           H  
ATOM   3569  N   PRO A 221      -5.327 -42.300  -7.420  1.00  5.85           N  
ATOM   3570  CA  PRO A 221      -4.226 -41.407  -7.054  1.00  5.85           C  
ATOM   3571  C   PRO A 221      -3.406 -41.784  -5.808  1.00  5.85           C  
ATOM   3572  O   PRO A 221      -2.176 -41.748  -5.832  1.00  5.85           O  
ATOM   3573  CB  PRO A 221      -4.954 -40.080  -6.804  1.00  5.85           C  
ATOM   3574  CG  PRO A 221      -6.184 -40.169  -7.648  1.00  5.85           C  
ATOM   3575  CD  PRO A 221      -6.605 -41.603  -7.508  1.00  5.85           C  
ATOM   3576  HA  PRO A 221      -3.572 -41.227  -7.906  1.00  5.85           H  
ATOM   3577 1HB  PRO A 221      -5.143 -39.927  -5.748  1.00  5.85           H  
ATOM   3578 2HB  PRO A 221      -4.309 -39.246  -7.105  1.00  5.85           H  
ATOM   3579 1HG  PRO A 221      -6.943 -39.464  -7.284  1.00  5.85           H  
ATOM   3580 2HG  PRO A 221      -5.961 -39.903  -8.690  1.00  5.85           H  
ATOM   3581 1HD  PRO A 221      -7.179 -41.776  -6.589  1.00  5.85           H  
ATOM   3582 2HD  PRO A 221      -7.150 -41.945  -8.400  1.00  5.85           H  
ATOM   3583  N   ALA A 222      -4.116 -41.953  -4.682  1.00  5.59           N  
ATOM   3584  CA  ALA A 222      -3.507 -41.991  -3.351  1.00  5.59           C  
ATOM   3585  C   ALA A 222      -4.280 -42.575  -2.105  1.00  5.59           C  
ATOM   3586  O   ALA A 222      -3.576 -42.988  -1.180  1.00  5.59           O  
ATOM   3587  CB  ALA A 222      -3.111 -40.568  -2.993  1.00  5.59           C  
ATOM   3588  H   ALA A 222      -5.105 -42.108  -4.763  1.00  5.59           H  
ATOM   3589  HA  ALA A 222      -2.601 -42.588  -3.450  1.00  5.59           H  
ATOM   3590 1HB  ALA A 222      -2.561 -40.567  -2.053  1.00  5.59           H  
ATOM   3591 2HB  ALA A 222      -2.486 -40.153  -3.778  1.00  5.59           H  
ATOM   3592 3HB  ALA A 222      -4.006 -39.956  -2.886  1.00  5.59           H  
ATOM   3593  N   ASP A 223      -5.652 -42.647  -1.956  1.00  4.98           N  
ATOM   3594  CA  ASP A 223      -6.819 -42.493  -2.838  1.00  4.98           C  
ATOM   3595  C   ASP A 223      -6.701 -43.755  -3.654  1.00  4.98           C  
ATOM   3596  O   ASP A 223      -6.029 -43.784  -4.667  1.00  4.98           O  
ATOM   3597  CB  ASP A 223      -6.966 -41.157  -3.578  1.00  4.98           C  
ATOM   3598  CG  ASP A 223      -6.986 -39.931  -2.645  1.00  4.98           C  
ATOM   3599  OD1 ASP A 223      -7.558 -39.992  -1.583  1.00  4.98           O  
ATOM   3600  OD2 ASP A 223      -6.398 -38.949  -3.021  1.00  4.98           O  
ATOM   3601  H   ASP A 223      -5.939 -42.941  -1.037  1.00  4.98           H  
ATOM   3602  HA  ASP A 223      -7.731 -42.587  -2.238  1.00  4.98           H  
ATOM   3603 1HB  ASP A 223      -6.303 -41.000  -4.303  1.00  4.98           H  
ATOM   3604 2HB  ASP A 223      -7.935 -41.172  -4.075  1.00  4.98           H  
ATOM   3605  N   PHE A 224      -7.161 -44.823  -2.997  1.00  4.25           N  
ATOM   3606  CA  PHE A 224      -6.971 -46.270  -3.181  1.00  4.25           C  
ATOM   3607  C   PHE A 224      -5.813 -46.833  -2.344  1.00  4.25           C  
ATOM   3608  O   PHE A 224      -5.960 -47.904  -1.765  1.00  4.25           O  
ATOM   3609  CB  PHE A 224      -6.725 -46.715  -4.643  1.00  4.25           C  
ATOM   3610  CG  PHE A 224      -7.913 -46.732  -5.544  1.00  4.25           C  
ATOM   3611  CD1 PHE A 224      -9.192 -46.775  -5.048  1.00  4.25           C  
ATOM   3612  CD2 PHE A 224      -7.739 -46.749  -6.905  1.00  4.25           C  
ATOM   3613  CE1 PHE A 224     -10.265 -46.824  -5.901  1.00  4.25           C  
ATOM   3614  CE2 PHE A 224      -8.811 -46.798  -7.767  1.00  4.25           C  
ATOM   3615  CZ  PHE A 224     -10.080 -46.837  -7.260  1.00  4.25           C  
ATOM   3616  H   PHE A 224      -7.753 -44.592  -2.207  1.00  4.25           H  
ATOM   3617  HA  PHE A 224      -7.889 -46.757  -2.861  1.00  4.25           H  
ATOM   3618 1HB  PHE A 224      -5.966 -46.097  -5.109  1.00  4.25           H  
ATOM   3619 2HB  PHE A 224      -6.315 -47.713  -4.638  1.00  4.25           H  
ATOM   3620  HD1 PHE A 224      -9.353 -46.772  -3.970  1.00  4.25           H  
ATOM   3621  HD2 PHE A 224      -6.727 -46.713  -7.294  1.00  4.25           H  
ATOM   3622  HE1 PHE A 224     -11.253 -46.847  -5.500  1.00  4.25           H  
ATOM   3623  HE2 PHE A 224      -8.652 -46.799  -8.841  1.00  4.25           H  
ATOM   3624  HZ  PHE A 224     -10.938 -46.873  -7.926  1.00  4.25           H  
ATOM   3625  N   LEU A 225      -4.727 -46.107  -2.109  1.00  3.57           N  
ATOM   3626  CA  LEU A 225      -3.764 -46.718  -1.189  1.00  3.57           C  
ATOM   3627  C   LEU A 225      -4.172 -46.493   0.257  1.00  3.57           C  
ATOM   3628  O   LEU A 225      -4.359 -47.455   1.006  1.00  3.57           O  
ATOM   3629  CB  LEU A 225      -2.340 -46.227  -1.393  1.00  3.57           C  
ATOM   3630  CG  LEU A 225      -1.331 -46.877  -0.440  1.00  3.57           C  
ATOM   3631  CD1 LEU A 225      -1.332 -48.397  -0.684  1.00  3.57           C  
ATOM   3632  CD2 LEU A 225       0.043 -46.284  -0.675  1.00  3.57           C  
ATOM   3633  H   LEU A 225      -4.567 -45.213  -2.554  1.00  3.57           H  
ATOM   3634  HA  LEU A 225      -3.754 -47.792  -1.368  1.00  3.57           H  
ATOM   3635 1HB  LEU A 225      -2.034 -46.442  -2.413  1.00  3.57           H  
ATOM   3636 2HB  LEU A 225      -2.307 -45.154  -1.238  1.00  3.57           H  
ATOM   3637  HG  LEU A 225      -1.630 -46.694   0.592  1.00  3.57           H  
ATOM   3638 1HD1 LEU A 225      -0.625 -48.880  -0.021  1.00  3.57           H  
ATOM   3639 2HD1 LEU A 225      -2.331 -48.798  -0.498  1.00  3.57           H  
ATOM   3640 3HD1 LEU A 225      -1.047 -48.597  -1.713  1.00  3.57           H  
ATOM   3641 1HD2 LEU A 225       0.762 -46.748   0.005  1.00  3.57           H  
ATOM   3642 2HD2 LEU A 225       0.346 -46.468  -1.705  1.00  3.57           H  
ATOM   3643 3HD2 LEU A 225       0.008 -45.210  -0.491  1.00  3.57           H  
ATOM   3644  N   ASN A 226      -4.343 -45.234   0.669  1.00  3.02           N  
ATOM   3645  CA  ASN A 226      -4.790 -45.018   2.043  1.00  3.02           C  
ATOM   3646  C   ASN A 226      -6.073 -45.814   2.362  1.00  3.02           C  
ATOM   3647  O   ASN A 226      -6.191 -46.400   3.433  1.00  3.02           O  
ATOM   3648  CB  ASN A 226      -4.948 -43.538   2.316  1.00  3.02           C  
ATOM   3649  CG  ASN A 226      -5.916 -42.860   1.429  1.00  3.02           C  
ATOM   3650  OD1 ASN A 226      -6.516 -43.473   0.535  1.00  3.02           O  
ATOM   3651  ND2 ASN A 226      -6.088 -41.579   1.642  1.00  3.02           N  
ATOM   3652  H   ASN A 226      -4.147 -44.447   0.049  1.00  3.02           H  
ATOM   3653  HA  ASN A 226      -4.013 -45.389   2.709  1.00  3.02           H  
ATOM   3654 1HB  ASN A 226      -5.235 -43.390   3.347  1.00  3.02           H  
ATOM   3655 2HB  ASN A 226      -3.982 -43.054   2.185  1.00  3.02           H  
ATOM   3656 1HD2 ASN A 226      -6.724 -41.051   1.070  1.00  3.02           H  
ATOM   3657 2HD2 ASN A 226      -5.579 -41.123   2.375  1.00  3.02           H  
ATOM   3658  N   GLU A 227      -6.984 -45.902   1.381  1.00  2.62           N  
ATOM   3659  CA  GLU A 227      -8.251 -46.634   1.504  1.00  2.62           C  
ATOM   3660  C   GLU A 227      -8.019 -48.120   1.714  1.00  2.62           C  
ATOM   3661  O   GLU A 227      -8.672 -48.745   2.551  1.00  2.62           O  
ATOM   3662  CB  GLU A 227      -9.101 -46.447   0.250  1.00  2.62           C  
ATOM   3663  CG  GLU A 227      -9.675 -45.054   0.043  1.00  2.62           C  
ATOM   3664  CD  GLU A 227     -10.384 -44.938  -1.265  1.00  2.62           C  
ATOM   3665  OE1 GLU A 227     -10.348 -45.879  -2.008  1.00  2.62           O  
ATOM   3666  OE2 GLU A 227     -10.927 -43.907  -1.542  1.00  2.62           O  
ATOM   3667  H   GLU A 227      -6.786 -45.356   0.558  1.00  2.62           H  
ATOM   3668  HA  GLU A 227      -8.794 -46.247   2.358  1.00  2.62           H  
ATOM   3669 1HB  GLU A 227      -8.490 -46.665  -0.607  1.00  2.62           H  
ATOM   3670 2HB  GLU A 227      -9.926 -47.159   0.256  1.00  2.62           H  
ATOM   3671 1HG  GLU A 227     -10.369 -44.819   0.849  1.00  2.62           H  
ATOM   3672 2HG  GLU A 227      -8.870 -44.328   0.074  1.00  2.62           H  
ATOM   3673  N   TYR A 228      -7.053 -48.685   0.988  1.00  2.34           N  
ATOM   3674  CA  TYR A 228      -6.694 -50.086   1.130  1.00  2.34           C  
ATOM   3675  C   TYR A 228      -6.290 -50.310   2.572  1.00  2.34           C  
ATOM   3676  O   TYR A 228      -6.758 -51.239   3.236  1.00  2.34           O  
ATOM   3677  CB  TYR A 228      -5.568 -50.408   0.144  1.00  2.34           C  
ATOM   3678  CG  TYR A 228      -5.018 -51.793   0.117  1.00  2.34           C  
ATOM   3679  CD1 TYR A 228      -5.709 -52.807  -0.539  1.00  2.34           C  
ATOM   3680  CD2 TYR A 228      -3.786 -52.045   0.696  1.00  2.34           C  
ATOM   3681  CE1 TYR A 228      -5.166 -54.075  -0.608  1.00  2.34           C  
ATOM   3682  CE2 TYR A 228      -3.241 -53.311   0.631  1.00  2.34           C  
ATOM   3683  CZ  TYR A 228      -3.927 -54.327  -0.020  1.00  2.34           C  
ATOM   3684  OH  TYR A 228      -3.376 -55.590  -0.095  1.00  2.34           O  
ATOM   3685  H   TYR A 228      -6.553 -48.143   0.282  1.00  2.34           H  
ATOM   3686  HA  TYR A 228      -7.562 -50.707   0.919  1.00  2.34           H  
ATOM   3687 1HB  TYR A 228      -5.908 -50.179  -0.848  1.00  2.34           H  
ATOM   3688 2HB  TYR A 228      -4.740 -49.747   0.338  1.00  2.34           H  
ATOM   3689  HD1 TYR A 228      -6.674 -52.602  -1.002  1.00  2.34           H  
ATOM   3690  HD2 TYR A 228      -3.247 -51.239   1.195  1.00  2.34           H  
ATOM   3691  HE1 TYR A 228      -5.702 -54.870  -1.123  1.00  2.34           H  
ATOM   3692  HE2 TYR A 228      -2.269 -53.509   1.084  1.00  2.34           H  
ATOM   3693  HH  TYR A 228      -2.517 -55.592   0.336  1.00  2.34           H  
ATOM   3694  N   TYR A 229      -5.413 -49.434   3.054  1.00  2.17           N  
ATOM   3695  CA  TYR A 229      -4.931 -49.493   4.419  1.00  2.17           C  
ATOM   3696  C   TYR A 229      -6.052 -49.288   5.458  1.00  2.17           C  
ATOM   3697  O   TYR A 229      -6.090 -49.991   6.473  1.00  2.17           O  
ATOM   3698  CB  TYR A 229      -3.790 -48.489   4.581  1.00  2.17           C  
ATOM   3699  CG  TYR A 229      -2.499 -48.968   3.912  1.00  2.17           C  
ATOM   3700  CD1 TYR A 229      -2.230 -50.328   3.867  1.00  2.17           C  
ATOM   3701  CD2 TYR A 229      -1.593 -48.070   3.353  1.00  2.17           C  
ATOM   3702  CE1 TYR A 229      -1.076 -50.795   3.280  1.00  2.17           C  
ATOM   3703  CE2 TYR A 229      -0.422 -48.542   2.770  1.00  2.17           C  
ATOM   3704  CZ  TYR A 229      -0.168 -49.908   2.732  1.00  2.17           C  
ATOM   3705  OH  TYR A 229       0.987 -50.413   2.152  1.00  2.17           O  
ATOM   3706  H   TYR A 229      -5.080 -48.691   2.435  1.00  2.17           H  
ATOM   3707  HA  TYR A 229      -4.520 -50.485   4.581  1.00  2.17           H  
ATOM   3708 1HB  TYR A 229      -4.074 -47.549   4.129  1.00  2.17           H  
ATOM   3709 2HB  TYR A 229      -3.594 -48.312   5.637  1.00  2.17           H  
ATOM   3710  HD1 TYR A 229      -2.935 -51.033   4.301  1.00  2.17           H  
ATOM   3711  HD2 TYR A 229      -1.796 -47.007   3.373  1.00  2.17           H  
ATOM   3712  HE1 TYR A 229      -0.877 -51.865   3.251  1.00  2.17           H  
ATOM   3713  HE2 TYR A 229       0.296 -47.844   2.333  1.00  2.17           H  
ATOM   3714  HH  TYR A 229       1.684 -49.720   2.084  1.00  2.17           H  
ATOM   3715  N   TYR A 230      -6.984 -48.361   5.207  1.00  2.07           N  
ATOM   3716  CA  TYR A 230      -8.081 -48.126   6.148  1.00  2.07           C  
ATOM   3717  C   TYR A 230      -8.949 -49.382   6.244  1.00  2.07           C  
ATOM   3718  O   TYR A 230      -9.345 -49.802   7.345  1.00  2.07           O  
ATOM   3719  CB  TYR A 230      -8.935 -46.943   5.694  1.00  2.07           C  
ATOM   3720  CG  TYR A 230      -8.205 -45.606   5.711  1.00  2.07           C  
ATOM   3721  CD1 TYR A 230      -8.536 -44.632   4.784  1.00  2.07           C  
ATOM   3722  CD2 TYR A 230      -7.197 -45.367   6.627  1.00  2.07           C  
ATOM   3723  CE1 TYR A 230      -7.862 -43.440   4.769  1.00  2.07           C  
ATOM   3724  CE2 TYR A 230      -6.528 -44.161   6.627  1.00  2.07           C  
ATOM   3725  CZ  TYR A 230      -6.852 -43.201   5.697  1.00  2.07           C  
ATOM   3726  OH  TYR A 230      -6.180 -41.997   5.670  1.00  2.07           O  
ATOM   3727  H   TYR A 230      -6.904 -47.789   4.371  1.00  2.07           H  
ATOM   3728  HA  TYR A 230      -7.664 -47.920   7.133  1.00  2.07           H  
ATOM   3729 1HB  TYR A 230      -9.286 -47.124   4.683  1.00  2.07           H  
ATOM   3730 2HB  TYR A 230      -9.804 -46.863   6.337  1.00  2.07           H  
ATOM   3731  HD1 TYR A 230      -9.326 -44.816   4.060  1.00  2.07           H  
ATOM   3732  HD2 TYR A 230      -6.932 -46.132   7.345  1.00  2.07           H  
ATOM   3733  HE1 TYR A 230      -8.122 -42.681   4.031  1.00  2.07           H  
ATOM   3734  HE2 TYR A 230      -5.738 -43.976   7.355  1.00  2.07           H  
ATOM   3735  HH  TYR A 230      -5.670 -41.887   6.481  1.00  2.07           H  
ATOM   3736  N   LEU A 231      -9.205 -50.017   5.090  1.00  2.02           N  
ATOM   3737  CA  LEU A 231      -9.970 -51.252   5.081  1.00  2.02           C  
ATOM   3738  C   LEU A 231      -9.220 -52.320   5.837  1.00  2.02           C  
ATOM   3739  O   LEU A 231      -9.809 -53.006   6.666  1.00  2.02           O  
ATOM   3740  CB  LEU A 231     -10.237 -51.737   3.646  1.00  2.02           C  
ATOM   3741  CG  LEU A 231     -11.271 -50.969   2.814  1.00  2.02           C  
ATOM   3742  CD1 LEU A 231     -11.214 -51.423   1.339  1.00  2.02           C  
ATOM   3743  CD2 LEU A 231     -12.635 -51.291   3.388  1.00  2.02           C  
ATOM   3744  H   LEU A 231      -8.870 -49.628   4.207  1.00  2.02           H  
ATOM   3745  HA  LEU A 231     -10.922 -51.078   5.578  1.00  2.02           H  
ATOM   3746 1HB  LEU A 231      -9.297 -51.699   3.099  1.00  2.02           H  
ATOM   3747 2HB  LEU A 231     -10.558 -52.776   3.687  1.00  2.02           H  
ATOM   3748  HG  LEU A 231     -11.074 -49.894   2.859  1.00  2.02           H  
ATOM   3749 1HD1 LEU A 231     -11.965 -50.889   0.758  1.00  2.02           H  
ATOM   3750 2HD1 LEU A 231     -10.224 -51.211   0.931  1.00  2.02           H  
ATOM   3751 3HD1 LEU A 231     -11.410 -52.488   1.290  1.00  2.02           H  
ATOM   3752 1HD2 LEU A 231     -13.392 -50.788   2.828  1.00  2.02           H  
ATOM   3753 2HD2 LEU A 231     -12.804 -52.372   3.331  1.00  2.02           H  
ATOM   3754 3HD2 LEU A 231     -12.673 -50.971   4.429  1.00  2.02           H  
ATOM   3755  N   ASN A 232      -7.908 -52.414   5.633  1.00  2.01           N  
ATOM   3756  CA  ASN A 232      -7.133 -53.433   6.318  1.00  2.01           C  
ATOM   3757  C   ASN A 232      -7.187 -53.291   7.824  1.00  2.01           C  
ATOM   3758  O   ASN A 232      -7.293 -54.289   8.542  1.00  2.01           O  
ATOM   3759  CB  ASN A 232      -5.690 -53.398   5.863  1.00  2.01           C  
ATOM   3760  CG  ASN A 232      -5.502 -53.970   4.536  1.00  2.01           C  
ATOM   3761  OD1 ASN A 232      -6.346 -54.741   4.085  1.00  2.01           O  
ATOM   3762  ND2 ASN A 232      -4.420 -53.640   3.894  1.00  2.01           N  
ATOM   3763  H   ASN A 232      -7.454 -51.811   4.947  1.00  2.01           H  
ATOM   3764  HA  ASN A 232      -7.553 -54.404   6.069  1.00  2.01           H  
ATOM   3765 1HB  ASN A 232      -5.335 -52.375   5.861  1.00  2.01           H  
ATOM   3766 2HB  ASN A 232      -5.090 -53.949   6.564  1.00  2.01           H  
ATOM   3767 1HD2 ASN A 232      -4.242 -54.020   2.986  1.00  2.01           H  
ATOM   3768 2HD2 ASN A 232      -3.765 -53.015   4.309  1.00  2.01           H  
ATOM   3769  N   GLN A 233      -7.167 -52.059   8.329  1.00  2.01           N  
ATOM   3770  CA  GLN A 233      -7.214 -51.920   9.774  1.00  2.01           C  
ATOM   3771  C   GLN A 233      -8.585 -52.341  10.299  1.00  2.01           C  
ATOM   3772  O   GLN A 233      -8.685 -53.015  11.332  1.00  2.01           O  
ATOM   3773  CB  GLN A 233      -6.892 -50.491  10.199  1.00  2.01           C  
ATOM   3774  CG  GLN A 233      -6.685 -50.327  11.718  1.00  2.01           C  
ATOM   3775  CD  GLN A 233      -5.473 -51.169  12.205  1.00  2.01           C  
ATOM   3776  OE1 GLN A 233      -4.665 -51.599  11.379  1.00  2.01           O  
ATOM   3777  NE2 GLN A 233      -5.324 -51.383  13.519  1.00  2.01           N  
ATOM   3778  H   GLN A 233      -7.070 -51.248   7.713  1.00  2.01           H  
ATOM   3779  HA  GLN A 233      -6.468 -52.582  10.208  1.00  2.01           H  
ATOM   3780 1HB  GLN A 233      -5.984 -50.157   9.690  1.00  2.01           H  
ATOM   3781 2HB  GLN A 233      -7.702 -49.830   9.885  1.00  2.01           H  
ATOM   3782 1HG  GLN A 233      -6.488 -49.277  11.941  1.00  2.01           H  
ATOM   3783 2HG  GLN A 233      -7.580 -50.667  12.242  1.00  2.01           H  
ATOM   3784 1HE2 GLN A 233      -4.488 -51.908  13.849  1.00  2.01           H  
ATOM   3785 2HE2 GLN A 233      -5.982 -51.010  14.172  1.00  2.01           H  
ATOM   3786  N   THR A 234      -9.646 -52.001   9.560  1.00  2.02           N  
ATOM   3787  CA  THR A 234     -10.990 -52.362   9.991  1.00  2.02           C  
ATOM   3788  C   THR A 234     -11.143 -53.880   9.983  1.00  2.02           C  
ATOM   3789  O   THR A 234     -11.659 -54.471  10.937  1.00  2.02           O  
ATOM   3790  CB  THR A 234     -12.067 -51.741   9.086  1.00  2.02           C  
ATOM   3791  OG1 THR A 234     -11.959 -50.308   9.109  1.00  2.02           O  
ATOM   3792  CG2 THR A 234     -13.448 -52.147   9.605  1.00  2.02           C  
ATOM   3793  H   THR A 234      -9.521 -51.449   8.706  1.00  2.02           H  
ATOM   3794  HA  THR A 234     -11.138 -52.008  11.010  1.00  2.02           H  
ATOM   3795  HB  THR A 234     -11.936 -52.096   8.061  1.00  2.02           H  
ATOM   3796  HG1 THR A 234     -11.098 -50.051   8.724  1.00  2.02           H  
ATOM   3797 1HG2 THR A 234     -14.216 -51.712   8.968  1.00  2.02           H  
ATOM   3798 2HG2 THR A 234     -13.531 -53.232   9.594  1.00  2.02           H  
ATOM   3799 3HG2 THR A 234     -13.576 -51.788  10.626  1.00  2.02           H  
ATOM   3800  N   ILE A 235     -10.649 -54.506   8.915  1.00  2.03           N  
ATOM   3801  CA  ILE A 235     -10.724 -55.944   8.728  1.00  2.03           C  
ATOM   3802  C   ILE A 235      -9.983 -56.663   9.843  1.00  2.03           C  
ATOM   3803  O   ILE A 235     -10.544 -57.572  10.455  1.00  2.03           O  
ATOM   3804  CB  ILE A 235     -10.142 -56.307   7.345  1.00  2.03           C  
ATOM   3805  CG1 ILE A 235     -11.091 -55.769   6.229  1.00  2.03           C  
ATOM   3806  CG2 ILE A 235      -9.959 -57.786   7.178  1.00  2.03           C  
ATOM   3807  CD1 ILE A 235     -10.482 -55.768   4.823  1.00  2.03           C  
ATOM   3808  H   ILE A 235     -10.224 -53.945   8.181  1.00  2.03           H  
ATOM   3809  HA  ILE A 235     -11.770 -56.244   8.755  1.00  2.03           H  
ATOM   3810  HB  ILE A 235      -9.181 -55.812   7.234  1.00  2.03           H  
ATOM   3811 1HG1 ILE A 235     -11.979 -56.399   6.207  1.00  2.03           H  
ATOM   3812 2HG1 ILE A 235     -11.399 -54.763   6.482  1.00  2.03           H  
ATOM   3813 1HG2 ILE A 235      -9.541 -57.986   6.197  1.00  2.03           H  
ATOM   3814 2HG2 ILE A 235      -9.285 -58.164   7.946  1.00  2.03           H  
ATOM   3815 3HG2 ILE A 235     -10.917 -58.262   7.260  1.00  2.03           H  
ATOM   3816 1HD1 ILE A 235     -11.208 -55.387   4.111  1.00  2.03           H  
ATOM   3817 2HD1 ILE A 235      -9.601 -55.130   4.809  1.00  2.03           H  
ATOM   3818 3HD1 ILE A 235     -10.203 -56.776   4.549  1.00  2.03           H  
ATOM   3819  N   ARG A 236      -8.760 -56.222  10.164  1.00  2.05           N  
ATOM   3820  CA  ARG A 236      -8.006 -56.828  11.259  1.00  2.05           C  
ATOM   3821  C   ARG A 236      -8.708 -56.691  12.603  1.00  2.05           C  
ATOM   3822  O   ARG A 236      -8.728 -57.641  13.388  1.00  2.05           O  
ATOM   3823  CB  ARG A 236      -6.607 -56.225  11.362  1.00  2.05           C  
ATOM   3824  CG  ARG A 236      -5.610 -56.695  10.298  1.00  2.05           C  
ATOM   3825  CD  ARG A 236      -4.229 -56.263  10.637  1.00  2.05           C  
ATOM   3826  NE  ARG A 236      -4.042 -54.844  10.433  1.00  2.05           N  
ATOM   3827  CZ  ARG A 236      -3.601 -54.307   9.281  1.00  2.05           C  
ATOM   3828  NH1 ARG A 236      -3.255 -55.090   8.279  1.00  2.05           N  
ATOM   3829  NH2 ARG A 236      -3.509 -53.000   9.165  1.00  2.05           N  
ATOM   3830  H   ARG A 236      -8.335 -55.464   9.629  1.00  2.05           H  
ATOM   3831  HA  ARG A 236      -7.895 -57.890  11.039  1.00  2.05           H  
ATOM   3832 1HB  ARG A 236      -6.684 -55.135  11.283  1.00  2.05           H  
ATOM   3833 2HB  ARG A 236      -6.184 -56.452  12.341  1.00  2.05           H  
ATOM   3834 1HG  ARG A 236      -5.626 -57.785  10.238  1.00  2.05           H  
ATOM   3835 2HG  ARG A 236      -5.880 -56.272   9.331  1.00  2.05           H  
ATOM   3836 1HD  ARG A 236      -4.042 -56.481  11.677  1.00  2.05           H  
ATOM   3837 2HD  ARG A 236      -3.518 -56.787  10.023  1.00  2.05           H  
ATOM   3838  HE  ARG A 236      -4.293 -54.204  11.185  1.00  2.05           H  
ATOM   3839 1HH1 ARG A 236      -3.324 -56.097   8.375  1.00  2.05           H  
ATOM   3840 2HH1 ARG A 236      -2.910 -54.687   7.423  1.00  2.05           H  
ATOM   3841 1HH2 ARG A 236      -3.784 -52.404   9.963  1.00  2.05           H  
ATOM   3842 2HH2 ARG A 236      -3.176 -52.579   8.311  1.00  2.05           H  
ATOM   3843  N   GLN A 237      -9.327 -55.547  12.882  1.00  2.05           N  
ATOM   3844  CA  GLN A 237     -10.000 -55.453  14.166  1.00  2.05           C  
ATOM   3845  C   GLN A 237     -11.214 -56.372  14.212  1.00  2.05           C  
ATOM   3846  O   GLN A 237     -11.449 -57.043  15.220  1.00  2.05           O  
ATOM   3847  CB  GLN A 237     -10.371 -54.012  14.476  1.00  2.05           C  
ATOM   3848  CG  GLN A 237      -9.156 -53.136  14.766  1.00  2.05           C  
ATOM   3849  CD  GLN A 237      -8.385 -53.634  15.991  1.00  2.05           C  
ATOM   3850  OE1 GLN A 237      -8.967 -53.895  17.045  1.00  2.05           O  
ATOM   3851  NE2 GLN A 237      -7.069 -53.770  15.859  1.00  2.05           N  
ATOM   3852  H   GLN A 237      -9.300 -54.753  12.239  1.00  2.05           H  
ATOM   3853  HA  GLN A 237      -9.307 -55.784  14.937  1.00  2.05           H  
ATOM   3854 1HB  GLN A 237     -10.907 -53.584  13.624  1.00  2.05           H  
ATOM   3855 2HB  GLN A 237     -11.036 -53.990  15.332  1.00  2.05           H  
ATOM   3856 1HG  GLN A 237      -8.490 -53.167  13.903  1.00  2.05           H  
ATOM   3857 2HG  GLN A 237      -9.486 -52.118  14.946  1.00  2.05           H  
ATOM   3858 1HE2 GLN A 237      -6.516 -54.098  16.634  1.00  2.05           H  
ATOM   3859 2HE2 GLN A 237      -6.625 -53.556  14.989  1.00  2.05           H  
ATOM   3860  N   LEU A 238     -11.941 -56.487  13.105  1.00  2.06           N  
ATOM   3861  CA  LEU A 238     -13.080 -57.385  13.116  1.00  2.06           C  
ATOM   3862  C   LEU A 238     -12.598 -58.820  13.266  1.00  2.06           C  
ATOM   3863  O   LEU A 238     -13.203 -59.609  13.997  1.00  2.06           O  
ATOM   3864  CB  LEU A 238     -13.873 -57.244  11.836  1.00  2.06           C  
ATOM   3865  CG  LEU A 238     -14.591 -55.934  11.642  1.00  2.06           C  
ATOM   3866  CD1 LEU A 238     -15.144 -55.919  10.262  1.00  2.06           C  
ATOM   3867  CD2 LEU A 238     -15.669 -55.777  12.671  1.00  2.06           C  
ATOM   3868  H   LEU A 238     -11.729 -55.925  12.278  1.00  2.06           H  
ATOM   3869  HA  LEU A 238     -13.715 -57.136  13.964  1.00  2.06           H  
ATOM   3870 1HB  LEU A 238     -13.186 -57.362  10.998  1.00  2.06           H  
ATOM   3871 2HB  LEU A 238     -14.610 -58.044  11.790  1.00  2.06           H  
ATOM   3872  HG  LEU A 238     -13.887 -55.116  11.740  1.00  2.06           H  
ATOM   3873 1HD1 LEU A 238     -15.645 -54.974  10.083  1.00  2.06           H  
ATOM   3874 2HD1 LEU A 238     -14.317 -56.037   9.567  1.00  2.06           H  
ATOM   3875 3HD1 LEU A 238     -15.848 -56.739  10.138  1.00  2.06           H  
ATOM   3876 1HD2 LEU A 238     -16.184 -54.826  12.525  1.00  2.06           H  
ATOM   3877 2HD2 LEU A 238     -16.378 -56.593  12.572  1.00  2.06           H  
ATOM   3878 3HD2 LEU A 238     -15.222 -55.796  13.661  1.00  2.06           H  
ATOM   3879  N   GLU A 239     -11.484 -59.155  12.598  1.00  2.08           N  
ATOM   3880  CA  GLU A 239     -10.935 -60.496  12.687  1.00  2.08           C  
ATOM   3881  C   GLU A 239     -10.573 -60.786  14.129  1.00  2.08           C  
ATOM   3882  O   GLU A 239     -10.770 -61.899  14.602  1.00  2.08           O  
ATOM   3883  CB  GLU A 239      -9.720 -60.680  11.784  1.00  2.08           C  
ATOM   3884  CG  GLU A 239      -9.212 -62.127  11.716  1.00  2.08           C  
ATOM   3885  CD  GLU A 239      -8.100 -62.375  10.702  1.00  2.08           C  
ATOM   3886  OE1 GLU A 239      -7.669 -61.451  10.057  1.00  2.08           O  
ATOM   3887  OE2 GLU A 239      -7.696 -63.507  10.573  1.00  2.08           O  
ATOM   3888  H   GLU A 239     -11.028 -58.471  11.996  1.00  2.08           H  
ATOM   3889  HA  GLU A 239     -11.695 -61.205  12.373  1.00  2.08           H  
ATOM   3890 1HB  GLU A 239      -9.940 -60.337  10.815  1.00  2.08           H  
ATOM   3891 2HB  GLU A 239      -8.932 -60.058  12.146  1.00  2.08           H  
ATOM   3892 1HG  GLU A 239      -8.835 -62.376  12.689  1.00  2.08           H  
ATOM   3893 2HG  GLU A 239     -10.054 -62.785  11.503  1.00  2.08           H  
ATOM   3894  N   ALA A 240     -10.026 -59.796  14.839  1.00  2.12           N  
ATOM   3895  CA  ALA A 240      -9.669 -59.983  16.239  1.00  2.12           C  
ATOM   3896  C   ALA A 240     -10.907 -60.319  17.070  1.00  2.12           C  
ATOM   3897  O   ALA A 240     -10.870 -61.177  17.958  1.00  2.12           O  
ATOM   3898  CB  ALA A 240      -9.003 -58.735  16.795  1.00  2.12           C  
ATOM   3899  H   ALA A 240      -9.838 -58.899  14.390  1.00  2.12           H  
ATOM   3900  HA  ALA A 240      -8.966 -60.814  16.300  1.00  2.12           H  
ATOM   3901 1HB  ALA A 240      -8.718 -58.905  17.832  1.00  2.12           H  
ATOM   3902 2HB  ALA A 240      -8.121 -58.501  16.214  1.00  2.12           H  
ATOM   3903 3HB  ALA A 240      -9.691 -57.900  16.744  1.00  2.12           H  
ATOM   3904  N   PHE A 241     -12.044 -59.683  16.751  1.00  2.18           N  
ATOM   3905  CA  PHE A 241     -13.263 -59.950  17.514  1.00  2.18           C  
ATOM   3906  C   PHE A 241     -13.641 -61.413  17.297  1.00  2.18           C  
ATOM   3907  O   PHE A 241     -14.008 -62.141  18.232  1.00  2.18           O  
ATOM   3908  CB  PHE A 241     -14.438 -59.094  17.028  1.00  2.18           C  
ATOM   3909  CG  PHE A 241     -14.246 -57.620  17.121  1.00  2.18           C  
ATOM   3910  CD1 PHE A 241     -13.147 -57.061  17.750  1.00  2.18           C  
ATOM   3911  CD2 PHE A 241     -15.185 -56.782  16.572  1.00  2.18           C  
ATOM   3912  CE1 PHE A 241     -12.993 -55.683  17.808  1.00  2.18           C  
ATOM   3913  CE2 PHE A 241     -15.038 -55.417  16.636  1.00  2.18           C  
ATOM   3914  CZ  PHE A 241     -13.944 -54.867  17.249  1.00  2.18           C  
ATOM   3915  H   PHE A 241     -12.035 -58.972  16.014  1.00  2.18           H  
ATOM   3916  HA  PHE A 241     -13.079 -59.772  18.573  1.00  2.18           H  
ATOM   3917 1HB  PHE A 241     -14.659 -59.339  15.994  1.00  2.18           H  
ATOM   3918 2HB  PHE A 241     -15.323 -59.352  17.611  1.00  2.18           H  
ATOM   3919  HD1 PHE A 241     -12.395 -57.713  18.189  1.00  2.18           H  
ATOM   3920  HD2 PHE A 241     -16.048 -57.222  16.080  1.00  2.18           H  
ATOM   3921  HE1 PHE A 241     -12.119 -55.249  18.297  1.00  2.18           H  
ATOM   3922  HE2 PHE A 241     -15.780 -54.775  16.203  1.00  2.18           H  
ATOM   3923  HZ  PHE A 241     -13.832 -53.787  17.294  1.00  2.18           H  
ATOM   3924  N   ILE A 242     -13.495 -61.847  16.043  1.00  2.28           N  
ATOM   3925  CA  ILE A 242     -13.810 -63.202  15.617  1.00  2.28           C  
ATOM   3926  C   ILE A 242     -12.864 -64.216  16.266  1.00  2.28           C  
ATOM   3927  O   ILE A 242     -13.300 -65.264  16.744  1.00  2.28           O  
ATOM   3928  CB  ILE A 242     -13.752 -63.319  14.077  1.00  2.28           C  
ATOM   3929  CG1 ILE A 242     -14.889 -62.472  13.426  1.00  2.28           C  
ATOM   3930  CG2 ILE A 242     -13.875 -64.769  13.678  1.00  2.28           C  
ATOM   3931  CD1 ILE A 242     -14.750 -62.265  11.902  1.00  2.28           C  
ATOM   3932  H   ILE A 242     -13.185 -61.174  15.338  1.00  2.28           H  
ATOM   3933  HA  ILE A 242     -14.816 -63.434  15.935  1.00  2.28           H  
ATOM   3934  HB  ILE A 242     -12.814 -62.933  13.718  1.00  2.28           H  
ATOM   3935 1HG1 ILE A 242     -15.847 -62.957  13.625  1.00  2.28           H  
ATOM   3936 2HG1 ILE A 242     -14.897 -61.495  13.903  1.00  2.28           H  
ATOM   3937 1HG2 ILE A 242     -13.826 -64.853  12.595  1.00  2.28           H  
ATOM   3938 2HG2 ILE A 242     -13.060 -65.337  14.125  1.00  2.28           H  
ATOM   3939 3HG2 ILE A 242     -14.832 -65.159  14.034  1.00  2.28           H  
ATOM   3940 1HD1 ILE A 242     -15.574 -61.658  11.551  1.00  2.28           H  
ATOM   3941 2HD1 ILE A 242     -13.817 -61.754  11.683  1.00  2.28           H  
ATOM   3942 3HD1 ILE A 242     -14.763 -63.224  11.397  1.00  2.28           H  
ATOM   3943  N   CYS A 243     -11.566 -63.894  16.293  1.00  2.41           N  
ATOM   3944  CA  CYS A 243     -10.536 -64.766  16.853  1.00  2.41           C  
ATOM   3945  C   CYS A 243     -10.761 -65.027  18.332  1.00  2.41           C  
ATOM   3946  O   CYS A 243     -10.564 -66.150  18.801  1.00  2.41           O  
ATOM   3947  CB  CYS A 243      -9.155 -64.119  16.725  1.00  2.41           C  
ATOM   3948  SG  CYS A 243      -8.524 -63.990  15.035  1.00  2.41           S  
ATOM   3949  H   CYS A 243     -11.282 -63.017  15.876  1.00  2.41           H  
ATOM   3950  HA  CYS A 243     -10.548 -65.711  16.315  1.00  2.41           H  
ATOM   3951 1HB  CYS A 243      -9.191 -63.116  17.147  1.00  2.41           H  
ATOM   3952 2HB  CYS A 243      -8.438 -64.687  17.309  1.00  2.41           H  
ATOM   3953  HG  CYS A 243      -9.502 -63.150  14.603  1.00  2.41           H  
ATOM   3954  N   ILE A 244     -11.188 -63.996  19.064  1.00  2.60           N  
ATOM   3955  CA  ILE A 244     -11.451 -64.157  20.484  1.00  2.60           C  
ATOM   3956  C   ILE A 244     -12.886 -64.674  20.695  1.00  2.60           C  
ATOM   3957  O   ILE A 244     -13.181 -65.305  21.713  1.00  2.60           O  
ATOM   3958  CB  ILE A 244     -11.173 -62.845  21.256  1.00  2.60           C  
ATOM   3959  CG1 ILE A 244     -11.011 -63.141  22.742  1.00  2.60           C  
ATOM   3960  CG2 ILE A 244     -12.267 -61.863  21.066  1.00  2.60           C  
ATOM   3961  CD1 ILE A 244      -9.806 -63.978  23.063  1.00  2.60           C  
ATOM   3962  H   ILE A 244     -11.298 -63.078  18.629  1.00  2.60           H  
ATOM   3963  HA  ILE A 244     -10.768 -64.907  20.874  1.00  2.60           H  
ATOM   3964  HB  ILE A 244     -10.240 -62.410  20.893  1.00  2.60           H  
ATOM   3965 1HG1 ILE A 244     -10.933 -62.198  23.282  1.00  2.60           H  
ATOM   3966 2HG1 ILE A 244     -11.895 -63.670  23.091  1.00  2.60           H  
ATOM   3967 1HG2 ILE A 244     -12.050 -60.960  21.607  1.00  2.60           H  
ATOM   3968 2HG2 ILE A 244     -12.368 -61.639  20.023  1.00  2.60           H  
ATOM   3969 3HG2 ILE A 244     -13.158 -62.288  21.437  1.00  2.60           H  
ATOM   3970 1HD1 ILE A 244      -9.756 -64.151  24.139  1.00  2.60           H  
ATOM   3971 2HD1 ILE A 244      -9.882 -64.937  22.545  1.00  2.60           H  
ATOM   3972 3HD1 ILE A 244      -8.905 -63.461  22.737  1.00  2.60           H  
ATOM   3973  N   GLY A 245     -13.768 -64.425  19.713  1.00  2.83           N  
ATOM   3974  CA  GLY A 245     -15.153 -64.880  19.736  1.00  2.83           C  
ATOM   3975  C   GLY A 245     -16.037 -64.042  20.647  1.00  2.83           C  
ATOM   3976  O   GLY A 245     -17.037 -64.534  21.175  1.00  2.83           O  
ATOM   3977  H   GLY A 245     -13.482 -63.874  18.911  1.00  2.83           H  
ATOM   3978 1HA  GLY A 245     -15.542 -64.844  18.717  1.00  2.83           H  
ATOM   3979 2HA  GLY A 245     -15.185 -65.921  20.050  1.00  2.83           H  
ATOM   3980  N   ILE A 246     -15.641 -62.794  20.874  1.00  3.12           N  
ATOM   3981  CA  ILE A 246     -16.379 -61.934  21.791  1.00  3.12           C  
ATOM   3982  C   ILE A 246     -16.759 -60.588  21.187  1.00  3.12           C  
ATOM   3983  O   ILE A 246     -15.880 -59.833  20.760  1.00  3.12           O  
ATOM   3984  CB  ILE A 246     -15.526 -61.623  23.037  1.00  3.12           C  
ATOM   3985  CG1 ILE A 246     -15.087 -62.875  23.760  1.00  3.12           C  
ATOM   3986  CG2 ILE A 246     -16.313 -60.764  23.980  1.00  3.12           C  
ATOM   3987  CD1 ILE A 246     -14.090 -62.567  24.851  1.00  3.12           C  
ATOM   3988  H   ILE A 246     -14.840 -62.446  20.348  1.00  3.12           H  
ATOM   3989  HA  ILE A 246     -17.290 -62.446  22.094  1.00  3.12           H  
ATOM   3990  HB  ILE A 246     -14.639 -61.090  22.737  1.00  3.12           H  
ATOM   3991 1HG1 ILE A 246     -15.952 -63.376  24.188  1.00  3.12           H  
ATOM   3992 2HG1 ILE A 246     -14.609 -63.551  23.059  1.00  3.12           H  
ATOM   3993 1HG2 ILE A 246     -15.701 -60.523  24.848  1.00  3.12           H  
ATOM   3994 2HG2 ILE A 246     -16.574 -59.882  23.471  1.00  3.12           H  
ATOM   3995 3HG2 ILE A 246     -17.211 -61.290  24.302  1.00  3.12           H  
ATOM   3996 1HD1 ILE A 246     -13.786 -63.491  25.339  1.00  3.12           H  
ATOM   3997 2HD1 ILE A 246     -13.219 -62.079  24.419  1.00  3.12           H  
ATOM   3998 3HD1 ILE A 246     -14.543 -61.899  25.584  1.00  3.12           H  
ATOM   3999  N   ILE A 247     -18.061 -60.281  21.169  1.00  3.42           N  
ATOM   4000  CA  ILE A 247     -18.538 -58.978  20.703  1.00  3.42           C  
ATOM   4001  C   ILE A 247     -18.274 -57.782  21.621  1.00  3.42           C  
ATOM   4002  O   ILE A 247     -18.067 -56.684  21.120  1.00  3.42           O  
ATOM   4003  CB  ILE A 247     -20.012 -58.986  20.284  1.00  3.42           C  
ATOM   4004  CG1 ILE A 247     -20.335 -57.588  19.696  1.00  3.42           C  
ATOM   4005  CG2 ILE A 247     -20.938 -59.329  21.441  1.00  3.42           C  
ATOM   4006  CD1 ILE A 247     -19.563 -57.202  18.465  1.00  3.42           C  
ATOM   4007  H   ILE A 247     -18.729 -60.959  21.510  1.00  3.42           H  
ATOM   4008  HA  ILE A 247     -17.998 -58.771  19.779  1.00  3.42           H  
ATOM   4009  HB  ILE A 247     -20.152 -59.718  19.489  1.00  3.42           H  
ATOM   4010 1HG1 ILE A 247     -21.386 -57.543  19.468  1.00  3.42           H  
ATOM   4011 2HG1 ILE A 247     -20.126 -56.842  20.469  1.00  3.42           H  
ATOM   4012 1HG2 ILE A 247     -21.966 -59.327  21.091  1.00  3.42           H  
ATOM   4013 2HG2 ILE A 247     -20.691 -60.314  21.827  1.00  3.42           H  
ATOM   4014 3HG2 ILE A 247     -20.833 -58.593  22.240  1.00  3.42           H  
ATOM   4015 1HD1 ILE A 247     -19.870 -56.218  18.181  1.00  3.42           H  
ATOM   4016 2HD1 ILE A 247     -18.496 -57.198  18.684  1.00  3.42           H  
ATOM   4017 3HD1 ILE A 247     -19.753 -57.879  17.666  1.00  3.42           H  
ATOM   4018  N   ASP A 248     -18.254 -57.978  22.936  1.00  3.68           N  
ATOM   4019  CA  ASP A 248     -18.100 -56.857  23.872  1.00  3.68           C  
ATOM   4020  C   ASP A 248     -16.668 -56.427  24.273  1.00  3.68           C  
ATOM   4021  O   ASP A 248     -16.448 -55.251  24.570  1.00  3.68           O  
ATOM   4022  CB  ASP A 248     -18.876 -57.177  25.147  1.00  3.68           C  
ATOM   4023  CG  ASP A 248     -20.378 -57.298  24.901  1.00  3.68           C  
ATOM   4024  OD1 ASP A 248     -20.957 -56.373  24.384  1.00  3.68           O  
ATOM   4025  OD2 ASP A 248     -20.926 -58.326  25.214  1.00  3.68           O  
ATOM   4026  H   ASP A 248     -18.394 -58.911  23.292  1.00  3.68           H  
ATOM   4027  HA  ASP A 248     -18.572 -55.992  23.407  1.00  3.68           H  
ATOM   4028 1HB  ASP A 248     -18.511 -58.117  25.563  1.00  3.68           H  
ATOM   4029 2HB  ASP A 248     -18.694 -56.401  25.888  1.00  3.68           H  
ATOM   4030  N   GLU A 249     -15.713 -57.351  24.313  1.00  3.82           N  
ATOM   4031  CA  GLU A 249     -14.362 -57.032  24.782  1.00  3.82           C  
ATOM   4032  C   GLU A 249     -13.330 -58.001  24.198  1.00  3.82           C  
ATOM   4033  O   GLU A 249     -13.702 -59.076  23.750  1.00  3.82           O  
ATOM   4034  CB  GLU A 249     -14.339 -57.091  26.315  1.00  3.82           C  
ATOM   4035  CG  GLU A 249     -14.639 -58.464  26.899  1.00  3.82           C  
ATOM   4036  CD  GLU A 249     -14.628 -58.471  28.418  1.00  3.82           C  
ATOM   4037  OE1 GLU A 249     -14.427 -57.429  28.995  1.00  3.82           O  
ATOM   4038  OE2 GLU A 249     -14.825 -59.517  28.995  1.00  3.82           O  
ATOM   4039  H   GLU A 249     -15.928 -58.292  24.034  1.00  3.82           H  
ATOM   4040  HA  GLU A 249     -14.119 -56.024  24.454  1.00  3.82           H  
ATOM   4041 1HB  GLU A 249     -13.385 -56.777  26.697  1.00  3.82           H  
ATOM   4042 2HB  GLU A 249     -15.082 -56.399  26.710  1.00  3.82           H  
ATOM   4043 1HG  GLU A 249     -15.625 -58.779  26.558  1.00  3.82           H  
ATOM   4044 2HG  GLU A 249     -13.907 -59.178  26.521  1.00  3.82           H  
ATOM   4045  N   PRO A 250     -12.029 -57.660  24.189  1.00  3.81           N  
ATOM   4046  CA  PRO A 250     -11.299 -56.450  24.594  1.00  3.81           C  
ATOM   4047  C   PRO A 250     -11.472 -55.253  23.669  1.00  3.81           C  
ATOM   4048  O   PRO A 250     -11.828 -55.391  22.491  1.00  3.81           O  
ATOM   4049  CB  PRO A 250      -9.847 -56.932  24.589  1.00  3.81           C  
ATOM   4050  CG  PRO A 250      -9.816 -58.039  23.566  1.00  3.81           C  
ATOM   4051  CD  PRO A 250     -11.152 -58.722  23.696  1.00  3.81           C  
ATOM   4052  HA  PRO A 250     -11.582 -56.173  25.618  1.00  3.81           H  
ATOM   4053 1HB  PRO A 250      -9.172 -56.097  24.327  1.00  3.81           H  
ATOM   4054 2HB  PRO A 250      -9.561 -57.272  25.594  1.00  3.81           H  
ATOM   4055 1HG  PRO A 250      -9.641 -57.621  22.562  1.00  3.81           H  
ATOM   4056 2HG  PRO A 250      -8.976 -58.721  23.769  1.00  3.81           H  
ATOM   4057 1HD  PRO A 250     -11.497 -59.065  22.721  1.00  3.81           H  
ATOM   4058 2HD  PRO A 250     -11.110 -59.545  24.428  1.00  3.81           H  
ATOM   4059  N   VAL A 251     -11.182 -54.068  24.198  1.00  3.64           N  
ATOM   4060  CA  VAL A 251     -11.270 -52.857  23.399  1.00  3.64           C  
ATOM   4061  C   VAL A 251     -10.049 -51.967  23.270  1.00  3.64           C  
ATOM   4062  O   VAL A 251      -9.742 -51.213  24.190  1.00  3.64           O  
ATOM   4063  CB  VAL A 251     -12.358 -51.970  23.951  1.00  3.64           C  
ATOM   4064  CG1 VAL A 251     -12.392 -50.743  23.149  1.00  3.64           C  
ATOM   4065  CG2 VAL A 251     -13.649 -52.693  23.842  1.00  3.64           C  
ATOM   4066  H   VAL A 251     -10.897 -53.999  25.168  1.00  3.64           H  
ATOM   4067  HA  VAL A 251     -11.594 -53.152  22.407  1.00  3.64           H  
ATOM   4068  HB  VAL A 251     -12.149 -51.702  24.987  1.00  3.64           H  
ATOM   4069 1HG1 VAL A 251     -13.133 -50.108  23.475  1.00  3.64           H  
ATOM   4070 2HG1 VAL A 251     -11.431 -50.237  23.216  1.00  3.64           H  
ATOM   4071 3HG1 VAL A 251     -12.582 -50.998  22.170  1.00  3.64           H  
ATOM   4072 1HG2 VAL A 251     -14.427 -52.080  24.186  1.00  3.64           H  
ATOM   4073 2HG2 VAL A 251     -13.804 -52.927  22.807  1.00  3.64           H  
ATOM   4074 3HG2 VAL A 251     -13.633 -53.604  24.428  1.00  3.64           H  
ATOM   4075  N   PRO A 252      -9.307 -52.064  22.163  1.00  3.35           N  
ATOM   4076  CA  PRO A 252      -8.251 -51.145  21.803  1.00  3.35           C  
ATOM   4077  C   PRO A 252      -8.816 -49.730  21.688  1.00  3.35           C  
ATOM   4078  O   PRO A 252      -9.905 -49.525  21.135  1.00  3.35           O  
ATOM   4079  CB  PRO A 252      -7.783 -51.701  20.453  1.00  3.35           C  
ATOM   4080  CG  PRO A 252      -8.116 -53.191  20.530  1.00  3.35           C  
ATOM   4081  CD  PRO A 252      -9.403 -53.264  21.308  1.00  3.35           C  
ATOM   4082  HA  PRO A 252      -7.453 -51.188  22.556  1.00  3.35           H  
ATOM   4083 1HB  PRO A 252      -8.299 -51.191  19.629  1.00  3.35           H  
ATOM   4084 2HB  PRO A 252      -6.708 -51.516  20.321  1.00  3.35           H  
ATOM   4085 1HG  PRO A 252      -8.211 -53.614  19.520  1.00  3.35           H  
ATOM   4086 2HG  PRO A 252      -7.294 -53.747  21.022  1.00  3.35           H  
ATOM   4087 1HD  PRO A 252     -10.249 -53.235  20.634  1.00  3.35           H  
ATOM   4088 2HD  PRO A 252      -9.401 -54.180  21.919  1.00  3.35           H  
ATOM   4089  N   LEU A 253      -8.048 -48.764  22.174  1.00  3.03           N  
ATOM   4090  CA  LEU A 253      -8.419 -47.356  22.140  1.00  3.03           C  
ATOM   4091  C   LEU A 253      -7.375 -46.566  21.353  1.00  3.03           C  
ATOM   4092  O   LEU A 253      -6.180 -46.831  21.474  1.00  3.03           O  
ATOM   4093  CB  LEU A 253      -8.533 -46.861  23.588  1.00  3.03           C  
ATOM   4094  CG  LEU A 253      -9.594 -47.608  24.436  1.00  3.03           C  
ATOM   4095  CD1 LEU A 253      -9.536 -47.184  25.865  1.00  3.03           C  
ATOM   4096  CD2 LEU A 253     -10.913 -47.320  23.880  1.00  3.03           C  
ATOM   4097  H   LEU A 253      -7.174 -49.017  22.605  1.00  3.03           H  
ATOM   4098  HA  LEU A 253      -9.385 -47.250  21.645  1.00  3.03           H  
ATOM   4099 1HB  LEU A 253      -7.579 -47.019  24.068  1.00  3.03           H  
ATOM   4100 2HB  LEU A 253      -8.767 -45.790  23.590  1.00  3.03           H  
ATOM   4101  HG  LEU A 253      -9.407 -48.677  24.396  1.00  3.03           H  
ATOM   4102 1HD1 LEU A 253     -10.291 -47.720  26.435  1.00  3.03           H  
ATOM   4103 2HD1 LEU A 253      -8.558 -47.421  26.263  1.00  3.03           H  
ATOM   4104 3HD1 LEU A 253      -9.722 -46.114  25.935  1.00  3.03           H  
ATOM   4105 1HD2 LEU A 253     -11.672 -47.853  24.448  1.00  3.03           H  
ATOM   4106 2HD2 LEU A 253     -11.103 -46.247  23.924  1.00  3.03           H  
ATOM   4107 3HD2 LEU A 253     -10.913 -47.657  22.849  1.00  3.03           H  
ATOM   4108  N   SER A 254      -7.811 -45.609  20.537  1.00  2.73           N  
ATOM   4109  CA  SER A 254      -6.857 -44.793  19.787  1.00  2.73           C  
ATOM   4110  C   SER A 254      -6.299 -43.670  20.643  1.00  2.73           C  
ATOM   4111  O   SER A 254      -6.926 -43.255  21.620  1.00  2.73           O  
ATOM   4112  CB  SER A 254      -7.532 -44.204  18.563  1.00  2.73           C  
ATOM   4113  OG  SER A 254      -8.515 -43.271  18.945  1.00  2.73           O  
ATOM   4114  H   SER A 254      -8.804 -45.438  20.440  1.00  2.73           H  
ATOM   4115  HA  SER A 254      -6.030 -45.429  19.468  1.00  2.73           H  
ATOM   4116 1HB  SER A 254      -6.797 -43.726  17.917  1.00  2.73           H  
ATOM   4117 2HB  SER A 254      -8.000 -45.006  17.992  1.00  2.73           H  
ATOM   4118  HG  SER A 254      -9.139 -43.206  18.197  1.00  2.73           H  
ATOM   4119  N   ILE A 255      -5.177 -43.094  20.215  1.00  2.51           N  
ATOM   4120  CA  ILE A 255      -4.631 -41.967  20.956  1.00  2.51           C  
ATOM   4121  C   ILE A 255      -5.551 -40.763  20.855  1.00  2.51           C  
ATOM   4122  O   ILE A 255      -5.680 -39.980  21.800  1.00  2.51           O  
ATOM   4123  CB  ILE A 255      -3.226 -41.613  20.448  1.00  2.51           C  
ATOM   4124  CG1 ILE A 255      -2.564 -40.739  21.427  1.00  2.51           C  
ATOM   4125  CG2 ILE A 255      -3.258 -40.927  19.094  1.00  2.51           C  
ATOM   4126  CD1 ILE A 255      -2.328 -41.416  22.732  1.00  2.51           C  
ATOM   4127  H   ILE A 255      -4.690 -43.461  19.411  1.00  2.51           H  
ATOM   4128  HA  ILE A 255      -4.553 -42.242  22.002  1.00  2.51           H  
ATOM   4129  HB  ILE A 255      -2.636 -42.530  20.370  1.00  2.51           H  
ATOM   4130 1HG1 ILE A 255      -1.607 -40.424  21.023  1.00  2.51           H  
ATOM   4131 2HG1 ILE A 255      -3.181 -39.853  21.596  1.00  2.51           H  
ATOM   4132 1HG2 ILE A 255      -2.239 -40.711  18.801  1.00  2.51           H  
ATOM   4133 2HG2 ILE A 255      -3.723 -41.578  18.358  1.00  2.51           H  
ATOM   4134 3HG2 ILE A 255      -3.803 -39.992  19.154  1.00  2.51           H  
ATOM   4135 1HD1 ILE A 255      -1.843 -40.735  23.366  1.00  2.51           H  
ATOM   4136 2HD1 ILE A 255      -3.277 -41.724  23.172  1.00  2.51           H  
ATOM   4137 3HD1 ILE A 255      -1.697 -42.281  22.585  1.00  2.51           H  
ATOM   4138  N   LYS A 256      -6.228 -40.659  19.717  1.00  2.36           N  
ATOM   4139  CA  LYS A 256      -7.156 -39.587  19.444  1.00  2.36           C  
ATOM   4140  C   LYS A 256      -8.321 -39.679  20.414  1.00  2.36           C  
ATOM   4141  O   LYS A 256      -8.788 -38.658  20.930  1.00  2.36           O  
ATOM   4142  CB  LYS A 256      -7.590 -39.683  17.994  1.00  2.36           C  
ATOM   4143  CG  LYS A 256      -6.469 -39.325  16.989  1.00  2.36           C  
ATOM   4144  CD  LYS A 256      -6.937 -39.531  15.581  1.00  2.36           C  
ATOM   4145  CE  LYS A 256      -5.936 -39.115  14.548  1.00  2.36           C  
ATOM   4146  NZ  LYS A 256      -6.410 -39.421  13.175  1.00  2.36           N  
ATOM   4147  H   LYS A 256      -6.071 -41.359  19.011  1.00  2.36           H  
ATOM   4148  HA  LYS A 256      -6.652 -38.634  19.603  1.00  2.36           H  
ATOM   4149 1HB  LYS A 256      -7.915 -40.700  17.790  1.00  2.36           H  
ATOM   4150 2HB  LYS A 256      -8.442 -39.024  17.815  1.00  2.36           H  
ATOM   4151 1HG  LYS A 256      -6.154 -38.301  17.124  1.00  2.36           H  
ATOM   4152 2HG  LYS A 256      -5.613 -39.970  17.165  1.00  2.36           H  
ATOM   4153 1HD  LYS A 256      -7.091 -40.589  15.446  1.00  2.36           H  
ATOM   4154 2HD  LYS A 256      -7.878 -39.006  15.413  1.00  2.36           H  
ATOM   4155 1HE  LYS A 256      -5.779 -38.053  14.622  1.00  2.36           H  
ATOM   4156 2HE  LYS A 256      -5.006 -39.632  14.725  1.00  2.36           H  
ATOM   4157 1HZ  LYS A 256      -5.733 -39.115  12.488  1.00  2.36           H  
ATOM   4158 2HZ  LYS A 256      -6.549 -40.412  13.074  1.00  2.36           H  
ATOM   4159 3HZ  LYS A 256      -7.281 -38.943  13.015  1.00  2.36           H  
ATOM   4160  N   GLU A 257      -8.745 -40.909  20.727  1.00  2.24           N  
ATOM   4161  CA  GLU A 257      -9.804 -41.069  21.700  1.00  2.24           C  
ATOM   4162  C   GLU A 257      -9.338 -40.603  23.062  1.00  2.24           C  
ATOM   4163  O   GLU A 257     -10.099 -39.965  23.786  1.00  2.24           O  
ATOM   4164  CB  GLU A 257     -10.329 -42.498  21.788  1.00  2.24           C  
ATOM   4165  CG  GLU A 257     -11.347 -42.614  22.860  1.00  2.24           C  
ATOM   4166  CD  GLU A 257     -12.465 -41.700  22.606  1.00  2.24           C  
ATOM   4167  OE1 GLU A 257     -12.686 -41.377  21.483  1.00  2.24           O  
ATOM   4168  OE2 GLU A 257     -13.084 -41.286  23.534  1.00  2.24           O  
ATOM   4169  H   GLU A 257      -8.367 -41.732  20.261  1.00  2.24           H  
ATOM   4170  HA  GLU A 257     -10.638 -40.436  21.396  1.00  2.24           H  
ATOM   4171 1HB  GLU A 257     -10.782 -42.788  20.834  1.00  2.24           H  
ATOM   4172 2HB  GLU A 257      -9.511 -43.189  21.996  1.00  2.24           H  
ATOM   4173 1HG  GLU A 257     -11.712 -43.638  22.919  1.00  2.24           H  
ATOM   4174 2HG  GLU A 257     -10.878 -42.365  23.801  1.00  2.24           H  
ATOM   4175  N   PHE A 258      -8.085 -40.863  23.421  1.00  2.16           N  
ATOM   4176  CA  PHE A 258      -7.667 -40.381  24.724  1.00  2.16           C  
ATOM   4177  C   PHE A 258      -7.635 -38.872  24.769  1.00  2.16           C  
ATOM   4178  O   PHE A 258      -7.992 -38.278  25.787  1.00  2.16           O  
ATOM   4179  CB  PHE A 258      -6.352 -40.988  25.151  1.00  2.16           C  
ATOM   4180  CG  PHE A 258      -6.598 -42.300  25.643  1.00  2.16           C  
ATOM   4181  CD1 PHE A 258      -6.252 -43.373  24.918  1.00  2.16           C  
ATOM   4182  CD2 PHE A 258      -7.246 -42.461  26.859  1.00  2.16           C  
ATOM   4183  CE1 PHE A 258      -6.521 -44.613  25.371  1.00  2.16           C  
ATOM   4184  CE2 PHE A 258      -7.534 -43.694  27.321  1.00  2.16           C  
ATOM   4185  CZ  PHE A 258      -7.170 -44.772  26.574  1.00  2.16           C  
ATOM   4186  H   PHE A 258      -7.473 -41.413  22.813  1.00  2.16           H  
ATOM   4187  HA  PHE A 258      -8.400 -40.707  25.450  1.00  2.16           H  
ATOM   4188 1HB  PHE A 258      -5.669 -41.045  24.300  1.00  2.16           H  
ATOM   4189 2HB  PHE A 258      -5.889 -40.390  25.936  1.00  2.16           H  
ATOM   4190  HD1 PHE A 258      -5.761 -43.219  23.962  1.00  2.16           H  
ATOM   4191  HD2 PHE A 258      -7.531 -41.578  27.436  1.00  2.16           H  
ATOM   4192  HE1 PHE A 258      -6.225 -45.473  24.782  1.00  2.16           H  
ATOM   4193  HE2 PHE A 258      -8.046 -43.827  28.275  1.00  2.16           H  
ATOM   4194  HZ  PHE A 258      -7.387 -45.754  26.941  1.00  2.16           H  
ATOM   4195  N   GLU A 259      -7.296 -38.228  23.657  1.00  2.10           N  
ATOM   4196  CA  GLU A 259      -7.333 -36.776  23.678  1.00  2.10           C  
ATOM   4197  C   GLU A 259      -8.785 -36.300  23.878  1.00  2.10           C  
ATOM   4198  O   GLU A 259      -9.033 -35.382  24.663  1.00  2.10           O  
ATOM   4199  CB  GLU A 259      -6.736 -36.203  22.389  1.00  2.10           C  
ATOM   4200  CG  GLU A 259      -5.213 -36.374  22.241  1.00  2.10           C  
ATOM   4201  CD  GLU A 259      -4.411 -35.596  23.270  1.00  2.10           C  
ATOM   4202  OE1 GLU A 259      -4.630 -34.414  23.406  1.00  2.10           O  
ATOM   4203  OE2 GLU A 259      -3.569 -36.197  23.921  1.00  2.10           O  
ATOM   4204  H   GLU A 259      -6.984 -38.749  22.835  1.00  2.10           H  
ATOM   4205  HA  GLU A 259      -6.741 -36.423  24.521  1.00  2.10           H  
ATOM   4206 1HB  GLU A 259      -7.200 -36.689  21.534  1.00  2.10           H  
ATOM   4207 2HB  GLU A 259      -6.967 -35.139  22.322  1.00  2.10           H  
ATOM   4208 1HG  GLU A 259      -4.973 -37.436  22.332  1.00  2.10           H  
ATOM   4209 2HG  GLU A 259      -4.922 -36.053  21.242  1.00  2.10           H  
ATOM   4210  N   LEU A 260      -9.753 -36.989  23.255  1.00  2.03           N  
ATOM   4211  CA  LEU A 260     -11.166 -36.633  23.412  1.00  2.03           C  
ATOM   4212  C   LEU A 260     -11.618 -36.811  24.861  1.00  2.03           C  
ATOM   4213  O   LEU A 260     -12.269 -35.925  25.432  1.00  2.03           O  
ATOM   4214  CB  LEU A 260     -12.058 -37.487  22.503  1.00  2.03           C  
ATOM   4215  CG  LEU A 260     -13.566 -37.200  22.593  1.00  2.03           C  
ATOM   4216  CD1 LEU A 260     -13.831 -35.754  22.179  1.00  2.03           C  
ATOM   4217  CD2 LEU A 260     -14.312 -38.183  21.706  1.00  2.03           C  
ATOM   4218  H   LEU A 260      -9.492 -37.746  22.619  1.00  2.03           H  
ATOM   4219  HA  LEU A 260     -11.288 -35.585  23.140  1.00  2.03           H  
ATOM   4220 1HB  LEU A 260     -11.743 -37.349  21.471  1.00  2.03           H  
ATOM   4221 2HB  LEU A 260     -11.917 -38.539  22.759  1.00  2.03           H  
ATOM   4222  HG  LEU A 260     -13.901 -37.327  23.625  1.00  2.03           H  
ATOM   4223 1HD1 LEU A 260     -14.899 -35.545  22.250  1.00  2.03           H  
ATOM   4224 2HD1 LEU A 260     -13.285 -35.079  22.840  1.00  2.03           H  
ATOM   4225 3HD1 LEU A 260     -13.500 -35.606  21.150  1.00  2.03           H  
ATOM   4226 1HD2 LEU A 260     -15.385 -38.006  21.762  1.00  2.03           H  
ATOM   4227 2HD2 LEU A 260     -13.982 -38.068  20.681  1.00  2.03           H  
ATOM   4228 3HD2 LEU A 260     -14.095 -39.196  22.040  1.00  2.03           H  
ATOM   4229  N   ILE A 261     -11.263 -37.950  25.459  1.00  1.97           N  
ATOM   4230  CA  ILE A 261     -11.652 -38.248  26.829  1.00  1.97           C  
ATOM   4231  C   ILE A 261     -11.091 -37.203  27.761  1.00  1.97           C  
ATOM   4232  O   ILE A 261     -11.819 -36.647  28.581  1.00  1.97           O  
ATOM   4233  CB  ILE A 261     -11.118 -39.617  27.282  1.00  1.97           C  
ATOM   4234  CG1 ILE A 261     -11.775 -40.733  26.515  1.00  1.97           C  
ATOM   4235  CG2 ILE A 261     -11.379 -39.798  28.783  1.00  1.97           C  
ATOM   4236  CD1 ILE A 261     -11.043 -42.035  26.651  1.00  1.97           C  
ATOM   4237  H   ILE A 261     -10.724 -38.637  24.928  1.00  1.97           H  
ATOM   4238  HA  ILE A 261     -12.743 -38.238  26.894  1.00  1.97           H  
ATOM   4239  HB  ILE A 261     -10.043 -39.668  27.088  1.00  1.97           H  
ATOM   4240 1HG1 ILE A 261     -12.788 -40.868  26.895  1.00  1.97           H  
ATOM   4241 2HG1 ILE A 261     -11.838 -40.468  25.465  1.00  1.97           H  
ATOM   4242 1HG2 ILE A 261     -11.001 -40.752  29.093  1.00  1.97           H  
ATOM   4243 2HG2 ILE A 261     -10.876 -39.005  29.343  1.00  1.97           H  
ATOM   4244 3HG2 ILE A 261     -12.450 -39.755  28.976  1.00  1.97           H  
ATOM   4245 1HD1 ILE A 261     -11.571 -42.802  26.085  1.00  1.97           H  
ATOM   4246 2HD1 ILE A 261     -10.054 -41.930  26.255  1.00  1.97           H  
ATOM   4247 3HD1 ILE A 261     -10.977 -42.313  27.688  1.00  1.97           H  
ATOM   4248  N   ASP A 262      -9.799 -36.906  27.621  1.00  1.91           N  
ATOM   4249  CA  ASP A 262      -9.177 -35.914  28.473  1.00  1.91           C  
ATOM   4250  C   ASP A 262      -9.785 -34.534  28.320  1.00  1.91           C  
ATOM   4251  O   ASP A 262      -9.962 -33.823  29.310  1.00  1.91           O  
ATOM   4252  CB  ASP A 262      -7.677 -35.873  28.240  1.00  1.91           C  
ATOM   4253  CG  ASP A 262      -7.018 -37.059  28.860  1.00  1.91           C  
ATOM   4254  OD1 ASP A 262      -7.675 -37.727  29.611  1.00  1.91           O  
ATOM   4255  OD2 ASP A 262      -5.839 -37.229  28.709  1.00  1.91           O  
ATOM   4256  H   ASP A 262      -9.239 -37.384  26.914  1.00  1.91           H  
ATOM   4257  HA  ASP A 262      -9.332 -36.228  29.504  1.00  1.91           H  
ATOM   4258 1HB  ASP A 262      -7.485 -35.888  27.159  1.00  1.91           H  
ATOM   4259 2HB  ASP A 262      -7.255 -34.955  28.637  1.00  1.91           H  
ATOM   4260  N   LYS A 263     -10.173 -34.146  27.112  1.00  1.87           N  
ATOM   4261  CA  LYS A 263     -10.755 -32.825  26.986  1.00  1.87           C  
ATOM   4262  C   LYS A 263     -12.154 -32.813  27.601  1.00  1.87           C  
ATOM   4263  O   LYS A 263     -12.588 -31.793  28.143  1.00  1.87           O  
ATOM   4264  CB  LYS A 263     -10.731 -32.347  25.536  1.00  1.87           C  
ATOM   4265  CG  LYS A 263      -9.297 -32.103  25.005  1.00  1.87           C  
ATOM   4266  CD  LYS A 263      -8.553 -31.034  25.826  1.00  1.87           C  
ATOM   4267  CE  LYS A 263      -7.118 -30.825  25.311  1.00  1.87           C  
ATOM   4268  NZ  LYS A 263      -6.373 -29.837  26.139  1.00  1.87           N  
ATOM   4269  H   LYS A 263     -10.018 -34.729  26.287  1.00  1.87           H  
ATOM   4270  HA  LYS A 263     -10.146 -32.129  27.558  1.00  1.87           H  
ATOM   4271 1HB  LYS A 263     -11.199 -33.108  24.900  1.00  1.87           H  
ATOM   4272 2HB  LYS A 263     -11.304 -31.425  25.437  1.00  1.87           H  
ATOM   4273 1HG  LYS A 263      -8.727 -33.021  25.064  1.00  1.87           H  
ATOM   4274 2HG  LYS A 263      -9.339 -31.790  23.962  1.00  1.87           H  
ATOM   4275 1HD  LYS A 263      -9.088 -30.089  25.800  1.00  1.87           H  
ATOM   4276 2HD  LYS A 263      -8.496 -31.362  26.863  1.00  1.87           H  
ATOM   4277 1HE  LYS A 263      -6.595 -31.780  25.355  1.00  1.87           H  
ATOM   4278 2HE  LYS A 263      -7.134 -30.478  24.277  1.00  1.87           H  
ATOM   4279 1HZ  LYS A 263      -5.406 -29.738  25.804  1.00  1.87           H  
ATOM   4280 2HZ  LYS A 263      -6.823 -28.926  26.102  1.00  1.87           H  
ATOM   4281 3HZ  LYS A 263      -6.341 -30.149  27.092  1.00  1.87           H  
ATOM   4282  N   ASP A 264     -12.854 -33.954  27.592  1.00  1.84           N  
ATOM   4283  CA  ASP A 264     -14.169 -34.009  28.227  1.00  1.84           C  
ATOM   4284  C   ASP A 264     -13.996 -33.856  29.747  1.00  1.84           C  
ATOM   4285  O   ASP A 264     -14.711 -33.086  30.398  1.00  1.84           O  
ATOM   4286  CB  ASP A 264     -14.865 -35.337  27.900  1.00  1.84           C  
ATOM   4287  CG  ASP A 264     -16.341 -35.402  28.327  1.00  1.84           C  
ATOM   4288  OD1 ASP A 264     -17.132 -34.661  27.793  1.00  1.84           O  
ATOM   4289  OD2 ASP A 264     -16.679 -36.193  29.203  1.00  1.84           O  
ATOM   4290  H   ASP A 264     -12.491 -34.779  27.108  1.00  1.84           H  
ATOM   4291  HA  ASP A 264     -14.776 -33.186  27.856  1.00  1.84           H  
ATOM   4292 1HB  ASP A 264     -14.797 -35.521  26.826  1.00  1.84           H  
ATOM   4293 2HB  ASP A 264     -14.329 -36.148  28.394  1.00  1.84           H  
ATOM   4294  N   VAL A 265     -12.978 -34.525  30.295  1.00  1.80           N  
ATOM   4295  CA  VAL A 265     -12.675 -34.454  31.721  1.00  1.80           C  
ATOM   4296  C   VAL A 265     -12.366 -33.019  32.132  1.00  1.80           C  
ATOM   4297  O   VAL A 265     -12.941 -32.487  33.089  1.00  1.80           O  
ATOM   4298  CB  VAL A 265     -11.465 -35.373  32.005  1.00  1.80           C  
ATOM   4299  CG1 VAL A 265     -10.922 -35.197  33.360  1.00  1.80           C  
ATOM   4300  CG2 VAL A 265     -11.893 -36.799  31.882  1.00  1.80           C  
ATOM   4301  H   VAL A 265     -12.422 -35.139  29.696  1.00  1.80           H  
ATOM   4302  HA  VAL A 265     -13.542 -34.808  32.280  1.00  1.80           H  
ATOM   4303  HB  VAL A 265     -10.687 -35.139  31.296  1.00  1.80           H  
ATOM   4304 1HG1 VAL A 265     -10.080 -35.853  33.467  1.00  1.80           H  
ATOM   4305 2HG1 VAL A 265     -10.598 -34.166  33.508  1.00  1.80           H  
ATOM   4306 3HG1 VAL A 265     -11.665 -35.453  34.079  1.00  1.80           H  
ATOM   4307 1HG2 VAL A 265     -11.044 -37.446  32.060  1.00  1.80           H  
ATOM   4308 2HG2 VAL A 265     -12.665 -36.991  32.621  1.00  1.80           H  
ATOM   4309 3HG2 VAL A 265     -12.285 -36.984  30.896  1.00  1.80           H  
ATOM   4310  N   VAL A 266     -11.518 -32.358  31.349  1.00  1.74           N  
ATOM   4311  CA  VAL A 266     -11.159 -30.979  31.629  1.00  1.74           C  
ATOM   4312  C   VAL A 266     -12.346 -30.023  31.481  1.00  1.74           C  
ATOM   4313  O   VAL A 266     -12.576 -29.181  32.353  1.00  1.74           O  
ATOM   4314  CB  VAL A 266     -10.000 -30.552  30.718  1.00  1.74           C  
ATOM   4315  CG1 VAL A 266      -9.741 -29.060  30.855  1.00  1.74           C  
ATOM   4316  CG2 VAL A 266      -8.748 -31.348  31.108  1.00  1.74           C  
ATOM   4317  H   VAL A 266     -11.083 -32.841  30.563  1.00  1.74           H  
ATOM   4318  HA  VAL A 266     -10.806 -30.929  32.659  1.00  1.74           H  
ATOM   4319  HB  VAL A 266     -10.265 -30.760  29.680  1.00  1.74           H  
ATOM   4320 1HG1 VAL A 266      -8.920 -28.775  30.199  1.00  1.74           H  
ATOM   4321 2HG1 VAL A 266     -10.638 -28.509  30.573  1.00  1.74           H  
ATOM   4322 3HG1 VAL A 266      -9.479 -28.828  31.886  1.00  1.74           H  
ATOM   4323 1HG2 VAL A 266      -7.921 -31.066  30.460  1.00  1.74           H  
ATOM   4324 2HG2 VAL A 266      -8.491 -31.133  32.145  1.00  1.74           H  
ATOM   4325 3HG2 VAL A 266      -8.946 -32.408  31.001  1.00  1.74           H  
ATOM   4326  N   SER A 267     -13.134 -30.186  30.411  1.00  1.67           N  
ATOM   4327  CA  SER A 267     -14.291 -29.338  30.125  1.00  1.67           C  
ATOM   4328  C   SER A 267     -15.305 -29.358  31.261  1.00  1.67           C  
ATOM   4329  O   SER A 267     -15.924 -28.341  31.576  1.00  1.67           O  
ATOM   4330  CB  SER A 267     -14.977 -29.806  28.855  1.00  1.67           C  
ATOM   4331  OG  SER A 267     -14.142 -29.648  27.744  1.00  1.67           O  
ATOM   4332  H   SER A 267     -12.907 -30.909  29.731  1.00  1.67           H  
ATOM   4333  HA  SER A 267     -13.941 -28.316  29.988  1.00  1.67           H  
ATOM   4334 1HB  SER A 267     -15.255 -30.856  28.959  1.00  1.67           H  
ATOM   4335 2HB  SER A 267     -15.892 -29.238  28.710  1.00  1.67           H  
ATOM   4336  HG  SER A 267     -13.404 -30.282  27.883  1.00  1.67           H  
ATOM   4337  N   LYS A 268     -15.451 -30.516  31.895  1.00  1.61           N  
ATOM   4338  CA  LYS A 268     -16.380 -30.714  32.995  1.00  1.61           C  
ATOM   4339  C   LYS A 268     -15.834 -30.287  34.356  1.00  1.61           C  
ATOM   4340  O   LYS A 268     -16.529 -30.410  35.366  1.00  1.61           O  
ATOM   4341  CB  LYS A 268     -16.816 -32.170  33.015  1.00  1.61           C  
ATOM   4342  CG  LYS A 268     -17.674 -32.515  31.832  1.00  1.61           C  
ATOM   4343  CD  LYS A 268     -18.017 -33.964  31.768  1.00  1.61           C  
ATOM   4344  CE  LYS A 268     -18.985 -34.210  30.624  1.00  1.61           C  
ATOM   4345  NZ  LYS A 268     -19.175 -35.638  30.360  1.00  1.61           N  
ATOM   4346  H   LYS A 268     -14.924 -31.326  31.559  1.00  1.61           H  
ATOM   4347  HA  LYS A 268     -17.262 -30.106  32.797  1.00  1.61           H  
ATOM   4348 1HB  LYS A 268     -15.929 -32.813  32.986  1.00  1.61           H  
ATOM   4349 2HB  LYS A 268     -17.361 -32.390  33.931  1.00  1.61           H  
ATOM   4350 1HG  LYS A 268     -18.591 -31.932  31.865  1.00  1.61           H  
ATOM   4351 2HG  LYS A 268     -17.135 -32.256  30.918  1.00  1.61           H  
ATOM   4352 1HD  LYS A 268     -17.104 -34.543  31.583  1.00  1.61           H  
ATOM   4353 2HD  LYS A 268     -18.460 -34.293  32.705  1.00  1.61           H  
ATOM   4354 1HE  LYS A 268     -19.944 -33.772  30.883  1.00  1.61           H  
ATOM   4355 2HE  LYS A 268     -18.608 -33.730  29.719  1.00  1.61           H  
ATOM   4356 1HZ  LYS A 268     -19.812 -35.754  29.597  1.00  1.61           H  
ATOM   4357 2HZ  LYS A 268     -18.251 -36.015  30.087  1.00  1.61           H  
ATOM   4358 3HZ  LYS A 268     -19.520 -36.113  31.175  1.00  1.61           H  
ATOM   4359  N   GLY A 269     -14.590 -29.802  34.403  1.00  1.59           N  
ATOM   4360  CA  GLY A 269     -14.002 -29.367  35.660  1.00  1.59           C  
ATOM   4361  C   GLY A 269     -13.532 -30.517  36.539  1.00  1.59           C  
ATOM   4362  O   GLY A 269     -13.447 -30.375  37.761  1.00  1.59           O  
ATOM   4363  H   GLY A 269     -14.037 -29.701  33.554  1.00  1.59           H  
ATOM   4364 1HA  GLY A 269     -13.156 -28.716  35.437  1.00  1.59           H  
ATOM   4365 2HA  GLY A 269     -14.727 -28.764  36.204  1.00  1.59           H  
ATOM   4366  N   ILE A 270     -13.236 -31.661  35.938  1.00  1.61           N  
ATOM   4367  CA  ILE A 270     -12.815 -32.804  36.719  1.00  1.61           C  
ATOM   4368  C   ILE A 270     -11.314 -32.895  36.864  1.00  1.61           C  
ATOM   4369  O   ILE A 270     -10.579 -33.080  35.893  1.00  1.61           O  
ATOM   4370  CB  ILE A 270     -13.313 -34.079  36.063  1.00  1.61           C  
ATOM   4371  CG1 ILE A 270     -14.825 -34.080  36.023  1.00  1.61           C  
ATOM   4372  CG2 ILE A 270     -12.722 -35.289  36.746  1.00  1.61           C  
ATOM   4373  CD1 ILE A 270     -15.390 -35.180  35.173  1.00  1.61           C  
ATOM   4374  H   ILE A 270     -13.290 -31.754  34.922  1.00  1.61           H  
ATOM   4375  HA  ILE A 270     -13.255 -32.726  37.712  1.00  1.61           H  
ATOM   4376  HB  ILE A 270     -13.011 -34.062  35.042  1.00  1.61           H  
ATOM   4377 1HG1 ILE A 270     -15.208 -34.182  37.036  1.00  1.61           H  
ATOM   4378 2HG1 ILE A 270     -15.167 -33.125  35.619  1.00  1.61           H  
ATOM   4379 1HG2 ILE A 270     -13.067 -36.162  36.249  1.00  1.61           H  
ATOM   4380 2HG2 ILE A 270     -11.634 -35.248  36.701  1.00  1.61           H  
ATOM   4381 3HG2 ILE A 270     -13.031 -35.308  37.766  1.00  1.61           H  
ATOM   4382 1HD1 ILE A 270     -16.477 -35.118  35.183  1.00  1.61           H  
ATOM   4383 2HD1 ILE A 270     -15.030 -35.074  34.151  1.00  1.61           H  
ATOM   4384 3HD1 ILE A 270     -15.079 -36.134  35.574  1.00  1.61           H  
ATOM   4385  N   ASP A 271     -10.859 -32.779  38.095  1.00  1.67           N  
ATOM   4386  CA  ASP A 271      -9.446 -32.859  38.378  1.00  1.67           C  
ATOM   4387  C   ASP A 271      -9.080 -34.300  38.695  1.00  1.67           C  
ATOM   4388  O   ASP A 271      -9.401 -34.814  39.770  1.00  1.67           O  
ATOM   4389  CB  ASP A 271      -9.045 -31.936  39.521  1.00  1.67           C  
ATOM   4390  CG  ASP A 271      -7.542 -31.941  39.754  1.00  1.67           C  
ATOM   4391  OD1 ASP A 271      -6.872 -32.719  39.096  1.00  1.67           O  
ATOM   4392  OD2 ASP A 271      -7.074 -31.201  40.605  1.00  1.67           O  
ATOM   4393  H   ASP A 271     -11.519 -32.617  38.842  1.00  1.67           H  
ATOM   4394  HA  ASP A 271      -8.894 -32.555  37.488  1.00  1.67           H  
ATOM   4395 1HB  ASP A 271      -9.366 -30.918  39.296  1.00  1.67           H  
ATOM   4396 2HB  ASP A 271      -9.553 -32.245  40.434  1.00  1.67           H  
ATOM   4397  N   LEU A 272      -8.389 -34.954  37.778  1.00  1.75           N  
ATOM   4398  CA  LEU A 272      -8.062 -36.363  37.946  1.00  1.75           C  
ATOM   4399  C   LEU A 272      -7.181 -36.583  39.193  1.00  1.75           C  
ATOM   4400  O   LEU A 272      -7.107 -37.693  39.721  1.00  1.75           O  
ATOM   4401  CB  LEU A 272      -7.334 -36.897  36.704  1.00  1.75           C  
ATOM   4402  CG  LEU A 272      -8.145 -36.933  35.382  1.00  1.75           C  
ATOM   4403  CD1 LEU A 272      -7.226 -37.399  34.272  1.00  1.75           C  
ATOM   4404  CD2 LEU A 272      -9.355 -37.851  35.488  1.00  1.75           C  
ATOM   4405  H   LEU A 272      -8.120 -34.466  36.934  1.00  1.75           H  
ATOM   4406  HA  LEU A 272      -8.991 -36.917  38.077  1.00  1.75           H  
ATOM   4407 1HB  LEU A 272      -6.452 -36.280  36.537  1.00  1.75           H  
ATOM   4408 2HB  LEU A 272      -7.000 -37.903  36.912  1.00  1.75           H  
ATOM   4409  HG  LEU A 272      -8.481 -35.921  35.156  1.00  1.75           H  
ATOM   4410 1HD1 LEU A 272      -7.759 -37.406  33.319  1.00  1.75           H  
ATOM   4411 2HD1 LEU A 272      -6.381 -36.734  34.211  1.00  1.75           H  
ATOM   4412 3HD1 LEU A 272      -6.871 -38.404  34.498  1.00  1.75           H  
ATOM   4413 1HD2 LEU A 272      -9.908 -37.849  34.555  1.00  1.75           H  
ATOM   4414 2HD2 LEU A 272      -9.022 -38.856  35.687  1.00  1.75           H  
ATOM   4415 3HD2 LEU A 272     -10.007 -37.506  36.289  1.00  1.75           H  
ATOM   4416  N   ASP A 273      -6.491 -35.533  39.664  1.00  1.85           N  
ATOM   4417  CA  ASP A 273      -5.641 -35.667  40.840  1.00  1.85           C  
ATOM   4418  C   ASP A 273      -6.420 -35.594  42.164  1.00  1.85           C  
ATOM   4419  O   ASP A 273      -5.853 -35.861  43.228  1.00  1.85           O  
ATOM   4420  CB  ASP A 273      -4.526 -34.629  40.820  1.00  1.85           C  
ATOM   4421  CG  ASP A 273      -3.500 -34.916  39.736  1.00  1.85           C  
ATOM   4422  OD1 ASP A 273      -3.532 -35.992  39.178  1.00  1.85           O  
ATOM   4423  OD2 ASP A 273      -2.655 -34.085  39.505  1.00  1.85           O  
ATOM   4424  H   ASP A 273      -6.590 -34.603  39.237  1.00  1.85           H  
ATOM   4425  HA  ASP A 273      -5.166 -36.645  40.797  1.00  1.85           H  
ATOM   4426 1HB  ASP A 273      -4.965 -33.638  40.640  1.00  1.85           H  
ATOM   4427 2HB  ASP A 273      -4.032 -34.600  41.789  1.00  1.85           H  
ATOM   4428  N   GLN A 274      -7.704 -35.225  42.110  1.00  1.90           N  
ATOM   4429  CA  GLN A 274      -8.534 -35.145  43.313  1.00  1.90           C  
ATOM   4430  C   GLN A 274      -9.591 -36.248  43.331  1.00  1.90           C  
ATOM   4431  O   GLN A 274     -10.016 -36.697  44.397  1.00  1.90           O  
ATOM   4432  CB  GLN A 274      -9.236 -33.787  43.427  1.00  1.90           C  
ATOM   4433  CG  GLN A 274      -8.307 -32.589  43.591  1.00  1.90           C  
ATOM   4434  CD  GLN A 274      -9.077 -31.263  43.699  1.00  1.90           C  
ATOM   4435  OE1 GLN A 274      -9.879 -31.078  44.625  1.00  1.90           O  
ATOM   4436  NE2 GLN A 274      -8.839 -30.346  42.768  1.00  1.90           N  
ATOM   4437  H   GLN A 274      -8.128 -35.013  41.210  1.00  1.90           H  
ATOM   4438  HA  GLN A 274      -7.897 -35.282  44.185  1.00  1.90           H  
ATOM   4439 1HB  GLN A 274      -9.829 -33.621  42.528  1.00  1.90           H  
ATOM   4440 2HB  GLN A 274      -9.923 -33.805  44.270  1.00  1.90           H  
ATOM   4441 1HG  GLN A 274      -7.714 -32.720  44.494  1.00  1.90           H  
ATOM   4442 2HG  GLN A 274      -7.652 -32.533  42.720  1.00  1.90           H  
ATOM   4443 1HE2 GLN A 274      -9.313 -29.469  42.794  1.00  1.90           H  
ATOM   4444 2HE2 GLN A 274      -8.169 -30.548  42.010  1.00  1.90           H  
ATOM   4445  N   TYR A 275     -10.031 -36.675  42.151  1.00  1.88           N  
ATOM   4446  CA  TYR A 275     -11.071 -37.696  42.062  1.00  1.88           C  
ATOM   4447  C   TYR A 275     -10.516 -39.111  42.270  1.00  1.88           C  
ATOM   4448  O   TYR A 275      -9.406 -39.427  41.854  1.00  1.88           O  
ATOM   4449  CB  TYR A 275     -11.769 -37.589  40.697  1.00  1.88           C  
ATOM   4450  CG  TYR A 275     -12.733 -36.407  40.538  1.00  1.88           C  
ATOM   4451  CD1 TYR A 275     -12.308 -35.109  40.766  1.00  1.88           C  
ATOM   4452  CD2 TYR A 275     -14.041 -36.634  40.106  1.00  1.88           C  
ATOM   4453  CE1 TYR A 275     -13.171 -34.050  40.589  1.00  1.88           C  
ATOM   4454  CE2 TYR A 275     -14.908 -35.574  39.928  1.00  1.88           C  
ATOM   4455  CZ  TYR A 275     -14.476 -34.283  40.170  1.00  1.88           C  
ATOM   4456  OH  TYR A 275     -15.342 -33.222  39.997  1.00  1.88           O  
ATOM   4457  H   TYR A 275      -9.660 -36.254  41.300  1.00  1.88           H  
ATOM   4458  HA  TYR A 275     -11.803 -37.508  42.848  1.00  1.88           H  
ATOM   4459 1HB  TYR A 275     -11.007 -37.506  39.917  1.00  1.88           H  
ATOM   4460 2HB  TYR A 275     -12.329 -38.502  40.513  1.00  1.88           H  
ATOM   4461  HD1 TYR A 275     -11.302 -34.926  41.096  1.00  1.88           H  
ATOM   4462  HD2 TYR A 275     -14.380 -37.645  39.906  1.00  1.88           H  
ATOM   4463  HE1 TYR A 275     -12.829 -33.032  40.779  1.00  1.88           H  
ATOM   4464  HE2 TYR A 275     -15.929 -35.754  39.593  1.00  1.88           H  
ATOM   4465  HH  TYR A 275     -14.884 -32.396  40.193  1.00  1.88           H  
ATOM   4466  N   GLU A 276     -11.326 -39.960  42.900  1.00  1.79           N  
ATOM   4467  CA  GLU A 276     -11.046 -41.389  43.103  1.00  1.79           C  
ATOM   4468  C   GLU A 276     -12.192 -42.180  42.486  1.00  1.79           C  
ATOM   4469  O   GLU A 276     -12.524 -43.290  42.899  1.00  1.79           O  
ATOM   4470  CB  GLU A 276     -10.896 -41.715  44.591  1.00  1.79           C  
ATOM   4471  CG  GLU A 276      -9.724 -41.004  45.274  1.00  1.79           C  
ATOM   4472  CD  GLU A 276      -9.522 -41.428  46.714  1.00  1.79           C  
ATOM   4473  OE1 GLU A 276     -10.308 -42.206  47.202  1.00  1.79           O  
ATOM   4474  OE2 GLU A 276      -8.577 -40.978  47.320  1.00  1.79           O  
ATOM   4475  H   GLU A 276     -12.202 -39.603  43.257  1.00  1.79           H  
ATOM   4476  HA  GLU A 276     -10.124 -41.651  42.586  1.00  1.79           H  
ATOM   4477 1HB  GLU A 276     -11.810 -41.436  45.115  1.00  1.79           H  
ATOM   4478 2HB  GLU A 276     -10.758 -42.789  44.716  1.00  1.79           H  
ATOM   4479 1HG  GLU A 276      -8.813 -41.202  44.712  1.00  1.79           H  
ATOM   4480 2HG  GLU A 276      -9.907 -39.927  45.243  1.00  1.79           H  
ATOM   4481  N   HIS A 277     -12.813 -41.530  41.525  1.00  1.70           N  
ATOM   4482  CA  HIS A 277     -14.005 -41.954  40.817  1.00  1.70           C  
ATOM   4483  C   HIS A 277     -13.700 -42.518  39.443  1.00  1.70           C  
ATOM   4484  O   HIS A 277     -12.534 -42.705  39.077  1.00  1.70           O  
ATOM   4485  CB  HIS A 277     -14.941 -40.754  40.686  1.00  1.70           C  
ATOM   4486  CG  HIS A 277     -15.399 -40.226  42.020  1.00  1.70           C  
ATOM   4487  ND1 HIS A 277     -16.283 -40.913  42.826  1.00  1.70           N  
ATOM   4488  CD2 HIS A 277     -15.072 -39.099  42.699  1.00  1.70           C  
ATOM   4489  CE1 HIS A 277     -16.491 -40.226  43.935  1.00  1.70           C  
ATOM   4490  NE2 HIS A 277     -15.768 -39.123  43.882  1.00  1.70           N  
ATOM   4491  H   HIS A 277     -12.412 -40.643  41.265  1.00  1.70           H  
ATOM   4492  HA  HIS A 277     -14.514 -42.729  41.390  1.00  1.70           H  
ATOM   4493 1HB  HIS A 277     -14.435 -39.960  40.146  1.00  1.70           H  
ATOM   4494 2HB  HIS A 277     -15.824 -41.025  40.112  1.00  1.70           H  
ATOM   4495  HD2 HIS A 277     -14.391 -38.321  42.380  1.00  1.70           H  
ATOM   4496  HE1 HIS A 277     -17.145 -40.522  44.756  1.00  1.70           H  
ATOM   4497  HE2 HIS A 277     -15.729 -38.411  44.598  1.00  1.70           H  
ATOM   4498  N   VAL A 278     -14.763 -42.869  38.731  1.00  1.65           N  
ATOM   4499  CA  VAL A 278     -14.689 -43.371  37.369  1.00  1.65           C  
ATOM   4500  C   VAL A 278     -15.288 -42.324  36.452  1.00  1.65           C  
ATOM   4501  O   VAL A 278     -16.320 -41.732  36.773  1.00  1.65           O  
ATOM   4502  CB  VAL A 278     -15.446 -44.711  37.227  1.00  1.65           C  
ATOM   4503  CG1 VAL A 278     -15.407 -45.204  35.777  1.00  1.65           C  
ATOM   4504  CG2 VAL A 278     -14.817 -45.748  38.159  1.00  1.65           C  
ATOM   4505  H   VAL A 278     -15.678 -42.736  39.138  1.00  1.65           H  
ATOM   4506  HA  VAL A 278     -13.656 -43.497  37.089  1.00  1.65           H  
ATOM   4507  HB  VAL A 278     -16.494 -44.557  37.491  1.00  1.65           H  
ATOM   4508 1HG1 VAL A 278     -15.956 -46.139  35.700  1.00  1.65           H  
ATOM   4509 2HG1 VAL A 278     -15.861 -44.469  35.116  1.00  1.65           H  
ATOM   4510 3HG1 VAL A 278     -14.393 -45.366  35.488  1.00  1.65           H  
ATOM   4511 1HG2 VAL A 278     -15.359 -46.688  38.068  1.00  1.65           H  
ATOM   4512 2HG2 VAL A 278     -13.781 -45.909  37.890  1.00  1.65           H  
ATOM   4513 3HG2 VAL A 278     -14.870 -45.400  39.190  1.00  1.65           H  
ATOM   4514  N   ILE A 279     -14.616 -42.043  35.348  1.00  1.68           N  
ATOM   4515  CA  ILE A 279     -15.113 -41.050  34.420  1.00  1.68           C  
ATOM   4516  C   ILE A 279     -16.086 -41.707  33.465  1.00  1.68           C  
ATOM   4517  O   ILE A 279     -15.740 -42.685  32.801  1.00  1.68           O  
ATOM   4518  CB  ILE A 279     -13.968 -40.424  33.610  1.00  1.68           C  
ATOM   4519  CG1 ILE A 279     -12.931 -39.814  34.547  1.00  1.68           C  
ATOM   4520  CG2 ILE A 279     -14.505 -39.410  32.614  1.00  1.68           C  
ATOM   4521  CD1 ILE A 279     -13.469 -38.775  35.442  1.00  1.68           C  
ATOM   4522  H   ILE A 279     -13.767 -42.554  35.121  1.00  1.68           H  
ATOM   4523  HA  ILE A 279     -15.634 -40.270  34.972  1.00  1.68           H  
ATOM   4524  HB  ILE A 279     -13.469 -41.205  33.067  1.00  1.68           H  
ATOM   4525 1HG1 ILE A 279     -12.489 -40.613  35.146  1.00  1.68           H  
ATOM   4526 2HG1 ILE A 279     -12.157 -39.353  33.957  1.00  1.68           H  
ATOM   4527 1HG2 ILE A 279     -13.688 -39.013  32.031  1.00  1.68           H  
ATOM   4528 2HG2 ILE A 279     -15.216 -39.900  31.945  1.00  1.68           H  
ATOM   4529 3HG2 ILE A 279     -15.009 -38.599  33.142  1.00  1.68           H  
ATOM   4530 1HD1 ILE A 279     -12.670 -38.391  36.062  1.00  1.68           H  
ATOM   4531 2HD1 ILE A 279     -13.881 -37.975  34.836  1.00  1.68           H  
ATOM   4532 3HD1 ILE A 279     -14.249 -39.197  36.074  1.00  1.68           H  
ATOM   4533  N   ASN A 280     -17.312 -41.188  33.437  1.00  1.81           N  
ATOM   4534  CA  ASN A 280     -18.382 -41.714  32.594  1.00  1.81           C  
ATOM   4535  C   ASN A 280     -18.755 -40.688  31.525  1.00  1.81           C  
ATOM   4536  O   ASN A 280     -19.157 -39.568  31.857  1.00  1.81           O  
ATOM   4537  CB  ASN A 280     -19.595 -42.070  33.435  1.00  1.81           C  
ATOM   4538  CG  ASN A 280     -19.309 -43.133  34.484  1.00  1.81           C  
ATOM   4539  OD1 ASN A 280     -18.282 -43.808  34.450  1.00  1.81           O  
ATOM   4540  ND2 ASN A 280     -20.215 -43.283  35.415  1.00  1.81           N  
ATOM   4541  H   ASN A 280     -17.507 -40.394  34.031  1.00  1.81           H  
ATOM   4542  HA  ASN A 280     -18.026 -42.606  32.078  1.00  1.81           H  
ATOM   4543 1HB  ASN A 280     -19.952 -41.174  33.940  1.00  1.81           H  
ATOM   4544 2HB  ASN A 280     -20.397 -42.414  32.789  1.00  1.81           H  
ATOM   4545 1HD2 ASN A 280     -20.085 -43.965  36.137  1.00  1.81           H  
ATOM   4546 2HD2 ASN A 280     -21.036 -42.713  35.410  1.00  1.81           H  
ATOM   4547  N   SER A 281     -18.604 -41.046  30.252  1.00  2.03           N  
ATOM   4548  CA  SER A 281     -18.885 -40.099  29.174  1.00  2.03           C  
ATOM   4549  C   SER A 281     -19.281 -40.769  27.867  1.00  2.03           C  
ATOM   4550  O   SER A 281     -19.082 -41.967  27.693  1.00  2.03           O  
ATOM   4551  CB  SER A 281     -17.660 -39.231  28.939  1.00  2.03           C  
ATOM   4552  OG  SER A 281     -16.574 -39.982  28.464  1.00  2.03           O  
ATOM   4553  H   SER A 281     -18.265 -41.984  30.028  1.00  2.03           H  
ATOM   4554  HA  SER A 281     -19.713 -39.463  29.488  1.00  2.03           H  
ATOM   4555 1HB  SER A 281     -17.905 -38.452  28.212  1.00  2.03           H  
ATOM   4556 2HB  SER A 281     -17.379 -38.728  29.864  1.00  2.03           H  
ATOM   4557  HG  SER A 281     -15.894 -39.337  28.252  1.00  2.03           H  
ATOM   4558  N   GLU A 282     -19.850 -39.993  26.945  1.00  2.35           N  
ATOM   4559  CA  GLU A 282     -20.129 -40.517  25.611  1.00  2.35           C  
ATOM   4560  C   GLU A 282     -19.047 -39.983  24.691  1.00  2.35           C  
ATOM   4561  O   GLU A 282     -18.623 -38.837  24.845  1.00  2.35           O  
ATOM   4562  CB  GLU A 282     -21.532 -40.128  25.153  1.00  2.35           C  
ATOM   4563  CG  GLU A 282     -22.647 -40.752  25.998  1.00  2.35           C  
ATOM   4564  CD  GLU A 282     -24.044 -40.380  25.544  1.00  2.35           C  
ATOM   4565  OE1 GLU A 282     -24.172 -39.584  24.644  1.00  2.35           O  
ATOM   4566  OE2 GLU A 282     -24.980 -40.901  26.104  1.00  2.35           O  
ATOM   4567  H   GLU A 282     -20.032 -39.021  27.150  1.00  2.35           H  
ATOM   4568  HA  GLU A 282     -20.051 -41.602  25.619  1.00  2.35           H  
ATOM   4569 1HB  GLU A 282     -21.640 -39.046  25.191  1.00  2.35           H  
ATOM   4570 2HB  GLU A 282     -21.674 -40.441  24.117  1.00  2.35           H  
ATOM   4571 1HG  GLU A 282     -22.544 -41.837  25.959  1.00  2.35           H  
ATOM   4572 2HG  GLU A 282     -22.513 -40.443  27.034  1.00  2.35           H  
ATOM   4573  N   ILE A 283     -18.575 -40.813  23.772  1.00  2.70           N  
ATOM   4574  CA  ILE A 283     -17.465 -40.411  22.901  1.00  2.70           C  
ATOM   4575  C   ILE A 283     -17.691 -40.513  21.381  1.00  2.70           C  
ATOM   4576  O   ILE A 283     -17.216 -39.678  20.608  1.00  2.70           O  
ATOM   4577  CB  ILE A 283     -16.219 -41.184  23.391  1.00  2.70           C  
ATOM   4578  CG1 ILE A 283     -16.486 -42.706  23.370  1.00  2.70           C  
ATOM   4579  CG2 ILE A 283     -15.813 -40.743  24.833  1.00  2.70           C  
ATOM   4580  CD1 ILE A 283     -15.269 -43.526  23.617  1.00  2.70           C  
ATOM   4581  H   ILE A 283     -18.987 -41.748  23.689  1.00  2.70           H  
ATOM   4582  HA  ILE A 283     -17.261 -39.363  23.105  1.00  2.70           H  
ATOM   4583  HB  ILE A 283     -15.400 -40.993  22.706  1.00  2.70           H  
ATOM   4584 1HG1 ILE A 283     -17.216 -42.924  24.152  1.00  2.70           H  
ATOM   4585 2HG1 ILE A 283     -16.896 -43.014  22.429  1.00  2.70           H  
ATOM   4586 1HG2 ILE A 283     -14.923 -41.291  25.144  1.00  2.70           H  
ATOM   4587 2HG2 ILE A 283     -15.596 -39.675  24.833  1.00  2.70           H  
ATOM   4588 3HG2 ILE A 283     -16.614 -40.951  25.539  1.00  2.70           H  
ATOM   4589 1HD1 ILE A 283     -15.548 -44.562  23.631  1.00  2.70           H  
ATOM   4590 2HD1 ILE A 283     -14.559 -43.351  22.825  1.00  2.70           H  
ATOM   4591 3HD1 ILE A 283     -14.827 -43.253  24.571  1.00  2.70           H  
ATOM   4592  N   ASP A 284     -18.428 -41.516  20.968  1.00  2.98           N  
ATOM   4593  CA  ASP A 284     -18.738 -41.809  19.566  1.00  2.98           C  
ATOM   4594  C   ASP A 284     -19.997 -42.633  19.651  1.00  2.98           C  
ATOM   4595  O   ASP A 284     -20.671 -42.521  20.671  1.00  2.98           O  
ATOM   4596  CB  ASP A 284     -17.509 -42.335  18.763  1.00  2.98           C  
ATOM   4597  CG  ASP A 284     -16.758 -43.532  19.318  1.00  2.98           C  
ATOM   4598  OD1 ASP A 284     -17.172 -44.025  20.309  1.00  2.98           O  
ATOM   4599  OD2 ASP A 284     -15.764 -43.974  18.709  1.00  2.98           O  
ATOM   4600  H   ASP A 284     -18.809 -42.152  21.675  1.00  2.98           H  
ATOM   4601  HA  ASP A 284     -19.010 -40.879  19.066  1.00  2.98           H  
ATOM   4602 1HB  ASP A 284     -17.818 -42.565  17.747  1.00  2.98           H  
ATOM   4603 2HB  ASP A 284     -16.815 -41.530  18.679  1.00  2.98           H  
ATOM   4604  N   GLY A 285     -20.383 -43.443  18.672  1.00  3.09           N  
ATOM   4605  CA  GLY A 285     -21.635 -44.212  18.861  1.00  3.09           C  
ATOM   4606  C   GLY A 285     -21.586 -45.327  19.963  1.00  3.09           C  
ATOM   4607  O   GLY A 285     -22.038 -46.461  19.743  1.00  3.09           O  
ATOM   4608  H   GLY A 285     -19.872 -43.485  17.793  1.00  3.09           H  
ATOM   4609 1HA  GLY A 285     -22.436 -43.514  19.104  1.00  3.09           H  
ATOM   4610 2HA  GLY A 285     -21.910 -44.669  17.913  1.00  3.09           H  
ATOM   4611  N   THR A 286     -21.067 -44.956  21.146  1.00  2.98           N  
ATOM   4612  CA  THR A 286     -20.967 -45.728  22.370  1.00  2.98           C  
ATOM   4613  C   THR A 286     -20.677 -44.815  23.569  1.00  2.98           C  
ATOM   4614  O   THR A 286     -20.004 -43.762  23.468  1.00  2.98           O  
ATOM   4615  CB  THR A 286     -19.850 -46.775  22.328  1.00  2.98           C  
ATOM   4616  OG1 THR A 286     -19.887 -47.581  23.535  1.00  2.98           O  
ATOM   4617  CG2 THR A 286     -18.533 -46.083  22.225  1.00  2.98           C  
ATOM   4618  H   THR A 286     -20.734 -44.008  21.205  1.00  2.98           H  
ATOM   4619  HA  THR A 286     -21.918 -46.234  22.546  1.00  2.98           H  
ATOM   4620  HB  THR A 286     -19.988 -47.418  21.470  1.00  2.98           H  
ATOM   4621  HG1 THR A 286     -19.626 -47.048  24.334  1.00  2.98           H  
ATOM   4622 1HG2 THR A 286     -17.735 -46.795  22.178  1.00  2.98           H  
ATOM   4623 2HG2 THR A 286     -18.544 -45.501  21.329  1.00  2.98           H  
ATOM   4624 3HG2 THR A 286     -18.384 -45.432  23.084  1.00  2.98           H  
ATOM   4625  N   HIS A 287     -21.152 -45.302  24.712  1.00  2.71           N  
ATOM   4626  CA  HIS A 287     -20.858 -44.779  26.036  1.00  2.71           C  
ATOM   4627  C   HIS A 287     -19.525 -45.389  26.426  1.00  2.71           C  
ATOM   4628  O   HIS A 287     -19.178 -46.468  25.931  1.00  2.71           O  
ATOM   4629  CB  HIS A 287     -21.979 -45.096  27.042  1.00  2.71           C  
ATOM   4630  CG  HIS A 287     -21.832 -44.427  28.400  1.00  2.71           C  
ATOM   4631  ND1 HIS A 287     -21.020 -44.926  29.389  1.00  2.71           N  
ATOM   4632  CD2 HIS A 287     -22.396 -43.304  28.909  1.00  2.71           C  
ATOM   4633  CE1 HIS A 287     -21.090 -44.145  30.453  1.00  2.71           C  
ATOM   4634  NE2 HIS A 287     -21.921 -43.155  30.192  1.00  2.71           N  
ATOM   4635  H   HIS A 287     -21.724 -46.134  24.654  1.00  2.71           H  
ATOM   4636  HA  HIS A 287     -20.735 -43.703  26.005  1.00  2.71           H  
ATOM   4637 1HB  HIS A 287     -22.935 -44.782  26.622  1.00  2.71           H  
ATOM   4638 2HB  HIS A 287     -22.029 -46.172  27.199  1.00  2.71           H  
ATOM   4639  HD1 HIS A 287     -20.469 -45.758  29.312  1.00  2.71           H  
ATOM   4640  HD2 HIS A 287     -23.102 -42.577  28.500  1.00  2.71           H  
ATOM   4641  HE1 HIS A 287     -20.520 -44.368  31.342  1.00  2.71           H  
ATOM   4642  N   TYR A 288     -18.764 -44.689  27.248  1.00  2.38           N  
ATOM   4643  CA  TYR A 288     -17.454 -45.137  27.671  1.00  2.38           C  
ATOM   4644  C   TYR A 288     -17.139 -44.831  29.129  1.00  2.38           C  
ATOM   4645  O   TYR A 288     -17.453 -43.749  29.638  1.00  2.38           O  
ATOM   4646  CB  TYR A 288     -16.443 -44.420  26.801  1.00  2.38           C  
ATOM   4647  CG  TYR A 288     -15.040 -44.652  27.130  1.00  2.38           C  
ATOM   4648  CD1 TYR A 288     -14.389 -45.746  26.640  1.00  2.38           C  
ATOM   4649  CD2 TYR A 288     -14.402 -43.765  27.942  1.00  2.38           C  
ATOM   4650  CE1 TYR A 288     -13.074 -45.956  26.954  1.00  2.38           C  
ATOM   4651  CE2 TYR A 288     -13.117 -43.972  28.262  1.00  2.38           C  
ATOM   4652  CZ  TYR A 288     -12.435 -45.066  27.772  1.00  2.38           C  
ATOM   4653  OH  TYR A 288     -11.110 -45.261  28.104  1.00  2.38           O  
ATOM   4654  H   TYR A 288     -19.088 -43.782  27.573  1.00  2.38           H  
ATOM   4655  HA  TYR A 288     -17.388 -46.216  27.526  1.00  2.38           H  
ATOM   4656 1HB  TYR A 288     -16.602 -44.746  25.780  1.00  2.38           H  
ATOM   4657 2HB  TYR A 288     -16.634 -43.345  26.833  1.00  2.38           H  
ATOM   4658  HD1 TYR A 288     -14.924 -46.429  25.999  1.00  2.38           H  
ATOM   4659  HD2 TYR A 288     -14.933 -42.897  28.331  1.00  2.38           H  
ATOM   4660  HE1 TYR A 288     -12.548 -46.816  26.564  1.00  2.38           H  
ATOM   4661  HE2 TYR A 288     -12.620 -43.267  28.905  1.00  2.38           H  
ATOM   4662  HH  TYR A 288     -10.840 -44.596  28.742  1.00  2.38           H  
ATOM   4663  N   THR A 289     -16.522 -45.796  29.815  1.00  2.07           N  
ATOM   4664  CA  THR A 289     -16.091 -45.524  31.175  1.00  2.07           C  
ATOM   4665  C   THR A 289     -14.608 -45.805  31.333  1.00  2.07           C  
ATOM   4666  O   THR A 289     -14.082 -46.758  30.755  1.00  2.07           O  
ATOM   4667  CB  THR A 289     -16.865 -46.399  32.189  1.00  2.07           C  
ATOM   4668  OG1 THR A 289     -16.614 -47.791  31.920  1.00  2.07           O  
ATOM   4669  CG2 THR A 289     -18.347 -46.147  32.096  1.00  2.07           C  
ATOM   4670  H   THR A 289     -16.314 -46.684  29.381  1.00  2.07           H  
ATOM   4671  HA  THR A 289     -16.267 -44.479  31.397  1.00  2.07           H  
ATOM   4672  HB  THR A 289     -16.524 -46.158  33.189  1.00  2.07           H  
ATOM   4673  HG1 THR A 289     -17.048 -48.329  32.589  1.00  2.07           H  
ATOM   4674 1HG2 THR A 289     -18.870 -46.761  32.827  1.00  2.07           H  
ATOM   4675 2HG2 THR A 289     -18.533 -45.104  32.296  1.00  2.07           H  
ATOM   4676 3HG2 THR A 289     -18.701 -46.394  31.100  1.00  2.07           H  
ATOM   4677  N   VAL A 290     -13.952 -45.013  32.173  1.00  1.82           N  
ATOM   4678  CA  VAL A 290     -12.559 -45.259  32.520  1.00  1.82           C  
ATOM   4679  C   VAL A 290     -12.252 -44.753  33.925  1.00  1.82           C  
ATOM   4680  O   VAL A 290     -12.545 -43.595  34.217  1.00  1.82           O  
ATOM   4681  CB  VAL A 290     -11.664 -44.548  31.517  1.00  1.82           C  
ATOM   4682  CG1 VAL A 290     -11.982 -43.092  31.552  1.00  1.82           C  
ATOM   4683  CG2 VAL A 290     -10.200 -44.798  31.833  1.00  1.82           C  
ATOM   4684  H   VAL A 290     -14.459 -44.216  32.566  1.00  1.82           H  
ATOM   4685  HA  VAL A 290     -12.375 -46.322  32.419  1.00  1.82           H  
ATOM   4686  HB  VAL A 290     -11.878 -44.924  30.547  1.00  1.82           H  
ATOM   4687 1HG1 VAL A 290     -11.381 -42.575  30.829  1.00  1.82           H  
ATOM   4688 2HG1 VAL A 290     -13.040 -42.938  31.321  1.00  1.82           H  
ATOM   4689 3HG1 VAL A 290     -11.764 -42.715  32.547  1.00  1.82           H  
ATOM   4690 1HG2 VAL A 290      -9.572 -44.295  31.105  1.00  1.82           H  
ATOM   4691 2HG2 VAL A 290      -9.981 -44.420  32.822  1.00  1.82           H  
ATOM   4692 3HG2 VAL A 290     -10.000 -45.871  31.803  1.00  1.82           H  
ATOM   4693  N   PRO A 291     -11.667 -45.544  34.821  1.00  1.66           N  
ATOM   4694  CA  PRO A 291     -11.239 -45.113  36.131  1.00  1.66           C  
ATOM   4695  C   PRO A 291     -10.291 -43.942  36.059  1.00  1.66           C  
ATOM   4696  O   PRO A 291      -9.386 -43.932  35.213  1.00  1.66           O  
ATOM   4697  CB  PRO A 291     -10.581 -46.364  36.703  1.00  1.66           C  
ATOM   4698  CG  PRO A 291     -11.238 -47.510  35.967  1.00  1.66           C  
ATOM   4699  CD  PRO A 291     -11.501 -46.988  34.574  1.00  1.66           C  
ATOM   4700  HA  PRO A 291     -12.115 -44.860  36.734  1.00  1.66           H  
ATOM   4701 1HB  PRO A 291      -9.489 -46.328  36.527  1.00  1.66           H  
ATOM   4702 2HB  PRO A 291     -10.729 -46.410  37.789  1.00  1.66           H  
ATOM   4703 1HG  PRO A 291     -10.555 -48.382  35.958  1.00  1.66           H  
ATOM   4704 2HG  PRO A 291     -12.153 -47.824  36.489  1.00  1.66           H  
ATOM   4705 1HD  PRO A 291     -10.640 -47.192  33.908  1.00  1.66           H  
ATOM   4706 2HD  PRO A 291     -12.433 -47.447  34.222  1.00  1.66           H  
ATOM   4707  N   VAL A 292     -10.386 -43.033  37.007  1.00  1.58           N  
ATOM   4708  CA  VAL A 292      -9.470 -41.907  37.062  1.00  1.58           C  
ATOM   4709  C   VAL A 292      -8.015 -42.358  37.112  1.00  1.58           C  
ATOM   4710  O   VAL A 292      -7.164 -41.784  36.432  1.00  1.58           O  
ATOM   4711  CB  VAL A 292      -9.838 -41.020  38.254  1.00  1.58           C  
ATOM   4712  CG1 VAL A 292      -8.777 -40.039  38.531  1.00  1.58           C  
ATOM   4713  CG2 VAL A 292     -11.110 -40.249  37.905  1.00  1.58           C  
ATOM   4714  H   VAL A 292     -11.146 -43.078  37.693  1.00  1.58           H  
ATOM   4715  HA  VAL A 292      -9.614 -41.317  36.155  1.00  1.58           H  
ATOM   4716  HB  VAL A 292      -9.998 -41.637  39.141  1.00  1.58           H  
ATOM   4717 1HG1 VAL A 292      -9.070 -39.414  39.367  1.00  1.58           H  
ATOM   4718 2HG1 VAL A 292      -7.879 -40.559  38.782  1.00  1.58           H  
ATOM   4719 3HG1 VAL A 292      -8.603 -39.435  37.694  1.00  1.58           H  
ATOM   4720 1HG2 VAL A 292     -11.383 -39.625  38.731  1.00  1.58           H  
ATOM   4721 2HG2 VAL A 292     -10.922 -39.644  37.042  1.00  1.58           H  
ATOM   4722 3HG2 VAL A 292     -11.917 -40.921  37.680  1.00  1.58           H  
ATOM   4723  N   ARG A 293      -7.711 -43.393  37.895  1.00  1.55           N  
ATOM   4724  CA  ARG A 293      -6.335 -43.884  37.932  1.00  1.55           C  
ATOM   4725  C   ARG A 293      -5.830 -44.289  36.547  1.00  1.55           C  
ATOM   4726  O   ARG A 293      -4.648 -44.103  36.244  1.00  1.55           O  
ATOM   4727  CB  ARG A 293      -6.159 -45.056  38.890  1.00  1.55           C  
ATOM   4728  CG  ARG A 293      -4.684 -45.564  38.995  1.00  1.55           C  
ATOM   4729  CD  ARG A 293      -4.495 -46.662  40.016  1.00  1.55           C  
ATOM   4730  NE  ARG A 293      -3.116 -47.235  39.991  1.00  1.55           N  
ATOM   4731  CZ  ARG A 293      -2.022 -46.771  40.643  1.00  1.55           C  
ATOM   4732  NH1 ARG A 293      -2.065 -45.698  41.411  1.00  1.55           N  
ATOM   4733  NH2 ARG A 293      -0.904 -47.452  40.471  1.00  1.55           N  
ATOM   4734  H   ARG A 293      -8.435 -43.836  38.440  1.00  1.55           H  
ATOM   4735  HA  ARG A 293      -5.702 -43.077  38.289  1.00  1.55           H  
ATOM   4736 1HB  ARG A 293      -6.492 -44.773  39.884  1.00  1.55           H  
ATOM   4737 2HB  ARG A 293      -6.776 -45.893  38.556  1.00  1.55           H  
ATOM   4738 1HG  ARG A 293      -4.380 -45.958  38.023  1.00  1.55           H  
ATOM   4739 2HG  ARG A 293      -4.034 -44.732  39.263  1.00  1.55           H  
ATOM   4740 1HD  ARG A 293      -4.682 -46.269  41.014  1.00  1.55           H  
ATOM   4741 2HD  ARG A 293      -5.197 -47.468  39.806  1.00  1.55           H  
ATOM   4742  HE  ARG A 293      -2.953 -48.085  39.438  1.00  1.55           H  
ATOM   4743 1HH1 ARG A 293      -2.931 -45.196  41.528  1.00  1.55           H  
ATOM   4744 2HH1 ARG A 293      -1.225 -45.381  41.889  1.00  1.55           H  
ATOM   4745 1HH2 ARG A 293      -0.967 -48.283  39.864  1.00  1.55           H  
ATOM   4746 2HH2 ARG A 293      -0.014 -47.166  40.928  1.00  1.55           H  
ATOM   4747  N   ASP A 294      -6.695 -44.868  35.701  1.00  1.56           N  
ATOM   4748  CA  ASP A 294      -6.197 -45.297  34.409  1.00  1.56           C  
ATOM   4749  C   ASP A 294      -5.886 -44.079  33.581  1.00  1.56           C  
ATOM   4750  O   ASP A 294      -4.858 -44.050  32.910  1.00  1.56           O  
ATOM   4751  CB  ASP A 294      -7.197 -46.164  33.640  1.00  1.56           C  
ATOM   4752  CG  ASP A 294      -7.411 -47.574  34.189  1.00  1.56           C  
ATOM   4753  OD1 ASP A 294      -6.657 -48.004  35.032  1.00  1.56           O  
ATOM   4754  OD2 ASP A 294      -8.310 -48.231  33.705  1.00  1.56           O  
ATOM   4755  H   ASP A 294      -7.681 -44.946  35.915  1.00  1.56           H  
ATOM   4756  HA  ASP A 294      -5.278 -45.863  34.553  1.00  1.56           H  
ATOM   4757 1HB  ASP A 294      -8.153 -45.659  33.647  1.00  1.56           H  
ATOM   4758 2HB  ASP A 294      -6.881 -46.240  32.621  1.00  1.56           H  
ATOM   4759  N   LEU A 295      -6.732 -43.047  33.655  1.00  1.60           N  
ATOM   4760  CA  LEU A 295      -6.458 -41.855  32.858  1.00  1.60           C  
ATOM   4761  C   LEU A 295      -5.172 -41.186  33.294  1.00  1.60           C  
ATOM   4762  O   LEU A 295      -4.390 -40.715  32.463  1.00  1.60           O  
ATOM   4763  CB  LEU A 295      -7.598 -40.852  32.921  1.00  1.60           C  
ATOM   4764  CG  LEU A 295      -8.829 -41.275  32.224  1.00  1.60           C  
ATOM   4765  CD1 LEU A 295      -9.896 -40.237  32.478  1.00  1.60           C  
ATOM   4766  CD2 LEU A 295      -8.497 -41.459  30.721  1.00  1.60           C  
ATOM   4767  H   LEU A 295      -7.568 -43.124  34.243  1.00  1.60           H  
ATOM   4768  HA  LEU A 295      -6.346 -42.160  31.823  1.00  1.60           H  
ATOM   4769 1HB  LEU A 295      -7.851 -40.677  33.969  1.00  1.60           H  
ATOM   4770 2HB  LEU A 295      -7.267 -39.914  32.475  1.00  1.60           H  
ATOM   4771  HG  LEU A 295      -9.177 -42.214  32.640  1.00  1.60           H  
ATOM   4772 1HD1 LEU A 295     -10.822 -40.507  31.990  1.00  1.60           H  
ATOM   4773 2HD1 LEU A 295     -10.053 -40.166  33.548  1.00  1.60           H  
ATOM   4774 3HD1 LEU A 295      -9.552 -39.279  32.089  1.00  1.60           H  
ATOM   4775 1HD2 LEU A 295      -9.365 -41.778  30.184  1.00  1.60           H  
ATOM   4776 2HD2 LEU A 295      -8.143 -40.506  30.305  1.00  1.60           H  
ATOM   4777 3HD2 LEU A 295      -7.717 -42.213  30.610  1.00  1.60           H  
ATOM   4778  N   LYS A 296      -4.907 -41.169  34.595  1.00  1.64           N  
ATOM   4779  CA  LYS A 296      -3.665 -40.563  35.033  1.00  1.64           C  
ATOM   4780  C   LYS A 296      -2.488 -41.341  34.446  1.00  1.64           C  
ATOM   4781  O   LYS A 296      -1.500 -40.743  33.986  1.00  1.64           O  
ATOM   4782  CB  LYS A 296      -3.592 -40.516  36.557  1.00  1.64           C  
ATOM   4783  CG  LYS A 296      -4.539 -39.503  37.181  1.00  1.64           C  
ATOM   4784  CD  LYS A 296      -4.276 -39.301  38.669  1.00  1.64           C  
ATOM   4785  CE  LYS A 296      -4.723 -40.501  39.479  1.00  1.64           C  
ATOM   4786  NZ  LYS A 296      -4.688 -40.240  40.944  1.00  1.64           N  
ATOM   4787  H   LYS A 296      -5.577 -41.549  35.266  1.00  1.64           H  
ATOM   4788  HA  LYS A 296      -3.621 -39.545  34.651  1.00  1.64           H  
ATOM   4789 1HB  LYS A 296      -3.843 -41.503  36.958  1.00  1.64           H  
ATOM   4790 2HB  LYS A 296      -2.577 -40.281  36.869  1.00  1.64           H  
ATOM   4791 1HG  LYS A 296      -4.440 -38.543  36.672  1.00  1.64           H  
ATOM   4792 2HG  LYS A 296      -5.561 -39.852  37.055  1.00  1.64           H  
ATOM   4793 1HD  LYS A 296      -3.213 -39.128  38.833  1.00  1.64           H  
ATOM   4794 2HD  LYS A 296      -4.810 -38.420  39.007  1.00  1.64           H  
ATOM   4795 1HE  LYS A 296      -5.726 -40.758  39.193  1.00  1.64           H  
ATOM   4796 2HE  LYS A 296      -4.067 -41.342  39.255  1.00  1.64           H  
ATOM   4797 1HZ  LYS A 296      -5.000 -41.059  41.441  1.00  1.64           H  
ATOM   4798 2HZ  LYS A 296      -3.749 -40.005  41.224  1.00  1.64           H  
ATOM   4799 3HZ  LYS A 296      -5.312 -39.460  41.156  1.00  1.64           H  
ATOM   4800  N   ASN A 297      -2.615 -42.675  34.410  1.00  1.69           N  
ATOM   4801  CA  ASN A 297      -1.569 -43.507  33.848  1.00  1.69           C  
ATOM   4802  C   ASN A 297      -1.474 -43.382  32.319  1.00  1.69           C  
ATOM   4803  O   ASN A 297      -0.370 -43.415  31.771  1.00  1.69           O  
ATOM   4804  CB  ASN A 297      -1.747 -44.942  34.269  1.00  1.69           C  
ATOM   4805  CG  ASN A 297      -1.396 -45.181  35.706  1.00  1.69           C  
ATOM   4806  OD1 ASN A 297      -0.612 -44.434  36.303  1.00  1.69           O  
ATOM   4807  ND2 ASN A 297      -1.944 -46.216  36.273  1.00  1.69           N  
ATOM   4808  H   ASN A 297      -3.443 -43.121  34.812  1.00  1.69           H  
ATOM   4809  HA  ASN A 297      -0.620 -43.168  34.259  1.00  1.69           H  
ATOM   4810 1HB  ASN A 297      -2.768 -45.273  34.072  1.00  1.69           H  
ATOM   4811 2HB  ASN A 297      -1.081 -45.524  33.685  1.00  1.69           H  
ATOM   4812 1HD2 ASN A 297      -1.735 -46.425  37.225  1.00  1.69           H  
ATOM   4813 2HD2 ASN A 297      -2.573 -46.795  35.755  1.00  1.69           H  
ATOM   4814  N   TYR A 298      -2.602 -43.172  31.621  1.00  1.73           N  
ATOM   4815  CA  TYR A 298      -2.523 -42.992  30.170  1.00  1.73           C  
ATOM   4816  C   TYR A 298      -1.793 -41.690  29.876  1.00  1.73           C  
ATOM   4817  O   TYR A 298      -0.909 -41.634  29.017  1.00  1.73           O  
ATOM   4818  CB  TYR A 298      -3.921 -42.993  29.485  1.00  1.73           C  
ATOM   4819  CG  TYR A 298      -4.551 -44.401  29.224  1.00  1.73           C  
ATOM   4820  CD1 TYR A 298      -5.528 -44.924  30.041  1.00  1.73           C  
ATOM   4821  CD2 TYR A 298      -4.144 -45.134  28.128  1.00  1.73           C  
ATOM   4822  CE1 TYR A 298      -6.058 -46.177  29.788  1.00  1.73           C  
ATOM   4823  CE2 TYR A 298      -4.660 -46.391  27.872  1.00  1.73           C  
ATOM   4824  CZ  TYR A 298      -5.612 -46.913  28.706  1.00  1.73           C  
ATOM   4825  OH  TYR A 298      -6.144 -48.159  28.459  1.00  1.73           O  
ATOM   4826  H   TYR A 298      -3.499 -43.171  32.098  1.00  1.73           H  
ATOM   4827  HA  TYR A 298      -1.934 -43.801  29.758  1.00  1.73           H  
ATOM   4828 1HB  TYR A 298      -4.614 -42.430  30.109  1.00  1.73           H  
ATOM   4829 2HB  TYR A 298      -3.855 -42.470  28.531  1.00  1.73           H  
ATOM   4830  HD1 TYR A 298      -5.882 -44.360  30.871  1.00  1.73           H  
ATOM   4831  HD2 TYR A 298      -3.408 -44.713  27.460  1.00  1.73           H  
ATOM   4832  HE1 TYR A 298      -6.828 -46.587  30.434  1.00  1.73           H  
ATOM   4833  HE2 TYR A 298      -4.322 -46.960  27.007  1.00  1.73           H  
ATOM   4834  HH  TYR A 298      -6.806 -48.362  29.129  1.00  1.73           H  
ATOM   4835  N   ARG A 299      -2.083 -40.634  30.641  1.00  1.76           N  
ATOM   4836  CA  ARG A 299      -1.381 -39.388  30.377  1.00  1.76           C  
ATOM   4837  C   ARG A 299       0.105 -39.568  30.631  1.00  1.76           C  
ATOM   4838  O   ARG A 299       0.930 -39.135  29.824  1.00  1.76           O  
ATOM   4839  CB  ARG A 299      -1.903 -38.249  31.239  1.00  1.76           C  
ATOM   4840  CG  ARG A 299      -3.294 -37.747  30.875  1.00  1.76           C  
ATOM   4841  CD  ARG A 299      -3.722 -36.625  31.745  1.00  1.76           C  
ATOM   4842  NE  ARG A 299      -5.027 -36.140  31.373  1.00  1.76           N  
ATOM   4843  CZ  ARG A 299      -5.683 -35.126  31.992  1.00  1.76           C  
ATOM   4844  NH1 ARG A 299      -5.112 -34.494  32.995  1.00  1.76           N  
ATOM   4845  NH2 ARG A 299      -6.890 -34.766  31.608  1.00  1.76           N  
ATOM   4846  H   ARG A 299      -2.807 -40.687  31.360  1.00  1.76           H  
ATOM   4847  HA  ARG A 299      -1.527 -39.117  29.336  1.00  1.76           H  
ATOM   4848 1HB  ARG A 299      -1.940 -38.580  32.279  1.00  1.76           H  
ATOM   4849 2HB  ARG A 299      -1.212 -37.404  31.190  1.00  1.76           H  
ATOM   4850 1HG  ARG A 299      -3.314 -37.407  29.840  1.00  1.76           H  
ATOM   4851 2HG  ARG A 299      -4.015 -38.559  30.997  1.00  1.76           H  
ATOM   4852 1HD  ARG A 299      -3.770 -36.970  32.778  1.00  1.76           H  
ATOM   4853 2HD  ARG A 299      -3.013 -35.803  31.663  1.00  1.76           H  
ATOM   4854  HE  ARG A 299      -5.477 -36.611  30.572  1.00  1.76           H  
ATOM   4855 1HH1 ARG A 299      -4.187 -34.761  33.293  1.00  1.76           H  
ATOM   4856 2HH1 ARG A 299      -5.596 -33.739  33.458  1.00  1.76           H  
ATOM   4857 1HH2 ARG A 299      -7.347 -35.256  30.844  1.00  1.76           H  
ATOM   4858 2HH2 ARG A 299      -7.365 -34.013  32.078  1.00  1.76           H  
ATOM   4859  N   THR A 300       0.433 -40.279  31.710  1.00  1.78           N  
ATOM   4860  CA  THR A 300       1.804 -40.516  32.116  1.00  1.78           C  
ATOM   4861  C   THR A 300       2.655 -41.280  31.131  1.00  1.78           C  
ATOM   4862  O   THR A 300       3.775 -40.872  30.809  1.00  1.78           O  
ATOM   4863  CB  THR A 300       1.819 -41.318  33.395  1.00  1.78           C  
ATOM   4864  OG1 THR A 300       1.199 -40.568  34.456  1.00  1.78           O  
ATOM   4865  CG2 THR A 300       3.186 -41.691  33.711  1.00  1.78           C  
ATOM   4866  H   THR A 300      -0.308 -40.618  32.325  1.00  1.78           H  
ATOM   4867  HA  THR A 300       2.273 -39.552  32.285  1.00  1.78           H  
ATOM   4868  HB  THR A 300       1.256 -42.221  33.251  1.00  1.78           H  
ATOM   4869  HG1 THR A 300       0.243 -40.443  34.246  1.00  1.78           H  
ATOM   4870 1HG2 THR A 300       3.148 -42.271  34.600  1.00  1.78           H  
ATOM   4871 2HG2 THR A 300       3.621 -42.279  32.910  1.00  1.78           H  
ATOM   4872 3HG2 THR A 300       3.775 -40.800  33.851  1.00  1.78           H  
ATOM   4873  N   VAL A 301       2.140 -42.398  30.647  1.00  1.80           N  
ATOM   4874  CA  VAL A 301       2.918 -43.200  29.732  1.00  1.80           C  
ATOM   4875  C   VAL A 301       3.098 -42.414  28.427  1.00  1.80           C  
ATOM   4876  O   VAL A 301       4.204 -42.372  27.873  1.00  1.80           O  
ATOM   4877  CB  VAL A 301       2.264 -44.558  29.514  1.00  1.80           C  
ATOM   4878  CG1 VAL A 301       2.990 -45.286  28.469  1.00  1.80           C  
ATOM   4879  CG2 VAL A 301       2.281 -45.392  30.787  1.00  1.80           C  
ATOM   4880  H   VAL A 301       1.211 -42.700  30.943  1.00  1.80           H  
ATOM   4881  HA  VAL A 301       3.901 -43.375  30.171  1.00  1.80           H  
ATOM   4882  HB  VAL A 301       1.259 -44.401  29.214  1.00  1.80           H  
ATOM   4883 1HG1 VAL A 301       2.494 -46.223  28.316  1.00  1.80           H  
ATOM   4884 2HG1 VAL A 301       2.991 -44.713  27.556  1.00  1.80           H  
ATOM   4885 3HG1 VAL A 301       4.015 -45.452  28.798  1.00  1.80           H  
ATOM   4886 1HG2 VAL A 301       1.806 -46.352  30.599  1.00  1.80           H  
ATOM   4887 2HG2 VAL A 301       3.309 -45.557  31.090  1.00  1.80           H  
ATOM   4888 3HG2 VAL A 301       1.746 -44.870  31.578  1.00  1.80           H  
ATOM   4889  N   LYS A 302       2.027 -41.741  27.955  1.00  1.80           N  
ATOM   4890  CA  LYS A 302       2.140 -40.907  26.757  1.00  1.80           C  
ATOM   4891  C   LYS A 302       3.197 -39.842  26.979  1.00  1.80           C  
ATOM   4892  O   LYS A 302       4.053 -39.580  26.120  1.00  1.80           O  
ATOM   4893  CB  LYS A 302       0.831 -40.145  26.495  1.00  1.80           C  
ATOM   4894  CG  LYS A 302      -0.324 -40.876  25.911  1.00  1.80           C  
ATOM   4895  CD  LYS A 302      -1.580 -40.010  26.068  1.00  1.80           C  
ATOM   4896  CE  LYS A 302      -1.417 -38.647  25.383  1.00  1.80           C  
ATOM   4897  NZ  LYS A 302      -2.631 -37.808  25.525  1.00  1.80           N  
ATOM   4898  H   LYS A 302       1.123 -41.791  28.431  1.00  1.80           H  
ATOM   4899  HA  LYS A 302       2.420 -41.527  25.907  1.00  1.80           H  
ATOM   4900 1HB  LYS A 302       0.475 -39.742  27.437  1.00  1.80           H  
ATOM   4901 2HB  LYS A 302       1.032 -39.296  25.856  1.00  1.80           H  
ATOM   4902 1HG  LYS A 302      -0.131 -41.101  24.867  1.00  1.80           H  
ATOM   4903 2HG  LYS A 302      -0.477 -41.781  26.433  1.00  1.80           H  
ATOM   4904 1HD  LYS A 302      -2.444 -40.525  25.652  1.00  1.80           H  
ATOM   4905 2HD  LYS A 302      -1.764 -39.849  27.124  1.00  1.80           H  
ATOM   4906 1HE  LYS A 302      -0.572 -38.124  25.828  1.00  1.80           H  
ATOM   4907 2HE  LYS A 302      -1.223 -38.789  24.325  1.00  1.80           H  
ATOM   4908 1HZ  LYS A 302      -2.507 -36.905  25.049  1.00  1.80           H  
ATOM   4909 2HZ  LYS A 302      -3.418 -38.270  25.099  1.00  1.80           H  
ATOM   4910 3HZ  LYS A 302      -2.826 -37.644  26.497  1.00  1.80           H  
ATOM   4911  N   GLY A 303       3.165 -39.273  28.176  1.00  1.79           N  
ATOM   4912  CA  GLY A 303       4.045 -38.219  28.571  1.00  1.79           C  
ATOM   4913  C   GLY A 303       5.504 -38.592  28.446  1.00  1.79           C  
ATOM   4914  O   GLY A 303       6.287 -37.901  27.786  1.00  1.79           O  
ATOM   4915  H   GLY A 303       2.442 -39.537  28.840  1.00  1.79           H  
ATOM   4916 1HA  GLY A 303       3.800 -37.370  27.965  1.00  1.79           H  
ATOM   4917 2HA  GLY A 303       3.831 -37.953  29.597  1.00  1.79           H  
ATOM   4918  N   LEU A 304       5.866 -39.694  29.073  1.00  1.78           N  
ATOM   4919  CA  LEU A 304       7.230 -40.172  29.069  1.00  1.78           C  
ATOM   4920  C   LEU A 304       7.672 -40.536  27.658  1.00  1.78           C  
ATOM   4921  O   LEU A 304       8.828 -40.323  27.298  1.00  1.78           O  
ATOM   4922  CB  LEU A 304       7.308 -41.331  30.023  1.00  1.78           C  
ATOM   4923  CG  LEU A 304       7.080 -40.916  31.451  1.00  1.78           C  
ATOM   4924  CD1 LEU A 304       6.952 -42.082  32.232  1.00  1.78           C  
ATOM   4925  CD2 LEU A 304       8.223 -40.070  31.946  1.00  1.78           C  
ATOM   4926  H   LEU A 304       5.151 -40.207  29.594  1.00  1.78           H  
ATOM   4927  HA  LEU A 304       7.877 -39.378  29.437  1.00  1.78           H  
ATOM   4928 1HB  LEU A 304       6.553 -42.077  29.752  1.00  1.78           H  
ATOM   4929 2HB  LEU A 304       8.288 -41.771  29.968  1.00  1.78           H  
ATOM   4930  HG  LEU A 304       6.150 -40.354  31.519  1.00  1.78           H
[truncated: 592,130 more chars]
