# Supplementary material for: Pan-kinome of Legionella expanded by a bioinformatics survey
Source: Sci Rep. 2022 Dec 16;12:21782. doi: 10.1038/s41598-022-26109-x (PMC9758233; doi:10.1038/s41598-022-26109-x)
Supplement: Supplementary file 9 — Supplementary Information 9. [file 41598_2022_26109_MOESM9_ESM.zip › S15 - Data - 3D structure models of novel kinases/pdb - whole proteins - RoseTTAFold/LLO_2159.pdb]

PFRMAT TS
TARGET CBJ12555_1
AUTHOR BAKER-ROBETTA
METHOD    ROSETTA provides both ab initio and
METHOD    comparative models of protein domains.
METHOD    Comparative models are built from structures
METHOD    detected and aligned by HHSEARCH, SPARKS, and
METHOD    Raptor. Loop regions are assembled from fragments and 
METHOD    optimized to fit the aligned template structures.
METHOD    De novo models are built using the Rosetta de
METHOD    novo protocol.  The procedure is fully automated.
MODEL     1
PARENT N/A
REMARK PARENT    N/A
REMARK PARSRC    RoseTTAFold
REMARK SCORE     0.00
ATOM      1  N   MET A   1       0.506  -1.671  -0.351  1.00  3.14           N  
ATOM      2  CA  MET A   1       1.960  -1.546  -0.390  1.00  3.14           C  
ATOM      3  C   MET A   1       2.408  -0.090  -0.238  1.00  3.14           C  
ATOM      4  O   MET A   1       2.948   0.293   0.804  1.00  3.14           O  
ATOM      5  CB  MET A   1       2.518  -2.144  -1.674  1.00  3.14           C  
ATOM      6  CG  MET A   1       4.039  -2.131  -1.764  1.00  3.14           C  
ATOM      7  SD  MET A   1       4.625  -2.668  -3.351  1.00  3.14           S  
ATOM      8  CE  MET A   1       4.165  -1.200  -4.162  1.00  3.14           C  
ATOM      9 1H   MET A   1       0.229  -2.488  -0.876  1.00  3.14           H  
ATOM     10 2H   MET A   1       0.202  -1.773   0.606  1.00  3.14           H  
ATOM     11 3H   MET A   1       0.077  -0.853  -0.756  1.00  3.14           H  
ATOM     12  HA  MET A   1       2.372  -2.102   0.453  1.00  3.14           H  
ATOM     13 1HB  MET A   1       2.194  -3.180  -1.758  1.00  3.14           H  
ATOM     14 2HB  MET A   1       2.123  -1.610  -2.535  1.00  3.14           H  
ATOM     15 1HG  MET A   1       4.394  -1.124  -1.594  1.00  3.14           H  
ATOM     16 2HG  MET A   1       4.463  -2.780  -0.999  1.00  3.14           H  
ATOM     17 1HE  MET A   1       4.415  -1.245  -5.205  1.00  3.14           H  
ATOM     18 2HE  MET A   1       3.092  -1.049  -4.058  1.00  3.14           H  
ATOM     19 3HE  MET A   1       4.689  -0.367  -3.697  1.00  3.14           H  
ATOM     20  N   PHE A   2       2.164   0.748  -1.253  1.00  3.05           N  
ATOM     21  CA  PHE A   2       2.641   2.134  -1.179  1.00  3.05           C  
ATOM     22  C   PHE A   2       2.077   2.923  -0.018  1.00  3.05           C  
ATOM     23  O   PHE A   2       2.802   3.701   0.589  1.00  3.05           O  
ATOM     24  CB  PHE A   2       2.371   2.896  -2.466  1.00  3.05           C  
ATOM     25  CG  PHE A   2       3.338   2.569  -3.513  1.00  3.05           C  
ATOM     26  CD1 PHE A   2       2.924   1.995  -4.689  1.00  3.05           C  
ATOM     27  CD2 PHE A   2       4.696   2.832  -3.321  1.00  3.05           C  
ATOM     28  CE1 PHE A   2       3.837   1.690  -5.680  1.00  3.05           C  
ATOM     29  CE2 PHE A   2       5.609   2.523  -4.298  1.00  3.05           C  
ATOM     30  CZ  PHE A   2       5.173   1.948  -5.485  1.00  3.05           C  
ATOM     31  H   PHE A   2       1.703   0.436  -2.097  1.00  3.05           H  
ATOM     32  HA  PHE A   2       3.718   2.107  -1.058  1.00  3.05           H  
ATOM     33 1HB  PHE A   2       1.376   2.664  -2.836  1.00  3.05           H  
ATOM     34 2HB  PHE A   2       2.412   3.970  -2.279  1.00  3.05           H  
ATOM     35  HD1 PHE A   2       1.862   1.791  -4.844  1.00  3.05           H  
ATOM     36  HD2 PHE A   2       5.028   3.289  -2.386  1.00  3.05           H  
ATOM     37  HE1 PHE A   2       3.494   1.245  -6.615  1.00  3.05           H  
ATOM     38  HE2 PHE A   2       6.671   2.735  -4.154  1.00  3.05           H  
ATOM     39  HZ  PHE A   2       5.885   1.709  -6.266  1.00  3.05           H  
ATOM     40  N   GLU A   3       0.811   2.725   0.326  1.00  2.97           N  
ATOM     41  CA  GLU A   3       0.266   3.487   1.443  1.00  2.97           C  
ATOM     42  C   GLU A   3       1.048   3.193   2.727  1.00  2.97           C  
ATOM     43  O   GLU A   3       1.338   4.097   3.506  1.00  2.97           O  
ATOM     44  CB  GLU A   3      -1.210   3.149   1.640  1.00  2.97           C  
ATOM     45  CG  GLU A   3      -1.877   3.878   2.782  1.00  2.97           C  
ATOM     46  CD  GLU A   3      -2.022   5.367   2.579  1.00  2.97           C  
ATOM     47  OE1 GLU A   3      -1.994   5.816   1.457  1.00  2.97           O  
ATOM     48  OE2 GLU A   3      -2.152   6.056   3.575  1.00  2.97           O  
ATOM     49  H   GLU A   3       0.234   2.081  -0.187  1.00  2.97           H  
ATOM     50  HA  GLU A   3       0.359   4.549   1.217  1.00  2.97           H  
ATOM     51 1HB  GLU A   3      -1.764   3.381   0.733  1.00  2.97           H  
ATOM     52 2HB  GLU A   3      -1.316   2.080   1.822  1.00  2.97           H  
ATOM     53 1HG  GLU A   3      -2.862   3.447   2.950  1.00  2.97           H  
ATOM     54 2HG  GLU A   3      -1.279   3.698   3.671  1.00  2.97           H  
ATOM     55  N   TYR A   4       1.409   1.925   2.937  1.00  2.91           N  
ATOM     56  CA  TYR A   4       2.169   1.514   4.114  1.00  2.91           C  
ATOM     57  C   TYR A   4       3.516   2.224   4.112  1.00  2.91           C  
ATOM     58  O   TYR A   4       3.929   2.821   5.109  1.00  2.91           O  
ATOM     59  CB  TYR A   4       2.351  -0.003   4.131  1.00  2.91           C  
ATOM     60  CG  TYR A   4       3.083  -0.561   5.333  1.00  2.91           C  
ATOM     61  CD1 TYR A   4       2.402  -0.732   6.532  1.00  2.91           C  
ATOM     62  CD2 TYR A   4       4.416  -0.921   5.236  1.00  2.91           C  
ATOM     63  CE1 TYR A   4       3.048  -1.270   7.624  1.00  2.91           C  
ATOM     64  CE2 TYR A   4       5.066  -1.460   6.334  1.00  2.91           C  
ATOM     65  CZ  TYR A   4       4.382  -1.640   7.522  1.00  2.91           C  
ATOM     66  OH  TYR A   4       5.020  -2.193   8.614  1.00  2.91           O  
ATOM     67  H   TYR A   4       1.165   1.232   2.249  1.00  2.91           H  
ATOM     68  HA  TYR A   4       1.625   1.822   5.008  1.00  2.91           H  
ATOM     69 1HB  TYR A   4       1.375  -0.481   4.081  1.00  2.91           H  
ATOM     70 2HB  TYR A   4       2.901  -0.305   3.245  1.00  2.91           H  
ATOM     71  HD1 TYR A   4       1.351  -0.449   6.607  1.00  2.91           H  
ATOM     72  HD2 TYR A   4       4.948  -0.786   4.293  1.00  2.91           H  
ATOM     73  HE1 TYR A   4       2.510  -1.412   8.561  1.00  2.91           H  
ATOM     74  HE2 TYR A   4       6.110  -1.750   6.261  1.00  2.91           H  
ATOM     75  HH  TYR A   4       5.907  -2.461   8.367  1.00  2.91           H  
ATOM     76  N   ILE A   5       4.186   2.175   2.960  1.00  2.88           N  
ATOM     77  CA  ILE A   5       5.509   2.762   2.784  1.00  2.88           C  
ATOM     78  C   ILE A   5       5.469   4.268   3.090  1.00  2.88           C  
ATOM     79  O   ILE A   5       6.297   4.797   3.842  1.00  2.88           O  
ATOM     80  CB  ILE A   5       5.984   2.495   1.331  1.00  2.88           C  
ATOM     81  CG1 ILE A   5       6.262   0.991   1.101  1.00  2.88           C  
ATOM     82  CG2 ILE A   5       7.142   3.271   0.998  1.00  2.88           C  
ATOM     83  CD1 ILE A   5       6.458   0.621  -0.383  1.00  2.88           C  
ATOM     84  H   ILE A   5       3.759   1.680   2.175  1.00  2.88           H  
ATOM     85  HA  ILE A   5       6.198   2.284   3.480  1.00  2.88           H  
ATOM     86  HB  ILE A   5       5.191   2.777   0.655  1.00  2.88           H  
ATOM     87 1HG1 ILE A   5       7.161   0.711   1.646  1.00  2.88           H  
ATOM     88 2HG1 ILE A   5       5.424   0.413   1.494  1.00  2.88           H  
ATOM     89 1HG2 ILE A   5       7.413   3.078  -0.028  1.00  2.88           H  
ATOM     90 2HG2 ILE A   5       6.895   4.294   1.117  1.00  2.88           H  
ATOM     91 3HG2 ILE A   5       7.955   2.996   1.654  1.00  2.88           H  
ATOM     92 1HD1 ILE A   5       6.650  -0.448  -0.469  1.00  2.88           H  
ATOM     93 2HD1 ILE A   5       5.572   0.868  -0.945  1.00  2.88           H  
ATOM     94 3HD1 ILE A   5       7.303   1.174  -0.785  1.00  2.88           H  
ATOM     95  N   ILE A   6       4.457   4.932   2.555  1.00  2.88           N  
ATOM     96  CA  ILE A   6       4.218   6.344   2.779  1.00  2.88           C  
ATOM     97  C   ILE A   6       3.910   6.663   4.255  1.00  2.88           C  
ATOM     98  O   ILE A   6       4.453   7.631   4.802  1.00  2.88           O  
ATOM     99  CB  ILE A   6       3.117   6.798   1.832  1.00  2.88           C  
ATOM    100  CG1 ILE A   6       3.657   6.775   0.399  1.00  2.88           C  
ATOM    101  CG2 ILE A   6       2.616   8.078   2.206  1.00  2.88           C  
ATOM    102  CD1 ILE A   6       2.592   6.926  -0.634  1.00  2.88           C  
ATOM    103  H   ILE A   6       3.818   4.429   1.943  1.00  2.88           H  
ATOM    104  HA  ILE A   6       5.119   6.884   2.505  1.00  2.88           H  
ATOM    105  HB  ILE A   6       2.296   6.080   1.872  1.00  2.88           H  
ATOM    106 1HG1 ILE A   6       4.380   7.579   0.279  1.00  2.88           H  
ATOM    107 2HG1 ILE A   6       4.168   5.824   0.232  1.00  2.88           H  
ATOM    108 1HG2 ILE A   6       1.817   8.372   1.526  1.00  2.88           H  
ATOM    109 2HG2 ILE A   6       2.227   7.991   3.209  1.00  2.88           H  
ATOM    110 3HG2 ILE A   6       3.402   8.808   2.180  1.00  2.88           H  
ATOM    111 1HD1 ILE A   6       3.022   6.892  -1.614  1.00  2.88           H  
ATOM    112 2HD1 ILE A   6       1.878   6.107  -0.527  1.00  2.88           H  
ATOM    113 3HD1 ILE A   6       2.087   7.881  -0.490  1.00  2.88           H  
ATOM    114  N   GLN A   7       3.071   5.861   4.918  1.00  2.90           N  
ATOM    115  CA  GLN A   7       2.807   6.095   6.336  1.00  2.90           C  
ATOM    116  C   GLN A   7       4.083   5.928   7.155  1.00  2.90           C  
ATOM    117  O   GLN A   7       4.299   6.644   8.134  1.00  2.90           O  
ATOM    118  CB  GLN A   7       1.702   5.184   6.875  1.00  2.90           C  
ATOM    119  CG  GLN A   7       0.306   5.545   6.365  1.00  2.90           C  
ATOM    120  CD  GLN A   7      -0.782   4.631   6.900  1.00  2.90           C  
ATOM    121  OE1 GLN A   7      -0.612   3.949   7.924  1.00  2.90           O  
ATOM    122  NE2 GLN A   7      -1.919   4.620   6.216  1.00  2.90           N  
ATOM    123  H   GLN A   7       2.607   5.088   4.438  1.00  2.90           H  
ATOM    124  HA  GLN A   7       2.470   7.122   6.453  1.00  2.90           H  
ATOM    125 1HB  GLN A   7       1.911   4.155   6.567  1.00  2.90           H  
ATOM    126 2HB  GLN A   7       1.698   5.211   7.962  1.00  2.90           H  
ATOM    127 1HG  GLN A   7       0.075   6.560   6.678  1.00  2.90           H  
ATOM    128 2HG  GLN A   7       0.294   5.488   5.277  1.00  2.90           H  
ATOM    129 1HE2 GLN A   7      -2.679   4.046   6.510  1.00  2.90           H  
ATOM    130 2HE2 GLN A   7      -2.014   5.194   5.364  1.00  2.90           H  
ATOM    131  N   LYS A   8       4.962   5.018   6.756  1.00  2.94           N  
ATOM    132  CA  LYS A   8       6.183   4.883   7.519  1.00  2.94           C  
ATOM    133  C   LYS A   8       7.037   6.139   7.345  1.00  2.94           C  
ATOM    134  O   LYS A   8       7.661   6.593   8.304  1.00  2.94           O  
ATOM    135  CB  LYS A   8       6.918   3.609   7.130  1.00  2.94           C  
ATOM    136  CG  LYS A   8       6.203   2.329   7.604  1.00  2.94           C  
ATOM    137  CD  LYS A   8       6.119   2.286   9.134  1.00  2.94           C  
ATOM    138  CE  LYS A   8       5.516   0.991   9.628  1.00  2.94           C  
ATOM    139  NZ  LYS A   8       5.400   0.955  11.119  1.00  2.94           N  
ATOM    140  H   LYS A   8       4.761   4.406   5.963  1.00  2.94           H  
ATOM    141  HA  LYS A   8       5.923   4.804   8.572  1.00  2.94           H  
ATOM    142 1HB  LYS A   8       6.991   3.556   6.043  1.00  2.94           H  
ATOM    143 2HB  LYS A   8       7.916   3.632   7.517  1.00  2.94           H  
ATOM    144 1HG  LYS A   8       5.190   2.310   7.202  1.00  2.94           H  
ATOM    145 2HG  LYS A   8       6.727   1.451   7.238  1.00  2.94           H  
ATOM    146 1HD  LYS A   8       7.101   2.419   9.576  1.00  2.94           H  
ATOM    147 2HD  LYS A   8       5.486   3.099   9.463  1.00  2.94           H  
ATOM    148 1HE  LYS A   8       4.526   0.875   9.194  1.00  2.94           H  
ATOM    149 2HE  LYS A   8       6.146   0.164   9.305  1.00  2.94           H  
ATOM    150 1HZ  LYS A   8       4.994   0.073  11.400  1.00  2.94           H  
ATOM    151 2HZ  LYS A   8       6.316   1.052  11.533  1.00  2.94           H  
ATOM    152 3HZ  LYS A   8       4.808   1.712  11.429  1.00  2.94           H  
ATOM    153  N   ALA A   9       7.027   6.737   6.145  1.00  3.00           N  
ATOM    154  CA  ALA A   9       7.758   7.986   5.898  1.00  3.00           C  
ATOM    155  C   ALA A   9       7.239   9.106   6.802  1.00  3.00           C  
ATOM    156  O   ALA A   9       8.011   9.926   7.311  1.00  3.00           O  
ATOM    157  CB  ALA A   9       7.638   8.367   4.449  1.00  3.00           C  
ATOM    158  H   ALA A   9       6.522   6.290   5.378  1.00  3.00           H  
ATOM    159  HA  ALA A   9       8.801   7.829   6.126  1.00  3.00           H  
ATOM    160 1HB  ALA A   9       8.189   9.268   4.253  1.00  3.00           H  
ATOM    161 2HB  ALA A   9       8.038   7.549   3.867  1.00  3.00           H  
ATOM    162 3HB  ALA A   9       6.606   8.526   4.192  1.00  3.00           H  
ATOM    163  N   LYS A  10       5.924   9.111   7.041  1.00  3.09           N  
ATOM    164  CA  LYS A  10       5.289  10.081   7.939  1.00  3.09           C  
ATOM    165  C   LYS A  10       5.920   9.992   9.328  1.00  3.09           C  
ATOM    166  O   LYS A  10       6.363  10.997   9.910  1.00  3.09           O  
ATOM    167  CB  LYS A  10       3.789   9.764   8.028  1.00  3.09           C  
ATOM    168  CG  LYS A  10       2.947  10.613   8.887  1.00  3.09           C  
ATOM    169  CD  LYS A  10       1.483  10.183   8.811  1.00  3.09           C  
ATOM    170  CE  LYS A  10       0.593  11.072   9.680  1.00  3.09           C  
ATOM    171  NZ  LYS A  10      -0.844  10.673   9.596  1.00  3.09           N  
ATOM    172  H   LYS A  10       5.346   8.424   6.551  1.00  3.09           H  
ATOM    173  HA  LYS A  10       5.441  11.082   7.543  1.00  3.09           H  
ATOM    174 1HB  LYS A  10       3.364   9.714   7.049  1.00  3.09           H  
ATOM    175 2HB  LYS A  10       3.667   8.808   8.460  1.00  3.09           H  
ATOM    176 1HG  LYS A  10       3.295  10.461   9.898  1.00  3.09           H  
ATOM    177 2HG  LYS A  10       3.031  11.638   8.639  1.00  3.09           H  
ATOM    178 1HD  LYS A  10       1.137  10.214   7.779  1.00  3.09           H  
ATOM    179 2HD  LYS A  10       1.402   9.155   9.168  1.00  3.09           H  
ATOM    180 1HE  LYS A  10       0.917  10.997  10.716  1.00  3.09           H  
ATOM    181 2HE  LYS A  10       0.695  12.110   9.353  1.00  3.09           H  
ATOM    182 1HZ  LYS A  10      -1.399  11.282  10.183  1.00  3.09           H  
ATOM    183 2HZ  LYS A  10      -1.161  10.748   8.640  1.00  3.09           H  
ATOM    184 3HZ  LYS A  10      -0.947   9.718   9.910  1.00  3.09           H  
ATOM    185  N   ILE A  11       6.007   8.765   9.824  1.00  3.23           N  
ATOM    186  CA  ILE A  11       6.572   8.465  11.128  1.00  3.23           C  
ATOM    187  C   ILE A  11       8.049   8.835  11.203  1.00  3.23           C  
ATOM    188  O   ILE A  11       8.499   9.440  12.180  1.00  3.23           O  
ATOM    189  CB  ILE A  11       6.346   6.993  11.465  1.00  3.23           C  
ATOM    190  CG1 ILE A  11       4.839   6.755  11.664  1.00  3.23           C  
ATOM    191  CG2 ILE A  11       7.149   6.606  12.672  1.00  3.23           C  
ATOM    192  CD1 ILE A  11       4.444   5.306  11.715  1.00  3.23           C  
ATOM    193  H   ILE A  11       5.631   7.994   9.259  1.00  3.23           H  
ATOM    194  HA  ILE A  11       6.043   9.069  11.870  1.00  3.23           H  
ATOM    195  HB  ILE A  11       6.656   6.382  10.619  1.00  3.23           H  
ATOM    196 1HG1 ILE A  11       4.533   7.231  12.595  1.00  3.23           H  
ATOM    197 2HG1 ILE A  11       4.298   7.225  10.840  1.00  3.23           H  
ATOM    198 1HG2 ILE A  11       6.995   5.553  12.896  1.00  3.23           H  
ATOM    199 2HG2 ILE A  11       8.197   6.782  12.456  1.00  3.23           H  
ATOM    200 3HG2 ILE A  11       6.847   7.207  13.528  1.00  3.23           H  
ATOM    201 1HD1 ILE A  11       3.367   5.227  11.857  1.00  3.23           H  
ATOM    202 2HD1 ILE A  11       4.722   4.837  10.781  1.00  3.23           H  
ATOM    203 3HD1 ILE A  11       4.957   4.819  12.541  1.00  3.23           H  
ATOM    204  N   ILE A  12       8.793   8.491  10.154  1.00  3.40           N  
ATOM    205  CA  ILE A  12      10.209   8.804  10.099  1.00  3.40           C  
ATOM    206  C   ILE A  12      10.448  10.301  10.195  1.00  3.40           C  
ATOM    207  O   ILE A  12      11.287  10.738  10.986  1.00  3.40           O  
ATOM    208  CB  ILE A  12      10.834   8.288   8.798  1.00  3.40           C  
ATOM    209  CG1 ILE A  12      10.873   6.777   8.763  1.00  3.40           C  
ATOM    210  CG2 ILE A  12      12.196   8.812   8.666  1.00  3.40           C  
ATOM    211  CD1 ILE A  12      11.181   6.238   7.380  1.00  3.40           C  
ATOM    212  H   ILE A  12       8.359   7.983   9.383  1.00  3.40           H  
ATOM    213  HA  ILE A  12      10.703   8.319  10.943  1.00  3.40           H  
ATOM    214  HB  ILE A  12      10.237   8.627   7.955  1.00  3.40           H  
ATOM    215 1HG1 ILE A  12      11.657   6.441   9.441  1.00  3.40           H  
ATOM    216 2HG1 ILE A  12       9.931   6.375   9.109  1.00  3.40           H  
ATOM    217 1HG2 ILE A  12      12.627   8.459   7.735  1.00  3.40           H  
ATOM    218 2HG2 ILE A  12      12.170   9.893   8.667  1.00  3.40           H  
ATOM    219 3HG2 ILE A  12      12.781   8.458   9.501  1.00  3.40           H  
ATOM    220 1HD1 ILE A  12      11.230   5.156   7.398  1.00  3.40           H  
ATOM    221 2HD1 ILE A  12      10.422   6.533   6.691  1.00  3.40           H  
ATOM    222 3HD1 ILE A  12      12.120   6.640   7.058  1.00  3.40           H  
ATOM    223  N   TYR A  13       9.689  11.099   9.433  1.00  3.65           N  
ATOM    224  CA  TYR A  13       9.863  12.544   9.497  1.00  3.65           C  
ATOM    225  C   TYR A  13       9.731  13.022  10.935  1.00  3.65           C  
ATOM    226  O   TYR A  13      10.573  13.782  11.416  1.00  3.65           O  
ATOM    227  CB  TYR A  13       8.841  13.313   8.667  1.00  3.65           C  
ATOM    228  CG  TYR A  13       9.098  14.842   8.746  1.00  3.65           C  
ATOM    229  CD1 TYR A  13       9.993  15.436   7.862  1.00  3.65           C  
ATOM    230  CD2 TYR A  13       8.489  15.629   9.731  1.00  3.65           C  
ATOM    231  CE1 TYR A  13      10.254  16.796   7.941  1.00  3.65           C  
ATOM    232  CE2 TYR A  13       8.753  16.992   9.812  1.00  3.65           C  
ATOM    233  CZ  TYR A  13       9.633  17.573   8.916  1.00  3.65           C  
ATOM    234  OH  TYR A  13       9.907  18.923   8.980  1.00  3.65           O  
ATOM    235  H   TYR A  13       9.005  10.694   8.790  1.00  3.65           H  
ATOM    236  HA  TYR A  13      10.867  12.790   9.148  1.00  3.65           H  
ATOM    237 1HB  TYR A  13       8.894  12.997   7.626  1.00  3.65           H  
ATOM    238 2HB  TYR A  13       7.833  13.104   9.031  1.00  3.65           H  
ATOM    239  HD1 TYR A  13      10.486  14.833   7.101  1.00  3.65           H  
ATOM    240  HD2 TYR A  13       7.818  15.173  10.441  1.00  3.65           H  
ATOM    241  HE1 TYR A  13      10.949  17.260   7.237  1.00  3.65           H  
ATOM    242  HE2 TYR A  13       8.272  17.601  10.584  1.00  3.65           H  
ATOM    243  HH  TYR A  13      10.582  19.141   8.324  1.00  3.65           H  
ATOM    244  N   LEU A  14       8.672  12.584  11.629  1.00  3.99           N  
ATOM    245  CA  LEU A  14       8.470  13.001  13.016  1.00  3.99           C  
ATOM    246  C   LEU A  14       9.631  12.606  13.923  1.00  3.99           C  
ATOM    247  O   LEU A  14      10.096  13.417  14.738  1.00  3.99           O  
ATOM    248  CB  LEU A  14       7.179  12.440  13.592  1.00  3.99           C  
ATOM    249  CG  LEU A  14       6.953  12.796  15.080  1.00  3.99           C  
ATOM    250  CD1 LEU A  14       6.919  14.329  15.264  1.00  3.99           C  
ATOM    251  CD2 LEU A  14       5.655  12.171  15.538  1.00  3.99           C  
ATOM    252  H   LEU A  14       7.997  11.958  11.179  1.00  3.99           H  
ATOM    253  HA  LEU A  14       8.389  14.087  13.025  1.00  3.99           H  
ATOM    254 1HB  LEU A  14       6.347  12.812  13.019  1.00  3.99           H  
ATOM    255 2HB  LEU A  14       7.198  11.351  13.501  1.00  3.99           H  
ATOM    256  HG  LEU A  14       7.779  12.401  15.673  1.00  3.99           H  
ATOM    257 1HD1 LEU A  14       6.768  14.567  16.317  1.00  3.99           H  
ATOM    258 2HD1 LEU A  14       7.865  14.758  14.928  1.00  3.99           H  
ATOM    259 3HD1 LEU A  14       6.118  14.745  14.697  1.00  3.99           H  
ATOM    260 1HD2 LEU A  14       5.488  12.405  16.589  1.00  3.99           H  
ATOM    261 2HD2 LEU A  14       4.835  12.566  14.950  1.00  3.99           H  
ATOM    262 3HD2 LEU A  14       5.708  11.090  15.408  1.00  3.99           H  
ATOM    263  N   TYR A  15      10.115  11.366  13.784  1.00  4.41           N  
ATOM    264  CA  TYR A  15      11.218  10.917  14.624  1.00  4.41           C  
ATOM    265  C   TYR A  15      12.401  11.836  14.454  1.00  4.41           C  
ATOM    266  O   TYR A  15      13.090  12.159  15.420  1.00  4.41           O  
ATOM    267  CB  TYR A  15      11.685   9.513  14.256  1.00  4.41           C  
ATOM    268  CG  TYR A  15      10.815   8.392  14.712  1.00  4.41           C  
ATOM    269  CD1 TYR A  15       9.997   8.545  15.809  1.00  4.41           C  
ATOM    270  CD2 TYR A  15      10.858   7.188  14.037  1.00  4.41           C  
ATOM    271  CE1 TYR A  15       9.216   7.491  16.230  1.00  4.41           C  
ATOM    272  CE2 TYR A  15      10.091   6.135  14.455  1.00  4.41           C  
ATOM    273  CZ  TYR A  15       9.266   6.281  15.547  1.00  4.41           C  
ATOM    274  OH  TYR A  15       8.486   5.227  15.967  1.00  4.41           O  
ATOM    275  H   TYR A  15       9.695  10.731  13.101  1.00  4.41           H  
ATOM    276  HA  TYR A  15      10.909  10.948  15.667  1.00  4.41           H  
ATOM    277 1HB  TYR A  15      11.778   9.442  13.172  1.00  4.41           H  
ATOM    278 2HB  TYR A  15      12.674   9.365  14.667  1.00  4.41           H  
ATOM    279  HD1 TYR A  15       9.967   9.497  16.343  1.00  4.41           H  
ATOM    280  HD2 TYR A  15      11.506   7.076  13.175  1.00  4.41           H  
ATOM    281  HE1 TYR A  15       8.565   7.607  17.096  1.00  4.41           H  
ATOM    282  HE2 TYR A  15      10.130   5.188  13.920  1.00  4.41           H  
ATOM    283  HH  TYR A  15       8.637   4.471  15.397  1.00  4.41           H  
ATOM    284  N   PHE A  16      12.651  12.254  13.219  1.00  4.94           N  
ATOM    285  CA  PHE A  16      13.762  13.140  12.996  1.00  4.94           C  
ATOM    286  C   PHE A  16      13.492  14.574  13.441  1.00  4.94           C  
ATOM    287  O   PHE A  16      14.330  15.185  14.102  1.00  4.94           O  
ATOM    288  CB  PHE A  16      14.220  13.080  11.550  1.00  4.94           C  
ATOM    289  CG  PHE A  16      15.066  11.871  11.286  1.00  4.94           C  
ATOM    290  CD1 PHE A  16      14.566  10.774  10.656  1.00  4.94           C  
ATOM    291  CD2 PHE A  16      16.387  11.840  11.698  1.00  4.94           C  
ATOM    292  CE1 PHE A  16      15.355   9.664  10.428  1.00  4.94           C  
ATOM    293  CE2 PHE A  16      17.164  10.733  11.471  1.00  4.94           C  
ATOM    294  CZ  PHE A  16      16.647   9.649  10.835  1.00  4.94           C  
ATOM    295  H   PHE A  16      12.067  11.940  12.440  1.00  4.94           H  
ATOM    296  HA  PHE A  16      14.580  12.755  13.579  1.00  4.94           H  
ATOM    297 1HB  PHE A  16      13.346  13.044  10.889  1.00  4.94           H  
ATOM    298 2HB  PHE A  16      14.781  13.953  11.305  1.00  4.94           H  
ATOM    299  HD1 PHE A  16      13.539  10.790  10.329  1.00  4.94           H  
ATOM    300  HD2 PHE A  16      16.808  12.702  12.210  1.00  4.94           H  
ATOM    301  HE1 PHE A  16      14.949   8.797   9.916  1.00  4.94           H  
ATOM    302  HE2 PHE A  16      18.183  10.714  11.796  1.00  4.94           H  
ATOM    303  HZ  PHE A  16      17.264   8.777  10.654  1.00  4.94           H  
ATOM    304  N   PHE A  17      12.304  15.111  13.185  1.00  5.57           N  
ATOM    305  CA  PHE A  17      12.070  16.492  13.596  1.00  5.57           C  
ATOM    306  C   PHE A  17      12.258  16.663  15.102  1.00  5.57           C  
ATOM    307  O   PHE A  17      12.724  17.702  15.560  1.00  5.57           O  
ATOM    308  CB  PHE A  17      10.714  17.046  13.191  1.00  5.57           C  
ATOM    309  CG  PHE A  17      10.688  18.528  13.534  1.00  5.57           C  
ATOM    310  CD1 PHE A  17      11.372  19.447  12.737  1.00  5.57           C  
ATOM    311  CD2 PHE A  17      10.039  18.997  14.656  1.00  5.57           C  
ATOM    312  CE1 PHE A  17      11.400  20.796  13.071  1.00  5.57           C  
ATOM    313  CE2 PHE A  17      10.069  20.350  14.992  1.00  5.57           C  
ATOM    314  CZ  PHE A  17      10.746  21.239  14.204  1.00  5.57           C  
ATOM    315  H   PHE A  17      11.594  14.591  12.675  1.00  5.57           H  
ATOM    316  HA  PHE A  17      12.816  17.113  13.099  1.00  5.57           H  
ATOM    317 1HB  PHE A  17      10.554  16.921  12.123  1.00  5.57           H  
ATOM    318 2HB  PHE A  17       9.911  16.534  13.727  1.00  5.57           H  
ATOM    319  HD1 PHE A  17      11.897  19.096  11.849  1.00  5.57           H  
ATOM    320  HD2 PHE A  17       9.507  18.295  15.272  1.00  5.57           H  
ATOM    321  HE1 PHE A  17      11.939  21.505  12.437  1.00  5.57           H  
ATOM    322  HE2 PHE A  17       9.556  20.713  15.877  1.00  5.57           H  
ATOM    323  HZ  PHE A  17      10.763  22.288  14.474  1.00  5.57           H  
ATOM    324  N   ALA A  18      11.939  15.631  15.881  1.00  6.24           N  
ATOM    325  CA  ALA A  18      12.084  15.668  17.332  1.00  6.24           C  
ATOM    326  C   ALA A  18      13.533  15.951  17.786  1.00  6.24           C  
ATOM    327  O   ALA A  18      13.741  16.372  18.922  1.00  6.24           O  
ATOM    328  CB  ALA A  18      11.624  14.366  17.919  1.00  6.24           C  
ATOM    329  H   ALA A  18      11.536  14.795  15.449  1.00  6.24           H  
ATOM    330  HA  ALA A  18      11.453  16.471  17.709  1.00  6.24           H  
ATOM    331 1HB  ALA A  18      11.708  14.418  18.999  1.00  6.24           H  
ATOM    332 2HB  ALA A  18      10.591  14.175  17.632  1.00  6.24           H  
ATOM    333 3HB  ALA A  18      12.259  13.577  17.534  1.00  6.24           H  
ATOM    334  N   TYR A  19      14.540  15.711  16.930  1.00  6.83           N  
ATOM    335  CA  TYR A  19      15.934  16.007  17.299  1.00  6.83           C  
ATOM    336  C   TYR A  19      16.204  17.516  17.129  1.00  6.83           C  
ATOM    337  O   TYR A  19      17.233  18.043  17.561  1.00  6.83           O  
ATOM    338  CB  TYR A  19      16.941  15.270  16.422  1.00  6.83           C  
ATOM    339  CG  TYR A  19      17.008  13.796  16.531  1.00  6.83           C  
ATOM    340  CD1 TYR A  19      16.562  13.079  15.471  1.00  6.83           C  
ATOM    341  CD2 TYR A  19      17.514  13.158  17.648  1.00  6.83           C  
ATOM    342  CE1 TYR A  19      16.585  11.722  15.478  1.00  6.83           C  
ATOM    343  CE2 TYR A  19      17.562  11.788  17.660  1.00  6.83           C  
ATOM    344  CZ  TYR A  19      17.082  11.076  16.567  1.00  6.83           C  
ATOM    345  OH  TYR A  19      17.112   9.715  16.552  1.00  6.83           O  
ATOM    346  H   TYR A  19      14.337  15.358  15.995  1.00  6.83           H  
ATOM    347  HA  TYR A  19      16.090  15.746  18.346  1.00  6.83           H  
ATOM    348 1HB  TYR A  19      16.708  15.474  15.398  1.00  6.83           H  
ATOM    349 2HB  TYR A  19      17.924  15.679  16.612  1.00  6.83           H  
ATOM    350  HD1 TYR A  19      16.194  13.613  14.618  1.00  6.83           H  
ATOM    351  HD2 TYR A  19      17.882  13.734  18.500  1.00  6.83           H  
ATOM    352  HE1 TYR A  19      16.222  11.152  14.621  1.00  6.83           H  
ATOM    353  HE2 TYR A  19      17.969  11.256  18.530  1.00  6.83           H  
ATOM    354  HH  TYR A  19      17.590   9.397  17.332  1.00  6.83           H  
ATOM    355  N   ARG A  20      15.310  18.184  16.402  1.00  7.23           N  
ATOM    356  CA  ARG A  20      15.232  19.618  16.095  1.00  7.23           C  
ATOM    357  C   ARG A  20      16.301  20.232  15.184  1.00  7.23           C  
ATOM    358  O   ARG A  20      15.969  20.996  14.277  1.00  7.23           O  
ATOM    359  CB  ARG A  20      15.306  20.388  17.412  1.00  7.23           C  
ATOM    360  CG  ARG A  20      14.153  20.183  18.372  1.00  7.23           C  
ATOM    361  CD  ARG A  20      14.510  20.705  19.736  1.00  7.23           C  
ATOM    362  NE  ARG A  20      15.521  19.846  20.385  1.00  7.23           N  
ATOM    363  CZ  ARG A  20      16.138  20.098  21.568  1.00  7.23           C  
ATOM    364  NH1 ARG A  20      15.876  21.190  22.248  1.00  7.23           N  
ATOM    365  NH2 ARG A  20      17.012  19.227  22.052  1.00  7.23           N  
ATOM    366  H   ARG A  20      14.509  17.659  16.066  1.00  7.23           H  
ATOM    367  HA  ARG A  20      14.260  19.789  15.629  1.00  7.23           H  
ATOM    368 1HB  ARG A  20      16.229  20.183  17.946  1.00  7.23           H  
ATOM    369 2HB  ARG A  20      15.314  21.453  17.183  1.00  7.23           H  
ATOM    370 1HG  ARG A  20      13.269  20.714  18.012  1.00  7.23           H  
ATOM    371 2HG  ARG A  20      13.927  19.118  18.451  1.00  7.23           H  
ATOM    372 1HD  ARG A  20      14.929  21.711  19.647  1.00  7.23           H  
ATOM    373 2HD  ARG A  20      13.623  20.727  20.366  1.00  7.23           H  
ATOM    374  HE  ARG A  20      15.772  18.985  19.906  1.00  7.23           H  
ATOM    375 1HH1 ARG A  20      15.219  21.868  21.889  1.00  7.23           H  
ATOM    376 2HH1 ARG A  20      16.340  21.363  23.126  1.00  7.23           H  
ATOM    377 1HH2 ARG A  20      17.219  18.379  21.538  1.00  7.23           H  
ATOM    378 2HH2 ARG A  20      17.472  19.410  22.932  1.00  7.23           H  
ATOM    379  N   LYS A  21      17.575  19.895  15.399  1.00  7.33           N  
ATOM    380  CA  LYS A  21      18.643  20.471  14.565  1.00  7.33           C  
ATOM    381  C   LYS A  21      19.773  19.538  14.107  1.00  7.33           C  
ATOM    382  O   LYS A  21      20.739  20.005  13.508  1.00  7.33           O  
ATOM    383  CB  LYS A  21      19.222  21.727  15.219  1.00  7.33           C  
ATOM    384  CG  LYS A  21      18.217  22.903  15.258  1.00  7.33           C  
ATOM    385  CD  LYS A  21      18.861  24.216  15.594  1.00  7.33           C  
ATOM    386  CE  LYS A  21      19.152  24.342  17.051  1.00  7.33           C  
ATOM    387  NZ  LYS A  21      20.403  23.645  17.436  1.00  7.33           N  
ATOM    388  H   LYS A  21      17.776  19.267  16.173  1.00  7.33           H  
ATOM    389  HA  LYS A  21      18.172  20.814  13.643  1.00  7.33           H  
ATOM    390 1HB  LYS A  21      19.534  21.503  16.239  1.00  7.33           H  
ATOM    391 2HB  LYS A  21      20.102  22.049  14.663  1.00  7.33           H  
ATOM    392 1HG  LYS A  21      17.723  22.996  14.286  1.00  7.33           H  
ATOM    393 2HG  LYS A  21      17.458  22.704  16.010  1.00  7.33           H  
ATOM    394 1HD  LYS A  21      19.794  24.321  15.041  1.00  7.33           H  
ATOM    395 2HD  LYS A  21      18.196  25.030  15.308  1.00  7.33           H  
ATOM    396 1HE  LYS A  21      19.239  25.387  17.283  1.00  7.33           H  
ATOM    397 2HE  LYS A  21      18.332  23.931  17.622  1.00  7.33           H  
ATOM    398 1HZ  LYS A  21      20.576  23.806  18.433  1.00  7.33           H  
ATOM    399 2HZ  LYS A  21      20.333  22.659  17.251  1.00  7.33           H  
ATOM    400 3HZ  LYS A  21      21.168  24.029  16.919  1.00  7.33           H  
ATOM    401  N   TYR A  22      19.695  18.249  14.391  1.00  7.12           N  
ATOM    402  CA  TYR A  22      20.793  17.352  14.014  1.00  7.12           C  
ATOM    403  C   TYR A  22      20.989  17.218  12.508  1.00  7.12           C  
ATOM    404  O   TYR A  22      20.032  17.203  11.729  1.00  7.12           O  
ATOM    405  CB  TYR A  22      20.610  15.949  14.593  1.00  7.12           C  
ATOM    406  CG  TYR A  22      20.928  15.813  16.069  1.00  7.12           C  
ATOM    407  CD1 TYR A  22      20.557  14.657  16.744  1.00  7.12           C  
ATOM    408  CD2 TYR A  22      21.595  16.831  16.749  1.00  7.12           C  
ATOM    409  CE1 TYR A  22      20.841  14.515  18.089  1.00  7.12           C  
ATOM    410  CE2 TYR A  22      21.883  16.685  18.100  1.00  7.12           C  
ATOM    411  CZ  TYR A  22      21.505  15.533  18.768  1.00  7.12           C  
ATOM    412  OH  TYR A  22      21.791  15.384  20.112  1.00  7.12           O  
ATOM    413  H   TYR A  22      18.889  17.886  14.875  1.00  7.12           H  
ATOM    414  HA  TYR A  22      21.718  17.766  14.420  1.00  7.12           H  
ATOM    415 1HB  TYR A  22      19.574  15.634  14.449  1.00  7.12           H  
ATOM    416 2HB  TYR A  22      21.239  15.255  14.044  1.00  7.12           H  
ATOM    417  HD1 TYR A  22      20.040  13.858  16.212  1.00  7.12           H  
ATOM    418  HD2 TYR A  22      21.895  17.741  16.223  1.00  7.12           H  
ATOM    419  HE1 TYR A  22      20.547  13.608  18.617  1.00  7.12           H  
ATOM    420  HE2 TYR A  22      22.408  17.480  18.637  1.00  7.12           H  
ATOM    421  HH  TYR A  22      22.269  16.156  20.427  1.00  7.12           H  
ATOM    422  N   GLU A  23      22.246  17.023  12.114  1.00  6.65           N  
ATOM    423  CA  GLU A  23      22.609  16.818  10.711  1.00  6.65           C  
ATOM    424  C   GLU A  23      21.932  15.575  10.117  1.00  6.65           C  
ATOM    425  O   GLU A  23      21.696  15.499   8.910  1.00  6.65           O  
ATOM    426  CB  GLU A  23      24.136  16.729  10.601  1.00  6.65           C  
ATOM    427  CG  GLU A  23      24.804  15.600  11.445  1.00  6.65           C  
ATOM    428  CD  GLU A  23      25.123  15.979  12.879  1.00  6.65           C  
ATOM    429  OE1 GLU A  23      24.604  16.956  13.344  1.00  6.65           O  
ATOM    430  OE2 GLU A  23      25.895  15.285  13.498  1.00  6.65           O  
ATOM    431  H   GLU A  23      22.979  17.052  12.810  1.00  6.65           H  
ATOM    432  HA  GLU A  23      22.279  17.686  10.142  1.00  6.65           H  
ATOM    433 1HB  GLU A  23      24.414  16.569   9.558  1.00  6.65           H  
ATOM    434 2HB  GLU A  23      24.577  17.680  10.910  1.00  6.65           H  
ATOM    435 1HG  GLU A  23      24.155  14.743  11.471  1.00  6.65           H  
ATOM    436 2HG  GLU A  23      25.724  15.300  10.951  1.00  6.65           H  
ATOM    437  N   PHE A  24      21.537  14.646  10.981  1.00  6.03           N  
ATOM    438  CA  PHE A  24      20.839  13.441  10.574  1.00  6.03           C  
ATOM    439  C   PHE A  24      19.425  13.756  10.126  1.00  6.03           C  
ATOM    440  O   PHE A  24      18.830  13.012   9.344  1.00  6.03           O  
ATOM    441  CB  PHE A  24      20.779  12.448  11.716  1.00  6.03           C  
ATOM    442  CG  PHE A  24      22.034  11.730  11.946  1.00  6.03           C  
ATOM    443  CD1 PHE A  24      23.008  12.226  12.779  1.00  6.03           C  
ATOM    444  CD2 PHE A  24      22.232  10.510  11.329  1.00  6.03           C  
ATOM    445  CE1 PHE A  24      24.168  11.514  12.976  1.00  6.03           C  
ATOM    446  CE2 PHE A  24      23.376   9.803  11.523  1.00  6.03           C  
ATOM    447  CZ  PHE A  24      24.353  10.298  12.339  1.00  6.03           C  
ATOM    448  H   PHE A  24      21.764  14.785  11.957  1.00  6.03           H  
ATOM    449  HA  PHE A  24      21.376  12.994   9.738  1.00  6.03           H  
ATOM    450 1HB  PHE A  24      20.485  12.951  12.638  1.00  6.03           H  
ATOM    451 2HB  PHE A  24      20.031  11.722  11.488  1.00  6.03           H  
ATOM    452  HD1 PHE A  24      22.859  13.187  13.279  1.00  6.03           H  
ATOM    453  HD2 PHE A  24      21.450  10.110  10.677  1.00  6.03           H  
ATOM    454  HE1 PHE A  24      24.938  11.916  13.637  1.00  6.03           H  
ATOM    455  HE2 PHE A  24      23.506   8.847  11.031  1.00  6.03           H  
ATOM    456  HZ  PHE A  24      25.268   9.728  12.485  1.00  6.03           H  
ATOM    457  N   ILE A  25      18.877  14.866  10.620  1.00  5.38           N  
ATOM    458  CA  ILE A  25      17.532  15.239  10.253  1.00  5.38           C  
ATOM    459  C   ILE A  25      17.586  15.675   8.831  1.00  5.38           C  
ATOM    460  O   ILE A  25      16.786  15.243   8.003  1.00  5.38           O  
ATOM    461  CB  ILE A  25      17.022  16.456  11.025  1.00  5.38           C  
ATOM    462  CG1 ILE A  25      16.896  16.182  12.435  1.00  5.38           C  
ATOM    463  CG2 ILE A  25      15.721  16.895  10.461  1.00  5.38           C  
ATOM    464  CD1 ILE A  25      16.614  17.433  13.172  1.00  5.38           C  
ATOM    465  H   ILE A  25      19.402  15.486  11.225  1.00  5.38           H  
ATOM    466  HA  ILE A  25      16.864  14.394  10.349  1.00  5.38           H  
ATOM    467  HB  ILE A  25      17.724  17.274  10.922  1.00  5.38           H  
ATOM    468 1HG1 ILE A  25      16.132  15.464  12.602  1.00  5.38           H  
ATOM    469 2HG1 ILE A  25      17.835  15.773  12.798  1.00  5.38           H  
ATOM    470 1HG2 ILE A  25      15.373  17.777  10.995  1.00  5.38           H  
ATOM    471 2HG2 ILE A  25      15.871  17.136   9.416  1.00  5.38           H  
ATOM    472 3HG2 ILE A  25      14.983  16.106  10.553  1.00  5.38           H  
ATOM    473 1HD1 ILE A  25      16.548  17.246  14.205  1.00  5.38           H  
ATOM    474 2HD1 ILE A  25      17.411  18.136  12.979  1.00  5.38           H  
ATOM    475 3HD1 ILE A  25      15.670  17.856  12.829  1.00  5.38           H  
ATOM    476  N   ASN A  26      18.576  16.516   8.549  1.00  4.81           N  
ATOM    477  CA  ASN A  26      18.737  17.056   7.215  1.00  4.81           C  
ATOM    478  C   ASN A  26      18.985  15.944   6.208  1.00  4.81           C  
ATOM    479  O   ASN A  26      18.333  15.889   5.164  1.00  4.81           O  
ATOM    480  CB  ASN A  26      19.883  18.044   7.207  1.00  4.81           C  
ATOM    481  CG  ASN A  26      19.542  19.319   7.916  1.00  4.81           C  
ATOM    482  OD1 ASN A  26      18.365  19.653   8.114  1.00  4.81           O  
ATOM    483  ND2 ASN A  26      20.557  20.042   8.320  1.00  4.81           N  
ATOM    484  H   ASN A  26      19.201  16.791   9.313  1.00  4.81           H  
ATOM    485  HA  ASN A  26      17.815  17.565   6.929  1.00  4.81           H  
ATOM    486 1HB  ASN A  26      20.752  17.596   7.691  1.00  4.81           H  
ATOM    487 2HB  ASN A  26      20.164  18.272   6.179  1.00  4.81           H  
ATOM    488 1HD2 ASN A  26      20.399  20.905   8.810  1.00  4.81           H  
ATOM    489 2HD2 ASN A  26      21.491  19.732   8.147  1.00  4.81           H  
ATOM    490  N   ARG A  27      19.856  14.992   6.555  1.00  4.33           N  
ATOM    491  CA  ARG A  27      20.120  13.900   5.624  1.00  4.33           C  
ATOM    492  C   ARG A  27      18.854  13.115   5.323  1.00  4.33           C  
ATOM    493  O   ARG A  27      18.559  12.805   4.160  1.00  4.33           O  
ATOM    494  CB  ARG A  27      21.142  12.935   6.194  1.00  4.33           C  
ATOM    495  CG  ARG A  27      22.541  13.469   6.301  1.00  4.33           C  
ATOM    496  CD  ARG A  27      23.500  12.423   6.741  1.00  4.33           C  
ATOM    497  NE  ARG A  27      24.815  12.974   6.966  1.00  4.33           N  
ATOM    498  CZ  ARG A  27      25.300  13.344   8.142  1.00  4.33           C  
ATOM    499  NH1 ARG A  27      24.600  13.198   9.222  1.00  4.33           N  
ATOM    500  NH2 ARG A  27      26.508  13.854   8.150  1.00  4.33           N  
ATOM    501  H   ARG A  27      20.370  15.058   7.436  1.00  4.33           H  
ATOM    502  HA  ARG A  27      20.504  14.321   4.694  1.00  4.33           H  
ATOM    503 1HB  ARG A  27      20.832  12.649   7.199  1.00  4.33           H  
ATOM    504 2HB  ARG A  27      21.170  12.032   5.589  1.00  4.33           H  
ATOM    505 1HG  ARG A  27      22.842  13.841   5.333  1.00  4.33           H  
ATOM    506 2HG  ARG A  27      22.576  14.277   7.015  1.00  4.33           H  
ATOM    507 1HD  ARG A  27      23.155  11.974   7.673  1.00  4.33           H  
ATOM    508 2HD  ARG A  27      23.574  11.661   5.973  1.00  4.33           H  
ATOM    509  HE  ARG A  27      25.443  13.116   6.175  1.00  4.33           H  
ATOM    510 1HH1 ARG A  27      23.674  12.803   9.162  1.00  4.33           H  
ATOM    511 2HH1 ARG A  27      24.988  13.485  10.111  1.00  4.33           H  
ATOM    512 1HH2 ARG A  27      26.994  13.922   7.247  1.00  4.33           H  
ATOM    513 2HH2 ARG A  27      26.955  14.172   8.995  1.00  4.33           H  
ATOM    514  N   CYS A  28      18.084  12.805   6.369  1.00  3.93           N  
ATOM    515  CA  CYS A  28      16.877  12.040   6.164  1.00  3.93           C  
ATOM    516  C   CYS A  28      15.835  12.811   5.389  1.00  3.93           C  
ATOM    517  O   CYS A  28      15.222  12.253   4.485  1.00  3.93           O  
ATOM    518  CB  CYS A  28      16.256  11.569   7.461  1.00  3.93           C  
ATOM    519  SG  CYS A  28      14.831  10.515   7.154  1.00  3.93           S  
ATOM    520  H   CYS A  28      18.346  13.074   7.322  1.00  3.93           H  
ATOM    521  HA  CYS A  28      17.138  11.154   5.589  1.00  3.93           H  
ATOM    522 1HB  CYS A  28      16.986  11.010   8.043  1.00  3.93           H  
ATOM    523 2HB  CYS A  28      15.938  12.431   8.061  1.00  3.93           H  
ATOM    524  HG  CYS A  28      14.049  11.497   6.691  1.00  3.93           H  
ATOM    525  N   ASN A  29      15.610  14.082   5.738  1.00  3.59           N  
ATOM    526  CA  ASN A  29      14.575  14.857   5.072  1.00  3.59           C  
ATOM    527  C   ASN A  29      14.866  14.989   3.584  1.00  3.59           C  
ATOM    528  O   ASN A  29      13.959  14.897   2.756  1.00  3.59           O  
ATOM    529  CB  ASN A  29      14.400  16.209   5.729  1.00  3.59           C  
ATOM    530  CG  ASN A  29      13.746  16.080   7.086  1.00  3.59           C  
ATOM    531  OD1 ASN A  29      13.210  15.019   7.435  1.00  3.59           O  
ATOM    532  ND2 ASN A  29      13.732  17.146   7.836  1.00  3.59           N  
ATOM    533  H   ASN A  29      16.153  14.509   6.484  1.00  3.59           H  
ATOM    534  HA  ASN A  29      13.635  14.324   5.165  1.00  3.59           H  
ATOM    535 1HB  ASN A  29      15.379  16.682   5.850  1.00  3.59           H  
ATOM    536 2HB  ASN A  29      13.792  16.859   5.095  1.00  3.59           H  
ATOM    537 1HD2 ASN A  29      13.280  17.126   8.732  1.00  3.59           H  
ATOM    538 2HD2 ASN A  29      14.159  17.997   7.505  1.00  3.59           H  
ATOM    539  N   ILE A  30      16.139  15.125   3.220  1.00  3.31           N  
ATOM    540  CA  ILE A  30      16.462  15.212   1.807  1.00  3.31           C  
ATOM    541  C   ILE A  30      16.104  13.906   1.124  1.00  3.31           C  
ATOM    542  O   ILE A  30      15.473  13.911   0.058  1.00  3.31           O  
ATOM    543  CB  ILE A  30      17.951  15.493   1.601  1.00  3.31           C  
ATOM    544  CG1 ILE A  30      18.273  16.910   2.085  1.00  3.31           C  
ATOM    545  CG2 ILE A  30      18.301  15.310   0.127  1.00  3.31           C  
ATOM    546  CD1 ILE A  30      19.745  17.173   2.215  1.00  3.31           C  
ATOM    547  H   ILE A  30      16.875  15.211   3.922  1.00  3.31           H  
ATOM    548  HA  ILE A  30      15.887  16.013   1.361  1.00  3.31           H  
ATOM    549  HB  ILE A  30      18.542  14.804   2.206  1.00  3.31           H  
ATOM    550 1HG1 ILE A  30      17.859  17.627   1.382  1.00  3.31           H  
ATOM    551 2HG1 ILE A  30      17.805  17.066   3.054  1.00  3.31           H  
ATOM    552 1HG2 ILE A  30      19.356  15.509  -0.009  1.00  3.31           H  
ATOM    553 2HG2 ILE A  30      18.083  14.287  -0.180  1.00  3.31           H  
ATOM    554 3HG2 ILE A  30      17.722  16.002  -0.478  1.00  3.31           H  
ATOM    555 1HD1 ILE A  30      19.903  18.190   2.563  1.00  3.31           H  
ATOM    556 2HD1 ILE A  30      20.173  16.470   2.933  1.00  3.31           H  
ATOM    557 3HD1 ILE A  30      20.223  17.039   1.245  1.00  3.31           H  
ATOM    558  N   LEU A  31      16.475  12.788   1.733  1.00  3.08           N  
ATOM    559  CA  LEU A  31      16.163  11.502   1.146  1.00  3.08           C  
ATOM    560  C   LEU A  31      14.639  11.246   1.126  1.00  3.08           C  
ATOM    561  O   LEU A  31      14.131  10.646   0.176  1.00  3.08           O  
ATOM    562  CB  LEU A  31      16.929  10.418   1.880  1.00  3.08           C  
ATOM    563  CG  LEU A  31      18.471  10.458   1.701  1.00  3.08           C  
ATOM    564  CD1 LEU A  31      19.106   9.435   2.620  1.00  3.08           C  
ATOM    565  CD2 LEU A  31      18.830  10.185   0.239  1.00  3.08           C  
ATOM    566  H   LEU A  31      17.001  12.828   2.613  1.00  3.08           H  
ATOM    567  HA  LEU A  31      16.515  11.508   0.116  1.00  3.08           H  
ATOM    568 1HB  LEU A  31      16.699  10.482   2.943  1.00  3.08           H  
ATOM    569 2HB  LEU A  31      16.595   9.477   1.488  1.00  3.08           H  
ATOM    570  HG  LEU A  31      18.842  11.443   1.983  1.00  3.08           H  
ATOM    571 1HD1 LEU A  31      20.187   9.471   2.510  1.00  3.08           H  
ATOM    572 2HD1 LEU A  31      18.837   9.666   3.653  1.00  3.08           H  
ATOM    573 3HD1 LEU A  31      18.747   8.444   2.361  1.00  3.08           H  
ATOM    574 1HD2 LEU A  31      19.916  10.222   0.114  1.00  3.08           H  
ATOM    575 2HD2 LEU A  31      18.465   9.201  -0.057  1.00  3.08           H  
ATOM    576 3HD2 LEU A  31      18.371  10.944  -0.385  1.00  3.08           H  
ATOM    577  N   LEU A  32      13.898  11.723   2.150  1.00  2.91           N  
ATOM    578  CA  LEU A  32      12.436  11.583   2.170  1.00  2.91           C  
ATOM    579  C   LEU A  32      11.849  12.369   1.007  1.00  2.91           C  
ATOM    580  O   LEU A  32      10.911  11.919   0.352  1.00  2.91           O  
ATOM    581  CB  LEU A  32      11.808  12.079   3.495  1.00  2.91           C  
ATOM    582  CG  LEU A  32      12.057  11.216   4.772  1.00  2.91           C  
ATOM    583  CD1 LEU A  32      11.602  11.981   6.024  1.00  2.91           C  
ATOM    584  CD2 LEU A  32      11.252   9.927   4.683  1.00  2.91           C  
ATOM    585  H   LEU A  32      14.362  12.182   2.924  1.00  2.91           H  
ATOM    586  HA  LEU A  32      12.187  10.534   2.053  1.00  2.91           H  
ATOM    587 1HB  LEU A  32      12.186  13.076   3.693  1.00  2.91           H  
ATOM    588 2HB  LEU A  32      10.732  12.147   3.356  1.00  2.91           H  
ATOM    589  HG  LEU A  32      13.104  10.993   4.847  1.00  2.91           H  
ATOM    590 1HD1 LEU A  32      11.773  11.377   6.906  1.00  2.91           H  
ATOM    591 2HD1 LEU A  32      12.155  12.904   6.116  1.00  2.91           H  
ATOM    592 3HD1 LEU A  32      10.542  12.203   5.943  1.00  2.91           H  
ATOM    593 1HD2 LEU A  32      11.426   9.322   5.574  1.00  2.91           H  
ATOM    594 2HD2 LEU A  32      10.205  10.181   4.619  1.00  2.91           H  
ATOM    595 3HD2 LEU A  32      11.538   9.376   3.814  1.00  2.91           H  
ATOM    596  N   ASN A  33      12.418  13.531   0.706  1.00  2.79           N  
ATOM    597  CA  ASN A  33      11.922  14.297  -0.422  1.00  2.79           C  
ATOM    598  C   ASN A  33      12.193  13.535  -1.728  1.00  2.79           C  
ATOM    599  O   ASN A  33      11.307  13.431  -2.575  1.00  2.79           O  
ATOM    600  CB  ASN A  33      12.554  15.674  -0.432  1.00  2.79           C  
ATOM    601  CG  ASN A  33      12.018  16.581   0.678  1.00  2.79           C  
ATOM    602  OD1 ASN A  33      10.907  16.377   1.224  1.00  2.79           O  
ATOM    603  ND2 ASN A  33      12.813  17.575   1.019  1.00  2.79           N  
ATOM    604  H   ASN A  33      13.177  13.901   1.280  1.00  2.79           H  
ATOM    605  HA  ASN A  33      10.841  14.406  -0.325  1.00  2.79           H  
ATOM    606 1HB  ASN A  33      13.630  15.581  -0.314  1.00  2.79           H  
ATOM    607 2HB  ASN A  33      12.373  16.149  -1.398  1.00  2.79           H  
ATOM    608 1HD2 ASN A  33      12.561  18.216   1.747  1.00  2.79           H  
ATOM    609 2HD2 ASN A  33      13.691  17.684   0.557  1.00  2.79           H  
ATOM    610  N   GLN A  34      13.380  12.913  -1.855  1.00  2.71           N  
ATOM    611  CA  GLN A  34      13.707  12.161  -3.077  1.00  2.71           C  
ATOM    612  C   GLN A  34      12.753  10.972  -3.227  1.00  2.71           C  
ATOM    613  O   GLN A  34      12.310  10.633  -4.330  1.00  2.71           O  
ATOM    614  CB  GLN A  34      15.158  11.657  -3.050  1.00  2.71           C  
ATOM    615  CG  GLN A  34      16.222  12.748  -3.150  1.00  2.71           C  
ATOM    616  CD  GLN A  34      17.655  12.197  -3.073  1.00  2.71           C  
ATOM    617  OE1 GLN A  34      17.882  10.993  -2.908  1.00  2.71           O  
ATOM    618  NE2 GLN A  34      18.628  13.091  -3.190  1.00  2.71           N  
ATOM    619  H   GLN A  34      14.081  13.022  -1.119  1.00  2.71           H  
ATOM    620  HA  GLN A  34      13.573  12.820  -3.936  1.00  2.71           H  
ATOM    621 1HB  GLN A  34      15.329  11.110  -2.125  1.00  2.71           H  
ATOM    622 2HB  GLN A  34      15.318  10.966  -3.871  1.00  2.71           H  
ATOM    623 1HG  GLN A  34      16.102  13.272  -4.096  1.00  2.71           H  
ATOM    624 2HG  GLN A  34      16.081  13.438  -2.322  1.00  2.71           H  
ATOM    625 1HE2 GLN A  34      19.591  12.806  -3.138  1.00  2.71           H  
ATOM    626 2HE2 GLN A  34      18.411  14.058  -3.318  1.00  2.71           H  
ATOM    627  N   PHE A  35      12.442  10.340  -2.101  1.00  2.69           N  
ATOM    628  CA  PHE A  35      11.483   9.250  -1.991  1.00  2.69           C  
ATOM    629  C   PHE A  35      10.112   9.676  -2.471  1.00  2.69           C  
ATOM    630  O   PHE A  35       9.517   9.020  -3.335  1.00  2.69           O  
ATOM    631  CB  PHE A  35      11.467   8.834  -0.538  1.00  2.69           C  
ATOM    632  CG  PHE A  35      10.388   8.036  -0.018  1.00  2.69           C  
ATOM    633  CD1 PHE A  35      10.310   6.690  -0.103  1.00  2.69           C  
ATOM    634  CD2 PHE A  35       9.392   8.717   0.631  1.00  2.69           C  
ATOM    635  CE1 PHE A  35       9.239   6.062   0.477  1.00  2.69           C  
ATOM    636  CE2 PHE A  35       8.350   8.091   1.173  1.00  2.69           C  
ATOM    637  CZ  PHE A  35       8.261   6.775   1.111  1.00  2.69           C  
ATOM    638  H   PHE A  35      12.898  10.648  -1.239  1.00  2.69           H  
ATOM    639  HA  PHE A  35      11.827   8.418  -2.605  1.00  2.69           H  
ATOM    640 1HB  PHE A  35      12.382   8.299  -0.354  1.00  2.69           H  
ATOM    641 2HB  PHE A  35      11.526   9.689   0.052  1.00  2.69           H  
ATOM    642  HD1 PHE A  35      11.092   6.112  -0.608  1.00  2.69           H  
ATOM    643  HD2 PHE A  35       9.467   9.799   0.703  1.00  2.69           H  
ATOM    644  HE1 PHE A  35       9.179   4.986   0.434  1.00  2.69           H  
ATOM    645  HE2 PHE A  35       7.588   8.648   1.670  1.00  2.69           H  
ATOM    646  HZ  PHE A  35       7.416   6.288   1.573  1.00  2.69           H  
ATOM    647  N   PHE A  36       9.615  10.794  -1.957  1.00  2.71           N  
ATOM    648  CA  PHE A  36       8.301  11.243  -2.360  1.00  2.71           C  
ATOM    649  C   PHE A  36       8.283  11.620  -3.830  1.00  2.71           C  
ATOM    650  O   PHE A  36       7.309  11.314  -4.514  1.00  2.71           O  
ATOM    651  CB  PHE A  36       7.806  12.389  -1.485  1.00  2.71           C  
ATOM    652  CG  PHE A  36       7.312  11.920  -0.146  1.00  2.71           C  
ATOM    653  CD1 PHE A  36       7.933  12.314   1.032  1.00  2.71           C  
ATOM    654  CD2 PHE A  36       6.229  11.057  -0.071  1.00  2.71           C  
ATOM    655  CE1 PHE A  36       7.490  11.859   2.252  1.00  2.71           C  
ATOM    656  CE2 PHE A  36       5.781  10.605   1.135  1.00  2.71           C  
ATOM    657  CZ  PHE A  36       6.417  11.004   2.305  1.00  2.71           C  
ATOM    658  H   PHE A  36      10.141  11.318  -1.253  1.00  2.71           H  
ATOM    659  HA  PHE A  36       7.610  10.412  -2.223  1.00  2.71           H  
ATOM    660 1HB  PHE A  36       8.626  13.094  -1.319  1.00  2.71           H  
ATOM    661 2HB  PHE A  36       7.001  12.927  -1.986  1.00  2.71           H  
ATOM    662  HD1 PHE A  36       8.787  12.990   0.978  1.00  2.71           H  
ATOM    663  HD2 PHE A  36       5.736  10.734  -0.990  1.00  2.71           H  
ATOM    664  HE1 PHE A  36       7.992  12.171   3.171  1.00  2.71           H  
ATOM    665  HE2 PHE A  36       4.940   9.934   1.173  1.00  2.71           H  
ATOM    666  HZ  PHE A  36       6.062  10.639   3.266  1.00  2.71           H  
ATOM    667  N   ASP A  37       9.360  12.241  -4.347  1.00  2.78           N  
ATOM    668  CA  ASP A  37       9.386  12.579  -5.764  1.00  2.78           C  
ATOM    669  C   ASP A  37       9.310  11.313  -6.624  1.00  2.78           C  
ATOM    670  O   ASP A  37       8.537  11.246  -7.587  1.00  2.78           O  
ATOM    671  CB  ASP A  37      10.669  13.345  -6.153  1.00  2.78           C  
ATOM    672  CG  ASP A  37      10.758  14.812  -5.655  1.00  2.78           C  
ATOM    673  OD1 ASP A  37       9.773  15.359  -5.217  1.00  2.78           O  
ATOM    674  OD2 ASP A  37      11.829  15.375  -5.769  1.00  2.78           O  
ATOM    675  H   ASP A  37      10.143  12.497  -3.745  1.00  2.78           H  
ATOM    676  HA  ASP A  37       8.518  13.202  -5.992  1.00  2.78           H  
ATOM    677 1HB  ASP A  37      11.524  12.805  -5.745  1.00  2.78           H  
ATOM    678 2HB  ASP A  37      10.771  13.339  -7.236  1.00  2.78           H  
ATOM    679  N   LYS A  38      10.042  10.259  -6.241  1.00  2.89           N  
ATOM    680  CA  LYS A  38       9.968   9.034  -7.030  1.00  2.89           C  
ATOM    681  C   LYS A  38       8.567   8.466  -7.005  1.00  2.89           C  
ATOM    682  O   LYS A  38       8.039   8.047  -8.033  1.00  2.89           O  
ATOM    683  CB  LYS A  38      10.951   7.964  -6.534  1.00  2.89           C  
ATOM    684  CG  LYS A  38      12.415   8.212  -6.864  1.00  2.89           C  
ATOM    685  CD  LYS A  38      13.294   6.996  -6.511  1.00  2.89           C  
ATOM    686  CE  LYS A  38      13.575   6.923  -5.041  1.00  2.89           C  
ATOM    687  NZ  LYS A  38      14.365   8.090  -4.624  1.00  2.89           N  
ATOM    688  H   LYS A  38      10.673  10.325  -5.440  1.00  2.89           H  
ATOM    689  HA  LYS A  38      10.208   9.275  -8.065  1.00  2.89           H  
ATOM    690 1HB  LYS A  38      10.883   7.914  -5.443  1.00  2.89           H  
ATOM    691 2HB  LYS A  38      10.654   6.987  -6.917  1.00  2.89           H  
ATOM    692 1HG  LYS A  38      12.513   8.414  -7.933  1.00  2.89           H  
ATOM    693 2HG  LYS A  38      12.771   9.081  -6.317  1.00  2.89           H  
ATOM    694 1HD  LYS A  38      12.794   6.078  -6.822  1.00  2.89           H  
ATOM    695 2HD  LYS A  38      14.235   7.065  -7.023  1.00  2.89           H  
ATOM    696 1HE  LYS A  38      12.636   6.902  -4.483  1.00  2.89           H  
ATOM    697 2HE  LYS A  38      14.134   6.014  -4.824  1.00  2.89           H  
ATOM    698 1HZ  LYS A  38      14.565   8.053  -3.633  1.00  2.89           H  
ATOM    699 2HZ  LYS A  38      15.226   8.117  -5.148  1.00  2.89           H  
ATOM    700 3HZ  LYS A  38      13.812   8.926  -4.840  1.00  2.89           H  
ATOM    701  N   ILE A  39       7.914   8.538  -5.849  1.00  3.01           N  
ATOM    702  CA  ILE A  39       6.583   7.988  -5.767  1.00  3.01           C  
ATOM    703  C   ILE A  39       5.610   8.828  -6.586  1.00  3.01           C  
ATOM    704  O   ILE A  39       4.813   8.282  -7.337  1.00  3.01           O  
ATOM    705  CB  ILE A  39       6.061   7.889  -4.329  1.00  3.01           C  
ATOM    706  CG1 ILE A  39       6.886   6.891  -3.522  1.00  3.01           C  
ATOM    707  CG2 ILE A  39       4.625   7.367  -4.398  1.00  3.01           C  
ATOM    708  CD1 ILE A  39       6.613   6.936  -2.044  1.00  3.01           C  
ATOM    709  H   ILE A  39       8.377   8.906  -5.017  1.00  3.01           H  
ATOM    710  HA  ILE A  39       6.600   6.978  -6.187  1.00  3.01           H  
ATOM    711  HB  ILE A  39       6.100   8.865  -3.845  1.00  3.01           H  
ATOM    712 1HG1 ILE A  39       6.679   5.884  -3.889  1.00  3.01           H  
ATOM    713 2HG1 ILE A  39       7.938   7.104  -3.681  1.00  3.01           H  
ATOM    714 1HG2 ILE A  39       4.231   7.284  -3.408  1.00  3.01           H  
ATOM    715 2HG2 ILE A  39       4.016   8.047  -4.984  1.00  3.01           H  
ATOM    716 3HG2 ILE A  39       4.629   6.380  -4.876  1.00  3.01           H  
ATOM    717 1HD1 ILE A  39       7.235   6.205  -1.557  1.00  3.01           H  
ATOM    718 2HD1 ILE A  39       6.846   7.933  -1.659  1.00  3.01           H  
ATOM    719 3HD1 ILE A  39       5.574   6.705  -1.862  1.00  3.01           H  
ATOM    720  N   GLU A  40       5.688  10.156  -6.485  1.00  3.11           N  
ATOM    721  CA  GLU A  40       4.749  11.015  -7.210  1.00  3.11           C  
ATOM    722  C   GLU A  40       4.772  10.758  -8.707  1.00  3.11           C  
ATOM    723  O   GLU A  40       3.741  10.815  -9.370  1.00  3.11           O  
ATOM    724  CB  GLU A  40       5.020  12.501  -6.968  1.00  3.11           C  
ATOM    725  CG  GLU A  40       3.910  13.408  -7.571  1.00  3.11           C  
ATOM    726  CD  GLU A  40       4.043  14.890  -7.269  1.00  3.11           C  
ATOM    727  OE1 GLU A  40       4.969  15.275  -6.608  1.00  3.11           O  
ATOM    728  OE2 GLU A  40       3.197  15.633  -7.710  1.00  3.11           O  
ATOM    729  H   GLU A  40       6.382  10.576  -5.875  1.00  3.11           H  
ATOM    730  HA  GLU A  40       3.751  10.787  -6.843  1.00  3.11           H  
ATOM    731 1HB  GLU A  40       5.114  12.692  -5.910  1.00  3.11           H  
ATOM    732 2HB  GLU A  40       5.970  12.770  -7.431  1.00  3.11           H  
ATOM    733 1HG  GLU A  40       3.899  13.267  -8.652  1.00  3.11           H  
ATOM    734 2HG  GLU A  40       2.951  13.065  -7.186  1.00  3.11           H  
ATOM    735  N   GLU A  41       5.953  10.477  -9.255  1.00  3.16           N  
ATOM    736  CA  GLU A  41       6.087  10.202 -10.681  1.00  3.16           C  
ATOM    737  C   GLU A  41       5.375   8.910 -11.134  1.00  3.16           C  
ATOM    738  O   GLU A  41       5.096   8.745 -12.324  1.00  3.16           O  
ATOM    739  CB  GLU A  41       7.569  10.147 -11.079  1.00  3.16           C  
ATOM    740  CG  GLU A  41       8.286  11.513 -11.023  1.00  3.16           C  
ATOM    741  CD  GLU A  41       9.756  11.458 -11.404  1.00  3.16           C  
ATOM    742  OE1 GLU A  41      10.255  10.392 -11.675  1.00  3.16           O  
ATOM    743  OE2 GLU A  41      10.377  12.498 -11.421  1.00  3.16           O  
ATOM    744  H   GLU A  41       6.789  10.478  -8.662  1.00  3.16           H  
ATOM    745  HA  GLU A  41       5.631  11.032 -11.218  1.00  3.16           H  
ATOM    746 1HB  GLU A  41       8.094   9.467 -10.401  1.00  3.16           H  
ATOM    747 2HB  GLU A  41       7.665   9.746 -12.085  1.00  3.16           H  
ATOM    748 1HG  GLU A  41       7.777  12.192 -11.706  1.00  3.16           H  
ATOM    749 2HG  GLU A  41       8.187  11.918 -10.021  1.00  3.16           H  
ATOM    750  N   ILE A  42       5.140   7.976 -10.207  1.00  3.13           N  
ATOM    751  CA  ILE A  42       4.535   6.683 -10.514  1.00  3.13           C  
ATOM    752  C   ILE A  42       3.083   6.589 -10.020  1.00  3.13           C  
ATOM    753  O   ILE A  42       2.186   6.175 -10.758  1.00  3.13           O  
ATOM    754  CB  ILE A  42       5.365   5.553  -9.888  1.00  3.13           C  
ATOM    755  CG1 ILE A  42       6.804   5.638 -10.392  1.00  3.13           C  
ATOM    756  CG2 ILE A  42       4.765   4.193 -10.239  1.00  3.13           C  
ATOM    757  CD1 ILE A  42       6.958   5.526 -11.882  1.00  3.13           C  
ATOM    758  H   ILE A  42       5.357   8.180  -9.234  1.00  3.13           H  
ATOM    759  HA  ILE A  42       4.533   6.553 -11.594  1.00  3.13           H  
ATOM    760  HB  ILE A  42       5.385   5.676  -8.796  1.00  3.13           H  
ATOM    761 1HG1 ILE A  42       7.237   6.585 -10.061  1.00  3.13           H  
ATOM    762 2HG1 ILE A  42       7.350   4.848  -9.946  1.00  3.13           H  
ATOM    763 1HG2 ILE A  42       5.360   3.406  -9.782  1.00  3.13           H  
ATOM    764 2HG2 ILE A  42       3.748   4.135  -9.872  1.00  3.13           H  
ATOM    765 3HG2 ILE A  42       4.760   4.066 -11.320  1.00  3.13           H  
ATOM    766 1HD1 ILE A  42       8.017   5.591 -12.139  1.00  3.13           H  
ATOM    767 2HD1 ILE A  42       6.561   4.568 -12.218  1.00  3.13           H  
ATOM    768 3HD1 ILE A  42       6.417   6.337 -12.369  1.00  3.13           H  
ATOM    769  N   GLU A  43       2.887   6.971  -8.757  1.00  3.03           N  
ATOM    770  CA  GLU A  43       1.635   6.912  -8.015  1.00  3.03           C  
ATOM    771  C   GLU A  43       1.252   8.271  -7.392  1.00  3.03           C  
ATOM    772  O   GLU A  43       1.100   8.369  -6.161  1.00  3.03           O  
ATOM    773  CB  GLU A  43       1.755   5.911  -6.875  1.00  3.03           C  
ATOM    774  CG  GLU A  43       1.946   4.479  -7.248  1.00  3.03           C  
ATOM    775  CD  GLU A  43       0.756   3.836  -7.901  1.00  3.03           C  
ATOM    776  OE1 GLU A  43      -0.291   4.437  -7.914  1.00  3.03           O  
ATOM    777  OE2 GLU A  43       0.889   2.729  -8.372  1.00  3.03           O  
ATOM    778  H   GLU A  43       3.687   7.328  -8.258  1.00  3.03           H  
ATOM    779  HA  GLU A  43       0.847   6.573  -8.682  1.00  3.03           H  
ATOM    780 1HB  GLU A  43       2.606   6.189  -6.258  1.00  3.03           H  
ATOM    781 2HB  GLU A  43       0.902   5.970  -6.268  1.00  3.03           H  
ATOM    782 1HG  GLU A  43       2.813   4.379  -7.871  1.00  3.03           H  
ATOM    783 2HG  GLU A  43       2.143   3.968  -6.336  1.00  3.03           H  
ATOM    784  N   PRO A  44       0.988   9.313  -8.212  1.00  2.88           N  
ATOM    785  CA  PRO A  44       0.693  10.669  -7.790  1.00  2.88           C  
ATOM    786  C   PRO A  44      -0.559  10.731  -6.946  1.00  2.88           C  
ATOM    787  O   PRO A  44      -0.740  11.664  -6.168  1.00  2.88           O  
ATOM    788  CB  PRO A  44       0.491  11.410  -9.120  1.00  2.88           C  
ATOM    789  CG  PRO A  44       0.132  10.334 -10.115  1.00  2.88           C  
ATOM    790  CD  PRO A  44       0.921   9.129  -9.679  1.00  2.88           C  
ATOM    791  HA  PRO A  44       1.550  11.076  -7.243  1.00  2.88           H  
ATOM    792 1HB  PRO A  44      -0.297  12.169  -9.008  1.00  2.88           H  
ATOM    793 2HB  PRO A  44       1.416  11.947  -9.387  1.00  2.88           H  
ATOM    794 1HG  PRO A  44      -0.954  10.155 -10.110  1.00  2.88           H  
ATOM    795 2HG  PRO A  44       0.397  10.658 -11.130  1.00  2.88           H  
ATOM    796 1HD  PRO A  44       0.380   8.227  -9.972  1.00  2.88           H  
ATOM    797 2HD  PRO A  44       1.927   9.176 -10.122  1.00  2.88           H  
ATOM    798  N   GLU A  45      -1.435   9.733  -7.084  1.00  2.73           N  
ATOM    799  CA  GLU A  45      -2.664   9.697  -6.309  1.00  2.73           C  
ATOM    800  C   GLU A  45      -2.383   9.524  -4.817  1.00  2.73           C  
ATOM    801  O   GLU A  45      -3.070  10.106  -3.971  1.00  2.73           O  
ATOM    802  CB  GLU A  45      -3.570   8.568  -6.807  1.00  2.73           C  
ATOM    803  CG  GLU A  45      -4.136   8.801  -8.208  1.00  2.73           C  
ATOM    804  CD  GLU A  45      -5.023   7.675  -8.700  1.00  2.73           C  
ATOM    805  OE1 GLU A  45      -5.134   6.685  -8.018  1.00  2.73           O  
ATOM    806  OE2 GLU A  45      -5.583   7.812  -9.763  1.00  2.73           O  
ATOM    807  H   GLU A  45      -1.253   8.985  -7.736  1.00  2.73           H  
ATOM    808  HA  GLU A  45      -3.183  10.645  -6.449  1.00  2.73           H  
ATOM    809 1HB  GLU A  45      -3.008   7.632  -6.822  1.00  2.73           H  
ATOM    810 2HB  GLU A  45      -4.406   8.440  -6.118  1.00  2.73           H  
ATOM    811 1HG  GLU A  45      -4.713   9.726  -8.204  1.00  2.73           H  
ATOM    812 2HG  GLU A  45      -3.303   8.930  -8.900  1.00  2.73           H  
ATOM    813  N   TYR A  46      -1.351   8.746  -4.478  1.00  2.61           N  
ATOM    814  CA  TYR A  46      -1.068   8.500  -3.071  1.00  2.61           C  
ATOM    815  C   TYR A  46      -0.411   9.727  -2.499  1.00  2.61           C  
ATOM    816  O   TYR A  46      -0.735  10.175  -1.396  1.00  2.61           O  
ATOM    817  CB  TYR A  46      -0.133   7.309  -2.902  1.00  2.61           C  
ATOM    818  CG  TYR A  46      -0.720   5.957  -3.179  1.00  2.61           C  
ATOM    819  CD1 TYR A  46      -1.064   5.611  -4.460  1.00  2.61           C  
ATOM    820  CD2 TYR A  46      -0.858   5.035  -2.147  1.00  2.61           C  
ATOM    821  CE1 TYR A  46      -1.550   4.355  -4.735  1.00  2.61           C  
ATOM    822  CE2 TYR A  46      -1.347   3.772  -2.417  1.00  2.61           C  
ATOM    823  CZ  TYR A  46      -1.690   3.430  -3.708  1.00  2.61           C  
ATOM    824  OH  TYR A  46      -2.173   2.170  -3.986  1.00  2.61           O  
ATOM    825  H   TYR A  46      -0.746   8.343  -5.194  1.00  2.61           H  
ATOM    826  HA  TYR A  46      -2.002   8.326  -2.535  1.00  2.61           H  
ATOM    827 1HB  TYR A  46       0.743   7.439  -3.544  1.00  2.61           H  
ATOM    828 2HB  TYR A  46       0.208   7.304  -1.886  1.00  2.61           H  
ATOM    829  HD1 TYR A  46      -0.953   6.337  -5.264  1.00  2.61           H  
ATOM    830  HD2 TYR A  46      -0.576   5.304  -1.125  1.00  2.61           H  
ATOM    831  HE1 TYR A  46      -1.819   4.091  -5.760  1.00  2.61           H  
ATOM    832  HE2 TYR A  46      -1.456   3.047  -1.616  1.00  2.61           H  
ATOM    833  HH  TYR A  46      -2.337   2.095  -4.933  1.00  2.61           H  
ATOM    834  N   VAL A  47       0.498  10.291  -3.279  1.00  2.56           N  
ATOM    835  CA  VAL A  47       1.223  11.465  -2.834  1.00  2.56           C  
ATOM    836  C   VAL A  47       0.291  12.673  -2.682  1.00  2.56           C  
ATOM    837  O   VAL A  47       0.356  13.397  -1.680  1.00  2.56           O  
ATOM    838  CB  VAL A  47       2.396  11.737  -3.780  1.00  2.56           C  
ATOM    839  CG1 VAL A  47       3.034  13.035  -3.458  1.00  2.56           C  
ATOM    840  CG2 VAL A  47       3.399  10.616  -3.620  1.00  2.56           C  
ATOM    841  H   VAL A  47       0.698   9.866  -4.189  1.00  2.56           H  
ATOM    842  HA  VAL A  47       1.648  11.242  -1.856  1.00  2.56           H  
ATOM    843  HB  VAL A  47       2.039  11.780  -4.812  1.00  2.56           H  
ATOM    844 1HG1 VAL A  47       3.865  13.223  -4.122  1.00  2.56           H  
ATOM    845 2HG1 VAL A  47       2.295  13.806  -3.593  1.00  2.56           H  
ATOM    846 3HG1 VAL A  47       3.394  13.024  -2.431  1.00  2.56           H  
ATOM    847 1HG2 VAL A  47       4.241  10.782  -4.276  1.00  2.56           H  
ATOM    848 2HG2 VAL A  47       3.750  10.580  -2.591  1.00  2.56           H  
ATOM    849 3HG2 VAL A  47       2.909   9.682  -3.871  1.00  2.56           H  
ATOM    850  N   SER A  48      -0.613  12.863  -3.650  1.00  2.61           N  
ATOM    851  CA  SER A  48      -1.566  13.964  -3.619  1.00  2.61           C  
ATOM    852  C   SER A  48      -2.467  13.905  -2.392  1.00  2.61           C  
ATOM    853  O   SER A  48      -2.746  14.930  -1.779  1.00  2.61           O  
ATOM    854  CB  SER A  48      -2.444  13.934  -4.856  1.00  2.61           C  
ATOM    855  OG  SER A  48      -1.696  14.169  -6.015  1.00  2.61           O  
ATOM    856  H   SER A  48      -0.632  12.244  -4.454  1.00  2.61           H  
ATOM    857  HA  SER A  48      -1.008  14.901  -3.595  1.00  2.61           H  
ATOM    858 1HB  SER A  48      -2.933  12.959  -4.927  1.00  2.61           H  
ATOM    859 2HB  SER A  48      -3.225  14.685  -4.762  1.00  2.61           H  
ATOM    860  HG  SER A  48      -1.132  13.374  -6.123  1.00  2.61           H  
ATOM    861  N   HIS A  49      -2.922  12.712  -2.009  1.00  2.74           N  
ATOM    862  CA  HIS A  49      -3.760  12.624  -0.819  1.00  2.74           C  
ATOM    863  C   HIS A  49      -2.947  12.791   0.470  1.00  2.74           C  
ATOM    864  O   HIS A  49      -3.437  13.357   1.448  1.00  2.74           O  
ATOM    865  CB  HIS A  49      -4.532  11.302  -0.789  1.00  2.74           C  
ATOM    866  CG  HIS A  49      -5.653  11.233  -1.793  1.00  2.74           C  
ATOM    867  ND1 HIS A  49      -5.443  10.950  -3.119  1.00  2.74           N  
ATOM    868  CD2 HIS A  49      -6.990  11.410  -1.652  1.00  2.74           C  
ATOM    869  CE1 HIS A  49      -6.597  10.953  -3.759  1.00  2.74           C  
ATOM    870  NE2 HIS A  49      -7.558  11.231  -2.891  1.00  2.74           N  
ATOM    871  H   HIS A  49      -2.715  11.870  -2.550  1.00  2.74           H  
ATOM    872  HA  HIS A  49      -4.494  13.427  -0.842  1.00  2.74           H  
ATOM    873 1HB  HIS A  49      -3.838  10.480  -0.997  1.00  2.74           H  
ATOM    874 2HB  HIS A  49      -4.945  11.142   0.203  1.00  2.74           H  
ATOM    875  HD1 HIS A  49      -4.541  10.760  -3.544  1.00  2.74           H  
ATOM    876  HD2 HIS A  49      -7.618  11.647  -0.792  1.00  2.74           H  
ATOM    877  HE1 HIS A  49      -6.632  10.747  -4.829  1.00  2.74           H  
ATOM    878  N   PHE A  50      -1.708  12.294   0.472  1.00  2.96           N  
ATOM    879  CA  PHE A  50      -0.827  12.362   1.634  1.00  2.96           C  
ATOM    880  C   PHE A  50      -0.528  13.812   2.046  1.00  2.96           C  
ATOM    881  O   PHE A  50      -0.593  14.143   3.231  1.00  2.96           O  
ATOM    882  CB  PHE A  50       0.449  11.576   1.352  1.00  2.96           C  
ATOM    883  CG  PHE A  50       1.417  11.459   2.472  1.00  2.96           C  
ATOM    884  CD1 PHE A  50       1.171  10.599   3.522  1.00  2.96           C  
ATOM    885  CD2 PHE A  50       2.583  12.137   2.451  1.00  2.96           C  
ATOM    886  CE1 PHE A  50       2.097  10.426   4.525  1.00  2.96           C  
ATOM    887  CE2 PHE A  50       3.516  11.982   3.455  1.00  2.96           C  
ATOM    888  CZ  PHE A  50       3.283  11.120   4.484  1.00  2.96           C  
ATOM    889  H   PHE A  50      -1.361  11.810  -0.356  1.00  2.96           H  
ATOM    890  HA  PHE A  50      -1.334  11.878   2.467  1.00  2.96           H  
ATOM    891 1HB  PHE A  50       0.182  10.571   1.032  1.00  2.96           H  
ATOM    892 2HB  PHE A  50       0.966  12.044   0.514  1.00  2.96           H  
ATOM    893  HD1 PHE A  50       0.234  10.034   3.536  1.00  2.96           H  
ATOM    894  HD2 PHE A  50       2.764  12.797   1.618  1.00  2.96           H  
ATOM    895  HE1 PHE A  50       1.891   9.729   5.335  1.00  2.96           H  
ATOM    896  HE2 PHE A  50       4.446  12.537   3.429  1.00  2.96           H  
ATOM    897  HZ  PHE A  50       4.030  10.994   5.261  1.00  2.96           H  
ATOM    898  N   ASN A  51      -0.197  14.678   1.074  1.00  3.23           N  
ATOM    899  CA  ASN A  51       0.097  16.091   1.370  1.00  3.23           C  
ATOM    900  C   ASN A  51       1.208  16.270   2.400  1.00  3.23           C  
ATOM    901  O   ASN A  51       1.059  16.986   3.398  1.00  3.23           O  
ATOM    902  CB  ASN A  51      -1.161  16.832   1.795  1.00  3.23           C  
ATOM    903  CG  ASN A  51      -2.140  16.961   0.685  1.00  3.23           C  
ATOM    904  OD1 ASN A  51      -1.798  17.476  -0.392  1.00  3.23           O  
ATOM    905  ND2 ASN A  51      -3.345  16.507   0.907  1.00  3.23           N  
ATOM    906  H   ASN A  51      -0.152  14.336   0.110  1.00  3.23           H  
ATOM    907  HA  ASN A  51       0.446  16.556   0.448  1.00  3.23           H  
ATOM    908 1HB  ASN A  51      -1.646  16.323   2.625  1.00  3.23           H  
ATOM    909 2HB  ASN A  51      -0.896  17.831   2.146  1.00  3.23           H  
ATOM    910 1HD2 ASN A  51      -4.035  16.554   0.186  1.00  3.23           H  
ATOM    911 2HD2 ASN A  51      -3.572  16.105   1.797  1.00  3.23           H  
ATOM    912  N   TRP A  52       2.347  15.660   2.096  1.00  3.54           N  
ATOM    913  CA  TRP A  52       3.544  15.625   2.931  1.00  3.54           C  
ATOM    914  C   TRP A  52       3.950  16.954   3.574  1.00  3.54           C  
ATOM    915  O   TRP A  52       4.500  16.940   4.664  1.00  3.54           O  
ATOM    916  CB  TRP A  52       4.679  15.086   2.053  1.00  3.54           C  
ATOM    917  CG  TRP A  52       4.986  15.983   0.950  1.00  3.54           C  
ATOM    918  CD1 TRP A  52       5.952  16.920   0.869  1.00  3.54           C  
ATOM    919  CD2 TRP A  52       4.181  16.134  -0.234  1.00  3.54           C  
ATOM    920  NE1 TRP A  52       5.844  17.601  -0.315  1.00  3.54           N  
ATOM    921  CE2 TRP A  52       4.758  17.145  -0.991  1.00  3.54           C  
ATOM    922  CE3 TRP A  52       3.016  15.515  -0.695  1.00  3.54           C  
ATOM    923  CZ2 TRP A  52       4.223  17.553  -2.201  1.00  3.54           C  
ATOM    924  CZ3 TRP A  52       2.472  15.943  -1.892  1.00  3.54           C  
ATOM    925  CH2 TRP A  52       3.060  16.925  -2.630  1.00  3.54           C  
ATOM    926  H   TRP A  52       2.360  15.131   1.236  1.00  3.54           H  
ATOM    927  HA  TRP A  52       3.362  14.910   3.730  1.00  3.54           H  
ATOM    928 1HB  TRP A  52       5.578  14.957   2.655  1.00  3.54           H  
ATOM    929 2HB  TRP A  52       4.437  14.134   1.633  1.00  3.54           H  
ATOM    930  HD1 TRP A  52       6.707  17.111   1.625  1.00  3.54           H  
ATOM    931  HE1 TRP A  52       6.451  18.362  -0.609  1.00  3.54           H  
ATOM    932  HE3 TRP A  52       2.533  14.724  -0.125  1.00  3.54           H  
ATOM    933  HZ2 TRP A  52       4.675  18.349  -2.794  1.00  3.54           H  
ATOM    934  HZ3 TRP A  52       1.555  15.470  -2.240  1.00  3.54           H  
ATOM    935  HH2 TRP A  52       2.602  17.224  -3.573  1.00  3.54           H  
ATOM    936  N   ASP A  53       3.662  18.110   2.977  1.00  3.88           N  
ATOM    937  CA  ASP A  53       4.115  19.333   3.638  1.00  3.88           C  
ATOM    938  C   ASP A  53       3.150  19.777   4.733  1.00  3.88           C  
ATOM    939  O   ASP A  53       3.570  20.347   5.738  1.00  3.88           O  
ATOM    940  CB  ASP A  53       4.358  20.485   2.660  1.00  3.88           C  
ATOM    941  CG  ASP A  53       5.557  20.257   1.719  1.00  3.88           C  
ATOM    942  OD1 ASP A  53       6.647  19.981   2.206  1.00  3.88           O  
ATOM    943  OD2 ASP A  53       5.383  20.385   0.534  1.00  3.88           O  
ATOM    944  H   ASP A  53       3.184  18.128   2.089  1.00  3.88           H  
ATOM    945  HA  ASP A  53       5.071  19.125   4.112  1.00  3.88           H  
ATOM    946 1HB  ASP A  53       3.463  20.633   2.055  1.00  3.88           H  
ATOM    947 2HB  ASP A  53       4.526  21.406   3.222  1.00  3.88           H  
ATOM    948  N   GLU A  54       1.851  19.510   4.569  1.00  4.20           N  
ATOM    949  CA  GLU A  54       0.912  19.925   5.608  1.00  4.20           C  
ATOM    950  C   GLU A  54       1.217  19.054   6.813  1.00  4.20           C  
ATOM    951  O   GLU A  54       1.234  19.499   7.961  1.00  4.20           O  
ATOM    952  CB  GLU A  54      -0.539  19.750   5.159  1.00  4.20           C  
ATOM    953  CG  GLU A  54      -0.963  20.695   4.035  1.00  4.20           C  
ATOM    954  CD  GLU A  54      -2.407  20.520   3.600  1.00  4.20           C  
ATOM    955  OE1 GLU A  54      -3.059  19.622   4.081  1.00  4.20           O  
ATOM    956  OE2 GLU A  54      -2.853  21.299   2.791  1.00  4.20           O  
ATOM    957  H   GLU A  54       1.529  18.973   3.770  1.00  4.20           H  
ATOM    958  HA  GLU A  54       1.091  20.967   5.869  1.00  4.20           H  
ATOM    959 1HB  GLU A  54      -0.685  18.727   4.803  1.00  4.20           H  
ATOM    960 2HB  GLU A  54      -1.208  19.904   6.004  1.00  4.20           H  
ATOM    961 1HG  GLU A  54      -0.815  21.721   4.367  1.00  4.20           H  
ATOM    962 2HG  GLU A  54      -0.310  20.523   3.178  1.00  4.20           H  
ATOM    963  N   LEU A  55       1.524  17.811   6.498  1.00  4.48           N  
ATOM    964  CA  LEU A  55       1.910  16.774   7.432  1.00  4.48           C  
ATOM    965  C   LEU A  55       3.174  17.164   8.196  1.00  4.48           C  
ATOM    966  O   LEU A  55       3.204  17.120   9.428  1.00  4.48           O  
ATOM    967  CB  LEU A  55       2.035  15.518   6.609  1.00  4.48           C  
ATOM    968  CG  LEU A  55       2.366  14.259   7.214  1.00  4.48           C  
ATOM    969  CD1 LEU A  55       1.640  13.243   6.421  1.00  4.48           C  
ATOM    970  CD2 LEU A  55       3.887  14.054   7.091  1.00  4.48           C  
ATOM    971  H   LEU A  55       1.472  17.553   5.508  1.00  4.48           H  
ATOM    972  HA  LEU A  55       1.101  16.643   8.153  1.00  4.48           H  
ATOM    973 1HB  LEU A  55       1.103  15.381   6.057  1.00  4.48           H  
ATOM    974 2HB  LEU A  55       2.802  15.694   5.890  1.00  4.48           H  
ATOM    975  HG  LEU A  55       2.059  14.206   8.259  1.00  4.48           H  
ATOM    976 1HD1 LEU A  55       1.859  12.263   6.771  1.00  4.48           H  
ATOM    977 2HD1 LEU A  55       0.567  13.421   6.491  1.00  4.48           H  
ATOM    978 3HD1 LEU A  55       1.939  13.339   5.387  1.00  4.48           H  
ATOM    979 1HD2 LEU A  55       4.177  13.103   7.478  1.00  4.48           H  
ATOM    980 2HD2 LEU A  55       4.170  14.111   6.042  1.00  4.48           H  
ATOM    981 3HD2 LEU A  55       4.401  14.831   7.647  1.00  4.48           H  
ATOM    982  N   LYS A  56       4.215  17.597   7.478  1.00  4.70           N  
ATOM    983  CA  LYS A  56       5.426  18.024   8.158  1.00  4.70           C  
ATOM    984  C   LYS A  56       5.102  19.186   9.105  1.00  4.70           C  
ATOM    985  O   LYS A  56       5.621  19.235  10.226  1.00  4.70           O  
ATOM    986  CB  LYS A  56       6.471  18.487   7.144  1.00  4.70           C  
ATOM    987  CG  LYS A  56       7.135  17.409   6.288  1.00  4.70           C  
ATOM    988  CD  LYS A  56       8.051  18.080   5.260  1.00  4.70           C  
ATOM    989  CE  LYS A  56       8.692  17.122   4.274  1.00  4.70           C  
ATOM    990  NZ  LYS A  56       9.456  17.900   3.240  1.00  4.70           N  
ATOM    991  H   LYS A  56       4.181  17.598   6.460  1.00  4.70           H  
ATOM    992  HA  LYS A  56       5.817  17.193   8.741  1.00  4.70           H  
ATOM    993 1HB  LYS A  56       6.002  19.192   6.458  1.00  4.70           H  
ATOM    994 2HB  LYS A  56       7.260  19.024   7.663  1.00  4.70           H  
ATOM    995 1HG  LYS A  56       7.705  16.770   6.912  1.00  4.70           H  
ATOM    996 2HG  LYS A  56       6.433  16.799   5.799  1.00  4.70           H  
ATOM    997 1HD  LYS A  56       7.464  18.803   4.685  1.00  4.70           H  
ATOM    998 2HD  LYS A  56       8.845  18.624   5.776  1.00  4.70           H  
ATOM    999 1HE  LYS A  56       9.377  16.456   4.796  1.00  4.70           H  
ATOM   1000 2HE  LYS A  56       7.921  16.530   3.780  1.00  4.70           H  
ATOM   1001 1HZ  LYS A  56       9.918  17.289   2.550  1.00  4.70           H  
ATOM   1002 2HZ  LYS A  56       8.810  18.533   2.754  1.00  4.70           H  
ATOM   1003 3HZ  LYS A  56      10.183  18.456   3.709  1.00  4.70           H  
ATOM   1004  N   ASP A  57       4.226  20.116   8.686  1.00  4.85           N  
ATOM   1005  CA  ASP A  57       3.850  21.227   9.568  1.00  4.85           C  
ATOM   1006  C   ASP A  57       3.130  20.720  10.827  1.00  4.85           C  
ATOM   1007  O   ASP A  57       3.374  21.238  11.930  1.00  4.85           O  
ATOM   1008  CB  ASP A  57       2.999  22.280   8.839  1.00  4.85           C  
ATOM   1009  CG  ASP A  57       3.793  23.188   7.801  1.00  4.85           C  
ATOM   1010  OD1 ASP A  57       5.032  23.193   7.788  1.00  4.85           O  
ATOM   1011  OD2 ASP A  57       3.135  23.898   7.071  1.00  4.85           O  
ATOM   1012  H   ASP A  57       3.825  20.063   7.745  1.00  4.85           H  
ATOM   1013  HA  ASP A  57       4.752  21.721   9.900  1.00  4.85           H  
ATOM   1014 1HB  ASP A  57       2.204  21.776   8.296  1.00  4.85           H  
ATOM   1015 2HB  ASP A  57       2.522  22.927   9.572  1.00  4.85           H  
ATOM   1016  N   GLU A  58       2.284  19.686  10.697  1.00  4.93           N  
ATOM   1017  CA  GLU A  58       1.620  19.149  11.886  1.00  4.93           C  
ATOM   1018  C   GLU A  58       2.657  18.587  12.851  1.00  4.93           C  
ATOM   1019  O   GLU A  58       2.575  18.799  14.060  1.00  4.93           O  
ATOM   1020  CB  GLU A  58       0.613  18.033  11.537  1.00  4.93           C  
ATOM   1021  CG  GLU A  58      -0.662  18.489  10.818  1.00  4.93           C  
ATOM   1022  CD  GLU A  58      -1.619  17.340  10.478  1.00  4.93           C  
ATOM   1023  OE1 GLU A  58      -1.270  16.198  10.693  1.00  4.93           O  
ATOM   1024  OE2 GLU A  58      -2.700  17.620  10.010  1.00  4.93           O  
ATOM   1025  H   GLU A  58       2.084  19.303   9.770  1.00  4.93           H  
ATOM   1026  HA  GLU A  58       1.087  19.958  12.383  1.00  4.93           H  
ATOM   1027 1HB  GLU A  58       1.100  17.297  10.899  1.00  4.93           H  
ATOM   1028 2HB  GLU A  58       0.316  17.518  12.450  1.00  4.93           H  
ATOM   1029 1HG  GLU A  58      -1.184  19.202  11.454  1.00  4.93           H  
ATOM   1030 2HG  GLU A  58      -0.381  19.002   9.903  1.00  4.93           H  
ATOM   1031  N   PHE A  59       3.670  17.920  12.312  1.00  4.94           N  
ATOM   1032  CA  PHE A  59       4.711  17.350  13.152  1.00  4.94           C  
ATOM   1033  C   PHE A  59       5.517  18.419  13.863  1.00  4.94           C  
ATOM   1034  O   PHE A  59       5.829  18.299  15.057  1.00  4.94           O  
ATOM   1035  CB  PHE A  59       5.591  16.449  12.322  1.00  4.94           C  
ATOM   1036  CG  PHE A  59       4.876  15.199  12.028  1.00  4.94           C  
ATOM   1037  CD1 PHE A  59       3.965  14.713  12.955  1.00  4.94           C  
ATOM   1038  CD2 PHE A  59       5.080  14.495  10.875  1.00  4.94           C  
ATOM   1039  CE1 PHE A  59       3.295  13.557  12.734  1.00  4.94           C  
ATOM   1040  CE2 PHE A  59       4.417  13.338  10.659  1.00  4.94           C  
ATOM   1041  CZ  PHE A  59       3.519  12.863  11.596  1.00  4.94           C  
ATOM   1042  H   PHE A  59       3.681  17.773  11.299  1.00  4.94           H  
ATOM   1043  HA  PHE A  59       4.230  16.739  13.916  1.00  4.94           H  
ATOM   1044 1HB  PHE A  59       5.841  16.937  11.384  1.00  4.94           H  
ATOM   1045 2HB  PHE A  59       6.516  16.224  12.843  1.00  4.94           H  
ATOM   1046  HD1 PHE A  59       3.787  15.266  13.882  1.00  4.94           H  
ATOM   1047  HD2 PHE A  59       5.769  14.859  10.133  1.00  4.94           H  
ATOM   1048  HE1 PHE A  59       2.586  13.188  13.477  1.00  4.94           H  
ATOM   1049  HE2 PHE A  59       4.603  12.793   9.748  1.00  4.94           H  
ATOM   1050  HZ  PHE A  59       2.990  11.946  11.439  1.00  4.94           H  
ATOM   1051  N   LYS A  60       5.809  19.509  13.161  1.00  4.93           N  
ATOM   1052  CA  LYS A  60       6.546  20.567  13.813  1.00  4.93           C  
ATOM   1053  C   LYS A  60       5.690  21.145  14.923  1.00  4.93           C  
ATOM   1054  O   LYS A  60       6.193  21.429  16.011  1.00  4.93           O  
ATOM   1055  CB  LYS A  60       6.957  21.670  12.841  1.00  4.93           C  
ATOM   1056  CG  LYS A  60       7.963  21.247  11.803  1.00  4.93           C  
ATOM   1057  CD  LYS A  60       8.596  22.447  11.128  1.00  4.93           C  
ATOM   1058  CE  LYS A  60       7.636  23.131  10.187  1.00  4.93           C  
ATOM   1059  NZ  LYS A  60       7.305  22.261   9.052  1.00  4.93           N  
ATOM   1060  H   LYS A  60       5.552  19.573  12.174  1.00  4.93           H  
ATOM   1061  HA  LYS A  60       7.434  20.145  14.263  1.00  4.93           H  
ATOM   1062 1HB  LYS A  60       6.070  22.038  12.319  1.00  4.93           H  
ATOM   1063 2HB  LYS A  60       7.383  22.498  13.393  1.00  4.93           H  
ATOM   1064 1HG  LYS A  60       8.709  20.623  12.247  1.00  4.93           H  
ATOM   1065 2HG  LYS A  60       7.459  20.666  11.039  1.00  4.93           H  
ATOM   1066 1HD  LYS A  60       8.917  23.156  11.890  1.00  4.93           H  
ATOM   1067 2HD  LYS A  60       9.470  22.120  10.566  1.00  4.93           H  
ATOM   1068 1HE  LYS A  60       6.720  23.367  10.727  1.00  4.93           H  
ATOM   1069 2HE  LYS A  60       8.076  24.060   9.813  1.00  4.93           H  
ATOM   1070 1HZ  LYS A  60       6.619  22.722   8.441  1.00  4.93           H  
ATOM   1071 2HZ  LYS A  60       8.131  22.033   8.529  1.00  4.93           H  
ATOM   1072 3HZ  LYS A  60       6.889  21.417   9.424  1.00  4.93           H  
ATOM   1073  N   THR A  61       4.383  21.263  14.669  1.00  4.91           N  
ATOM   1074  CA  THR A  61       3.457  21.807  15.645  1.00  4.91           C  
ATOM   1075  C   THR A  61       3.423  20.938  16.896  1.00  4.91           C  
ATOM   1076  O   THR A  61       3.458  21.463  18.009  1.00  4.91           O  
ATOM   1077  CB  THR A  61       2.038  21.933  15.070  1.00  4.91           C  
ATOM   1078  OG1 THR A  61       2.056  22.816  13.934  1.00  4.91           O  
ATOM   1079  CG2 THR A  61       1.117  22.490  16.137  1.00  4.91           C  
ATOM   1080  H   THR A  61       4.023  21.009  13.749  1.00  4.91           H  
ATOM   1081  HA  THR A  61       3.796  22.800  15.928  1.00  4.91           H  
ATOM   1082  HB  THR A  61       1.674  20.963  14.760  1.00  4.91           H  
ATOM   1083  HG1 THR A  61       2.592  22.401  13.215  1.00  4.91           H  
ATOM   1084 1HG2 THR A  61       0.110  22.582  15.737  1.00  4.91           H  
ATOM   1085 2HG2 THR A  61       1.109  21.812  16.991  1.00  4.91           H  
ATOM   1086 3HG2 THR A  61       1.474  23.469  16.456  1.00  4.91           H  
ATOM   1087  N   ASP A  62       3.371  19.608  16.731  1.00  4.89           N  
ATOM   1088  CA  ASP A  62       3.335  18.731  17.902  1.00  4.89           C  
ATOM   1089  C   ASP A  62       4.563  18.942  18.787  1.00  4.89           C  
ATOM   1090  O   ASP A  62       4.446  19.034  20.018  1.00  4.89           O  
ATOM   1091  CB  ASP A  62       3.284  17.252  17.489  1.00  4.89           C  
ATOM   1092  CG  ASP A  62       1.924  16.770  16.915  1.00  4.89           C  
ATOM   1093  OD1 ASP A  62       0.940  17.466  17.045  1.00  4.89           O  
ATOM   1094  OD2 ASP A  62       1.894  15.676  16.387  1.00  4.89           O  
ATOM   1095  H   ASP A  62       3.324  19.221  15.787  1.00  4.89           H  
ATOM   1096  HA  ASP A  62       2.445  18.970  18.484  1.00  4.89           H  
ATOM   1097 1HB  ASP A  62       4.049  17.080  16.726  1.00  4.89           H  
ATOM   1098 2HB  ASP A  62       3.543  16.633  18.345  1.00  4.89           H  
ATOM   1099  N   ILE A  63       5.730  19.101  18.165  1.00  4.92           N  
ATOM   1100  CA  ILE A  63       6.927  19.326  18.955  1.00  4.92           C  
ATOM   1101  C   ILE A  63       6.902  20.733  19.562  1.00  4.92           C  
ATOM   1102  O   ILE A  63       7.227  20.900  20.737  1.00  4.92           O  
ATOM   1103  CB  ILE A  63       8.210  19.053  18.156  1.00  4.92           C  
ATOM   1104  CG1 ILE A  63       8.279  17.537  17.727  1.00  4.92           C  
ATOM   1105  CG2 ILE A  63       9.432  19.433  18.994  1.00  4.92           C  
ATOM   1106  CD1 ILE A  63       8.248  16.546  18.875  1.00  4.92           C  
ATOM   1107  H   ILE A  63       5.781  19.026  17.144  1.00  4.92           H  
ATOM   1108  HA  ILE A  63       6.921  18.619  19.780  1.00  4.92           H  
ATOM   1109  HB  ILE A  63       8.181  19.641  17.247  1.00  4.92           H  
ATOM   1110 1HG1 ILE A  63       7.441  17.326  17.056  1.00  4.92           H  
ATOM   1111 2HG1 ILE A  63       9.205  17.366  17.193  1.00  4.92           H  
ATOM   1112 1HG2 ILE A  63      10.343  19.250  18.421  1.00  4.92           H  
ATOM   1113 2HG2 ILE A  63       9.374  20.489  19.256  1.00  4.92           H  
ATOM   1114 3HG2 ILE A  63       9.445  18.837  19.902  1.00  4.92           H  
ATOM   1115 1HD1 ILE A  63       8.307  15.530  18.478  1.00  4.92           H  
ATOM   1116 2HD1 ILE A  63       9.092  16.723  19.541  1.00  4.92           H  
ATOM   1117 3HD1 ILE A  63       7.320  16.667  19.422  1.00  4.92           H  
ATOM   1118  N   PHE A  64       6.471  21.747  18.805  1.00  5.04           N  
ATOM   1119  CA  PHE A  64       6.401  23.096  19.365  1.00  5.04           C  
ATOM   1120  C   PHE A  64       5.458  23.136  20.555  1.00  5.04           C  
ATOM   1121  O   PHE A  64       5.720  23.831  21.539  1.00  5.04           O  
ATOM   1122  CB  PHE A  64       5.945  24.136  18.340  1.00  5.04           C  
ATOM   1123  CG  PHE A  64       7.027  24.634  17.411  1.00  5.04           C  
ATOM   1124  CD1 PHE A  64       6.975  24.415  16.040  1.00  5.04           C  
ATOM   1125  CD2 PHE A  64       8.105  25.337  17.923  1.00  5.04           C  
ATOM   1126  CE1 PHE A  64       7.978  24.880  15.214  1.00  5.04           C  
ATOM   1127  CE2 PHE A  64       9.098  25.800  17.100  1.00  5.04           C  
ATOM   1128  CZ  PHE A  64       9.036  25.573  15.749  1.00  5.04           C  
ATOM   1129  H   PHE A  64       6.205  21.587  17.835  1.00  5.04           H  
ATOM   1130  HA  PHE A  64       7.397  23.375  19.708  1.00  5.04           H  
ATOM   1131 1HB  PHE A  64       5.153  23.706  17.733  1.00  5.04           H  
ATOM   1132 2HB  PHE A  64       5.523  24.984  18.864  1.00  5.04           H  
ATOM   1133  HD1 PHE A  64       6.132  23.874  15.619  1.00  5.04           H  
ATOM   1134  HD2 PHE A  64       8.165  25.528  18.999  1.00  5.04           H  
ATOM   1135  HE1 PHE A  64       7.929  24.706  14.140  1.00  5.04           H  
ATOM   1136  HE2 PHE A  64       9.938  26.355  17.529  1.00  5.04           H  
ATOM   1137  HZ  PHE A  64       9.822  25.948  15.110  1.00  5.04           H  
ATOM   1138  N   ASN A  65       4.353  22.394  20.504  1.00  5.25           N  
ATOM   1139  CA  ASN A  65       3.454  22.381  21.645  1.00  5.25           C  
ATOM   1140  C   ASN A  65       4.184  21.830  22.875  1.00  5.25           C  
ATOM   1141  O   ASN A  65       4.086  22.403  23.966  1.00  5.25           O  
ATOM   1142  CB  ASN A  65       2.213  21.559  21.346  1.00  5.25           C  
ATOM   1143  CG  ASN A  65       1.235  22.243  20.402  1.00  5.25           C  
ATOM   1144  OD1 ASN A  65       1.265  23.462  20.192  1.00  5.25           O  
ATOM   1145  ND2 ASN A  65       0.344  21.460  19.846  1.00  5.25           N  
ATOM   1146  H   ASN A  65       4.134  21.853  19.670  1.00  5.25           H  
ATOM   1147  HA  ASN A  65       3.153  23.404  21.868  1.00  5.25           H  
ATOM   1148 1HB  ASN A  65       2.519  20.614  20.890  1.00  5.25           H  
ATOM   1149 2HB  ASN A  65       1.702  21.320  22.277  1.00  5.25           H  
ATOM   1150 1HD2 ASN A  65      -0.348  21.840  19.234  1.00  5.25           H  
ATOM   1151 2HD2 ASN A  65       0.350  20.481  20.045  1.00  5.25           H  
ATOM   1152  N   LEU A  66       4.985  20.771  22.698  1.00  5.58           N  
ATOM   1153  CA  LEU A  66       5.724  20.225  23.834  1.00  5.58           C  
ATOM   1154  C   LEU A  66       6.740  21.209  24.390  1.00  5.58           C  
ATOM   1155  O   LEU A  66       6.886  21.370  25.607  1.00  5.58           O  
ATOM   1156  CB  LEU A  66       6.503  18.970  23.436  1.00  5.58           C  
ATOM   1157  CG  LEU A  66       5.718  17.746  23.126  1.00  5.58           C  
ATOM   1158  CD1 LEU A  66       6.668  16.693  22.612  1.00  5.58           C  
ATOM   1159  CD2 LEU A  66       5.031  17.289  24.387  1.00  5.58           C  
ATOM   1160  H   LEU A  66       5.042  20.319  21.781  1.00  5.58           H  
ATOM   1161  HA  LEU A  66       5.012  19.979  24.617  1.00  5.58           H  
ATOM   1162 1HB  LEU A  66       7.112  19.201  22.567  1.00  5.58           H  
ATOM   1163 2HB  LEU A  66       7.170  18.723  24.257  1.00  5.58           H  
ATOM   1164  HG  LEU A  66       4.979  17.956  22.349  1.00  5.58           H  
ATOM   1165 1HD1 LEU A  66       6.113  15.787  22.380  1.00  5.58           H  
ATOM   1166 2HD1 LEU A  66       7.157  17.058  21.720  1.00  5.58           H  
ATOM   1167 3HD1 LEU A  66       7.410  16.483  23.374  1.00  5.58           H  
ATOM   1168 1HD2 LEU A  66       4.463  16.383  24.189  1.00  5.58           H  
ATOM   1169 2HD2 LEU A  66       5.787  17.098  25.135  1.00  5.58           H  
ATOM   1170 3HD2 LEU A  66       4.358  18.070  24.739  1.00  5.58           H  
ATOM   1171  N   ILE A  67       7.398  21.943  23.509  1.00  6.02           N  
ATOM   1172  CA  ILE A  67       8.426  22.854  23.976  1.00  6.02           C  
ATOM   1173  C   ILE A  67       7.832  24.119  24.605  1.00  6.02           C  
ATOM   1174  O   ILE A  67       8.222  24.519  25.702  1.00  6.02           O  
ATOM   1175  CB  ILE A  67       9.335  23.262  22.806  1.00  6.02           C  
ATOM   1176  CG1 ILE A  67      10.026  22.013  22.184  1.00  6.02           C  
ATOM   1177  CG2 ILE A  67      10.353  24.283  23.279  1.00  6.02           C  
ATOM   1178  CD1 ILE A  67      10.880  21.239  23.117  1.00  6.02           C  
ATOM   1179  H   ILE A  67       7.232  21.802  22.510  1.00  6.02           H  
ATOM   1180  HA  ILE A  67       9.026  22.342  24.727  1.00  6.02           H  
ATOM   1181  HB  ILE A  67       8.718  23.710  22.023  1.00  6.02           H  
ATOM   1182 1HG1 ILE A  67       9.271  21.346  21.823  1.00  6.02           H  
ATOM   1183 2HG1 ILE A  67      10.629  22.337  21.340  1.00  6.02           H  
ATOM   1184 1HG2 ILE A  67      10.973  24.597  22.443  1.00  6.02           H  
ATOM   1185 2HG2 ILE A  67       9.826  25.140  23.675  1.00  6.02           H  
ATOM   1186 3HG2 ILE A  67      10.979  23.849  24.052  1.00  6.02           H  
ATOM   1187 1HD1 ILE A  67      11.312  20.397  22.592  1.00  6.02           H  
ATOM   1188 2HD1 ILE A  67      11.664  21.877  23.474  1.00  6.02           H  
ATOM   1189 3HD1 ILE A  67      10.283  20.880  23.957  1.00  6.02           H  
ATOM   1190  N   SER A  68       6.870  24.737  23.931  1.00  6.60           N  
ATOM   1191  CA  SER A  68       6.263  25.981  24.391  1.00  6.60           C  
ATOM   1192  C   SER A  68       5.427  25.871  25.659  1.00  6.60           C  
ATOM   1193  O   SER A  68       5.237  26.866  26.358  1.00  6.60           O  
ATOM   1194  CB  SER A  68       5.436  26.549  23.282  1.00  6.60           C  
ATOM   1195  OG  SER A  68       4.351  25.725  22.996  1.00  6.60           O  
ATOM   1196  H   SER A  68       6.549  24.346  23.051  1.00  6.60           H  
ATOM   1197  HA  SER A  68       7.075  26.680  24.592  1.00  6.60           H  
ATOM   1198 1HB  SER A  68       5.096  27.551  23.538  1.00  6.60           H  
ATOM   1199 2HB  SER A  68       6.070  26.613  22.425  1.00  6.60           H  
ATOM   1200  HG  SER A  68       4.733  24.965  22.502  1.00  6.60           H  
ATOM   1201  N   THR A  69       4.977  24.665  25.996  1.00  7.24           N  
ATOM   1202  CA  THR A  69       4.213  24.456  27.216  1.00  7.24           C  
ATOM   1203  C   THR A  69       5.108  23.885  28.311  1.00  7.24           C  
ATOM   1204  O   THR A  69       4.624  23.471  29.367  1.00  7.24           O  
ATOM   1205  CB  THR A  69       3.008  23.521  26.979  1.00  7.24           C  
ATOM   1206  OG1 THR A  69       3.461  22.243  26.523  1.00  7.24           O  
ATOM   1207  CG2 THR A  69       2.086  24.125  25.926  1.00  7.24           C  
ATOM   1208  H   THR A  69       5.101  23.878  25.357  1.00  7.24           H  
ATOM   1209  HA  THR A  69       3.834  25.416  27.561  1.00  7.24           H  
ATOM   1210  HB  THR A  69       2.463  23.390  27.910  1.00  7.24           H  
ATOM   1211  HG1 THR A  69       3.834  22.343  25.620  1.00  7.24           H  
ATOM   1212 1HG2 THR A  69       1.238  23.462  25.761  1.00  7.24           H  
ATOM   1213 2HG2 THR A  69       1.730  25.095  26.269  1.00  7.24           H  
ATOM   1214 3HG2 THR A  69       2.635  24.251  24.990  1.00  7.24           H  
ATOM   1215  N   ASP A  70       6.418  23.833  28.042  1.00  7.82           N  
ATOM   1216  CA  ASP A  70       7.409  23.265  28.941  1.00  7.82           C  
ATOM   1217  C   ASP A  70       7.133  21.817  29.314  1.00  7.82           C  
ATOM   1218  O   ASP A  70       7.428  21.384  30.435  1.00  7.82           O  
ATOM   1219  CB  ASP A  70       7.573  24.106  30.224  1.00  7.82           C  
ATOM   1220  CG  ASP A  70       8.280  25.479  30.014  1.00  7.82           C  
ATOM   1221  OD1 ASP A  70       9.387  25.506  29.478  1.00  7.82           O  
ATOM   1222  OD2 ASP A  70       7.716  26.475  30.409  1.00  7.82           O  
ATOM   1223  H   ASP A  70       6.770  24.196  27.158  1.00  7.82           H  
ATOM   1224  HA  ASP A  70       8.358  23.287  28.410  1.00  7.82           H  
ATOM   1225 1HB  ASP A  70       6.599  24.289  30.671  1.00  7.82           H  
ATOM   1226 2HB  ASP A  70       8.146  23.535  30.949  1.00  7.82           H  
ATOM   1227  N   ASN A  71       6.621  21.018  28.373  1.00  8.20           N  
ATOM   1228  CA  ASN A  71       6.389  19.615  28.658  1.00  8.20           C  
ATOM   1229  C   ASN A  71       7.661  18.868  28.381  1.00  8.20           C  
ATOM   1230  O   ASN A  71       7.760  18.063  27.446  1.00  8.20           O  
ATOM   1231  CB  ASN A  71       5.245  19.053  27.857  1.00  8.20           C  
ATOM   1232  CG  ASN A  71       4.896  17.643  28.284  1.00  8.20           C  
ATOM   1233  OD1 ASN A  71       5.667  16.977  29.016  1.00  8.20           O  
ATOM   1234  ND2 ASN A  71       3.750  17.176  27.849  1.00  8.20           N  
ATOM   1235  H   ASN A  71       6.427  21.367  27.438  1.00  8.20           H  
ATOM   1236  HA  ASN A  71       6.159  19.503  29.718  1.00  8.20           H  
ATOM   1237 1HB  ASN A  71       4.368  19.699  27.961  1.00  8.20           H  
ATOM   1238 2HB  ASN A  71       5.525  19.050  26.810  1.00  8.20           H  
ATOM   1239 1HD2 ASN A  71       3.459  16.251  28.099  1.00  8.20           H  
ATOM   1240 2HD2 ASN A  71       3.166  17.744  27.270  1.00  8.20           H  
ATOM   1241  N   TRP A  72       8.620  19.118  29.249  1.00  8.28           N  
ATOM   1242  CA  TRP A  72       9.944  18.582  29.106  1.00  8.28           C  
ATOM   1243  C   TRP A  72       9.966  17.120  29.445  1.00  8.28           C  
ATOM   1244  O   TRP A  72      10.808  16.392  28.940  1.00  8.28           O  
ATOM   1245  CB  TRP A  72      10.926  19.396  29.931  1.00  8.28           C  
ATOM   1246  CG  TRP A  72      11.098  20.762  29.342  1.00  8.28           C  
ATOM   1247  CD1 TRP A  72      10.636  21.927  29.855  1.00  8.28           C  
ATOM   1248  CD2 TRP A  72      11.760  21.107  28.098  1.00  8.28           C  
ATOM   1249  NE1 TRP A  72      10.952  22.974  29.024  1.00  8.28           N  
ATOM   1250  CE2 TRP A  72      11.644  22.491  27.946  1.00  8.28           C  
ATOM   1251  CE3 TRP A  72      12.428  20.361  27.113  1.00  8.28           C  
ATOM   1252  CZ2 TRP A  72      12.169  23.154  26.855  1.00  8.28           C  
ATOM   1253  CZ3 TRP A  72      12.962  21.031  26.020  1.00  8.28           C  
ATOM   1254  CH2 TRP A  72      12.837  22.392  25.901  1.00  8.28           C  
ATOM   1255  H   TRP A  72       8.398  19.783  29.993  1.00  8.28           H  
ATOM   1256  HA  TRP A  72      10.237  18.687  28.063  1.00  8.28           H  
ATOM   1257 1HB  TRP A  72      10.560  19.495  30.953  1.00  8.28           H  
ATOM   1258 2HB  TRP A  72      11.892  18.895  29.961  1.00  8.28           H  
ATOM   1259  HD1 TRP A  72      10.076  22.021  30.784  1.00  8.28           H  
ATOM   1260  HE1 TRP A  72      10.679  23.971  29.189  1.00  8.28           H  
ATOM   1261  HE3 TRP A  72      12.528  19.280  27.209  1.00  8.28           H  
ATOM   1262  HZ2 TRP A  72      12.077  24.234  26.734  1.00  8.28           H  
ATOM   1263  HZ3 TRP A  72      13.482  20.454  25.259  1.00  8.28           H  
ATOM   1264  HH2 TRP A  72      13.267  22.888  25.028  1.00  8.28           H  
ATOM   1265  N   THR A  73       9.025  16.659  30.266  1.00  8.06           N  
ATOM   1266  CA  THR A  73       8.995  15.243  30.579  1.00  8.06           C  
ATOM   1267  C   THR A  73       8.777  14.463  29.294  1.00  8.06           C  
ATOM   1268  O   THR A  73       9.539  13.548  28.983  1.00  8.06           O  
ATOM   1269  CB  THR A  73       7.875  14.902  31.574  1.00  8.06           C  
ATOM   1270  OG1 THR A  73       8.108  15.579  32.821  1.00  8.06           O  
ATOM   1271  CG2 THR A  73       7.823  13.400  31.802  1.00  8.06           C  
ATOM   1272  H   THR A  73       8.342  17.290  30.657  1.00  8.06           H  
ATOM   1273  HA  THR A  73       9.955  14.947  31.003  1.00  8.06           H  
ATOM   1274  HB  THR A  73       6.918  15.235  31.166  1.00  8.06           H  
ATOM   1275  HG1 THR A  73       7.398  15.371  33.435  1.00  8.06           H  
ATOM   1276 1HG2 THR A  73       7.024  13.164  32.501  1.00  8.06           H  
ATOM   1277 2HG2 THR A  73       7.639  12.892  30.852  1.00  8.06           H  
ATOM   1278 3HG2 THR A  73       8.775  13.062  32.211  1.00  8.06           H  
ATOM   1279  N   VAL A  74       7.775  14.858  28.504  1.00  7.65           N  
ATOM   1280  CA  VAL A  74       7.532  14.131  27.274  1.00  7.65           C  
ATOM   1281  C   VAL A  74       8.592  14.402  26.233  1.00  7.65           C  
ATOM   1282  O   VAL A  74       9.071  13.466  25.594  1.00  7.65           O  
ATOM   1283  CB  VAL A  74       6.155  14.435  26.705  1.00  7.65           C  
ATOM   1284  CG1 VAL A  74       6.018  13.800  25.330  1.00  7.65           C  
ATOM   1285  CG2 VAL A  74       5.106  13.888  27.652  1.00  7.65           C  
ATOM   1286  H   VAL A  74       7.163  15.636  28.763  1.00  7.65           H  
ATOM   1287  HA  VAL A  74       7.556  13.067  27.509  1.00  7.65           H  
ATOM   1288  HB  VAL A  74       6.039  15.495  26.608  1.00  7.65           H  
ATOM   1289 1HG1 VAL A  74       5.034  14.021  24.923  1.00  7.65           H  
ATOM   1290 2HG1 VAL A  74       6.784  14.207  24.670  1.00  7.65           H  
ATOM   1291 3HG1 VAL A  74       6.144  12.721  25.410  1.00  7.65           H  
ATOM   1292 1HG2 VAL A  74       4.114  14.103  27.260  1.00  7.65           H  
ATOM   1293 2HG2 VAL A  74       5.235  12.808  27.751  1.00  7.65           H  
ATOM   1294 3HG2 VAL A  74       5.222  14.356  28.630  1.00  7.65           H  
ATOM   1295  N   PHE A  75       8.979  15.662  26.042  1.00  7.20           N  
ATOM   1296  CA  PHE A  75       9.985  15.914  25.026  1.00  7.20           C  
ATOM   1297  C   PHE A  75      11.264  15.138  25.344  1.00  7.20           C  
ATOM   1298  O   PHE A  75      11.867  14.521  24.461  1.00  7.20           O  
ATOM   1299  CB  PHE A  75      10.268  17.390  24.836  1.00  7.20           C  
ATOM   1300  CG  PHE A  75      11.221  17.577  23.732  1.00  7.20           C  
ATOM   1301  CD1 PHE A  75      10.784  17.422  22.411  1.00  7.20           C  
ATOM   1302  CD2 PHE A  75      12.535  17.892  23.970  1.00  7.20           C  
ATOM   1303  CE1 PHE A  75      11.661  17.568  21.366  1.00  7.20           C  
ATOM   1304  CE2 PHE A  75      13.406  18.049  22.925  1.00  7.20           C  
ATOM   1305  CZ  PHE A  75      12.964  17.880  21.621  1.00  7.20           C  
ATOM   1306  H   PHE A  75       8.581  16.433  26.584  1.00  7.20           H  
ATOM   1307  HA  PHE A  75       9.607  15.543  24.078  1.00  7.20           H  
ATOM   1308 1HB  PHE A  75       9.355  17.927  24.611  1.00  7.20           H  
ATOM   1309 2HB  PHE A  75      10.694  17.811  25.743  1.00  7.20           H  
ATOM   1310  HD1 PHE A  75       9.742  17.169  22.220  1.00  7.20           H  
ATOM   1311  HD2 PHE A  75      12.877  18.010  24.997  1.00  7.20           H  
ATOM   1312  HE1 PHE A  75      11.333  17.434  20.336  1.00  7.20           H  
ATOM   1313  HE2 PHE A  75      14.444  18.291  23.122  1.00  7.20           H  
ATOM   1314  HZ  PHE A  75      13.652  17.985  20.792  1.00  7.20           H  
ATOM   1315  N   HIS A  76      11.702  15.181  26.608  1.00  6.82           N  
ATOM   1316  CA  HIS A  76      12.897  14.473  27.030  1.00  6.82           C  
ATOM   1317  C   HIS A  76      12.720  12.996  26.741  1.00  6.82           C  
ATOM   1318  O   HIS A  76      13.601  12.399  26.131  1.00  6.82           O  
ATOM   1319  CB  HIS A  76      13.189  14.702  28.523  1.00  6.82           C  
ATOM   1320  CG  HIS A  76      14.433  14.031  29.065  1.00  6.82           C  
ATOM   1321  ND1 HIS A  76      15.714  14.484  28.784  1.00  6.82           N  
ATOM   1322  CD2 HIS A  76      14.585  12.968  29.889  1.00  6.82           C  
ATOM   1323  CE1 HIS A  76      16.596  13.722  29.411  1.00  6.82           C  
ATOM   1324  NE2 HIS A  76      15.940  12.798  30.090  1.00  6.82           N  
ATOM   1325  H   HIS A  76      11.194  15.701  27.314  1.00  6.82           H  
ATOM   1326  HA  HIS A  76      13.755  14.824  26.461  1.00  6.82           H  
ATOM   1327 1HB  HIS A  76      13.280  15.772  28.709  1.00  6.82           H  
ATOM   1328 2HB  HIS A  76      12.339  14.343  29.107  1.00  6.82           H  
ATOM   1329  HD2 HIS A  76      13.781  12.364  30.317  1.00  6.82           H  
ATOM   1330  HE1 HIS A  76      17.679  13.837  29.377  1.00  6.82           H  
ATOM   1331  HE2 HIS A  76      16.357  12.079  30.664  1.00  6.82           H  
ATOM   1332  N   ASP A  77      11.585  12.393  27.137  1.00  6.57           N  
ATOM   1333  CA  ASP A  77      11.390  10.972  26.862  1.00  6.57           C  
ATOM   1334  C   ASP A  77      11.472  10.676  25.363  1.00  6.57           C  
ATOM   1335  O   ASP A  77      12.040   9.654  24.971  1.00  6.57           O  
ATOM   1336  CB  ASP A  77      10.057  10.462  27.429  1.00  6.57           C  
ATOM   1337  CG  ASP A  77      10.049  10.294  28.979  1.00  6.57           C  
ATOM   1338  OD1 ASP A  77      11.109  10.320  29.571  1.00  6.57           O  
ATOM   1339  OD2 ASP A  77       8.986  10.096  29.535  1.00  6.57           O  
ATOM   1340  H   ASP A  77      10.862  12.909  27.644  1.00  6.57           H  
ATOM   1341  HA  ASP A  77      12.187  10.422  27.358  1.00  6.57           H  
ATOM   1342 1HB  ASP A  77       9.270  11.169  27.159  1.00  6.57           H  
ATOM   1343 2HB  ASP A  77       9.809   9.506  26.969  1.00  6.57           H  
ATOM   1344  N   ILE A  78      10.965  11.562  24.505  1.00  6.48           N  
ATOM   1345  CA  ILE A  78      11.092  11.337  23.073  1.00  6.48           C  
ATOM   1346  C   ILE A  78      12.552  11.276  22.674  1.00  6.48           C  
ATOM   1347  O   ILE A  78      13.007  10.336  22.032  1.00  6.48           O  
ATOM   1348  CB  ILE A  78      10.379  12.406  22.229  1.00  6.48           C  
ATOM   1349  CG1 ILE A  78       8.872  12.361  22.424  1.00  6.48           C  
ATOM   1350  CG2 ILE A  78      10.746  12.263  20.774  1.00  6.48           C  
ATOM   1351  CD1 ILE A  78       8.173  13.575  21.865  1.00  6.48           C  
ATOM   1352  H   ILE A  78      10.492  12.404  24.853  1.00  6.48           H  
ATOM   1353  HA  ILE A  78      10.635  10.355  22.847  1.00  6.48           H  
ATOM   1354  HB  ILE A  78      10.709  13.391  22.574  1.00  6.48           H  
ATOM   1355 1HG1 ILE A  78       8.482  11.473  21.925  1.00  6.48           H  
ATOM   1356 2HG1 ILE A  78       8.647  12.283  23.481  1.00  6.48           H  
ATOM   1357 1HG2 ILE A  78      10.256  13.046  20.209  1.00  6.48           H  
ATOM   1358 2HG2 ILE A  78      11.822  12.346  20.660  1.00  6.48           H  
ATOM   1359 3HG2 ILE A  78      10.416  11.291  20.410  1.00  6.48           H  
ATOM   1360 1HD1 ILE A  78       7.100  13.486  22.030  1.00  6.48           H  
ATOM   1361 2HD1 ILE A  78       8.544  14.456  22.368  1.00  6.48           H  
ATOM   1362 3HD1 ILE A  78       8.372  13.657  20.800  1.00  6.48           H  
ATOM   1363  N   VAL A  79      13.313  12.278  23.113  1.00  6.53           N  
ATOM   1364  CA  VAL A  79      14.724  12.337  22.776  1.00  6.53           C  
ATOM   1365  C   VAL A  79      15.494  11.145  23.341  1.00  6.53           C  
ATOM   1366  O   VAL A  79      16.355  10.596  22.657  1.00  6.53           O  
ATOM   1367  CB  VAL A  79      15.325  13.666  23.214  1.00  6.53           C  
ATOM   1368  CG1 VAL A  79      16.831  13.632  23.039  1.00  6.53           C  
ATOM   1369  CG2 VAL A  79      14.697  14.786  22.354  1.00  6.53           C  
ATOM   1370  H   VAL A  79      12.888  13.021  23.673  1.00  6.53           H  
ATOM   1371  HA  VAL A  79      14.804  12.303  21.692  1.00  6.53           H  
ATOM   1372  HB  VAL A  79      15.107  13.838  24.272  1.00  6.53           H  
ATOM   1373 1HG1 VAL A  79      17.254  14.585  23.353  1.00  6.53           H  
ATOM   1374 2HG1 VAL A  79      17.246  12.830  23.652  1.00  6.53           H  
ATOM   1375 3HG1 VAL A  79      17.073  13.453  21.990  1.00  6.53           H  
ATOM   1376 1HG2 VAL A  79      15.112  15.741  22.654  1.00  6.53           H  
ATOM   1377 2HG2 VAL A  79      14.911  14.613  21.297  1.00  6.53           H  
ATOM   1378 3HG2 VAL A  79      13.612  14.796  22.504  1.00  6.53           H  
ATOM   1379  N   VAL A  80      15.187  10.746  24.572  1.00  6.66           N  
ATOM   1380  CA  VAL A  80      15.799   9.582  25.205  1.00  6.66           C  
ATOM   1381  C   VAL A  80      15.475   8.303  24.445  1.00  6.66           C  
ATOM   1382  O   VAL A  80      16.320   7.428  24.305  1.00  6.66           O  
ATOM   1383  CB  VAL A  80      15.358   9.445  26.664  1.00  6.66           C  
ATOM   1384  CG1 VAL A  80      15.815   8.121  27.228  1.00  6.66           C  
ATOM   1385  CG2 VAL A  80      15.963  10.574  27.473  1.00  6.66           C  
ATOM   1386  H   VAL A  80      14.487  11.266  25.087  1.00  6.66           H  
ATOM   1387  HA  VAL A  80      16.880   9.721  25.195  1.00  6.66           H  
ATOM   1388  HB  VAL A  80      14.273   9.485  26.715  1.00  6.66           H  
ATOM   1389 1HG1 VAL A  80      15.489   8.040  28.266  1.00  6.66           H  
ATOM   1390 2HG1 VAL A  80      15.378   7.308  26.646  1.00  6.66           H  
ATOM   1391 3HG1 VAL A  80      16.903   8.060  27.181  1.00  6.66           H  
ATOM   1392 1HG2 VAL A  80      15.641  10.475  28.505  1.00  6.66           H  
ATOM   1393 2HG2 VAL A  80      17.049  10.517  27.419  1.00  6.66           H  
ATOM   1394 3HG2 VAL A  80      15.639  11.529  27.083  1.00  6.66           H  
ATOM   1395  N   ASN A  81      14.242   8.159  23.974  1.00  6.81           N  
ATOM   1396  CA  ASN A  81      13.902   6.980  23.195  1.00  6.81           C  
ATOM   1397  C   ASN A  81      14.696   6.952  21.881  1.00  6.81           C  
ATOM   1398  O   ASN A  81      15.013   5.870  21.374  1.00  6.81           O  
ATOM   1399  CB  ASN A  81      12.413   6.931  22.923  1.00  6.81           C  
ATOM   1400  CG  ASN A  81      11.609   6.570  24.148  1.00  6.81           C  
ATOM   1401  OD1 ASN A  81      12.114   5.946  25.091  1.00  6.81           O  
ATOM   1402  ND2 ASN A  81      10.358   6.956  24.152  1.00  6.81           N  
ATOM   1403  H   ASN A  81      13.533   8.870  24.149  1.00  6.81           H  
ATOM   1404  HA  ASN A  81      14.181   6.095  23.766  1.00  6.81           H  
ATOM   1405 1HB  ASN A  81      12.082   7.907  22.562  1.00  6.81           H  
ATOM   1406 2HB  ASN A  81      12.211   6.205  22.139  1.00  6.81           H  
ATOM   1407 1HD2 ASN A  81       9.775   6.750  24.936  1.00  6.81           H  
ATOM   1408 2HD2 ASN A  81       9.991   7.462  23.375  1.00  6.81           H  
ATOM   1409  N   LEU A  82      15.039   8.137  21.354  1.00  6.95           N  
ATOM   1410  CA  LEU A  82      15.801   8.281  20.115  1.00  6.95           C  
ATOM   1411  C   LEU A  82      17.354   8.110  20.289  1.00  6.95           C  
ATOM   1412  O   LEU A  82      18.016   7.433  19.484  1.00  6.95           O  
ATOM   1413  CB  LEU A  82      15.476   9.654  19.518  1.00  6.95           C  
ATOM   1414  CG  LEU A  82      14.015   9.894  19.012  1.00  6.95           C  
ATOM   1415  CD1 LEU A  82      13.833  11.362  18.641  1.00  6.95           C  
ATOM   1416  CD2 LEU A  82      13.742   9.039  17.805  1.00  6.95           C  
ATOM   1417  H   LEU A  82      14.704   8.983  21.817  1.00  6.95           H  
ATOM   1418  HA  LEU A  82      15.439   7.537  19.417  1.00  6.95           H  
ATOM   1419 1HB  LEU A  82      15.708  10.421  20.245  1.00  6.95           H  
ATOM   1420 2HB  LEU A  82      16.094   9.775  18.712  1.00  6.95           H  
ATOM   1421  HG  LEU A  82      13.312   9.642  19.789  1.00  6.95           H  
ATOM   1422 1HD1 LEU A  82      12.815  11.506  18.294  1.00  6.95           H  
ATOM   1423 2HD1 LEU A  82      14.015  11.986  19.508  1.00  6.95           H  
ATOM   1424 3HD1 LEU A  82      14.520  11.638  17.850  1.00  6.95           H  
ATOM   1425 1HD2 LEU A  82      12.722   9.212  17.458  1.00  6.95           H  
ATOM   1426 2HD2 LEU A  82      14.442   9.298  17.009  1.00  6.95           H  
ATOM   1427 3HD2 LEU A  82      13.863   7.994  18.076  1.00  6.95           H  
ATOM   1428  N   ASN A  83      17.945   8.751  21.302  1.00  7.03           N  
ATOM   1429  CA  ASN A  83      19.396   8.679  21.565  1.00  7.03           C  
ATOM   1430  C   ASN A  83      20.254   8.737  20.279  1.00  7.03           C  
ATOM   1431  O   ASN A  83      20.061   9.599  19.419  1.00  7.03           O  
ATOM   1432  CB  ASN A  83      19.767   7.428  22.371  1.00  7.03           C  
ATOM   1433  CG  ASN A  83      19.186   7.338  23.733  1.00  7.03           C  
ATOM   1434  OD1 ASN A  83      19.234   8.296  24.521  1.00  7.03           O  
ATOM   1435  ND2 ASN A  83      18.658   6.177  24.044  1.00  7.03           N  
ATOM   1436  H   ASN A  83      17.365   9.307  21.925  1.00  7.03           H  
ATOM   1437  HA  ASN A  83      19.668   9.550  22.163  1.00  7.03           H  
ATOM   1438 1HB  ASN A  83      19.491   6.531  21.812  1.00  7.03           H  
ATOM   1439 2HB  ASN A  83      20.838   7.410  22.540  1.00  7.03           H  
ATOM   1440 1HD2 ASN A  83      18.245   6.038  24.946  1.00  7.03           H  
ATOM   1441 2HD2 ASN A  83      18.647   5.436  23.375  1.00  7.03           H  
ATOM   1442  N   GLU A  84      21.202   7.777  20.183  1.00  6.97           N  
ATOM   1443  CA  GLU A  84      22.049   7.517  19.024  1.00  6.97           C  
ATOM   1444  C   GLU A  84      21.765   6.095  18.516  1.00  6.97           C  
ATOM   1445  O   GLU A  84      21.993   5.754  17.348  1.00  6.97           O  
ATOM   1446  CB  GLU A  84      23.530   7.690  19.380  1.00  6.97           C  
ATOM   1447  CG  GLU A  84      23.906   9.116  19.771  1.00  6.97           C  
ATOM   1448  CD  GLU A  84      25.362   9.291  20.132  1.00  6.97           C  
ATOM   1449  OE1 GLU A  84      26.086   8.325  20.147  1.00  6.97           O  
ATOM   1450  OE2 GLU A  84      25.747  10.407  20.399  1.00  6.97           O  
ATOM   1451  H   GLU A  84      21.321   7.150  20.953  1.00  6.97           H  
ATOM   1452  HA  GLU A  84      21.803   8.231  18.242  1.00  6.97           H  
ATOM   1453 1HB  GLU A  84      23.788   7.029  20.209  1.00  6.97           H  
ATOM   1454 2HB  GLU A  84      24.137   7.401  18.530  1.00  6.97           H  
ATOM   1455 1HG  GLU A  84      23.673   9.774  18.934  1.00  6.97           H  
ATOM   1456 2HG  GLU A  84      23.292   9.421  20.617  1.00  6.97           H  
ATOM   1457  N   GLU A  85      21.301   5.233  19.427  1.00  6.76           N  
ATOM   1458  CA  GLU A  85      21.038   3.839  19.071  1.00  6.76           C  
ATOM   1459  C   GLU A  85      19.776   3.734  18.229  1.00  6.76           C  
ATOM   1460  O   GLU A  85      19.801   3.159  17.135  1.00  6.76           O  
ATOM   1461  CB  GLU A  85      20.895   2.971  20.320  1.00  6.76           C  
ATOM   1462  CG  GLU A  85      20.630   1.503  20.016  1.00  6.76           C  
ATOM   1463  CD  GLU A  85      20.521   0.631  21.240  1.00  6.76           C  
ATOM   1464  OE1 GLU A  85      20.683   1.126  22.331  1.00  6.76           O  
ATOM   1465  OE2 GLU A  85      20.250  -0.541  21.074  1.00  6.76           O  
ATOM   1466  H   GLU A  85      21.130   5.550  20.366  1.00  6.76           H  
ATOM   1467  HA  GLU A  85      21.875   3.467  18.477  1.00  6.76           H  
ATOM   1468 1HB  GLU A  85      21.805   3.034  20.914  1.00  6.76           H  
ATOM   1469 2HB  GLU A  85      20.074   3.344  20.934  1.00  6.76           H  
ATOM   1470 1HG  GLU A  85      19.693   1.438  19.461  1.00  6.76           H  
ATOM   1471 2HG  GLU A  85      21.424   1.128  19.375  1.00  6.76           H  
ATOM   1472  N   SER A  86      18.679   4.312  18.726  1.00  6.43           N  
ATOM   1473  CA  SER A  86      17.428   4.278  17.985  1.00  6.43           C  
ATOM   1474  C   SER A  86      17.621   5.117  16.734  1.00  6.43           C  
ATOM   1475  O   SER A  86      17.239   4.695  15.657  1.00  6.43           O  
ATOM   1476  CB  SER A  86      16.272   4.757  18.820  1.00  6.43           C  
ATOM   1477  OG  SER A  86      16.004   3.894  19.884  1.00  6.43           O  
ATOM   1478  H   SER A  86      18.714   4.780  19.621  1.00  6.43           H  
ATOM   1479  HA  SER A  86      17.222   3.252  17.688  1.00  6.43           H  
ATOM   1480 1HB  SER A  86      16.516   5.675  19.202  1.00  6.43           H  
ATOM   1481 2HB  SER A  86      15.385   4.883  18.209  1.00  6.43           H  
ATOM   1482  HG  SER A  86      15.555   4.466  20.551  1.00  6.43           H  
ATOM   1483  N   LEU A  87      18.316   6.256  16.859  1.00  6.00           N  
ATOM   1484  CA  LEU A  87      18.673   7.078  15.692  1.00  6.00           C  
ATOM   1485  C   LEU A  87      19.257   6.232  14.588  1.00  6.00           C  
ATOM   1486  O   LEU A  87      18.808   6.307  13.437  1.00  6.00           O  
ATOM   1487  CB  LEU A  87      19.763   8.090  16.059  1.00  6.00           C  
ATOM   1488  CG  LEU A  87      20.414   8.905  14.896  1.00  6.00           C  
ATOM   1489  CD1 LEU A  87      19.431   9.782  14.210  1.00  6.00           C  
ATOM   1490  CD2 LEU A  87      21.572   9.714  15.473  1.00  6.00           C  
ATOM   1491  H   LEU A  87      18.538   6.577  17.799  1.00  6.00           H  
ATOM   1492  HA  LEU A  87      17.780   7.581  15.324  1.00  6.00           H  
ATOM   1493 1HB  LEU A  87      19.404   8.776  16.819  1.00  6.00           H  
ATOM   1494 2HB  LEU A  87      20.556   7.540  16.478  1.00  6.00           H  
ATOM   1495  HG  LEU A  87      20.796   8.204  14.150  1.00  6.00           H  
ATOM   1496 1HD1 LEU A  87      19.928  10.297  13.414  1.00  6.00           H  
ATOM   1497 2HD1 LEU A  87      18.614   9.182  13.806  1.00  6.00           H  
ATOM   1498 3HD1 LEU A  87      19.058  10.491  14.901  1.00  6.00           H  
ATOM   1499 1HD2 LEU A  87      22.056  10.261  14.679  1.00  6.00           H  
ATOM   1500 2HD2 LEU A  87      21.193  10.413  16.220  1.00  6.00           H  
ATOM   1501 3HD2 LEU A  87      22.291   9.037  15.937  1.00  6.00           H  
ATOM   1502  N   THR A  88      20.249   5.416  14.920  1.00  5.52           N  
ATOM   1503  CA  THR A  88      20.863   4.579  13.915  1.00  5.52           C  
ATOM   1504  C   THR A  88      19.832   3.624  13.321  1.00  5.52           C  
ATOM   1505  O   THR A  88      19.713   3.520  12.104  1.00  5.52           O  
ATOM   1506  CB  THR A  88      22.027   3.779  14.514  1.00  5.52           C  
ATOM   1507  OG1 THR A  88      23.028   4.685  15.013  1.00  5.52           O  
ATOM   1508  CG2 THR A  88      22.632   2.880  13.458  1.00  5.52           C  
ATOM   1509  H   THR A  88      20.614   5.390  15.875  1.00  5.52           H  
ATOM   1510  HA  THR A  88      21.244   5.215  13.118  1.00  5.52           H  
ATOM   1511  HB  THR A  88      21.662   3.169  15.342  1.00  5.52           H  
ATOM   1512  HG1 THR A  88      22.674   5.148  15.810  1.00  5.52           H  
ATOM   1513 1HG2 THR A  88      23.450   2.315  13.893  1.00  5.52           H  
ATOM   1514 2HG2 THR A  88      21.871   2.187  13.083  1.00  5.52           H  
ATOM   1515 3HG2 THR A  88      23.005   3.483  12.631  1.00  5.52           H  
ATOM   1516  N   LYS A  89      19.042   2.968  14.173  1.00  5.04           N  
ATOM   1517  CA  LYS A  89      18.060   2.000  13.689  1.00  5.04           C  
ATOM   1518  C   LYS A  89      16.991   2.656  12.800  1.00  5.04           C  
ATOM   1519  O   LYS A  89      16.570   2.083  11.792  1.00  5.04           O  
ATOM   1520  CB  LYS A  89      17.419   1.309  14.892  1.00  5.04           C  
ATOM   1521  CG  LYS A  89      18.382   0.384  15.640  1.00  5.04           C  
ATOM   1522  CD  LYS A  89      17.737  -0.232  16.876  1.00  5.04           C  
ATOM   1523  CE  LYS A  89      18.738  -1.101  17.642  1.00  5.04           C  
ATOM   1524  NZ  LYS A  89      18.150  -1.667  18.892  1.00  5.04           N  
ATOM   1525  H   LYS A  89      19.162   3.114  15.178  1.00  5.04           H  
ATOM   1526  HA  LYS A  89      18.582   1.252  13.092  1.00  5.04           H  
ATOM   1527 1HB  LYS A  89      17.056   2.060  15.587  1.00  5.04           H  
ATOM   1528 2HB  LYS A  89      16.564   0.723  14.565  1.00  5.04           H  
ATOM   1529 1HG  LYS A  89      18.717  -0.408  14.972  1.00  5.04           H  
ATOM   1530 2HG  LYS A  89      19.254   0.960  15.953  1.00  5.04           H  
ATOM   1531 1HD  LYS A  89      17.393   0.567  17.536  1.00  5.04           H  
ATOM   1532 2HD  LYS A  89      16.883  -0.838  16.582  1.00  5.04           H  
ATOM   1533 1HE  LYS A  89      19.062  -1.918  17.003  1.00  5.04           H  
ATOM   1534 2HE  LYS A  89      19.604  -0.495  17.906  1.00  5.04           H  
ATOM   1535 1HZ  LYS A  89      18.848  -2.230  19.368  1.00  5.04           H  
ATOM   1536 2HZ  LYS A  89      17.857  -0.908  19.501  1.00  5.04           H  
ATOM   1537 3HZ  LYS A  89      17.354  -2.240  18.663  1.00  5.04           H  
ATOM   1538  N   ILE A  90      16.589   3.873  13.159  1.00  4.60           N  
ATOM   1539  CA  ILE A  90      15.612   4.675  12.436  1.00  4.60           C  
ATOM   1540  C   ILE A  90      16.187   5.099  11.100  1.00  4.60           C  
ATOM   1541  O   ILE A  90      15.498   5.054  10.082  1.00  4.60           O  
ATOM   1542  CB  ILE A  90      15.192   5.910  13.239  1.00  4.60           C  
ATOM   1543  CG1 ILE A  90      14.402   5.470  14.487  1.00  4.60           C  
ATOM   1544  CG2 ILE A  90      14.350   6.826  12.350  1.00  4.60           C  
ATOM   1545  CD1 ILE A  90      14.229   6.559  15.499  1.00  4.60           C  
ATOM   1546  H   ILE A  90      16.983   4.264  14.002  1.00  4.60           H  
ATOM   1547  HA  ILE A  90      14.728   4.067  12.260  1.00  4.60           H  
ATOM   1548  HB  ILE A  90      16.082   6.442  13.578  1.00  4.60           H  
ATOM   1549 1HG1 ILE A  90      13.416   5.140  14.175  1.00  4.60           H  
ATOM   1550 2HG1 ILE A  90      14.908   4.631  14.956  1.00  4.60           H  
ATOM   1551 1HG2 ILE A  90      14.058   7.716  12.908  1.00  4.60           H  
ATOM   1552 2HG2 ILE A  90      14.942   7.109  11.497  1.00  4.60           H  
ATOM   1553 3HG2 ILE A  90      13.460   6.298  12.012  1.00  4.60           H  
ATOM   1554 1HD1 ILE A  90      13.656   6.182  16.344  1.00  4.60           H  
ATOM   1555 2HD1 ILE A  90      15.211   6.893  15.844  1.00  4.60           H  
ATOM   1556 3HD1 ILE A  90      13.710   7.382  15.050  1.00  4.60           H  
ATOM   1557  N   THR A  91      17.447   5.527  11.107  1.00  4.21           N  
ATOM   1558  CA  THR A  91      18.124   5.938   9.896  1.00  4.21           C  
ATOM   1559  C   THR A  91      18.210   4.744   8.950  1.00  4.21           C  
ATOM   1560  O   THR A  91      17.909   4.872   7.760  1.00  4.21           O  
ATOM   1561  CB  THR A  91      19.540   6.448  10.210  1.00  4.21           C  
ATOM   1562  OG1 THR A  91      19.456   7.564  11.109  1.00  4.21           O  
ATOM   1563  CG2 THR A  91      20.233   6.886   8.936  1.00  4.21           C  
ATOM   1564  H   THR A  91      17.957   5.572  11.988  1.00  4.21           H  
ATOM   1565  HA  THR A  91      17.550   6.727   9.413  1.00  4.21           H  
ATOM   1566  HB  THR A  91      20.115   5.654  10.684  1.00  4.21           H  
ATOM   1567  HG1 THR A  91      19.071   7.238  11.958  1.00  4.21           H  
ATOM   1568 1HG2 THR A  91      21.233   7.244   9.175  1.00  4.21           H  
ATOM   1569 2HG2 THR A  91      20.301   6.035   8.256  1.00  4.21           H  
ATOM   1570 3HG2 THR A  91      19.661   7.686   8.466  1.00  4.21           H  
ATOM   1571  N   ASP A  92      18.592   3.573   9.487  1.00  3.87           N  
ATOM   1572  CA  ASP A  92      18.676   2.358   8.690  1.00  3.87           C  
ATOM   1573  C   ASP A  92      17.298   2.004   8.135  1.00  3.87           C  
ATOM   1574  O   ASP A  92      17.171   1.643   6.967  1.00  3.87           O  
ATOM   1575  CB  ASP A  92      19.204   1.194   9.537  1.00  3.87           C  
ATOM   1576  CG  ASP A  92      20.713   1.292   9.898  1.00  3.87           C  
ATOM   1577  OD1 ASP A  92      21.406   2.107   9.324  1.00  3.87           O  
ATOM   1578  OD2 ASP A  92      21.156   0.507  10.714  1.00  3.87           O  
ATOM   1579  H   ASP A  92      18.845   3.537  10.474  1.00  3.87           H  
ATOM   1580  HA  ASP A  92      19.355   2.531   7.857  1.00  3.87           H  
ATOM   1581 1HB  ASP A  92      18.643   1.159  10.468  1.00  3.87           H  
ATOM   1582 2HB  ASP A  92      19.024   0.255   9.019  1.00  3.87           H  
ATOM   1583  N   PHE A  93      16.258   2.162   8.956  1.00  3.56           N  
ATOM   1584  CA  PHE A  93      14.884   1.925   8.535  1.00  3.56           C  
ATOM   1585  C   PHE A  93      14.531   2.854   7.385  1.00  3.56           C  
ATOM   1586  O   PHE A  93      13.966   2.431   6.371  1.00  3.56           O  
ATOM   1587  CB  PHE A  93      13.919   2.091   9.697  1.00  3.56           C  
ATOM   1588  CG  PHE A  93      12.515   1.914   9.326  1.00  3.56           C  
ATOM   1589  CD1 PHE A  93      12.018   0.653   9.077  1.00  3.56           C  
ATOM   1590  CD2 PHE A  93      11.673   2.996   9.247  1.00  3.56           C  
ATOM   1591  CE1 PHE A  93      10.704   0.475   8.738  1.00  3.56           C  
ATOM   1592  CE2 PHE A  93      10.351   2.828   8.913  1.00  3.56           C  
ATOM   1593  CZ  PHE A  93       9.868   1.559   8.653  1.00  3.56           C  
ATOM   1594  H   PHE A  93      16.421   2.427   9.927  1.00  3.56           H  
ATOM   1595  HA  PHE A  93      14.805   0.896   8.180  1.00  3.56           H  
ATOM   1596 1HB  PHE A  93      14.164   1.373  10.476  1.00  3.56           H  
ATOM   1597 2HB  PHE A  93      14.026   3.076  10.120  1.00  3.56           H  
ATOM   1598  HD1 PHE A  93      12.689  -0.211   9.142  1.00  3.56           H  
ATOM   1599  HD2 PHE A  93      12.068   3.991   9.451  1.00  3.56           H  
ATOM   1600  HE1 PHE A  93      10.331  -0.528   8.536  1.00  3.56           H  
ATOM   1601  HE2 PHE A  93       9.698   3.698   8.855  1.00  3.56           H  
ATOM   1602  HZ  PHE A  93       8.838   1.409   8.385  1.00  3.56           H  
ATOM   1603  N   ALA A  94      14.841   4.138   7.535  1.00  3.30           N  
ATOM   1604  CA  ALA A  94      14.550   5.067   6.467  1.00  3.30           C  
ATOM   1605  C   ALA A  94      15.267   4.617   5.207  1.00  3.30           C  
ATOM   1606  O   ALA A  94      14.679   4.606   4.128  1.00  3.30           O  
ATOM   1607  CB  ALA A  94      14.976   6.470   6.864  1.00  3.30           C  
ATOM   1608  H   ALA A  94      15.281   4.463   8.390  1.00  3.30           H  
ATOM   1609  HA  ALA A  94      13.486   5.037   6.271  1.00  3.30           H  
ATOM   1610 1HB  ALA A  94      14.742   7.166   6.071  1.00  3.30           H  
ATOM   1611 2HB  ALA A  94      14.451   6.761   7.771  1.00  3.30           H  
ATOM   1612 3HB  ALA A  94      16.044   6.483   7.054  1.00  3.30           H  
ATOM   1613  N   ALA A  95      16.508   4.157   5.345  1.00  3.08           N  
ATOM   1614  CA  ALA A  95      17.227   3.668   4.189  1.00  3.08           C  
ATOM   1615  C   ALA A  95      16.509   2.457   3.579  1.00  3.08           C  
ATOM   1616  O   ALA A  95      16.446   2.344   2.354  1.00  3.08           O  
ATOM   1617  CB  ALA A  95      18.653   3.365   4.548  1.00  3.08           C  
ATOM   1618  H   ALA A  95      16.966   4.185   6.255  1.00  3.08           H  
ATOM   1619  HA  ALA A  95      17.234   4.451   3.446  1.00  3.08           H  
ATOM   1620 1HB  ALA A  95      19.168   3.061   3.650  1.00  3.08           H  
ATOM   1621 2HB  ALA A  95      19.119   4.262   4.948  1.00  3.08           H  
ATOM   1622 3HB  ALA A  95      18.691   2.583   5.290  1.00  3.08           H  
ATOM   1623  N   GLU A  96      15.901   1.576   4.406  1.00  2.91           N  
ATOM   1624  CA  GLU A  96      15.182   0.434   3.826  1.00  2.91           C  
ATOM   1625  C   GLU A  96      14.083   0.963   2.944  1.00  2.91           C  
ATOM   1626  O   GLU A  96      13.895   0.507   1.825  1.00  2.91           O  
ATOM   1627  CB  GLU A  96      14.426  -0.433   4.863  1.00  2.91           C  
ATOM   1628  CG  GLU A  96      15.185  -1.289   5.807  1.00  2.91           C  
ATOM   1629  CD  GLU A  96      14.267  -1.966   6.828  1.00  2.91           C  
ATOM   1630  OE1 GLU A  96      13.086  -1.705   6.816  1.00  2.91           O  
ATOM   1631  OE2 GLU A  96      14.755  -2.736   7.615  1.00  2.91           O  
ATOM   1632  H   GLU A  96      15.985   1.688   5.415  1.00  2.91           H  
ATOM   1633  HA  GLU A  96      15.871  -0.168   3.231  1.00  2.91           H  
ATOM   1634 1HB  GLU A  96      13.786   0.196   5.462  1.00  2.91           H  
ATOM   1635 2HB  GLU A  96      13.768  -1.104   4.321  1.00  2.91           H  
ATOM   1636 1HG  GLU A  96      15.643  -2.073   5.227  1.00  2.91           H  
ATOM   1637 2HG  GLU A  96      15.953  -0.706   6.310  1.00  2.91           H  
ATOM   1638  N   THR A  97      13.397   1.986   3.437  1.00  2.78           N  
ATOM   1639  CA  THR A  97      12.271   2.581   2.744  1.00  2.78           C  
ATOM   1640  C   THR A  97      12.699   3.124   1.386  1.00  2.78           C  
ATOM   1641  O   THR A  97      12.033   2.902   0.365  1.00  2.78           O  
ATOM   1642  CB  THR A  97      11.648   3.680   3.635  1.00  2.78           C  
ATOM   1643  OG1 THR A  97      11.133   3.079   4.843  1.00  2.78           O  
ATOM   1644  CG2 THR A  97      10.597   4.405   2.935  1.00  2.78           C  
ATOM   1645  H   THR A  97      13.647   2.326   4.370  1.00  2.78           H  
ATOM   1646  HA  THR A  97      11.521   1.811   2.579  1.00  2.78           H  
ATOM   1647  HB  THR A  97      12.389   4.393   3.899  1.00  2.78           H  
ATOM   1648  HG1 THR A  97      11.875   2.687   5.345  1.00  2.78           H  
ATOM   1649 1HG2 THR A  97      10.186   5.185   3.577  1.00  2.78           H  
ATOM   1650 2HG2 THR A  97      11.049   4.848   2.061  1.00  2.78           H  
ATOM   1651 3HG2 THR A  97       9.817   3.723   2.648  1.00  2.78           H  
ATOM   1652  N   PHE A  98      13.839   3.793   1.367  1.00  2.70           N  
ATOM   1653  CA  PHE A  98      14.360   4.379   0.148  1.00  2.70           C  
ATOM   1654  C   PHE A  98      14.716   3.286  -0.881  1.00  2.70           C  
ATOM   1655  O   PHE A  98      14.413   3.430  -2.076  1.00  2.70           O  
ATOM   1656  CB  PHE A  98      15.578   5.220   0.514  1.00  2.70           C  
ATOM   1657  CG  PHE A  98      15.181   6.314   1.485  1.00  2.70           C  
ATOM   1658  CD1 PHE A  98      16.065   6.811   2.431  1.00  2.70           C  
ATOM   1659  CD2 PHE A  98      13.889   6.777   1.495  1.00  2.70           C  
ATOM   1660  CE1 PHE A  98      15.655   7.756   3.352  1.00  2.70           C  
ATOM   1661  CE2 PHE A  98      13.477   7.717   2.393  1.00  2.70           C  
ATOM   1662  CZ  PHE A  98      14.359   8.215   3.331  1.00  2.70           C  
ATOM   1663  H   PHE A  98      14.333   3.931   2.252  1.00  2.70           H  
ATOM   1664  HA  PHE A  98      13.594   5.022  -0.281  1.00  2.70           H  
ATOM   1665 1HB  PHE A  98      16.335   4.592   0.982  1.00  2.70           H  
ATOM   1666 2HB  PHE A  98      16.010   5.673  -0.374  1.00  2.70           H  
ATOM   1667  HD1 PHE A  98      17.087   6.448   2.445  1.00  2.70           H  
ATOM   1668  HD2 PHE A  98      13.183   6.375   0.775  1.00  2.70           H  
ATOM   1669  HE1 PHE A  98      16.360   8.138   4.092  1.00  2.70           H  
ATOM   1670  HE2 PHE A  98      12.449   8.053   2.358  1.00  2.70           H  
ATOM   1671  HZ  PHE A  98      14.037   8.961   4.053  1.00  2.70           H  
ATOM   1672  N   VAL A  99      15.313   2.174  -0.402  1.00  2.66           N  
ATOM   1673  CA  VAL A  99      15.686   1.031  -1.250  1.00  2.66           C  
ATOM   1674  C   VAL A  99      14.455   0.342  -1.819  1.00  2.66           C  
ATOM   1675  O   VAL A  99      14.386   0.054  -3.012  1.00  2.66           O  
ATOM   1676  CB  VAL A  99      16.521  -0.012  -0.459  1.00  2.66           C  
ATOM   1677  CG1 VAL A  99      16.725  -1.281  -1.289  1.00  2.66           C  
ATOM   1678  CG2 VAL A  99      17.867   0.561  -0.117  1.00  2.66           C  
ATOM   1679  H   VAL A  99      15.535   2.132   0.596  1.00  2.66           H  
ATOM   1680  HA  VAL A  99      16.290   1.403  -2.078  1.00  2.66           H  
ATOM   1681  HB  VAL A  99      15.984  -0.280   0.452  1.00  2.66           H  
ATOM   1682 1HG1 VAL A  99      17.302  -2.007  -0.712  1.00  2.66           H  
ATOM   1683 2HG1 VAL A  99      15.757  -1.698  -1.532  1.00  2.66           H  
ATOM   1684 3HG1 VAL A  99      17.259  -1.043  -2.208  1.00  2.66           H  
ATOM   1685 1HG2 VAL A  99      18.433  -0.172   0.430  1.00  2.66           H  
ATOM   1686 2HG2 VAL A  99      18.378   0.804  -1.036  1.00  2.66           H  
ATOM   1687 3HG2 VAL A  99      17.749   1.455   0.485  1.00  2.66           H  
ATOM   1688  N   ILE A 100      13.462   0.129  -0.962  1.00  2.68           N  
ATOM   1689  CA  ILE A 100      12.221  -0.521  -1.351  1.00  2.68           C  
ATOM   1690  C   ILE A 100      11.483   0.248  -2.435  1.00  2.68           C  
ATOM   1691  O   ILE A 100      11.041  -0.346  -3.429  1.00  2.68           O  
ATOM   1692  CB  ILE A 100      11.375  -0.689  -0.071  1.00  2.68           C  
ATOM   1693  CG1 ILE A 100      12.089  -1.726   0.806  1.00  2.68           C  
ATOM   1694  CG2 ILE A 100       9.932  -1.026  -0.324  1.00  2.68           C  
ATOM   1695  CD1 ILE A 100      12.169  -3.041   0.191  1.00  2.68           C  
ATOM   1696  H   ILE A 100      13.587   0.401   0.009  1.00  2.68           H  
ATOM   1697  HA  ILE A 100      12.458  -1.503  -1.735  1.00  2.68           H  
ATOM   1698  HB  ILE A 100      11.408   0.254   0.474  1.00  2.68           H  
ATOM   1699 1HG1 ILE A 100      13.100  -1.432   0.954  1.00  2.68           H  
ATOM   1700 2HG1 ILE A 100      11.602  -1.794   1.760  1.00  2.68           H  
ATOM   1701 1HG2 ILE A 100       9.407  -1.105   0.627  1.00  2.68           H  
ATOM   1702 2HG2 ILE A 100       9.472  -0.243  -0.925  1.00  2.68           H  
ATOM   1703 3HG2 ILE A 100       9.869  -1.950  -0.830  1.00  2.68           H  
ATOM   1704 1HD1 ILE A 100      12.706  -3.712   0.838  1.00  2.68           H  
ATOM   1705 2HD1 ILE A 100      11.188  -3.410   0.034  1.00  2.68           H  
ATOM   1706 3HD1 ILE A 100      12.683  -2.963  -0.753  1.00  2.68           H  
ATOM   1707  N   VAL A 101      11.414   1.566  -2.323  1.00  2.77           N  
ATOM   1708  CA  VAL A 101      10.783   2.307  -3.395  1.00  2.77           C  
ATOM   1709  C   VAL A 101      11.602   2.286  -4.671  1.00  2.77           C  
ATOM   1710  O   VAL A 101      11.055   2.005  -5.736  1.00  2.77           O  
ATOM   1711  CB  VAL A 101      10.472   3.741  -2.978  1.00  2.77           C  
ATOM   1712  CG1 VAL A 101      10.007   4.558  -4.165  1.00  2.77           C  
ATOM   1713  CG2 VAL A 101       9.368   3.681  -2.010  1.00  2.77           C  
ATOM   1714  H   VAL A 101      11.774   2.040  -1.490  1.00  2.77           H  
ATOM   1715  HA  VAL A 101       9.827   1.832  -3.610  1.00  2.77           H  
ATOM   1716  HB  VAL A 101      11.358   4.213  -2.547  1.00  2.77           H  
ATOM   1717 1HG1 VAL A 101       9.762   5.567  -3.842  1.00  2.77           H  
ATOM   1718 2HG1 VAL A 101      10.788   4.605  -4.922  1.00  2.77           H  
ATOM   1719 3HG1 VAL A 101       9.125   4.091  -4.585  1.00  2.77           H  
ATOM   1720 1HG2 VAL A 101       9.113   4.672  -1.748  1.00  2.77           H  
ATOM   1721 2HG2 VAL A 101       8.507   3.207  -2.470  1.00  2.77           H  
ATOM   1722 3HG2 VAL A 101       9.682   3.110  -1.130  1.00  2.77           H  
ATOM   1723  N   LEU A 102      12.910   2.528  -4.589  1.00  2.91           N  
ATOM   1724  CA  LEU A 102      13.693   2.516  -5.813  1.00  2.91           C  
ATOM   1725  C   LEU A 102      13.570   1.186  -6.541  1.00  2.91           C  
ATOM   1726  O   LEU A 102      13.291   1.155  -7.737  1.00  2.91           O  
ATOM   1727  CB  LEU A 102      15.171   2.809  -5.568  1.00  2.91           C  
ATOM   1728  CG  LEU A 102      16.010   2.971  -6.890  1.00  2.91           C  
ATOM   1729  CD1 LEU A 102      17.182   3.830  -6.629  1.00  2.91           C  
ATOM   1730  CD2 LEU A 102      16.475   1.608  -7.421  1.00  2.91           C  
ATOM   1731  H   LEU A 102      13.359   2.737  -3.694  1.00  2.91           H  
ATOM   1732  HA  LEU A 102      13.303   3.295  -6.466  1.00  2.91           H  
ATOM   1733 1HB  LEU A 102      15.257   3.725  -4.988  1.00  2.91           H  
ATOM   1734 2HB  LEU A 102      15.595   1.989  -4.980  1.00  2.91           H  
ATOM   1735  HG  LEU A 102      15.396   3.458  -7.649  1.00  2.91           H  
ATOM   1736 1HD1 LEU A 102      17.712   3.930  -7.552  1.00  2.91           H  
ATOM   1737 2HD1 LEU A 102      16.854   4.805  -6.282  1.00  2.91           H  
ATOM   1738 3HD1 LEU A 102      17.819   3.369  -5.880  1.00  2.91           H  
ATOM   1739 1HD2 LEU A 102      17.052   1.757  -8.335  1.00  2.91           H  
ATOM   1740 2HD2 LEU A 102      17.098   1.115  -6.674  1.00  2.91           H  
ATOM   1741 3HD2 LEU A 102      15.614   0.988  -7.640  1.00  2.91           H  
ATOM   1742  N   LEU A 103      13.752   0.074  -5.837  1.00  3.12           N  
ATOM   1743  CA  LEU A 103      13.703  -1.220  -6.504  1.00  3.12           C  
ATOM   1744  C   LEU A 103      12.333  -1.521  -7.106  1.00  3.12           C  
ATOM   1745  O   LEU A 103      12.238  -2.224  -8.109  1.00  3.12           O  
ATOM   1746  CB  LEU A 103      14.067  -2.325  -5.535  1.00  3.12           C  
ATOM   1747  CG  LEU A 103      15.492  -2.309  -5.050  1.00  3.12           C  
ATOM   1748  CD1 LEU A 103      15.613  -3.393  -4.018  1.00  3.12           C  
ATOM   1749  CD2 LEU A 103      16.468  -2.466  -6.232  1.00  3.12           C  
ATOM   1750  H   LEU A 103      13.953   0.120  -4.836  1.00  3.12           H  
ATOM   1751  HA  LEU A 103      14.430  -1.211  -7.312  1.00  3.12           H  
ATOM   1752 1HB  LEU A 103      13.419  -2.240  -4.655  1.00  3.12           H  
ATOM   1753 2HB  LEU A 103      13.881  -3.286  -6.010  1.00  3.12           H  
ATOM   1754  HG  LEU A 103      15.691  -1.359  -4.560  1.00  3.12           H  
ATOM   1755 1HD1 LEU A 103      16.586  -3.403  -3.589  1.00  3.12           H  
ATOM   1756 2HD1 LEU A 103      14.889  -3.191  -3.250  1.00  3.12           H  
ATOM   1757 3HD1 LEU A 103      15.403  -4.363  -4.471  1.00  3.12           H  
ATOM   1758 1HD2 LEU A 103      17.489  -2.441  -5.889  1.00  3.12           H  
ATOM   1759 2HD2 LEU A 103      16.282  -3.403  -6.720  1.00  3.12           H  
ATOM   1760 3HD2 LEU A 103      16.315  -1.653  -6.938  1.00  3.12           H  
ATOM   1761  N   ARG A 104      11.265  -1.011  -6.498  1.00  3.36           N  
ATOM   1762  CA  ARG A 104       9.926  -1.257  -7.008  1.00  3.36           C  
ATOM   1763  C   ARG A 104       9.570  -0.351  -8.196  1.00  3.36           C  
ATOM   1764  O   ARG A 104       8.879  -0.782  -9.124  1.00  3.36           O  
ATOM   1765  CB  ARG A 104       8.917  -1.028  -5.892  1.00  3.36           C  
ATOM   1766  CG  ARG A 104       7.446  -1.205  -6.252  1.00  3.36           C  
ATOM   1767  CD  ARG A 104       7.117  -2.617  -6.643  1.00  3.36           C  
ATOM   1768  NE  ARG A 104       5.701  -2.785  -6.967  1.00  3.36           N  
ATOM   1769  CZ  ARG A 104       5.123  -2.538  -8.157  1.00  3.36           C  
ATOM   1770  NH1 ARG A 104       5.836  -2.113  -9.173  1.00  3.36           N  
ATOM   1771  NH2 ARG A 104       3.822  -2.727  -8.301  1.00  3.36           N  
ATOM   1772  H   ARG A 104      11.368  -0.464  -5.641  1.00  3.36           H  
ATOM   1773  HA  ARG A 104       9.867  -2.294  -7.329  1.00  3.36           H  
ATOM   1774 1HB  ARG A 104       9.146  -1.681  -5.063  1.00  3.36           H  
ATOM   1775 2HB  ARG A 104       9.033  -0.002  -5.526  1.00  3.36           H  
ATOM   1776 1HG  ARG A 104       6.850  -0.937  -5.386  1.00  3.36           H  
ATOM   1777 2HG  ARG A 104       7.198  -0.540  -7.082  1.00  3.36           H  
ATOM   1778 1HD  ARG A 104       7.699  -2.893  -7.522  1.00  3.36           H  
ATOM   1779 2HD  ARG A 104       7.357  -3.293  -5.834  1.00  3.36           H  
ATOM   1780  HE  ARG A 104       5.097  -3.107  -6.221  1.00  3.36           H  
ATOM   1781 1HH1 ARG A 104       6.832  -1.968  -9.068  1.00  3.36           H  
ATOM   1782 2HH1 ARG A 104       5.391  -1.932 -10.063  1.00  3.36           H  
ATOM   1783 1HH2 ARG A 104       3.270  -3.055  -7.520  1.00  3.36           H  
ATOM   1784 2HH2 ARG A 104       3.381  -2.546  -9.191  1.00  3.36           H  
ATOM   1785  N   GLU A 105      10.021   0.903  -8.157  1.00  3.59           N  
ATOM   1786  CA  GLU A 105       9.660   1.900  -9.161  1.00  3.59           C  
ATOM   1787  C   GLU A 105      10.692   2.327 -10.206  1.00  3.59           C  
ATOM   1788  O   GLU A 105      10.311   2.718 -11.312  1.00  3.59           O  
ATOM   1789  CB  GLU A 105       9.241   3.170  -8.437  1.00  3.59           C  
ATOM   1790  CG  GLU A 105       7.980   3.040  -7.638  1.00  3.59           C  
ATOM   1791  CD  GLU A 105       7.636   4.285  -6.906  1.00  3.59           C  
ATOM   1792  OE1 GLU A 105       8.471   5.132  -6.785  1.00  3.59           O  
ATOM   1793  OE2 GLU A 105       6.519   4.408  -6.494  1.00  3.59           O  
ATOM   1794  H   GLU A 105      10.599   1.194  -7.369  1.00  3.59           H  
ATOM   1795  HA  GLU A 105       8.800   1.512  -9.702  1.00  3.59           H  
ATOM   1796 1HB  GLU A 105      10.031   3.451  -7.739  1.00  3.59           H  
ATOM   1797 2HB  GLU A 105       9.157   3.975  -9.142  1.00  3.59           H  
ATOM   1798 1HG  GLU A 105       7.159   2.768  -8.294  1.00  3.59           H  
ATOM   1799 2HG  GLU A 105       8.120   2.234  -6.917  1.00  3.59           H  
ATOM   1800  N   ASN A 106      11.975   2.322  -9.860  1.00  3.75           N  
ATOM   1801  CA  ASN A 106      12.985   2.916 -10.721  1.00  3.75           C  
ATOM   1802  C   ASN A 106      14.208   2.030 -11.001  1.00  3.75           C  
ATOM   1803  O   ASN A 106      14.140   0.800 -10.941  1.00  3.75           O  
ATOM   1804  CB  ASN A 106      13.356   4.266 -10.115  1.00  3.75           C  
ATOM   1805  CG  ASN A 106      12.357   5.343 -10.471  1.00  3.75           C  
ATOM   1806  OD1 ASN A 106      12.298   5.775 -11.626  1.00  3.75           O  
ATOM   1807  ND2 ASN A 106      11.582   5.778  -9.520  1.00  3.75           N  
ATOM   1808  H   ASN A 106      12.269   1.938  -8.971  1.00  3.75           H  
ATOM   1809  HA  ASN A 106      12.525   3.110 -11.691  1.00  3.75           H  
ATOM   1810 1HB  ASN A 106      13.369   4.162  -9.027  1.00  3.75           H  
ATOM   1811 2HB  ASN A 106      14.321   4.603 -10.398  1.00  3.75           H  
ATOM   1812 1HD2 ASN A 106      10.900   6.488  -9.722  1.00  3.75           H  
ATOM   1813 2HD2 ASN A 106      11.667   5.401  -8.597  1.00  3.75           H  
ATOM   1814  N   THR A 107      15.310   2.681 -11.378  1.00  3.79           N  
ATOM   1815  CA  THR A 107      16.534   2.029 -11.796  1.00  3.79           C  
ATOM   1816  C   THR A 107      17.808   2.747 -11.306  1.00  3.79           C  
ATOM   1817  O   THR A 107      17.762   3.653 -10.464  1.00  3.79           O  
ATOM   1818  CB  THR A 107      16.514   1.888 -13.340  1.00  3.79           C  
ATOM   1819  OG1 THR A 107      17.609   1.064 -13.777  1.00  3.79           O  
ATOM   1820  CG2 THR A 107      16.569   3.264 -14.022  1.00  3.79           C  
ATOM   1821  H   THR A 107      15.290   3.684 -11.406  1.00  3.79           H  
ATOM   1822  HA  THR A 107      16.542   1.026 -11.372  1.00  3.79           H  
ATOM   1823  HB  THR A 107      15.583   1.396 -13.628  1.00  3.79           H  
ATOM   1824  HG1 THR A 107      17.519   0.891 -14.722  1.00  3.79           H  
ATOM   1825 1HG2 THR A 107      16.530   3.136 -15.105  1.00  3.79           H  
ATOM   1826 2HG2 THR A 107      15.717   3.864 -13.697  1.00  3.79           H  
ATOM   1827 3HG2 THR A 107      17.467   3.772 -13.771  1.00  3.79           H  
ATOM   1828  N   ALA A 108      18.931   2.351 -11.905  1.00  3.71           N  
ATOM   1829  CA  ALA A 108      20.283   2.803 -11.598  1.00  3.71           C  
ATOM   1830  C   ALA A 108      20.427   4.330 -11.708  1.00  3.71           C  
ATOM   1831  O   ALA A 108      21.254   4.933 -11.026  1.00  3.71           O  
ATOM   1832  CB  ALA A 108      21.262   2.121 -12.532  1.00  3.71           C  
ATOM   1833  H   ALA A 108      18.814   1.643 -12.614  1.00  3.71           H  
ATOM   1834  HA  ALA A 108      20.509   2.505 -10.579  1.00  3.71           H  
ATOM   1835 1HB  ALA A 108      22.276   2.426 -12.281  1.00  3.71           H  
ATOM   1836 2HB  ALA A 108      21.171   1.040 -12.426  1.00  3.71           H  
ATOM   1837 3HB  ALA A 108      21.039   2.406 -13.562  1.00  3.71           H  
ATOM   1838  N   GLU A 109      19.647   4.965 -12.572  1.00  3.53           N  
ATOM   1839  CA  GLU A 109      19.721   6.415 -12.717  1.00  3.53           C  
ATOM   1840  C   GLU A 109      19.340   7.127 -11.410  1.00  3.53           C  
ATOM   1841  O   GLU A 109      19.924   8.155 -11.050  1.00  3.53           O  
ATOM   1842  CB  GLU A 109      18.772   6.875 -13.818  1.00  3.53           C  
ATOM   1843  CG  GLU A 109      19.190   6.457 -15.219  1.00  3.53           C  
ATOM   1844  CD  GLU A 109      18.191   6.847 -16.285  1.00  3.53           C  
ATOM   1845  OE1 GLU A 109      17.131   7.317 -15.943  1.00  3.53           O  
ATOM   1846  OE2 GLU A 109      18.493   6.675 -17.443  1.00  3.53           O  
ATOM   1847  H   GLU A 109      18.991   4.437 -13.125  1.00  3.53           H  
ATOM   1848  HA  GLU A 109      20.743   6.690 -12.975  1.00  3.53           H  
ATOM   1849 1HB  GLU A 109      17.776   6.468 -13.631  1.00  3.53           H  
ATOM   1850 2HB  GLU A 109      18.688   7.962 -13.798  1.00  3.53           H  
ATOM   1851 1HG  GLU A 109      20.149   6.919 -15.450  1.00  3.53           H  
ATOM   1852 2HG  GLU A 109      19.325   5.376 -15.232  1.00  3.53           H  
ATOM   1853  N   LEU A 110      18.340   6.586 -10.708  1.00  3.30           N  
ATOM   1854  CA  LEU A 110      17.868   7.197  -9.476  1.00  3.30           C  
ATOM   1855  C   LEU A 110      18.847   6.844  -8.399  1.00  3.30           C  
ATOM   1856  O   LEU A 110      19.124   7.624  -7.485  1.00  3.30           O  
ATOM   1857  CB  LEU A 110      16.481   6.702  -9.126  1.00  3.30           C  
ATOM   1858  CG  LEU A 110      15.344   7.490  -9.777  1.00  3.30           C  
ATOM   1859  CD1 LEU A 110      15.397   8.940  -9.322  1.00  3.30           C  
ATOM   1860  CD2 LEU A 110      15.480   7.389 -11.295  1.00  3.30           C  
ATOM   1861  H   LEU A 110      17.932   5.705 -11.007  1.00  3.30           H  
ATOM   1862  HA  LEU A 110      17.848   8.279  -9.596  1.00  3.30           H  
ATOM   1863 1HB  LEU A 110      16.397   5.662  -9.438  1.00  3.30           H  
ATOM   1864 2HB  LEU A 110      16.359   6.746  -8.051  1.00  3.30           H  
ATOM   1865  HG  LEU A 110      14.396   7.078  -9.471  1.00  3.30           H  
ATOM   1866 1HD1 LEU A 110      14.582   9.497  -9.786  1.00  3.30           H  
ATOM   1867 2HD1 LEU A 110      15.299   8.992  -8.242  1.00  3.30           H  
ATOM   1868 3HD1 LEU A 110      16.346   9.377  -9.616  1.00  3.30           H  
ATOM   1869 1HD2 LEU A 110      14.666   7.941 -11.768  1.00  3.30           H  
ATOM   1870 2HD2 LEU A 110      16.432   7.814 -11.604  1.00  3.30           H  
ATOM   1871 3HD2 LEU A 110      15.437   6.348 -11.608  1.00  3.30           H  
ATOM   1872  N   LEU A 111      19.387   5.648  -8.527  1.00  3.08           N  
ATOM   1873  CA  LEU A 111      20.357   5.175  -7.580  1.00  3.08           C  
ATOM   1874  C   LEU A 111      21.567   6.074  -7.604  1.00  3.08           C  
ATOM   1875  O   LEU A 111      22.107   6.424  -6.559  1.00  3.08           O  
ATOM   1876  CB  LEU A 111      20.749   3.757  -7.874  1.00  3.08           C  
ATOM   1877  CG  LEU A 111      21.716   3.259  -6.973  1.00  3.08           C  
ATOM   1878  CD1 LEU A 111      21.153   3.359  -5.582  1.00  3.08           C  
ATOM   1879  CD2 LEU A 111      22.058   1.851  -7.388  1.00  3.08           C  
ATOM   1880  H   LEU A 111      19.083   5.044  -9.293  1.00  3.08           H  
ATOM   1881  HA  LEU A 111      19.919   5.213  -6.587  1.00  3.08           H  
ATOM   1882 1HB  LEU A 111      19.877   3.111  -7.869  1.00  3.08           H  
ATOM   1883 2HB  LEU A 111      21.199   3.731  -8.843  1.00  3.08           H  
ATOM   1884  HG  LEU A 111      22.606   3.880  -7.018  1.00  3.08           H  
ATOM   1885 1HD1 LEU A 111      21.875   3.028  -4.905  1.00  3.08           H  
ATOM   1886 2HD1 LEU A 111      20.920   4.393  -5.360  1.00  3.08           H  
ATOM   1887 3HD1 LEU A 111      20.250   2.756  -5.498  1.00  3.08           H  
ATOM   1888 1HD2 LEU A 111      22.808   1.429  -6.745  1.00  3.08           H  
ATOM   1889 2HD2 LEU A 111      21.159   1.230  -7.359  1.00  3.08           H  
ATOM   1890 3HD2 LEU A 111      22.443   1.890  -8.399  1.00  3.08           H  
ATOM   1891  N   SER A 112      22.001   6.448  -8.802  1.00  2.89           N  
ATOM   1892  CA  SER A 112      23.143   7.322  -8.949  1.00  2.89           C  
ATOM   1893  C   SER A 112      22.867   8.648  -8.239  1.00  2.89           C  
ATOM   1894  O   SER A 112      23.744   9.177  -7.550  1.00  2.89           O  
ATOM   1895  CB  SER A 112      23.429   7.546 -10.419  1.00  2.89           C  
ATOM   1896  OG  SER A 112      23.814   6.344 -11.039  1.00  2.89           O  
ATOM   1897  H   SER A 112      21.539   6.092  -9.636  1.00  2.89           H  
ATOM   1898  HA  SER A 112      24.008   6.849  -8.487  1.00  2.89           H  
ATOM   1899 1HB  SER A 112      22.540   7.941 -10.909  1.00  2.89           H  
ATOM   1900 2HB  SER A 112      24.219   8.285 -10.528  1.00  2.89           H  
ATOM   1901  HG  SER A 112      23.013   5.773 -11.023  1.00  2.89           H  
ATOM   1902  N   GLN A 113      21.631   9.164  -8.347  1.00  2.78           N  
ATOM   1903  CA  GLN A 113      21.286  10.404  -7.649  1.00  2.78           C  
ATOM   1904  C   GLN A 113      21.395  10.215  -6.124  1.00  2.78           C  
ATOM   1905  O   GLN A 113      21.918  11.091  -5.421  1.00  2.78           O  
ATOM   1906  CB  GLN A 113      19.864  10.852  -8.018  1.00  2.78           C  
ATOM   1907  CG  GLN A 113      19.702  11.331  -9.457  1.00  2.78           C  
ATOM   1908  CD  GLN A 113      18.249  11.661  -9.819  1.00  2.78           C  
ATOM   1909  OE1 GLN A 113      17.461  12.124  -8.985  1.00  2.78           O  
ATOM   1910  NE2 GLN A 113      17.890  11.421 -11.077  1.00  2.78           N  
ATOM   1911  H   GLN A 113      20.945   8.710  -8.955  1.00  2.78           H  
ATOM   1912  HA  GLN A 113      21.992  11.178  -7.947  1.00  2.78           H  
ATOM   1913 1HB  GLN A 113      19.170  10.038  -7.861  1.00  2.78           H  
ATOM   1914 2HB  GLN A 113      19.561  11.662  -7.358  1.00  2.78           H  
ATOM   1915 1HG  GLN A 113      20.306  12.224  -9.600  1.00  2.78           H  
ATOM   1916 2HG  GLN A 113      20.046  10.539 -10.122  1.00  2.78           H  
ATOM   1917 1HE2 GLN A 113      16.956  11.613 -11.378  1.00  2.78           H  
ATOM   1918 2HE2 GLN A 113      18.557  11.046 -11.726  1.00  2.78           H  
ATOM   1919  N   ILE A 114      20.966   9.045  -5.624  1.00  2.73           N  
ATOM   1920  CA  ILE A 114      21.067   8.750  -4.192  1.00  2.73           C  
ATOM   1921  C   ILE A 114      22.520   8.680  -3.770  1.00  2.73           C  
ATOM   1922  O   ILE A 114      22.911   9.269  -2.760  1.00  2.73           O  
ATOM   1923  CB  ILE A 114      20.410   7.403  -3.809  1.00  2.73           C  
ATOM   1924  CG1 ILE A 114      18.904   7.459  -3.976  1.00  2.73           C  
ATOM   1925  CG2 ILE A 114      20.797   7.009  -2.381  1.00  2.73           C  
ATOM   1926  CD1 ILE A 114      18.247   6.088  -3.874  1.00  2.73           C  
ATOM   1927  H   ILE A 114      20.530   8.369  -6.253  1.00  2.73           H  
ATOM   1928  HA  ILE A 114      20.580   9.551  -3.635  1.00  2.73           H  
ATOM   1929  HB  ILE A 114      20.769   6.639  -4.482  1.00  2.73           H  
ATOM   1930 1HG1 ILE A 114      18.486   8.115  -3.209  1.00  2.73           H  
ATOM   1931 2HG1 ILE A 114      18.677   7.883  -4.955  1.00  2.73           H  
ATOM   1932 1HG2 ILE A 114      20.354   6.045  -2.142  1.00  2.73           H  
ATOM   1933 2HG2 ILE A 114      21.878   6.936  -2.309  1.00  2.73           H  
ATOM   1934 3HG2 ILE A 114      20.435   7.762  -1.680  1.00  2.73           H  
ATOM   1935 1HD1 ILE A 114      17.173   6.184  -4.008  1.00  2.73           H  
ATOM   1936 2HD1 ILE A 114      18.651   5.444  -4.643  1.00  2.73           H  
ATOM   1937 3HD1 ILE A 114      18.454   5.655  -2.898  1.00  2.73           H  
ATOM   1938  N   LYS A 115      23.331   7.969  -4.551  1.00  2.77           N  
ATOM   1939  CA  LYS A 115      24.732   7.817  -4.219  1.00  2.77           C  
ATOM   1940  C   LYS A 115      25.443   9.159  -4.195  1.00  2.77           C  
ATOM   1941  O   LYS A 115      26.214   9.426  -3.278  1.00  2.77           O  
ATOM   1942  CB  LYS A 115      25.430   6.894  -5.217  1.00  2.77           C  
ATOM   1943  CG  LYS A 115      25.075   5.395  -5.135  1.00  2.77           C  
ATOM   1944  CD  LYS A 115      25.836   4.640  -6.236  1.00  2.77           C  
ATOM   1945  CE  LYS A 115      25.630   3.131  -6.208  1.00  2.77           C  
ATOM   1946  NZ  LYS A 115      26.316   2.472  -7.388  1.00  2.77           N  
ATOM   1947  H   LYS A 115      22.952   7.514  -5.379  1.00  2.77           H  
ATOM   1948  HA  LYS A 115      24.803   7.376  -3.225  1.00  2.77           H  
ATOM   1949 1HB  LYS A 115      25.194   7.228  -6.227  1.00  2.77           H  
ATOM   1950 2HB  LYS A 115      26.510   6.980  -5.093  1.00  2.77           H  
ATOM   1951 1HG  LYS A 115      25.339   5.000  -4.159  1.00  2.77           H  
ATOM   1952 2HG  LYS A 115      24.004   5.266  -5.281  1.00  2.77           H  
ATOM   1953 1HD  LYS A 115      25.509   5.014  -7.207  1.00  2.77           H  
ATOM   1954 2HD  LYS A 115      26.902   4.845  -6.129  1.00  2.77           H  
ATOM   1955 1HE  LYS A 115      26.047   2.728  -5.289  1.00  2.77           H  
ATOM   1956 2HE  LYS A 115      24.581   2.906  -6.233  1.00  2.77           H  
ATOM   1957 1HZ  LYS A 115      26.184   1.445  -7.362  1.00  2.77           H  
ATOM   1958 2HZ  LYS A 115      25.929   2.832  -8.248  1.00  2.77           H  
ATOM   1959 3HZ  LYS A 115      27.301   2.676  -7.352  1.00  2.77           H  
ATOM   1960  N   GLU A 116      25.135  10.052  -5.134  1.00  2.87           N  
ATOM   1961  CA  GLU A 116      25.810  11.343  -5.122  1.00  2.87           C  
ATOM   1962  C   GLU A 116      25.426  12.138  -3.877  1.00  2.87           C  
ATOM   1963  O   GLU A 116      26.281  12.763  -3.233  1.00  2.87           O  
ATOM   1964  CB  GLU A 116      25.476  12.157  -6.371  1.00  2.87           C  
ATOM   1965  CG  GLU A 116      26.203  13.501  -6.438  1.00  2.87           C  
ATOM   1966  CD  GLU A 116      27.709  13.376  -6.587  1.00  2.87           C  
ATOM   1967  OE1 GLU A 116      28.168  12.394  -7.129  1.00  2.87           O  
ATOM   1968  OE2 GLU A 116      28.401  14.261  -6.121  1.00  2.87           O  
ATOM   1969  H   GLU A 116      24.482   9.817  -5.883  1.00  2.87           H  
ATOM   1970  HA  GLU A 116      26.885  11.169  -5.098  1.00  2.87           H  
ATOM   1971 1HB  GLU A 116      25.732  11.582  -7.260  1.00  2.87           H  
ATOM   1972 2HB  GLU A 116      24.400  12.346  -6.403  1.00  2.87           H  
ATOM   1973 1HG  GLU A 116      25.810  14.068  -7.279  1.00  2.87           H  
ATOM   1974 2HG  GLU A 116      25.976  14.053  -5.525  1.00  2.87           H  
ATOM   1975  N   GLU A 117      24.153  12.075  -3.484  1.00  3.03           N  
ATOM   1976  CA  GLU A 117      23.761  12.822  -2.307  1.00  3.03           C  
ATOM   1977  C   GLU A 117      24.460  12.250  -1.079  1.00  3.03           C  
ATOM   1978  O   GLU A 117      24.978  12.999  -0.254  1.00  3.03           O  
ATOM   1979  CB  GLU A 117      22.242  12.781  -2.117  1.00  3.03           C  
ATOM   1980  CG  GLU A 117      21.720  13.637  -0.954  1.00  3.03           C  
ATOM   1981  CD  GLU A 117      21.942  15.125  -1.169  1.00  3.03           C  
ATOM   1982  OE1 GLU A 117      22.171  15.518  -2.288  1.00  3.03           O  
ATOM   1983  OE2 GLU A 117      21.846  15.866  -0.222  1.00  3.03           O  
ATOM   1984  H   GLU A 117      23.459  11.553  -4.026  1.00  3.03           H  
ATOM   1985  HA  GLU A 117      24.075  13.858  -2.431  1.00  3.03           H  
ATOM   1986 1HB  GLU A 117      21.756  13.117  -3.033  1.00  3.03           H  
ATOM   1987 2HB  GLU A 117      21.926  11.749  -1.944  1.00  3.03           H  
ATOM   1988 1HG  GLU A 117      20.655  13.447  -0.827  1.00  3.03           H  
ATOM   1989 2HG  GLU A 117      22.227  13.327  -0.039  1.00  3.03           H  
ATOM   1990  N   LEU A 118      24.551  10.923  -0.983  1.00  3.24           N  
ATOM   1991  CA  LEU A 118      25.224  10.322   0.159  1.00  3.24           C  
ATOM   1992  C   LEU A 118      26.714  10.656   0.160  1.00  3.24           C  
ATOM   1993  O   LEU A 118      27.288  11.020   1.185  1.00  3.24           O  
ATOM   1994  CB  LEU A 118      25.061   8.807   0.120  1.00  3.24           C  
ATOM   1995  CG  LEU A 118      23.665   8.270   0.349  1.00  3.24           C  
ATOM   1996  CD1 LEU A 118      23.697   6.794   0.084  1.00  3.24           C  
ATOM   1997  CD2 LEU A 118      23.208   8.579   1.765  1.00  3.24           C  
ATOM   1998  H   LEU A 118      24.117  10.331  -1.693  1.00  3.24           H  
ATOM   1999  HA  LEU A 118      24.776  10.710   1.070  1.00  3.24           H  
ATOM   2000 1HB  LEU A 118      25.387   8.458  -0.861  1.00  3.24           H  
ATOM   2001 2HB  LEU A 118      25.706   8.371   0.865  1.00  3.24           H  
ATOM   2002  HG  LEU A 118      22.973   8.729  -0.351  1.00  3.24           H  
ATOM   2003 1HD1 LEU A 118      22.702   6.376   0.225  1.00  3.24           H  
ATOM   2004 2HD1 LEU A 118      24.022   6.626  -0.943  1.00  3.24           H  
ATOM   2005 3HD1 LEU A 118      24.394   6.319   0.764  1.00  3.24           H  
ATOM   2006 1HD2 LEU A 118      22.205   8.182   1.914  1.00  3.24           H  
ATOM   2007 2HD2 LEU A 118      23.884   8.122   2.474  1.00  3.24           H  
ATOM   2008 3HD2 LEU A 118      23.198   9.659   1.915  1.00  3.24           H  
ATOM   2009  N   LYS A 119      27.336  10.653  -1.013  1.00  3.47           N  
ATOM   2010  CA  LYS A 119      28.762  10.938  -1.121  1.00  3.47           C  
ATOM   2011  C   LYS A 119      29.097  12.279  -0.484  1.00  3.47           C  
ATOM   2012  O   LYS A 119      30.123  12.431   0.180  1.00  3.47           O  
ATOM   2013  CB  LYS A 119      29.191  10.946  -2.584  1.00  3.47           C  
ATOM   2014  CG  LYS A 119      30.672  11.113  -2.821  1.00  3.47           C  
ATOM   2015  CD  LYS A 119      30.980  11.014  -4.309  1.00  3.47           C  
ATOM   2016  CE  LYS A 119      32.461  11.204  -4.593  1.00  3.47           C  
ATOM   2017  NZ  LYS A 119      32.757  11.123  -6.050  1.00  3.47           N  
ATOM   2018  H   LYS A 119      26.828  10.385  -1.853  1.00  3.47           H  
ATOM   2019  HA  LYS A 119      29.313  10.160  -0.592  1.00  3.47           H  
ATOM   2020 1HB  LYS A 119      28.852  10.050  -3.074  1.00  3.47           H  
ATOM   2021 2HB  LYS A 119      28.695  11.777  -3.089  1.00  3.47           H  
ATOM   2022 1HG  LYS A 119      30.988  12.089  -2.450  1.00  3.47           H  
ATOM   2023 2HG  LYS A 119      31.217  10.337  -2.284  1.00  3.47           H  
ATOM   2024 1HD  LYS A 119      30.668  10.036  -4.677  1.00  3.47           H  
ATOM   2025 2HD  LYS A 119      30.409  11.781  -4.848  1.00  3.47           H  
ATOM   2026 1HE  LYS A 119      32.773  12.178  -4.221  1.00  3.47           H  
ATOM   2027 2HE  LYS A 119      33.025  10.429  -4.073  1.00  3.47           H  
ATOM   2028 1HZ  LYS A 119      33.747  11.253  -6.204  1.00  3.47           H  
ATOM   2029 2HZ  LYS A 119      32.477  10.219  -6.402  1.00  3.47           H  
ATOM   2030 3HZ  LYS A 119      32.240  11.848  -6.534  1.00  3.47           H  
ATOM   2031  N   GLN A 120      28.210  13.257  -0.678  1.00  3.71           N  
ATOM   2032  CA  GLN A 120      28.396  14.596  -0.140  1.00  3.71           C  
ATOM   2033  C   GLN A 120      27.906  14.784   1.312  1.00  3.71           C  
ATOM   2034  O   GLN A 120      28.075  15.870   1.876  1.00  3.71           O  
ATOM   2035  CB  GLN A 120      27.663  15.605  -1.028  1.00  3.71           C  
ATOM   2036  CG  GLN A 120      28.223  15.739  -2.444  1.00  3.71           C  
ATOM   2037  CD  GLN A 120      27.462  16.776  -3.267  1.00  3.71           C  
ATOM   2038  OE1 GLN A 120      27.026  17.805  -2.729  1.00  3.71           O  
ATOM   2039  NE2 GLN A 120      27.305  16.529  -4.564  1.00  3.71           N  
ATOM   2040  H   GLN A 120      27.391  13.066  -1.264  1.00  3.71           H  
ATOM   2041  HA  GLN A 120      29.461  14.819  -0.163  1.00  3.71           H  
ATOM   2042 1HB  GLN A 120      26.613  15.294  -1.116  1.00  3.71           H  
ATOM   2043 2HB  GLN A 120      27.675  16.584  -0.556  1.00  3.71           H  
ATOM   2044 1HG  GLN A 120      29.267  16.036  -2.389  1.00  3.71           H  
ATOM   2045 2HG  GLN A 120      28.131  14.771  -2.953  1.00  3.71           H  
ATOM   2046 1HE2 GLN A 120      26.819  17.177  -5.143  1.00  3.71           H  
ATOM   2047 2HE2 GLN A 120      27.685  15.673  -4.990  1.00  3.71           H  
ATOM   2048  N   LYS A 121      27.257  13.769   1.893  1.00  3.90           N  
ATOM   2049  CA  LYS A 121      26.665  13.887   3.229  1.00  3.90           C  
ATOM   2050  C   LYS A 121      27.204  12.943   4.305  1.00  3.90           C  
ATOM   2051  O   LYS A 121      27.167  13.296   5.489  1.00  3.90           O  
ATOM   2052  CB  LYS A 121      25.151  13.715   3.148  1.00  3.90           C  
ATOM   2053  CG  LYS A 121      24.426  14.783   2.324  1.00  3.90           C  
ATOM   2054  CD  LYS A 121      24.532  16.159   2.958  1.00  3.90           C  
ATOM   2055  CE  LYS A 121      23.756  17.189   2.152  1.00  3.90           C  
ATOM   2056  NZ  LYS A 121      23.878  18.569   2.730  1.00  3.90           N  
ATOM   2057  H   LYS A 121      27.182  12.884   1.406  1.00  3.90           H  
ATOM   2058  HA  LYS A 121      26.858  14.899   3.580  1.00  3.90           H  
ATOM   2059 1HB  LYS A 121      24.925  12.745   2.697  1.00  3.90           H  
ATOM   2060 2HB  LYS A 121      24.746  13.716   4.137  1.00  3.90           H  
ATOM   2061 1HG  LYS A 121      24.864  14.844   1.331  1.00  3.90           H  
ATOM   2062 2HG  LYS A 121      23.375  14.515   2.210  1.00  3.90           H  
ATOM   2063 1HD  LYS A 121      24.137  16.126   3.973  1.00  3.90           H  
ATOM   2064 2HD  LYS A 121      25.580  16.459   2.998  1.00  3.90           H  
ATOM   2065 1HE  LYS A 121      24.136  17.194   1.129  1.00  3.90           H  
ATOM   2066 2HE  LYS A 121      22.708  16.903   2.132  1.00  3.90           H  
ATOM   2067 1HZ  LYS A 121      23.350  19.214   2.162  1.00  3.90           H  
ATOM   2068 2HZ  LYS A 121      23.518  18.578   3.673  1.00  3.90           H  
ATOM   2069 3HZ  LYS A 121      24.851  18.847   2.742  1.00  3.90           H  
ATOM   2070  N   ILE A 122      27.662  11.748   3.931  1.00  4.00           N  
ATOM   2071  CA  ILE A 122      28.087  10.757   4.923  1.00  4.00           C  
ATOM   2072  C   ILE A 122      29.559  10.407   4.721  1.00  4.00           C  
ATOM   2073  O   ILE A 122      30.162  10.799   3.724  1.00  4.00           O  
ATOM   2074  CB  ILE A 122      27.225   9.479   4.848  1.00  4.00           C  
ATOM   2075  CG1 ILE A 122      27.396   8.798   3.549  1.00  4.00           C  
ATOM   2076  CG2 ILE A 122      25.754   9.850   4.970  1.00  4.00           C  
ATOM   2077  CD1 ILE A 122      26.792   7.455   3.507  1.00  4.00           C  
ATOM   2078  H   ILE A 122      27.669  11.505   2.943  1.00  4.00           H  
ATOM   2079  HA  ILE A 122      27.981  11.182   5.916  1.00  4.00           H  
ATOM   2080  HB  ILE A 122      27.511   8.796   5.647  1.00  4.00           H  
ATOM   2081 1HG1 ILE A 122      26.914   9.380   2.805  1.00  4.00           H  
ATOM   2082 2HG1 ILE A 122      28.456   8.733   3.317  1.00  4.00           H  
ATOM   2083 1HG2 ILE A 122      25.148   8.947   4.921  1.00  4.00           H  
ATOM   2084 2HG2 ILE A 122      25.584  10.343   5.899  1.00  4.00           H  
ATOM   2085 3HG2 ILE A 122      25.476  10.514   4.151  1.00  4.00           H  
ATOM   2086 1HD1 ILE A 122      26.928   7.043   2.527  1.00  4.00           H  
ATOM   2087 2HD1 ILE A 122      27.267   6.819   4.244  1.00  4.00           H  
ATOM   2088 3HD1 ILE A 122      25.735   7.526   3.721  1.00  4.00           H  
ATOM   2089  N   ASP A 123      30.168   9.699   5.672  1.00  4.02           N  
ATOM   2090  CA  ASP A 123      31.587   9.398   5.502  1.00  4.02           C  
ATOM   2091  C   ASP A 123      31.804   8.394   4.378  1.00  4.02           C  
ATOM   2092  O   ASP A 123      30.921   7.584   4.071  1.00  4.02           O  
ATOM   2093  CB  ASP A 123      32.210   8.795   6.760  1.00  4.02           C  
ATOM   2094  CG  ASP A 123      31.704   7.415   7.004  1.00  4.02           C  
ATOM   2095  OD1 ASP A 123      30.663   7.248   7.570  1.00  4.02           O  
ATOM   2096  OD2 ASP A 123      32.344   6.499   6.540  1.00  4.02           O  
ATOM   2097  H   ASP A 123      29.663   9.390   6.491  1.00  4.02           H  
ATOM   2098  HA  ASP A 123      32.112  10.320   5.249  1.00  4.02           H  
ATOM   2099 1HB  ASP A 123      33.293   8.766   6.658  1.00  4.02           H  
ATOM   2100 2HB  ASP A 123      31.976   9.418   7.621  1.00  4.02           H  
ATOM   2101  N   LYS A 124      33.029   8.381   3.861  1.00  3.96           N  
ATOM   2102  CA  LYS A 124      33.466   7.469   2.812  1.00  3.96           C  
ATOM   2103  C   LYS A 124      33.261   5.975   3.086  1.00  3.96           C  
ATOM   2104  O   LYS A 124      33.008   5.221   2.151  1.00  3.96           O  
ATOM   2105  CB  LYS A 124      34.942   7.712   2.502  1.00  3.96           C  
ATOM   2106  CG  LYS A 124      35.504   6.849   1.381  1.00  3.96           C  
ATOM   2107  CD  LYS A 124      36.953   7.225   1.067  1.00  3.96           C  
ATOM   2108  CE  LYS A 124      37.542   6.343  -0.026  1.00  3.96           C  
ATOM   2109  NZ  LYS A 124      38.945   6.725  -0.350  1.00  3.96           N  
ATOM   2110  H   LYS A 124      33.688   9.071   4.193  1.00  3.96           H  
ATOM   2111  HA  LYS A 124      32.896   7.713   1.917  1.00  3.96           H  
ATOM   2112 1HB  LYS A 124      35.093   8.757   2.231  1.00  3.96           H  
ATOM   2113 2HB  LYS A 124      35.533   7.515   3.397  1.00  3.96           H  
ATOM   2114 1HG  LYS A 124      35.470   5.805   1.690  1.00  3.96           H  
ATOM   2115 2HG  LYS A 124      34.896   6.963   0.484  1.00  3.96           H  
ATOM   2116 1HD  LYS A 124      36.997   8.266   0.744  1.00  3.96           H  
ATOM   2117 2HD  LYS A 124      37.556   7.118   1.969  1.00  3.96           H  
ATOM   2118 1HE  LYS A 124      37.528   5.307   0.308  1.00  3.96           H  
ATOM   2119 2HE  LYS A 124      36.933   6.434  -0.925  1.00  3.96           H  
ATOM   2120 1HZ  LYS A 124      39.300   6.118  -1.076  1.00  3.96           H  
ATOM   2121 2HZ  LYS A 124      38.968   7.683  -0.671  1.00  3.96           H  
ATOM   2122 3HZ  LYS A 124      39.519   6.632   0.476  1.00  3.96           H  
ATOM   2123  N   LYS A 125      33.441   5.510   4.324  1.00  3.84           N  
ATOM   2124  CA  LYS A 125      33.351   4.071   4.551  1.00  3.84           C  
ATOM   2125  C   LYS A 125      31.903   3.613   4.571  1.00  3.84           C  
ATOM   2126  O   LYS A 125      31.562   2.581   3.982  1.00  3.84           O  
ATOM   2127  CB  LYS A 125      34.060   3.681   5.839  1.00  3.84           C  
ATOM   2128  CG  LYS A 125      35.570   3.810   5.801  1.00  3.84           C  
ATOM   2129  CD  LYS A 125      36.190   3.362   7.122  1.00  3.84           C  
ATOM   2130  CE  LYS A 125      37.707   3.515   7.116  1.00  3.84           C  
ATOM   2131  NZ  LYS A 125      38.357   2.601   6.131  1.00  3.84           N  
ATOM   2132  H   LYS A 125      33.547   6.142   5.120  1.00  3.84           H  
ATOM   2133  HA  LYS A 125      33.846   3.561   3.726  1.00  3.84           H  
ATOM   2134 1HB  LYS A 125      33.699   4.329   6.630  1.00  3.84           H  
ATOM   2135 2HB  LYS A 125      33.816   2.656   6.104  1.00  3.84           H  
ATOM   2136 1HG  LYS A 125      35.966   3.204   4.987  1.00  3.84           H  
ATOM   2137 2HG  LYS A 125      35.834   4.853   5.618  1.00  3.84           H  
ATOM   2138 1HD  LYS A 125      35.777   3.965   7.933  1.00  3.84           H  
ATOM   2139 2HD  LYS A 125      35.935   2.318   7.306  1.00  3.84           H  
ATOM   2140 1HE  LYS A 125      37.961   4.543   6.864  1.00  3.84           H  
ATOM   2141 2HE  LYS A 125      38.090   3.290   8.111  1.00  3.84           H  
ATOM   2142 1HZ  LYS A 125      39.358   2.732   6.160  1.00  3.84           H  
ATOM   2143 2HZ  LYS A 125      38.137   1.643   6.363  1.00  3.84           H  
ATOM   2144 3HZ  LYS A 125      38.018   2.808   5.203  1.00  3.84           H  
ATOM   2145  N   SER A 126      31.036   4.400   5.215  1.00  3.67           N  
ATOM   2146  CA  SER A 126      29.618   4.069   5.247  1.00  3.67           C  
ATOM   2147  C   SER A 126      29.104   4.137   3.820  1.00  3.67           C  
ATOM   2148  O   SER A 126      28.348   3.276   3.381  1.00  3.67           O  
ATOM   2149  CB  SER A 126      28.831   5.024   6.128  1.00  3.67           C  
ATOM   2150  OG  SER A 126      29.207   4.915   7.471  1.00  3.67           O  
ATOM   2151  H   SER A 126      31.389   5.230   5.702  1.00  3.67           H  
ATOM   2152  HA  SER A 126      29.492   3.051   5.622  1.00  3.67           H  
ATOM   2153 1HB  SER A 126      28.993   6.052   5.791  1.00  3.67           H  
ATOM   2154 2HB  SER A 126      27.771   4.807   6.028  1.00  3.67           H  
ATOM   2155  HG  SER A 126      29.868   5.647   7.606  1.00  3.67           H  
ATOM   2156  N   PHE A 127      29.573   5.149   3.077  1.00  3.48           N  
ATOM   2157  CA  PHE A 127      29.201   5.336   1.685  1.00  3.48           C  
ATOM   2158  C   PHE A 127      29.581   4.140   0.833  1.00  3.48           C  
ATOM   2159  O   PHE A 127      28.726   3.614   0.113  1.00  3.48           O  
ATOM   2160  CB  PHE A 127      29.824   6.628   1.161  1.00  3.48           C  
ATOM   2161  CG  PHE A 127      29.660   6.843  -0.267  1.00  3.48           C  
ATOM   2162  CD1 PHE A 127      28.428   7.128  -0.786  1.00  3.48           C  
ATOM   2163  CD2 PHE A 127      30.763   6.808  -1.106  1.00  3.48           C  
ATOM   2164  CE1 PHE A 127      28.277   7.345  -2.122  1.00  3.48           C  
ATOM   2165  CE2 PHE A 127      30.623   7.043  -2.456  1.00  3.48           C  
ATOM   2166  CZ  PHE A 127      29.366   7.309  -2.968  1.00  3.48           C  
ATOM   2167  H   PHE A 127      30.190   5.840   3.504  1.00  3.48           H  
ATOM   2168  HA  PHE A 127      28.125   5.437   1.626  1.00  3.48           H  
ATOM   2169 1HB  PHE A 127      29.411   7.476   1.683  1.00  3.48           H  
ATOM   2170 2HB  PHE A 127      30.878   6.612   1.374  1.00  3.48           H  
ATOM   2171  HD1 PHE A 127      27.570   7.164  -0.125  1.00  3.48           H  
ATOM   2172  HD2 PHE A 127      31.747   6.592  -0.678  1.00  3.48           H  
ATOM   2173  HE1 PHE A 127      27.301   7.544  -2.510  1.00  3.48           H  
ATOM   2174  HE2 PHE A 127      31.492   7.015  -3.114  1.00  3.48           H  
ATOM   2175  HZ  PHE A 127      29.231   7.489  -4.034  1.00  3.48           H  
ATOM   2176  N   ILE A 128      30.818   3.672   0.929  1.00  3.30           N  
ATOM   2177  CA  ILE A 128      31.217   2.507   0.160  1.00  3.30           C  
ATOM   2178  C   ILE A 128      30.385   1.288   0.541  1.00  3.30           C  
ATOM   2179  O   ILE A 128      29.962   0.530  -0.340  1.00  3.30           O  
ATOM   2180  CB  ILE A 128      32.706   2.202   0.335  1.00  3.30           C  
ATOM   2181  CG1 ILE A 128      33.529   3.301  -0.342  1.00  3.30           C  
ATOM   2182  CG2 ILE A 128      33.025   0.831  -0.250  1.00  3.30           C  
ATOM   2183  CD1 ILE A 128      34.983   3.272   0.017  1.00  3.30           C  
ATOM   2184  H   ILE A 128      31.506   4.141   1.522  1.00  3.30           H  
ATOM   2185  HA  ILE A 128      31.046   2.722  -0.889  1.00  3.30           H  
ATOM   2186  HB  ILE A 128      32.954   2.217   1.400  1.00  3.30           H  
ATOM   2187 1HG1 ILE A 128      33.439   3.191  -1.419  1.00  3.30           H  
ATOM   2188 2HG1 ILE A 128      33.119   4.266  -0.066  1.00  3.30           H  
ATOM   2189 1HG2 ILE A 128      34.083   0.619  -0.118  1.00  3.30           H  
ATOM   2190 2HG2 ILE A 128      32.434   0.071   0.261  1.00  3.30           H  
ATOM   2191 3HG2 ILE A 128      32.782   0.824  -1.314  1.00  3.30           H  
ATOM   2192 1HD1 ILE A 128      35.491   4.077  -0.503  1.00  3.30           H  
ATOM   2193 2HD1 ILE A 128      35.091   3.405   1.095  1.00  3.30           H  
ATOM   2194 3HD1 ILE A 128      35.415   2.319  -0.279  1.00  3.30           H  
ATOM   2195  N   ALA A 129      30.157   1.071   1.840  1.00  3.14           N  
ATOM   2196  CA  ALA A 129      29.335  -0.058   2.242  1.00  3.14           C  
ATOM   2197  C   ALA A 129      27.935   0.057   1.645  1.00  3.14           C  
ATOM   2198  O   ALA A 129      27.402  -0.927   1.126  1.00  3.14           O  
ATOM   2199  CB  ALA A 129      29.242  -0.118   3.742  1.00  3.14           C  
ATOM   2200  H   ALA A 129      30.546   1.697   2.547  1.00  3.14           H  
ATOM   2201  HA  ALA A 129      29.792  -0.972   1.865  1.00  3.14           H  
ATOM   2202 1HB  ALA A 129      28.634  -0.960   4.024  1.00  3.14           H  
ATOM   2203 2HB  ALA A 129      30.241  -0.220   4.172  1.00  3.14           H  
ATOM   2204 3HB  ALA A 129      28.790   0.799   4.100  1.00  3.14           H  
ATOM   2205  N   LEU A 130      27.360   1.263   1.649  1.00  3.00           N  
ATOM   2206  CA  LEU A 130      26.043   1.448   1.061  1.00  3.00           C  
ATOM   2207  C   LEU A 130      26.086   1.219  -0.436  1.00  3.00           C  
ATOM   2208  O   LEU A 130      25.155   0.648  -0.996  1.00  3.00           O  
ATOM   2209  CB  LEU A 130      25.471   2.824   1.399  1.00  3.00           C  
ATOM   2210  CG  LEU A 130      25.060   3.012   2.862  1.00  3.00           C  
ATOM   2211  CD1 LEU A 130      24.696   4.450   3.094  1.00  3.00           C  
ATOM   2212  CD2 LEU A 130      23.876   2.094   3.170  1.00  3.00           C  
ATOM   2213  H   LEU A 130      27.828   2.053   2.088  1.00  3.00           H  
ATOM   2214  HA  LEU A 130      25.376   0.712   1.494  1.00  3.00           H  
ATOM   2215 1HB  LEU A 130      26.223   3.578   1.161  1.00  3.00           H  
ATOM   2216 2HB  LEU A 130      24.602   2.999   0.787  1.00  3.00           H  
ATOM   2217  HG  LEU A 130      25.895   2.762   3.512  1.00  3.00           H  
ATOM   2218 1HD1 LEU A 130      24.413   4.598   4.135  1.00  3.00           H  
ATOM   2219 2HD1 LEU A 130      25.553   5.062   2.860  1.00  3.00           H  
ATOM   2220 3HD1 LEU A 130      23.863   4.721   2.452  1.00  3.00           H  
ATOM   2221 1HD2 LEU A 130      23.581   2.225   4.210  1.00  3.00           H  
ATOM   2222 2HD2 LEU A 130      23.038   2.348   2.518  1.00  3.00           H  
ATOM   2223 3HD2 LEU A 130      24.162   1.065   3.002  1.00  3.00           H  
ATOM   2224  N   ASN A 131      27.169   1.631  -1.104  1.00  2.89           N  
ATOM   2225  CA  ASN A 131      27.247   1.414  -2.541  1.00  2.89           C  
ATOM   2226  C   ASN A 131      27.219  -0.071  -2.833  1.00  2.89           C  
ATOM   2227  O   ASN A 131      26.499  -0.522  -3.728  1.00  2.89           O  
ATOM   2228  CB  ASN A 131      28.510   2.000  -3.129  1.00  2.89           C  
ATOM   2229  CG  ASN A 131      28.521   3.470  -3.205  1.00  2.89           C  
ATOM   2230  OD1 ASN A 131      27.491   4.151  -3.122  1.00  2.89           O  
ATOM   2231  ND2 ASN A 131      29.700   3.986  -3.394  1.00  2.89           N  
ATOM   2232  H   ASN A 131      27.917   2.121  -0.616  1.00  2.89           H  
ATOM   2233  HA  ASN A 131      26.383   1.865  -3.017  1.00  2.89           H  
ATOM   2234 1HB  ASN A 131      29.361   1.685  -2.534  1.00  2.89           H  
ATOM   2235 2HB  ASN A 131      28.653   1.602  -4.131  1.00  2.89           H  
ATOM   2236 1HD2 ASN A 131      29.809   4.973  -3.479  1.00  2.89           H  
ATOM   2237 2HD2 ASN A 131      30.496   3.389  -3.461  1.00  2.89           H  
ATOM   2238  N   LYS A 132      27.954  -0.849  -2.031  1.00  2.82           N  
ATOM   2239  CA  LYS A 132      27.976  -2.290  -2.204  1.00  2.82           C  
ATOM   2240  C   LYS A 132      26.563  -2.833  -2.052  1.00  2.82           C  
ATOM   2241  O   LYS A 132      26.090  -3.593  -2.895  1.00  2.82           O  
ATOM   2242  CB  LYS A 132      28.943  -2.943  -1.209  1.00  2.82           C  
ATOM   2243  CG  LYS A 132      29.079  -4.461  -1.351  1.00  2.82           C  
ATOM   2244  CD  LYS A 132      30.150  -5.017  -0.405  1.00  2.82           C  
ATOM   2245  CE  LYS A 132      30.253  -6.536  -0.501  1.00  2.82           C  
ATOM   2246  NZ  LYS A 132      31.366  -7.075   0.340  1.00  2.82           N  
ATOM   2247  H   LYS A 132      28.530  -0.415  -1.307  1.00  2.82           H  
ATOM   2248  HA  LYS A 132      28.316  -2.515  -3.213  1.00  2.82           H  
ATOM   2249 1HB  LYS A 132      29.931  -2.491  -1.315  1.00  2.82           H  
ATOM   2250 2HB  LYS A 132      28.606  -2.739  -0.194  1.00  2.82           H  
ATOM   2251 1HG  LYS A 132      28.127  -4.921  -1.122  1.00  2.82           H  
ATOM   2252 2HG  LYS A 132      29.342  -4.712  -2.376  1.00  2.82           H  
ATOM   2253 1HD  LYS A 132      31.117  -4.580  -0.654  1.00  2.82           H  
ATOM   2254 2HD  LYS A 132      29.904  -4.745   0.621  1.00  2.82           H  
ATOM   2255 1HE  LYS A 132      29.315  -6.974  -0.166  1.00  2.82           H  
ATOM   2256 2HE  LYS A 132      30.423  -6.820  -1.539  1.00  2.82           H  
ATOM   2257 1HZ  LYS A 132      31.398  -8.080   0.252  1.00  2.82           H  
ATOM   2258 2HZ  LYS A 132      32.243  -6.682   0.026  1.00  2.82           H  
ATOM   2259 3HZ  LYS A 132      31.221  -6.828   1.308  1.00  2.82           H  
ATOM   2260  N   ILE A 133      25.856  -2.366  -1.028  1.00  2.77           N  
ATOM   2261  CA  ILE A 133      24.495  -2.809  -0.783  1.00  2.77           C  
ATOM   2262  C   ILE A 133      23.566  -2.463  -1.927  1.00  2.77           C  
ATOM   2263  O   ILE A 133      22.807  -3.315  -2.396  1.00  2.77           O  
ATOM   2264  CB  ILE A 133      23.983  -2.181   0.520  1.00  2.77           C  
ATOM   2265  CG1 ILE A 133      24.735  -2.788   1.612  1.00  2.77           C  
ATOM   2266  CG2 ILE A 133      22.536  -2.330   0.701  1.00  2.77           C  
ATOM   2267  CD1 ILE A 133      24.583  -2.150   2.967  1.00  2.77           C  
ATOM   2268  H   ILE A 133      26.299  -1.720  -0.372  1.00  2.77           H  
ATOM   2269  HA  ILE A 133      24.504  -3.889  -0.665  1.00  2.77           H  
ATOM   2270  HB  ILE A 133      24.219  -1.128   0.517  1.00  2.77           H  
ATOM   2271 1HG1 ILE A 133      24.444  -3.802   1.653  1.00  2.77           H  
ATOM   2272 2HG1 ILE A 133      25.766  -2.746   1.338  1.00  2.77           H  
ATOM   2273 1HG2 ILE A 133      22.268  -1.871   1.639  1.00  2.77           H  
ATOM   2274 2HG2 ILE A 133      22.007  -1.842  -0.115  1.00  2.77           H  
ATOM   2275 3HG2 ILE A 133      22.290  -3.360   0.722  1.00  2.77           H  
ATOM   2276 1HD1 ILE A 133      25.197  -2.685   3.693  1.00  2.77           H  
ATOM   2277 2HD1 ILE A 133      24.909  -1.123   2.920  1.00  2.77           H  
ATOM   2278 3HD1 ILE A 133      23.538  -2.195   3.274  1.00  2.77           H  
ATOM   2279  N   PHE A 134      23.638  -1.238  -2.415  1.00  2.76           N  
ATOM   2280  CA  PHE A 134      22.755  -0.847  -3.486  1.00  2.76           C  
ATOM   2281  C   PHE A 134      23.026  -1.670  -4.745  1.00  2.76           C  
ATOM   2282  O   PHE A 134      22.088  -2.082  -5.438  1.00  2.76           O  
ATOM   2283  CB  PHE A 134      22.924   0.619  -3.822  1.00  2.76           C  
ATOM   2284  CG  PHE A 134      22.453   1.627  -2.775  1.00  2.76           C  
ATOM   2285  CD1 PHE A 134      23.323   2.610  -2.340  1.00  2.76           C  
ATOM   2286  CD2 PHE A 134      21.170   1.610  -2.248  1.00  2.76           C  
ATOM   2287  CE1 PHE A 134      22.949   3.543  -1.423  1.00  2.76           C  
ATOM   2288  CE2 PHE A 134      20.788   2.568  -1.309  1.00  2.76           C  
ATOM   2289  CZ  PHE A 134      21.684   3.529  -0.900  1.00  2.76           C  
ATOM   2290  H   PHE A 134      24.291  -0.571  -2.013  1.00  2.76           H  
ATOM   2291  HA  PHE A 134      21.727  -1.020  -3.169  1.00  2.76           H  
ATOM   2292 1HB  PHE A 134      23.976   0.818  -4.035  1.00  2.76           H  
ATOM   2293 2HB  PHE A 134      22.372   0.798  -4.707  1.00  2.76           H  
ATOM   2294  HD1 PHE A 134      24.323   2.638  -2.747  1.00  2.76           H  
ATOM   2295  HD2 PHE A 134      20.467   0.847  -2.579  1.00  2.76           H  
ATOM   2296  HE1 PHE A 134      23.666   4.291  -1.114  1.00  2.76           H  
ATOM   2297  HE2 PHE A 134      19.785   2.568  -0.896  1.00  2.76           H  
ATOM   2298  HZ  PHE A 134      21.387   4.277  -0.164  1.00  2.76           H  
ATOM   2299  N   ASN A 135      24.307  -1.928  -5.037  1.00  2.78           N  
ATOM   2300  CA  ASN A 135      24.667  -2.687  -6.226  1.00  2.78           C  
ATOM   2301  C   ASN A 135      24.149  -4.116  -6.106  1.00  2.78           C  
ATOM   2302  O   ASN A 135      23.622  -4.680  -7.075  1.00  2.78           O  
ATOM   2303  CB  ASN A 135      26.165  -2.681  -6.414  1.00  2.78           C  
ATOM   2304  CG  ASN A 135      26.701  -1.312  -6.823  1.00  2.78           C  
ATOM   2305  OD1 ASN A 135      25.969  -0.429  -7.321  1.00  2.78           O  
ATOM   2306  ND2 ASN A 135      27.983  -1.135  -6.618  1.00  2.78           N  
ATOM   2307  H   ASN A 135      25.050  -1.569  -4.434  1.00  2.78           H  
ATOM   2308  HA  ASN A 135      24.191  -2.230  -7.094  1.00  2.78           H  
ATOM   2309 1HB  ASN A 135      26.642  -2.969  -5.474  1.00  2.78           H  
ATOM   2310 2HB  ASN A 135      26.449  -3.419  -7.164  1.00  2.78           H  
ATOM   2311 1HD2 ASN A 135      28.427  -0.277  -6.857  1.00  2.78           H  
ATOM   2312 2HD2 ASN A 135      28.525  -1.873  -6.217  1.00  2.78           H  
ATOM   2313  N   LEU A 136      24.237  -4.677  -4.893  1.00  2.84           N  
ATOM   2314  CA  LEU A 136      23.739  -6.017  -4.629  1.00  2.84           C  
ATOM   2315  C   LEU A 136      22.241  -6.029  -4.838  1.00  2.84           C  
ATOM   2316  O   LEU A 136      21.697  -6.990  -5.371  1.00  2.84           O  
ATOM   2317  CB  LEU A 136      24.129  -6.464  -3.217  1.00  2.84           C  
ATOM   2318  CG  LEU A 136      25.640  -6.730  -3.038  1.00  2.84           C  
ATOM   2319  CD1 LEU A 136      25.967  -6.934  -1.570  1.00  2.84           C  
ATOM   2320  CD2 LEU A 136      26.016  -7.953  -3.850  1.00  2.84           C  
ATOM   2321  H   LEU A 136      24.695  -4.166  -4.136  1.00  2.84           H  
ATOM   2322  HA  LEU A 136      24.189  -6.705  -5.343  1.00  2.84           H  
ATOM   2323 1HB  LEU A 136      23.835  -5.690  -2.513  1.00  2.84           H  
ATOM   2324 2HB  LEU A 136      23.592  -7.379  -2.975  1.00  2.84           H  
ATOM   2325  HG  LEU A 136      26.201  -5.888  -3.400  1.00  2.84           H  
ATOM   2326 1HD1 LEU A 136      27.031  -7.114  -1.455  1.00  2.84           H  
ATOM   2327 2HD1 LEU A 136      25.687  -6.042  -1.011  1.00  2.84           H  
ATOM   2328 3HD1 LEU A 136      25.425  -7.780  -1.198  1.00  2.84           H  
ATOM   2329 1HD2 LEU A 136      27.083  -8.147  -3.745  1.00  2.84           H  
ATOM   2330 2HD2 LEU A 136      25.454  -8.815  -3.494  1.00  2.84           H  
ATOM   2331 3HD2 LEU A 136      25.783  -7.779  -4.905  1.00  2.84           H  
ATOM   2332  N   TYR A 137      21.563  -4.943  -4.480  1.00  2.92           N  
ATOM   2333  CA  TYR A 137      20.138  -4.888  -4.713  1.00  2.92           C  
ATOM   2334  C   TYR A 137      19.766  -4.806  -6.177  1.00  2.92           C  
ATOM   2335  O   TYR A 137      18.755  -5.381  -6.582  1.00  2.92           O  
ATOM   2336  CB  TYR A 137      19.508  -3.793  -3.898  1.00  2.92           C  
ATOM   2337  CG  TYR A 137      19.315  -4.314  -2.595  1.00  2.92           C  
ATOM   2338  CD1 TYR A 137      19.892  -3.764  -1.510  1.00  2.92           C  
ATOM   2339  CD2 TYR A 137      18.564  -5.457  -2.496  1.00  2.92           C  
ATOM   2340  CE1 TYR A 137      19.706  -4.358  -0.319  1.00  2.92           C  
ATOM   2341  CE2 TYR A 137      18.390  -6.035  -1.305  1.00  2.92           C  
ATOM   2342  CZ  TYR A 137      18.958  -5.473  -0.228  1.00  2.92           C  
ATOM   2343  OH  TYR A 137      18.788  -6.000   0.948  1.00  2.92           O  
ATOM   2344  H   TYR A 137      22.041  -4.175  -4.007  1.00  2.92           H  
ATOM   2345  HA  TYR A 137      19.717  -5.812  -4.339  1.00  2.92           H  
ATOM   2346 1HB  TYR A 137      20.165  -2.929  -3.842  1.00  2.92           H  
ATOM   2347 2HB  TYR A 137      18.593  -3.500  -4.317  1.00  2.92           H  
ATOM   2348  HD1 TYR A 137      20.499  -2.870  -1.599  1.00  2.92           H  
ATOM   2349  HD2 TYR A 137      18.116  -5.895  -3.391  1.00  2.92           H  
ATOM   2350  HE1 TYR A 137      20.145  -3.964   0.554  1.00  2.92           H  
ATOM   2351  HE2 TYR A 137      17.799  -6.942  -1.215  1.00  2.92           H  
ATOM   2352  HH  TYR A 137      17.907  -6.401   1.012  1.00  2.92           H  
ATOM   2353  N   LEU A 138      20.584  -4.158  -6.999  1.00  3.02           N  
ATOM   2354  CA  LEU A 138      20.261  -4.165  -8.416  1.00  3.02           C  
ATOM   2355  C   LEU A 138      20.373  -5.613  -8.936  1.00  3.02           C  
ATOM   2356  O   LEU A 138      19.532  -6.081  -9.721  1.00  3.02           O  
ATOM   2357  CB  LEU A 138      21.211  -3.255  -9.204  1.00  3.02           C  
ATOM   2358  CG  LEU A 138      21.105  -1.731  -8.953  1.00  3.02           C  
ATOM   2359  CD1 LEU A 138      22.228  -1.053  -9.728  1.00  3.02           C  
ATOM   2360  CD2 LEU A 138      19.727  -1.202  -9.386  1.00  3.02           C  
ATOM   2361  H   LEU A 138      21.391  -3.652  -6.628  1.00  3.02           H  
ATOM   2362  HA  LEU A 138      19.237  -3.818  -8.550  1.00  3.02           H  
ATOM   2363 1HB  LEU A 138      22.233  -3.548  -8.962  1.00  3.02           H  
ATOM   2364 2HB  LEU A 138      21.052  -3.427 -10.265  1.00  3.02           H  
ATOM   2365  HG  LEU A 138      21.251  -1.525  -7.888  1.00  3.02           H  
ATOM   2366 1HD1 LEU A 138      22.194   0.005  -9.572  1.00  3.02           H  
ATOM   2367 2HD1 LEU A 138      23.188  -1.442  -9.386  1.00  3.02           H  
ATOM   2368 3HD1 LEU A 138      22.109  -1.259 -10.789  1.00  3.02           H  
ATOM   2369 1HD2 LEU A 138      19.676  -0.127  -9.204  1.00  3.02           H  
ATOM   2370 2HD2 LEU A 138      19.580  -1.398 -10.448  1.00  3.02           H  
ATOM   2371 3HD2 LEU A 138      18.950  -1.707  -8.809  1.00  3.02           H  
ATOM   2372  N   GLU A 139      21.399  -6.341  -8.455  1.00  3.13           N  
ATOM   2373  CA  GLU A 139      21.590  -7.737  -8.850  1.00  3.13           C  
ATOM   2374  C   GLU A 139      20.428  -8.604  -8.370  1.00  3.13           C  
ATOM   2375  O   GLU A 139      19.866  -9.391  -9.138  1.00  3.13           O  
ATOM   2376  CB  GLU A 139      22.905  -8.310  -8.301  1.00  3.13           C  
ATOM   2377  CG  GLU A 139      23.171  -9.764  -8.746  1.00  3.13           C  
ATOM   2378  CD  GLU A 139      24.482 -10.358  -8.245  1.00  3.13           C  
ATOM   2379  OE1 GLU A 139      25.192  -9.700  -7.523  1.00  3.13           O  
ATOM   2380  OE2 GLU A 139      24.772 -11.475  -8.611  1.00  3.13           O  
ATOM   2381  H   GLU A 139      22.069  -5.896  -7.821  1.00  3.13           H  
ATOM   2382  HA  GLU A 139      21.620  -7.784  -9.939  1.00  3.13           H  
ATOM   2383 1HB  GLU A 139      23.740  -7.687  -8.622  1.00  3.13           H  
ATOM   2384 2HB  GLU A 139      22.887  -8.296  -7.215  1.00  3.13           H  
ATOM   2385 1HG  GLU A 139      22.349 -10.381  -8.384  1.00  3.13           H  
ATOM   2386 2HG  GLU A 139      23.157  -9.801  -9.833  1.00  3.13           H  
ATOM   2387  N   LEU A 140      20.048  -8.432  -7.105  1.00  3.25           N  
ATOM   2388  CA  LEU A 140      18.968  -9.204  -6.520  1.00  3.25           C  
ATOM   2389  C   LEU A 140      17.661  -8.934  -7.231  1.00  3.25           C  
ATOM   2390  O   LEU A 140      16.931  -9.877  -7.516  1.00  3.25           O  
ATOM   2391  CB  LEU A 140      18.872  -8.899  -5.029  1.00  3.25           C  
ATOM   2392  CG  LEU A 140      20.028  -9.465  -4.181  1.00  3.25           C  
ATOM   2393  CD1 LEU A 140      19.987  -8.883  -2.773  1.00  3.25           C  
ATOM   2394  CD2 LEU A 140      19.880 -10.976  -4.141  1.00  3.25           C  
ATOM   2395  H   LEU A 140      20.551  -7.767  -6.525  1.00  3.25           H  
ATOM   2396  HA  LEU A 140      19.205 -10.257  -6.631  1.00  3.25           H  
ATOM   2397 1HB  LEU A 140      18.847  -7.829  -4.900  1.00  3.25           H  
ATOM   2398 2HB  LEU A 140      17.961  -9.306  -4.653  1.00  3.25           H  
ATOM   2399  HG  LEU A 140      20.981  -9.210  -4.634  1.00  3.25           H  
ATOM   2400 1HD1 LEU A 140      20.804  -9.297  -2.186  1.00  3.25           H  
ATOM   2401 2HD1 LEU A 140      20.104  -7.810  -2.834  1.00  3.25           H  
ATOM   2402 3HD1 LEU A 140      19.038  -9.128  -2.301  1.00  3.25           H  
ATOM   2403 1HD2 LEU A 140      20.689 -11.409  -3.554  1.00  3.25           H  
ATOM   2404 2HD2 LEU A 140      18.922 -11.236  -3.688  1.00  3.25           H  
ATOM   2405 3HD2 LEU A 140      19.917 -11.368  -5.151  1.00  3.25           H  
ATOM   2406  N   LYS A 141      17.395  -7.678  -7.601  1.00  3.39           N  
ATOM   2407  CA  LYS A 141      16.179  -7.369  -8.337  1.00  3.39           C  
ATOM   2408  C   LYS A 141      16.133  -8.194  -9.608  1.00  3.39           C  
ATOM   2409  O   LYS A 141      15.119  -8.830  -9.907  1.00  3.39           O  
ATOM   2410  CB  LYS A 141      16.099  -5.885  -8.681  1.00  3.39           C  
ATOM   2411  CG  LYS A 141      14.835  -5.471  -9.459  1.00  3.39           C  
ATOM   2412  CD  LYS A 141      14.813  -3.964  -9.743  1.00  3.39           C  
ATOM   2413  CE  LYS A 141      13.515  -3.537 -10.441  1.00  3.39           C  
ATOM   2414  NZ  LYS A 141      13.411  -4.056 -11.827  1.00  3.39           N  
ATOM   2415  H   LYS A 141      18.024  -6.920  -7.339  1.00  3.39           H  
ATOM   2416  HA  LYS A 141      15.319  -7.636  -7.727  1.00  3.39           H  
ATOM   2417 1HB  LYS A 141      16.124  -5.325  -7.764  1.00  3.39           H  
ATOM   2418 2HB  LYS A 141      16.975  -5.595  -9.263  1.00  3.39           H  
ATOM   2419 1HG  LYS A 141      14.794  -6.013 -10.411  1.00  3.39           H  
ATOM   2420 2HG  LYS A 141      13.951  -5.732  -8.879  1.00  3.39           H  
ATOM   2421 1HD  LYS A 141      14.893  -3.412  -8.806  1.00  3.39           H  
ATOM   2422 2HD  LYS A 141      15.657  -3.696 -10.376  1.00  3.39           H  
ATOM   2423 1HE  LYS A 141      12.670  -3.915  -9.873  1.00  3.39           H  
ATOM   2424 2HE  LYS A 141      13.469  -2.444 -10.465  1.00  3.39           H  
ATOM   2425 1HZ  LYS A 141      12.545  -3.759 -12.235  1.00  3.39           H  
ATOM   2426 2HZ  LYS A 141      14.175  -3.717 -12.380  1.00  3.39           H  
ATOM   2427 3HZ  LYS A 141      13.427  -5.089 -11.821  1.00  3.39           H  
ATOM   2428  N   SER A 142      17.245  -8.220 -10.353  1.00  3.56           N  
ATOM   2429  CA  SER A 142      17.251  -8.990 -11.582  1.00  3.56           C  
ATOM   2430  C   SER A 142      16.973 -10.455 -11.273  1.00  3.56           C  
ATOM   2431  O   SER A 142      16.164 -11.092 -11.942  1.00  3.56           O  
ATOM   2432  CB  SER A 142      18.591  -8.857 -12.284  1.00  3.56           C  
ATOM   2433  OG  SER A 142      18.809  -7.540 -12.713  1.00  3.56           O  
ATOM   2434  H   SER A 142      18.070  -7.681 -10.073  1.00  3.56           H  
ATOM   2435  HA  SER A 142      16.460  -8.617 -12.235  1.00  3.56           H  
ATOM   2436 1HB  SER A 142      19.388  -9.157 -11.608  1.00  3.56           H  
ATOM   2437 2HB  SER A 142      18.617  -9.530 -13.138  1.00  3.56           H  
ATOM   2438  HG  SER A 142      18.914  -7.013 -11.900  1.00  3.56           H  
ATOM   2439  N   LEU A 143      17.585 -10.983 -10.216  1.00  3.75           N  
ATOM   2440  CA  LEU A 143      17.377 -12.382  -9.861  1.00  3.75           C  
ATOM   2441  C   LEU A 143      15.929 -12.661  -9.463  1.00  3.75           C  
ATOM   2442  O   LEU A 143      15.387 -13.722  -9.774  1.00  3.75           O  
ATOM   2443  CB  LEU A 143      18.335 -12.778  -8.744  1.00  3.75           C  
ATOM   2444  CG  LEU A 143      19.807 -12.815  -9.179  1.00  3.75           C  
ATOM   2445  CD1 LEU A 143      20.700 -13.024  -7.965  1.00  3.75           C  
ATOM   2446  CD2 LEU A 143      19.982 -13.929 -10.213  1.00  3.75           C  
ATOM   2447  H   LEU A 143      18.239 -10.411  -9.678  1.00  3.75           H  
ATOM   2448  HA  LEU A 143      17.618 -12.987 -10.726  1.00  3.75           H  
ATOM   2449 1HB  LEU A 143      18.236 -12.067  -7.930  1.00  3.75           H  
ATOM   2450 2HB  LEU A 143      18.062 -13.763  -8.377  1.00  3.75           H  
ATOM   2451  HG  LEU A 143      20.078 -11.861  -9.631  1.00  3.75           H  
ATOM   2452 1HD1 LEU A 143      21.747 -13.038  -8.280  1.00  3.75           H  
ATOM   2453 2HD1 LEU A 143      20.552 -12.209  -7.266  1.00  3.75           H  
ATOM   2454 3HD1 LEU A 143      20.452 -13.967  -7.485  1.00  3.75           H  
ATOM   2455 1HD2 LEU A 143      21.023 -13.960 -10.539  1.00  3.75           H  
ATOM   2456 2HD2 LEU A 143      19.712 -14.886  -9.767  1.00  3.75           H  
ATOM   2457 3HD2 LEU A 143      19.339 -13.738 -11.070  1.00  3.75           H  
ATOM   2458  N   TYR A 144      15.286 -11.711  -8.792  1.00  3.97           N  
ATOM   2459  CA  TYR A 144      13.902 -11.874  -8.372  1.00  3.97           C  
ATOM   2460  C   TYR A 144      13.002 -12.005  -9.599  1.00  3.97           C  
ATOM   2461  O   TYR A 144      12.060 -12.810  -9.636  1.00  3.97           O  
ATOM   2462  CB  TYR A 144      13.473 -10.687  -7.510  1.00  3.97           C  
ATOM   2463  CG  TYR A 144      14.221 -10.622  -6.178  1.00  3.97           C  
ATOM   2464  CD1 TYR A 144      14.826 -11.764  -5.670  1.00  3.97           C  
ATOM   2465  CD2 TYR A 144      14.327  -9.424  -5.486  1.00  3.97           C  
ATOM   2466  CE1 TYR A 144      15.534 -11.704  -4.494  1.00  3.97           C  
ATOM   2467  CE2 TYR A 144      15.039  -9.368  -4.308  1.00  3.97           C  
ATOM   2468  CZ  TYR A 144      15.644 -10.502  -3.821  1.00  3.97           C  
ATOM   2469  OH  TYR A 144      16.390 -10.444  -2.680  1.00  3.97           O  
ATOM   2470  H   TYR A 144      15.784 -10.858  -8.544  1.00  3.97           H  
ATOM   2471  HA  TYR A 144      13.821 -12.789  -7.790  1.00  3.97           H  
ATOM   2472 1HB  TYR A 144      13.667  -9.762  -8.049  1.00  3.97           H  
ATOM   2473 2HB  TYR A 144      12.411 -10.729  -7.325  1.00  3.97           H  
ATOM   2474  HD1 TYR A 144      14.748 -12.706  -6.212  1.00  3.97           H  
ATOM   2475  HD2 TYR A 144      13.860  -8.524  -5.883  1.00  3.97           H  
ATOM   2476  HE1 TYR A 144      16.019 -12.596  -4.103  1.00  3.97           H  
ATOM   2477  HE2 TYR A 144      15.136  -8.421  -3.772  1.00  3.97           H  
ATOM   2478  HH  TYR A 144      16.546  -9.527  -2.450  1.00  3.97           H  
ATOM   2479  N   GLU A 145      13.303 -11.216 -10.635  1.00  4.18           N  
ATOM   2480  CA  GLU A 145      12.527 -11.278 -11.867  1.00  4.18           C  
ATOM   2481  C   GLU A 145      12.830 -12.589 -12.623  1.00  4.18           C  
ATOM   2482  O   GLU A 145      11.919 -13.314 -13.032  1.00  4.18           O  
ATOM   2483  CB  GLU A 145      12.861 -10.057 -12.742  1.00  4.18           C  
ATOM   2484  CG  GLU A 145      12.409  -8.701 -12.150  1.00  4.18           C  
ATOM   2485  CD  GLU A 145      12.852  -7.488 -12.970  1.00  4.18           C  
ATOM   2486  OE1 GLU A 145      13.477  -7.664 -13.988  1.00  4.18           O  
ATOM   2487  OE2 GLU A 145      12.586  -6.371 -12.541  1.00  4.18           O  
ATOM   2488  H   GLU A 145      14.075 -10.549 -10.546  1.00  4.18           H  
ATOM   2489  HA  GLU A 145      11.468 -11.258 -11.613  1.00  4.18           H  
ATOM   2490 1HB  GLU A 145      13.939 -10.009 -12.894  1.00  4.18           H  
ATOM   2491 2HB  GLU A 145      12.397 -10.172 -13.721  1.00  4.18           H  
ATOM   2492 1HG  GLU A 145      11.323  -8.696 -12.074  1.00  4.18           H  
ATOM   2493 2HG  GLU A 145      12.814  -8.614 -11.141  1.00  4.18           H  
ATOM   2494  N   ILE A 146      14.114 -12.949 -12.701  1.00  4.36           N  
ATOM   2495  CA  ILE A 146      14.604 -14.145 -13.396  1.00  4.36           C  
ATOM   2496  C   ILE A 146      14.058 -15.439 -12.834  1.00  4.36           C  
ATOM   2497  O   ILE A 146      13.680 -16.342 -13.578  1.00  4.36           O  
ATOM   2498  CB  ILE A 146      16.138 -14.201 -13.375  1.00  4.36           C  
ATOM   2499  CG1 ILE A 146      16.724 -13.083 -14.262  1.00  4.36           C  
ATOM   2500  CG2 ILE A 146      16.635 -15.572 -13.799  1.00  4.36           C  
ATOM   2501  CD1 ILE A 146      18.208 -12.853 -14.046  1.00  4.36           C  
ATOM   2502  H   ILE A 146      14.807 -12.320 -12.297  1.00  4.36           H  
ATOM   2503  HA  ILE A 146      14.287 -14.074 -14.438  1.00  4.36           H  
ATOM   2504  HB  ILE A 146      16.470 -14.014 -12.366  1.00  4.36           H  
ATOM   2505 1HG1 ILE A 146      16.572 -13.358 -15.304  1.00  4.36           H  
ATOM   2506 2HG1 ILE A 146      16.186 -12.161 -14.079  1.00  4.36           H  
ATOM   2507 1HG2 ILE A 146      17.721 -15.593 -13.748  1.00  4.36           H  
ATOM   2508 2HG2 ILE A 146      16.228 -16.333 -13.133  1.00  4.36           H  
ATOM   2509 3HG2 ILE A 146      16.313 -15.776 -14.819  1.00  4.36           H  
ATOM   2510 1HD1 ILE A 146      18.552 -12.062 -14.711  1.00  4.36           H  
ATOM   2511 2HD1 ILE A 146      18.381 -12.554 -13.016  1.00  4.36           H  
ATOM   2512 3HD1 ILE A 146      18.755 -13.769 -14.258  1.00  4.36           H  
ATOM   2513  N   ASN A 147      14.005 -15.529 -11.512  1.00  4.47           N  
ATOM   2514  CA  ASN A 147      13.547 -16.726 -10.842  1.00  4.47           C  
ATOM   2515  C   ASN A 147      12.048 -16.682 -10.546  1.00  4.47           C  
ATOM   2516  O   ASN A 147      11.533 -17.528  -9.812  1.00  4.47           O  
ATOM   2517  CB  ASN A 147      14.350 -16.934  -9.574  1.00  4.47           C  
ATOM   2518  CG  ASN A 147      15.799 -17.303  -9.876  1.00  4.47           C  
ATOM   2519  OD1 ASN A 147      16.079 -18.079 -10.800  1.00  4.47           O  
ATOM   2520  ND2 ASN A 147      16.716 -16.751  -9.120  1.00  4.47           N  
ATOM   2521  H   ASN A 147      14.342 -14.750 -10.946  1.00  4.47           H  
ATOM   2522  HA  ASN A 147      13.720 -17.578 -11.503  1.00  4.47           H  
ATOM   2523 1HB  ASN A 147      14.331 -16.018  -8.979  1.00  4.47           H  
ATOM   2524 2HB  ASN A 147      13.897 -17.724  -8.978  1.00  4.47           H  
ATOM   2525 1HD2 ASN A 147      17.683 -16.953  -9.276  1.00  4.47           H  
ATOM   2526 2HD2 ASN A 147      16.447 -16.120  -8.390  1.00  4.47           H  
ATOM   2527  N   SER A 148      11.351 -15.698 -11.129  1.00  4.49           N  
ATOM   2528  CA  SER A 148       9.913 -15.536 -11.003  1.00  4.49           C  
ATOM   2529  C   SER A 148       9.329 -15.506  -9.590  1.00  4.49           C  
ATOM   2530  O   SER A 148       8.445 -16.311  -9.284  1.00  4.49           O  
ATOM   2531  CB  SER A 148       9.203 -16.612 -11.799  1.00  4.49           C  
ATOM   2532  OG  SER A 148       9.521 -16.524 -13.162  1.00  4.49           O  
ATOM   2533  H   SER A 148      11.823 -15.021 -11.728  1.00  4.49           H  
ATOM   2534  HA  SER A 148       9.671 -14.577 -11.463  1.00  4.49           H  
ATOM   2535 1HB  SER A 148       9.466 -17.597 -11.420  1.00  4.49           H  
ATOM   2536 2HB  SER A 148       8.129 -16.490 -11.670  1.00  4.49           H  
ATOM   2537  HG  SER A 148       9.526 -15.584 -13.373  1.00  4.49           H  
ATOM   2538  N   LEU A 149       9.782 -14.594  -8.719  1.00  4.42           N  
ATOM   2539  CA  LEU A 149       9.150 -14.566  -7.397  1.00  4.42           C  
ATOM   2540  C   LEU A 149       7.659 -14.318  -7.603  1.00  4.42           C  
ATOM   2541  O   LEU A 149       7.261 -13.643  -8.559  1.00  4.42           O  
ATOM   2542  CB  LEU A 149       9.686 -13.479  -6.457  1.00  4.42           C  
ATOM   2543  CG  LEU A 149      11.115 -13.601  -5.974  1.00  4.42           C  
ATOM   2544  CD1 LEU A 149      11.383 -12.429  -5.081  1.00  4.42           C  
ATOM   2545  CD2 LEU A 149      11.329 -14.900  -5.242  1.00  4.42           C  
ATOM   2546  H   LEU A 149      10.538 -13.954  -8.978  1.00  4.42           H  
ATOM   2547  HA  LEU A 149       9.279 -15.534  -6.916  1.00  4.42           H  
ATOM   2548 1HB  LEU A 149       9.595 -12.517  -6.957  1.00  4.42           H  
ATOM   2549 2HB  LEU A 149       9.051 -13.458  -5.568  1.00  4.42           H  
ATOM   2550  HG  LEU A 149      11.795 -13.557  -6.820  1.00  4.42           H  
ATOM   2551 1HD1 LEU A 149      12.393 -12.469  -4.714  1.00  4.42           H  
ATOM   2552 2HD1 LEU A 149      11.229 -11.528  -5.625  1.00  4.42           H  
ATOM   2553 3HD1 LEU A 149      10.694 -12.467  -4.239  1.00  4.42           H  
ATOM   2554 1HD2 LEU A 149      12.362 -14.957  -4.897  1.00  4.42           H  
ATOM   2555 2HD2 LEU A 149      10.662 -14.949  -4.389  1.00  4.42           H  
ATOM   2556 3HD2 LEU A 149      11.124 -15.732  -5.915  1.00  4.42           H  
ATOM   2557  N   GLU A 150       6.833 -14.865  -6.713  1.00  4.25           N  
ATOM   2558  CA  GLU A 150       5.381 -14.772  -6.852  1.00  4.25           C  
ATOM   2559  C   GLU A 150       4.825 -13.351  -6.881  1.00  4.25           C  
ATOM   2560  O   GLU A 150       3.811 -13.101  -7.535  1.00  4.25           O  
ATOM   2561  CB  GLU A 150       4.690 -15.542  -5.722  1.00  4.25           C  
ATOM   2562  CG  GLU A 150       4.822 -17.061  -5.817  1.00  4.25           C  
ATOM   2563  CD  GLU A 150       4.111 -17.797  -4.697  1.00  4.25           C  
ATOM   2564  OE1 GLU A 150       3.596 -17.159  -3.811  1.00  4.25           O  
ATOM   2565  OE2 GLU A 150       4.088 -19.007  -4.739  1.00  4.25           O  
ATOM   2566  H   GLU A 150       7.223 -15.374  -5.929  1.00  4.25           H  
ATOM   2567  HA  GLU A 150       5.113 -15.249  -7.800  1.00  4.25           H  
ATOM   2568 1HB  GLU A 150       5.113 -15.229  -4.768  1.00  4.25           H  
ATOM   2569 2HB  GLU A 150       3.627 -15.293  -5.710  1.00  4.25           H  
ATOM   2570 1HG  GLU A 150       4.416 -17.390  -6.772  1.00  4.25           H  
ATOM   2571 2HG  GLU A 150       5.883 -17.315  -5.798  1.00  4.25           H  
ATOM   2572  N   SER A 151       5.450 -12.428  -6.159  1.00  4.03           N  
ATOM   2573  CA  SER A 151       4.945 -11.064  -6.138  1.00  4.03           C  
ATOM   2574  C   SER A 151       6.024 -10.043  -5.780  1.00  4.03           C  
ATOM   2575  O   SER A 151       6.976 -10.387  -5.079  1.00  4.03           O  
ATOM   2576  CB  SER A 151       3.839 -10.966  -5.096  1.00  4.03           C  
ATOM   2577  OG  SER A 151       4.352 -11.184  -3.784  1.00  4.03           O  
ATOM   2578  H   SER A 151       6.277 -12.693  -5.641  1.00  4.03           H  
ATOM   2579  HA  SER A 151       4.532 -10.867  -7.122  1.00  4.03           H  
ATOM   2580 1HB  SER A 151       3.375  -9.988  -5.144  1.00  4.03           H  
ATOM   2581 2HB  SER A 151       3.063 -11.701  -5.310  1.00  4.03           H  
ATOM   2582  HG  SER A 151       4.564 -12.124  -3.738  1.00  4.03           H  
ATOM   2583  N   PRO A 152       5.879  -8.765  -6.199  1.00  3.79           N  
ATOM   2584  CA  PRO A 152       6.686  -7.642  -5.767  1.00  3.79           C  
ATOM   2585  C   PRO A 152       6.736  -7.561  -4.254  1.00  3.79           C  
ATOM   2586  O   PRO A 152       7.763  -7.196  -3.691  1.00  3.79           O  
ATOM   2587  CB  PRO A 152       5.939  -6.449  -6.361  1.00  3.79           C  
ATOM   2588  CG  PRO A 152       5.310  -7.006  -7.616  1.00  3.79           C  
ATOM   2589  CD  PRO A 152       4.883  -8.412  -7.241  1.00  3.79           C  
ATOM   2590  HA  PRO A 152       7.694  -7.738  -6.187  1.00  3.79           H  
ATOM   2591 1HB  PRO A 152       5.207  -6.059  -5.641  1.00  3.79           H  
ATOM   2592 2HB  PRO A 152       6.650  -5.643  -6.570  1.00  3.79           H  
ATOM   2593 1HG  PRO A 152       4.464  -6.380  -7.933  1.00  3.79           H  
ATOM   2594 2HG  PRO A 152       6.043  -6.989  -8.436  1.00  3.79           H  
ATOM   2595 1HD  PRO A 152       3.858  -8.416  -6.843  1.00  3.79           H  
ATOM   2596 2HD  PRO A 152       4.996  -9.041  -8.134  1.00  3.79           H  
ATOM   2597  N   THR A 153       5.656  -7.965  -3.587  1.00  3.57           N  
ATOM   2598  CA  THR A 153       5.636  -7.928  -2.142  1.00  3.57           C  
ATOM   2599  C   THR A 153       6.713  -8.850  -1.605  1.00  3.57           C  
ATOM   2600  O   THR A 153       7.515  -8.445  -0.763  1.00  3.57           O  
ATOM   2601  CB  THR A 153       4.265  -8.345  -1.597  1.00  3.57           C  
ATOM   2602  OG1 THR A 153       3.263  -7.429  -2.050  1.00  3.57           O  
ATOM   2603  CG2 THR A 153       4.291  -8.363  -0.103  1.00  3.57           C  
ATOM   2604  H   THR A 153       4.833  -8.287  -4.076  1.00  3.57           H  
ATOM   2605  HA  THR A 153       5.858  -6.912  -1.812  1.00  3.57           H  
ATOM   2606  HB  THR A 153       4.024  -9.342  -1.960  1.00  3.57           H  
ATOM   2607  HG1 THR A 153       2.406  -7.712  -1.718  1.00  3.57           H  
ATOM   2608 1HG2 THR A 153       3.316  -8.672   0.272  1.00  3.57           H  
ATOM   2609 2HG2 THR A 153       5.044  -9.069   0.221  1.00  3.57           H  
ATOM   2610 3HG2 THR A 153       4.532  -7.372   0.273  1.00  3.57           H  
ATOM   2611  N   GLU A 154       6.771 -10.083  -2.119  1.00  3.37           N  
ATOM   2612  CA  GLU A 154       7.797 -11.009  -1.648  1.00  3.37           C  
ATOM   2613  C   GLU A 154       9.178 -10.418  -1.901  1.00  3.37           C  
ATOM   2614  O   GLU A 154      10.054 -10.442  -1.034  1.00  3.37           O  
ATOM   2615  CB  GLU A 154       7.692 -12.371  -2.347  1.00  3.37           C  
ATOM   2616  CG  GLU A 154       8.680 -13.415  -1.824  1.00  3.37           C  
ATOM   2617  CD  GLU A 154       8.607 -14.768  -2.524  1.00  3.37           C  
ATOM   2618  OE1 GLU A 154       7.878 -14.897  -3.483  1.00  3.37           O  
ATOM   2619  OE2 GLU A 154       9.272 -15.675  -2.079  1.00  3.37           O  
ATOM   2620  H   GLU A 154       6.085 -10.374  -2.820  1.00  3.37           H  
ATOM   2621  HA  GLU A 154       7.676 -11.151  -0.575  1.00  3.37           H  
ATOM   2622 1HB  GLU A 154       6.682 -12.762  -2.237  1.00  3.37           H  
ATOM   2623 2HB  GLU A 154       7.880 -12.245  -3.413  1.00  3.37           H  
ATOM   2624 1HG  GLU A 154       9.672 -13.012  -1.958  1.00  3.37           H  
ATOM   2625 2HG  GLU A 154       8.518 -13.552  -0.757  1.00  3.37           H  
ATOM   2626  N   ALA A 155       9.367  -9.838  -3.089  1.00  3.22           N  
ATOM   2627  CA  ALA A 155      10.664  -9.262  -3.436  1.00  3.22           C  
ATOM   2628  C   ALA A 155      11.084  -8.165  -2.457  1.00  3.22           C  
ATOM   2629  O   ALA A 155      12.264  -8.060  -2.092  1.00  3.22           O  
ATOM   2630  CB  ALA A 155      10.610  -8.685  -4.838  1.00  3.22           C  
ATOM   2631  H   ALA A 155       8.599  -9.836  -3.766  1.00  3.22           H  
ATOM   2632  HA  ALA A 155      11.408 -10.056  -3.395  1.00  3.22           H  
ATOM   2633 1HB  ALA A 155      11.579  -8.283  -5.104  1.00  3.22           H  
ATOM   2634 2HB  ALA A 155      10.327  -9.453  -5.547  1.00  3.22           H  
ATOM   2635 3HB  ALA A 155       9.875  -7.890  -4.869  1.00  3.22           H  
ATOM   2636  N   LEU A 156      10.119  -7.359  -2.015  1.00  3.09           N  
ATOM   2637  CA  LEU A 156      10.402  -6.254  -1.114  1.00  3.09           C  
ATOM   2638  C   LEU A 156      10.602  -6.745   0.330  1.00  3.09           C  
ATOM   2639  O   LEU A 156      11.437  -6.219   1.070  1.00  3.09           O  
ATOM   2640  CB  LEU A 156       9.285  -5.217  -1.249  1.00  3.09           C  
ATOM   2641  CG  LEU A 156       9.213  -4.539  -2.675  1.00  3.09           C  
ATOM   2642  CD1 LEU A 156       8.036  -3.575  -2.696  1.00  3.09           C  
ATOM   2643  CD2 LEU A 156      10.561  -3.882  -3.056  1.00  3.09           C  
ATOM   2644  H   LEU A 156       9.166  -7.488  -2.360  1.00  3.09           H  
ATOM   2645  HA  LEU A 156      11.322  -5.782  -1.446  1.00  3.09           H  
ATOM   2646 1HB  LEU A 156       8.336  -5.740  -1.098  1.00  3.09           H  
ATOM   2647 2HB  LEU A 156       9.368  -4.463  -0.494  1.00  3.09           H  
ATOM   2648  HG  LEU A 156       9.023  -5.287  -3.407  1.00  3.09           H  
ATOM   2649 1HD1 LEU A 156       7.947  -3.137  -3.668  1.00  3.09           H  
ATOM   2650 2HD1 LEU A 156       7.127  -4.131  -2.463  1.00  3.09           H  
ATOM   2651 3HD1 LEU A 156       8.167  -2.793  -1.972  1.00  3.09           H  
ATOM   2652 1HD2 LEU A 156      10.489  -3.450  -4.054  1.00  3.09           H  
ATOM   2653 2HD2 LEU A 156      10.813  -3.115  -2.374  1.00  3.09           H  
ATOM   2654 3HD2 LEU A 156      11.347  -4.640  -3.049  1.00  3.09           H  
ATOM   2655  N   ILE A 157       9.892  -7.803   0.724  1.00  3.00           N  
ATOM   2656  CA  ILE A 157      10.089  -8.374   2.059  1.00  3.00           C  
ATOM   2657  C   ILE A 157      11.499  -8.945   2.161  1.00  3.00           C  
ATOM   2658  O   ILE A 157      12.221  -8.713   3.143  1.00  3.00           O  
ATOM   2659  CB  ILE A 157       9.065  -9.476   2.364  1.00  3.00           C  
ATOM   2660  CG1 ILE A 157       7.668  -8.873   2.503  1.00  3.00           C  
ATOM   2661  CG2 ILE A 157       9.463 -10.232   3.620  1.00  3.00           C  
ATOM   2662  CD1 ILE A 157       6.579  -9.908   2.512  1.00  3.00           C  
ATOM   2663  H   ILE A 157       9.190  -8.203   0.102  1.00  3.00           H  
ATOM   2664  HA  ILE A 157       9.979  -7.584   2.801  1.00  3.00           H  
ATOM   2665  HB  ILE A 157       9.031 -10.170   1.522  1.00  3.00           H  
ATOM   2666 1HG1 ILE A 157       7.617  -8.313   3.434  1.00  3.00           H  
ATOM   2667 2HG1 ILE A 157       7.491  -8.187   1.681  1.00  3.00           H  
ATOM   2668 1HG2 ILE A 157       8.738 -11.019   3.814  1.00  3.00           H  
ATOM   2669 2HG2 ILE A 157      10.450 -10.673   3.480  1.00  3.00           H  
ATOM   2670 3HG2 ILE A 157       9.489  -9.544   4.465  1.00  3.00           H  
ATOM   2671 1HD1 ILE A 157       5.614  -9.418   2.619  1.00  3.00           H  
ATOM   2672 2HD1 ILE A 157       6.606 -10.465   1.577  1.00  3.00           H  
ATOM   2673 3HD1 ILE A 157       6.733 -10.589   3.347  1.00  3.00           H  
ATOM   2674  N   ILE A 158      11.902  -9.660   1.103  1.00  2.93           N  
ATOM   2675  CA  ILE A 158      13.226 -10.257   1.071  1.00  2.93           C  
ATOM   2676  C   ILE A 158      14.256  -9.136   1.088  1.00  2.93           C  
ATOM   2677  O   ILE A 158      15.212  -9.206   1.872  1.00  2.93           O  
ATOM   2678  CB  ILE A 158      13.440 -11.064  -0.224  1.00  2.93           C  
ATOM   2679  CG1 ILE A 158      12.574 -12.319  -0.240  1.00  2.93           C  
ATOM   2680  CG2 ILE A 158      14.893 -11.471  -0.276  1.00  2.93           C  
ATOM   2681  CD1 ILE A 158      12.534 -12.953  -1.611  1.00  2.93           C  
ATOM   2682  H   ILE A 158      11.257  -9.825   0.334  1.00  2.93           H  
ATOM   2683  HA  ILE A 158      13.367 -10.890   1.926  1.00  2.93           H  
ATOM   2684  HB  ILE A 158      13.189 -10.464  -1.096  1.00  2.93           H  
ATOM   2685 1HG1 ILE A 158      12.962 -13.040   0.469  1.00  2.93           H  
ATOM   2686 2HG1 ILE A 158      11.557 -12.057   0.053  1.00  2.93           H  
ATOM   2687 1HG2 ILE A 158      15.071 -12.047  -1.180  1.00  2.93           H  
ATOM   2688 2HG2 ILE A 158      15.515 -10.578  -0.279  1.00  2.93           H  
ATOM   2689 3HG2 ILE A 158      15.137 -12.078   0.593  1.00  2.93           H  
ATOM   2690 1HD1 ILE A 158      11.901 -13.842  -1.592  1.00  2.93           H  
ATOM   2691 2HD1 ILE A 158      12.127 -12.231  -2.308  1.00  2.93           H  
ATOM   2692 3HD1 ILE A 158      13.539 -13.231  -1.918  1.00  2.93           H  
ATOM   2693  N   THR A 159      14.035  -8.086   0.296  1.00  2.87           N  
ATOM   2694  CA  THR A 159      14.940  -6.953   0.254  1.00  2.87           C  
ATOM   2695  C   THR A 159      15.184  -6.346   1.615  1.00  2.87           C  
ATOM   2696  O   THR A 159      16.342  -6.126   1.977  1.00  2.87           O  
ATOM   2697  CB  THR A 159      14.398  -5.850  -0.663  1.00  2.87           C  
ATOM   2698  OG1 THR A 159      14.345  -6.326  -2.015  1.00  2.87           O  
ATOM   2699  CG2 THR A 159      15.207  -4.559  -0.543  1.00  2.87           C  
ATOM   2700  H   THR A 159      13.234  -8.086  -0.341  1.00  2.87           H  
ATOM   2701  HA  THR A 159      15.890  -7.303  -0.133  1.00  2.87           H  
ATOM   2702  HB  THR A 159      13.396  -5.634  -0.353  1.00  2.87           H  
ATOM   2703  HG1 THR A 159      13.696  -7.068  -2.067  1.00  2.87           H  
ATOM   2704 1HG2 THR A 159      14.769  -3.814  -1.159  1.00  2.87           H  
ATOM   2705 2HG2 THR A 159      15.200  -4.213   0.493  1.00  2.87           H  
ATOM   2706 3HG2 THR A 159      16.197  -4.712  -0.848  1.00  2.87           H  
ATOM   2707  N   LYS A 160      14.122  -6.104   2.389  1.00  2.81           N  
ATOM   2708  CA  LYS A 160      14.309  -5.510   3.708  1.00  2.81           C  
ATOM   2709  C   LYS A 160      15.128  -6.421   4.619  1.00  2.81           C  
ATOM   2710  O   LYS A 160      16.037  -5.961   5.318  1.00  2.81           O  
ATOM   2711  CB  LYS A 160      12.963  -5.253   4.382  1.00  2.81           C  
ATOM   2712  CG  LYS A 160      12.139  -4.151   3.778  1.00  2.81           C  
ATOM   2713  CD  LYS A 160      10.832  -3.987   4.511  1.00  2.81           C  
ATOM   2714  CE  LYS A 160       9.967  -2.924   3.869  1.00  2.81           C  
ATOM   2715  NZ  LYS A 160       8.662  -2.794   4.554  1.00  2.81           N  
ATOM   2716  H   LYS A 160      13.181  -6.301   2.037  1.00  2.81           H  
ATOM   2717  HA  LYS A 160      14.840  -4.565   3.594  1.00  2.81           H  
ATOM   2718 1HB  LYS A 160      12.363  -6.167   4.340  1.00  2.81           H  
ATOM   2719 2HB  LYS A 160      13.125  -5.009   5.433  1.00  2.81           H  
ATOM   2720 1HG  LYS A 160      12.696  -3.214   3.792  1.00  2.81           H  
ATOM   2721 2HG  LYS A 160      11.912  -4.413   2.766  1.00  2.81           H  
ATOM   2722 1HD  LYS A 160      10.295  -4.935   4.510  1.00  2.81           H  
ATOM   2723 2HD  LYS A 160      11.039  -3.698   5.546  1.00  2.81           H  
ATOM   2724 1HE  LYS A 160      10.488  -1.965   3.912  1.00  2.81           H  
ATOM   2725 2HE  LYS A 160       9.795  -3.190   2.823  1.00  2.81           H  
ATOM   2726 1HZ  LYS A 160       8.118  -2.078   4.095  1.00  2.81           H  
ATOM   2727 2HZ  LYS A 160       8.169  -3.675   4.512  1.00  2.81           H  
ATOM   2728 3HZ  LYS A 160       8.819  -2.538   5.519  1.00  2.81           H  
ATOM   2729  N   THR A 161      14.867  -7.731   4.559  1.00  2.76           N  
ATOM   2730  CA  THR A 161      15.596  -8.676   5.400  1.00  2.76           C  
ATOM   2731  C   THR A 161      17.080  -8.664   5.069  1.00  2.76           C  
ATOM   2732  O   THR A 161      17.942  -8.622   5.960  1.00  2.76           O  
ATOM   2733  CB  THR A 161      15.050 -10.100   5.210  1.00  2.76           C  
ATOM   2734  OG1 THR A 161      13.670 -10.141   5.606  1.00  2.76           O  
ATOM   2735  CG2 THR A 161      15.859 -11.088   6.032  1.00  2.76           C  
ATOM   2736  H   THR A 161      14.116  -8.075   3.953  1.00  2.76           H  
ATOM   2737  HA  THR A 161      15.474  -8.382   6.442  1.00  2.76           H  
ATOM   2738  HB  THR A 161      15.118 -10.376   4.158  1.00  2.76           H  
ATOM   2739  HG1 THR A 161      13.157  -9.565   5.006  1.00  2.76           H  
ATOM   2740 1HG2 THR A 161      15.464 -12.092   5.885  1.00  2.76           H  
ATOM   2741 2HG2 THR A 161      16.901 -11.056   5.712  1.00  2.76           H  
ATOM   2742 3HG2 THR A 161      15.793 -10.823   7.087  1.00  2.76           H  
ATOM   2743  N   VAL A 162      17.369  -8.701   3.779  1.00  2.71           N  
ATOM   2744  CA  VAL A 162      18.729  -8.708   3.299  1.00  2.71           C  
ATOM   2745  C   VAL A 162      19.440  -7.392   3.621  1.00  2.71           C  
ATOM   2746  O   VAL A 162      20.589  -7.409   4.059  1.00  2.71           O  
ATOM   2747  CB  VAL A 162      18.744  -9.010   1.796  1.00  2.71           C  
ATOM   2748  CG1 VAL A 162      20.105  -8.833   1.272  1.00  2.71           C  
ATOM   2749  CG2 VAL A 162      18.275 -10.428   1.552  1.00  2.71           C  
ATOM   2750  H   VAL A 162      16.602  -8.740   3.106  1.00  2.71           H  
ATOM   2751  HA  VAL A 162      19.260  -9.515   3.800  1.00  2.71           H  
ATOM   2752  HB  VAL A 162      18.077  -8.328   1.288  1.00  2.71           H  
ATOM   2753 1HG1 VAL A 162      20.113  -9.032   0.208  1.00  2.71           H  
ATOM   2754 2HG1 VAL A 162      20.418  -7.815   1.454  1.00  2.71           H  
ATOM   2755 3HG1 VAL A 162      20.785  -9.515   1.778  1.00  2.71           H  
ATOM   2756 1HG2 VAL A 162      18.276 -10.632   0.480  1.00  2.71           H  
ATOM   2757 2HG2 VAL A 162      18.941 -11.124   2.059  1.00  2.71           H  
ATOM   2758 3HG2 VAL A 162      17.268 -10.553   1.939  1.00  2.71           H  
ATOM   2759  N   PHE A 163      18.754  -6.258   3.428  1.00  2.70           N  
ATOM   2760  CA  PHE A 163      19.320  -4.937   3.683  1.00  2.70           C  
ATOM   2761  C   PHE A 163      19.778  -4.840   5.128  1.00  2.70           C  
ATOM   2762  O   PHE A 163      20.910  -4.430   5.394  1.00  2.70           O  
ATOM   2763  CB  PHE A 163      18.293  -3.846   3.349  1.00  2.70           C  
ATOM   2764  CG  PHE A 163      18.764  -2.436   3.528  1.00  2.70           C  
ATOM   2765  CD1 PHE A 163      19.564  -1.833   2.590  1.00  2.70           C  
ATOM   2766  CD2 PHE A 163      18.398  -1.712   4.599  1.00  2.70           C  
ATOM   2767  CE1 PHE A 163      19.998  -0.558   2.733  1.00  2.70           C  
ATOM   2768  CE2 PHE A 163      18.808  -0.434   4.735  1.00  2.70           C  
ATOM   2769  CZ  PHE A 163      19.627   0.134   3.795  1.00  2.70           C  
ATOM   2770  H   PHE A 163      17.808  -6.304   3.064  1.00  2.70           H  
ATOM   2771  HA  PHE A 163      20.186  -4.802   3.036  1.00  2.70           H  
ATOM   2772 1HB  PHE A 163      17.965  -3.962   2.322  1.00  2.70           H  
ATOM   2773 2HB  PHE A 163      17.412  -3.989   3.976  1.00  2.70           H  
ATOM   2774  HD1 PHE A 163      19.851  -2.374   1.737  1.00  2.70           H  
ATOM   2775  HD2 PHE A 163      17.779  -2.170   5.362  1.00  2.70           H  
ATOM   2776  HE1 PHE A 163      20.641  -0.101   1.980  1.00  2.70           H  
ATOM   2777  HE2 PHE A 163      18.497   0.133   5.612  1.00  2.70           H  
ATOM   2778  HZ  PHE A 163      19.980   1.124   3.905  1.00  2.70           H  
ATOM   2779  N   GLU A 164      18.915  -5.236   6.071  1.00  2.71           N  
ATOM   2780  CA  GLU A 164      19.299  -5.208   7.477  1.00  2.71           C  
ATOM   2781  C   GLU A 164      20.549  -6.044   7.707  1.00  2.71           C  
ATOM   2782  O   GLU A 164      21.510  -5.583   8.337  1.00  2.71           O  
ATOM   2783  CB  GLU A 164      18.174  -5.764   8.366  1.00  2.71           C  
ATOM   2784  CG  GLU A 164      18.527  -5.804   9.875  1.00  2.71           C  
ATOM   2785  CD  GLU A 164      17.437  -6.406  10.775  1.00  2.71           C  
ATOM   2786  OE1 GLU A 164      16.371  -6.691  10.310  1.00  2.71           O  
ATOM   2787  OE2 GLU A 164      17.709  -6.589  11.943  1.00  2.71           O  
ATOM   2788  H   GLU A 164      17.981  -5.559   5.806  1.00  2.71           H  
ATOM   2789  HA  GLU A 164      19.511  -4.178   7.761  1.00  2.71           H  
ATOM   2790 1HB  GLU A 164      17.277  -5.156   8.240  1.00  2.71           H  
ATOM   2791 2HB  GLU A 164      17.928  -6.779   8.048  1.00  2.71           H  
ATOM   2792 1HG  GLU A 164      19.438  -6.386   9.994  1.00  2.71           H  
ATOM   2793 2HG  GLU A 164      18.738  -4.788  10.209  1.00  2.71           H  
ATOM   2794  N   ALA A 165      20.554  -7.268   7.162  1.00  2.75           N  
ATOM   2795  CA  ALA A 165      21.690  -8.156   7.330  1.00  2.75           C  
ATOM   2796  C   ALA A 165      22.965  -7.547   6.759  1.00  2.75           C  
ATOM   2797  O   ALA A 165      24.037  -7.648   7.375  1.00  2.75           O  
ATOM   2798  CB  ALA A 165      21.406  -9.484   6.649  1.00  2.75           C  
ATOM   2799  H   ALA A 165      19.736  -7.601   6.645  1.00  2.75           H  
ATOM   2800  HA  ALA A 165      21.837  -8.320   8.397  1.00  2.75           H  
ATOM   2801 1HB  ALA A 165      22.247 -10.156   6.798  1.00  2.75           H  
ATOM   2802 2HB  ALA A 165      20.502  -9.923   7.073  1.00  2.75           H  
ATOM   2803 3HB  ALA A 165      21.259  -9.320   5.583  1.00  2.75           H  
ATOM   2804  N   PHE A 166      22.851  -6.884   5.604  1.00  2.82           N  
ATOM   2805  CA  PHE A 166      24.010  -6.276   4.985  1.00  2.82           C  
ATOM   2806  C   PHE A 166      24.525  -5.104   5.784  1.00  2.82           C  
ATOM   2807  O   PHE A 166      25.723  -4.988   6.011  1.00  2.82           O  
ATOM   2808  CB  PHE A 166      23.711  -5.756   3.593  1.00  2.82           C  
ATOM   2809  CG  PHE A 166      23.580  -6.767   2.496  1.00  2.82           C  
ATOM   2810  CD1 PHE A 166      23.016  -6.398   1.286  1.00  2.82           C  
ATOM   2811  CD2 PHE A 166      24.023  -8.060   2.650  1.00  2.82           C  
ATOM   2812  CE1 PHE A 166      22.898  -7.286   0.250  1.00  2.82           C  
ATOM   2813  CE2 PHE A 166      23.909  -8.967   1.617  1.00  2.82           C  
ATOM   2814  CZ  PHE A 166      23.346  -8.579   0.411  1.00  2.82           C  
ATOM   2815  H   PHE A 166      21.947  -6.835   5.136  1.00  2.82           H  
ATOM   2816  HA  PHE A 166      24.799  -7.023   4.920  1.00  2.82           H  
ATOM   2817 1HB  PHE A 166      22.803  -5.154   3.616  1.00  2.82           H  
ATOM   2818 2HB  PHE A 166      24.522  -5.115   3.346  1.00  2.82           H  
ATOM   2819  HD1 PHE A 166      22.666  -5.398   1.165  1.00  2.82           H  
ATOM   2820  HD2 PHE A 166      24.468  -8.362   3.598  1.00  2.82           H  
ATOM   2821  HE1 PHE A 166      22.448  -6.971  -0.692  1.00  2.82           H  
ATOM   2822  HE2 PHE A 166      24.262  -9.986   1.749  1.00  2.82           H  
ATOM   2823  HZ  PHE A 166      23.256  -9.294  -0.406  1.00  2.82           H  
ATOM   2824  N   LEU A 167      23.643  -4.243   6.274  1.00  2.92           N  
ATOM   2825  CA  LEU A 167      24.154  -3.100   7.006  1.00  2.92           C  
ATOM   2826  C   LEU A 167      24.878  -3.553   8.258  1.00  2.92           C  
ATOM   2827  O   LEU A 167      25.980  -3.086   8.567  1.00  2.92           O  
ATOM   2828  CB  LEU A 167      23.020  -2.191   7.458  1.00  2.92           C  
ATOM   2829  CG  LEU A 167      22.256  -1.418   6.425  1.00  2.92           C  
ATOM   2830  CD1 LEU A 167      21.175  -0.769   7.137  1.00  2.92           C  
ATOM   2831  CD2 LEU A 167      23.101  -0.392   5.781  1.00  2.92           C  
ATOM   2832  H   LEU A 167      22.643  -4.361   6.102  1.00  2.92           H  
ATOM   2833  HA  LEU A 167      24.846  -2.550   6.370  1.00  2.92           H  
ATOM   2834 1HB  LEU A 167      22.288  -2.813   7.982  1.00  2.92           H  
ATOM   2835 2HB  LEU A 167      23.418  -1.472   8.174  1.00  2.92           H  
ATOM   2836  HG  LEU A 167      21.855  -2.086   5.665  1.00  2.92           H  
ATOM   2837 1HD1 LEU A 167      20.613  -0.176   6.496  1.00  2.92           H  
ATOM   2838 2HD1 LEU A 167      20.544  -1.517   7.613  1.00  2.92           H  
ATOM   2839 3HD1 LEU A 167      21.627  -0.140   7.880  1.00  2.92           H  
ATOM   2840 1HD2 LEU A 167      22.499   0.159   5.065  1.00  2.92           H  
ATOM   2841 2HD2 LEU A 167      23.471   0.288   6.545  1.00  2.92           H  
ATOM   2842 3HD2 LEU A 167      23.925  -0.863   5.281  1.00  2.92           H  
ATOM   2843  N   LYS A 168      24.300  -4.536   8.942  1.00  3.06           N  
ATOM   2844  CA  LYS A 168      24.897  -5.050  10.160  1.00  3.06           C  
ATOM   2845  C   LYS A 168      26.207  -5.787   9.911  1.00  3.06           C  
ATOM   2846  O   LYS A 168      27.087  -5.777  10.774  1.00  3.06           O  
ATOM   2847  CB  LYS A 168      23.876  -5.889  10.914  1.00  3.06           C  
ATOM   2848  CG  LYS A 168      22.790  -5.006  11.527  1.00  3.06           C  
ATOM   2849  CD  LYS A 168      21.733  -5.768  12.292  1.00  3.06           C  
ATOM   2850  CE  LYS A 168      20.769  -4.778  12.954  1.00  3.06           C  
ATOM   2851  NZ  LYS A 168      19.645  -5.448  13.656  1.00  3.06           N  
ATOM   2852  H   LYS A 168      23.400  -4.915   8.634  1.00  3.06           H  
ATOM   2853  HA  LYS A 168      25.124  -4.199  10.796  1.00  3.06           H  
ATOM   2854 1HB  LYS A 168      23.400  -6.594  10.223  1.00  3.06           H  
ATOM   2855 2HB  LYS A 168      24.363  -6.460  11.701  1.00  3.06           H  
ATOM   2856 1HG  LYS A 168      23.249  -4.272  12.188  1.00  3.06           H  
ATOM   2857 2HG  LYS A 168      22.291  -4.467  10.715  1.00  3.06           H  
ATOM   2858 1HD  LYS A 168      21.179  -6.414  11.610  1.00  3.06           H  
ATOM   2859 2HD  LYS A 168      22.196  -6.385  13.059  1.00  3.06           H  
ATOM   2860 1HE  LYS A 168      21.336  -4.187  13.677  1.00  3.06           H  
ATOM   2861 2HE  LYS A 168      20.359  -4.111  12.197  1.00  3.06           H  
ATOM   2862 1HZ  LYS A 168      19.049  -4.757  14.076  1.00  3.06           H  
ATOM   2863 2HZ  LYS A 168      19.084  -5.987  12.983  1.00  3.06           H  
ATOM   2864 3HZ  LYS A 168      19.993  -6.064  14.365  1.00  3.06           H  
ATOM   2865  N   SER A 169      26.344  -6.416   8.742  1.00  3.25           N  
ATOM   2866  CA  SER A 169      27.554  -7.142   8.392  1.00  3.25           C  
ATOM   2867  C   SER A 169      28.658  -6.250   7.792  1.00  3.25           C  
ATOM   2868  O   SER A 169      29.846  -6.495   8.010  1.00  3.25           O  
ATOM   2869  CB  SER A 169      27.207  -8.201   7.368  1.00  3.25           C  
ATOM   2870  OG  SER A 169      26.299  -9.130   7.892  1.00  3.25           O  
ATOM   2871  H   SER A 169      25.564  -6.433   8.086  1.00  3.25           H  
ATOM   2872  HA  SER A 169      27.940  -7.617   9.293  1.00  3.25           H  
ATOM   2873 1HB  SER A 169      26.773  -7.725   6.487  1.00  3.25           H  
ATOM   2874 2HB  SER A 169      28.115  -8.709   7.054  1.00  3.25           H  
ATOM   2875  HG  SER A 169      25.438  -8.649   7.938  1.00  3.25           H  
ATOM   2876  N   PHE A 170      28.262  -5.240   7.007  1.00  3.50           N  
ATOM   2877  CA  PHE A 170      29.194  -4.381   6.266  1.00  3.50           C  
ATOM   2878  C   PHE A 170      29.668  -3.168   7.069  1.00  3.50           C  
ATOM   2879  O   PHE A 170      30.835  -2.784   7.000  1.00  3.50           O  
ATOM   2880  CB  PHE A 170      28.527  -3.820   5.002  1.00  3.50           C  
ATOM   2881  CG  PHE A 170      28.078  -4.824   3.940  1.00  3.50           C  
ATOM   2882  CD1 PHE A 170      28.108  -6.194   4.145  1.00  3.50           C  
ATOM   2883  CD2 PHE A 170      27.600  -4.365   2.734  1.00  3.50           C  
ATOM   2884  CE1 PHE A 170      27.658  -7.070   3.170  1.00  3.50           C  
ATOM   2885  CE2 PHE A 170      27.150  -5.238   1.760  1.00  3.50           C  
ATOM   2886  CZ  PHE A 170      27.177  -6.587   1.980  1.00  3.50           C  
ATOM   2887  H   PHE A 170      27.270  -5.091   6.873  1.00  3.50           H  
ATOM   2888  HA  PHE A 170      30.063  -4.977   5.989  1.00  3.50           H  
ATOM   2889 1HB  PHE A 170      27.649  -3.243   5.299  1.00  3.50           H  
ATOM   2890 2HB  PHE A 170      29.216  -3.132   4.531  1.00  3.50           H  
ATOM   2891  HD1 PHE A 170      28.481  -6.581   5.079  1.00  3.50           H  
ATOM   2892  HD2 PHE A 170      27.575  -3.287   2.560  1.00  3.50           H  
ATOM   2893  HE1 PHE A 170      27.681  -8.145   3.354  1.00  3.50           H  
ATOM   2894  HE2 PHE A 170      26.771  -4.850   0.818  1.00  3.50           H  
ATOM   2895  HZ  PHE A 170      26.817  -7.274   1.216  1.00  3.50           H  
ATOM   2896  N   ILE A 171      28.736  -2.534   7.780  1.00  3.78           N  
ATOM   2897  CA  ILE A 171      28.984  -1.316   8.544  1.00  3.78           C  
ATOM   2898  C   ILE A 171      29.118  -1.669  10.027  1.00  3.78           C  
ATOM   2899  O   ILE A 171      30.131  -1.386  10.687  1.00  3.78           O  
ATOM   2900  CB  ILE A 171      27.796  -0.346   8.287  1.00  3.78           C  
ATOM   2901  CG1 ILE A 171      27.782   0.010   6.801  1.00  3.78           C  
ATOM   2902  CG2 ILE A 171      27.823   0.876   9.169  1.00  3.78           C  
ATOM   2903  CD1 ILE A 171      26.578   0.755   6.347  1.00  3.78           C  
ATOM   2904  H   ILE A 171      27.790  -2.904   7.814  1.00  3.78           H  
ATOM   2905  HA  ILE A 171      29.911  -0.864   8.206  1.00  3.78           H  
ATOM   2906  HB  ILE A 171      26.880  -0.872   8.493  1.00  3.78           H  
ATOM   2907 1HG1 ILE A 171      28.659   0.604   6.579  1.00  3.78           H  
ATOM   2908 2HG1 ILE A 171      27.831  -0.912   6.236  1.00  3.78           H  
ATOM   2909 1HG2 ILE A 171      26.947   1.489   8.964  1.00  3.78           H  
ATOM   2910 2HG2 ILE A 171      27.807   0.546  10.195  1.00  3.78           H  
ATOM   2911 3HG2 ILE A 171      28.692   1.460   8.996  1.00  3.78           H  
ATOM   2912 1HD1 ILE A 171      26.640   0.956   5.274  1.00  3.78           H  
ATOM   2913 2HD1 ILE A 171      25.722   0.146   6.553  1.00  3.78           H  
ATOM   2914 3HD1 ILE A 171      26.500   1.696   6.886  1.00  3.78           H  
ATOM   2915  N   SER A 172      28.093  -2.350  10.517  1.00  4.09           N  
ATOM   2916  CA  SER A 172      28.009  -2.797  11.887  1.00  4.09           C  
ATOM   2917  C   SER A 172      28.167  -1.658  12.891  1.00  4.09           C  
ATOM   2918  O   SER A 172      28.168  -0.469  12.552  1.00  4.09           O  
ATOM   2919  CB  SER A 172      29.065  -3.863  12.153  1.00  4.09           C  
ATOM   2920  OG  SER A 172      28.795  -4.525  13.356  1.00  4.09           O  
ATOM   2921  H   SER A 172      27.322  -2.579   9.891  1.00  4.09           H  
ATOM   2922  HA  SER A 172      27.026  -3.248  12.033  1.00  4.09           H  
ATOM   2923 1HB  SER A 172      29.106  -4.575  11.334  1.00  4.09           H  
ATOM   2924 2HB  SER A 172      30.042  -3.396  12.213  1.00  4.09           H  
ATOM   2925  HG  SER A 172      28.132  -5.198  13.129  1.00  4.09           H  
ATOM   2926  N   GLU A 173      28.304  -2.047  14.147  1.00  4.37           N  
ATOM   2927  CA  GLU A 173      28.403  -1.105  15.236  1.00  4.37           C  
ATOM   2928  C   GLU A 173      29.655  -0.232  15.194  1.00  4.37           C  
ATOM   2929  O   GLU A 173      29.506   0.986  15.271  1.00  4.37           O  
ATOM   2930  CB  GLU A 173      28.286  -1.821  16.584  1.00  4.37           C  
ATOM   2931  CG  GLU A 173      26.892  -2.346  16.893  1.00  4.37           C  
ATOM   2932  CD  GLU A 173      26.823  -3.114  18.195  1.00  4.37           C  
ATOM   2933  OE1 GLU A 173      27.847  -3.307  18.809  1.00  4.37           O  
ATOM   2934  OE2 GLU A 173      25.743  -3.503  18.574  1.00  4.37           O  
ATOM   2935  H   GLU A 173      28.335  -3.043  14.315  1.00  4.37           H  
ATOM   2936  HA  GLU A 173      27.547  -0.434  15.162  1.00  4.37           H  
ATOM   2937 1HB  GLU A 173      28.938  -2.681  16.614  1.00  4.37           H  
ATOM   2938 2HB  GLU A 173      28.585  -1.147  17.387  1.00  4.37           H  
ATOM   2939 1HG  GLU A 173      26.201  -1.505  16.940  1.00  4.37           H  
ATOM   2940 2HG  GLU A 173      26.578  -2.995  16.078  1.00  4.37           H  
ATOM   2941  N   PRO A 174      30.903  -0.758  15.115  1.00  4.59           N  
ATOM   2942  CA  PRO A 174      32.079   0.078  15.111  1.00  4.59           C  
ATOM   2943  C   PRO A 174      32.152   1.036  13.931  1.00  4.59           C  
ATOM   2944  O   PRO A 174      32.734   2.109  14.076  1.00  4.59           O  
ATOM   2945  CB  PRO A 174      33.229  -0.941  15.078  1.00  4.59           C  
ATOM   2946  CG  PRO A 174      32.616  -2.216  14.560  1.00  4.59           C  
ATOM   2947  CD  PRO A 174      31.205  -2.209  15.084  1.00  4.59           C  
ATOM   2948  HA  PRO A 174      32.110   0.634  16.052  1.00  4.59           H  
ATOM   2949 1HB  PRO A 174      34.033  -0.566  14.428  1.00  4.59           H  
ATOM   2950 2HB  PRO A 174      33.660  -1.049  16.085  1.00  4.59           H  
ATOM   2951 1HG  PRO A 174      32.653  -2.231  13.461  1.00  4.59           H  
ATOM   2952 2HG  PRO A 174      33.195  -3.086  14.909  1.00  4.59           H  
ATOM   2953 1HD  PRO A 174      30.625  -2.768  14.393  1.00  4.59           H  
ATOM   2954 2HD  PRO A 174      31.174  -2.631  16.095  1.00  4.59           H  
ATOM   2955  N   LEU A 175      31.528   0.755  12.779  1.00  4.72           N  
ATOM   2956  CA  LEU A 175      31.651   1.787  11.770  1.00  4.72           C  
ATOM   2957  C   LEU A 175      30.719   2.927  12.137  1.00  4.72           C  
ATOM   2958  O   LEU A 175      31.090   4.096  12.017  1.00  4.72           O  
ATOM   2959  CB  LEU A 175      31.429   1.288  10.362  1.00  4.72           C  
ATOM   2960  CG  LEU A 175      31.665   2.349   9.292  1.00  4.72           C  
ATOM   2961  CD1 LEU A 175      33.094   2.877   9.448  1.00  4.72           C  
ATOM   2962  CD2 LEU A 175      31.480   1.745   7.894  1.00  4.72           C  
ATOM   2963  H   LEU A 175      31.021  -0.107  12.558  1.00  4.72           H  
ATOM   2964  HA  LEU A 175      32.669   2.171  11.795  1.00  4.72           H  
ATOM   2965 1HB  LEU A 175      32.070   0.430  10.170  1.00  4.72           H  
ATOM   2966 2HB  LEU A 175      30.415   0.982  10.296  1.00  4.72           H  
ATOM   2967  HG  LEU A 175      30.965   3.178   9.431  1.00  4.72           H  
ATOM   2968 1HD1 LEU A 175      33.274   3.642   8.711  1.00  4.72           H  
ATOM   2969 2HD1 LEU A 175      33.214   3.304  10.441  1.00  4.72           H  
ATOM   2970 3HD1 LEU A 175      33.804   2.063   9.314  1.00  4.72           H  
ATOM   2971 1HD2 LEU A 175      31.658   2.507   7.164  1.00  4.72           H  
ATOM   2972 2HD2 LEU A 175      32.185   0.926   7.748  1.00  4.72           H  
ATOM   2973 3HD2 LEU A 175      30.492   1.378   7.773  1.00  4.72           H  
ATOM   2974  N   VAL A 176      29.512   2.598  12.619  1.00  4.79           N  
ATOM   2975  CA  VAL A 176      28.598   3.658  13.017  1.00  4.79           C  
ATOM   2976  C   VAL A 176      29.203   4.472  14.152  1.00  4.79           C  
ATOM   2977  O   VAL A 176      29.122   5.703  14.146  1.00  4.79           O  
ATOM   2978  CB  VAL A 176      27.243   3.105  13.481  1.00  4.79           C  
ATOM   2979  CG1 VAL A 176      26.426   4.240  14.091  1.00  4.79           C  
ATOM   2980  CG2 VAL A 176      26.516   2.499  12.308  1.00  4.79           C  
ATOM   2981  H   VAL A 176      29.222   1.619  12.705  1.00  4.79           H  
ATOM   2982  HA  VAL A 176      28.429   4.310  12.163  1.00  4.79           H  
ATOM   2983  HB  VAL A 176      27.402   2.344  14.252  1.00  4.79           H  
ATOM   2984 1HG1 VAL A 176      25.469   3.858  14.435  1.00  4.79           H  
ATOM   2985 2HG1 VAL A 176      26.972   4.654  14.934  1.00  4.79           H  
ATOM   2986 3HG1 VAL A 176      26.259   5.019  13.348  1.00  4.79           H  
ATOM   2987 1HG2 VAL A 176      25.559   2.101  12.631  1.00  4.79           H  
ATOM   2988 2HG2 VAL A 176      26.358   3.257  11.540  1.00  4.79           H  
ATOM   2989 3HG2 VAL A 176      27.114   1.706  11.918  1.00  4.79           H  
ATOM   2990  N   ASN A 177      29.820   3.797  15.124  1.00  4.86           N  
ATOM   2991  CA  ASN A 177      30.422   4.493  16.250  1.00  4.86           C  
ATOM   2992  C   ASN A 177      31.527   5.444  15.780  1.00  4.86           C  
ATOM   2993  O   ASN A 177      31.631   6.578  16.272  1.00  4.86           O  
ATOM   2994  CB  ASN A 177      30.974   3.486  17.233  1.00  4.86           C  
ATOM   2995  CG  ASN A 177      29.890   2.742  17.978  1.00  4.86           C  
ATOM   2996  OD1 ASN A 177      28.736   3.186  18.054  1.00  4.86           O  
ATOM   2997  ND2 ASN A 177      30.243   1.607  18.530  1.00  4.86           N  
ATOM   2998  H   ASN A 177      29.851   2.779  15.086  1.00  4.86           H  
ATOM   2999  HA  ASN A 177      29.655   5.093  16.740  1.00  4.86           H  
ATOM   3000 1HB  ASN A 177      31.586   2.774  16.694  1.00  4.86           H  
ATOM   3001 2HB  ASN A 177      31.618   3.990  17.952  1.00  4.86           H  
ATOM   3002 1HD2 ASN A 177      29.570   1.066  19.035  1.00  4.86           H  
ATOM   3003 2HD2 ASN A 177      31.185   1.285  18.452  1.00  4.86           H  
ATOM   3004  N   LYS A 178      32.331   5.014  14.795  1.00  4.98           N  
ATOM   3005  CA  LYS A 178      33.371   5.883  14.259  1.00  4.98           C  
ATOM   3006  C   LYS A 178      32.753   7.068  13.537  1.00  4.98           C  
ATOM   3007  O   LYS A 178      33.205   8.201  13.696  1.00  4.98           O  
ATOM   3008  CB  LYS A 178      34.304   5.111  13.324  1.00  4.98           C  
ATOM   3009  CG  LYS A 178      35.238   4.137  14.031  1.00  4.98           C  
ATOM   3010  CD  LYS A 178      36.092   3.359  13.041  1.00  4.98           C  
ATOM   3011  CE  LYS A 178      37.013   2.383  13.762  1.00  4.98           C  
ATOM   3012  NZ  LYS A 178      37.845   1.592  12.810  1.00  4.98           N  
ATOM   3013  H   LYS A 178      32.242   4.064  14.428  1.00  4.98           H  
ATOM   3014  HA  LYS A 178      33.962   6.265  15.089  1.00  4.98           H  
ATOM   3015 1HB  LYS A 178      33.702   4.534  12.621  1.00  4.98           H  
ATOM   3016 2HB  LYS A 178      34.904   5.811  12.745  1.00  4.98           H  
ATOM   3017 1HG  LYS A 178      35.898   4.701  14.690  1.00  4.98           H  
ATOM   3018 2HG  LYS A 178      34.667   3.449  14.640  1.00  4.98           H  
ATOM   3019 1HD  LYS A 178      35.436   2.800  12.370  1.00  4.98           H  
ATOM   3020 2HD  LYS A 178      36.691   4.050  12.449  1.00  4.98           H  
ATOM   3021 1HE  LYS A 178      37.669   2.941  14.428  1.00  4.98           H  
ATOM   3022 2HE  LYS A 178      36.405   1.698  14.356  1.00  4.98           H  
ATOM   3023 1HZ  LYS A 178      38.439   0.958  13.327  1.00  4.98           H  
ATOM   3024 2HZ  LYS A 178      37.242   1.063  12.197  1.00  4.98           H  
ATOM   3025 3HZ  LYS A 178      38.418   2.217  12.263  1.00  4.98           H  
ATOM   3026  N   TRP A 179      31.668   6.835  12.803  1.00  5.22           N  
ATOM   3027  CA  TRP A 179      31.033   7.917  12.067  1.00  5.22           C  
ATOM   3028  C   TRP A 179      30.500   8.946  13.048  1.00  5.22           C  
ATOM   3029  O   TRP A 179      30.708  10.150  12.878  1.00  5.22           O  
ATOM   3030  CB  TRP A 179      29.889   7.415  11.203  1.00  5.22           C  
ATOM   3031  CG  TRP A 179      29.313   8.490  10.339  1.00  5.22           C  
ATOM   3032  CD1 TRP A 179      29.972   9.587   9.853  1.00  5.22           C  
ATOM   3033  CD2 TRP A 179      27.965   8.586   9.851  1.00  5.22           C  
ATOM   3034  NE1 TRP A 179      29.126  10.340   9.085  1.00  5.22           N  
ATOM   3035  CE2 TRP A 179      27.893   9.744   9.078  1.00  5.22           C  
ATOM   3036  CE3 TRP A 179      26.827   7.792  10.000  1.00  5.22           C  
ATOM   3037  CZ2 TRP A 179      26.742  10.127   8.467  1.00  5.22           C  
ATOM   3038  CZ3 TRP A 179      25.661   8.186   9.371  1.00  5.22           C  
ATOM   3039  CH2 TRP A 179      25.620   9.326   8.627  1.00  5.22           C  
ATOM   3040  H   TRP A 179      31.315   5.882  12.703  1.00  5.22           H  
ATOM   3041  HA  TRP A 179      31.773   8.391  11.426  1.00  5.22           H  
ATOM   3042 1HB  TRP A 179      30.239   6.599  10.563  1.00  5.22           H  
ATOM   3043 2HB  TRP A 179      29.097   7.017  11.838  1.00  5.22           H  
ATOM   3044  HD1 TRP A 179      31.020   9.819  10.039  1.00  5.22           H  
ATOM   3045  HE1 TRP A 179      29.369  11.194   8.603  1.00  5.22           H  
ATOM   3046  HE3 TRP A 179      26.864   6.881  10.598  1.00  5.22           H  
ATOM   3047  HZ2 TRP A 179      26.696  11.020   7.872  1.00  5.22           H  
ATOM   3048  HZ3 TRP A 179      24.774   7.560   9.487  1.00  5.22           H  
ATOM   3049  HH2 TRP A 179      24.686   9.612   8.146  1.00  5.22           H  
ATOM   3050  N   LEU A 180      29.798   8.480  14.079  1.00  5.60           N  
ATOM   3051  CA  LEU A 180      29.242   9.393  15.059  1.00  5.60           C  
ATOM   3052  C   LEU A 180      30.360  10.162  15.758  1.00  5.60           C  
ATOM   3053  O   LEU A 180      30.239  11.369  15.977  1.00  5.60           O  
ATOM   3054  CB  LEU A 180      28.404   8.614  16.081  1.00  5.60           C  
ATOM   3055  CG  LEU A 180      27.082   8.008  15.551  1.00  5.60           C  
ATOM   3056  CD1 LEU A 180      26.480   7.106  16.619  1.00  5.60           C  
ATOM   3057  CD2 LEU A 180      26.123   9.126  15.196  1.00  5.60           C  
ATOM   3058  H   LEU A 180      29.649   7.475  14.176  1.00  5.60           H  
ATOM   3059  HA  LEU A 180      28.600  10.103  14.545  1.00  5.60           H  
ATOM   3060 1HB  LEU A 180      29.012   7.787  16.456  1.00  5.60           H  
ATOM   3061 2HB  LEU A 180      28.165   9.271  16.920  1.00  5.60           H  
ATOM   3062  HG  LEU A 180      27.284   7.406  14.666  1.00  5.60           H  
ATOM   3063 1HD1 LEU A 180      25.549   6.669  16.252  1.00  5.60           H  
ATOM   3064 2HD1 LEU A 180      27.184   6.307  16.858  1.00  5.60           H  
ATOM   3065 3HD1 LEU A 180      26.281   7.692  17.515  1.00  5.60           H  
ATOM   3066 1HD2 LEU A 180      25.190   8.700  14.820  1.00  5.60           H  
ATOM   3067 2HD2 LEU A 180      25.915   9.727  16.084  1.00  5.60           H  
ATOM   3068 3HD2 LEU A 180      26.575   9.749  14.434  1.00  5.60           H  
ATOM   3069  N   SER A 181      31.481   9.490  16.053  1.00  6.13           N  
ATOM   3070  CA  SER A 181      32.597  10.151  16.715  1.00  6.13           C  
ATOM   3071  C   SER A 181      33.136  11.283  15.833  1.00  6.13           C  
ATOM   3072  O   SER A 181      33.408  12.385  16.319  1.00  6.13           O  
ATOM   3073  CB  SER A 181      33.696   9.143  16.998  1.00  6.13           C  
ATOM   3074  OG  SER A 181      33.258   8.157  17.905  1.00  6.13           O  
ATOM   3075  H   SER A 181      31.548   8.490  15.864  1.00  6.13           H  
ATOM   3076  HA  SER A 181      32.244  10.575  17.656  1.00  6.13           H  
ATOM   3077 1HB  SER A 181      34.007   8.674  16.071  1.00  6.13           H  
ATOM   3078 2HB  SER A 181      34.559   9.659  17.408  1.00  6.13           H  
ATOM   3079  HG  SER A 181      32.542   7.662  17.436  1.00  6.13           H  
ATOM   3080  N   ILE A 182      33.229  11.024  14.524  1.00  6.82           N  
ATOM   3081  CA  ILE A 182      33.693  12.017  13.558  1.00  6.82           C  
ATOM   3082  C   ILE A 182      32.751  13.209  13.500  1.00  6.82           C  
ATOM   3083  O   ILE A 182      33.198  14.357  13.464  1.00  6.82           O  
ATOM   3084  CB  ILE A 182      33.813  11.401  12.150  1.00  6.82           C  
ATOM   3085  CG1 ILE A 182      34.975  10.396  12.117  1.00  6.82           C  
ATOM   3086  CG2 ILE A 182      33.988  12.493  11.107  1.00  6.82           C  
ATOM   3087  CD1 ILE A 182      34.978   9.520  10.882  1.00  6.82           C  
ATOM   3088  H   ILE A 182      33.002  10.087  14.193  1.00  6.82           H  
ATOM   3089  HA  ILE A 182      34.671  12.369  13.865  1.00  6.82           H  
ATOM   3090  HB  ILE A 182      32.909  10.846  11.926  1.00  6.82           H  
ATOM   3091 1HG1 ILE A 182      35.913  10.945  12.150  1.00  6.82           H  
ATOM   3092 2HG1 ILE A 182      34.921   9.765  12.997  1.00  6.82           H  
ATOM   3093 1HG2 ILE A 182      34.054  12.041  10.120  1.00  6.82           H  
ATOM   3094 2HG2 ILE A 182      33.132  13.168  11.140  1.00  6.82           H  
ATOM   3095 3HG2 ILE A 182      34.899  13.052  11.315  1.00  6.82           H  
ATOM   3096 1HD1 ILE A 182      35.825   8.838  10.924  1.00  6.82           H  
ATOM   3097 2HD1 ILE A 182      34.052   8.947  10.846  1.00  6.82           H  
ATOM   3098 3HD1 ILE A 182      35.056  10.144   9.995  1.00  6.82           H  
ATOM   3099  N   LEU A 183      31.449  12.948  13.486  1.00  7.66           N  
ATOM   3100  CA  LEU A 183      30.478  14.027  13.434  1.00  7.66           C  
ATOM   3101  C   LEU A 183      30.559  14.912  14.688  1.00  7.66           C  
ATOM   3102  O   LEU A 183      30.490  16.147  14.595  1.00  7.66           O  
ATOM   3103  CB  LEU A 183      29.072  13.432  13.300  1.00  7.66           C  
ATOM   3104  CG  LEU A 183      28.785  12.726  11.963  1.00  7.66           C  
ATOM   3105  CD1 LEU A 183      27.434  12.046  12.037  1.00  7.66           C  
ATOM   3106  CD2 LEU A 183      28.836  13.726  10.852  1.00  7.66           C  
ATOM   3107  H   LEU A 183      31.134  11.977  13.494  1.00  7.66           H  
ATOM   3108  HA  LEU A 183      30.691  14.640  12.562  1.00  7.66           H  
ATOM   3109 1HB  LEU A 183      28.931  12.704  14.097  1.00  7.66           H  
ATOM   3110 2HB  LEU A 183      28.336  14.229  13.429  1.00  7.66           H  
ATOM   3111  HG  LEU A 183      29.534  11.967  11.784  1.00  7.66           H  
ATOM   3112 1HD1 LEU A 183      27.218  11.542  11.110  1.00  7.66           H  
ATOM   3113 2HD1 LEU A 183      27.437  11.326  12.842  1.00  7.66           H  
ATOM   3114 3HD1 LEU A 183      26.676  12.804  12.221  1.00  7.66           H  
ATOM   3115 1HD2 LEU A 183      28.641  13.222   9.910  1.00  7.66           H  
ATOM   3116 2HD2 LEU A 183      28.081  14.494  11.026  1.00  7.66           H  
ATOM   3117 3HD2 LEU A 183      29.824  14.184  10.824  1.00  7.66           H  
ATOM   3118  N   GLN A 184      30.759  14.279  15.852  1.00  8.60           N  
ATOM   3119  CA  GLN A 184      30.881  14.972  17.137  1.00  8.60           C  
ATOM   3120  C   GLN A 184      32.173  15.791  17.274  1.00  8.60           C  
ATOM   3121  O   GLN A 184      32.168  16.888  17.842  1.00  8.60           O  
ATOM   3122  CB  GLN A 184      30.822  13.942  18.270  1.00  8.60           C  
ATOM   3123  CG  GLN A 184      29.464  13.276  18.445  1.00  8.60           C  
ATOM   3124  CD  GLN A 184      29.518  12.114  19.424  1.00  8.60           C  
ATOM   3125  OE1 GLN A 184      30.601  11.648  19.804  1.00  8.60           O  
ATOM   3126  NE2 GLN A 184      28.352  11.633  19.832  1.00  8.60           N  
ATOM   3127  H   GLN A 184      30.793  13.259  15.851  1.00  8.60           H  
ATOM   3128  HA  GLN A 184      30.038  15.653  17.234  1.00  8.60           H  
ATOM   3129 1HB  GLN A 184      31.552  13.157  18.074  1.00  8.60           H  
ATOM   3130 2HB  GLN A 184      31.096  14.417  19.209  1.00  8.60           H  
ATOM   3131 1HG  GLN A 184      28.766  14.012  18.838  1.00  8.60           H  
ATOM   3132 2HG  GLN A 184      29.110  12.912  17.487  1.00  8.60           H  
ATOM   3133 1HE2 GLN A 184      28.317  10.861  20.477  1.00  8.60           H  
ATOM   3134 2HE2 GLN A 184      27.492  12.030  19.498  1.00  8.60           H  
ATOM   3135  N   LYS A 185      33.278  15.252  16.759  1.00  9.61           N  
ATOM   3136  CA  LYS A 185      34.598  15.861  16.869  1.00  9.61           C  
ATOM   3137  C   LYS A 185      34.669  17.284  16.279  1.00  9.61           C  
ATOM   3138  O   LYS A 185      34.206  17.505  15.152  1.00  9.61           O  
ATOM   3139  CB  LYS A 185      35.625  14.972  16.152  1.00  9.61           C  
ATOM   3140  CG  LYS A 185      37.071  15.446  16.238  1.00  9.61           C  
ATOM   3141  CD  LYS A 185      38.018  14.523  15.500  1.00  9.61           C  
ATOM   3142  CE  LYS A 185      39.451  15.010  15.646  1.00  9.61           C  
ATOM   3143  NZ  LYS A 185      39.673  16.298  14.916  1.00  9.61           N  
ATOM   3144  H   LYS A 185      33.210  14.336  16.313  1.00  9.61           H  
ATOM   3145  HA  LYS A 185      34.831  15.873  17.923  1.00  9.61           H  
ATOM   3146 1HB  LYS A 185      35.575  13.964  16.566  1.00  9.61           H  
ATOM   3147 2HB  LYS A 185      35.355  14.897  15.097  1.00  9.61           H  
ATOM   3148 1HG  LYS A 185      37.153  16.440  15.814  1.00  9.61           H  
ATOM   3149 2HG  LYS A 185      37.380  15.484  17.276  1.00  9.61           H  
ATOM   3150 1HD  LYS A 185      37.931  13.513  15.902  1.00  9.61           H  
ATOM   3151 2HD  LYS A 185      37.750  14.502  14.443  1.00  9.61           H  
ATOM   3152 1HE  LYS A 185      39.668  15.161  16.702  1.00  9.61           H  
ATOM   3153 2HE  LYS A 185      40.131  14.256  15.249  1.00  9.61           H  
ATOM   3154 1HZ  LYS A 185      40.629  16.596  15.035  1.00  9.61           H  
ATOM   3155 2HZ  LYS A 185      39.483  16.164  13.935  1.00  9.61           H  
ATOM   3156 3HZ  LYS A 185      39.042  17.022  15.285  1.00  9.61           H  
ATOM   3157  N   PRO A 186      35.250  18.276  16.999  1.00 10.60           N  
ATOM   3158  CA  PRO A 186      35.421  19.638  16.536  1.00 10.60           C  
ATOM   3159  C   PRO A 186      36.420  19.665  15.394  1.00 10.60           C  
ATOM   3160  O   PRO A 186      37.368  18.878  15.357  1.00 10.60           O  
ATOM   3161  CB  PRO A 186      35.929  20.380  17.785  1.00 10.60           C  
ATOM   3162  CG  PRO A 186      36.563  19.311  18.642  1.00 10.60           C  
ATOM   3163  CD  PRO A 186      35.746  18.050  18.378  1.00 10.60           C  
ATOM   3164  HA  PRO A 186      34.449  20.034  16.213  1.00 10.60           H  
ATOM   3165 1HB  PRO A 186      36.642  21.166  17.491  1.00 10.60           H  
ATOM   3166 2HB  PRO A 186      35.090  20.883  18.287  1.00 10.60           H  
ATOM   3167 1HG  PRO A 186      37.622  19.191  18.371  1.00 10.60           H  
ATOM   3168 2HG  PRO A 186      36.541  19.612  19.703  1.00 10.60           H  
ATOM   3169 1HD  PRO A 186      36.429  17.209  18.443  1.00 10.60           H  
ATOM   3170 2HD  PRO A 186      34.899  17.968  19.081  1.00 10.60           H  
ATOM   3171  N   ILE A 187      36.238  20.631  14.516  1.00 11.50           N  
ATOM   3172  CA  ILE A 187      37.077  20.835  13.346  1.00 11.50           C  
ATOM   3173  C   ILE A 187      38.030  22.016  13.493  1.00 11.50           C  
ATOM   3174  O   ILE A 187      38.839  22.314  12.620  1.00 11.50           O  
ATOM   3175  CB  ILE A 187      36.137  20.969  12.135  1.00 11.50           C  
ATOM   3176  CG1 ILE A 187      35.013  22.031  12.425  1.00 11.50           C  
ATOM   3177  CG2 ILE A 187      35.495  19.619  11.843  1.00 11.50           C  
ATOM   3178  CD1 ILE A 187      35.419  23.459  12.370  1.00 11.50           C  
ATOM   3179  H   ILE A 187      35.444  21.244  14.635  1.00 11.50           H  
ATOM   3180  HA  ILE A 187      37.678  19.939  13.201  1.00 11.50           H  
ATOM   3181  HB  ILE A 187      36.703  21.304  11.263  1.00 11.50           H  
ATOM   3182 1HG1 ILE A 187      34.216  21.893  11.693  1.00 11.50           H  
ATOM   3183 2HG1 ILE A 187      34.609  21.839  13.416  1.00 11.50           H  
ATOM   3184 1HG2 ILE A 187      34.833  19.711  10.983  1.00 11.50           H  
ATOM   3185 2HG2 ILE A 187      36.274  18.889  11.626  1.00 11.50           H  
ATOM   3186 3HG2 ILE A 187      34.923  19.291  12.710  1.00 11.50           H  
ATOM   3187 1HD1 ILE A 187      34.555  24.083  12.574  1.00 11.50           H  
ATOM   3188 2HD1 ILE A 187      36.186  23.682  13.083  1.00 11.50           H  
ATOM   3189 3HD1 ILE A 187      35.781  23.663  11.379  1.00 11.50           H  
ATOM   3190  N   ALA A 188      37.974  22.640  14.646  1.00 12.21           N  
ATOM   3191  CA  ALA A 188      38.757  23.827  14.958  1.00 12.21           C  
ATOM   3192  C   ALA A 188      40.200  23.495  15.295  1.00 12.21           C  
ATOM   3193  O   ALA A 188      40.571  23.452  16.477  1.00 12.21           O  
ATOM   3194  CB  ALA A 188      38.111  24.513  16.106  1.00 12.21           C  
ATOM   3195  H   ALA A 188      37.324  22.294  15.332  1.00 12.21           H  
ATOM   3196  HA  ALA A 188      38.759  24.487  14.086  1.00 12.21           H  
ATOM   3197 1HB  ALA A 188      38.667  25.400  16.333  1.00 12.21           H  
ATOM   3198 2HB  ALA A 188      37.092  24.765  15.839  1.00 12.21           H  
ATOM   3199 3HB  ALA A 188      38.115  23.838  16.951  1.00 12.21           H  
ATOM   3200  N   SER A 189      41.000  23.282  14.244  1.00 12.64           N  
ATOM   3201  CA  SER A 189      42.384  22.809  14.344  1.00 12.64           C  
ATOM   3202  C   SER A 189      43.265  23.547  15.328  1.00 12.64           C  
ATOM   3203  O   SER A 189      43.279  24.774  15.389  1.00 12.64           O  
ATOM   3204  CB  SER A 189      43.059  22.884  12.979  1.00 12.64           C  
ATOM   3205  OG  SER A 189      44.461  22.623  13.059  1.00 12.64           O  
ATOM   3206  H   SER A 189      40.579  23.407  13.308  1.00 12.64           H  
ATOM   3207  HA  SER A 189      42.345  21.764  14.651  1.00 12.64           H  
ATOM   3208 1HB  SER A 189      42.590  22.150  12.323  1.00 12.64           H  
ATOM   3209 2HB  SER A 189      42.893  23.868  12.530  1.00 12.64           H  
ATOM   3210  HG  SER A 189      44.902  23.487  12.823  1.00 12.64           H  
ATOM   3211  N   ASN A 190      44.071  22.756  16.048  1.00 12.81           N  
ATOM   3212  CA  ASN A 190      45.042  23.232  17.034  1.00 12.81           C  
ATOM   3213  C   ASN A 190      46.117  24.089  16.379  1.00 12.81           C  
ATOM   3214  O   ASN A 190      46.793  24.876  17.043  1.00 12.81           O  
ATOM   3215  CB  ASN A 190      45.666  22.063  17.768  1.00 12.81           C  
ATOM   3216  CG  ASN A 190      44.713  21.423  18.739  1.00 12.81           C  
ATOM   3217  OD1 ASN A 190      43.725  22.034  19.160  1.00 12.81           O  
ATOM   3218  ND2 ASN A 190      44.990  20.196  19.103  1.00 12.81           N  
ATOM   3219  H   ASN A 190      43.986  21.760  15.909  1.00 12.81           H  
ATOM   3220  HA  ASN A 190      44.531  23.852  17.757  1.00 12.81           H  
ATOM   3221 1HB  ASN A 190      46.002  21.312  17.049  1.00 12.81           H  
ATOM   3222 2HB  ASN A 190      46.544  22.407  18.314  1.00 12.81           H  
ATOM   3223 1HD2 ASN A 190      44.391  19.719  19.747  1.00 12.81           H  
ATOM   3224 2HD2 ASN A 190      45.798  19.737  18.739  1.00 12.81           H  
ATOM   3225  N   GLU A 191      46.311  23.878  15.083  1.00 12.77           N  
ATOM   3226  CA  GLU A 191      47.256  24.639  14.296  1.00 12.77           C  
ATOM   3227  C   GLU A 191      46.433  25.557  13.390  1.00 12.77           C  
ATOM   3228  O   GLU A 191      45.695  25.035  12.551  1.00 12.77           O  
ATOM   3229  CB  GLU A 191      48.140  23.723  13.451  1.00 12.77           C  
ATOM   3230  CG  GLU A 191      49.195  24.459  12.627  1.00 12.77           C  
ATOM   3231  CD  GLU A 191      50.075  23.525  11.823  1.00 12.77           C  
ATOM   3232  OE1 GLU A 191      49.907  22.336  11.948  1.00 12.77           O  
ATOM   3233  OE2 GLU A 191      50.919  23.999  11.095  1.00 12.77           O  
ATOM   3234  H   GLU A 191      45.709  23.216  14.601  1.00 12.77           H  
ATOM   3235  HA  GLU A 191      47.907  25.200  14.955  1.00 12.77           H  
ATOM   3236 1HB  GLU A 191      48.653  23.012  14.100  1.00 12.77           H  
ATOM   3237 2HB  GLU A 191      47.517  23.150  12.764  1.00 12.77           H  
ATOM   3238 1HG  GLU A 191      48.688  25.147  11.944  1.00 12.77           H  
ATOM   3239 2HG  GLU A 191      49.813  25.054  13.299  1.00 12.77           H  
ATOM   3240  N   PRO A 192      46.424  26.887  13.604  1.00 12.58           N  
ATOM   3241  CA  PRO A 192      45.675  27.851  12.811  1.00 12.58           C  
ATOM   3242  C   PRO A 192      46.137  27.759  11.367  1.00 12.58           C  
ATOM   3243  O   PRO A 192      47.326  27.539  11.123  1.00 12.58           O  
ATOM   3244  CB  PRO A 192      46.097  29.192  13.429  1.00 12.58           C  
ATOM   3245  CG  PRO A 192      46.489  28.848  14.851  1.00 12.58           C  
ATOM   3246  CD  PRO A 192      47.133  27.479  14.756  1.00 12.58           C  
ATOM   3247  HA  PRO A 192      44.602  27.663  12.905  1.00 12.58           H  
ATOM   3248 1HB  PRO A 192      46.914  29.634  12.845  1.00 12.58           H  
ATOM   3249 2HB  PRO A 192      45.249  29.897  13.378  1.00 12.58           H  
ATOM   3250 1HG  PRO A 192      47.170  29.611  15.259  1.00 12.58           H  
ATOM   3251 2HG  PRO A 192      45.597  28.837  15.499  1.00 12.58           H  
ATOM   3252 1HD  PRO A 192      48.214  27.544  14.564  1.00 12.58           H  
ATOM   3253 2HD  PRO A 192      46.892  26.959  15.691  1.00 12.58           H  
ATOM   3254  N   THR A 193      45.213  27.923  10.420  1.00 12.29           N  
ATOM   3255  CA  THR A 193      45.609  27.836   9.014  1.00 12.29           C  
ATOM   3256  C   THR A 193      45.163  29.063   8.213  1.00 12.29           C  
ATOM   3257  O   THR A 193      45.910  30.028   8.051  1.00 12.29           O  
ATOM   3258  CB  THR A 193      45.081  26.539   8.333  1.00 12.29           C  
ATOM   3259  OG1 THR A 193      43.667  26.473   8.439  1.00 12.29           O  
ATOM   3260  CG2 THR A 193      45.667  25.309   9.009  1.00 12.29           C  
ATOM   3261  H   THR A 193      44.250  28.127  10.693  1.00 12.29           H  
ATOM   3262  HA  THR A 193      46.699  27.804   8.967  1.00 12.29           H  
ATOM   3263  HB  THR A 193      45.367  26.542   7.281  1.00 12.29           H  
ATOM   3264  HG1 THR A 193      43.369  25.616   8.109  1.00 12.29           H  
ATOM   3265 1HG2 THR A 193      45.292  24.412   8.520  1.00 12.29           H  
ATOM   3266 2HG2 THR A 193      46.755  25.334   8.939  1.00 12.29           H  
ATOM   3267 3HG2 THR A 193      45.374  25.294  10.054  1.00 12.29           H  
ATOM   3268  N   LEU A 194      43.941  28.984   7.686  1.00 11.94           N  
ATOM   3269  CA  LEU A 194      43.402  29.978   6.774  1.00 11.94           C  
ATOM   3270  C   LEU A 194      42.125  30.687   7.248  1.00 11.94           C  
ATOM   3271  O   LEU A 194      41.022  30.190   7.010  1.00 11.94           O  
ATOM   3272  CB  LEU A 194      43.097  29.327   5.429  1.00 11.94           C  
ATOM   3273  CG  LEU A 194      44.253  28.671   4.726  1.00 11.94           C  
ATOM   3274  CD1 LEU A 194      43.732  27.960   3.492  1.00 11.94           C  
ATOM   3275  CD2 LEU A 194      45.271  29.727   4.367  1.00 11.94           C  
ATOM   3276  H   LEU A 194      43.408  28.158   7.908  1.00 11.94           H  
ATOM   3277  HA  LEU A 194      44.183  30.704   6.594  1.00 11.94           H  
ATOM   3278 1HB  LEU A 194      42.301  28.594   5.554  1.00 11.94           H  
ATOM   3279 2HB  LEU A 194      42.758  30.100   4.768  1.00 11.94           H  
ATOM   3280  HG  LEU A 194      44.711  27.930   5.373  1.00 11.94           H  
ATOM   3281 1HD1 LEU A 194      44.560  27.476   2.973  1.00 11.94           H  
ATOM   3282 2HD1 LEU A 194      43.000  27.208   3.787  1.00 11.94           H  
ATOM   3283 3HD1 LEU A 194      43.260  28.683   2.829  1.00 11.94           H  
ATOM   3284 1HD2 LEU A 194      46.114  29.264   3.855  1.00 11.94           H  
ATOM   3285 2HD2 LEU A 194      44.810  30.468   3.714  1.00 11.94           H  
ATOM   3286 3HD2 LEU A 194      45.625  30.217   5.278  1.00 11.94           H  
ATOM   3287  N   PRO A 195      42.205  31.851   7.907  1.00 11.54           N  
ATOM   3288  CA  PRO A 195      41.065  32.601   8.414  1.00 11.54           C  
ATOM   3289  C   PRO A 195      40.430  33.339   7.231  1.00 11.54           C  
ATOM   3290  O   PRO A 195      40.495  34.562   7.132  1.00 11.54           O  
ATOM   3291  CB  PRO A 195      41.725  33.548   9.422  1.00 11.54           C  
ATOM   3292  CG  PRO A 195      43.099  33.809   8.839  1.00 11.54           C  
ATOM   3293  CD  PRO A 195      43.510  32.488   8.176  1.00 11.54           C  
ATOM   3294  HA  PRO A 195      40.354  31.915   8.890  1.00 11.54           H  
ATOM   3295 1HB  PRO A 195      41.123  34.465   9.533  1.00 11.54           H  
ATOM   3296 2HB  PRO A 195      41.768  33.072  10.413  1.00 11.54           H  
ATOM   3297 1HG  PRO A 195      43.045  34.641   8.120  1.00 11.54           H  
ATOM   3298 2HG  PRO A 195      43.797  34.122   9.630  1.00 11.54           H  
ATOM   3299 1HD  PRO A 195      44.041  32.730   7.247  1.00 11.54           H  
ATOM   3300 2HD  PRO A 195      44.115  31.870   8.859  1.00 11.54           H  
ATOM   3301  N   LEU A 196      39.859  32.556   6.317  1.00 11.11           N  
ATOM   3302  CA  LEU A 196      39.364  33.025   5.022  1.00 11.11           C  
ATOM   3303  C   LEU A 196      38.209  34.021   5.061  1.00 11.11           C  
ATOM   3304  O   LEU A 196      38.124  34.891   4.193  1.00 11.11           O  
ATOM   3305  CB  LEU A 196      38.939  31.814   4.185  1.00 11.11           C  
ATOM   3306  CG  LEU A 196      40.090  30.887   3.770  1.00 11.11           C  
ATOM   3307  CD1 LEU A 196      39.545  29.670   3.071  1.00 11.11           C  
ATOM   3308  CD2 LEU A 196      41.077  31.638   2.894  1.00 11.11           C  
ATOM   3309  H   LEU A 196      39.837  31.557   6.514  1.00 11.11           H  
ATOM   3310  HA  LEU A 196      40.197  33.510   4.517  1.00 11.11           H  
ATOM   3311 1HB  LEU A 196      38.224  31.219   4.763  1.00 11.11           H  
ATOM   3312 2HB  LEU A 196      38.443  32.166   3.284  1.00 11.11           H  
ATOM   3313  HG  LEU A 196      40.580  30.548   4.648  1.00 11.11           H  
ATOM   3314 1HD1 LEU A 196      40.366  29.003   2.810  1.00 11.11           H  
ATOM   3315 2HD1 LEU A 196      38.849  29.149   3.741  1.00 11.11           H  
ATOM   3316 3HD1 LEU A 196      39.019  29.972   2.169  1.00 11.11           H  
ATOM   3317 1HD2 LEU A 196      41.898  30.975   2.618  1.00 11.11           H  
ATOM   3318 2HD2 LEU A 196      40.574  31.983   1.991  1.00 11.11           H  
ATOM   3319 3HD2 LEU A 196      41.471  32.495   3.440  1.00 11.11           H  
ATOM   3320  N   ARG A 197      37.295  33.899   6.021  1.00 10.64           N  
ATOM   3321  CA  ARG A 197      36.182  34.845   6.047  1.00 10.64           C  
ATOM   3322  C   ARG A 197      35.599  35.012   7.448  1.00 10.64           C  
ATOM   3323  O   ARG A 197      35.626  34.078   8.257  1.00 10.64           O  
ATOM   3324  CB  ARG A 197      35.092  34.401   5.079  1.00 10.64           C  
ATOM   3325  CG  ARG A 197      34.369  33.143   5.470  1.00 10.64           C  
ATOM   3326  CD  ARG A 197      33.401  32.690   4.413  1.00 10.64           C  
ATOM   3327  NE  ARG A 197      32.567  31.600   4.891  1.00 10.64           N  
ATOM   3328  CZ  ARG A 197      31.853  30.758   4.124  1.00 10.64           C  
ATOM   3329  NH1 ARG A 197      31.905  30.847   2.811  1.00 10.64           N  
ATOM   3330  NH2 ARG A 197      31.091  29.837   4.696  1.00 10.64           N  
ATOM   3331  H   ARG A 197      37.384  33.175   6.719  1.00 10.64           H  
ATOM   3332  HA  ARG A 197      36.554  35.815   5.717  1.00 10.64           H  
ATOM   3333 1HB  ARG A 197      34.348  35.189   4.986  1.00 10.64           H  
ATOM   3334 2HB  ARG A 197      35.521  34.239   4.089  1.00 10.64           H  
ATOM   3335 1HG  ARG A 197      35.092  32.342   5.633  1.00 10.64           H  
ATOM   3336 2HG  ARG A 197      33.831  33.330   6.390  1.00 10.64           H  
ATOM   3337 1HD  ARG A 197      32.752  33.519   4.136  1.00 10.64           H  
ATOM   3338 2HD  ARG A 197      33.949  32.342   3.539  1.00 10.64           H  
ATOM   3339  HE  ARG A 197      32.452  31.529   5.904  1.00 10.64           H  
ATOM   3340 1HH1 ARG A 197      32.486  31.550   2.378  1.00 10.64           H  
ATOM   3341 2HH1 ARG A 197      31.366  30.213   2.239  1.00 10.64           H  
ATOM   3342 1HH2 ARG A 197      31.054  29.760   5.711  1.00 10.64           H  
ATOM   3343 2HH2 ARG A 197      30.553  29.205   4.128  1.00 10.64           H  
ATOM   3344  N   PHE A 198      35.033  36.205   7.701  1.00 10.15           N  
ATOM   3345  CA  PHE A 198      34.382  36.553   8.971  1.00 10.15           C  
ATOM   3346  C   PHE A 198      32.854  36.653   8.914  1.00 10.15           C  
ATOM   3347  O   PHE A 198      32.177  36.143   9.802  1.00 10.15           O  
ATOM   3348  CB  PHE A 198      34.941  37.863   9.536  1.00 10.15           C  
ATOM   3349  CG  PHE A 198      34.319  38.273  10.870  1.00 10.15           C  
ATOM   3350  CD1 PHE A 198      34.564  37.559  12.040  1.00 10.15           C  
ATOM   3351  CD2 PHE A 198      33.484  39.378  10.943  1.00 10.15           C  
ATOM   3352  CE1 PHE A 198      33.983  37.938  13.245  1.00 10.15           C  
ATOM   3353  CE2 PHE A 198      32.908  39.759  12.145  1.00 10.15           C  
ATOM   3354  CZ  PHE A 198      33.158  39.035  13.296  1.00 10.15           C  
ATOM   3355  H   PHE A 198      35.075  36.908   6.976  1.00 10.15           H  
ATOM   3356  HA  PHE A 198      34.624  35.770   9.684  1.00 10.15           H  
ATOM   3357 1HB  PHE A 198      36.017  37.767   9.681  1.00 10.15           H  
ATOM   3358 2HB  PHE A 198      34.776  38.669   8.823  1.00 10.15           H  
ATOM   3359  HD1 PHE A 198      35.215  36.699  12.001  1.00 10.15           H  
ATOM   3360  HD2 PHE A 198      33.283  39.949  10.035  1.00 10.15           H  
ATOM   3361  HE1 PHE A 198      34.176  37.370  14.148  1.00 10.15           H  
ATOM   3362  HE2 PHE A 198      32.254  40.631  12.182  1.00 10.15           H  
ATOM   3363  HZ  PHE A 198      32.700  39.334  14.242  1.00 10.15           H  
ATOM   3364  N   LYS A 199      32.292  37.323   7.894  1.00  9.69           N  
ATOM   3365  CA  LYS A 199      30.830  37.499   7.853  1.00  9.69           C  
ATOM   3366  C   LYS A 199      30.131  36.159   8.054  1.00  9.69           C  
ATOM   3367  O   LYS A 199      29.247  36.019   8.899  1.00  9.69           O  
ATOM   3368  CB  LYS A 199      30.402  38.117   6.520  1.00  9.69           C  
ATOM   3369  CG  LYS A 199      28.912  38.372   6.392  1.00  9.69           C  
ATOM   3370  CD  LYS A 199      28.573  39.001   5.047  1.00  9.69           C  
ATOM   3371  CE  LYS A 199      27.073  39.212   4.900  1.00  9.69           C  
ATOM   3372  NZ  LYS A 199      26.720  39.811   3.583  1.00  9.69           N  
ATOM   3373  H   LYS A 199      32.866  37.726   7.172  1.00  9.69           H  
ATOM   3374  HA  LYS A 199      30.532  38.160   8.667  1.00  9.69           H  
ATOM   3375 1HB  LYS A 199      30.915  39.068   6.381  1.00  9.69           H  
ATOM   3376 2HB  LYS A 199      30.695  37.464   5.699  1.00  9.69           H  
ATOM   3377 1HG  LYS A 199      28.376  37.425   6.488  1.00  9.69           H  
ATOM   3378 2HG  LYS A 199      28.586  39.037   7.189  1.00  9.69           H  
ATOM   3379 1HD  LYS A 199      29.078  39.963   4.954  1.00  9.69           H  
ATOM   3380 2HD  LYS A 199      28.920  38.350   4.246  1.00  9.69           H  
ATOM   3381 1HE  LYS A 199      26.568  38.255   5.000  1.00  9.69           H  
ATOM   3382 2HE  LYS A 199      26.729  39.876   5.692  1.00  9.69           H  
ATOM   3383 1HZ  LYS A 199      25.720  39.934   3.527  1.00  9.69           H  
ATOM   3384 2HZ  LYS A 199      27.176  40.706   3.486  1.00  9.69           H  
ATOM   3385 3HZ  LYS A 199      27.025  39.195   2.843  1.00  9.69           H  
ATOM   3386  N   TYR A 200      30.557  35.165   7.294  1.00  9.28           N  
ATOM   3387  CA  TYR A 200      30.089  33.808   7.478  1.00  9.28           C  
ATOM   3388  C   TYR A 200      31.268  33.070   8.090  1.00  9.28           C  
ATOM   3389  O   TYR A 200      31.924  32.255   7.437  1.00  9.28           O  
ATOM   3390  CB  TYR A 200      29.644  33.211   6.151  1.00  9.28           C  
ATOM   3391  CG  TYR A 200      28.501  33.954   5.512  1.00  9.28           C  
ATOM   3392  CD1 TYR A 200      28.752  34.846   4.484  1.00  9.28           C  
ATOM   3393  CD2 TYR A 200      27.205  33.750   5.953  1.00  9.28           C  
ATOM   3394  CE1 TYR A 200      27.707  35.528   3.894  1.00  9.28           C  
ATOM   3395  CE2 TYR A 200      26.159  34.433   5.367  1.00  9.28           C  
ATOM   3396  CZ  TYR A 200      26.404  35.320   4.341  1.00  9.28           C  
ATOM   3397  OH  TYR A 200      25.357  36.006   3.758  1.00  9.28           O  
ATOM   3398  H   TYR A 200      31.263  35.354   6.604  1.00  9.28           H  
ATOM   3399  HA  TYR A 200      29.265  33.788   8.191  1.00  9.28           H  
ATOM   3400 1HB  TYR A 200      30.471  33.239   5.460  1.00  9.28           H  
ATOM   3401 2HB  TYR A 200      29.351  32.176   6.286  1.00  9.28           H  
ATOM   3402  HD1 TYR A 200      29.775  35.006   4.142  1.00  9.28           H  
ATOM   3403  HD2 TYR A 200      27.012  33.050   6.765  1.00  9.28           H  
ATOM   3404  HE1 TYR A 200      27.905  36.227   3.083  1.00  9.28           H  
ATOM   3405  HE2 TYR A 200      25.138  34.271   5.717  1.00  9.28           H  
ATOM   3406  HH  TYR A 200      24.531  35.749   4.182  1.00  9.28           H  
ATOM   3407  N   LEU A 201      31.557  33.367   9.349  1.00  8.94           N  
ATOM   3408  CA  LEU A 201      32.806  32.896   9.918  1.00  8.94           C  
ATOM   3409  C   LEU A 201      32.995  31.408   9.811  1.00  8.94           C  
ATOM   3410  O   LEU A 201      32.173  30.606  10.258  1.00  8.94           O  
ATOM   3411  CB  LEU A 201      32.932  33.374  11.376  1.00  8.94           C  
ATOM   3412  CG  LEU A 201      34.189  32.963  12.142  1.00  8.94           C  
ATOM   3413  CD1 LEU A 201      35.412  33.511  11.526  1.00  8.94           C  
ATOM   3414  CD2 LEU A 201      34.072  33.528  13.539  1.00  8.94           C  
ATOM   3415  H   LEU A 201      30.970  34.014   9.862  1.00  8.94           H  
ATOM   3416  HA  LEU A 201      33.608  33.365   9.363  1.00  8.94           H  
ATOM   3417 1HB  LEU A 201      32.903  34.457  11.388  1.00  8.94           H  
ATOM   3418 2HB  LEU A 201      32.085  33.015  11.938  1.00  8.94           H  
ATOM   3419  HG  LEU A 201      34.272  31.881  12.159  1.00  8.94           H  
ATOM   3420 1HD1 LEU A 201      36.257  33.204  12.125  1.00  8.94           H  
ATOM   3421 2HD1 LEU A 201      35.524  33.125  10.523  1.00  8.94           H  
ATOM   3422 3HD1 LEU A 201      35.366  34.576  11.498  1.00  8.94           H  
ATOM   3423 1HD2 LEU A 201      34.953  33.251  14.123  1.00  8.94           H  
ATOM   3424 2HD2 LEU A 201      34.002  34.615  13.484  1.00  8.94           H  
ATOM   3425 3HD2 LEU A 201      33.183  33.135  14.000  1.00  8.94           H  
ATOM   3426  N   GLU A 202      34.115  31.078   9.182  1.00  8.68           N  
ATOM   3427  CA  GLU A 202      34.561  29.712   8.944  1.00  8.68           C  
ATOM   3428  C   GLU A 202      35.422  29.316  10.126  1.00  8.68           C  
ATOM   3429  O   GLU A 202      36.210  30.134  10.583  1.00  8.68           O  
ATOM   3430  CB  GLU A 202      35.301  29.639   7.599  1.00  8.68           C  
ATOM   3431  CG  GLU A 202      35.737  28.241   7.169  1.00  8.68           C  
ATOM   3432  CD  GLU A 202      36.331  28.200   5.768  1.00  8.68           C  
ATOM   3433  OE1 GLU A 202      36.347  29.218   5.121  1.00  8.68           O  
ATOM   3434  OE2 GLU A 202      36.756  27.148   5.353  1.00  8.68           O  
ATOM   3435  H   GLU A 202      34.689  31.858   8.850  1.00  8.68           H  
ATOM   3436  HA  GLU A 202      33.695  29.046   8.911  1.00  8.68           H  
ATOM   3437 1HB  GLU A 202      34.653  30.038   6.816  1.00  8.68           H  
ATOM   3438 2HB  GLU A 202      36.188  30.274   7.638  1.00  8.68           H  
ATOM   3439 1HG  GLU A 202      36.478  27.869   7.880  1.00  8.68           H  
ATOM   3440 2HG  GLU A 202      34.871  27.576   7.219  1.00  8.68           H  
ATOM   3441  N   PHE A 203      35.262  28.103  10.649  1.00  8.48           N  
ATOM   3442  CA  PHE A 203      36.032  27.719  11.839  1.00  8.48           C  
ATOM   3443  C   PHE A 203      37.151  26.695  11.702  1.00  8.48           C  
ATOM   3444  O   PHE A 203      38.027  26.667  12.562  1.00  8.48           O  
ATOM   3445  CB  PHE A 203      35.098  27.238  12.921  1.00  8.48           C  
ATOM   3446  CG  PHE A 203      34.207  28.291  13.384  1.00  8.48           C  
ATOM   3447  CD1 PHE A 203      32.882  28.224  13.135  1.00  8.48           C  
ATOM   3448  CD2 PHE A 203      34.696  29.360  14.064  1.00  8.48           C  
ATOM   3449  CE1 PHE A 203      32.035  29.213  13.573  1.00  8.48           C  
ATOM   3450  CE2 PHE A 203      33.868  30.330  14.505  1.00  8.48           C  
ATOM   3451  CZ  PHE A 203      32.535  30.250  14.253  1.00  8.48           C  
ATOM   3452  H   PHE A 203      34.591  27.455  10.218  1.00  8.48           H  
ATOM   3453  HA  PHE A 203      36.490  28.628  12.222  1.00  8.48           H  
ATOM   3454 1HB  PHE A 203      34.491  26.424  12.533  1.00  8.48           H  
ATOM   3455 2HB  PHE A 203      35.669  26.860  13.768  1.00  8.48           H  
ATOM   3456  HD1 PHE A 203      32.515  27.370  12.576  1.00  8.48           H  
ATOM   3457  HD2 PHE A 203      35.764  29.425  14.251  1.00  8.48           H  
ATOM   3458  HE1 PHE A 203      30.969  29.170  13.378  1.00  8.48           H  
ATOM   3459  HE2 PHE A 203      34.271  31.171  15.058  1.00  8.48           H  
ATOM   3460  HZ  PHE A 203      31.882  31.012  14.587  1.00  8.48           H  
ATOM   3461  N   GLU A 204      37.205  25.904  10.639  1.00  8.33           N  
ATOM   3462  CA  GLU A 204      38.263  24.883  10.562  1.00  8.33           C  
ATOM   3463  C   GLU A 204      39.671  25.453  10.749  1.00  8.33           C  
ATOM   3464  O   GLU A 204      40.538  24.811  11.350  1.00  8.33           O  
ATOM   3465  CB  GLU A 204      38.218  24.117   9.232  1.00  8.33           C  
ATOM   3466  CG  GLU A 204      39.263  22.978   9.143  1.00  8.33           C  
ATOM   3467  CD  GLU A 204      39.205  22.144   7.862  1.00  8.33           C  
ATOM   3468  OE1 GLU A 204      38.383  22.409   7.022  1.00  8.33           O  
ATOM   3469  OE2 GLU A 204      40.002  21.240   7.736  1.00  8.33           O  
ATOM   3470  H   GLU A 204      36.445  25.907   9.951  1.00  8.33           H  
ATOM   3471  HA  GLU A 204      38.094  24.174  11.360  1.00  8.33           H  
ATOM   3472 1HB  GLU A 204      37.228  23.679   9.103  1.00  8.33           H  
ATOM   3473 2HB  GLU A 204      38.384  24.806   8.405  1.00  8.33           H  
ATOM   3474 1HG  GLU A 204      40.257  23.416   9.235  1.00  8.33           H  
ATOM   3475 2HG  GLU A 204      39.113  22.320   9.998  1.00  8.33           H  
ATOM   3476  N   GLY A 205      39.905  26.661  10.226  1.00  8.23           N  
ATOM   3477  CA  GLY A 205      41.216  27.304  10.286  1.00  8.23           C  
ATOM   3478  C   GLY A 205      41.505  28.073  11.583  1.00  8.23           C  
ATOM   3479  O   GLY A 205      42.573  28.682  11.712  1.00  8.23           O  
ATOM   3480  H   GLY A 205      39.141  27.135   9.764  1.00  8.23           H  
ATOM   3481 1HA  GLY A 205      41.971  26.532  10.169  1.00  8.23           H  
ATOM   3482 2HA  GLY A 205      41.320  27.977   9.435  1.00  8.23           H  
ATOM   3483  N   TYR A 206      40.576  28.045  12.542  1.00  8.18           N  
ATOM   3484  CA  TYR A 206      40.736  28.743  13.818  1.00  8.18           C  
ATOM   3485  C   TYR A 206      40.877  27.740  14.954  1.00  8.18           C  
ATOM   3486  O   TYR A 206      40.255  26.686  14.928  1.00  8.18           O  
ATOM   3487  CB  TYR A 206      39.526  29.626  14.094  1.00  8.18           C  
ATOM   3488  CG  TYR A 206      39.371  30.814  13.211  1.00  8.18           C  
ATOM   3489  CD1 TYR A 206      38.801  30.700  11.966  1.00  8.18           C  
ATOM   3490  CD2 TYR A 206      39.765  32.042  13.676  1.00  8.18           C  
ATOM   3491  CE1 TYR A 206      38.629  31.826  11.185  1.00  8.18           C  
ATOM   3492  CE2 TYR A 206      39.597  33.157  12.909  1.00  8.18           C  
ATOM   3493  CZ  TYR A 206      39.028  33.063  11.668  1.00  8.18           C  
ATOM   3494  OH  TYR A 206      38.843  34.194  10.903  1.00  8.18           O  
ATOM   3495  H   TYR A 206      39.719  27.514  12.396  1.00  8.18           H  
ATOM   3496  HA  TYR A 206      41.641  29.348  13.786  1.00  8.18           H  
ATOM   3497 1HB  TYR A 206      38.618  29.022  14.011  1.00  8.18           H  
ATOM   3498 2HB  TYR A 206      39.593  29.988  15.115  1.00  8.18           H  
ATOM   3499  HD1 TYR A 206      38.484  29.726  11.597  1.00  8.18           H  
ATOM   3500  HD2 TYR A 206      40.210  32.135  14.667  1.00  8.18           H  
ATOM   3501  HE1 TYR A 206      38.170  31.739  10.197  1.00  8.18           H  
ATOM   3502  HE2 TYR A 206      39.913  34.108  13.300  1.00  8.18           H  
ATOM   3503  HH  TYR A 206      38.346  33.964  10.110  1.00  8.18           H  
ATOM   3504  N   THR A 207      41.633  28.081  15.994  1.00  8.17           N  
ATOM   3505  CA  THR A 207      41.756  27.139  17.101  1.00  8.17           C  
ATOM   3506  C   THR A 207      40.729  27.373  18.192  1.00  8.17           C  
ATOM   3507  O   THR A 207      40.660  28.463  18.772  1.00  8.17           O  
ATOM   3508  CB  THR A 207      43.146  27.207  17.740  1.00  8.17           C  
ATOM   3509  OG1 THR A 207      44.130  26.890  16.765  1.00  8.17           O  
ATOM   3510  CG2 THR A 207      43.208  26.200  18.876  1.00  8.17           C  
ATOM   3511  H   THR A 207      42.134  28.956  16.002  1.00  8.17           H  
ATOM   3512  HA  THR A 207      41.606  26.129  16.717  1.00  8.17           H  
ATOM   3513  HB  THR A 207      43.339  28.202  18.126  1.00  8.17           H  
ATOM   3514  HG1 THR A 207      43.875  26.057  16.315  1.00  8.17           H  
ATOM   3515 1HG2 THR A 207      44.198  26.220  19.330  1.00  8.17           H  
ATOM   3516 2HG2 THR A 207      42.464  26.441  19.628  1.00  8.17           H  
ATOM   3517 3HG2 THR A 207      43.001  25.214  18.487  1.00  8.17           H  
ATOM   3518  N   LEU A 208      39.976  26.327  18.511  1.00  8.18           N  
ATOM   3519  CA  LEU A 208      38.966  26.417  19.563  1.00  8.18           C  
ATOM   3520  C   LEU A 208      39.554  26.466  20.959  1.00  8.18           C  
ATOM   3521  O   LEU A 208      40.351  25.600  21.325  1.00  8.18           O  
ATOM   3522  CB  LEU A 208      38.023  25.223  19.479  1.00  8.18           C  
ATOM   3523  CG  LEU A 208      37.005  25.119  20.554  1.00  8.18           C  
ATOM   3524  CD1 LEU A 208      36.132  26.254  20.469  1.00  8.18           C  
ATOM   3525  CD2 LEU A 208      36.216  23.839  20.373  1.00  8.18           C  
ATOM   3526  H   LEU A 208      40.102  25.452  17.986  1.00  8.18           H  
ATOM   3527  HA  LEU A 208      38.391  27.333  19.405  1.00  8.18           H  
ATOM   3528 1HB  LEU A 208      37.454  25.332  18.580  1.00  8.18           H  
ATOM   3529 2HB  LEU A 208      38.598  24.297  19.436  1.00  8.18           H  
ATOM   3530  HG  LEU A 208      37.486  25.125  21.533  1.00  8.18           H  
ATOM   3531 1HD1 LEU A 208      35.397  26.170  21.252  1.00  8.18           H  
ATOM   3532 2HD1 LEU A 208      36.693  27.168  20.591  1.00  8.18           H  
ATOM   3533 3HD1 LEU A 208      35.663  26.247  19.507  1.00  8.18           H  
ATOM   3534 1HD2 LEU A 208      35.458  23.768  21.153  1.00  8.18           H  
ATOM   3535 2HD2 LEU A 208      35.733  23.848  19.394  1.00  8.18           H  
ATOM   3536 3HD2 LEU A 208      36.888  22.983  20.438  1.00  8.18           H  
ATOM   3537  N   GLN A 209      39.161  27.468  21.746  1.00  8.23           N  
ATOM   3538  CA  GLN A 209      39.671  27.507  23.103  1.00  8.23           C  
ATOM   3539  C   GLN A 209      38.599  26.829  23.994  1.00  8.23           C  
ATOM   3540  O   GLN A 209      37.412  26.923  23.672  1.00  8.23           O  
ATOM   3541  CB  GLN A 209      39.942  28.940  23.558  1.00  8.23           C  
ATOM   3542  CG  GLN A 209      40.814  29.730  22.613  1.00  8.23           C  
ATOM   3543  CD  GLN A 209      42.205  29.196  22.464  1.00  8.23           C  
ATOM   3544  OE1 GLN A 209      42.950  29.093  23.445  1.00  8.23           O  
ATOM   3545  NE2 GLN A 209      42.585  28.861  21.236  1.00  8.23           N  
ATOM   3546  H   GLN A 209      38.522  28.179  21.385  1.00  8.23           H  
ATOM   3547  HA  GLN A 209      40.607  26.977  23.115  1.00  8.23           H  
ATOM   3548 1HB  GLN A 209      39.065  29.459  23.720  1.00  8.23           H  
ATOM   3549 2HB  GLN A 209      40.459  28.913  24.514  1.00  8.23           H  
ATOM   3550 1HG  GLN A 209      40.341  29.720  21.624  1.00  8.23           H  
ATOM   3551 2HG  GLN A 209      40.879  30.755  22.978  1.00  8.23           H  
ATOM   3552 1HE2 GLN A 209      43.519  28.528  21.096  1.00  8.23           H  
ATOM   3553 2HE2 GLN A 209      41.932  28.952  20.443  1.00  8.23           H  
ATOM   3554  N   PRO A 210      38.981  26.140  25.089  1.00  8.29           N  
ATOM   3555  CA  PRO A 210      38.107  25.501  26.078  1.00  8.29           C  
ATOM   3556  C   PRO A 210      37.147  26.442  26.799  1.00  8.29           C  
ATOM   3557  O   PRO A 210      37.503  27.574  27.128  1.00  8.29           O  
ATOM   3558  CB  PRO A 210      39.110  24.946  27.098  1.00  8.29           C  
ATOM   3559  CG  PRO A 210      40.387  24.754  26.331  1.00  8.29           C  
ATOM   3560  CD  PRO A 210      40.424  25.874  25.328  1.00  8.29           C  
ATOM   3561  HA  PRO A 210      37.551  24.687  25.591  1.00  8.29           H  
ATOM   3562 1HB  PRO A 210      39.221  25.654  27.930  1.00  8.29           H  
ATOM   3563 2HB  PRO A 210      38.728  24.009  27.524  1.00  8.29           H  
ATOM   3564 1HG  PRO A 210      41.249  24.779  27.013  1.00  8.29           H  
ATOM   3565 2HG  PRO A 210      40.394  23.763  25.850  1.00  8.29           H  
ATOM   3566 1HD  PRO A 210      40.940  26.768  25.715  1.00  8.29           H  
ATOM   3567 2HD  PRO A 210      40.919  25.445  24.447  1.00  8.29           H  
ATOM   3568  N   THR A 211      35.964  25.928  27.129  1.00  8.30           N  
ATOM   3569  CA  THR A 211      34.980  26.703  27.870  1.00  8.30           C  
ATOM   3570  C   THR A 211      34.589  26.040  29.205  1.00  8.30           C  
ATOM   3571  O   THR A 211      34.683  24.820  29.329  1.00  8.30           O  
ATOM   3572  CB  THR A 211      33.715  26.926  27.008  1.00  8.30           C  
ATOM   3573  OG1 THR A 211      33.178  25.667  26.560  1.00  8.30           O  
ATOM   3574  CG2 THR A 211      33.995  27.804  25.872  1.00  8.30           C  
ATOM   3575  H   THR A 211      35.733  24.991  26.834  1.00  8.30           H  
ATOM   3576  HA  THR A 211      35.413  27.671  28.033  1.00  8.30           H  
ATOM   3577  HB  THR A 211      32.985  27.403  27.604  1.00  8.30           H  
ATOM   3578  HG1 THR A 211      32.540  25.825  25.799  1.00  8.30           H  
ATOM   3579 1HG2 THR A 211      33.094  27.984  25.305  1.00  8.30           H  
ATOM   3580 2HG2 THR A 211      34.355  28.740  26.261  1.00  8.30           H  
ATOM   3581 3HG2 THR A 211      34.746  27.348  25.222  1.00  8.30           H  
ATOM   3582  N   PRO A 212      34.178  26.826  30.226  1.00  8.17           N  
ATOM   3583  CA  PRO A 212      33.625  26.385  31.497  1.00  8.17           C  
ATOM   3584  C   PRO A 212      32.358  25.557  31.292  1.00  8.17           C  
ATOM   3585  O   PRO A 212      31.589  25.830  30.379  1.00  8.17           O  
ATOM   3586  CB  PRO A 212      33.287  27.719  32.190  1.00  8.17           C  
ATOM   3587  CG  PRO A 212      34.229  28.714  31.587  1.00  8.17           C  
ATOM   3588  CD  PRO A 212      34.420  28.286  30.169  1.00  8.17           C  
ATOM   3589  HA  PRO A 212      34.407  25.831  32.028  1.00  8.17           H  
ATOM   3590 1HB  PRO A 212      32.237  27.978  32.024  1.00  8.17           H  
ATOM   3591 2HB  PRO A 212      33.425  27.631  33.279  1.00  8.17           H  
ATOM   3592 1HG  PRO A 212      33.805  29.732  31.661  1.00  8.17           H  
ATOM   3593 2HG  PRO A 212      35.173  28.728  32.147  1.00  8.17           H  
ATOM   3594 1HD  PRO A 212      33.728  28.773  29.515  1.00  8.17           H  
ATOM   3595 2HD  PRO A 212      35.466  28.517  29.931  1.00  8.17           H  
ATOM   3596  N   PRO A 213      32.040  24.628  32.215  1.00  7.84           N  
ATOM   3597  CA  PRO A 213      30.854  23.779  32.196  1.00  7.84           C  
ATOM   3598  C   PRO A 213      29.584  24.616  32.301  1.00  7.84           C  
ATOM   3599  O   PRO A 213      28.514  24.229  31.828  1.00  7.84           O  
ATOM   3600  CB  PRO A 213      31.051  22.893  33.437  1.00  7.84           C  
ATOM   3601  CG  PRO A 213      31.974  23.680  34.340  1.00  7.84           C  
ATOM   3602  CD  PRO A 213      32.901  24.425  33.397  1.00  7.84           C  
ATOM   3603  HA  PRO A 213      30.855  23.179  31.278  1.00  7.84           H  
ATOM   3604 1HB  PRO A 213      30.074  22.689  33.902  1.00  7.84           H  
ATOM   3605 2HB  PRO A 213      31.470  21.918  33.140  1.00  7.84           H  
ATOM   3606 1HG  PRO A 213      31.383  24.357  34.980  1.00  7.84           H  
ATOM   3607 2HG  PRO A 213      32.512  22.998  35.017  1.00  7.84           H  
ATOM   3608 1HD  PRO A 213      33.181  25.368  33.872  1.00  7.84           H  
ATOM   3609 2HD  PRO A 213      33.775  23.807  33.140  1.00  7.84           H  
ATOM   3610  N   HIS A 214      29.730  25.832  32.812  1.00  7.30           N  
ATOM   3611  CA  HIS A 214      28.619  26.741  32.999  1.00  7.30           C  
ATOM   3612  C   HIS A 214      28.075  27.192  31.651  1.00  7.30           C  
ATOM   3613  O   HIS A 214      26.911  27.583  31.536  1.00  7.30           O  
ATOM   3614  CB  HIS A 214      29.102  27.948  33.792  1.00  7.30           C  
ATOM   3615  CG  HIS A 214      29.514  27.584  35.176  1.00  7.30           C  
ATOM   3616  ND1 HIS A 214      28.613  27.235  36.157  1.00  7.30           N  
ATOM   3617  CD2 HIS A 214      30.741  27.492  35.738  1.00  7.30           C  
ATOM   3618  CE1 HIS A 214      29.267  26.952  37.270  1.00  7.30           C  
ATOM   3619  NE2 HIS A 214      30.560  27.100  37.043  1.00  7.30           N  
ATOM   3620  H   HIS A 214      30.637  26.117  33.145  1.00  7.30           H  
ATOM   3621  HA  HIS A 214      27.818  26.247  33.548  1.00  7.30           H  
ATOM   3622 1HB  HIS A 214      29.953  28.404  33.281  1.00  7.30           H  
ATOM   3623 2HB  HIS A 214      28.310  28.693  33.848  1.00  7.30           H  
ATOM   3624  HD2 HIS A 214      31.695  27.691  35.248  1.00  7.30           H  
ATOM   3625  HE1 HIS A 214      28.817  26.646  38.214  1.00  7.30           H  
ATOM   3626  HE2 HIS A 214      31.298  26.950  37.716  1.00  7.30           H  
ATOM   3627  N   ILE A 215      28.942  27.157  30.644  1.00  6.62           N  
ATOM   3628  CA  ILE A 215      28.603  27.509  29.287  1.00  6.62           C  
ATOM   3629  C   ILE A 215      29.019  26.332  28.401  1.00  6.62           C  
ATOM   3630  O   ILE A 215      29.468  26.536  27.281  1.00  6.62           O  
ATOM   3631  CB  ILE A 215      29.257  28.822  28.795  1.00  6.62           C  
ATOM   3632  CG1 ILE A 215      30.748  28.773  28.886  1.00  6.62           C  
ATOM   3633  CG2 ILE A 215      28.745  29.997  29.608  1.00  6.62           C  
ATOM   3634  CD1 ILE A 215      31.413  29.940  28.122  1.00  6.62           C  
ATOM   3635  H   ILE A 215      29.884  26.806  30.800  1.00  6.62           H  
ATOM   3636  HA  ILE A 215      27.524  27.626  29.208  1.00  6.62           H  
ATOM   3637  HB  ILE A 215      28.995  28.977  27.753  1.00  6.62           H  
ATOM   3638 1HG1 ILE A 215      31.046  28.817  29.931  1.00  6.62           H  
ATOM   3639 2HG1 ILE A 215      31.074  27.825  28.487  1.00  6.62           H  
ATOM   3640 1HG2 ILE A 215      29.190  30.920  29.235  1.00  6.62           H  
ATOM   3641 2HG2 ILE A 215      27.661  30.054  29.518  1.00  6.62           H  
ATOM   3642 3HG2 ILE A 215      29.015  29.863  30.655  1.00  6.62           H  
ATOM   3643 1HD1 ILE A 215      32.478  29.893  28.184  1.00  6.62           H  
ATOM   3644 2HD1 ILE A 215      31.129  29.895  27.076  1.00  6.62           H  
ATOM   3645 3HD1 ILE A 215      31.079  30.884  28.548  1.00  6.62           H  
ATOM   3646  N   LYS A 216      28.872  25.098  28.911  1.00  5.93           N  
ATOM   3647  CA  LYS A 216      29.307  23.860  28.238  1.00  5.93           C  
ATOM   3648  C   LYS A 216      29.020  23.747  26.743  1.00  5.93           C  
ATOM   3649  O   LYS A 216      29.783  23.118  26.013  1.00  5.93           O  
ATOM   3650  CB  LYS A 216      28.667  22.643  28.903  1.00  5.93           C  
ATOM   3651  CG  LYS A 216      29.082  21.310  28.298  1.00  5.93           C  
ATOM   3652  CD  LYS A 216      28.466  20.142  29.057  1.00  5.93           C  
ATOM   3653  CE  LYS A 216      28.849  18.810  28.431  1.00  5.93           C  
ATOM   3654  NZ  LYS A 216      28.246  17.663  29.162  1.00  5.93           N  
ATOM   3655  H   LYS A 216      28.488  24.995  29.852  1.00  5.93           H  
ATOM   3656  HA  LYS A 216      30.390  23.794  28.366  1.00  5.93           H  
ATOM   3657 1HB  LYS A 216      28.921  22.617  29.952  1.00  5.93           H  
ATOM   3658 2HB  LYS A 216      27.584  22.719  28.831  1.00  5.93           H  
ATOM   3659 1HG  LYS A 216      28.746  21.272  27.257  1.00  5.93           H  
ATOM   3660 2HG  LYS A 216      30.166  21.222  28.316  1.00  5.93           H  
ATOM   3661 1HD  LYS A 216      28.808  20.158  30.092  1.00  5.93           H  
ATOM   3662 2HD  LYS A 216      27.380  20.241  29.050  1.00  5.93           H  
ATOM   3663 1HE  LYS A 216      28.507  18.791  27.396  1.00  5.93           H  
ATOM   3664 2HE  LYS A 216      29.934  18.708  28.447  1.00  5.93           H  
ATOM   3665 1HZ  LYS A 216      28.521  16.797  28.720  1.00  5.93           H  
ATOM   3666 2HZ  LYS A 216      28.566  17.669  30.120  1.00  5.93           H  
ATOM   3667 3HZ  LYS A 216      27.239  17.744  29.143  1.00  5.93           H  
ATOM   3668  N   ASN A 217      27.916  24.317  26.278  1.00  5.34           N  
ATOM   3669  CA  ASN A 217      27.530  24.187  24.877  1.00  5.34           C  
ATOM   3670  C   ASN A 217      28.072  25.340  24.028  1.00  5.34           C  
ATOM   3671  O   ASN A 217      27.651  25.540  22.881  1.00  5.34           O  
ATOM   3672  CB  ASN A 217      26.027  24.090  24.758  1.00  5.34           C  
ATOM   3673  CG  ASN A 217      25.498  22.788  25.309  1.00  5.34           C  
ATOM   3674  OD1 ASN A 217      26.120  21.731  25.150  1.00  5.34           O  
ATOM   3675  ND2 ASN A 217      24.361  22.845  25.954  1.00  5.34           N  
ATOM   3676  H   ASN A 217      27.335  24.844  26.911  1.00  5.34           H  
ATOM   3677  HA  ASN A 217      27.964  23.267  24.485  1.00  5.34           H  
ATOM   3678 1HB  ASN A 217      25.563  24.923  25.289  1.00  5.34           H  
ATOM   3679 2HB  ASN A 217      25.743  24.169  23.713  1.00  5.34           H  
ATOM   3680 1HD2 ASN A 217      23.962  22.011  26.340  1.00  5.34           H  
ATOM   3681 2HD2 ASN A 217      23.890  23.719  26.061  1.00  5.34           H  
ATOM   3682  N   ALA A 218      28.984  26.119  24.610  1.00  4.92           N  
ATOM   3683  CA  ALA A 218      29.615  27.225  23.917  1.00  4.92           C  
ATOM   3684  C   ALA A 218      31.054  26.925  23.506  1.00  4.92           C  
ATOM   3685  O   ALA A 218      31.802  26.196  24.179  1.00  4.92           O  
ATOM   3686  CB  ALA A 218      29.608  28.462  24.765  1.00  4.92           C  
ATOM   3687  H   ALA A 218      29.262  25.939  25.571  1.00  4.92           H  
ATOM   3688  HA  ALA A 218      29.044  27.408  23.019  1.00  4.92           H  
ATOM   3689 1HB  ALA A 218      30.051  29.257  24.195  1.00  4.92           H  
ATOM   3690 2HB  ALA A 218      28.586  28.722  25.036  1.00  4.92           H  
ATOM   3691 3HB  ALA A 218      30.191  28.281  25.655  1.00  4.92           H  
ATOM   3692  N   ALA A 219      31.447  27.581  22.414  1.00  4.70           N  
ATOM   3693  CA  ALA A 219      32.784  27.545  21.837  1.00  4.70           C  
ATOM   3694  C   ALA A 219      33.435  28.940  21.826  1.00  4.70           C  
ATOM   3695  O   ALA A 219      32.737  29.955  21.754  1.00  4.70           O  
ATOM   3696  CB  ALA A 219      32.670  26.997  20.431  1.00  4.70           C  
ATOM   3697  H   ALA A 219      30.735  28.118  21.925  1.00  4.70           H  
ATOM   3698  HA  ALA A 219      33.410  26.890  22.444  1.00  4.70           H  
ATOM   3699 1HB  ALA A 219      33.617  26.945  19.977  1.00  4.70           H  
ATOM   3700 2HB  ALA A 219      32.229  26.003  20.471  1.00  4.70           H  
ATOM   3701 3HB  ALA A 219      32.037  27.642  19.847  1.00  4.70           H  
ATOM   3702  N   ILE A 220      34.773  28.987  21.881  1.00  4.71           N  
ATOM   3703  CA  ILE A 220      35.522  30.253  21.828  1.00  4.71           C  
ATOM   3704  C   ILE A 220      36.414  30.406  20.614  1.00  4.71           C  
ATOM   3705  O   ILE A 220      37.313  29.584  20.395  1.00  4.71           O  
ATOM   3706  CB  ILE A 220      36.502  30.361  22.992  1.00  4.71           C  
ATOM   3707  CG1 ILE A 220      35.832  30.310  24.260  1.00  4.71           C  
ATOM   3708  CG2 ILE A 220      37.368  31.646  22.886  1.00  4.71           C  
ATOM   3709  CD1 ILE A 220      36.760  30.179  25.418  1.00  4.71           C  
ATOM   3710  H   ILE A 220      35.290  28.121  21.970  1.00  4.71           H  
ATOM   3711  HA  ILE A 220      34.813  31.077  21.839  1.00  4.71           H  
ATOM   3712  HB  ILE A 220      37.115  29.492  22.953  1.00  4.71           H  
ATOM   3713 1HG1 ILE A 220      35.315  31.163  24.397  1.00  4.71           H  
ATOM   3714 2HG1 ILE A 220      35.154  29.499  24.232  1.00  4.71           H  
ATOM   3715 1HG2 ILE A 220      38.074  31.676  23.710  1.00  4.71           H  
ATOM   3716 2HG2 ILE A 220      37.917  31.646  21.951  1.00  4.71           H  
ATOM   3717 3HG2 ILE A 220      36.742  32.530  22.928  1.00  4.71           H  
ATOM   3718 1HD1 ILE A 220      36.198  30.151  26.349  1.00  4.71           H  
ATOM   3719 2HD1 ILE A 220      37.329  29.260  25.313  1.00  4.71           H  
ATOM   3720 3HD1 ILE A 220      37.438  31.024  25.441  1.00  4.71           H  
ATOM   3721  N   TYR A 221      36.231  31.494  19.864  1.00  4.91           N  
ATOM   3722  CA  TYR A 221      37.123  31.741  18.733  1.00  4.91           C  
ATOM   3723  C   TYR A 221      37.630  33.186  18.694  1.00  4.91           C  
ATOM   3724  O   TYR A 221      36.909  34.129  19.047  1.00  4.91           O  
ATOM   3725  CB  TYR A 221      36.466  31.373  17.409  1.00  4.91           C  
ATOM   3726  CG  TYR A 221      36.087  29.902  17.266  1.00  4.91           C  
ATOM   3727  CD1 TYR A 221      34.859  29.440  17.677  1.00  4.91           C  
ATOM   3728  CD2 TYR A 221      36.976  29.030  16.707  1.00  4.91           C  
ATOM   3729  CE1 TYR A 221      34.512  28.137  17.506  1.00  4.91           C  
ATOM   3730  CE2 TYR A 221      36.642  27.729  16.535  1.00  4.91           C  
ATOM   3731  CZ  TYR A 221      35.400  27.269  16.928  1.00  4.91           C  
ATOM   3732  OH  TYR A 221      35.033  25.951  16.749  1.00  4.91           O  
ATOM   3733  H   TYR A 221      35.472  32.144  20.091  1.00  4.91           H  
ATOM   3734  HA  TYR A 221      38.004  31.107  18.846  1.00  4.91           H  
ATOM   3735 1HB  TYR A 221      35.579  31.963  17.268  1.00  4.91           H  
ATOM   3736 2HB  TYR A 221      37.144  31.625  16.591  1.00  4.91           H  
ATOM   3737  HD1 TYR A 221      34.175  30.102  18.117  1.00  4.91           H  
ATOM   3738  HD2 TYR A 221      37.937  29.377  16.390  1.00  4.91           H  
ATOM   3739  HE1 TYR A 221      33.536  27.794  17.818  1.00  4.91           H  
ATOM   3740  HE2 TYR A 221      37.353  27.082  16.077  1.00  4.91           H  
ATOM   3741  HH  TYR A 221      34.185  25.796  17.173  1.00  4.91           H  
ATOM   3742  N   GLU A 222      38.884  33.351  18.248  1.00  5.24           N  
ATOM   3743  CA  GLU A 222      39.505  34.675  18.132  1.00  5.24           C  
ATOM   3744  C   GLU A 222      39.708  35.089  16.678  1.00  5.24           C  
ATOM   3745  O   GLU A 222      40.348  34.385  15.896  1.00  5.24           O  
ATOM   3746  CB  GLU A 222      40.852  34.707  18.861  1.00  5.24           C  
ATOM   3747  CG  GLU A 222      41.523  36.091  18.859  1.00  5.24           C  
ATOM   3748  CD  GLU A 222      42.813  36.146  19.646  1.00  5.24           C  
ATOM   3749  OE1 GLU A 222      42.798  35.855  20.830  1.00  5.24           O  
ATOM   3750  OE2 GLU A 222      43.817  36.496  19.069  1.00  5.24           O  
ATOM   3751  H   GLU A 222      39.417  32.535  17.982  1.00  5.24           H  
ATOM   3752  HA  GLU A 222      38.848  35.407  18.594  1.00  5.24           H  
ATOM   3753 1HB  GLU A 222      40.733  34.372  19.887  1.00  5.24           H  
ATOM   3754 2HB  GLU A 222      41.537  34.014  18.376  1.00  5.24           H  
ATOM   3755 1HG  GLU A 222      41.728  36.377  17.826  1.00  5.24           H  
ATOM   3756 2HG  GLU A 222      40.817  36.823  19.265  1.00  5.24           H  
ATOM   3757  N   ASN A 223      39.146  36.234  16.328  1.00  5.56           N  
ATOM   3758  CA  ASN A 223      39.184  36.762  14.977  1.00  5.56           C  
ATOM   3759  C   ASN A 223      40.394  37.698  14.754  1.00  5.56           C  
ATOM   3760  O   ASN A 223      40.779  38.407  15.691  1.00  5.56           O  
ATOM   3761  CB  ASN A 223      37.832  37.364  14.708  1.00  5.56           C  
ATOM   3762  CG  ASN A 223      36.840  36.263  14.638  1.00  5.56           C  
ATOM   3763  OD1 ASN A 223      36.796  35.516  13.664  1.00  5.56           O  
ATOM   3764  ND2 ASN A 223      36.076  36.115  15.662  1.00  5.56           N  
ATOM   3765  H   ASN A 223      38.657  36.762  17.048  1.00  5.56           H  
ATOM   3766  HA  ASN A 223      39.279  35.907  14.330  1.00  5.56           H  
ATOM   3767 1HB  ASN A 223      37.560  38.053  15.515  1.00  5.56           H  
ATOM   3768 2HB  ASN A 223      37.809  37.906  13.783  1.00  5.56           H  
ATOM   3769 1HD2 ASN A 223      35.403  35.379  15.684  1.00  5.56           H  
ATOM   3770 2HD2 ASN A 223      36.172  36.735  16.440  1.00  5.56           H  
ATOM   3771  N   PRO A 224      40.917  37.836  13.499  1.00  5.74           N  
ATOM   3772  CA  PRO A 224      42.119  38.587  13.084  1.00  5.74           C  
ATOM   3773  C   PRO A 224      42.251  39.996  13.650  1.00  5.74           C  
ATOM   3774  O   PRO A 224      43.361  40.488  13.855  1.00  5.74           O  
ATOM   3775  CB  PRO A 224      41.959  38.643  11.560  1.00  5.74           C  
ATOM   3776  CG  PRO A 224      41.203  37.399  11.214  1.00  5.74           C  
ATOM   3777  CD  PRO A 224      40.212  37.222  12.328  1.00  5.74           C  
ATOM   3778  HA  PRO A 224      43.007  37.992  13.351  1.00  5.74           H  
ATOM   3779 1HB  PRO A 224      41.419  39.560  11.277  1.00  5.74           H  
ATOM   3780 2HB  PRO A 224      42.946  38.692  11.077  1.00  5.74           H  
ATOM   3781 1HG  PRO A 224      40.714  37.509  10.234  1.00  5.74           H  
ATOM   3782 2HG  PRO A 224      41.892  36.545  11.125  1.00  5.74           H  
ATOM   3783 1HD  PRO A 224      39.287  37.762  12.092  1.00  5.74           H  
ATOM   3784 2HD  PRO A 224      40.064  36.159  12.425  1.00  5.74           H  
ATOM   3785  N   GLN A 225      41.124  40.636  13.923  1.00  5.66           N  
ATOM   3786  CA  GLN A 225      41.075  41.982  14.479  1.00  5.66           C  
ATOM   3787  C   GLN A 225      41.367  41.990  15.993  1.00  5.66           C  
ATOM   3788  O   GLN A 225      41.311  43.039  16.637  1.00  5.66           O  
ATOM   3789  CB  GLN A 225      39.728  42.645  14.193  1.00  5.66           C  
ATOM   3790  CG  GLN A 225      38.557  41.978  14.863  1.00  5.66           C  
ATOM   3791  CD  GLN A 225      37.852  40.936  14.010  1.00  5.66           C  
ATOM   3792  OE1 GLN A 225      38.442  40.283  13.134  1.00  5.66           O  
ATOM   3793  NE2 GLN A 225      36.554  40.779  14.276  1.00  5.66           N  
ATOM   3794  H   GLN A 225      40.247  40.177  13.736  1.00  5.66           H  
ATOM   3795  HA  GLN A 225      41.850  42.577  13.996  1.00  5.66           H  
ATOM   3796 1HB  GLN A 225      39.755  43.682  14.526  1.00  5.66           H  
ATOM   3797 2HB  GLN A 225      39.546  42.649  13.119  1.00  5.66           H  
ATOM   3798 1HG  GLN A 225      38.924  41.474  15.752  1.00  5.66           H  
ATOM   3799 2HG  GLN A 225      37.829  42.737  15.136  1.00  5.66           H  
ATOM   3800 1HE2 GLN A 225      36.002  40.119  13.759  1.00  5.66           H  
ATOM   3801 2HE2 GLN A 225      36.118  41.347  15.020  1.00  5.66           H  
ATOM   3802  N   GLN A 226      41.693  40.809  16.535  1.00  5.31           N  
ATOM   3803  CA  GLN A 226      41.986  40.536  17.940  1.00  5.31           C  
ATOM   3804  C   GLN A 226      40.758  40.693  18.815  1.00  5.31           C  
ATOM   3805  O   GLN A 226      40.793  41.309  19.883  1.00  5.31           O  
ATOM   3806  CB  GLN A 226      43.131  41.422  18.459  1.00  5.31           C  
ATOM   3807  CG  GLN A 226      44.458  41.218  17.720  1.00  5.31           C  
ATOM   3808  CD  GLN A 226      45.605  42.044  18.305  1.00  5.31           C  
ATOM   3809  OE1 GLN A 226      45.762  42.142  19.527  1.00  5.31           O  
ATOM   3810  NE2 GLN A 226      46.415  42.636  17.433  1.00  5.31           N  
ATOM   3811  H   GLN A 226      41.697  40.000  15.923  1.00  5.31           H  
ATOM   3812  HA  GLN A 226      42.307  39.495  18.017  1.00  5.31           H  
ATOM   3813 1HB  GLN A 226      42.861  42.471  18.406  1.00  5.31           H  
ATOM   3814 2HB  GLN A 226      43.306  41.191  19.509  1.00  5.31           H  
ATOM   3815 1HG  GLN A 226      44.727  40.162  17.782  1.00  5.31           H  
ATOM   3816 2HG  GLN A 226      44.326  41.504  16.674  1.00  5.31           H  
ATOM   3817 1HE2 GLN A 226      47.185  43.187  17.757  1.00  5.31           H  
ATOM   3818 2HE2 GLN A 226      46.253  42.529  16.449  1.00  5.31           H  
ATOM   3819  N   GLU A 227      39.669  40.093  18.344  1.00  4.78           N  
ATOM   3820  CA  GLU A 227      38.413  40.066  19.089  1.00  4.78           C  
ATOM   3821  C   GLU A 227      37.973  38.640  19.335  1.00  4.78           C  
ATOM   3822  O   GLU A 227      38.074  37.783  18.453  1.00  4.78           O  
ATOM   3823  CB  GLU A 227      37.288  40.820  18.363  1.00  4.78           C  
ATOM   3824  CG  GLU A 227      37.463  42.337  18.278  1.00  4.78           C  
ATOM   3825  CD  GLU A 227      36.313  43.054  17.543  1.00  4.78           C  
ATOM   3826  OE1 GLU A 227      35.669  42.456  16.688  1.00  4.78           O  
ATOM   3827  OE2 GLU A 227      36.083  44.199  17.852  1.00  4.78           O  
ATOM   3828  H   GLU A 227      39.768  39.606  17.453  1.00  4.78           H  
ATOM   3829  HA  GLU A 227      38.571  40.541  20.058  1.00  4.78           H  
ATOM   3830 1HB  GLU A 227      37.207  40.440  17.344  1.00  4.78           H  
ATOM   3831 2HB  GLU A 227      36.338  40.618  18.860  1.00  4.78           H  
ATOM   3832 1HG  GLU A 227      37.524  42.727  19.293  1.00  4.78           H  
ATOM   3833 2HG  GLU A 227      38.407  42.565  17.788  1.00  4.78           H  
ATOM   3834  N   GLN A 228      37.431  38.390  20.521  1.00  4.19           N  
ATOM   3835  CA  GLN A 228      36.935  37.057  20.800  1.00  4.19           C  
ATOM   3836  C   GLN A 228      35.449  37.065  20.962  1.00  4.19           C  
ATOM   3837  O   GLN A 228      34.873  37.966  21.583  1.00  4.19           O  
ATOM   3838  CB  GLN A 228      37.575  36.431  22.043  1.00  4.19           C  
ATOM   3839  CG  GLN A 228      39.043  36.180  21.913  1.00  4.19           C  
ATOM   3840  CD  GLN A 228      39.607  35.378  23.066  1.00  4.19           C  
ATOM   3841  OE1 GLN A 228      38.896  35.054  24.027  1.00  4.19           O  
ATOM   3842  NE2 GLN A 228      40.890  35.046  22.978  1.00  4.19           N  
ATOM   3843  H   GLN A 228      37.369  39.119  21.217  1.00  4.19           H  
ATOM   3844  HA  GLN A 228      37.162  36.414  19.954  1.00  4.19           H  
ATOM   3845 1HB  GLN A 228      37.401  37.066  22.914  1.00  4.19           H  
ATOM   3846 2HB  GLN A 228      37.111  35.467  22.234  1.00  4.19           H  
ATOM   3847 1HG  GLN A 228      39.191  35.619  21.013  1.00  4.19           H  
ATOM   3848 2HG  GLN A 228      39.578  37.129  21.852  1.00  4.19           H  
ATOM   3849 1HE2 GLN A 228      41.321  34.517  23.705  1.00  4.19           H  
ATOM   3850 2HE2 GLN A 228      41.451  35.336  22.161  1.00  4.19           H  
ATOM   3851  N   PHE A 229      34.853  36.038  20.398  1.00  3.66           N  
ATOM   3852  CA  PHE A 229      33.424  35.836  20.420  1.00  3.66           C  
ATOM   3853  C   PHE A 229      33.045  34.478  20.968  1.00  3.66           C  
ATOM   3854  O   PHE A 229      33.781  33.489  20.805  1.00  3.66           O  
ATOM   3855  CB  PHE A 229      32.890  35.985  19.009  1.00  3.66           C  
ATOM   3856  CG  PHE A 229      32.965  37.349  18.408  1.00  3.66           C  
ATOM   3857  CD1 PHE A 229      34.127  37.798  17.815  1.00  3.66           C  
ATOM   3858  CD2 PHE A 229      31.853  38.153  18.361  1.00  3.66           C  
ATOM   3859  CE1 PHE A 229      34.183  39.035  17.208  1.00  3.66           C  
ATOM   3860  CE2 PHE A 229      31.891  39.381  17.750  1.00  3.66           C  
ATOM   3861  CZ  PHE A 229      33.063  39.829  17.175  1.00  3.66           C  
ATOM   3862  H   PHE A 229      35.444  35.358  19.910  1.00  3.66           H  
ATOM   3863  HA  PHE A 229      32.974  36.593  21.060  1.00  3.66           H  
ATOM   3864 1HB  PHE A 229      33.456  35.339  18.369  1.00  3.66           H  
ATOM   3865 2HB  PHE A 229      31.867  35.657  18.995  1.00  3.66           H  
ATOM   3866  HD1 PHE A 229      35.004  37.162  17.844  1.00  3.66           H  
ATOM   3867  HD2 PHE A 229      30.933  37.798  18.809  1.00  3.66           H  
ATOM   3868  HE1 PHE A 229      35.112  39.384  16.750  1.00  3.66           H  
ATOM   3869  HE2 PHE A 229      30.994  40.000  17.716  1.00  3.66           H  
ATOM   3870  HZ  PHE A 229      33.103  40.809  16.690  1.00  3.66           H  
ATOM   3871  N   ILE A 230      31.882  34.438  21.603  1.00  3.24           N  
ATOM   3872  CA  ILE A 230      31.321  33.207  22.115  1.00  3.24           C  
ATOM   3873  C   ILE A 230      30.352  32.711  21.102  1.00  3.24           C  
ATOM   3874  O   ILE A 230      29.539  33.481  20.588  1.00  3.24           O  
ATOM   3875  CB  ILE A 230      30.522  33.398  23.420  1.00  3.24           C  
ATOM   3876  CG1 ILE A 230      30.135  32.042  24.017  1.00  3.24           C  
ATOM   3877  CG2 ILE A 230      29.281  34.124  23.131  1.00  3.24           C  
ATOM   3878  CD1 ILE A 230      29.612  32.118  25.445  1.00  3.24           C  
ATOM   3879  H   ILE A 230      31.363  35.300  21.715  1.00  3.24           H  
ATOM   3880  HA  ILE A 230      32.103  32.461  22.245  1.00  3.24           H  
ATOM   3881  HB  ILE A 230      31.078  33.966  24.129  1.00  3.24           H  
ATOM   3882 1HG1 ILE A 230      29.358  31.598  23.397  1.00  3.24           H  
ATOM   3883 2HG1 ILE A 230      31.011  31.390  23.991  1.00  3.24           H  
ATOM   3884 1HG2 ILE A 230      28.712  34.260  24.049  1.00  3.24           H  
ATOM   3885 2HG2 ILE A 230      29.535  35.059  22.730  1.00  3.24           H  
ATOM   3886 3HG2 ILE A 230      28.683  33.562  22.410  1.00  3.24           H  
ATOM   3887 1HD1 ILE A 230      29.349  31.127  25.796  1.00  3.24           H  
ATOM   3888 2HD1 ILE A 230      30.366  32.537  26.097  1.00  3.24           H  
ATOM   3889 3HD1 ILE A 230      28.728  32.749  25.467  1.00  3.24           H  
ATOM   3890  N   PHE A 231      30.432  31.430  20.819  1.00  2.96           N  
ATOM   3891  CA  PHE A 231      29.531  30.798  19.893  1.00  2.96           C  
ATOM   3892  C   PHE A 231      28.717  29.781  20.655  1.00  2.96           C  
ATOM   3893  O   PHE A 231      29.229  28.750  21.086  1.00  2.96           O  
ATOM   3894  CB  PHE A 231      30.340  30.194  18.765  1.00  2.96           C  
ATOM   3895  CG  PHE A 231      31.043  31.245  18.044  1.00  2.96           C  
ATOM   3896  CD1 PHE A 231      32.245  31.693  18.496  1.00  2.96           C  
ATOM   3897  CD2 PHE A 231      30.508  31.809  16.937  1.00  2.96           C  
ATOM   3898  CE1 PHE A 231      32.908  32.684  17.851  1.00  2.96           C  
ATOM   3899  CE2 PHE A 231      31.167  32.824  16.277  1.00  2.96           C  
ATOM   3900  CZ  PHE A 231      32.374  33.258  16.739  1.00  2.96           C  
ATOM   3901  H   PHE A 231      31.163  30.873  21.259  1.00  2.96           H  
ATOM   3902  HA  PHE A 231      28.856  31.542  19.480  1.00  2.96           H  
ATOM   3903 1HB  PHE A 231      31.069  29.513  19.164  1.00  2.96           H  
ATOM   3904 2HB  PHE A 231      29.706  29.656  18.074  1.00  2.96           H  
ATOM   3905  HD1 PHE A 231      32.680  31.248  19.403  1.00  2.96           H  
ATOM   3906  HD2 PHE A 231      29.543  31.450  16.582  1.00  2.96           H  
ATOM   3907  HE1 PHE A 231      33.869  33.022  18.239  1.00  2.96           H  
ATOM   3908  HE2 PHE A 231      30.721  33.281  15.387  1.00  2.96           H  
ATOM   3909  HZ  PHE A 231      32.902  34.062  16.229  1.00  2.96           H  
ATOM   3910  N   LYS A 232      27.457  30.108  20.891  1.00  2.79           N  
ATOM   3911  CA  LYS A 232      26.607  29.283  21.734  1.00  2.79           C  
ATOM   3912  C   LYS A 232      25.671  28.459  20.884  1.00  2.79           C  
ATOM   3913  O   LYS A 232      24.899  29.005  20.095  1.00  2.79           O  
ATOM   3914  CB  LYS A 232      25.838  30.183  22.706  1.00  2.79           C  
ATOM   3915  CG  LYS A 232      24.941  29.469  23.712  1.00  2.79           C  
ATOM   3916  CD  LYS A 232      24.406  30.465  24.760  1.00  2.79           C  
ATOM   3917  CE  LYS A 232      23.361  31.419  24.151  1.00  2.79           C  
ATOM   3918  NZ  LYS A 232      22.824  32.398  25.158  1.00  2.79           N  
ATOM   3919  H   LYS A 232      27.085  30.962  20.473  1.00  2.79           H  
ATOM   3920  HA  LYS A 232      27.223  28.595  22.308  1.00  2.79           H  
ATOM   3921 1HB  LYS A 232      26.552  30.786  23.272  1.00  2.79           H  
ATOM   3922 2HB  LYS A 232      25.215  30.873  22.136  1.00  2.79           H  
ATOM   3923 1HG  LYS A 232      24.104  28.997  23.188  1.00  2.79           H  
ATOM   3924 2HG  LYS A 232      25.515  28.690  24.216  1.00  2.79           H  
ATOM   3925 1HD  LYS A 232      23.939  29.915  25.577  1.00  2.79           H  
ATOM   3926 2HD  LYS A 232      25.229  31.055  25.165  1.00  2.79           H  
ATOM   3927 1HE  LYS A 232      23.821  31.973  23.335  1.00  2.79           H  
ATOM   3928 2HE  LYS A 232      22.530  30.833  23.756  1.00  2.79           H  
ATOM   3929 1HZ  LYS A 232      22.124  33.017  24.741  1.00  2.79           H  
ATOM   3930 2HZ  LYS A 232      22.340  31.970  25.952  1.00  2.79           H  
ATOM   3931 3HZ  LYS A 232      23.567  32.958  25.519  1.00  2.79           H  
ATOM   3932  N   LYS A 233      25.735  27.140  21.006  1.00  2.69           N  
ATOM   3933  CA  LYS A 233      24.873  26.356  20.142  1.00  2.69           C  
ATOM   3934  C   LYS A 233      23.441  26.757  20.394  1.00  2.69           C  
ATOM   3935  O   LYS A 233      23.003  26.797  21.544  1.00  2.69           O  
ATOM   3936  CB  LYS A 233      25.023  24.862  20.434  1.00  2.69           C  
ATOM   3937  CG  LYS A 233      26.348  24.267  20.047  1.00  2.69           C  
ATOM   3938  CD  LYS A 233      26.445  22.796  20.401  1.00  2.69           C  
ATOM   3939  CE  LYS A 233      27.804  22.227  19.996  1.00  2.69           C  
ATOM   3940  NZ  LYS A 233      27.932  20.778  20.343  1.00  2.69           N  
ATOM   3941  H   LYS A 233      26.378  26.683  21.660  1.00  2.69           H  
ATOM   3942  HA  LYS A 233      25.115  26.559  19.099  1.00  2.69           H  
ATOM   3943 1HB  LYS A 233      24.882  24.692  21.498  1.00  2.69           H  
ATOM   3944 2HB  LYS A 233      24.238  24.316  19.910  1.00  2.69           H  
ATOM   3945 1HG  LYS A 233      26.459  24.361  18.973  1.00  2.69           H  
ATOM   3946 2HG  LYS A 233      27.148  24.810  20.538  1.00  2.69           H  
ATOM   3947 1HD  LYS A 233      26.316  22.677  21.482  1.00  2.69           H  
ATOM   3948 2HD  LYS A 233      25.658  22.244  19.892  1.00  2.69           H  
ATOM   3949 1HE  LYS A 233      27.934  22.350  18.922  1.00  2.69           H  
ATOM   3950 2HE  LYS A 233      28.589  22.786  20.512  1.00  2.69           H  
ATOM   3951 1HZ  LYS A 233      28.843  20.440  20.061  1.00  2.69           H  
ATOM   3952 2HZ  LYS A 233      27.825  20.662  21.341  1.00  2.69           H  
ATOM   3953 3HZ  LYS A 233      27.216  20.253  19.864  1.00  2.69           H  
ATOM   3954  N   ALA A 234      22.687  27.029  19.341  1.00  2.63           N  
ATOM   3955  CA  ALA A 234      21.289  27.336  19.557  1.00  2.63           C  
ATOM   3956  C   ALA A 234      20.610  26.088  20.082  1.00  2.63           C  
ATOM   3957  O   ALA A 234      20.987  24.973  19.685  1.00  2.63           O  
ATOM   3958  CB  ALA A 234      20.642  27.798  18.276  1.00  2.63           C  
ATOM   3959  H   ALA A 234      23.070  27.038  18.391  1.00  2.63           H  
ATOM   3960  HA  ALA A 234      21.209  28.119  20.312  1.00  2.63           H  
ATOM   3961 1HB  ALA A 234      19.590  28.022  18.456  1.00  2.63           H  
ATOM   3962 2HB  ALA A 234      21.151  28.675  17.928  1.00  2.63           H  
ATOM   3963 3HB  ALA A 234      20.730  27.030  17.528  1.00  2.63           H  
ATOM   3964  N   LYS A 235      19.598  26.238  20.933  1.00  2.59           N  
ATOM   3965  CA  LYS A 235      18.844  25.061  21.339  1.00  2.59           C  
ATOM   3966  C   LYS A 235      17.707  24.932  20.352  1.00  2.59           C  
ATOM   3967  O   LYS A 235      17.351  23.835  19.912  1.00  2.59           O  
ATOM   3968  CB  LYS A 235      18.304  25.179  22.763  1.00  2.59           C  
ATOM   3969  CG  LYS A 235      19.348  25.156  23.865  1.00  2.59           C  
ATOM   3970  CD  LYS A 235      18.677  25.235  25.237  1.00  2.59           C  
ATOM   3971  CE  LYS A 235      19.692  25.201  26.370  1.00  2.59           C  
ATOM   3972  NZ  LYS A 235      19.032  25.316  27.702  1.00  2.59           N  
ATOM   3973  H   LYS A 235      19.294  27.162  21.260  1.00  2.59           H  
ATOM   3974  HA  LYS A 235      19.472  24.175  21.268  1.00  2.59           H  
ATOM   3975 1HB  LYS A 235      17.757  26.121  22.854  1.00  2.59           H  
ATOM   3976 2HB  LYS A 235      17.596  24.373  22.948  1.00  2.59           H  
ATOM   3977 1HG  LYS A 235      19.938  24.243  23.796  1.00  2.59           H  
ATOM   3978 2HG  LYS A 235      20.016  26.011  23.743  1.00  2.59           H  
ATOM   3979 1HD  LYS A 235      18.102  26.161  25.303  1.00  2.59           H  
ATOM   3980 2HD  LYS A 235      17.991  24.395  25.353  1.00  2.59           H  
ATOM   3981 1HE  LYS A 235      20.242  24.261  26.328  1.00  2.59           H  
ATOM   3982 2HE  LYS A 235      20.392  26.026  26.248  1.00  2.59           H  
ATOM   3983 1HZ  LYS A 235      19.732  25.289  28.429  1.00  2.59           H  
ATOM   3984 2HZ  LYS A 235      18.527  26.190  27.753  1.00  2.59           H  
ATOM   3985 3HZ  LYS A 235      18.389  24.548  27.826  1.00  2.59           H  
ATOM   3986  N   HIS A 236      17.200  26.092  19.955  1.00  2.54           N  
ATOM   3987  CA  HIS A 236      16.081  26.198  19.038  1.00  2.54           C  
ATOM   3988  C   HIS A 236      16.315  27.287  17.981  1.00  2.54           C  
ATOM   3989  O   HIS A 236      16.985  28.294  18.235  1.00  2.54           O  
ATOM   3990  CB  HIS A 236      14.813  26.526  19.838  1.00  2.54           C  
ATOM   3991  CG  HIS A 236      14.448  25.493  20.858  1.00  2.54           C  
ATOM   3992  ND1 HIS A 236      13.727  24.369  20.553  1.00  2.54           N  
ATOM   3993  CD2 HIS A 236      14.715  25.421  22.183  1.00  2.54           C  
ATOM   3994  CE1 HIS A 236      13.566  23.647  21.642  1.00  2.54           C  
ATOM   3995  NE2 HIS A 236      14.162  24.258  22.645  1.00  2.54           N  
ATOM   3996  H   HIS A 236      17.566  26.945  20.393  1.00  2.54           H  
ATOM   3997  HA  HIS A 236      15.935  25.251  18.518  1.00  2.54           H  
ATOM   3998 1HB  HIS A 236      14.972  27.464  20.373  1.00  2.54           H  
ATOM   3999 2HB  HIS A 236      13.970  26.665  19.167  1.00  2.54           H  
ATOM   4000  HD1 HIS A 236      13.367  24.124  19.654  1.00  2.54           H  
ATOM   4001  HD2 HIS A 236      15.257  26.080  22.865  1.00  2.54           H  
ATOM   4002  HE1 HIS A 236      13.019  22.716  21.605  1.00  2.54           H  
ATOM   4003  N   LEU A 237      15.657  27.156  16.824  1.00  2.48           N  
ATOM   4004  CA  LEU A 237      15.725  28.217  15.810  1.00  2.48           C  
ATOM   4005  C   LEU A 237      15.102  29.508  16.367  1.00  2.48           C  
ATOM   4006  O   LEU A 237      15.380  30.612  15.895  1.00  2.48           O  
ATOM   4007  CB  LEU A 237      15.074  27.797  14.485  1.00  2.48           C  
ATOM   4008  CG  LEU A 237      15.803  26.667  13.671  1.00  2.48           C  
ATOM   4009  CD1 LEU A 237      14.978  26.323  12.476  1.00  2.48           C  
ATOM   4010  CD2 LEU A 237      17.178  27.125  13.239  1.00  2.48           C  
ATOM   4011  H   LEU A 237      15.120  26.320  16.641  1.00  2.48           H  
ATOM   4012  HA  LEU A 237      16.762  28.416  15.603  1.00  2.48           H  
ATOM   4013 1HB  LEU A 237      14.057  27.459  14.685  1.00  2.48           H  
ATOM   4014 2HB  LEU A 237      15.021  28.672  13.847  1.00  2.48           H  
ATOM   4015  HG  LEU A 237      15.893  25.770  14.288  1.00  2.48           H  
ATOM   4016 1HD1 LEU A 237      15.454  25.523  11.907  1.00  2.48           H  
ATOM   4017 2HD1 LEU A 237      14.037  26.004  12.822  1.00  2.48           H  
ATOM   4018 3HD1 LEU A 237      14.855  27.197  11.836  1.00  2.48           H  
ATOM   4019 1HD2 LEU A 237      17.668  26.331  12.671  1.00  2.48           H  
ATOM   4020 2HD2 LEU A 237      17.092  28.020  12.617  1.00  2.48           H  
ATOM   4021 3HD2 LEU A 237      17.754  27.341  14.109  1.00  2.48           H  
ATOM   4022  N   GLU A 238      14.288  29.337  17.411  1.00  2.41           N  
ATOM   4023  CA  GLU A 238      13.632  30.388  18.172  1.00  2.41           C  
ATOM   4024  C   GLU A 238      14.673  31.307  18.805  1.00  2.41           C  
ATOM   4025  O   GLU A 238      14.460  32.511  18.929  1.00  2.41           O  
ATOM   4026  CB  GLU A 238      12.861  29.766  19.350  1.00  2.41           C  
ATOM   4027  CG  GLU A 238      11.690  28.916  19.006  1.00  2.41           C  
ATOM   4028  CD  GLU A 238      11.122  28.154  20.180  1.00  2.41           C  
ATOM   4029  OE1 GLU A 238      11.686  28.239  21.246  1.00  2.41           O  
ATOM   4030  OE2 GLU A 238      10.125  27.497  20.017  1.00  2.41           O  
ATOM   4031  H   GLU A 238      14.121  28.388  17.700  1.00  2.41           H  
ATOM   4032  HA  GLU A 238      12.978  30.965  17.517  1.00  2.41           H  
ATOM   4033 1HB  GLU A 238      13.537  29.182  19.953  1.00  2.41           H  
ATOM   4034 2HB  GLU A 238      12.489  30.568  19.987  1.00  2.41           H  
ATOM   4035 1HG  GLU A 238      10.942  29.603  18.703  1.00  2.41           H  
ATOM   4036 2HG  GLU A 238      11.925  28.246  18.182  1.00  2.41           H  
ATOM   4037  N   ASP A 239      15.815  30.734  19.211  1.00  2.34           N  
ATOM   4038  CA  ASP A 239      16.848  31.474  19.914  1.00  2.34           C  
ATOM   4039  C   ASP A 239      17.554  32.360  18.916  1.00  2.34           C  
ATOM   4040  O   ASP A 239      17.835  33.537  19.167  1.00  2.34           O  
ATOM   4041  CB  ASP A 239      17.898  30.487  20.458  1.00  2.34           C  
ATOM   4042  CG  ASP A 239      17.410  29.526  21.532  1.00  2.34           C  
ATOM   4043  OD1 ASP A 239      16.466  29.839  22.215  1.00  2.34           O  
ATOM   4044  OD2 ASP A 239      17.961  28.415  21.619  1.00  2.34           O  
ATOM   4045  H   ASP A 239      15.981  29.752  19.019  1.00  2.34           H  
ATOM   4046  HA  ASP A 239      16.405  32.078  20.705  1.00  2.34           H  
ATOM   4047 1HB  ASP A 239      18.300  29.905  19.633  1.00  2.34           H  
ATOM   4048 2HB  ASP A 239      18.725  31.048  20.874  1.00  2.34           H  
ATOM   4049  N   ILE A 240      17.773  31.788  17.743  1.00  2.26           N  
ATOM   4050  CA  ILE A 240      18.473  32.467  16.670  1.00  2.26           C  
ATOM   4051  C   ILE A 240      17.659  33.621  16.121  1.00  2.26           C  
ATOM   4052  O   ILE A 240      18.150  34.753  16.004  1.00  2.26           O  
ATOM   4053  CB  ILE A 240      18.745  31.466  15.559  1.00  2.26           C  
ATOM   4054  CG1 ILE A 240      19.671  30.447  16.055  1.00  2.26           C  
ATOM   4055  CG2 ILE A 240      19.334  32.160  14.336  1.00  2.26           C  
ATOM   4056  CD1 ILE A 240      19.720  29.287  15.214  1.00  2.26           C  
ATOM   4057  H   ILE A 240      17.470  30.813  17.630  1.00  2.26           H  
ATOM   4058  HA  ILE A 240      19.416  32.855  17.059  1.00  2.26           H  
ATOM   4059  HB  ILE A 240      17.818  30.968  15.281  1.00  2.26           H  
ATOM   4060 1HG1 ILE A 240      20.666  30.882  16.099  1.00  2.26           H  
ATOM   4061 2HG1 ILE A 240      19.371  30.138  17.047  1.00  2.26           H  
ATOM   4062 1HG2 ILE A 240      19.520  31.424  13.556  1.00  2.26           H  
ATOM   4063 2HG2 ILE A 240      18.634  32.909  13.967  1.00  2.26           H  
ATOM   4064 3HG2 ILE A 240      20.273  32.645  14.611  1.00  2.26           H  
ATOM   4065 1HD1 ILE A 240      20.423  28.574  15.609  1.00  2.26           H  
ATOM   4066 2HD1 ILE A 240      18.774  28.867  15.197  1.00  2.26           H  
ATOM   4067 3HD1 ILE A 240      19.993  29.562  14.222  1.00  2.26           H  
ATOM   4068  N   LEU A 241      16.399  33.340  15.785  1.00  2.19           N  
ATOM   4069  CA  LEU A 241      15.558  34.367  15.205  1.00  2.19           C  
ATOM   4070  C   LEU A 241      15.208  35.436  16.234  1.00  2.19           C  
ATOM   4071  O   LEU A 241      15.279  36.626  15.923  1.00  2.19           O  
ATOM   4072  CB  LEU A 241      14.320  33.736  14.538  1.00  2.19           C  
ATOM   4073  CG  LEU A 241      13.373  34.723  13.807  1.00  2.19           C  
ATOM   4074  CD1 LEU A 241      14.163  35.494  12.775  1.00  2.19           C  
ATOM   4075  CD2 LEU A 241      12.253  33.943  13.075  1.00  2.19           C  
ATOM   4076  H   LEU A 241      16.035  32.394  15.914  1.00  2.19           H  
ATOM   4077  HA  LEU A 241      16.124  34.849  14.408  1.00  2.19           H  
ATOM   4078 1HB  LEU A 241      14.656  32.990  13.820  1.00  2.19           H  
ATOM   4079 2HB  LEU A 241      13.739  33.223  15.311  1.00  2.19           H  
ATOM   4080  HG  LEU A 241      12.945  35.409  14.527  1.00  2.19           H  
ATOM   4081 1HD1 LEU A 241      13.518  36.189  12.268  1.00  2.19           H  
ATOM   4082 2HD1 LEU A 241      14.962  36.047  13.271  1.00  2.19           H  
ATOM   4083 3HD1 LEU A 241      14.589  34.799  12.053  1.00  2.19           H  
ATOM   4084 1HD2 LEU A 241      11.596  34.637  12.558  1.00  2.19           H  
ATOM   4085 2HD2 LEU A 241      12.692  33.267  12.351  1.00  2.19           H  
ATOM   4086 3HD2 LEU A 241      11.684  33.375  13.787  1.00  2.19           H  
ATOM   4087  N   ALA A 242      14.857  35.049  17.472  1.00  2.13           N  
ATOM   4088  CA  ALA A 242      14.531  36.056  18.476  1.00  2.13           C  
ATOM   4089  C   ALA A 242      15.718  36.975  18.758  1.00  2.13           C  
ATOM   4090  O   ALA A 242      15.533  38.185  18.906  1.00  2.13           O  
ATOM   4091  CB  ALA A 242      14.100  35.394  19.771  1.00  2.13           C  
ATOM   4092  H   ALA A 242      14.804  34.068  17.743  1.00  2.13           H  
ATOM   4093  HA  ALA A 242      13.713  36.663  18.091  1.00  2.13           H  
ATOM   4094 1HB  ALA A 242      13.834  36.155  20.500  1.00  2.13           H  
ATOM   4095 2HB  ALA A 242      13.238  34.755  19.583  1.00  2.13           H  
ATOM   4096 3HB  ALA A 242      14.922  34.789  20.157  1.00  2.13           H  
ATOM   4097  N   SER A 243      16.942  36.418  18.808  1.00  2.06           N  
ATOM   4098  CA  SER A 243      18.129  37.227  19.068  1.00  2.06           C  
ATOM   4099  C   SER A 243      18.381  38.183  17.915  1.00  2.06           C  
ATOM   4100  O   SER A 243      18.709  39.358  18.118  1.00  2.06           O  
ATOM   4101  CB  SER A 243      19.341  36.335  19.254  1.00  2.06           C  
ATOM   4102  OG  SER A 243      19.192  35.540  20.385  1.00  2.06           O  
ATOM   4103  H   SER A 243      17.067  35.409  18.700  1.00  2.06           H  
ATOM   4104  HA  SER A 243      17.964  37.804  19.979  1.00  2.06           H  
ATOM   4105 1HB  SER A 243      19.471  35.699  18.375  1.00  2.06           H  
ATOM   4106 2HB  SER A 243      20.236  36.951  19.351  1.00  2.06           H  
ATOM   4107  HG  SER A 243      18.574  34.822  20.116  1.00  2.06           H  
ATOM   4108  N   THR A 244      18.197  37.683  16.696  1.00  2.00           N  
ATOM   4109  CA  THR A 244      18.421  38.479  15.512  1.00  2.00           C  
ATOM   4110  C   THR A 244      17.420  39.643  15.464  1.00  2.00           C  
ATOM   4111  O   THR A 244      17.804  40.796  15.234  1.00  2.00           O  
ATOM   4112  CB  THR A 244      18.336  37.584  14.273  1.00  2.00           C  
ATOM   4113  OG1 THR A 244      19.335  36.550  14.367  1.00  2.00           O  
ATOM   4114  CG2 THR A 244      18.593  38.384  13.066  1.00  2.00           C  
ATOM   4115  H   THR A 244      17.935  36.702  16.580  1.00  2.00           H  
ATOM   4116  HA  THR A 244      19.426  38.898  15.561  1.00  2.00           H  
ATOM   4117  HB  THR A 244      17.349  37.124  14.208  1.00  2.00           H  
ATOM   4118  HG1 THR A 244      19.067  35.915  15.072  1.00  2.00           H  
ATOM   4119 1HG2 THR A 244      18.551  37.743  12.207  1.00  2.00           H  
ATOM   4120 2HG2 THR A 244      17.841  39.146  12.997  1.00  2.00           H  
ATOM   4121 3HG2 THR A 244      19.577  38.840  13.128  1.00  2.00           H  
ATOM   4122  N   ILE A 245      16.150  39.360  15.743  1.00  1.93           N  
ATOM   4123  CA  ILE A 245      15.147  40.413  15.777  1.00  1.93           C  
ATOM   4124  C   ILE A 245      15.476  41.400  16.890  1.00  1.93           C  
ATOM   4125  O   ILE A 245      15.415  42.614  16.682  1.00  1.93           O  
ATOM   4126  CB  ILE A 245      13.738  39.844  15.923  1.00  1.93           C  
ATOM   4127  CG1 ILE A 245      13.387  39.105  14.611  1.00  1.93           C  
ATOM   4128  CG2 ILE A 245      12.745  40.976  16.226  1.00  1.93           C  
ATOM   4129  CD1 ILE A 245      12.177  38.268  14.691  1.00  1.93           C  
ATOM   4130  H   ILE A 245      15.873  38.394  15.919  1.00  1.93           H  
ATOM   4131  HA  ILE A 245      15.180  40.950  14.832  1.00  1.93           H  
ATOM   4132  HB  ILE A 245      13.727  39.110  16.735  1.00  1.93           H  
ATOM   4133 1HG1 ILE A 245      13.244  39.840  13.821  1.00  1.93           H  
ATOM   4134 2HG1 ILE A 245      14.230  38.462  14.339  1.00  1.93           H  
ATOM   4135 1HG2 ILE A 245      11.755  40.560  16.334  1.00  1.93           H  
ATOM   4136 2HG2 ILE A 245      13.031  41.469  17.155  1.00  1.93           H  
ATOM   4137 3HG2 ILE A 245      12.753  41.698  15.417  1.00  1.93           H  
ATOM   4138 1HD1 ILE A 245      12.010  37.785  13.734  1.00  1.93           H  
ATOM   4139 2HD1 ILE A 245      12.321  37.515  15.461  1.00  1.93           H  
ATOM   4140 3HD1 ILE A 245      11.330  38.881  14.939  1.00  1.93           H  
ATOM   4141  N   ALA A 246      15.884  40.902  18.058  1.00  1.88           N  
ATOM   4142  CA  ALA A 246      16.259  41.794  19.135  1.00  1.88           C  
ATOM   4143  C   ALA A 246      17.363  42.746  18.675  1.00  1.88           C  
ATOM   4144  O   ALA A 246      17.343  43.923  19.044  1.00  1.88           O  
ATOM   4145  CB  ALA A 246      16.733  40.999  20.343  1.00  1.88           C  
ATOM   4146  H   ALA A 246      15.911  39.895  18.215  1.00  1.88           H  
ATOM   4147  HA  ALA A 246      15.390  42.384  19.411  1.00  1.88           H  
ATOM   4148 1HB  ALA A 246      17.002  41.672  21.143  1.00  1.88           H  
ATOM   4149 2HB  ALA A 246      15.936  40.335  20.673  1.00  1.88           H  
ATOM   4150 3HB  ALA A 246      17.598  40.411  20.072  1.00  1.88           H  
ATOM   4151  N   SER A 247      18.316  42.273  17.847  1.00  1.84           N  
ATOM   4152  CA  SER A 247      19.360  43.183  17.391  1.00  1.84           C  
ATOM   4153  C   SER A 247      18.780  44.254  16.464  1.00  1.84           C  
ATOM   4154  O   SER A 247      19.236  45.398  16.477  1.00  1.84           O  
ATOM   4155  CB  SER A 247      20.451  42.443  16.632  1.00  1.84           C  
ATOM   4156  OG  SER A 247      20.048  42.062  15.347  1.00  1.84           O  
ATOM   4157  H   SER A 247      18.328  41.287  17.582  1.00  1.84           H  
ATOM   4158  HA  SER A 247      19.803  43.666  18.261  1.00  1.84           H  
ATOM   4159 1HB  SER A 247      21.356  43.042  16.582  1.00  1.84           H  
ATOM   4160 2HB  SER A 247      20.674  41.560  17.179  1.00  1.84           H  
ATOM   4161  HG  SER A 247      19.169  41.670  15.441  1.00  1.84           H  
ATOM   4162  N   ALA A 248      17.720  43.910  15.705  1.00  1.85           N  
ATOM   4163  CA  ALA A 248      17.066  44.877  14.809  1.00  1.85           C  
ATOM   4164  C   ALA A 248      16.470  46.014  15.620  1.00  1.85           C  
ATOM   4165  O   ALA A 248      16.504  47.181  15.219  1.00  1.85           O  
ATOM   4166  CB  ALA A 248      15.977  44.213  13.978  1.00  1.85           C  
ATOM   4167  H   ALA A 248      17.398  42.941  15.723  1.00  1.85           H  
ATOM   4168  HA  ALA A 248      17.823  45.285  14.142  1.00  1.85           H  
ATOM   4169 1HB  ALA A 248      15.532  44.944  13.313  1.00  1.85           H  
ATOM   4170 2HB  ALA A 248      16.416  43.420  13.400  1.00  1.85           H  
ATOM   4171 3HB  ALA A 248      15.209  43.810  14.616  1.00  1.85           H  
ATOM   4172  N   ILE A 249      15.944  45.638  16.783  1.00  1.89           N  
ATOM   4173  CA  ILE A 249      15.313  46.547  17.722  1.00  1.89           C  
ATOM   4174  C   ILE A 249      16.338  47.390  18.469  1.00  1.89           C  
ATOM   4175  O   ILE A 249      16.175  48.599  18.628  1.00  1.89           O  
ATOM   4176  CB  ILE A 249      14.452  45.760  18.717  1.00  1.89           C  
ATOM   4177  CG1 ILE A 249      13.269  45.049  18.020  1.00  1.89           C  
ATOM   4178  CG2 ILE A 249      13.949  46.686  19.775  1.00  1.89           C  
ATOM   4179  CD1 ILE A 249      12.563  44.064  18.912  1.00  1.89           C  
ATOM   4180  H   ILE A 249      15.958  44.638  16.998  1.00  1.89           H  
ATOM   4181  HA  ILE A 249      14.700  47.240  17.185  1.00  1.89           H  
ATOM   4182  HB  ILE A 249      15.050  44.989  19.154  1.00  1.89           H  
ATOM   4183 1HG1 ILE A 249      12.545  45.754  17.722  1.00  1.89           H  
ATOM   4184 2HG1 ILE A 249      13.637  44.524  17.135  1.00  1.89           H  
ATOM   4185 1HG2 ILE A 249      13.362  46.116  20.474  1.00  1.89           H  
ATOM   4186 2HG2 ILE A 249      14.792  47.146  20.291  1.00  1.89           H  
ATOM   4187 3HG2 ILE A 249      13.330  47.463  19.326  1.00  1.89           H  
ATOM   4188 1HD1 ILE A 249      11.738  43.600  18.368  1.00  1.89           H  
ATOM   4189 2HD1 ILE A 249      13.256  43.295  19.234  1.00  1.89           H  
ATOM   4190 3HD1 ILE A 249      12.166  44.581  19.790  1.00  1.89           H  
ATOM   4191  N   ALA A 250      17.392  46.754  18.951  1.00  1.98           N  
ATOM   4192  CA  ALA A 250      18.437  47.462  19.663  1.00  1.98           C  
ATOM   4193  C   ALA A 250      19.174  48.464  18.764  1.00  1.98           C  
ATOM   4194  O   ALA A 250      19.318  49.645  19.106  1.00  1.98           O  
ATOM   4195  CB  ALA A 250      19.411  46.431  20.199  1.00  1.98           C  
ATOM   4196  H   ALA A 250      17.468  45.747  18.823  1.00  1.98           H  
ATOM   4197  HA  ALA A 250      17.983  48.016  20.479  1.00  1.98           H  
ATOM   4198 1HB  ALA A 250      20.197  46.882  20.747  1.00  1.98           H  
ATOM   4199 2HB  ALA A 250      18.885  45.738  20.839  1.00  1.98           H  
ATOM   4200 3HB  ALA A 250      19.837  45.888  19.362  1.00  1.98           H  
ATOM   4201  N   HIS A 251      19.585  47.998  17.583  1.00  2.12           N  
ATOM   4202  CA  HIS A 251      20.369  48.756  16.607  1.00  2.12           C  
ATOM   4203  C   HIS A 251      20.170  50.291  16.546  1.00  2.12           C  
ATOM   4204  O   HIS A 251      21.063  51.035  16.971  1.00  2.12           O  
ATOM   4205  CB  HIS A 251      20.219  48.121  15.207  1.00  2.12           C  
ATOM   4206  CG  HIS A 251      20.915  48.866  14.107  1.00  2.12           C  
ATOM   4207  ND1 HIS A 251      22.272  48.779  13.894  1.00  2.12           N  
ATOM   4208  CD2 HIS A 251      20.439  49.716  13.165  1.00  2.12           C  
ATOM   4209  CE1 HIS A 251      22.604  49.540  12.867  1.00  2.12           C  
ATOM   4210  NE2 HIS A 251      21.510  50.121  12.406  1.00  2.12           N  
ATOM   4211  H   HIS A 251      19.381  47.027  17.340  1.00  2.12           H  
ATOM   4212  HA  HIS A 251      21.414  48.614  16.870  1.00  2.12           H  
ATOM   4213 1HB  HIS A 251      20.698  47.140  15.245  1.00  2.12           H  
ATOM   4214 2HB  HIS A 251      19.194  47.919  14.946  1.00  2.12           H  
ATOM   4215  HD1 HIS A 251      22.913  48.210  14.410  1.00  2.12           H  
ATOM   4216  HD2 HIS A 251      19.443  50.089  12.943  1.00  2.12           H  
ATOM   4217  HE1 HIS A 251      23.641  49.606  12.539  1.00  2.12           H  
ATOM   4218  N   PRO A 252      19.003  50.834  16.130  1.00  2.28           N  
ATOM   4219  CA  PRO A 252      18.787  52.255  15.902  1.00  2.28           C  
ATOM   4220  C   PRO A 252      18.964  53.138  17.138  1.00  2.28           C  
ATOM   4221  O   PRO A 252      19.096  54.356  17.007  1.00  2.28           O  
ATOM   4222  CB  PRO A 252      17.342  52.293  15.403  1.00  2.28           C  
ATOM   4223  CG  PRO A 252      16.708  51.037  15.938  1.00  2.28           C  
ATOM   4224  CD  PRO A 252      17.784  50.020  15.907  1.00  2.28           C  
ATOM   4225  HA  PRO A 252      19.468  52.585  15.103  1.00  2.28           H  
ATOM   4226 1HB  PRO A 252      16.846  53.215  15.749  1.00  2.28           H  
ATOM   4227 2HB  PRO A 252      17.351  52.316  14.314  1.00  2.28           H  
ATOM   4228 1HG  PRO A 252      16.340  51.182  16.954  1.00  2.28           H  
ATOM   4229 2HG  PRO A 252      15.838  50.748  15.329  1.00  2.28           H  
ATOM   4230 1HD  PRO A 252      17.592  49.317  16.690  1.00  2.28           H  
ATOM   4231 2HD  PRO A 252      17.785  49.559  14.931  1.00  2.28           H  
ATOM   4232  N   LEU A 253      18.911  52.544  18.327  1.00  2.42           N  
ATOM   4233  CA  LEU A 253      19.059  53.288  19.566  1.00  2.42           C  
ATOM   4234  C   LEU A 253      20.419  53.059  20.199  1.00  2.42           C  
ATOM   4235  O   LEU A 253      21.082  53.998  20.644  1.00  2.42           O  
ATOM   4236  CB  LEU A 253      17.979  52.870  20.576  1.00  2.42           C  
ATOM   4237  CG  LEU A 253      18.027  53.577  21.952  1.00  2.42           C  
ATOM   4238  CD1 LEU A 253      17.808  55.066  21.766  1.00  2.42           C  
ATOM   4239  CD2 LEU A 253      16.953  53.001  22.854  1.00  2.42           C  
ATOM   4240  H   LEU A 253      18.825  51.534  18.393  1.00  2.42           H  
ATOM   4241  HA  LEU A 253      18.954  54.350  19.350  1.00  2.42           H  
ATOM   4242 1HB  LEU A 253      17.016  53.082  20.142  1.00  2.42           H  
ATOM   4243 2HB  LEU A 253      18.052  51.791  20.748  1.00  2.42           H  
ATOM   4244  HG  LEU A 253      19.007  53.422  22.405  1.00  2.42           H  
ATOM   4245 1HD1 LEU A 253      17.846  55.567  22.730  1.00  2.42           H  
ATOM   4246 2HD1 LEU A 253      18.588  55.470  21.119  1.00  2.42           H  
ATOM   4247 3HD1 LEU A 253      16.833  55.235  21.308  1.00  2.42           H  
ATOM   4248 1HD2 LEU A 253      16.995  53.495  23.822  1.00  2.42           H  
ATOM   4249 2HD2 LEU A 253      15.975  53.167  22.399  1.00  2.42           H  
ATOM   4250 3HD2 LEU A 253      17.116  51.941  22.980  1.00  2.42           H  
ATOM   4251  N   CYS A 254      20.800  51.790  20.289  1.00  2.53           N  
ATOM   4252  CA  CYS A 254      21.973  51.397  21.039  1.00  2.53           C  
ATOM   4253  C   CYS A 254      22.958  50.473  20.314  1.00  2.53           C  
ATOM   4254  O   CYS A 254      23.569  49.605  20.964  1.00  2.53           O  
ATOM   4255  CB  CYS A 254      21.500  50.697  22.264  1.00  2.53           C  
ATOM   4256  SG  CYS A 254      20.706  49.296  21.847  1.00  2.53           S  
ATOM   4257  H   CYS A 254      20.234  51.063  19.855  1.00  2.53           H  
ATOM   4258  HA  CYS A 254      22.506  52.304  21.322  1.00  2.53           H  
ATOM   4259 1HB  CYS A 254      22.280  50.466  22.926  1.00  2.53           H  
ATOM   4260 2HB  CYS A 254      20.792  51.331  22.784  1.00  2.53           H  
ATOM   4261  HG  CYS A 254      20.047  49.800  20.772  1.00  2.53           H  
ATOM   4262  N   SER A 255      23.089  50.597  18.996  1.00  2.60           N  
ATOM   4263  CA  SER A 255      24.031  49.752  18.280  1.00  2.60           C  
ATOM   4264  C   SER A 255      25.396  49.782  18.957  1.00  2.60           C  
ATOM   4265  O   SER A 255      25.868  50.832  19.392  1.00  2.60           O  
ATOM   4266  CB  SER A 255      24.207  50.226  16.849  1.00  2.60           C  
ATOM   4267  OG  SER A 255      25.188  49.470  16.200  1.00  2.60           O  
ATOM   4268  H   SER A 255      22.511  51.246  18.466  1.00  2.60           H  
ATOM   4269  HA  SER A 255      23.657  48.730  18.282  1.00  2.60           H  
ATOM   4270 1HB  SER A 255      23.276  50.143  16.307  1.00  2.60           H  
ATOM   4271 2HB  SER A 255      24.492  51.277  16.845  1.00  2.60           H  
ATOM   4272  HG  SER A 255      25.963  49.509  16.769  1.00  2.60           H  
ATOM   4273  N   SER A 256      25.998  48.594  19.057  1.00  2.64           N  
ATOM   4274  CA  SER A 256      27.305  48.321  19.678  1.00  2.64           C  
ATOM   4275  C   SER A 256      27.283  48.280  21.211  1.00  2.64           C  
ATOM   4276  O   SER A 256      28.245  47.818  21.815  1.00  2.64           O  
ATOM   4277  CB  SER A 256      28.374  49.300  19.214  1.00  2.64           C  
ATOM   4278  OG  SER A 256      28.368  50.481  19.964  1.00  2.64           O  
ATOM   4279  H   SER A 256      25.504  47.809  18.667  1.00  2.64           H  
ATOM   4280  HA  SER A 256      27.616  47.329  19.339  1.00  2.64           H  
ATOM   4281 1HB  SER A 256      29.353  48.829  19.294  1.00  2.64           H  
ATOM   4282 2HB  SER A 256      28.217  49.537  18.166  1.00  2.64           H  
ATOM   4283  HG  SER A 256      27.465  50.821  19.909  1.00  2.64           H  
ATOM   4284  N   ILE A 257      26.185  48.713  21.844  1.00  2.69           N  
ATOM   4285  CA  ILE A 257      26.044  48.629  23.301  1.00  2.69           C  
ATOM   4286  C   ILE A 257      25.479  47.235  23.555  1.00  2.69           C  
ATOM   4287  O   ILE A 257      25.889  46.518  24.473  1.00  2.69           O  
ATOM   4288  CB  ILE A 257      25.107  49.697  23.880  1.00  2.69           C  
ATOM   4289  CG1 ILE A 257      25.646  51.103  23.633  1.00  2.69           C  
ATOM   4290  CG2 ILE A 257      24.965  49.520  25.352  1.00  2.69           C  
ATOM   4291  CD1 ILE A 257      24.654  52.207  23.974  1.00  2.69           C  
ATOM   4292  H   ILE A 257      25.408  49.095  21.308  1.00  2.69           H  
ATOM   4293  HA  ILE A 257      27.019  48.719  23.779  1.00  2.69           H  
ATOM   4294  HB  ILE A 257      24.159  49.598  23.413  1.00  2.69           H  
ATOM   4295 1HG1 ILE A 257      26.533  51.254  24.249  1.00  2.69           H  
ATOM   4296 2HG1 ILE A 257      25.925  51.196  22.579  1.00  2.69           H  
ATOM   4297 1HG2 ILE A 257      24.287  50.281  25.715  1.00  2.69           H  
ATOM   4298 2HG2 ILE A 257      24.580  48.546  25.577  1.00  2.69           H  
ATOM   4299 3HG2 ILE A 257      25.934  49.640  25.828  1.00  2.69           H  
ATOM   4300 1HD1 ILE A 257      25.104  53.167  23.772  1.00  2.69           H  
ATOM   4301 2HD1 ILE A 257      23.774  52.109  23.375  1.00  2.69           H  
ATOM   4302 3HD1 ILE A 257      24.384  52.144  25.033  1.00  2.69           H  
ATOM   4303  N   LEU A 258      24.542  46.844  22.686  1.00  2.76           N  
ATOM   4304  CA  LEU A 258      23.950  45.500  22.716  1.00  2.76           C  
ATOM   4305  C   LEU A 258      24.278  44.691  21.449  1.00  2.76           C  
ATOM   4306  O   LEU A 258      23.395  44.506  20.607  1.00  2.76           O  
ATOM   4307  CB  LEU A 258      22.424  45.566  22.766  1.00  2.76           C  
ATOM   4308  CG  LEU A 258      21.722  45.733  24.101  1.00  2.76           C  
ATOM   4309  CD1 LEU A 258      21.874  47.129  24.670  1.00  2.76           C  
ATOM   4310  CD2 LEU A 258      20.275  45.411  23.854  1.00  2.76           C  
ATOM   4311  H   LEU A 258      24.233  47.528  21.991  1.00  2.76           H  
ATOM   4312  HA  LEU A 258      24.305  44.974  23.595  1.00  2.76           H  
ATOM   4313 1HB  LEU A 258      22.118  46.401  22.151  1.00  2.76           H  
ATOM   4314 2HB  LEU A 258      22.036  44.652  22.317  1.00  2.76           H  
ATOM   4315  HG  LEU A 258      22.145  45.046  24.811  1.00  2.76           H  
ATOM   4316 1HD1 LEU A 258      21.345  47.193  25.624  1.00  2.76           H  
ATOM   4317 2HD1 LEU A 258      22.908  47.331  24.821  1.00  2.76           H  
ATOM   4318 3HD1 LEU A 258      21.472  47.840  24.008  1.00  2.76           H  
ATOM   4319 1HD2 LEU A 258      19.702  45.498  24.774  1.00  2.76           H  
ATOM   4320 2HD2 LEU A 258      19.919  46.085  23.139  1.00  2.76           H  
ATOM   4321 3HD2 LEU A 258      20.181  44.406  23.454  1.00  2.76           H  
ATOM   4322  N   PRO A 259      25.526  44.219  21.249  1.00  2.89           N  
ATOM   4323  CA  PRO A 259      25.935  43.464  20.082  1.00  2.89           C  
ATOM   4324  C   PRO A 259      25.419  42.029  20.106  1.00  2.89           C  
ATOM   4325  O   PRO A 259      25.358  41.415  21.171  1.00  2.89           O  
ATOM   4326  CB  PRO A 259      27.460  43.493  20.208  1.00  2.89           C  
ATOM   4327  CG  PRO A 259      27.718  43.593  21.709  1.00  2.89           C  
ATOM   4328  CD  PRO A 259      26.605  44.443  22.238  1.00  2.89           C  
ATOM   4329  HA  PRO A 259      25.597  43.984  19.175  1.00  2.89           H  
ATOM   4330 1HB  PRO A 259      27.882  42.589  19.750  1.00  2.89           H  
ATOM   4331 2HB  PRO A 259      27.868  44.353  19.652  1.00  2.89           H  
ATOM   4332 1HG  PRO A 259      27.733  42.601  22.172  1.00  2.89           H  
ATOM   4333 2HG  PRO A 259      28.705  44.048  21.896  1.00  2.89           H  
ATOM   4334 1HD  PRO A 259      26.320  44.112  23.250  1.00  2.89           H  
ATOM   4335 2HD  PRO A 259      26.945  45.474  22.216  1.00  2.89           H  
ATOM   4336  N   THR A 260      25.148  41.479  18.927  1.00  3.09           N  
ATOM   4337  CA  THR A 260      24.841  40.056  18.738  1.00  3.09           C  
ATOM   4338  C   THR A 260      24.795  39.759  17.237  1.00  3.09           C  
ATOM   4339  O   THR A 260      24.429  40.624  16.439  1.00  3.09           O  
ATOM   4340  CB  THR A 260      23.523  39.616  19.426  1.00  3.09           C  
ATOM   4341  OG1 THR A 260      23.345  38.203  19.268  1.00  3.09           O  
ATOM   4342  CG2 THR A 260      22.358  40.310  18.821  1.00  3.09           C  
ATOM   4343  H   THR A 260      25.184  42.066  18.105  1.00  3.09           H  
ATOM   4344  HA  THR A 260      25.650  39.463  19.169  1.00  3.09           H  
ATOM   4345  HB  THR A 260      23.563  39.847  20.487  1.00  3.09           H  
ATOM   4346  HG1 THR A 260      23.612  37.946  18.377  1.00  3.09           H  
ATOM   4347 1HG2 THR A 260      21.437  39.985  19.312  1.00  3.09           H  
ATOM   4348 2HG2 THR A 260      22.474  41.388  18.942  1.00  3.09           H  
ATOM   4349 3HG2 THR A 260      22.316  40.058  17.763  1.00  3.09           H  
ATOM   4350  N   GLN A 261      25.124  38.532  16.868  1.00  3.38           N  
ATOM   4351  CA  GLN A 261      25.093  38.062  15.481  1.00  3.38           C  
ATOM   4352  C   GLN A 261      24.970  36.537  15.522  1.00  3.38           C  
ATOM   4353  O   GLN A 261      24.776  35.993  16.605  1.00  3.38           O  
ATOM   4354  CB  GLN A 261      26.335  38.576  14.723  1.00  3.38           C  
ATOM   4355  CG  GLN A 261      27.654  38.070  15.250  1.00  3.38           C  
ATOM   4356  CD  GLN A 261      28.875  38.766  14.683  1.00  3.38           C  
ATOM   4357  OE1 GLN A 261      29.292  39.824  15.168  1.00  3.38           O  
ATOM   4358  NE2 GLN A 261      29.459  38.173  13.648  1.00  3.38           N  
ATOM   4359  H   GLN A 261      25.468  37.897  17.590  1.00  3.38           H  
ATOM   4360  HA  GLN A 261      24.204  38.458  14.990  1.00  3.38           H  
ATOM   4361 1HB  GLN A 261      26.263  38.288  13.676  1.00  3.38           H  
ATOM   4362 2HB  GLN A 261      26.355  39.666  14.757  1.00  3.38           H  
ATOM   4363 1HG  GLN A 261      27.667  38.139  16.338  1.00  3.38           H  
ATOM   4364 2HG  GLN A 261      27.729  37.044  14.922  1.00  3.38           H  
ATOM   4365 1HE2 GLN A 261      30.271  38.577  13.224  1.00  3.38           H  
ATOM   4366 2HE2 GLN A 261      29.087  37.316  13.282  1.00  3.38           H  
ATOM   4367  N   ALA A 262      24.937  35.851  14.381  1.00  3.77           N  
ATOM   4368  CA  ALA A 262      24.828  34.379  14.407  1.00  3.77           C  
ATOM   4369  C   ALA A 262      25.586  33.780  13.227  1.00  3.77           C  
ATOM   4370  O   ALA A 262      25.800  34.461  12.221  1.00  3.77           O  
ATOM   4371  CB  ALA A 262      23.368  33.937  14.393  1.00  3.77           C  
ATOM   4372  H   ALA A 262      25.041  36.327  13.496  1.00  3.77           H  
ATOM   4373  HA  ALA A 262      25.300  34.013  15.321  1.00  3.77           H  
ATOM   4374 1HB  ALA A 262      23.325  32.847  14.435  1.00  3.77           H  
ATOM   4375 2HB  ALA A 262      22.850  34.351  15.258  1.00  3.77           H  
ATOM   4376 3HB  ALA A 262      22.888  34.285  13.481  1.00  3.77           H  
ATOM   4377  N   VAL A 263      25.989  32.508  13.350  1.00  4.21           N  
ATOM   4378  CA  VAL A 263      26.783  31.859  12.298  1.00  4.21           C  
ATOM   4379  C   VAL A 263      26.442  30.370  12.137  1.00  4.21           C  
ATOM   4380  O   VAL A 263      26.172  29.674  13.112  1.00  4.21           O  
ATOM   4381  CB  VAL A 263      28.280  31.996  12.668  1.00  4.21           C  
ATOM   4382  CG1 VAL A 263      28.541  31.182  13.913  1.00  4.21           C  
ATOM   4383  CG2 VAL A 263      29.209  31.590  11.508  1.00  4.21           C  
ATOM   4384  H   VAL A 263      25.754  32.011  14.212  1.00  4.21           H  
ATOM   4385  HA  VAL A 263      26.591  32.370  11.354  1.00  4.21           H  
ATOM   4386  HB  VAL A 263      28.483  33.040  12.921  1.00  4.21           H  
ATOM   4387 1HG1 VAL A 263      29.574  31.304  14.199  1.00  4.21           H  
ATOM   4388 2HG1 VAL A 263      27.890  31.536  14.717  1.00  4.21           H  
ATOM   4389 3HG1 VAL A 263      28.342  30.129  13.714  1.00  4.21           H  
ATOM   4390 1HG2 VAL A 263      30.238  31.716  11.817  1.00  4.21           H  
ATOM   4391 2HG2 VAL A 263      29.071  30.587  11.227  1.00  4.21           H  
ATOM   4392 3HG2 VAL A 263      29.011  32.227  10.643  1.00  4.21           H  
ATOM   4393  N   CYS A 264      26.513  29.867  10.896  1.00  4.65           N  
ATOM   4394  CA  CYS A 264      26.204  28.460  10.563  1.00  4.65           C  
ATOM   4395  C   CYS A 264      27.392  27.488  10.671  1.00  4.65           C  
ATOM   4396  O   CYS A 264      27.304  26.327  10.265  1.00  4.65           O  
ATOM   4397  CB  CYS A 264      25.643  28.392   9.144  1.00  4.65           C  
ATOM   4398  SG  CYS A 264      24.051  29.254   8.915  1.00  4.65           S  
ATOM   4399  H   CYS A 264      26.764  30.490  10.141  1.00  4.65           H  
ATOM   4400  HA  CYS A 264      25.446  28.110  11.248  1.00  4.65           H  
ATOM   4401 1HB  CYS A 264      26.365  28.821   8.449  1.00  4.65           H  
ATOM   4402 2HB  CYS A 264      25.503  27.347   8.864  1.00  4.65           H  
ATOM   4403  HG  CYS A 264      23.357  28.486   9.755  1.00  4.65           H  
ATOM   4404  N   SER A 265      28.507  27.985  11.182  1.00  5.01           N  
ATOM   4405  CA  SER A 265      29.743  27.225  11.349  1.00  5.01           C  
ATOM   4406  C   SER A 265      30.173  26.459  10.090  1.00  5.01           C  
ATOM   4407  O   SER A 265      29.909  26.894   8.969  1.00  5.01           O  
ATOM   4408  CB  SER A 265      29.538  26.273  12.529  1.00  5.01           C  
ATOM   4409  OG  SER A 265      30.712  25.606  12.883  1.00  5.01           O  
ATOM   4410  H   SER A 265      28.486  28.940  11.494  1.00  5.01           H  
ATOM   4411  HA  SER A 265      30.529  27.931  11.575  1.00  5.01           H  
ATOM   4412 1HB  SER A 265      29.180  26.846  13.368  1.00  5.01           H  
ATOM   4413 2HB  SER A 265      28.765  25.545  12.279  1.00  5.01           H  
ATOM   4414  HG  SER A 265      31.202  26.217  13.448  1.00  5.01           H  
ATOM   4415  N   ASP A 266      30.849  25.309  10.286  1.00  5.17           N  
ATOM   4416  CA  ASP A 266      31.284  24.487   9.160  1.00  5.17           C  
ATOM   4417  C   ASP A 266      30.450  23.200   9.108  1.00  5.17           C  
ATOM   4418  O   ASP A 266      30.530  22.429   8.153  1.00  5.17           O  
ATOM   4419  CB  ASP A 266      32.760  24.079   9.266  1.00  5.17           C  
ATOM   4420  CG  ASP A 266      33.761  25.239   9.461  1.00  5.17           C  
ATOM   4421  OD1 ASP A 266      33.390  26.379   9.451  1.00  5.17           O  
ATOM   4422  OD2 ASP A 266      34.928  24.962   9.508  1.00  5.17           O  
ATOM   4423  H   ASP A 266      31.065  25.039  11.232  1.00  5.17           H  
ATOM   4424  HA  ASP A 266      31.128  25.038   8.231  1.00  5.17           H  
ATOM   4425 1HB  ASP A 266      32.874  23.389  10.103  1.00  5.17           H  
ATOM   4426 2HB  ASP A 266      33.044  23.534   8.366  1.00  5.17           H  
ATOM   4427  N   LYS A 267      29.682  22.958  10.176  1.00  5.04           N  
ATOM   4428  CA  LYS A 267      28.870  21.745  10.351  1.00  5.04           C  
ATOM   4429  C   LYS A 267      27.379  21.980  10.085  1.00  5.04           C  
ATOM   4430  O   LYS A 267      26.552  21.126  10.399  1.00  5.04           O  
ATOM   4431  CB  LYS A 267      29.022  21.190  11.780  1.00  5.04           C  
ATOM   4432  CG  LYS A 267      30.419  20.648  12.184  1.00  5.04           C  
ATOM   4433  CD  LYS A 267      30.381  20.168  13.660  1.00  5.04           C  
ATOM   4434  CE  LYS A 267      31.717  19.593  14.170  1.00  5.04           C  
ATOM   4435  NZ  LYS A 267      32.020  18.249  13.606  1.00  5.04           N  
ATOM   4436  H   LYS A 267      29.662  23.656  10.905  1.00  5.04           H  
ATOM   4437  HA  LYS A 267      29.216  20.995   9.641  1.00  5.04           H  
ATOM   4438 1HB  LYS A 267      28.762  21.976  12.493  1.00  5.04           H  
ATOM   4439 2HB  LYS A 267      28.307  20.380  11.923  1.00  5.04           H  
ATOM   4440 1HG  LYS A 267      30.688  19.808  11.541  1.00  5.04           H  
ATOM   4441 2HG  LYS A 267      31.172  21.429  12.073  1.00  5.04           H  
ATOM   4442 1HD  LYS A 267      30.095  21.002  14.301  1.00  5.04           H  
ATOM   4443 2HD  LYS A 267      29.624  19.387  13.761  1.00  5.04           H  
ATOM   4444 1HE  LYS A 267      32.526  20.272  13.907  1.00  5.04           H  
ATOM   4445 2HE  LYS A 267      31.672  19.503  15.257  1.00  5.04           H  
ATOM   4446 1HZ  LYS A 267      32.910  17.919  14.011  1.00  5.04           H  
ATOM   4447 2HZ  LYS A 267      31.292  17.570  13.869  1.00  5.04           H  
ATOM   4448 3HZ  LYS A 267      32.094  18.287  12.610  1.00  5.04           H  
ATOM   4449  N   ASP A 268      27.044  23.172   9.593  1.00  4.63           N  
ATOM   4450  CA  ASP A 268      25.674  23.650   9.319  1.00  4.63           C  
ATOM   4451  C   ASP A 268      24.824  23.864  10.587  1.00  4.63           C  
ATOM   4452  O   ASP A 268      23.639  24.190  10.501  1.00  4.63           O  
ATOM   4453  CB  ASP A 268      24.903  22.693   8.378  1.00  4.63           C  
ATOM   4454  CG  ASP A 268      25.479  22.579   6.946  1.00  4.63           C  
ATOM   4455  OD1 ASP A 268      25.830  23.584   6.374  1.00  4.63           O  
ATOM   4456  OD2 ASP A 268      25.540  21.477   6.441  1.00  4.63           O  
ATOM   4457  H   ASP A 268      27.797  23.816   9.381  1.00  4.63           H  
ATOM   4458  HA  ASP A 268      25.758  24.617   8.819  1.00  4.63           H  
ATOM   4459 1HB  ASP A 268      24.844  21.700   8.810  1.00  4.63           H  
ATOM   4460 2HB  ASP A 268      23.878  23.052   8.292  1.00  4.63           H  
ATOM   4461  N   SER A 269      25.438  23.730  11.756  1.00  4.07           N  
ATOM   4462  CA  SER A 269      24.769  23.988  13.020  1.00  4.07           C  
ATOM   4463  C   SER A 269      24.832  25.477  13.283  1.00  4.07           C  
ATOM   4464  O   SER A 269      25.899  26.070  13.157  1.00  4.07           O  
ATOM   4465  CB  SER A 269      25.454  23.225  14.135  1.00  4.07           C  
ATOM   4466  OG  SER A 269      24.889  23.534  15.377  1.00  4.07           O  
ATOM   4467  H   SER A 269      26.403  23.448  11.760  1.00  4.07           H  
ATOM   4468  HA  SER A 269      23.725  23.679  12.948  1.00  4.07           H  
ATOM   4469 1HB  SER A 269      25.371  22.153  13.946  1.00  4.07           H  
ATOM   4470 2HB  SER A 269      26.514  23.475  14.140  1.00  4.07           H  
ATOM   4471  HG  SER A 269      24.884  24.499  15.434  1.00  4.07           H  
ATOM   4472  N   VAL A 270      23.718  26.085  13.678  1.00  3.52           N  
ATOM   4473  CA  VAL A 270      23.778  27.516  13.915  1.00  3.52           C  
ATOM   4474  C   VAL A 270      24.012  27.849  15.380  1.00  3.52           C  
ATOM   4475  O   VAL A 270      23.376  27.298  16.291  1.00  3.52           O  
ATOM   4476  CB  VAL A 270      22.539  28.250  13.385  1.00  3.52           C  
ATOM   4477  CG1 VAL A 270      22.677  29.783  13.690  1.00  3.52           C  
ATOM   4478  CG2 VAL A 270      22.413  28.024  11.929  1.00  3.52           C  
ATOM   4479  H   VAL A 270      22.856  25.571  13.774  1.00  3.52           H  
ATOM   4480  HA  VAL A 270      24.619  27.905  13.360  1.00  3.52           H  
ATOM   4481  HB  VAL A 270      21.666  27.869  13.867  1.00  3.52           H  
ATOM   4482 1HG1 VAL A 270      21.826  30.322  13.305  1.00  3.52           H  
ATOM   4483 2HG1 VAL A 270      22.750  29.952  14.762  1.00  3.52           H  
ATOM   4484 3HG1 VAL A 270      23.572  30.167  13.204  1.00  3.52           H  
ATOM   4485 1HG2 VAL A 270      21.542  28.546  11.558  1.00  3.52           H  
ATOM   4486 2HG2 VAL A 270      23.281  28.405  11.465  1.00  3.52           H  
ATOM   4487 3HG2 VAL A 270      22.320  26.957  11.717  1.00  3.52           H  
ATOM   4488  N   PHE A 271      24.974  28.730  15.564  1.00  3.09           N  
ATOM   4489  CA  PHE A 271      25.400  29.230  16.845  1.00  3.09           C  
ATOM   4490  C   PHE A 271      24.998  30.678  16.997  1.00  3.09           C  
ATOM   4491  O   PHE A 271      25.059  31.455  16.037  1.00  3.09           O  
ATOM   4492  CB  PHE A 271      26.913  29.155  16.908  1.00  3.09           C  
ATOM   4493  CG  PHE A 271      27.487  27.784  16.951  1.00  3.09           C  
ATOM   4494  CD1 PHE A 271      27.641  27.045  15.796  1.00  3.09           C  
ATOM   4495  CD2 PHE A 271      27.947  27.254  18.131  1.00  3.09           C  
ATOM   4496  CE1 PHE A 271      28.212  25.787  15.838  1.00  3.09           C  
ATOM   4497  CE2 PHE A 271      28.534  26.021  18.177  1.00  3.09           C  
ATOM   4498  CZ  PHE A 271      28.662  25.276  17.029  1.00  3.09           C  
ATOM   4499  H   PHE A 271      25.439  29.087  14.730  1.00  3.09           H  
ATOM   4500  HA  PHE A 271      24.941  28.640  17.636  1.00  3.09           H  
ATOM   4501 1HB  PHE A 271      27.322  29.657  16.046  1.00  3.09           H  
ATOM   4502 2HB  PHE A 271      27.249  29.696  17.790  1.00  3.09           H  
ATOM   4503  HD1 PHE A 271      27.294  27.458  14.839  1.00  3.09           H  
ATOM   4504  HD2 PHE A 271      27.848  27.826  19.035  1.00  3.09           H  
ATOM   4505  HE1 PHE A 271      28.311  25.204  14.924  1.00  3.09           H  
ATOM   4506  HE2 PHE A 271      28.895  25.631  19.128  1.00  3.09           H  
ATOM   4507  HZ  PHE A 271      29.121  24.289  17.062  1.00  3.09           H  
ATOM   4508  N   LEU A 272      24.657  31.076  18.210  1.00  2.84           N  
ATOM   4509  CA  LEU A 272      24.429  32.489  18.459  1.00  2.84           C  
ATOM   4510  C   LEU A 272      25.801  33.056  18.753  1.00  2.84           C  
ATOM   4511  O   LEU A 272      26.594  32.408  19.441  1.00  2.84           O  
ATOM   4512  CB  LEU A 272      23.475  32.716  19.631  1.00  2.84           C  
ATOM   4513  CG  LEU A 272      21.978  32.588  19.317  1.00  2.84           C  
ATOM   4514  CD1 LEU A 272      21.678  31.178  18.916  1.00  2.84           C  
ATOM   4515  CD2 LEU A 272      21.175  32.959  20.533  1.00  2.84           C  
ATOM   4516  H   LEU A 272      24.598  30.397  18.966  1.00  2.84           H  
ATOM   4517  HA  LEU A 272      24.028  32.968  17.566  1.00  2.84           H  
ATOM   4518 1HB  LEU A 272      23.712  31.994  20.412  1.00  2.84           H  
ATOM   4519 2HB  LEU A 272      23.650  33.719  20.023  1.00  2.84           H  
ATOM   4520  HG  LEU A 272      21.714  33.252  18.491  1.00  2.84           H  
ATOM   4521 1HD1 LEU A 272      20.624  31.092  18.709  1.00  2.84           H  
ATOM   4522 2HD1 LEU A 272      22.251  30.916  18.032  1.00  2.84           H  
ATOM   4523 3HD1 LEU A 272      21.943  30.506  19.733  1.00  2.84           H  
ATOM   4524 1HD2 LEU A 272      20.119  32.873  20.308  1.00  2.84           H  
ATOM   4525 2HD2 LEU A 272      21.426  32.293  21.356  1.00  2.84           H  
ATOM   4526 3HD2 LEU A 272      21.396  33.988  20.817  1.00  2.84           H  
ATOM   4527  N   THR A 273      26.099  34.233  18.238  1.00  2.78           N  
ATOM   4528  CA  THR A 273      27.410  34.828  18.447  1.00  2.78           C  
ATOM   4529  C   THR A 273      27.380  36.149  19.216  1.00  2.78           C  
ATOM   4530  O   THR A 273      26.615  37.067  18.902  1.00  2.78           O  
ATOM   4531  CB  THR A 273      28.097  35.045  17.107  1.00  2.78           C  
ATOM   4532  OG1 THR A 273      28.254  33.813  16.445  1.00  2.78           O  
ATOM   4533  CG2 THR A 273      29.440  35.681  17.293  1.00  2.78           C  
ATOM   4534  H   THR A 273      25.423  34.733  17.676  1.00  2.78           H  
ATOM   4535  HA  THR A 273      28.005  34.124  19.007  1.00  2.78           H  
ATOM   4536  HB  THR A 273      27.479  35.649  16.521  1.00  2.78           H  
ATOM   4537  HG1 THR A 273      28.587  33.170  17.076  1.00  2.78           H  
ATOM   4538 1HG2 THR A 273      29.918  35.833  16.328  1.00  2.78           H  
ATOM   4539 2HG2 THR A 273      29.318  36.635  17.781  1.00  2.78           H  
ATOM   4540 3HG2 THR A 273      30.044  35.023  17.905  1.00  2.78           H  
ATOM   4541  N   GLN A 274      28.244  36.253  20.221  1.00  2.92           N  
ATOM   4542  CA  GLN A 274      28.325  37.467  21.033  1.00  2.92           C  
ATOM   4543  C   GLN A 274      29.780  37.779  21.422  1.00  2.92           C  
ATOM   4544  O   GLN A 274      30.554  36.870  21.676  1.00  2.92           O  
ATOM   4545  CB  GLN A 274      27.442  37.289  22.272  1.00  2.92           C  
ATOM   4546  CG  GLN A 274      27.391  38.441  23.240  1.00  2.92           C  
ATOM   4547  CD  GLN A 274      26.484  38.111  24.397  1.00  2.92           C  
ATOM   4548  OE1 GLN A 274      25.290  38.457  24.403  1.00  2.92           O  
ATOM   4549  NE2 GLN A 274      27.033  37.393  25.384  1.00  2.92           N  
ATOM   4550  H   GLN A 274      28.826  35.438  20.431  1.00  2.92           H  
ATOM   4551  HA  GLN A 274      27.907  38.276  20.452  1.00  2.92           H  
ATOM   4552 1HB  GLN A 274      26.418  37.121  21.943  1.00  2.92           H  
ATOM   4553 2HB  GLN A 274      27.739  36.422  22.821  1.00  2.92           H  
ATOM   4554 1HG  GLN A 274      28.385  38.648  23.627  1.00  2.92           H  
ATOM   4555 2HG  GLN A 274      26.988  39.321  22.730  1.00  2.92           H  
ATOM   4556 1HE2 GLN A 274      26.474  37.069  26.198  1.00  2.92           H  
ATOM   4557 2HE2 GLN A 274      27.993  37.134  25.336  1.00  2.92           H  
ATOM   4558  N   PRO A 275      30.234  39.035  21.416  1.00  3.27           N  
ATOM   4559  CA  PRO A 275      31.560  39.383  21.894  1.00  3.27           C  
ATOM   4560  C   PRO A 275      31.746  38.911  23.337  1.00  3.27           C  
ATOM   4561  O   PRO A 275      30.836  39.041  24.158  1.00  3.27           O  
ATOM   4562  CB  PRO A 275      31.535  40.915  21.811  1.00  3.27           C  
ATOM   4563  CG  PRO A 275      30.554  41.218  20.696  1.00  3.27           C  
ATOM   4564  CD  PRO A 275      29.472  40.150  20.823  1.00  3.27           C  
ATOM   4565  HA  PRO A 275      32.328  38.960  21.237  1.00  3.27           H  
ATOM   4566 1HB  PRO A 275      31.239  41.340  22.780  1.00  3.27           H  
ATOM   4567 2HB  PRO A 275      32.551  41.285  21.596  1.00  3.27           H  
ATOM   4568 1HG  PRO A 275      30.166  42.235  20.813  1.00  3.27           H  
ATOM   4569 2HG  PRO A 275      31.067  41.201  19.736  1.00  3.27           H  
ATOM   4570 1HD  PRO A 275      28.657  40.474  21.480  1.00  3.27           H  
ATOM   4571 2HD  PRO A 275      29.128  39.908  19.807  1.00  3.27           H  
ATOM   4572  N   PHE A 276      32.931  38.398  23.649  1.00  3.80           N  
ATOM   4573  CA  PHE A 276      33.240  37.950  25.009  1.00  3.80           C  
ATOM   4574  C   PHE A 276      33.544  38.943  26.096  1.00  3.80           C  
ATOM   4575  O   PHE A 276      34.240  39.941  25.917  1.00  3.80           O  
ATOM   4576  CB  PHE A 276      34.402  36.970  25.086  1.00  3.80           C  
ATOM   4577  CG  PHE A 276      34.070  35.558  24.969  1.00  3.80           C  
ATOM   4578  CD1 PHE A 276      34.468  34.793  23.955  1.00  3.80           C  
ATOM   4579  CD2 PHE A 276      33.346  34.975  26.002  1.00  3.80           C  
ATOM   4580  CE1 PHE A 276      34.165  33.475  23.951  1.00  3.80           C  
ATOM   4581  CE2 PHE A 276      33.049  33.655  26.009  1.00  3.80           C  
ATOM   4582  CZ  PHE A 276      33.455  32.896  24.982  1.00  3.80           C  
ATOM   4583  H   PHE A 276      33.634  38.298  22.918  1.00  3.80           H  
ATOM   4584  HA  PHE A 276      32.359  37.401  25.341  1.00  3.80           H  
ATOM   4585 1HB  PHE A 276      35.090  37.207  24.269  1.00  3.80           H  
ATOM   4586 2HB  PHE A 276      34.957  37.121  25.987  1.00  3.80           H  
ATOM   4587  HD1 PHE A 276      35.035  35.224  23.145  1.00  3.80           H  
ATOM   4588  HD2 PHE A 276      33.024  35.589  26.832  1.00  3.80           H  
ATOM   4589  HE1 PHE A 276      34.490  32.877  23.120  1.00  3.80           H  
ATOM   4590  HE2 PHE A 276      32.488  33.218  26.839  1.00  3.80           H  
ATOM   4591  HZ  PHE A 276      33.216  31.831  24.967  1.00  3.80           H  
ATOM   4592  N   LEU A 277      33.094  38.543  27.282  1.00  4.51           N  
ATOM   4593  CA  LEU A 277      33.438  39.162  28.543  1.00  4.51           C  
ATOM   4594  C   LEU A 277      34.565  38.359  29.187  1.00  4.51           C  
ATOM   4595  O   LEU A 277      35.191  38.833  30.118  1.00  4.51           O  
ATOM   4596  CB  LEU A 277      32.235  39.176  29.489  1.00  4.51           C  
ATOM   4597  CG  LEU A 277      31.241  40.325  29.349  1.00  4.51           C  
ATOM   4598  CD1 LEU A 277      30.702  40.385  27.920  1.00  4.51           C  
ATOM   4599  CD2 LEU A 277      30.114  40.087  30.356  1.00  4.51           C  
ATOM   4600  H   LEU A 277      32.477  37.746  27.305  1.00  4.51           H  
ATOM   4601  HA  LEU A 277      33.782  40.176  28.365  1.00  4.51           H  
ATOM   4602 1HB  LEU A 277      31.683  38.248  29.352  1.00  4.51           H  
ATOM   4603 2HB  LEU A 277      32.612  39.196  30.512  1.00  4.51           H  
ATOM   4604  HG  LEU A 277      31.735  41.273  29.563  1.00  4.51           H  
ATOM   4605 1HD1 LEU A 277      29.998  41.203  27.835  1.00  4.51           H  
ATOM   4606 2HD1 LEU A 277      31.519  40.555  27.228  1.00  4.51           H  
ATOM   4607 3HD1 LEU A 277      30.202  39.450  27.669  1.00  4.51           H  
ATOM   4608 1HD2 LEU A 277      29.378  40.871  30.299  1.00  4.51           H  
ATOM   4609 2HD2 LEU A 277      29.630  39.134  30.136  1.00  4.51           H  
ATOM   4610 3HD2 LEU A 277      30.528  40.056  31.365  1.00  4.51           H  
ATOM   4611  N   ALA A 278      34.860  37.165  28.633  1.00  5.36           N  
ATOM   4612  CA  ALA A 278      35.870  36.198  29.119  1.00  5.36           C  
ATOM   4613  C   ALA A 278      37.269  36.795  29.139  1.00  5.36           C  
ATOM   4614  O   ALA A 278      38.147  36.359  29.907  1.00  5.36           O  
ATOM   4615  CB  ALA A 278      35.884  34.948  28.260  1.00  5.36           C  
ATOM   4616  H   ALA A 278      34.316  36.887  27.836  1.00  5.36           H  
ATOM   4617  HA  ALA A 278      35.605  35.923  30.140  1.00  5.36           H  
ATOM   4618 1HB  ALA A 278      36.614  34.246  28.658  1.00  5.36           H  
ATOM   4619 2HB  ALA A 278      34.906  34.488  28.277  1.00  5.36           H  
ATOM   4620 3HB  ALA A 278      36.154  35.205  27.236  1.00  5.36           H  
ATOM   4621  N   ASN A 279      37.465  37.850  28.349  1.00  6.30           N  
ATOM   4622  CA  ASN A 279      38.737  38.541  28.307  1.00  6.30           C  
ATOM   4623  C   ASN A 279      39.062  38.986  29.720  1.00  6.30           C  
ATOM   4624  O   ASN A 279      40.220  39.067  30.095  1.00  6.30           O  
ATOM   4625  CB  ASN A 279      38.670  39.744  27.397  1.00  6.30           C  
ATOM   4626  CG  ASN A 279      38.638  39.396  25.950  1.00  6.30           C  
ATOM   4627  OD1 ASN A 279      38.986  38.283  25.535  1.00  6.30           O  
ATOM   4628  ND2 ASN A 279      38.225  40.347  25.156  1.00  6.30           N  
ATOM   4629  H   ASN A 279      36.710  38.169  27.759  1.00  6.30           H  
ATOM   4630  HA  ASN A 279      39.515  37.857  27.970  1.00  6.30           H  
ATOM   4631 1HB  ASN A 279      37.774  40.324  27.638  1.00  6.30           H  
ATOM   4632 2HB  ASN A 279      39.530  40.384  27.585  1.00  6.30           H  
ATOM   4633 1HD2 ASN A 279      38.179  40.192  24.171  1.00  6.30           H  
ATOM   4634 2HD2 ASN A 279      37.955  41.231  25.536  1.00  6.30           H  
ATOM   4635  N   LEU A 280      38.027  39.231  30.513  1.00  7.26           N  
ATOM   4636  CA  LEU A 280      38.101  39.636  31.893  1.00  7.26           C  
ATOM   4637  C   LEU A 280      38.917  38.709  32.771  1.00  7.26           C  
ATOM   4638  O   LEU A 280      39.567  39.163  33.708  1.00  7.26           O  
ATOM   4639  CB  LEU A 280      36.692  39.733  32.395  1.00  7.26           C  
ATOM   4640  CG  LEU A 280      36.511  40.056  33.731  1.00  7.26           C  
ATOM   4641  CD1 LEU A 280      37.225  41.328  34.029  1.00  7.26           C  
ATOM   4642  CD2 LEU A 280      34.990  40.135  33.949  1.00  7.26           C  
ATOM   4643  H   LEU A 280      37.087  39.114  30.142  1.00  7.26           H  
ATOM   4644  HA  LEU A 280      38.544  40.626  31.926  1.00  7.26           H  
ATOM   4645 1HB  LEU A 280      36.157  40.457  31.788  1.00  7.26           H  
ATOM   4646 2HB  LEU A 280      36.232  38.758  32.261  1.00  7.26           H  
ATOM   4647  HG  LEU A 280      36.908  39.295  34.342  1.00  7.26           H  
ATOM   4648 1HD1 LEU A 280      37.068  41.571  35.041  1.00  7.26           H  
ATOM   4649 2HD1 LEU A 280      38.292  41.182  33.841  1.00  7.26           H  
ATOM   4650 3HD1 LEU A 280      36.878  42.090  33.406  1.00  7.26           H  
ATOM   4651 1HD2 LEU A 280      34.758  40.374  34.947  1.00  7.26           H  
ATOM   4652 2HD2 LEU A 280      34.561  40.866  33.313  1.00  7.26           H  
ATOM   4653 3HD2 LEU A 280      34.558  39.164  33.705  1.00  7.26           H  
ATOM   4654  N   LYS A 281      38.869  37.402  32.515  1.00  8.18           N  
ATOM   4655  CA  LYS A 281      39.641  36.490  33.347  1.00  8.18           C  
ATOM   4656  C   LYS A 281      41.095  36.597  32.918  1.00  8.18           C  
ATOM   4657  O   LYS A 281      42.008  36.523  33.737  1.00  8.18           O  
ATOM   4658  CB  LYS A 281      39.140  35.052  33.255  1.00  8.18           C  
ATOM   4659  CG  LYS A 281      39.861  34.093  34.212  1.00  8.18           C  
ATOM   4660  CD  LYS A 281      39.240  32.705  34.197  1.00  8.18           C  
ATOM   4661  CE  LYS A 281      39.974  31.763  35.146  1.00  8.18           C  
ATOM   4662  NZ  LYS A 281      39.394  30.391  35.125  1.00  8.18           N  
ATOM   4663  H   LYS A 281      38.349  37.050  31.713  1.00  8.18           H  
ATOM   4664  HA  LYS A 281      39.580  36.809  34.383  1.00  8.18           H  
ATOM   4665 1HB  LYS A 281      38.076  35.022  33.483  1.00  8.18           H  
ATOM   4666 2HB  LYS A 281      39.270  34.686  32.235  1.00  8.18           H  
ATOM   4667 1HG  LYS A 281      40.911  34.016  33.923  1.00  8.18           H  
ATOM   4668 2HG  LYS A 281      39.813  34.493  35.226  1.00  8.18           H  
ATOM   4669 1HD  LYS A 281      38.194  32.771  34.502  1.00  8.18           H  
ATOM   4670 2HD  LYS A 281      39.283  32.296  33.187  1.00  8.18           H  
ATOM   4671 1HE  LYS A 281      41.020  31.710  34.853  1.00  8.18           H  
ATOM   4672 2HE  LYS A 281      39.913  32.157  36.160  1.00  8.18           H  
ATOM   4673 1HZ  LYS A 281      39.906  29.798  35.762  1.00  8.18           H  
ATOM   4674 2HZ  LYS A 281      38.424  30.430  35.407  1.00  8.18           H  
ATOM   4675 3HZ  LYS A 281      39.458  30.014  34.190  1.00  8.18           H  
ATOM   4676  N   THR A 282      41.307  36.773  31.611  1.00  9.04           N  
ATOM   4677  CA  THR A 282      42.665  36.931  31.082  1.00  9.04           C  
ATOM   4678  C   THR A 282      43.288  38.234  31.618  1.00  9.04           C  
ATOM   4679  O   THR A 282      44.453  38.272  32.017  1.00  9.04           O  
ATOM   4680  CB  THR A 282      42.674  36.943  29.539  1.00  9.04           C  
ATOM   4681  OG1 THR A 282      42.164  35.695  29.039  1.00  9.04           O  
ATOM   4682  CG2 THR A 282      44.078  37.153  29.034  1.00  9.04           C  
ATOM   4683  H   THR A 282      40.498  36.810  30.984  1.00  9.04           H  
ATOM   4684  HA  THR A 282      43.273  36.095  31.424  1.00  9.04           H  
ATOM   4685  HB  THR A 282      42.052  37.748  29.173  1.00  9.04           H  
ATOM   4686  HG1 THR A 282      41.224  35.633  29.244  1.00  9.04           H  
ATOM   4687 1HG2 THR A 282      44.074  37.163  27.946  1.00  9.04           H  
ATOM   4688 2HG2 THR A 282      44.453  38.106  29.407  1.00  9.04           H  
ATOM   4689 3HG2 THR A 282      44.717  36.346  29.389  1.00  9.04           H  
ATOM   4690  N   ILE A 283      42.482  39.297  31.614  1.00  9.83           N  
ATOM   4691  CA  ILE A 283      42.830  40.635  32.088  1.00  9.83           C  
ATOM   4692  C   ILE A 283      43.064  40.654  33.596  1.00  9.83           C  
ATOM   4693  O   ILE A 283      44.017  41.278  34.074  1.00  9.83           O  
ATOM   4694  CB  ILE A 283      41.717  41.641  31.729  1.00  9.83           C  
ATOM   4695  CG1 ILE A 283      41.643  41.844  30.206  1.00  9.83           C  
ATOM   4696  CG2 ILE A 283      41.962  42.980  32.419  1.00  9.83           C  
ATOM   4697  CD1 ILE A 283      40.383  42.556  29.763  1.00  9.83           C  
ATOM   4698  H   ILE A 283      41.552  39.164  31.240  1.00  9.83           H  
ATOM   4699  HA  ILE A 283      43.749  40.944  31.595  1.00  9.83           H  
ATOM   4700  HB  ILE A 283      40.768  41.241  32.057  1.00  9.83           H  
ATOM   4701 1HG1 ILE A 283      42.497  42.438  29.890  1.00  9.83           H  
ATOM   4702 2HG1 ILE A 283      41.704  40.885  29.713  1.00  9.83           H  
ATOM   4703 1HG2 ILE A 283      41.155  43.668  32.169  1.00  9.83           H  
ATOM   4704 2HG2 ILE A 283      41.998  42.843  33.489  1.00  9.83           H  
ATOM   4705 3HG2 ILE A 283      42.911  43.393  32.081  1.00  9.83           H  
ATOM   4706 1HD1 ILE A 283      40.394  42.675  28.681  1.00  9.83           H  
ATOM   4707 2HD1 ILE A 283      39.512  41.970  30.052  1.00  9.83           H  
ATOM   4708 3HD1 ILE A 283      40.332  43.535  30.234  1.00  9.83           H  
ATOM   4709  N   VAL A 284      42.186  39.984  34.349  1.00 10.50           N  
ATOM   4710  CA  VAL A 284      42.282  39.931  35.797  1.00 10.50           C  
ATOM   4711  C   VAL A 284      42.478  38.537  36.408  1.00 10.50           C  
ATOM   4712  O   VAL A 284      41.526  37.985  36.958  1.00 10.50           O  
ATOM   4713  CB  VAL A 284      41.012  40.452  36.445  1.00 10.50           C  
ATOM   4714  CG1 VAL A 284      41.218  40.491  37.931  1.00 10.50           C  
ATOM   4715  CG2 VAL A 284      40.648  41.789  35.906  1.00 10.50           C  
ATOM   4716  H   VAL A 284      41.398  39.509  33.911  1.00 10.50           H  
ATOM   4717  HA  VAL A 284      43.094  40.585  36.102  1.00 10.50           H  
ATOM   4718  HB  VAL A 284      40.220  39.765  36.239  1.00 10.50           H  
ATOM   4719 1HG1 VAL A 284      40.328  40.823  38.378  1.00 10.50           H  
ATOM   4720 2HG1 VAL A 284      41.462  39.499  38.302  1.00 10.50           H  
ATOM   4721 3HG1 VAL A 284      42.024  41.178  38.173  1.00 10.50           H  
ATOM   4722 1HG2 VAL A 284      39.743  42.133  36.379  1.00 10.50           H  
ATOM   4723 2HG2 VAL A 284      41.454  42.491  36.109  1.00 10.50           H  
ATOM   4724 3HG2 VAL A 284      40.487  41.708  34.837  1.00 10.50           H  
ATOM   4725  N   PRO A 285      43.691  37.967  36.388  1.00 10.98           N  
ATOM   4726  CA  PRO A 285      44.070  36.751  37.087  1.00 10.98           C  
ATOM   4727  C   PRO A 285      44.201  37.025  38.589  1.00 10.98           C  
ATOM   4728  O   PRO A 285      44.274  36.107  39.410  1.00 10.98           O  
ATOM   4729  CB  PRO A 285      45.415  36.399  36.449  1.00 10.98           C  
ATOM   4730  CG  PRO A 285      45.977  37.726  36.002  1.00 10.98           C  
ATOM   4731  CD  PRO A 285      44.771  38.532  35.566  1.00 10.98           C  
ATOM   4732  HA  PRO A 285      43.316  35.974  36.893  1.00 10.98           H  
ATOM   4733 1HB  PRO A 285      46.057  35.887  37.182  1.00 10.98           H  
ATOM   4734 2HB  PRO A 285      45.261  35.700  35.612  1.00 10.98           H  
ATOM   4735 1HG  PRO A 285      46.531  38.203  36.822  1.00 10.98           H  
ATOM   4736 2HG  PRO A 285      46.692  37.575  35.179  1.00 10.98           H  
ATOM   4737 1HD  PRO A 285      44.962  39.579  35.784  1.00 10.98           H  
ATOM   4738 2HD  PRO A 285      44.561  38.359  34.504  1.00 10.98           H  
ATOM   4739  N   ARG A 286      44.212  38.308  38.957  1.00 11.21           N  
ATOM   4740  CA  ARG A 286      44.429  38.738  40.332  1.00 11.21           C  
ATOM   4741  C   ARG A 286      43.229  38.480  41.225  1.00 11.21           C  
ATOM   4742  O   ARG A 286      42.441  39.376  41.535  1.00 11.21           O  
ATOM   4743  CB  ARG A 286      44.754  40.223  40.364  1.00 11.21           C  
ATOM   4744  CG  ARG A 286      45.010  40.794  41.753  1.00 11.21           C  
ATOM   4745  CD  ARG A 286      45.406  42.244  41.712  1.00 11.21           C  
ATOM   4746  NE  ARG A 286      44.366  43.076  41.113  1.00 11.21           N  
ATOM   4747  CZ  ARG A 286      43.273  43.531  41.759  1.00 11.21           C  
ATOM   4748  NH1 ARG A 286      43.055  43.242  43.012  1.00 11.21           N  
ATOM   4749  NH2 ARG A 286      42.377  44.267  41.148  1.00 11.21           N  
ATOM   4750  H   ARG A 286      44.113  39.023  38.255  1.00 11.21           H  
ATOM   4751  HA  ARG A 286      45.281  38.185  40.732  1.00 11.21           H  
ATOM   4752 1HB  ARG A 286      45.634  40.418  39.754  1.00 11.21           H  
ATOM   4753 2HB  ARG A 286      43.922  40.777  39.929  1.00 11.21           H  
ATOM   4754 1HG  ARG A 286      44.101  40.705  42.351  1.00 11.21           H  
ATOM   4755 2HG  ARG A 286      45.811  40.229  42.233  1.00 11.21           H  
ATOM   4756 1HD  ARG A 286      45.586  42.601  42.725  1.00 11.21           H  
ATOM   4757 2HD  ARG A 286      46.314  42.357  41.121  1.00 11.21           H  
ATOM   4758  HE  ARG A 286      44.473  43.331  40.142  1.00 11.21           H  
ATOM   4759 1HH1 ARG A 286      43.702  42.678  43.536  1.00 11.21           H  
ATOM   4760 2HH1 ARG A 286      42.180  43.598  43.433  1.00 11.21           H  
ATOM   4761 1HH2 ARG A 286      42.482  44.519  40.177  1.00 11.21           H  
ATOM   4762 2HH2 ARG A 286      41.549  44.552  41.695  1.00 11.21           H  
ATOM   4763  N   HIS A 287      43.071  37.209  41.577  1.00 11.17           N  
ATOM   4764  CA  HIS A 287      41.991  36.686  42.414  1.00 11.17           C  
ATOM   4765  C   HIS A 287      40.632  36.995  41.808  1.00 11.17           C  
ATOM   4766  O   HIS A 287      39.626  37.083  42.510  1.00 11.17           O  
ATOM   4767  CB  HIS A 287      42.072  37.288  43.822  1.00 11.17           C  
ATOM   4768  CG  HIS A 287      43.409  37.096  44.467  1.00 11.17           C  
ATOM   4769  ND1 HIS A 287      43.873  35.862  44.871  1.00 11.17           N  
ATOM   4770  CD2 HIS A 287      44.385  37.985  44.768  1.00 11.17           C  
ATOM   4771  CE1 HIS A 287      45.079  36.000  45.397  1.00 11.17           C  
ATOM   4772  NE2 HIS A 287      45.411  37.278  45.347  1.00 11.17           N  
ATOM   4773  H   HIS A 287      43.754  36.556  41.198  1.00 11.17           H  
ATOM   4774  HA  HIS A 287      42.081  35.604  42.494  1.00 11.17           H  
ATOM   4775 1HB  HIS A 287      41.854  38.356  43.786  1.00 11.17           H  
ATOM   4776 2HB  HIS A 287      41.318  36.826  44.456  1.00 11.17           H  
ATOM   4777  HD2 HIS A 287      44.360  39.060  44.586  1.00 11.17           H  
ATOM   4778  HE1 HIS A 287      45.693  35.196  45.801  1.00 11.17           H  
ATOM   4779  HE2 HIS A 287      46.279  37.676  45.679  1.00 11.17           H  
ATOM   4780  N   LEU A 288      40.617  37.147  40.495  1.00 10.91           N  
ATOM   4781  CA  LEU A 288      39.433  37.472  39.735  1.00 10.91           C  
ATOM   4782  C   LEU A 288      38.671  38.684  40.294  1.00 10.91           C  
ATOM   4783  O   LEU A 288      37.436  38.744  40.252  1.00 10.91           O  
ATOM   4784  CB  LEU A 288      38.562  36.232  39.611  1.00 10.91           C  
ATOM   4785  CG  LEU A 288      39.072  35.252  38.534  1.00 10.91           C  
ATOM   4786  CD1 LEU A 288      40.449  34.726  38.933  1.00 10.91           C  
ATOM   4787  CD2 LEU A 288      38.069  34.139  38.366  1.00 10.91           C  
ATOM   4788  H   LEU A 288      41.489  37.040  39.998  1.00 10.91           H  
ATOM   4789  HA  LEU A 288      39.758  37.732  38.731  1.00 10.91           H  
ATOM   4790 1HB  LEU A 288      38.530  35.712  40.565  1.00 10.91           H  
ATOM   4791 2HB  LEU A 288      37.549  36.538  39.347  1.00 10.91           H  
ATOM   4792  HG  LEU A 288      39.199  35.771  37.600  1.00 10.91           H  
ATOM   4793 1HD1 LEU A 288      40.812  34.045  38.162  1.00 10.91           H  
ATOM   4794 2HD1 LEU A 288      41.147  35.565  39.031  1.00 10.91           H  
ATOM   4795 3HD1 LEU A 288      40.376  34.199  39.881  1.00 10.91           H  
ATOM   4796 1HD2 LEU A 288      38.415  33.451  37.603  1.00 10.91           H  
ATOM   4797 2HD2 LEU A 288      37.954  33.610  39.311  1.00 10.91           H  
ATOM   4798 3HD2 LEU A 288      37.108  34.557  38.068  1.00 10.91           H  
ATOM   4799  N   ASP A 289      39.416  39.706  40.749  1.00 10.55           N  
ATOM   4800  CA  ASP A 289      38.833  40.960  41.234  1.00 10.55           C  
ATOM   4801  C   ASP A 289      38.434  41.741  39.983  1.00 10.55           C  
ATOM   4802  O   ASP A 289      39.111  42.676  39.553  1.00 10.55           O  
ATOM   4803  CB  ASP A 289      39.882  41.738  42.039  1.00 10.55           C  
ATOM   4804  CG  ASP A 289      39.353  42.991  42.842  1.00 10.55           C  
ATOM   4805  OD1 ASP A 289      38.178  43.052  43.122  1.00 10.55           O  
ATOM   4806  OD2 ASP A 289      40.158  43.881  43.143  1.00 10.55           O  
ATOM   4807  H   ASP A 289      40.427  39.588  40.810  1.00 10.55           H  
ATOM   4808  HA  ASP A 289      37.951  40.753  41.838  1.00 10.55           H  
ATOM   4809 1HB  ASP A 289      40.359  41.051  42.743  1.00 10.55           H  
ATOM   4810 2HB  ASP A 289      40.654  42.062  41.355  1.00 10.55           H  
ATOM   4811  N   PHE A 290      37.349  41.287  39.378  1.00 10.18           N  
ATOM   4812  CA  PHE A 290      36.913  41.704  38.057  1.00 10.18           C  
ATOM   4813  C   PHE A 290      36.584  43.169  37.817  1.00 10.18           C  
ATOM   4814  O   PHE A 290      35.896  43.825  38.598  1.00 10.18           O  
ATOM   4815  CB  PHE A 290      35.732  40.849  37.660  1.00 10.18           C  
ATOM   4816  CG  PHE A 290      36.155  39.474  37.223  1.00 10.18           C  
ATOM   4817  CD1 PHE A 290      37.483  39.221  36.980  1.00 10.18           C  
ATOM   4818  CD2 PHE A 290      35.239  38.458  37.004  1.00 10.18           C  
ATOM   4819  CE1 PHE A 290      37.900  38.003  36.519  1.00 10.18           C  
ATOM   4820  CE2 PHE A 290      35.656  37.225  36.540  1.00 10.18           C  
ATOM   4821  CZ  PHE A 290      36.988  37.003  36.290  1.00 10.18           C  
ATOM   4822  H   PHE A 290      36.867  40.518  39.841  1.00 10.18           H  
ATOM   4823  HA  PHE A 290      37.726  41.455  37.379  1.00 10.18           H  
ATOM   4824 1HB  PHE A 290      35.055  40.749  38.501  1.00 10.18           H  
ATOM   4825 2HB  PHE A 290      35.190  41.337  36.865  1.00 10.18           H  
ATOM   4826  HD1 PHE A 290      38.198  40.010  37.147  1.00 10.18           H  
ATOM   4827  HD2 PHE A 290      34.183  38.644  37.186  1.00 10.18           H  
ATOM   4828  HE1 PHE A 290      38.959  37.836  36.326  1.00 10.18           H  
ATOM   4829  HE2 PHE A 290      34.927  36.433  36.364  1.00 10.18           H  
ATOM   4830  HZ  PHE A 290      37.323  36.036  35.919  1.00 10.18           H  
ATOM   4831  N   ILE A 291      37.053  43.631  36.653  1.00  9.84           N  
ATOM   4832  CA  ILE A 291      36.912  44.986  36.136  1.00  9.84           C  
ATOM   4833  C   ILE A 291      35.740  45.207  35.166  1.00  9.84           C  
ATOM   4834  O   ILE A 291      34.990  46.154  35.328  1.00  9.84           O  
ATOM   4835  CB  ILE A 291      38.204  45.354  35.396  1.00  9.84           C  
ATOM   4836  CG1 ILE A 291      39.374  45.337  36.368  1.00  9.84           C  
ATOM   4837  CG2 ILE A 291      38.074  46.710  34.751  1.00  9.84           C  
ATOM   4838  CD1 ILE A 291      40.708  45.432  35.677  1.00  9.84           C  
ATOM   4839  H   ILE A 291      37.601  42.987  36.103  1.00  9.84           H  
ATOM   4840  HA  ILE A 291      36.782  45.654  36.988  1.00  9.84           H  
ATOM   4841  HB  ILE A 291      38.403  44.606  34.629  1.00  9.84           H  
ATOM   4842 1HG1 ILE A 291      39.277  46.172  37.059  1.00  9.84           H  
ATOM   4843 2HG1 ILE A 291      39.345  44.412  36.945  1.00  9.84           H  
ATOM   4844 1HG2 ILE A 291      38.997  46.948  34.227  1.00  9.84           H  
ATOM   4845 2HG2 ILE A 291      37.245  46.708  34.042  1.00  9.84           H  
ATOM   4846 3HG2 ILE A 291      37.890  47.457  35.520  1.00  9.84           H  
ATOM   4847 1HD1 ILE A 291      41.503  45.408  36.419  1.00  9.84           H  
ATOM   4848 2HD1 ILE A 291      40.824  44.594  34.993  1.00  9.84           H  
ATOM   4849 3HD1 ILE A 291      40.759  46.362  35.116  1.00  9.84           H  
ATOM   4850  N   THR A 292      35.636  44.368  34.130  1.00  9.56           N  
ATOM   4851  CA  THR A 292      34.619  44.499  33.069  1.00  9.56           C  
ATOM   4852  C   THR A 292      33.182  44.223  33.526  1.00  9.56           C  
ATOM   4853  O   THR A 292      32.303  45.076  33.372  1.00  9.56           O  
ATOM   4854  CB  THR A 292      35.018  43.583  31.880  1.00  9.56           C  
ATOM   4855  OG1 THR A 292      36.245  44.059  31.324  1.00  9.56           O  
ATOM   4856  CG2 THR A 292      34.008  43.463  30.814  1.00  9.56           C  
ATOM   4857  H   THR A 292      36.291  43.613  34.072  1.00  9.56           H  
ATOM   4858  HA  THR A 292      34.646  45.530  32.708  1.00  9.56           H  
ATOM   4859  HB  THR A 292      35.165  42.619  32.242  1.00  9.56           H  
ATOM   4860  HG1 THR A 292      36.066  44.927  30.898  1.00  9.56           H  
ATOM   4861 1HG2 THR A 292      34.377  42.784  30.043  1.00  9.56           H  
ATOM   4862 2HG2 THR A 292      33.081  43.072  31.222  1.00  9.56           H  
ATOM   4863 3HG2 THR A 292      33.852  44.434  30.387  1.00  9.56           H  
ATOM   4864  N   SER A 293      32.923  43.063  34.141  1.00  9.29           N  
ATOM   4865  CA  SER A 293      31.555  42.829  34.614  1.00  9.29           C  
ATOM   4866  C   SER A 293      31.296  43.760  35.794  1.00  9.29           C  
ATOM   4867  O   SER A 293      30.179  44.206  36.040  1.00  9.29           O  
ATOM   4868  CB  SER A 293      31.374  41.377  35.016  1.00  9.29           C  
ATOM   4869  OG  SER A 293      32.194  41.048  36.114  1.00  9.29           O  
ATOM   4870  H   SER A 293      33.644  42.371  34.261  1.00  9.29           H  
ATOM   4871  HA  SER A 293      30.846  43.070  33.819  1.00  9.29           H  
ATOM   4872 1HB  SER A 293      30.328  41.203  35.275  1.00  9.29           H  
ATOM   4873 2HB  SER A 293      31.616  40.732  34.169  1.00  9.29           H  
ATOM   4874  HG  SER A 293      32.054  40.108  36.271  1.00  9.29           H  
ATOM   4875  N   ARG A 294      32.378  44.068  36.505  1.00  9.00           N  
ATOM   4876  CA  ARG A 294      32.396  45.006  37.609  1.00  9.00           C  
ATOM   4877  C   ARG A 294      31.287  44.729  38.616  1.00  9.00           C  
ATOM   4878  O   ARG A 294      30.719  45.661  39.202  1.00  9.00           O  
ATOM   4879  CB  ARG A 294      32.259  46.399  37.052  1.00  9.00           C  
ATOM   4880  CG  ARG A 294      32.565  47.481  37.992  1.00  9.00           C  
ATOM   4881  CD  ARG A 294      32.484  48.760  37.313  1.00  9.00           C  
ATOM   4882  NE  ARG A 294      33.475  48.838  36.251  1.00  9.00           N  
ATOM   4883  CZ  ARG A 294      34.747  49.203  36.404  1.00  9.00           C  
ATOM   4884  NH1 ARG A 294      35.218  49.529  37.586  1.00  9.00           N  
ATOM   4885  NH2 ARG A 294      35.506  49.232  35.337  1.00  9.00           N  
ATOM   4886  H   ARG A 294      33.245  43.635  36.235  1.00  9.00           H  
ATOM   4887  HA  ARG A 294      33.362  44.921  38.112  1.00  9.00           H  
ATOM   4888 1HB  ARG A 294      32.852  46.522  36.171  1.00  9.00           H  
ATOM   4889 2HB  ARG A 294      31.228  46.546  36.741  1.00  9.00           H  
ATOM   4890 1HG  ARG A 294      31.871  47.440  38.788  1.00  9.00           H  
ATOM   4891 2HG  ARG A 294      33.578  47.351  38.378  1.00  9.00           H  
ATOM   4892 1HD  ARG A 294      31.495  48.884  36.879  1.00  9.00           H  
ATOM   4893 2HD  ARG A 294      32.682  49.561  38.014  1.00  9.00           H  
ATOM   4894  HE  ARG A 294      33.195  48.597  35.284  1.00  9.00           H  
ATOM   4895 1HH1 ARG A 294      34.613  49.494  38.391  1.00  9.00           H  
ATOM   4896 2HH1 ARG A 294      36.181  49.804  37.683  1.00  9.00           H  
ATOM   4897 1HH2 ARG A 294      35.071  48.952  34.439  1.00  9.00           H  
ATOM   4898 2HH2 ARG A 294      36.467  49.518  35.402  1.00  9.00           H  
ATOM   4899  N   ASN A 295      31.004  43.452  38.861  1.00  8.65           N  
ATOM   4900  CA  ASN A 295      29.881  43.089  39.699  1.00  8.65           C  
ATOM   4901  C   ASN A 295      29.934  43.703  41.082  1.00  8.65           C  
ATOM   4902  O   ASN A 295      28.893  44.111  41.589  1.00  8.65           O  
ATOM   4903  CB  ASN A 295      29.780  41.583  39.819  1.00  8.65           C  
ATOM   4904  CG  ASN A 295      29.303  40.915  38.550  1.00  8.65           C  
ATOM   4905  OD1 ASN A 295      28.740  41.552  37.661  1.00  8.65           O  
ATOM   4906  ND2 ASN A 295      29.511  39.624  38.459  1.00  8.65           N  
ATOM   4907  H   ASN A 295      31.535  42.734  38.389  1.00  8.65           H  
ATOM   4908  HA  ASN A 295      28.976  43.459  39.215  1.00  8.65           H  
ATOM   4909 1HB  ASN A 295      30.754  41.178  40.085  1.00  8.65           H  
ATOM   4910 2HB  ASN A 295      29.095  41.333  40.624  1.00  8.65           H  
ATOM   4911 1HD2 ASN A 295      29.209  39.126  37.644  1.00  8.65           H  
ATOM   4912 2HD2 ASN A 295      29.965  39.134  39.204  1.00  8.65           H  
ATOM   4913  N   SER A 296      31.125  43.849  41.669  1.00  8.26           N  
ATOM   4914  CA  SER A 296      31.193  44.399  43.016  1.00  8.26           C  
ATOM   4915  C   SER A 296      30.652  45.831  43.091  1.00  8.26           C  
ATOM   4916  O   SER A 296      30.159  46.259  44.137  1.00  8.26           O  
ATOM   4917  CB  SER A 296      32.618  44.345  43.529  1.00  8.26           C  
ATOM   4918  OG  SER A 296      33.463  45.201  42.806  1.00  8.26           O  
ATOM   4919  H   SER A 296      31.965  43.540  41.199  1.00  8.26           H  
ATOM   4920  HA  SER A 296      30.580  43.770  43.662  1.00  8.26           H  
ATOM   4921 1HB  SER A 296      32.637  44.614  44.583  1.00  8.26           H  
ATOM   4922 2HB  SER A 296      32.983  43.322  43.445  1.00  8.26           H  
ATOM   4923  HG  SER A 296      34.365  44.952  43.042  1.00  8.26           H  
ATOM   4924  N   LEU A 297      30.692  46.578  41.984  1.00  7.83           N  
ATOM   4925  CA  LEU A 297      30.138  47.923  42.004  1.00  7.83           C  
ATOM   4926  C   LEU A 297      28.660  47.836  42.094  1.00  7.83           C  
ATOM   4927  O   LEU A 297      28.011  48.493  42.902  1.00  7.83           O  
ATOM   4928  CB  LEU A 297      30.452  48.716  40.754  1.00  7.83           C  
ATOM   4929  CG  LEU A 297      29.794  50.052  40.716  1.00  7.83           C  
ATOM   4930  CD1 LEU A 297      30.241  50.865  41.909  1.00  7.83           C
[truncated: 390,278 more chars]
