# Supplementary material for: Pan-kinome of Legionella expanded by a bioinformatics survey
Source: Sci Rep. 2022 Dec 16;12:21782. doi: 10.1038/s41598-022-26109-x (PMC9758233; doi:10.1038/s41598-022-26109-x)
Supplement: Supplementary file 9 — Supplementary Information 9. [file 41598_2022_26109_MOESM9_ESM.zip › S15 - Data - 3D structure models of novel kinases/pdb - whole proteins - RoseTTAFold/Llan_0165.pdb]

PFRMAT TS
TARGET KTD25419_1
AUTHOR BAKER-ROBETTA
METHOD    ROSETTA provides both ab initio and
METHOD    comparative models of protein domains.
METHOD    Comparative models are built from structures
METHOD    detected and aligned by HHSEARCH, SPARKS, and
METHOD    Raptor. Loop regions are assembled from fragments and 
METHOD    optimized to fit the aligned template structures.
METHOD    De novo models are built using the Rosetta de
METHOD    novo protocol.  The procedure is fully automated.
MODEL     1
PARENT N/A
REMARK PARENT    N/A
REMARK PARSRC    RoseTTAFold
REMARK SCORE     0.00
ATOM      1  N   MET A   1      -0.850   3.030  -3.344  1.00  6.23           N  
ATOM      2  CA  MET A   1       0.033   1.870  -3.148  1.00  6.23           C  
ATOM      3  C   MET A   1       0.833   2.040  -1.846  1.00  6.23           C  
ATOM      4  O   MET A   1       0.676   3.064  -1.185  1.00  6.23           O  
ATOM      5  CB  MET A   1       0.886   1.687  -4.373  1.00  6.23           C  
ATOM      6  CG  MET A   1       0.112   1.322  -5.626  1.00  6.23           C  
ATOM      7  SD  MET A   1       1.162   1.231  -7.063  1.00  6.23           S  
ATOM      8  CE  MET A   1       0.052   0.639  -8.317  1.00  6.23           C  
ATOM      9 1H   MET A   1      -1.650   2.750  -3.889  1.00  6.23           H  
ATOM     10 2H   MET A   1      -1.163   3.355  -2.441  1.00  6.23           H  
ATOM     11 3H   MET A   1      -0.381   3.812  -3.823  1.00  6.23           H  
ATOM     12  HA  MET A   1      -0.582   0.978  -3.034  1.00  6.23           H  
ATOM     13 1HB  MET A   1       1.380   2.556  -4.572  1.00  6.23           H  
ATOM     14 2HB  MET A   1       1.607   0.935  -4.184  1.00  6.23           H  
ATOM     15 1HG  MET A   1      -0.369   0.354  -5.486  1.00  6.23           H  
ATOM     16 2HG  MET A   1      -0.656   2.071  -5.806  1.00  6.23           H  
ATOM     17 1HE  MET A   1       0.586   0.533  -9.256  1.00  6.23           H  
ATOM     18 2HE  MET A   1      -0.347  -0.330  -8.020  1.00  6.23           H  
ATOM     19 3HE  MET A   1      -0.765   1.349  -8.443  1.00  6.23           H  
ATOM     20  N   SER A   2       1.677   1.062  -1.454  1.00  5.63           N  
ATOM     21  CA  SER A   2       2.269   1.141  -0.107  1.00  5.63           C  
ATOM     22  C   SER A   2       3.700   0.590   0.144  1.00  5.63           C  
ATOM     23  O   SER A   2       4.280  -0.072  -0.696  1.00  5.63           O  
ATOM     24  CB  SER A   2       1.319   0.368   0.760  1.00  5.63           C  
ATOM     25  OG  SER A   2       1.301  -0.984   0.375  1.00  5.63           O  
ATOM     26  H   SER A   2       1.823   0.199  -1.999  1.00  5.63           H  
ATOM     27  HA  SER A   2       2.256   2.180   0.164  1.00  5.63           H  
ATOM     28 1HB  SER A   2       1.609   0.435   1.776  1.00  5.63           H  
ATOM     29 2HB  SER A   2       0.321   0.793   0.677  1.00  5.63           H  
ATOM     30  HG  SER A   2       1.334  -1.028  -0.623  1.00  5.63           H  
ATOM     31  N   PHE A   3       4.292   0.827   1.346  1.00  4.94           N  
ATOM     32  CA  PHE A   3       5.568   0.151   1.659  1.00  4.94           C  
ATOM     33  C   PHE A   3       5.302  -1.321   1.896  1.00  4.94           C  
ATOM     34  O   PHE A   3       6.212  -2.133   1.844  1.00  4.94           O  
ATOM     35  CB  PHE A   3       6.298   0.658   2.920  1.00  4.94           C  
ATOM     36  CG  PHE A   3       7.234   1.950   2.951  1.00  4.94           C  
ATOM     37  CD1 PHE A   3       6.849   3.288   2.935  1.00  4.94           C  
ATOM     38  CD2 PHE A   3       8.568   1.729   3.099  1.00  4.94           C  
ATOM     39  CE1 PHE A   3       7.757   4.288   3.029  1.00  4.94           C  
ATOM     40  CE2 PHE A   3       9.490   2.747   3.208  1.00  4.94           C  
ATOM     41  CZ  PHE A   3       9.077   4.029   3.170  1.00  4.94           C  
ATOM     42  H   PHE A   3       3.883   1.411   2.070  1.00  4.94           H  
ATOM     43  HA  PHE A   3       6.232   0.225   0.810  1.00  4.94           H  
ATOM     44 1HB  PHE A   3       5.636   0.660   3.740  1.00  4.94           H  
ATOM     45 2HB  PHE A   3       6.946  -0.124   3.167  1.00  4.94           H  
ATOM     46  HD1 PHE A   3       5.837   3.569   2.836  1.00  4.94           H  
ATOM     47  HD2 PHE A   3       8.875   0.728   3.127  1.00  4.94           H  
ATOM     48  HE1 PHE A   3       7.412   5.284   3.002  1.00  4.94           H  
ATOM     49  HE2 PHE A   3      10.546   2.527   3.323  1.00  4.94           H  
ATOM     50  HZ  PHE A   3       9.793   4.843   3.248  1.00  4.94           H  
ATOM     51  N   LEU A   4       4.032  -1.682   2.074  1.00  4.22           N  
ATOM     52  CA  LEU A   4       3.610  -3.048   2.356  1.00  4.22           C  
ATOM     53  C   LEU A   4       3.708  -3.915   1.095  1.00  4.22           C  
ATOM     54  O   LEU A   4       3.457  -5.121   1.136  1.00  4.22           O  
ATOM     55  CB  LEU A   4       2.163  -3.048   2.867  1.00  4.22           C  
ATOM     56  CG  LEU A   4       1.980  -2.702   4.327  1.00  4.22           C  
ATOM     57  CD1 LEU A   4       2.447  -1.273   4.536  1.00  4.22           C  
ATOM     58  CD2 LEU A   4       0.529  -2.842   4.712  1.00  4.22           C  
ATOM     59  H   LEU A   4       3.321  -0.968   2.052  1.00  4.22           H  
ATOM     60  HA  LEU A   4       4.267  -3.470   3.114  1.00  4.22           H  
ATOM     61 1HB  LEU A   4       1.590  -2.349   2.299  1.00  4.22           H  
ATOM     62 2HB  LEU A   4       1.740  -4.033   2.703  1.00  4.22           H  
ATOM     63  HG  LEU A   4       2.575  -3.355   4.935  1.00  4.22           H  
ATOM     64 1HD1 LEU A   4       2.329  -0.989   5.584  1.00  4.22           H  
ATOM     65 2HD1 LEU A   4       3.488  -1.160   4.256  1.00  4.22           H  
ATOM     66 3HD1 LEU A   4       1.832  -0.657   3.918  1.00  4.22           H  
ATOM     67 1HD2 LEU A   4       0.407  -2.581   5.764  1.00  4.22           H  
ATOM     68 2HD2 LEU A   4      -0.077  -2.172   4.099  1.00  4.22           H  
ATOM     69 3HD2 LEU A   4       0.208  -3.870   4.553  1.00  4.22           H  
ATOM     70  N   ASP A   5       4.084  -3.294  -0.024  1.00  3.56           N  
ATOM     71  CA  ASP A   5       4.318  -3.966  -1.283  1.00  3.56           C  
ATOM     72  C   ASP A   5       5.799  -4.403  -1.393  1.00  3.56           C  
ATOM     73  O   ASP A   5       6.139  -5.282  -2.196  1.00  3.56           O  
ATOM     74  CB  ASP A   5       3.880  -3.054  -2.433  1.00  3.56           C  
ATOM     75  CG  ASP A   5       2.295  -2.792  -2.451  1.00  3.56           C  
ATOM     76  OD1 ASP A   5       1.583  -3.761  -2.597  1.00  3.56           O  
ATOM     77  OD2 ASP A   5       1.828  -1.635  -2.309  1.00  3.56           O  
ATOM     78  H   ASP A   5       4.231  -2.285  -0.015  1.00  3.56           H  
ATOM     79  HA  ASP A   5       3.701  -4.864  -1.314  1.00  3.56           H  
ATOM     80 1HB  ASP A   5       4.380  -2.116  -2.310  1.00  3.56           H  
ATOM     81 2HB  ASP A   5       4.193  -3.476  -3.388  1.00  3.56           H  
ATOM     82  N   TYR A   6       6.684  -3.752  -0.617  1.00  3.01           N  
ATOM     83  CA  TYR A   6       8.134  -3.983  -0.655  1.00  3.01           C  
ATOM     84  C   TYR A   6       8.729  -4.537   0.636  1.00  3.01           C  
ATOM     85  O   TYR A   6       8.134  -4.496   1.711  1.00  3.01           O  
ATOM     86  CB  TYR A   6       8.931  -2.720  -0.994  1.00  3.01           C  
ATOM     87  CG  TYR A   6       8.778  -2.190  -2.350  1.00  3.01           C  
ATOM     88  CD1 TYR A   6       8.107  -1.031  -2.562  1.00  3.01           C  
ATOM     89  CD2 TYR A   6       9.340  -2.865  -3.411  1.00  3.01           C  
ATOM     90  CE1 TYR A   6       8.027  -0.547  -3.830  1.00  3.01           C  
ATOM     91  CE2 TYR A   6       9.234  -2.358  -4.672  1.00  3.01           C  
ATOM     92  CZ  TYR A   6       8.595  -1.210  -4.884  1.00  3.01           C  
ATOM     93  OH  TYR A   6       8.517  -0.700  -6.160  1.00  3.01           O  
ATOM     94  H   TYR A   6       6.353  -3.082   0.073  1.00  3.01           H  
ATOM     95  HA  TYR A   6       8.338  -4.711  -1.434  1.00  3.01           H  
ATOM     96 1HB  TYR A   6       8.646  -1.930  -0.296  1.00  3.01           H  
ATOM     97 2HB  TYR A   6       9.992  -2.918  -0.842  1.00  3.01           H  
ATOM     98  HD1 TYR A   6       7.658  -0.488  -1.731  1.00  3.01           H  
ATOM     99  HD2 TYR A   6       9.877  -3.794  -3.237  1.00  3.01           H  
ATOM    100  HE1 TYR A   6       7.535   0.360  -3.999  1.00  3.01           H  
ATOM    101  HE2 TYR A   6       9.666  -2.858  -5.505  1.00  3.01           H  
ATOM    102  HH  TYR A   6       8.854  -1.348  -6.788  1.00  3.01           H  
ATOM    103  N   LYS A   7       9.942  -5.030   0.502  1.00  2.60           N  
ATOM    104  CA  LYS A   7      10.776  -5.468   1.603  1.00  2.60           C  
ATOM    105  C   LYS A   7      12.144  -4.812   1.482  1.00  2.60           C  
ATOM    106  O   LYS A   7      12.647  -4.563   0.385  1.00  2.60           O  
ATOM    107  CB  LYS A   7      10.886  -6.990   1.644  1.00  2.60           C  
ATOM    108  CG  LYS A   7      11.900  -7.544   2.655  1.00  2.60           C  
ATOM    109  CD  LYS A   7      11.925  -9.062   2.633  1.00  2.60           C  
ATOM    110  CE  LYS A   7      12.965  -9.621   3.599  1.00  2.60           C  
ATOM    111  NZ  LYS A   7      13.017 -11.116   3.548  1.00  2.60           N  
ATOM    112  H   LYS A   7      10.340  -5.090  -0.430  1.00  2.60           H  
ATOM    113  HA  LYS A   7      10.329  -5.131   2.538  1.00  2.60           H  
ATOM    114 1HB  LYS A   7       9.928  -7.388   1.960  1.00  2.60           H  
ATOM    115 2HB  LYS A   7      11.078  -7.381   0.665  1.00  2.60           H  
ATOM    116 1HG  LYS A   7      12.900  -7.194   2.392  1.00  2.60           H  
ATOM    117 2HG  LYS A   7      11.664  -7.197   3.659  1.00  2.60           H  
ATOM    118 1HD  LYS A   7      10.945  -9.449   2.925  1.00  2.60           H  
ATOM    119 2HD  LYS A   7      12.147  -9.410   1.624  1.00  2.60           H  
ATOM    120 1HE  LYS A   7      13.948  -9.217   3.352  1.00  2.60           H  
ATOM    121 2HE  LYS A   7      12.702  -9.319   4.614  1.00  2.60           H  
ATOM    122 1HZ  LYS A   7      13.694 -11.456   4.210  1.00  2.60           H  
ATOM    123 2HZ  LYS A   7      12.079 -11.486   3.797  1.00  2.60           H  
ATOM    124 3HZ  LYS A   7      13.262 -11.424   2.626  1.00  2.60           H  
ATOM    125  N   ILE A   8      12.729  -4.464   2.608  1.00  2.31           N  
ATOM    126  CA  ILE A   8      14.060  -3.904   2.559  1.00  2.31           C  
ATOM    127  C   ILE A   8      15.036  -5.020   2.773  1.00  2.31           C  
ATOM    128  O   ILE A   8      14.909  -5.786   3.736  1.00  2.31           O  
ATOM    129  CB  ILE A   8      14.250  -2.894   3.685  1.00  2.31           C  
ATOM    130  CG1 ILE A   8      15.566  -2.204   3.574  1.00  2.31           C  
ATOM    131  CG2 ILE A   8      14.160  -3.580   4.991  1.00  2.31           C  
ATOM    132  CD1 ILE A   8      15.638  -1.034   4.469  1.00  2.31           C  
ATOM    133  H   ILE A   8      12.275  -4.627   3.492  1.00  2.31           H  
ATOM    134  HA  ILE A   8      14.242  -3.440   1.590  1.00  2.31           H  
ATOM    135  HB  ILE A   8      13.490  -2.167   3.644  1.00  2.31           H  
ATOM    136 1HG1 ILE A   8      16.370  -2.895   3.834  1.00  2.31           H  
ATOM    137 2HG1 ILE A   8      15.711  -1.883   2.541  1.00  2.31           H  
ATOM    138 1HG2 ILE A   8      14.281  -2.850   5.778  1.00  2.31           H  
ATOM    139 2HG2 ILE A   8      13.194  -4.066   5.082  1.00  2.31           H  
ATOM    140 3HG2 ILE A   8      14.946  -4.315   5.050  1.00  2.31           H  
ATOM    141 1HD1 ILE A   8      16.581  -0.552   4.358  1.00  2.31           H  
ATOM    142 2HD1 ILE A   8      14.853  -0.349   4.203  1.00  2.31           H  
ATOM    143 3HD1 ILE A   8      15.509  -1.350   5.501  1.00  2.31           H  
ATOM    144  N   ASP A   9      16.052  -5.132   1.933  1.00  2.09           N  
ATOM    145  CA  ASP A   9      16.965  -6.204   2.218  1.00  2.09           C  
ATOM    146  C   ASP A   9      18.006  -5.646   3.149  1.00  2.09           C  
ATOM    147  O   ASP A   9      19.072  -5.172   2.749  1.00  2.09           O  
ATOM    148  CB  ASP A   9      17.559  -6.835   0.975  1.00  2.09           C  
ATOM    149  CG  ASP A   9      18.392  -8.086   1.326  1.00  2.09           C  
ATOM    150  OD1 ASP A   9      18.778  -8.256   2.482  1.00  2.09           O  
ATOM    151  OD2 ASP A   9      18.629  -8.901   0.433  1.00  2.09           O  
ATOM    152  H   ASP A   9      16.188  -4.500   1.141  1.00  2.09           H  
ATOM    153  HA  ASP A   9      16.434  -7.000   2.743  1.00  2.09           H  
ATOM    154 1HB  ASP A   9      16.760  -7.120   0.302  1.00  2.09           H  
ATOM    155 2HB  ASP A   9      18.190  -6.108   0.453  1.00  2.09           H  
ATOM    156  N   TYR A  10      17.701  -5.776   4.421  1.00  1.93           N  
ATOM    157  CA  TYR A  10      18.525  -5.212   5.463  1.00  1.93           C  
ATOM    158  C   TYR A  10      19.839  -5.974   5.661  1.00  1.93           C  
ATOM    159  O   TYR A  10      20.675  -5.560   6.466  1.00  1.93           O  
ATOM    160  CB  TYR A  10      17.721  -5.091   6.759  1.00  1.93           C  
ATOM    161  CG  TYR A  10      17.128  -6.381   7.272  1.00  1.93           C  
ATOM    162  CD1 TYR A  10      17.880  -7.227   8.057  1.00  1.93           C  
ATOM    163  CD2 TYR A  10      15.811  -6.708   6.964  1.00  1.93           C  
ATOM    164  CE1 TYR A  10      17.324  -8.392   8.537  1.00  1.93           C  
ATOM    165  CE2 TYR A  10      15.257  -7.868   7.438  1.00  1.93           C  
ATOM    166  CZ  TYR A  10      16.006  -8.711   8.226  1.00  1.93           C  
ATOM    167  OH  TYR A  10      15.453  -9.877   8.708  1.00  1.93           O  
ATOM    168  H   TYR A  10      16.797  -6.195   4.630  1.00  1.93           H  
ATOM    169  HA  TYR A  10      18.776  -4.206   5.164  1.00  1.93           H  
ATOM    170 1HB  TYR A  10      18.361  -4.680   7.539  1.00  1.93           H  
ATOM    171 2HB  TYR A  10      16.907  -4.384   6.605  1.00  1.93           H  
ATOM    172  HD1 TYR A  10      18.913  -6.974   8.300  1.00  1.93           H  
ATOM    173  HD2 TYR A  10      15.214  -6.049   6.351  1.00  1.93           H  
ATOM    174  HE1 TYR A  10      17.921  -9.059   9.158  1.00  1.93           H  
ATOM    175  HE2 TYR A  10      14.223  -8.117   7.195  1.00  1.93           H  
ATOM    176  HH  TYR A  10      16.104 -10.343   9.239  1.00  1.93           H  
ATOM    177  N   ASN A  11      20.039  -7.079   4.917  1.00  1.82           N  
ATOM    178  CA  ASN A  11      21.280  -7.830   5.008  1.00  1.82           C  
ATOM    179  C   ASN A  11      22.234  -7.478   3.855  1.00  1.82           C  
ATOM    180  O   ASN A  11      23.325  -8.045   3.747  1.00  1.82           O  
ATOM    181  CB  ASN A  11      20.992  -9.317   5.019  1.00  1.82           C  
ATOM    182  CG  ASN A  11      20.281  -9.775   6.277  1.00  1.82           C  
ATOM    183  OD1 ASN A  11      20.582  -9.325   7.389  1.00  1.82           O  
ATOM    184  ND2 ASN A  11      19.346 -10.679   6.112  1.00  1.82           N  
ATOM    185  H   ASN A  11      19.341  -7.394   4.227  1.00  1.82           H  
ATOM    186  HA  ASN A  11      21.781  -7.565   5.939  1.00  1.82           H  
ATOM    187 1HB  ASN A  11      20.369  -9.561   4.153  1.00  1.82           H  
ATOM    188 2HB  ASN A  11      21.924  -9.868   4.919  1.00  1.82           H  
ATOM    189 1HD2 ASN A  11      18.845 -11.040   6.898  1.00  1.82           H  
ATOM    190 2HD2 ASN A  11      19.137 -11.016   5.192  1.00  1.82           H  
ATOM    191  N   LYS A  12      21.844  -6.507   3.021  1.00  1.73           N  
ATOM    192  CA  LYS A  12      22.647  -6.059   1.880  1.00  1.73           C  
ATOM    193  C   LYS A  12      22.924  -4.573   1.930  1.00  1.73           C  
ATOM    194  O   LYS A  12      22.770  -3.873   0.929  1.00  1.73           O  
ATOM    195  CB  LYS A  12      21.994  -6.384   0.540  1.00  1.73           C  
ATOM    196  CG  LYS A  12      21.898  -7.860   0.201  1.00  1.73           C  
ATOM    197  CD  LYS A  12      21.313  -8.047  -1.200  1.00  1.73           C  
ATOM    198  CE  LYS A  12      21.242  -9.508  -1.595  1.00  1.73           C  
ATOM    199  NZ  LYS A  12      20.264 -10.248  -0.751  1.00  1.73           N  
ATOM    200  H   LYS A  12      20.925  -6.077   3.149  1.00  1.73           H  
ATOM    201  HA  LYS A  12      23.609  -6.570   1.917  1.00  1.73           H  
ATOM    202 1HB  LYS A  12      20.970  -5.992   0.542  1.00  1.73           H  
ATOM    203 2HB  LYS A  12      22.531  -5.882  -0.264  1.00  1.73           H  
ATOM    204 1HG  LYS A  12      22.887  -8.313   0.245  1.00  1.73           H  
ATOM    205 2HG  LYS A  12      21.254  -8.362   0.925  1.00  1.73           H  
ATOM    206 1HD  LYS A  12      20.300  -7.631  -1.222  1.00  1.73           H  
ATOM    207 2HD  LYS A  12      21.917  -7.506  -1.931  1.00  1.73           H  
ATOM    208 1HE  LYS A  12      20.938  -9.583  -2.637  1.00  1.73           H  
ATOM    209 2HE  LYS A  12      22.225  -9.962  -1.480  1.00  1.73           H  
ATOM    210 1HZ  LYS A  12      20.218 -11.210  -1.018  1.00  1.73           H  
ATOM    211 2HZ  LYS A  12      20.524 -10.180   0.220  1.00  1.73           H  
ATOM    212 3HZ  LYS A  12      19.331  -9.822  -0.845  1.00  1.73           H  
ATOM    213  N   CYS A  13      23.293  -4.071   3.096  1.00  1.68           N  
ATOM    214  CA  CYS A  13      23.546  -2.649   3.190  1.00  1.68           C  
ATOM    215  C   CYS A  13      24.624  -2.307   2.171  1.00  1.68           C  
ATOM    216  O   CYS A  13      25.681  -2.940   2.132  1.00  1.68           O  
ATOM    217  CB  CYS A  13      23.989  -2.249   4.595  1.00  1.68           C  
ATOM    218  SG  CYS A  13      24.215  -0.473   4.796  1.00  1.68           S  
ATOM    219  H   CYS A  13      23.400  -4.677   3.898  1.00  1.68           H  
ATOM    220  HA  CYS A  13      22.642  -2.104   2.941  1.00  1.68           H  
ATOM    221 1HB  CYS A  13      23.257  -2.584   5.315  1.00  1.68           H  
ATOM    222 2HB  CYS A  13      24.929  -2.736   4.835  1.00  1.68           H  
ATOM    223  HG  CYS A  13      23.242  -0.110   3.924  1.00  1.68           H  
ATOM    224  N   LEU A  14      24.322  -1.331   1.333  1.00  1.67           N  
ATOM    225  CA  LEU A  14      25.176  -0.885   0.249  1.00  1.67           C  
ATOM    226  C   LEU A  14      26.193   0.142   0.708  1.00  1.67           C  
ATOM    227  O   LEU A  14      27.270   0.277   0.123  1.00  1.67           O  
ATOM    228  CB  LEU A  14      24.309  -0.275  -0.842  1.00  1.67           C  
ATOM    229  CG  LEU A  14      23.330  -1.210  -1.490  1.00  1.67           C  
ATOM    230  CD1 LEU A  14      22.486  -0.419  -2.455  1.00  1.67           C  
ATOM    231  CD2 LEU A  14      24.100  -2.322  -2.173  1.00  1.67           C  
ATOM    232  H   LEU A  14      23.436  -0.872   1.468  1.00  1.67           H  
ATOM    233  HA  LEU A  14      25.706  -1.750  -0.149  1.00  1.67           H  
ATOM    234 1HB  LEU A  14      23.744   0.542  -0.403  1.00  1.67           H  
ATOM    235 2HB  LEU A  14      24.956   0.129  -1.617  1.00  1.67           H  
ATOM    236  HG  LEU A  14      22.667  -1.644  -0.736  1.00  1.67           H  
ATOM    237 1HD1 LEU A  14      21.774  -1.053  -2.934  1.00  1.67           H  
ATOM    238 2HD1 LEU A  14      21.961   0.354  -1.912  1.00  1.67           H  
ATOM    239 3HD1 LEU A  14      23.122   0.033  -3.212  1.00  1.67           H  
ATOM    240 1HD2 LEU A  14      23.417  -3.014  -2.655  1.00  1.67           H  
ATOM    241 2HD2 LEU A  14      24.764  -1.897  -2.923  1.00  1.67           H  
ATOM    242 3HD2 LEU A  14      24.688  -2.860  -1.425  1.00  1.67           H  
ATOM    243  N   GLY A  15      25.850   0.872   1.758  1.00  1.71           N  
ATOM    244  CA  GLY A  15      26.749   1.907   2.255  1.00  1.71           C  
ATOM    245  C   GLY A  15      26.206   2.634   3.470  1.00  1.71           C  
ATOM    246  O   GLY A  15      25.074   2.399   3.897  1.00  1.71           O  
ATOM    247  H   GLY A  15      24.935   0.710   2.180  1.00  1.71           H  
ATOM    248 1HA  GLY A  15      27.710   1.456   2.504  1.00  1.71           H  
ATOM    249 2HA  GLY A  15      26.937   2.627   1.460  1.00  1.71           H  
ATOM    250  N   SER A  16      27.022   3.520   4.034  1.00  1.77           N  
ATOM    251  CA  SER A  16      26.623   4.242   5.236  1.00  1.77           C  
ATOM    252  C   SER A  16      27.416   5.523   5.466  1.00  1.77           C  
ATOM    253  O   SER A  16      28.484   5.724   4.882  1.00  1.77           O  
ATOM    254  CB  SER A  16      26.808   3.341   6.442  1.00  1.77           C  
ATOM    255  OG  SER A  16      28.167   3.091   6.670  1.00  1.77           O  
ATOM    256  H   SER A  16      27.936   3.684   3.635  1.00  1.77           H  
ATOM    257  HA  SER A  16      25.573   4.514   5.144  1.00  1.77           H  
ATOM    258 1HB  SER A  16      26.373   3.823   7.319  1.00  1.77           H  
ATOM    259 2HB  SER A  16      26.279   2.401   6.288  1.00  1.77           H  
ATOM    260  HG  SER A  16      28.560   3.954   6.836  1.00  1.77           H  
ATOM    261  N   GLY A  17      26.915   6.341   6.387  1.00  1.83           N  
ATOM    262  CA  GLY A  17      27.593   7.558   6.823  1.00  1.83           C  
ATOM    263  C   GLY A  17      26.944   8.106   8.090  1.00  1.83           C  
ATOM    264  O   GLY A  17      26.044   7.486   8.651  1.00  1.83           O  
ATOM    265  H   GLY A  17      25.996   6.119   6.773  1.00  1.83           H  
ATOM    266 1HA  GLY A  17      28.646   7.344   7.009  1.00  1.83           H  
ATOM    267 2HA  GLY A  17      27.548   8.304   6.031  1.00  1.83           H  
ATOM    268  N   VAL A  18      27.345   9.300   8.506  1.00  1.86           N  
ATOM    269  CA  VAL A  18      26.856   9.878   9.761  1.00  1.86           C  
ATOM    270  C   VAL A  18      25.340  10.028   9.795  1.00  1.86           C  
ATOM    271  O   VAL A  18      24.707   9.834  10.833  1.00  1.86           O  
ATOM    272  CB  VAL A  18      27.485  11.259   9.999  1.00  1.86           C  
ATOM    273  CG1 VAL A  18      26.832  11.932  11.208  1.00  1.86           C  
ATOM    274  CG2 VAL A  18      28.980  11.105  10.206  1.00  1.86           C  
ATOM    275  H   VAL A  18      28.054   9.792   7.980  1.00  1.86           H  
ATOM    276  HA  VAL A  18      27.155   9.216  10.576  1.00  1.86           H  
ATOM    277  HB  VAL A  18      27.296  11.893   9.131  1.00  1.86           H  
ATOM    278 1HG1 VAL A  18      27.273  12.917  11.359  1.00  1.86           H  
ATOM    279 2HG1 VAL A  18      25.772  12.035  11.050  1.00  1.86           H  
ATOM    280 3HG1 VAL A  18      27.000  11.320  12.094  1.00  1.86           H  
ATOM    281 1HG2 VAL A  18      29.429  12.085  10.365  1.00  1.86           H  
ATOM    282 2HG2 VAL A  18      29.161  10.476  11.078  1.00  1.86           H  
ATOM    283 3HG2 VAL A  18      29.424  10.641   9.326  1.00  1.86           H  
ATOM    284  N   PHE A  19      24.766  10.431   8.670  1.00  1.83           N  
ATOM    285  CA  PHE A  19      23.337  10.662   8.600  1.00  1.83           C  
ATOM    286  C   PHE A  19      22.445   9.414   8.483  1.00  1.83           C  
ATOM    287  O   PHE A  19      21.217   9.524   8.647  1.00  1.83           O  
ATOM    288  CB  PHE A  19      23.001  11.624   7.454  1.00  1.83           C  
ATOM    289  CG  PHE A  19      23.394  13.078   7.714  1.00  1.83           C  
ATOM    290  CD1 PHE A  19      24.099  13.439   8.841  1.00  1.83           C  
ATOM    291  CD2 PHE A  19      23.009  14.074   6.841  1.00  1.83           C  
ATOM    292  CE1 PHE A  19      24.423  14.757   9.090  1.00  1.83           C  
ATOM    293  CE2 PHE A  19      23.320  15.399   7.076  1.00  1.83           C  
ATOM    294  CZ  PHE A  19      24.032  15.742   8.206  1.00  1.83           C  
ATOM    295  H   PHE A  19      25.335  10.567   7.851  1.00  1.83           H  
ATOM    296  HA  PHE A  19      23.076  11.150   9.525  1.00  1.83           H  
ATOM    297 1HB  PHE A  19      23.505  11.294   6.546  1.00  1.83           H  
ATOM    298 2HB  PHE A  19      21.931  11.593   7.255  1.00  1.83           H  
ATOM    299  HD1 PHE A  19      24.387  12.675   9.532  1.00  1.83           H  
ATOM    300  HD2 PHE A  19      22.444  13.797   5.958  1.00  1.83           H  
ATOM    301  HE1 PHE A  19      24.982  15.019   9.987  1.00  1.83           H  
ATOM    302  HE2 PHE A  19      23.001  16.169   6.369  1.00  1.83           H  
ATOM    303  HZ  PHE A  19      24.281  16.785   8.399  1.00  1.83           H  
ATOM    304  N   GLY A  20      23.017   8.243   8.159  1.00  1.75           N  
ATOM    305  CA  GLY A  20      22.161   7.074   7.936  1.00  1.75           C  
ATOM    306  C   GLY A  20      22.793   5.928   7.135  1.00  1.75           C  
ATOM    307  O   GLY A  20      24.007   5.883   6.892  1.00  1.75           O  
ATOM    308  H   GLY A  20      24.031   8.150   8.112  1.00  1.75           H  
ATOM    309 1HA  GLY A  20      21.823   6.691   8.899  1.00  1.75           H  
ATOM    310 2HA  GLY A  20      21.266   7.405   7.413  1.00  1.75           H  
ATOM    311  N   THR A  21      21.941   4.972   6.747  1.00  1.66           N  
ATOM    312  CA  THR A  21      22.377   3.774   6.009  1.00  1.66           C  
ATOM    313  C   THR A  21      21.613   3.537   4.703  1.00  1.66           C  
ATOM    314  O   THR A  21      20.447   3.909   4.577  1.00  1.66           O  
ATOM    315  CB  THR A  21      22.271   2.532   6.917  1.00  1.66           C  
ATOM    316  OG1 THR A  21      20.935   2.399   7.395  1.00  1.66           O  
ATOM    317  CG2 THR A  21      23.216   2.618   8.086  1.00  1.66           C  
ATOM    318  H   THR A  21      20.953   5.107   6.980  1.00  1.66           H  
ATOM    319  HA  THR A  21      23.424   3.897   5.747  1.00  1.66           H  
ATOM    320  HB  THR A  21      22.517   1.651   6.325  1.00  1.66           H  
ATOM    321  HG1 THR A  21      20.788   1.474   7.662  1.00  1.66           H  
ATOM    322 1HG2 THR A  21      23.119   1.716   8.691  1.00  1.66           H  
ATOM    323 2HG2 THR A  21      24.231   2.699   7.719  1.00  1.66           H  
ATOM    324 3HG2 THR A  21      22.979   3.487   8.694  1.00  1.66           H  
ATOM    325  N   VAL A  22      22.267   2.877   3.735  1.00  1.59           N  
ATOM    326  CA  VAL A  22      21.642   2.583   2.439  1.00  1.59           C  
ATOM    327  C   VAL A  22      21.556   1.089   2.141  1.00  1.59           C  
ATOM    328  O   VAL A  22      22.543   0.368   2.306  1.00  1.59           O  
ATOM    329  CB  VAL A  22      22.408   3.270   1.288  1.00  1.59           C  
ATOM    330  CG1 VAL A  22      21.738   2.931  -0.051  1.00  1.59           C  
ATOM    331  CG2 VAL A  22      22.439   4.760   1.518  1.00  1.59           C  
ATOM    332  H   VAL A  22      23.235   2.604   3.888  1.00  1.59           H  
ATOM    333  HA  VAL A  22      20.640   2.983   2.460  1.00  1.59           H  
ATOM    334  HB  VAL A  22      23.429   2.884   1.256  1.00  1.59           H  
ATOM    335 1HG1 VAL A  22      22.283   3.402  -0.865  1.00  1.59           H  
ATOM    336 2HG1 VAL A  22      21.736   1.865  -0.200  1.00  1.59           H  
ATOM    337 3HG1 VAL A  22      20.709   3.298  -0.038  1.00  1.59           H  
ATOM    338 1HG2 VAL A  22      22.983   5.246   0.711  1.00  1.59           H  
ATOM    339 2HG2 VAL A  22      21.427   5.122   1.543  1.00  1.59           H  
ATOM    340 3HG2 VAL A  22      22.931   4.976   2.466  1.00  1.59           H  
ATOM    341  N   TYR A  23      20.374   0.640   1.700  1.00  1.59           N  
ATOM    342  CA  TYR A  23      20.085  -0.770   1.406  1.00  1.59           C  
ATOM    343  C   TYR A  23      19.427  -0.961   0.043  1.00  1.59           C  
ATOM    344  O   TYR A  23      18.921  -0.014  -0.559  1.00  1.59           O  
ATOM    345  CB  TYR A  23      19.104  -1.306   2.434  1.00  1.59           C  
ATOM    346  CG  TYR A  23      19.529  -1.097   3.811  1.00  1.59           C  
ATOM    347  CD1 TYR A  23      19.189   0.093   4.401  1.00  1.59           C  
ATOM    348  CD2 TYR A  23      20.219  -2.049   4.501  1.00  1.59           C  
ATOM    349  CE1 TYR A  23      19.527   0.338   5.674  1.00  1.59           C  
ATOM    350  CE2 TYR A  23      20.570  -1.811   5.808  1.00  1.59           C  
ATOM    351  CZ  TYR A  23      20.224  -0.616   6.395  1.00  1.59           C  
ATOM    352  OH  TYR A  23      20.566  -0.352   7.699  1.00  1.59           O  
ATOM    353  H   TYR A  23      19.628   1.329   1.595  1.00  1.59           H  
ATOM    354  HA  TYR A  23      21.012  -1.341   1.414  1.00  1.59           H  
ATOM    355 1HB  TYR A  23      18.144  -0.838   2.300  1.00  1.59           H  
ATOM    356 2HB  TYR A  23      18.964  -2.379   2.279  1.00  1.59           H  
ATOM    357  HD1 TYR A  23      18.636   0.848   3.835  1.00  1.59           H  
ATOM    358  HD2 TYR A  23      20.481  -2.994   4.020  1.00  1.59           H  
ATOM    359  HE1 TYR A  23      19.240   1.286   6.122  1.00  1.59           H  
ATOM    360  HE2 TYR A  23      21.116  -2.568   6.373  1.00  1.59           H  
ATOM    361  HH  TYR A  23      20.992  -1.133   8.079  1.00  1.59           H  
ATOM    362  N   GLU A  24      19.414  -2.193  -0.456  1.00  1.66           N  
ATOM    363  CA  GLU A  24      18.646  -2.484  -1.673  1.00  1.66           C  
ATOM    364  C   GLU A  24      17.173  -2.726  -1.352  1.00  1.66           C  
ATOM    365  O   GLU A  24      16.840  -3.227  -0.271  1.00  1.66           O  
ATOM    366  CB  GLU A  24      19.179  -3.717  -2.410  1.00  1.66           C  
ATOM    367  CG  GLU A  24      20.521  -3.534  -3.025  1.00  1.66           C  
ATOM    368  CD  GLU A  24      21.042  -4.729  -3.783  1.00  1.66           C  
ATOM    369  OE1 GLU A  24      20.563  -5.816  -3.548  1.00  1.66           O  
ATOM    370  OE2 GLU A  24      21.872  -4.540  -4.662  1.00  1.66           O  
ATOM    371  H   GLU A  24      19.896  -2.942   0.031  1.00  1.66           H  
ATOM    372  HA  GLU A  24      18.709  -1.626  -2.344  1.00  1.66           H  
ATOM    373 1HB  GLU A  24      19.239  -4.558  -1.714  1.00  1.66           H  
ATOM    374 2HB  GLU A  24      18.479  -3.995  -3.202  1.00  1.66           H  
ATOM    375 1HG  GLU A  24      20.464  -2.694  -3.706  1.00  1.66           H  
ATOM    376 2HG  GLU A  24      21.205  -3.292  -2.225  1.00  1.66           H  
ATOM    377  N   VAL A  25      16.306  -2.402  -2.309  1.00  1.83           N  
ATOM    378  CA  VAL A  25      14.881  -2.693  -2.198  1.00  1.83           C  
ATOM    379  C   VAL A  25      14.531  -3.971  -2.965  1.00  1.83           C  
ATOM    380  O   VAL A  25      15.020  -4.198  -4.069  1.00  1.83           O  
ATOM    381  CB  VAL A  25      14.070  -1.502  -2.731  1.00  1.83           C  
ATOM    382  CG1 VAL A  25      12.568  -1.803  -2.687  1.00  1.83           C  
ATOM    383  CG2 VAL A  25      14.430  -0.274  -1.922  1.00  1.83           C  
ATOM    384  H   VAL A  25      16.630  -1.912  -3.150  1.00  1.83           H  
ATOM    385  HA  VAL A  25      14.633  -2.840  -1.147  1.00  1.83           H  
ATOM    386  HB  VAL A  25      14.334  -1.328  -3.778  1.00  1.83           H  
ATOM    387 1HG1 VAL A  25      12.011  -0.951  -3.078  1.00  1.83           H  
ATOM    388 2HG1 VAL A  25      12.362  -2.677  -3.297  1.00  1.83           H  
ATOM    389 3HG1 VAL A  25      12.261  -2.000  -1.677  1.00  1.83           H  
ATOM    390 1HG2 VAL A  25      13.885   0.563  -2.320  1.00  1.83           H  
ATOM    391 2HG2 VAL A  25      14.173  -0.429  -0.877  1.00  1.83           H  
ATOM    392 3HG2 VAL A  25      15.501  -0.086  -2.010  1.00  1.83           H  
ATOM    393  N   VAL A  26      13.764  -4.849  -2.332  1.00  2.10           N  
ATOM    394  CA  VAL A  26      13.344  -6.107  -2.933  1.00  2.10           C  
ATOM    395  C   VAL A  26      11.811  -6.166  -2.755  1.00  2.10           C  
ATOM    396  O   VAL A  26      11.286  -5.415  -1.942  1.00  2.10           O  
ATOM    397  CB  VAL A  26      14.112  -7.270  -2.243  1.00  2.10           C  
ATOM    398  CG1 VAL A  26      15.628  -7.095  -2.439  1.00  2.10           C  
ATOM    399  CG2 VAL A  26      13.783  -7.302  -0.792  1.00  2.10           C  
ATOM    400  H   VAL A  26      13.422  -4.629  -1.397  1.00  2.10           H  
ATOM    401  HA  VAL A  26      13.598  -6.102  -3.987  1.00  2.10           H  
ATOM    402  HB  VAL A  26      13.846  -8.200  -2.684  1.00  2.10           H  
ATOM    403 1HG1 VAL A  26      16.156  -7.922  -1.964  1.00  2.10           H  
ATOM    404 2HG1 VAL A  26      15.859  -7.082  -3.505  1.00  2.10           H  
ATOM    405 3HG1 VAL A  26      15.962  -6.160  -1.989  1.00  2.10           H  
ATOM    406 1HG2 VAL A  26      14.311  -8.120  -0.306  1.00  2.10           H  
ATOM    407 2HG2 VAL A  26      14.076  -6.366  -0.335  1.00  2.10           H  
ATOM    408 3HG2 VAL A  26      12.725  -7.447  -0.703  1.00  2.10           H  
ATOM    409  N   PRO A  27      11.042  -6.966  -3.512  1.00  2.48           N  
ATOM    410  CA  PRO A  27       9.594  -7.057  -3.370  1.00  2.48           C  
ATOM    411  C   PRO A  27       9.256  -7.764  -2.081  1.00  2.48           C  
ATOM    412  O   PRO A  27      10.032  -8.601  -1.628  1.00  2.48           O  
ATOM    413  CB  PRO A  27       9.176  -7.876  -4.591  1.00  2.48           C  
ATOM    414  CG  PRO A  27      10.398  -8.727  -4.920  1.00  2.48           C  
ATOM    415  CD  PRO A  27      11.617  -7.889  -4.514  1.00  2.48           C  
ATOM    416  HA  PRO A  27       9.149  -6.053  -3.398  1.00  2.48           H  
ATOM    417 1HB  PRO A  27       8.298  -8.491  -4.326  1.00  2.48           H  
ATOM    418 2HB  PRO A  27       8.855  -7.214  -5.401  1.00  2.48           H  
ATOM    419 1HG  PRO A  27      10.342  -9.679  -4.368  1.00  2.48           H  
ATOM    420 2HG  PRO A  27      10.399  -8.985  -5.989  1.00  2.48           H  
ATOM    421 1HD  PRO A  27      12.312  -8.575  -4.069  1.00  2.48           H  
ATOM    422 2HD  PRO A  27      12.056  -7.368  -5.361  1.00  2.48           H  
ATOM    423  N   ARG A  28       8.083  -7.499  -1.518  1.00  2.96           N  
ATOM    424  CA  ARG A  28       7.692  -8.236  -0.324  1.00  2.96           C  
ATOM    425  C   ARG A  28       7.254  -9.671  -0.673  1.00  2.96           C  
ATOM    426  O   ARG A  28       6.437  -9.845  -1.579  1.00  2.96           O  
ATOM    427  CB  ARG A  28       6.527  -7.539   0.358  1.00  2.96           C  
ATOM    428  CG  ARG A  28       6.080  -8.151   1.652  1.00  2.96           C  
ATOM    429  CD  ARG A  28       4.936  -7.432   2.204  1.00  2.96           C  
ATOM    430  NE  ARG A  28       4.414  -8.056   3.389  1.00  2.96           N  
ATOM    431  CZ  ARG A  28       3.246  -7.734   3.964  1.00  2.96           C  
ATOM    432  NH1 ARG A  28       2.512  -6.785   3.438  1.00  2.96           N  
ATOM    433  NH2 ARG A  28       2.835  -8.374   5.045  1.00  2.96           N  
ATOM    434  H   ARG A  28       7.458  -6.780  -1.893  1.00  2.96           H  
ATOM    435  HA  ARG A  28       8.524  -8.227   0.362  1.00  2.96           H  
ATOM    436 1HB  ARG A  28       6.782  -6.518   0.575  1.00  2.96           H  
ATOM    437 2HB  ARG A  28       5.668  -7.520  -0.314  1.00  2.96           H  
ATOM    438 1HG  ARG A  28       5.778  -9.157   1.484  1.00  2.96           H  
ATOM    439 2HG  ARG A  28       6.893  -8.131   2.380  1.00  2.96           H  
ATOM    440 1HD  ARG A  28       5.232  -6.411   2.453  1.00  2.96           H  
ATOM    441 2HD  ARG A  28       4.150  -7.421   1.459  1.00  2.96           H  
ATOM    442  HE  ARG A  28       4.980  -8.783   3.827  1.00  2.96           H  
ATOM    443 1HH1 ARG A  28       2.848  -6.299   2.589  1.00  2.96           H  
ATOM    444 2HH1 ARG A  28       1.628  -6.545   3.854  1.00  2.96           H  
ATOM    445 1HH2 ARG A  28       3.403  -9.123   5.423  1.00  2.96           H  
ATOM    446 2HH2 ARG A  28       1.958  -8.132   5.476  1.00  2.96           H  
ATOM    447  N   PRO A  29       7.805 -10.725  -0.033  1.00  3.50           N  
ATOM    448  CA  PRO A  29       7.366 -12.107  -0.159  1.00  3.50           C  
ATOM    449  C   PRO A  29       5.928 -12.187   0.300  1.00  3.50           C  
ATOM    450  O   PRO A  29       5.541 -11.486   1.242  1.00  3.50           O  
ATOM    451  CB  PRO A  29       8.315 -12.872   0.757  1.00  3.50           C  
ATOM    452  CG  PRO A  29       9.533 -11.989   0.861  1.00  3.50           C  
ATOM    453  CD  PRO A  29       9.001 -10.569   0.811  1.00  3.50           C  
ATOM    454  HA  PRO A  29       7.465 -12.427  -1.209  1.00  3.50           H  
ATOM    455 1HB  PRO A  29       7.829 -13.046   1.731  1.00  3.50           H  
ATOM    456 2HB  PRO A  29       8.537 -13.858   0.332  1.00  3.50           H  
ATOM    457 1HG  PRO A  29      10.073 -12.204   1.790  1.00  3.50           H  
ATOM    458 2HG  PRO A  29      10.227 -12.204   0.035  1.00  3.50           H  
ATOM    459 1HD  PRO A  29       8.738 -10.208   1.814  1.00  3.50           H  
ATOM    460 2HD  PRO A  29       9.769  -9.961   0.332  1.00  3.50           H  
ATOM    461  N   GLU A  30       5.134 -13.068  -0.280  1.00  4.04           N  
ATOM    462  CA  GLU A  30       3.757 -13.134   0.181  1.00  4.04           C  
ATOM    463  C   GLU A  30       3.693 -13.354   1.694  1.00  4.04           C  
ATOM    464  O   GLU A  30       4.308 -14.277   2.231  1.00  4.04           O  
ATOM    465  CB  GLU A  30       3.007 -14.247  -0.556  1.00  4.04           C  
ATOM    466  CG  GLU A  30       1.521 -14.339  -0.229  1.00  4.04           C  
ATOM    467  CD  GLU A  30       0.793 -15.410  -1.018  1.00  4.04           C  
ATOM    468  OE1 GLU A  30       1.424 -16.094  -1.789  1.00  4.04           O  
ATOM    469  OE2 GLU A  30      -0.398 -15.538  -0.844  1.00  4.04           O  
ATOM    470  H   GLU A  30       5.460 -13.651  -1.038  1.00  4.04           H  
ATOM    471  HA  GLU A  30       3.273 -12.183  -0.044  1.00  4.04           H  
ATOM    472 1HB  GLU A  30       3.103 -14.098  -1.632  1.00  4.04           H  
ATOM    473 2HB  GLU A  30       3.459 -15.210  -0.317  1.00  4.04           H  
ATOM    474 1HG  GLU A  30       1.420 -14.559   0.825  1.00  4.04           H  
ATOM    475 2HG  GLU A  30       1.057 -13.372  -0.415  1.00  4.04           H  
ATOM    476  N   ASN A  31       2.931 -12.480   2.352  1.00  4.51           N  
ATOM    477  CA  ASN A  31       2.672 -12.443   3.794  1.00  4.51           C  
ATOM    478  C   ASN A  31       3.875 -12.222   4.736  1.00  4.51           C  
ATOM    479  O   ASN A  31       3.727 -12.405   5.947  1.00  4.51           O  
ATOM    480  CB  ASN A  31       1.926 -13.696   4.228  1.00  4.51           C  
ATOM    481  CG  ASN A  31       0.550 -13.793   3.620  1.00  4.51           C  
ATOM    482  OD1 ASN A  31      -0.143 -12.781   3.456  1.00  4.51           O  
ATOM    483  ND2 ASN A  31       0.142 -14.990   3.285  1.00  4.51           N  
ATOM    484  H   ASN A  31       2.492 -11.765   1.792  1.00  4.51           H  
ATOM    485  HA  ASN A  31       2.003 -11.599   3.969  1.00  4.51           H  
ATOM    486 1HB  ASN A  31       2.495 -14.584   3.957  1.00  4.51           H  
ATOM    487 2HB  ASN A  31       1.828 -13.696   5.313  1.00  4.51           H  
ATOM    488 1HD2 ASN A  31      -0.762 -15.114   2.871  1.00  4.51           H  
ATOM    489 2HD2 ASN A  31       0.736 -15.780   3.432  1.00  4.51           H  
ATOM    490  N   GLU A  32       5.030 -11.751   4.247  1.00  4.85           N  
ATOM    491  CA  GLU A  32       6.105 -11.493   5.215  1.00  4.85           C  
ATOM    492  C   GLU A  32       6.030 -10.090   5.793  1.00  4.85           C  
ATOM    493  O   GLU A  32       6.125  -9.091   5.075  1.00  4.85           O  
ATOM    494  CB  GLU A  32       7.512 -11.682   4.639  1.00  4.85           C  
ATOM    495  CG  GLU A  32       8.613 -11.460   5.727  1.00  4.85           C  
ATOM    496  CD  GLU A  32      10.063 -11.614   5.289  1.00  4.85           C  
ATOM    497  OE1 GLU A  32      10.333 -11.959   4.173  1.00  4.85           O  
ATOM    498  OE2 GLU A  32      10.923 -11.364   6.097  1.00  4.85           O  
ATOM    499  H   GLU A  32       5.162 -11.619   3.241  1.00  4.85           H  
ATOM    500  HA  GLU A  32       5.995 -12.197   6.039  1.00  4.85           H  
ATOM    501 1HB  GLU A  32       7.614 -12.688   4.234  1.00  4.85           H  
ATOM    502 2HB  GLU A  32       7.672 -10.978   3.826  1.00  4.85           H  
ATOM    503 1HG  GLU A  32       8.500 -10.451   6.117  1.00  4.85           H  
ATOM    504 2HG  GLU A  32       8.421 -12.148   6.548  1.00  4.85           H  
ATOM    505  N   LYS A  33       5.917  -9.999   7.108  1.00  5.07           N  
ATOM    506  CA  LYS A  33       5.824  -8.699   7.762  1.00  5.07           C  
ATOM    507  C   LYS A  33       7.205  -8.084   7.951  1.00  5.07           C  
ATOM    508  O   LYS A  33       7.796  -8.180   9.026  1.00  5.07           O  
ATOM    509  CB  LYS A  33       5.115  -8.809   9.107  1.00  5.07           C  
ATOM    510  CG  LYS A  33       3.651  -9.219   9.029  1.00  5.07           C  
ATOM    511  CD  LYS A  33       3.025  -9.283  10.417  1.00  5.07           C  
ATOM    512  CE  LYS A  33       1.556  -9.689  10.352  1.00  5.07           C  
ATOM    513  NZ  LYS A  33       0.940  -9.766  11.706  1.00  5.07           N  
ATOM    514  H   LYS A  33       5.861 -10.845   7.657  1.00  5.07           H  
ATOM    515  HA  LYS A  33       5.248  -8.027   7.124  1.00  5.07           H  
ATOM    516 1HB  LYS A  33       5.640  -9.517   9.747  1.00  5.07           H  
ATOM    517 2HB  LYS A  33       5.145  -7.842   9.593  1.00  5.07           H  
ATOM    518 1HG  LYS A  33       3.107  -8.492   8.425  1.00  5.07           H  
ATOM    519 2HG  LYS A  33       3.571 -10.197   8.551  1.00  5.07           H  
ATOM    520 1HD  LYS A  33       3.568 -10.005  11.028  1.00  5.07           H  
ATOM    521 2HD  LYS A  33       3.103  -8.304  10.894  1.00  5.07           H  
ATOM    522 1HE  LYS A  33       1.011  -8.958   9.757  1.00  5.07           H  
ATOM    523 2HE  LYS A  33       1.477 -10.665   9.872  1.00  5.07           H  
ATOM    524 1HZ  LYS A  33      -0.029 -10.036  11.622  1.00  5.07           H  
ATOM    525 2HZ  LYS A  33       1.435 -10.450  12.262  1.00  5.07           H  
ATOM    526 3HZ  LYS A  33       1.001  -8.862  12.153  1.00  5.07           H  
ATOM    527  N   GLY A  34       7.741  -7.527   6.871  1.00  5.20           N  
ATOM    528  CA  GLY A  34       9.091  -6.967   6.881  1.00  5.20           C  
ATOM    529  C   GLY A  34       9.107  -5.558   7.472  1.00  5.20           C  
ATOM    530  O   GLY A  34       8.064  -5.014   7.842  1.00  5.20           O  
ATOM    531  H   GLY A  34       7.184  -7.556   6.017  1.00  5.20           H  
ATOM    532 1HA  GLY A  34       9.749  -7.618   7.457  1.00  5.20           H  
ATOM    533 2HA  GLY A  34       9.476  -6.946   5.862  1.00  5.20           H  
ATOM    534  N   PHE A  35      10.289  -4.934   7.489  1.00  5.32           N  
ATOM    535  CA  PHE A  35      10.407  -3.619   8.119  1.00  5.32           C  
ATOM    536  C   PHE A  35       9.564  -2.573   7.419  1.00  5.32           C  
ATOM    537  O   PHE A  35       8.862  -1.785   8.056  1.00  5.32           O  
ATOM    538  CB  PHE A  35      11.843  -3.125   8.035  1.00  5.32           C  
ATOM    539  CG  PHE A  35      12.857  -3.918   8.792  1.00  5.32           C  
ATOM    540  CD1 PHE A  35      12.480  -4.948   9.635  1.00  5.32           C  
ATOM    541  CD2 PHE A  35      14.207  -3.612   8.681  1.00  5.32           C  
ATOM    542  CE1 PHE A  35      13.435  -5.668  10.332  1.00  5.32           C  
ATOM    543  CE2 PHE A  35      15.154  -4.320   9.379  1.00  5.32           C  
ATOM    544  CZ  PHE A  35      14.771  -5.352  10.202  1.00  5.32           C  
ATOM    545  H   PHE A  35      11.110  -5.400   7.135  1.00  5.32           H  
ATOM    546  HA  PHE A  35      10.095  -3.692   9.158  1.00  5.32           H  
ATOM    547 1HB  PHE A  35      12.148  -3.075   7.001  1.00  5.32           H  
ATOM    548 2HB  PHE A  35      11.862  -2.143   8.401  1.00  5.32           H  
ATOM    549  HD1 PHE A  35      11.422  -5.197   9.742  1.00  5.32           H  
ATOM    550  HD2 PHE A  35      14.516  -2.795   8.034  1.00  5.32           H  
ATOM    551  HE1 PHE A  35      13.132  -6.485  10.986  1.00  5.32           H  
ATOM    552  HE2 PHE A  35      16.209  -4.069   9.280  1.00  5.32           H  
ATOM    553  HZ  PHE A  35      15.523  -5.918  10.749  1.00  5.32           H  
ATOM    554  N   PHE A  36       9.568  -2.636   6.102  1.00  5.47           N  
ATOM    555  CA  PHE A  36       8.843  -1.689   5.278  1.00  5.47           C  
ATOM    556  C   PHE A  36       7.344  -1.727   5.574  1.00  5.47           C  
ATOM    557  O   PHE A  36       6.697  -0.676   5.720  1.00  5.47           O  
ATOM    558  CB  PHE A  36       9.133  -1.997   3.804  1.00  5.47           C  
ATOM    559  CG  PHE A  36      10.400  -1.374   3.227  1.00  5.47           C  
ATOM    560  CD1 PHE A  36      11.114  -0.417   3.905  1.00  5.47           C  
ATOM    561  CD2 PHE A  36      10.797  -1.688   1.963  1.00  5.47           C  
ATOM    562  CE1 PHE A  36      12.198   0.203   3.316  1.00  5.47           C  
ATOM    563  CE2 PHE A  36      11.871  -1.089   1.373  1.00  5.47           C  
ATOM    564  CZ  PHE A  36      12.566  -0.144   2.042  1.00  5.47           C  
ATOM    565  H   PHE A  36      10.130  -3.343   5.656  1.00  5.47           H  
ATOM    566  HA  PHE A  36       9.204  -0.687   5.505  1.00  5.47           H  
ATOM    567 1HB  PHE A  36       9.235  -3.076   3.699  1.00  5.47           H  
ATOM    568 2HB  PHE A  36       8.313  -1.733   3.183  1.00  5.47           H  
ATOM    569  HD1 PHE A  36      10.798  -0.150   4.894  1.00  5.47           H  
ATOM    570  HD2 PHE A  36      10.238  -2.420   1.429  1.00  5.47           H  
ATOM    571  HE1 PHE A  36      12.754   0.967   3.854  1.00  5.47           H  
ATOM    572  HE2 PHE A  36      12.161  -1.362   0.374  1.00  5.47           H  
ATOM    573  HZ  PHE A  36      13.398   0.327   1.564  1.00  5.47           H  
ATOM    574  N   SER A  37       6.823  -2.937   5.762  1.00  5.66           N  
ATOM    575  CA  SER A  37       5.420  -3.156   6.070  1.00  5.66           C  
ATOM    576  C   SER A  37       5.037  -2.467   7.366  1.00  5.66           C  
ATOM    577  O   SER A  37       3.997  -1.813   7.461  1.00  5.66           O  
ATOM    578  CB  SER A  37       5.120  -4.638   6.176  1.00  5.66           C  
ATOM    579  OG  SER A  37       3.774  -4.866   6.499  1.00  5.66           O  
ATOM    580  H   SER A  37       7.430  -3.740   5.673  1.00  5.66           H  
ATOM    581  HA  SER A  37       4.836  -2.730   5.264  1.00  5.66           H  
ATOM    582 1HB  SER A  37       5.363  -5.135   5.235  1.00  5.66           H  
ATOM    583 2HB  SER A  37       5.749  -5.077   6.944  1.00  5.66           H  
ATOM    584  HG  SER A  37       3.557  -4.225   7.185  1.00  5.66           H  
ATOM    585  N   TYR A  38       5.891  -2.604   8.375  1.00  5.88           N  
ATOM    586  CA  TYR A  38       5.592  -1.994   9.661  1.00  5.88           C  
ATOM    587  C   TYR A  38       5.758  -0.477   9.655  1.00  5.88           C  
ATOM    588  O   TYR A  38       5.067   0.231  10.389  1.00  5.88           O  
ATOM    589  CB  TYR A  38       6.516  -2.543  10.746  1.00  5.88           C  
ATOM    590  CG  TYR A  38       6.261  -3.961  11.183  1.00  5.88           C  
ATOM    591  CD1 TYR A  38       7.204  -4.934  10.925  1.00  5.88           C  
ATOM    592  CD2 TYR A  38       5.094  -4.285  11.859  1.00  5.88           C  
ATOM    593  CE1 TYR A  38       6.996  -6.219  11.349  1.00  5.88           C  
ATOM    594  CE2 TYR A  38       4.881  -5.583  12.280  1.00  5.88           C  
ATOM    595  CZ  TYR A  38       5.832  -6.546  12.030  1.00  5.88           C  
ATOM    596  OH  TYR A  38       5.635  -7.838  12.456  1.00  5.88           O  
ATOM    597  H   TYR A  38       6.740  -3.163   8.247  1.00  5.88           H  
ATOM    598  HA  TYR A  38       4.558  -2.219   9.916  1.00  5.88           H  
ATOM    599 1HB  TYR A  38       7.547  -2.485  10.384  1.00  5.88           H  
ATOM    600 2HB  TYR A  38       6.451  -1.902  11.623  1.00  5.88           H  
ATOM    601  HD1 TYR A  38       8.121  -4.680  10.394  1.00  5.88           H  
ATOM    602  HD2 TYR A  38       4.349  -3.515  12.063  1.00  5.88           H  
ATOM    603  HE1 TYR A  38       7.746  -6.982  11.151  1.00  5.88           H  
ATOM    604  HE2 TYR A  38       3.968  -5.843  12.816  1.00  5.88           H  
ATOM    605  HH  TYR A  38       6.413  -8.364  12.241  1.00  5.88           H  
ATOM    606  N   TRP A  39       6.686   0.023   8.851  1.00  6.09           N  
ATOM    607  CA  TRP A  39       6.980   1.444   8.872  1.00  6.09           C  
ATOM    608  C   TRP A  39       5.936   2.405   8.289  1.00  6.09           C  
ATOM    609  O   TRP A  39       5.543   3.353   8.980  1.00  6.09           O  
ATOM    610  CB  TRP A  39       8.312   1.685   8.159  1.00  6.09           C  
ATOM    611  CG  TRP A  39       9.472   1.154   8.939  1.00  6.09           C  
ATOM    612  CD1 TRP A  39       9.469   0.801  10.253  1.00  6.09           C  
ATOM    613  CD2 TRP A  39      10.811   0.913   8.464  1.00  6.09           C  
ATOM    614  NE1 TRP A  39      10.710   0.351  10.626  1.00  6.09           N  
ATOM    615  CE2 TRP A  39      11.546   0.417   9.543  1.00  6.09           C  
ATOM    616  CE3 TRP A  39      11.432   1.074   7.238  1.00  6.09           C  
ATOM    617  CZ2 TRP A  39      12.887   0.083   9.426  1.00  6.09           C  
ATOM    618  CZ3 TRP A  39      12.759   0.727   7.114  1.00  6.09           C  
ATOM    619  CH2 TRP A  39      13.474   0.245   8.178  1.00  6.09           C  
ATOM    620  H   TRP A  39       7.241  -0.603   8.267  1.00  6.09           H  
ATOM    621  HA  TRP A  39       7.118   1.718   9.915  1.00  6.09           H  
ATOM    622 1HB  TRP A  39       8.295   1.181   7.189  1.00  6.09           H  
ATOM    623 2HB  TRP A  39       8.456   2.740   7.973  1.00  6.09           H  
ATOM    624  HD1 TRP A  39       8.605   0.862  10.911  1.00  6.09           H  
ATOM    625  HE1 TRP A  39      10.967   0.029  11.548  1.00  6.09           H  
ATOM    626  HE3 TRP A  39      10.874   1.465   6.389  1.00  6.09           H  
ATOM    627  HZ2 TRP A  39      13.465  -0.306  10.265  1.00  6.09           H  
ATOM    628  HZ3 TRP A  39      13.223   0.846   6.146  1.00  6.09           H  
ATOM    629  HH2 TRP A  39      14.522  -0.019   8.039  1.00  6.09           H  
ATOM    630  N   PHE A  40       5.476   2.200   7.044  1.00  6.26           N  
ATOM    631  CA  PHE A  40       4.594   3.246   6.483  1.00  6.26           C  
ATOM    632  C   PHE A  40       3.855   2.800   5.200  1.00  6.26           C  
ATOM    633  O   PHE A  40       4.484   2.484   4.219  1.00  6.26           O  
ATOM    634  CB  PHE A  40       5.498   4.469   6.211  1.00  6.26           C  
ATOM    635  CG  PHE A  40       4.866   5.809   6.001  1.00  6.26           C  
ATOM    636  CD1 PHE A  40       4.023   6.339   6.953  1.00  6.26           C  
ATOM    637  CD2 PHE A  40       5.192   6.584   4.914  1.00  6.26           C  
ATOM    638  CE1 PHE A  40       3.493   7.607   6.803  1.00  6.26           C  
ATOM    639  CE2 PHE A  40       4.673   7.860   4.759  1.00  6.26           C  
ATOM    640  CZ  PHE A  40       3.820   8.365   5.703  1.00  6.26           C  
ATOM    641  H   PHE A  40       5.777   1.370   6.521  1.00  6.26           H  
ATOM    642  HA  PHE A  40       3.872   3.509   7.248  1.00  6.26           H  
ATOM    643 1HB  PHE A  40       6.217   4.572   6.995  1.00  6.26           H  
ATOM    644 2HB  PHE A  40       6.071   4.262   5.341  1.00  6.26           H  
ATOM    645  HD1 PHE A  40       3.783   5.742   7.834  1.00  6.26           H  
ATOM    646  HD2 PHE A  40       5.861   6.181   4.183  1.00  6.26           H  
ATOM    647  HE1 PHE A  40       2.826   8.011   7.560  1.00  6.26           H  
ATOM    648  HE2 PHE A  40       4.933   8.462   3.896  1.00  6.26           H  
ATOM    649  HZ  PHE A  40       3.408   9.364   5.589  1.00  6.26           H  
ATOM    650  N   PRO A  41       2.545   2.846   5.067  1.00  6.37           N  
ATOM    651  CA  PRO A  41       1.903   2.346   3.864  1.00  6.37           C  
ATOM    652  C   PRO A  41       1.941   3.268   2.633  1.00  6.37           C  
ATOM    653  O   PRO A  41       0.896   3.566   2.067  1.00  6.37           O  
ATOM    654  CB  PRO A  41       0.472   2.148   4.367  1.00  6.37           C  
ATOM    655  CG  PRO A  41       0.292   3.250   5.405  1.00  6.37           C  
ATOM    656  CD  PRO A  41       1.658   3.360   6.101  1.00  6.37           C  
ATOM    657  HA  PRO A  41       2.375   1.401   3.620  1.00  6.37           H  
ATOM    658 1HB  PRO A  41      -0.234   2.231   3.524  1.00  6.37           H  
ATOM    659 2HB  PRO A  41       0.350   1.136   4.785  1.00  6.37           H  
ATOM    660 1HG  PRO A  41      -0.012   4.178   4.905  1.00  6.37           H  
ATOM    661 2HG  PRO A  41      -0.519   2.987   6.099  1.00  6.37           H  
ATOM    662 1HD  PRO A  41       1.887   4.410   6.322  1.00  6.37           H  
ATOM    663 2HD  PRO A  41       1.690   2.718   6.995  1.00  6.37           H  
ATOM    664  N   TYR A  42       3.152   3.682   2.206  1.00  6.39           N  
ATOM    665  CA  TYR A  42       3.332   4.570   1.039  1.00  6.39           C  
ATOM    666  C   TYR A  42       4.454   4.317  -0.056  1.00  6.39           C  
ATOM    667  O   TYR A  42       4.381   4.936  -1.126  1.00  6.39           O  
ATOM    668  CB  TYR A  42       3.450   5.988   1.580  1.00  6.39           C  
ATOM    669  CG  TYR A  42       2.198   6.499   2.296  1.00  6.39           C  
ATOM    670  CD1 TYR A  42       2.008   6.317   3.649  1.00  6.39           C  
ATOM    671  CD2 TYR A  42       1.253   7.199   1.570  1.00  6.39           C  
ATOM    672  CE1 TYR A  42       0.894   6.814   4.278  1.00  6.39           C  
ATOM    673  CE2 TYR A  42       0.130   7.700   2.198  1.00  6.39           C  
ATOM    674  CZ  TYR A  42      -0.048   7.509   3.549  1.00  6.39           C  
ATOM    675  OH  TYR A  42      -1.165   8.014   4.177  1.00  6.39           O  
ATOM    676  H   TYR A  42       3.952   3.379   2.739  1.00  6.39           H  
ATOM    677  HA  TYR A  42       2.391   4.535   0.492  1.00  6.39           H  
ATOM    678 1HB  TYR A  42       4.293   6.051   2.253  1.00  6.39           H  
ATOM    679 2HB  TYR A  42       3.621   6.650   0.761  1.00  6.39           H  
ATOM    680  HD1 TYR A  42       2.732   5.771   4.220  1.00  6.39           H  
ATOM    681  HD2 TYR A  42       1.395   7.357   0.499  1.00  6.39           H  
ATOM    682  HE1 TYR A  42       0.759   6.658   5.347  1.00  6.39           H  
ATOM    683  HE2 TYR A  42      -0.613   8.252   1.624  1.00  6.39           H  
ATOM    684  HH  TYR A  42      -1.714   8.471   3.535  1.00  6.39           H  
ATOM    685  N   ALA A  43       5.494   3.476   0.173  1.00  6.34           N  
ATOM    686  CA  ALA A  43       6.653   3.472  -0.767  1.00  6.34           C  
ATOM    687  C   ALA A  43       6.323   3.136  -2.190  1.00  6.34           C  
ATOM    688  O   ALA A  43       6.792   3.828  -3.095  1.00  6.34           O  
ATOM    689  CB  ALA A  43       7.752   2.517  -0.385  1.00  6.34           C  
ATOM    690  H   ALA A  43       5.525   2.909   1.005  1.00  6.34           H  
ATOM    691  HA  ALA A  43       7.077   4.441  -0.746  1.00  6.34           H  
ATOM    692 1HB  ALA A  43       8.563   2.626  -1.095  1.00  6.34           H  
ATOM    693 2HB  ALA A  43       8.116   2.747   0.564  1.00  6.34           H  
ATOM    694 3HB  ALA A  43       7.401   1.516  -0.417  1.00  6.34           H  
ATOM    695  N   TYR A  44       5.492   2.131  -2.412  1.00  6.25           N  
ATOM    696  CA  TYR A  44       5.122   1.755  -3.755  1.00  6.25           C  
ATOM    697  C   TYR A  44       4.336   2.836  -4.442  1.00  6.25           C  
ATOM    698  O   TYR A  44       4.284   2.872  -5.665  1.00  6.25           O  
ATOM    699  CB  TYR A  44       4.527   0.349  -3.775  1.00  6.25           C  
ATOM    700  CG  TYR A  44       4.321  -0.271  -5.159  1.00  6.25           C  
ATOM    701  CD1 TYR A  44       5.336  -0.221  -6.095  1.00  6.25           C  
ATOM    702  CD2 TYR A  44       3.177  -0.993  -5.450  1.00  6.25           C  
ATOM    703  CE1 TYR A  44       5.193  -0.839  -7.319  1.00  6.25           C  
ATOM    704  CE2 TYR A  44       3.035  -1.617  -6.670  1.00  6.25           C  
ATOM    705  CZ  TYR A  44       4.033  -1.538  -7.602  1.00  6.25           C  
ATOM    706  OH  TYR A  44       3.888  -2.166  -8.816  1.00  6.25           O  
ATOM    707  H   TYR A  44       5.122   1.563  -1.655  1.00  6.25           H  
ATOM    708  HA  TYR A  44       6.020   1.684  -4.336  1.00  6.25           H  
ATOM    709 1HB  TYR A  44       5.192  -0.292  -3.222  1.00  6.25           H  
ATOM    710 2HB  TYR A  44       3.590   0.341  -3.256  1.00  6.25           H  
ATOM    711  HD1 TYR A  44       6.246   0.323  -5.877  1.00  6.25           H  
ATOM    712  HD2 TYR A  44       2.384  -1.076  -4.715  1.00  6.25           H  
ATOM    713  HE1 TYR A  44       5.997  -0.780  -8.053  1.00  6.25           H  
ATOM    714  HE2 TYR A  44       2.127  -2.180  -6.889  1.00  6.25           H  
ATOM    715  HH  TYR A  44       3.013  -2.561  -8.867  1.00  6.25           H  
ATOM    716  N   ASP A  45       3.699   3.730  -3.697  1.00  6.16           N  
ATOM    717  CA  ASP A  45       2.948   4.744  -4.384  1.00  6.16           C  
ATOM    718  C   ASP A  45       3.949   5.621  -5.111  1.00  6.16           C  
ATOM    719  O   ASP A  45       3.815   5.864  -6.311  1.00  6.16           O  
ATOM    720  CB  ASP A  45       2.111   5.578  -3.417  1.00  6.16           C  
ATOM    721  CG  ASP A  45       1.034   6.318  -4.144  1.00  6.16           C  
ATOM    722  OD1 ASP A  45       0.042   5.684  -4.515  1.00  6.16           O  
ATOM    723  OD2 ASP A  45       1.186   7.484  -4.401  1.00  6.16           O  
ATOM    724  H   ASP A  45       3.786   3.753  -2.683  1.00  6.16           H  
ATOM    725  HA  ASP A  45       2.314   4.309  -5.147  1.00  6.16           H  
ATOM    726 1HB  ASP A  45       1.681   4.943  -2.646  1.00  6.16           H  
ATOM    727 2HB  ASP A  45       2.759   6.301  -2.910  1.00  6.16           H  
ATOM    728  N   TYR A  46       4.995   6.072  -4.421  1.00  6.13           N  
ATOM    729  CA  TYR A  46       5.902   6.930  -5.177  1.00  6.13           C  
ATOM    730  C   TYR A  46       6.772   6.105  -6.117  1.00  6.13           C  
ATOM    731  O   TYR A  46       7.009   6.531  -7.247  1.00  6.13           O  
ATOM    732  CB  TYR A  46       6.782   7.822  -4.326  1.00  6.13           C  
ATOM    733  CG  TYR A  46       6.034   8.852  -3.511  1.00  6.13           C  
ATOM    734  CD1 TYR A  46       4.692   9.070  -3.755  1.00  6.13           C  
ATOM    735  CD2 TYR A  46       6.695   9.611  -2.548  1.00  6.13           C  
ATOM    736  CE1 TYR A  46       4.007  10.012  -3.029  1.00  6.13           C  
ATOM    737  CE2 TYR A  46       6.009  10.551  -1.822  1.00  6.13           C  
ATOM    738  CZ  TYR A  46       4.668  10.752  -2.057  1.00  6.13           C  
ATOM    739  OH  TYR A  46       3.977  11.694  -1.333  1.00  6.13           O  
ATOM    740  H   TYR A  46       5.105   5.827  -3.432  1.00  6.13           H  
ATOM    741  HA  TYR A  46       5.303   7.594  -5.795  1.00  6.13           H  
ATOM    742 1HB  TYR A  46       7.419   7.237  -3.709  1.00  6.13           H  
ATOM    743 2HB  TYR A  46       7.418   8.362  -4.986  1.00  6.13           H  
ATOM    744  HD1 TYR A  46       4.168   8.492  -4.518  1.00  6.13           H  
ATOM    745  HD2 TYR A  46       7.749   9.459  -2.360  1.00  6.13           H  
ATOM    746  HE1 TYR A  46       2.946  10.174  -3.221  1.00  6.13           H  
ATOM    747  HE2 TYR A  46       6.528  11.138  -1.060  1.00  6.13           H  
ATOM    748  HH  TYR A  46       4.575  12.111  -0.707  1.00  6.13           H  
ATOM    749  N   LEU A  47       7.225   4.923  -5.668  1.00  6.18           N  
ATOM    750  CA  LEU A  47       8.107   4.105  -6.491  1.00  6.18           C  
ATOM    751  C   LEU A  47       7.428   3.671  -7.789  1.00  6.18           C  
ATOM    752  O   LEU A  47       8.062   3.660  -8.839  1.00  6.18           O  
ATOM    753  CB  LEU A  47       8.669   2.931  -5.699  1.00  6.18           C  
ATOM    754  CG  LEU A  47       9.701   3.351  -4.639  1.00  6.18           C  
ATOM    755  CD1 LEU A  47      10.061   2.180  -3.771  1.00  6.18           C  
ATOM    756  CD2 LEU A  47      10.929   3.877  -5.356  1.00  6.18           C  
ATOM    757  H   LEU A  47       6.975   4.597  -4.738  1.00  6.18           H  
ATOM    758  HA  LEU A  47       8.972   4.698  -6.724  1.00  6.18           H  
ATOM    759 1HB  LEU A  47       7.869   2.435  -5.203  1.00  6.18           H  
ATOM    760 2HB  LEU A  47       9.143   2.229  -6.386  1.00  6.18           H  
ATOM    761  HG  LEU A  47       9.284   4.133  -4.001  1.00  6.18           H  
ATOM    762 1HD1 LEU A  47      10.776   2.485  -3.047  1.00  6.18           H  
ATOM    763 2HD1 LEU A  47       9.176   1.841  -3.267  1.00  6.18           H  
ATOM    764 3HD1 LEU A  47      10.478   1.378  -4.379  1.00  6.18           H  
ATOM    765 1HD2 LEU A  47      11.663   4.179  -4.635  1.00  6.18           H  
ATOM    766 2HD2 LEU A  47      11.338   3.088  -5.982  1.00  6.18           H  
ATOM    767 3HD2 LEU A  47      10.659   4.726  -5.976  1.00  6.18           H  
ATOM    768  N   PHE A  48       6.136   3.358  -7.744  1.00  6.34           N  
ATOM    769  CA  PHE A  48       5.408   3.037  -8.959  1.00  6.34           C  
ATOM    770  C   PHE A  48       5.366   4.280  -9.844  1.00  6.34           C  
ATOM    771  O   PHE A  48       5.635   4.224 -11.035  1.00  6.34           O  
ATOM    772  CB  PHE A  48       3.997   2.568  -8.654  1.00  6.34           C  
ATOM    773  CG  PHE A  48       3.222   2.144  -9.851  1.00  6.34           C  
ATOM    774  CD1 PHE A  48       3.444   0.899 -10.411  1.00  6.34           C  
ATOM    775  CD2 PHE A  48       2.271   2.970 -10.420  1.00  6.34           C  
ATOM    776  CE1 PHE A  48       2.735   0.480 -11.515  1.00  6.34           C  
ATOM    777  CE2 PHE A  48       1.554   2.557 -11.528  1.00  6.34           C  
ATOM    778  CZ  PHE A  48       1.789   1.310 -12.077  1.00  6.34           C  
ATOM    779  H   PHE A  48       5.624   3.338  -6.867  1.00  6.34           H  
ATOM    780  HA  PHE A  48       5.937   2.244  -9.491  1.00  6.34           H  
ATOM    781 1HB  PHE A  48       4.038   1.737  -7.967  1.00  6.34           H  
ATOM    782 2HB  PHE A  48       3.449   3.371  -8.154  1.00  6.34           H  
ATOM    783  HD1 PHE A  48       4.194   0.246  -9.968  1.00  6.34           H  
ATOM    784  HD2 PHE A  48       2.092   3.952  -9.978  1.00  6.34           H  
ATOM    785  HE1 PHE A  48       2.928  -0.503 -11.944  1.00  6.34           H  
ATOM    786  HE2 PHE A  48       0.806   3.213 -11.971  1.00  6.34           H  
ATOM    787  HZ  PHE A  48       1.229   0.983 -12.952  1.00  6.34           H  
ATOM    788  N   ARG A  49       5.032   5.431  -9.262  1.00  6.60           N  
ATOM    789  CA  ARG A  49       4.920   6.665 -10.035  1.00  6.60           C  
ATOM    790  C   ARG A  49       6.249   7.060 -10.708  1.00  6.60           C  
ATOM    791  O   ARG A  49       6.244   7.727 -11.745  1.00  6.60           O  
ATOM    792  CB  ARG A  49       4.390   7.773  -9.138  1.00  6.60           C  
ATOM    793  CG  ARG A  49       2.927   7.527  -8.716  1.00  6.60           C  
ATOM    794  CD  ARG A  49       2.384   8.541  -7.760  1.00  6.60           C  
ATOM    795  NE  ARG A  49       1.132   8.067  -7.164  1.00  6.60           N  
ATOM    796  CZ  ARG A  49      -0.095   8.094  -7.707  1.00  6.60           C  
ATOM    797  NH1 ARG A  49      -0.300   8.610  -8.906  1.00  6.60           N  
ATOM    798  NH2 ARG A  49      -1.102   7.573  -7.008  1.00  6.60           N  
ATOM    799  H   ARG A  49       4.819   5.466  -8.262  1.00  6.60           H  
ATOM    800  HA  ARG A  49       4.182   6.500 -10.820  1.00  6.60           H  
ATOM    801 1HB  ARG A  49       4.996   7.843  -8.239  1.00  6.60           H  
ATOM    802 2HB  ARG A  49       4.445   8.729  -9.653  1.00  6.60           H  
ATOM    803 1HG  ARG A  49       2.313   7.588  -9.612  1.00  6.60           H  
ATOM    804 2HG  ARG A  49       2.809   6.538  -8.303  1.00  6.60           H  
ATOM    805 1HD  ARG A  49       3.103   8.697  -6.953  1.00  6.60           H  
ATOM    806 2HD  ARG A  49       2.191   9.479  -8.272  1.00  6.60           H  
ATOM    807  HE  ARG A  49       1.195   7.682  -6.211  1.00  6.60           H  
ATOM    808 1HH1 ARG A  49       0.473   8.997  -9.427  1.00  6.60           H  
ATOM    809 2HH1 ARG A  49      -1.230   8.617  -9.301  1.00  6.60           H  
ATOM    810 1HH2 ARG A  49      -0.901   7.130  -6.079  1.00  6.60           H  
ATOM    811 2HH2 ARG A  49      -2.035   7.569  -7.382  1.00  6.60           H  
ATOM    812  N   VAL A  50       7.386   6.595 -10.164  1.00  6.89           N  
ATOM    813  CA  VAL A  50       8.697   6.888 -10.751  1.00  6.89           C  
ATOM    814  C   VAL A  50       9.229   5.681 -11.544  1.00  6.89           C  
ATOM    815  O   VAL A  50      10.449   5.489 -11.676  1.00  6.89           O  
ATOM    816  CB  VAL A  50       9.744   7.268  -9.699  1.00  6.89           C  
ATOM    817  CG1 VAL A  50       9.321   8.509  -8.968  1.00  6.89           C  
ATOM    818  CG2 VAL A  50       9.952   6.182  -8.800  1.00  6.89           C  
ATOM    819  H   VAL A  50       7.330   6.080  -9.284  1.00  6.89           H  
ATOM    820  HA  VAL A  50       8.587   7.727 -11.436  1.00  6.89           H  
ATOM    821  HB  VAL A  50      10.652   7.479 -10.195  1.00  6.89           H  
ATOM    822 1HG1 VAL A  50      10.087   8.790  -8.244  1.00  6.89           H  
ATOM    823 2HG1 VAL A  50       9.188   9.289  -9.680  1.00  6.89           H  
ATOM    824 3HG1 VAL A  50       8.380   8.321  -8.448  1.00  6.89           H  
ATOM    825 1HG2 VAL A  50      10.705   6.438  -8.060  1.00  6.89           H  
ATOM    826 2HG2 VAL A  50       9.030   6.020  -8.349  1.00  6.89           H  
ATOM    827 3HG2 VAL A  50      10.257   5.295  -9.341  1.00  6.89           H  
ATOM    828  N   GLY A  51       8.295   4.894 -12.083  1.00  7.10           N  
ATOM    829  CA  GLY A  51       8.563   3.776 -12.983  1.00  7.10           C  
ATOM    830  C   GLY A  51       7.356   2.832 -13.060  1.00  7.10           C  
ATOM    831  O   GLY A  51       7.486   1.658 -12.722  1.00  7.10           O  
ATOM    832  H   GLY A  51       7.324   5.070 -11.832  1.00  7.10           H  
ATOM    833 1HA  GLY A  51       8.823   4.147 -13.972  1.00  7.10           H  
ATOM    834 2HA  GLY A  51       9.426   3.223 -12.615  1.00  7.10           H  
ATOM    835  N   PRO A  52       6.194   3.276 -13.609  1.00  7.08           N  
ATOM    836  CA  PRO A  52       4.905   2.571 -13.601  1.00  7.08           C  
ATOM    837  C   PRO A  52       4.782   1.456 -14.628  1.00  7.08           C  
ATOM    838  O   PRO A  52       3.842   1.416 -15.426  1.00  7.08           O  
ATOM    839  CB  PRO A  52       3.941   3.705 -13.942  1.00  7.08           C  
ATOM    840  CG  PRO A  52       4.738   4.593 -14.875  1.00  7.08           C  
ATOM    841  CD  PRO A  52       6.154   4.575 -14.314  1.00  7.08           C  
ATOM    842  HA  PRO A  52       4.730   2.194 -12.589  1.00  7.08           H  
ATOM    843 1HB  PRO A  52       3.027   3.298 -14.396  1.00  7.08           H  
ATOM    844 2HB  PRO A  52       3.644   4.223 -13.016  1.00  7.08           H  
ATOM    845 1HG  PRO A  52       4.687   4.201 -15.901  1.00  7.08           H  
ATOM    846 2HG  PRO A  52       4.306   5.604 -14.896  1.00  7.08           H  
ATOM    847 1HD  PRO A  52       6.885   4.605 -15.129  1.00  7.08           H  
ATOM    848 2HD  PRO A  52       6.259   5.417 -13.618  1.00  7.08           H  
ATOM    849  N   ILE A  53       5.756   0.576 -14.599  1.00  6.76           N  
ATOM    850  CA  ILE A  53       5.901  -0.566 -15.475  1.00  6.76           C  
ATOM    851  C   ILE A  53       6.259  -1.754 -14.599  1.00  6.76           C  
ATOM    852  O   ILE A  53       6.444  -1.589 -13.393  1.00  6.76           O  
ATOM    853  CB  ILE A  53       6.996  -0.312 -16.529  1.00  6.76           C  
ATOM    854  CG1 ILE A  53       8.321  -0.120 -15.845  1.00  6.76           C  
ATOM    855  CG2 ILE A  53       6.665   0.932 -17.356  1.00  6.76           C  
ATOM    856  CD1 ILE A  53       9.483  -0.063 -16.780  1.00  6.76           C  
ATOM    857  H   ILE A  53       6.460   0.712 -13.881  1.00  6.76           H  
ATOM    858  HA  ILE A  53       4.955  -0.766 -15.974  1.00  6.76           H  
ATOM    859  HB  ILE A  53       7.076  -1.176 -17.184  1.00  6.76           H  
ATOM    860 1HG1 ILE A  53       8.291   0.799 -15.259  1.00  6.76           H  
ATOM    861 2HG1 ILE A  53       8.472  -0.948 -15.182  1.00  6.76           H  
ATOM    862 1HG2 ILE A  53       7.446   1.091 -18.098  1.00  6.76           H  
ATOM    863 2HG2 ILE A  53       5.709   0.789 -17.858  1.00  6.76           H  
ATOM    864 3HG2 ILE A  53       6.606   1.805 -16.710  1.00  6.76           H  
ATOM    865 1HD1 ILE A  53      10.399   0.061 -16.218  1.00  6.76           H  
ATOM    866 2HD1 ILE A  53       9.531  -0.992 -17.350  1.00  6.76           H  
ATOM    867 3HD1 ILE A  53       9.359   0.776 -17.462  1.00  6.76           H  
ATOM    868  N   ASP A  54       6.401  -2.949 -15.167  1.00  6.16           N  
ATOM    869  CA  ASP A  54       6.845  -4.088 -14.350  1.00  6.16           C  
ATOM    870  C   ASP A  54       8.364  -3.943 -14.109  1.00  6.16           C  
ATOM    871  O   ASP A  54       9.186  -4.638 -14.707  1.00  6.16           O  
ATOM    872  CB  ASP A  54       6.533  -5.410 -15.072  1.00  6.16           C  
ATOM    873  CG  ASP A  54       6.717  -6.694 -14.219  1.00  6.16           C  
ATOM    874  OD1 ASP A  54       6.722  -6.611 -13.014  1.00  6.16           O  
ATOM    875  OD2 ASP A  54       6.837  -7.747 -14.806  1.00  6.16           O  
ATOM    876  H   ASP A  54       6.225  -3.070 -16.154  1.00  6.16           H  
ATOM    877  HA  ASP A  54       6.331  -4.067 -13.388  1.00  6.16           H  
ATOM    878 1HB  ASP A  54       5.502  -5.386 -15.426  1.00  6.16           H  
ATOM    879 2HB  ASP A  54       7.171  -5.493 -15.952  1.00  6.16           H  
ATOM    880  N   ARG A  55       8.703  -2.978 -13.252  1.00  5.34           N  
ATOM    881  CA  ARG A  55      10.057  -2.547 -12.939  1.00  5.34           C  
ATOM    882  C   ARG A  55      10.603  -3.354 -11.781  1.00  5.34           C  
ATOM    883  O   ARG A  55       9.931  -3.503 -10.760  1.00  5.34           O  
ATOM    884  CB  ARG A  55      10.062  -1.068 -12.550  1.00  5.34           C  
ATOM    885  CG  ARG A  55      11.421  -0.445 -12.348  1.00  5.34           C  
ATOM    886  CD  ARG A  55      12.037  -0.139 -13.656  1.00  5.34           C  
ATOM    887  NE  ARG A  55      13.391   0.338 -13.550  1.00  5.34           N  
ATOM    888  CZ  ARG A  55      13.784   1.591 -13.316  1.00  5.34           C  
ATOM    889  NH1 ARG A  55      12.917   2.555 -13.123  1.00  5.34           N  
ATOM    890  NH2 ARG A  55      15.077   1.817 -13.293  1.00  5.34           N  
ATOM    891  H   ARG A  55       7.927  -2.480 -12.825  1.00  5.34           H  
ATOM    892  HA  ARG A  55      10.691  -2.699 -13.812  1.00  5.34           H  
ATOM    893 1HB  ARG A  55       9.547  -0.478 -13.285  1.00  5.34           H  
ATOM    894 2HB  ARG A  55       9.513  -0.948 -11.616  1.00  5.34           H  
ATOM    895 1HG  ARG A  55      11.286   0.502 -11.845  1.00  5.34           H  
ATOM    896 2HG  ARG A  55      12.083  -1.090 -11.766  1.00  5.34           H  
ATOM    897 1HD  ARG A  55      12.042  -1.039 -14.269  1.00  5.34           H  
ATOM    898 2HD  ARG A  55      11.449   0.631 -14.147  1.00  5.34           H  
ATOM    899  HE  ARG A  55      14.139  -0.331 -13.691  1.00  5.34           H  
ATOM    900 1HH1 ARG A  55      11.927   2.352 -13.140  1.00  5.34           H  
ATOM    901 2HH1 ARG A  55      13.233   3.495 -12.945  1.00  5.34           H  
ATOM    902 1HH2 ARG A  55      15.698   1.014 -13.469  1.00  5.34           H  
ATOM    903 2HH2 ARG A  55      15.441   2.740 -13.126  1.00  5.34           H  
ATOM    904  N   GLU A  56      11.819  -3.858 -11.905  1.00  4.43           N  
ATOM    905  CA  GLU A  56      12.369  -4.638 -10.813  1.00  4.43           C  
ATOM    906  C   GLU A  56      12.655  -3.737  -9.595  1.00  4.43           C  
ATOM    907  O   GLU A  56      13.341  -2.722  -9.736  1.00  4.43           O  
ATOM    908  CB  GLU A  56      13.669  -5.295 -11.258  1.00  4.43           C  
ATOM    909  CG  GLU A  56      13.511  -6.362 -12.326  1.00  4.43           C  
ATOM    910  CD  GLU A  56      14.837  -6.915 -12.801  1.00  4.43           C  
ATOM    911  OE1 GLU A  56      15.774  -6.144 -12.928  1.00  4.43           O  
ATOM    912  OE2 GLU A  56      14.917  -8.100 -13.039  1.00  4.43           O  
ATOM    913  H   GLU A  56      12.345  -3.720 -12.757  1.00  4.43           H  
ATOM    914  HA  GLU A  56      11.663  -5.427 -10.592  1.00  4.43           H  
ATOM    915 1HB  GLU A  56      14.336  -4.544 -11.635  1.00  4.43           H  
ATOM    916 2HB  GLU A  56      14.156  -5.754 -10.396  1.00  4.43           H  
ATOM    917 1HG  GLU A  56      12.912  -7.178 -11.925  1.00  4.43           H  
ATOM    918 2HG  GLU A  56      12.974  -5.935 -13.174  1.00  4.43           H  
ATOM    919  N   PRO A  57      12.197  -4.098  -8.379  1.00  3.57           N  
ATOM    920  CA  PRO A  57      12.453  -3.428  -7.106  1.00  3.57           C  
ATOM    921  C   PRO A  57      13.927  -3.184  -6.838  1.00  3.57           C  
ATOM    922  O   PRO A  57      14.308  -2.158  -6.276  1.00  3.57           O  
ATOM    923  CB  PRO A  57      11.892  -4.427  -6.111  1.00  3.57           C  
ATOM    924  CG  PRO A  57      10.792  -5.133  -6.872  1.00  3.57           C  
ATOM    925  CD  PRO A  57      11.301  -5.269  -8.253  1.00  3.57           C  
ATOM    926  HA  PRO A  57      11.892  -2.476  -7.079  1.00  3.57           H  
ATOM    927 1HB  PRO A  57      12.697  -5.105  -5.825  1.00  3.57           H  
ATOM    928 2HB  PRO A  57      11.579  -3.937  -5.199  1.00  3.57           H  
ATOM    929 1HG  PRO A  57      10.566  -6.082  -6.440  1.00  3.57           H  
ATOM    930 2HG  PRO A  57       9.863  -4.560  -6.849  1.00  3.57           H  
ATOM    931 1HD  PRO A  57      11.851  -6.215  -8.383  1.00  3.57           H  
ATOM    932 2HD  PRO A  57      10.426  -5.180  -8.915  1.00  3.57           H  
ATOM    933  N   SER A  58      14.756  -4.102  -7.358  1.00  2.84           N  
ATOM    934  CA  SER A  58      16.204  -4.094  -7.185  1.00  2.84           C  
ATOM    935  C   SER A  58      16.874  -2.945  -7.915  1.00  2.84           C  
ATOM    936  O   SER A  58      18.069  -2.706  -7.758  1.00  2.84           O  
ATOM    937  CB  SER A  58      16.793  -5.420  -7.629  1.00  2.84           C  
ATOM    938  OG  SER A  58      16.657  -5.606  -9.010  1.00  2.84           O  
ATOM    939  H   SER A  58      14.359  -4.882  -7.853  1.00  2.84           H  
ATOM    940  HA  SER A  58      16.417  -3.977  -6.122  1.00  2.84           H  
ATOM    941 1HB  SER A  58      17.847  -5.458  -7.353  1.00  2.84           H  
ATOM    942 2HB  SER A  58      16.287  -6.226  -7.101  1.00  2.84           H  
ATOM    943  HG  SER A  58      16.988  -6.491  -9.198  1.00  2.84           H  
ATOM    944  N   GLN A  59      16.124  -2.230  -8.741  1.00  2.29           N  
ATOM    945  CA  GLN A  59      16.698  -1.102  -9.426  1.00  2.29           C  
ATOM    946  C   GLN A  59      16.633   0.172  -8.580  1.00  2.29           C  
ATOM    947  O   GLN A  59      17.060   1.225  -9.055  1.00  2.29           O  
ATOM    948  CB  GLN A  59      16.069  -0.934 -10.803  1.00  2.29           C  
ATOM    949  CG  GLN A  59      16.426  -2.134 -11.732  1.00  2.29           C  
ATOM    950  CD  GLN A  59      15.869  -2.070 -13.164  1.00  2.29           C  
ATOM    951  OE1 GLN A  59      15.730  -0.988 -13.766  1.00  2.29           O  
ATOM    952  NE2 GLN A  59      15.552  -3.235 -13.739  1.00  2.29           N  
ATOM    953  H   GLN A  59      15.141  -2.458  -8.887  1.00  2.29           H  
ATOM    954  HA  GLN A  59      17.752  -1.314  -9.592  1.00  2.29           H  
ATOM    955 1HB  GLN A  59      14.980  -0.873 -10.707  1.00  2.29           H  
ATOM    956 2HB  GLN A  59      16.423  -0.012 -11.258  1.00  2.29           H  
ATOM    957 1HG  GLN A  59      17.509  -2.201 -11.800  1.00  2.29           H  
ATOM    958 2HG  GLN A  59      16.039  -3.039 -11.263  1.00  2.29           H  
ATOM    959 1HE2 GLN A  59      15.198  -3.256 -14.671  1.00  2.29           H  
ATOM    960 2HE2 GLN A  59      15.676  -4.136 -13.245  1.00  2.29           H  
ATOM    961  N   TYR A  60      16.111   0.077  -7.338  1.00  1.92           N  
ATOM    962  CA  TYR A  60      16.066   1.222  -6.425  1.00  1.92           C  
ATOM    963  C   TYR A  60      16.744   0.898  -5.081  1.00  1.92           C  
ATOM    964  O   TYR A  60      16.675  -0.232  -4.576  1.00  1.92           O  
ATOM    965  CB  TYR A  60      14.619   1.666  -6.147  1.00  1.92           C  
ATOM    966  CG  TYR A  60      13.824   2.131  -7.385  1.00  1.92           C  
ATOM    967  CD1 TYR A  60      13.167   1.182  -8.137  1.00  1.92           C  
ATOM    968  CD2 TYR A  60      13.737   3.493  -7.754  1.00  1.92           C  
ATOM    969  CE1 TYR A  60      12.431   1.546  -9.236  1.00  1.92           C  
ATOM    970  CE2 TYR A  60      12.978   3.869  -8.885  1.00  1.92           C  
ATOM    971  CZ  TYR A  60      12.324   2.889  -9.628  1.00  1.92           C  
ATOM    972  OH  TYR A  60      11.551   3.191 -10.769  1.00  1.92           O  
ATOM    973  H   TYR A  60      15.732  -0.815  -7.012  1.00  1.92           H  
ATOM    974  HA  TYR A  60      16.613   2.049  -6.872  1.00  1.92           H  
ATOM    975 1HB  TYR A  60      14.074   0.838  -5.685  1.00  1.92           H  
ATOM    976 2HB  TYR A  60      14.632   2.487  -5.425  1.00  1.92           H  
ATOM    977  HD1 TYR A  60      13.230   0.127  -7.853  1.00  1.92           H  
ATOM    978  HD2 TYR A  60      14.250   4.254  -7.160  1.00  1.92           H  
ATOM    979  HE1 TYR A  60      11.928   0.774  -9.793  1.00  1.92           H  
ATOM    980  HE2 TYR A  60      12.903   4.919  -9.176  1.00  1.92           H  
ATOM    981  HH  TYR A  60      11.320   4.154 -10.834  1.00  1.92           H  
ATOM    982  N   CYS A  61      17.363   1.924  -4.500  1.00  1.68           N  
ATOM    983  CA  CYS A  61      17.980   1.858  -3.178  1.00  1.68           C  
ATOM    984  C   CYS A  61      17.139   2.626  -2.187  1.00  1.68           C  
ATOM    985  O   CYS A  61      16.434   3.567  -2.567  1.00  1.68           O  
ATOM    986  CB  CYS A  61      19.352   2.515  -3.143  1.00  1.68           C  
ATOM    987  SG  CYS A  61      20.563   1.828  -4.171  1.00  1.68           S  
ATOM    988  H   CYS A  61      17.391   2.806  -5.004  1.00  1.68           H  
ATOM    989  HA  CYS A  61      18.055   0.818  -2.862  1.00  1.68           H  
ATOM    990 1HB  CYS A  61      19.246   3.543  -3.406  1.00  1.68           H  
ATOM    991 2HB  CYS A  61      19.722   2.476  -2.126  1.00  1.68           H  
ATOM    992  HG  CYS A  61      20.409   0.568  -3.754  1.00  1.68           H  
ATOM    993  N   VAL A  62      17.264   2.281  -0.913  1.00  1.57           N  
ATOM    994  CA  VAL A  62      16.605   3.063   0.123  1.00  1.57           C  
ATOM    995  C   VAL A  62      17.625   3.577   1.134  1.00  1.57           C  
ATOM    996  O   VAL A  62      18.490   2.829   1.590  1.00  1.57           O  
ATOM    997  CB  VAL A  62      15.563   2.213   0.853  1.00  1.57           C  
ATOM    998  CG1 VAL A  62      16.235   1.043   1.491  1.00  1.57           C  
ATOM    999  CG2 VAL A  62      14.828   3.065   1.868  1.00  1.57           C  
ATOM   1000  H   VAL A  62      17.840   1.476  -0.672  1.00  1.57           H  
ATOM   1001  HA  VAL A  62      16.105   3.913  -0.333  1.00  1.57           H  
ATOM   1002  HB  VAL A  62      14.869   1.826   0.138  1.00  1.57           H  
ATOM   1003 1HG1 VAL A  62      15.514   0.433   1.987  1.00  1.57           H  
ATOM   1004 2HG1 VAL A  62      16.735   0.456   0.722  1.00  1.57           H  
ATOM   1005 3HG1 VAL A  62      16.962   1.398   2.216  1.00  1.57           H  
ATOM   1006 1HG2 VAL A  62      14.076   2.478   2.376  1.00  1.57           H  
ATOM   1007 2HG2 VAL A  62      15.520   3.452   2.594  1.00  1.57           H  
ATOM   1008 3HG2 VAL A  62      14.345   3.898   1.347  1.00  1.57           H  
ATOM   1009  N   LYS A  63      17.502   4.852   1.496  1.00  1.57           N  
ATOM   1010  CA  LYS A  63      18.372   5.488   2.475  1.00  1.57           C  
ATOM   1011  C   LYS A  63      17.577   5.840   3.712  1.00  1.57           C  
ATOM   1012  O   LYS A  63      16.561   6.536   3.631  1.00  1.57           O  
ATOM   1013  CB  LYS A  63      19.025   6.739   1.912  1.00  1.57           C  
ATOM   1014  CG  LYS A  63      19.957   7.418   2.878  1.00  1.57           C  
ATOM   1015  CD  LYS A  63      20.608   8.598   2.229  1.00  1.57           C  
ATOM   1016  CE  LYS A  63      21.532   9.304   3.175  1.00  1.57           C  
ATOM   1017  NZ  LYS A  63      22.127  10.465   2.538  1.00  1.57           N  
ATOM   1018  H   LYS A  63      16.766   5.401   1.072  1.00  1.57           H  
ATOM   1019  HA  LYS A  63      19.147   4.790   2.761  1.00  1.57           H  
ATOM   1020 1HB  LYS A  63      19.576   6.491   1.009  1.00  1.57           H  
ATOM   1021 2HB  LYS A  63      18.257   7.448   1.639  1.00  1.57           H  
ATOM   1022 1HG  LYS A  63      19.391   7.759   3.748  1.00  1.57           H  
ATOM   1023 2HG  LYS A  63      20.716   6.715   3.221  1.00  1.57           H  
ATOM   1024 1HD  LYS A  63      21.177   8.270   1.360  1.00  1.57           H  
ATOM   1025 2HD  LYS A  63      19.843   9.305   1.897  1.00  1.57           H  
ATOM   1026 1HE  LYS A  63      20.970   9.634   4.050  1.00  1.57           H  
ATOM   1027 2HE  LYS A  63      22.322   8.626   3.496  1.00  1.57           H  
ATOM   1028 1HZ  LYS A  63      22.724  10.980   3.179  1.00  1.57           H  
ATOM   1029 2HZ  LYS A  63      22.656  10.203   1.729  1.00  1.57           H  
ATOM   1030 3HZ  LYS A  63      21.392  11.123   2.264  1.00  1.57           H  
ATOM   1031  N   ILE A  64      18.028   5.346   4.855  1.00  1.67           N  
ATOM   1032  CA  ILE A  64      17.293   5.526   6.093  1.00  1.67           C  
ATOM   1033  C   ILE A  64      18.046   6.326   7.141  1.00  1.67           C  
ATOM   1034  O   ILE A  64      19.213   6.052   7.454  1.00  1.67           O  
ATOM   1035  CB  ILE A  64      16.881   4.163   6.647  1.00  1.67           C  
ATOM   1036  CG1 ILE A  64      16.016   3.481   5.612  1.00  1.67           C  
ATOM   1037  CG2 ILE A  64      16.093   4.342   7.932  1.00  1.67           C  
ATOM   1038  CD1 ILE A  64      15.753   2.099   5.898  1.00  1.67           C  
ATOM   1039  H   ILE A  64      18.889   4.803   4.850  1.00  1.67           H  
ATOM   1040  HA  ILE A  64      16.380   6.069   5.867  1.00  1.67           H  
ATOM   1041  HB  ILE A  64      17.766   3.545   6.822  1.00  1.67           H  
ATOM   1042 1HG1 ILE A  64      15.066   4.014   5.544  1.00  1.67           H  
ATOM   1043 2HG1 ILE A  64      16.508   3.516   4.657  1.00  1.67           H  
ATOM   1044 1HG2 ILE A  64      15.775   3.373   8.312  1.00  1.67           H  
ATOM   1045 2HG2 ILE A  64      16.708   4.837   8.682  1.00  1.67           H  
ATOM   1046 3HG2 ILE A  64      15.220   4.957   7.716  1.00  1.67           H  
ATOM   1047 1HD1 ILE A  64      15.128   1.708   5.110  1.00  1.67           H  
ATOM   1048 2HD1 ILE A  64      16.690   1.545   5.942  1.00  1.67           H  
ATOM   1049 3HD1 ILE A  64      15.249   2.035   6.847  1.00  1.67           H  
ATOM   1050  N   SER A  65      17.349   7.323   7.684  1.00  1.85           N  
ATOM   1051  CA  SER A  65      17.890   8.229   8.689  1.00  1.85           C  
ATOM   1052  C   SER A  65      16.937   8.341   9.861  1.00  1.85           C  
ATOM   1053  O   SER A  65      15.736   8.103   9.732  1.00  1.85           O  
ATOM   1054  CB  SER A  65      18.119   9.618   8.137  1.00  1.85           C  
ATOM   1055  OG  SER A  65      18.674  10.451   9.139  1.00  1.85           O  
ATOM   1056  H   SER A  65      16.387   7.458   7.365  1.00  1.85           H  
ATOM   1057  HA  SER A  65      18.841   7.831   9.050  1.00  1.85           H  
ATOM   1058 1HB  SER A  65      18.790   9.573   7.278  1.00  1.85           H  
ATOM   1059 2HB  SER A  65      17.173  10.034   7.799  1.00  1.85           H  
ATOM   1060  HG  SER A  65      19.654  10.246   9.094  1.00  1.85           H  
ATOM   1061  N   LYS A  66      17.485   8.652  11.026  1.00  2.09           N  
ATOM   1062  CA  LYS A  66      16.675   8.860  12.219  1.00  2.09           C  
ATOM   1063  C   LYS A  66      16.281  10.323  12.475  1.00  2.09           C  
ATOM   1064  O   LYS A  66      15.564  10.595  13.442  1.00  2.09           O  
ATOM   1065  CB  LYS A  66      17.397   8.300  13.437  1.00  2.09           C  
ATOM   1066  CG  LYS A  66      17.571   6.785  13.404  1.00  2.09           C  
ATOM   1067  CD  LYS A  66      18.268   6.275  14.656  1.00  2.09           C  
ATOM   1068  CE  LYS A  66      18.429   4.761  14.625  1.00  2.09           C  
ATOM   1069  NZ  LYS A  66      19.135   4.255  15.833  1.00  2.09           N  
ATOM   1070  H   LYS A  66      18.483   8.796  11.073  1.00  2.09           H  
ATOM   1071  HA  LYS A  66      15.746   8.299  12.099  1.00  2.09           H  
ATOM   1072 1HB  LYS A  66      18.383   8.756  13.517  1.00  2.09           H  
ATOM   1073 2HB  LYS A  66      16.841   8.557  14.338  1.00  2.09           H  
ATOM   1074 1HG  LYS A  66      16.587   6.316  13.328  1.00  2.09           H  
ATOM   1075 2HG  LYS A  66      18.155   6.504  12.527  1.00  2.09           H  
ATOM   1076 1HD  LYS A  66      19.252   6.737  14.742  1.00  2.09           H  
ATOM   1077 2HD  LYS A  66      17.680   6.548  15.533  1.00  2.09           H  
ATOM   1078 1HE  LYS A  66      17.444   4.299  14.572  1.00  2.09           H  
ATOM   1079 2HE  LYS A  66      19.000   4.480  13.740  1.00  2.09           H  
ATOM   1080 1HZ  LYS A  66      19.222   3.250  15.777  1.00  2.09           H  
ATOM   1081 2HZ  LYS A  66      20.054   4.670  15.885  1.00  2.09           H  
ATOM   1082 3HZ  LYS A  66      18.608   4.501  16.659  1.00  2.09           H  
ATOM   1083  N   THR A  67      16.772  11.274  11.659  1.00  2.34           N  
ATOM   1084  CA  THR A  67      16.427  12.680  11.947  1.00  2.34           C  
ATOM   1085  C   THR A  67      15.922  13.514  10.745  1.00  2.34           C  
ATOM   1086  O   THR A  67      16.598  13.640   9.720  1.00  2.34           O  
ATOM   1087  CB  THR A  67      17.633  13.350  12.630  1.00  2.34           C  
ATOM   1088  OG1 THR A  67      17.931  12.659  13.849  1.00  2.34           O  
ATOM   1089  CG2 THR A  67      17.389  14.788  12.918  1.00  2.34           C  
ATOM   1090  H   THR A  67      17.365  11.020  10.860  1.00  2.34           H  
ATOM   1091  HA  THR A  67      15.618  12.678  12.673  1.00  2.34           H  
ATOM   1092  HB  THR A  67      18.473  13.279  11.987  1.00  2.34           H  
ATOM   1093  HG1 THR A  67      17.146  12.643  14.414  1.00  2.34           H  
ATOM   1094 1HG2 THR A  67      18.271  15.221  13.391  1.00  2.34           H  
ATOM   1095 2HG2 THR A  67      17.210  15.270  12.007  1.00  2.34           H  
ATOM   1096 3HG2 THR A  67      16.531  14.897  13.579  1.00  2.34           H  
ATOM   1097  N   ALA A  68      14.782  14.205  10.941  1.00  2.59           N  
ATOM   1098  CA  ALA A  68      14.179  15.055   9.898  1.00  2.59           C  
ATOM   1099  C   ALA A  68      15.112  16.134   9.430  1.00  2.59           C  
ATOM   1100  O   ALA A  68      15.166  16.457   8.245  1.00  2.59           O  
ATOM   1101  CB  ALA A  68      12.944  15.761  10.413  1.00  2.59           C  
ATOM   1102  H   ALA A  68      14.290  14.085  11.816  1.00  2.59           H  
ATOM   1103  HA  ALA A  68      13.925  14.416   9.052  1.00  2.59           H  
ATOM   1104 1HB  ALA A  68      12.516  16.365   9.614  1.00  2.59           H  
ATOM   1105 2HB  ALA A  68      12.212  15.067  10.757  1.00  2.59           H  
ATOM   1106 3HB  ALA A  68      13.223  16.407  11.242  1.00  2.59           H  
ATOM   1107  N   LEU A  69      15.879  16.670  10.360  1.00  2.81           N  
ATOM   1108  CA  LEU A  69      16.793  17.734  10.042  1.00  2.81           C  
ATOM   1109  C   LEU A  69      17.818  17.263   9.038  1.00  2.81           C  
ATOM   1110  O   LEU A  69      18.248  18.027   8.186  1.00  2.81           O  
ATOM   1111  CB  LEU A  69      17.481  18.252  11.287  1.00  2.81           C  
ATOM   1112  CG  LEU A  69      16.576  18.979  12.232  1.00  2.81           C  
ATOM   1113  CD1 LEU A  69      17.344  19.320  13.492  1.00  2.81           C  
ATOM   1114  CD2 LEU A  69      16.049  20.229  11.526  1.00  2.81           C  
ATOM   1115  H   LEU A  69      15.799  16.344  11.311  1.00  2.81           H  
ATOM   1116  HA  LEU A  69      16.225  18.556   9.637  1.00  2.81           H  
ATOM   1117 1HB  LEU A  69      17.961  17.443  11.811  1.00  2.81           H  
ATOM   1118 2HB  LEU A  69      18.238  18.945  10.981  1.00  2.81           H  
ATOM   1119  HG  LEU A  69      15.738  18.340  12.508  1.00  2.81           H  
ATOM   1120 1HD1 LEU A  69      16.690  19.847  14.186  1.00  2.81           H  
ATOM   1121 2HD1 LEU A  69      17.702  18.402  13.958  1.00  2.81           H  
ATOM   1122 3HD1 LEU A  69      18.192  19.955  13.238  1.00  2.81           H  
ATOM   1123 1HD2 LEU A  69      15.382  20.774  12.195  1.00  2.81           H  
ATOM   1124 2HD2 LEU A  69      16.889  20.870  11.248  1.00  2.81           H  
ATOM   1125 3HD2 LEU A  69      15.506  19.938  10.631  1.00  2.81           H  
ATOM   1126  N   ARG A  70      18.221  16.003   9.112  1.00  2.97           N  
ATOM   1127  CA  ARG A  70      19.227  15.524   8.197  1.00  2.97           C  
ATOM   1128  C   ARG A  70      18.642  15.406   6.802  1.00  2.97           C  
ATOM   1129  O   ARG A  70      19.289  15.747   5.811  1.00  2.97           O  
ATOM   1130  CB  ARG A  70      19.774  14.222   8.705  1.00  2.97           C  
ATOM   1131  CG  ARG A  70      20.615  14.411   9.961  1.00  2.97           C  
ATOM   1132  CD  ARG A  70      21.066  13.141  10.530  1.00  2.97           C  
ATOM   1133  NE  ARG A  70      22.047  13.342  11.602  1.00  2.97           N  
ATOM   1134  CZ  ARG A  70      22.590  12.363  12.355  1.00  2.97           C  
ATOM   1135  NH1 ARG A  70      22.222  11.119  12.187  1.00  2.97           N  
ATOM   1136  NH2 ARG A  70      23.502  12.658  13.263  1.00  2.97           N  
ATOM   1137  H   ARG A  70      17.799  15.349   9.763  1.00  2.97           H  
ATOM   1138  HA  ARG A  70      20.046  16.240   8.175  1.00  2.97           H  
ATOM   1139 1HB  ARG A  70      18.963  13.537   8.938  1.00  2.97           H  
ATOM   1140 2HB  ARG A  70      20.385  13.754   7.943  1.00  2.97           H  
ATOM   1141 1HG  ARG A  70      21.483  15.016   9.724  1.00  2.97           H  
ATOM   1142 2HG  ARG A  70      20.014  14.925  10.711  1.00  2.97           H  
ATOM   1143 1HD  ARG A  70      20.238  12.580  10.926  1.00  2.97           H  
ATOM   1144 2HD  ARG A  70      21.496  12.577   9.762  1.00  2.97           H  
ATOM   1145  HE  ARG A  70      22.367  14.286  11.765  1.00  2.97           H  
ATOM   1146 1HH1 ARG A  70      21.515  10.890  11.504  1.00  2.97           H  
ATOM   1147 2HH1 ARG A  70      22.649  10.387  12.740  1.00  2.97           H  
ATOM   1148 1HH2 ARG A  70      23.793  13.616  13.395  1.00  2.97           H  
ATOM   1149 2HH2 ARG A  70      23.911  11.923  13.823  1.00  2.97           H  
ATOM   1150  N   ILE A  71      17.369  15.024   6.724  1.00  3.11           N  
ATOM   1151  CA  ILE A  71      16.728  14.896   5.421  1.00  3.11           C  
ATOM   1152  C   ILE A  71      16.649  16.246   4.751  1.00  3.11           C  
ATOM   1153  O   ILE A  71      16.862  16.379   3.539  1.00  3.11           O  
ATOM   1154  CB  ILE A  71      15.281  14.425   5.530  1.00  3.11           C  
ATOM   1155  CG1 ILE A  71      15.213  13.064   6.141  1.00  3.11           C  
ATOM   1156  CG2 ILE A  71      14.636  14.452   4.123  1.00  3.11           C  
ATOM   1157  CD1 ILE A  71      15.921  11.997   5.361  1.00  3.11           C  
ATOM   1158  H   ILE A  71      16.877  14.771   7.585  1.00  3.11           H  
ATOM   1159  HA  ILE A  71      17.307  14.218   4.797  1.00  3.11           H  
ATOM   1160  HB  ILE A  71      14.731  15.098   6.182  1.00  3.11           H  
ATOM   1161 1HG1 ILE A  71      15.646  13.108   7.148  1.00  3.11           H  
ATOM   1162 2HG1 ILE A  71      14.182  12.819   6.234  1.00  3.11           H  
ATOM   1163 1HG2 ILE A  71      13.606  14.149   4.191  1.00  3.11           H  
ATOM   1164 2HG2 ILE A  71      14.682  15.463   3.722  1.00  3.11           H  
ATOM   1165 3HG2 ILE A  71      15.171  13.772   3.458  1.00  3.11           H  
ATOM   1166 1HD1 ILE A  71      15.816  11.035   5.863  1.00  3.11           H  
ATOM   1167 2HD1 ILE A  71      15.486  11.939   4.371  1.00  3.11           H  
ATOM   1168 3HD1 ILE A  71      16.977  12.252   5.284  1.00  3.11           H  
ATOM   1169  N   VAL A  72      16.314  17.265   5.537  1.00  3.24           N  
ATOM   1170  CA  VAL A  72      16.183  18.571   4.938  1.00  3.24           C  
ATOM   1171  C   VAL A  72      17.553  19.206   4.676  1.00  3.24           C  
ATOM   1172  O   VAL A  72      17.735  19.873   3.659  1.00  3.24           O  
ATOM   1173  CB  VAL A  72      15.253  19.458   5.788  1.00  3.24           C  
ATOM   1174  CG1 VAL A  72      13.898  18.725   5.941  1.00  3.24           C  
ATOM   1175  CG2 VAL A  72      15.834  19.727   7.100  1.00  3.24           C  
ATOM   1176  H   VAL A  72      16.126  17.107   6.531  1.00  3.24           H  
ATOM   1177  HA  VAL A  72      15.702  18.423   3.980  1.00  3.24           H  
ATOM   1178  HB  VAL A  72      15.079  20.395   5.276  1.00  3.24           H  
ATOM   1179 1HG1 VAL A  72      13.224  19.325   6.513  1.00  3.24           H  
ATOM   1180 2HG1 VAL A  72      13.462  18.519   4.981  1.00  3.24           H  
ATOM   1181 3HG1 VAL A  72      14.060  17.783   6.455  1.00  3.24           H  
ATOM   1182 1HG2 VAL A  72      15.154  20.333   7.691  1.00  3.24           H  
ATOM   1183 2HG2 VAL A  72      15.967  18.784   7.544  1.00  3.24           H  
ATOM   1184 3HG2 VAL A  72      16.785  20.240   7.013  1.00  3.24           H  
ATOM   1185  N   TYR A  73      18.553  18.909   5.521  1.00  3.43           N  
ATOM   1186  CA  TYR A  73      19.914  19.406   5.325  1.00  3.43           C  
ATOM   1187  C   TYR A  73      20.459  18.885   4.010  1.00  3.43           C  
ATOM   1188  O   TYR A  73      21.165  19.594   3.295  1.00  3.43           O  
ATOM   1189  CB  TYR A  73      20.851  18.997   6.460  1.00  3.43           C  
ATOM   1190  CG  TYR A  73      20.586  19.706   7.778  1.00  3.43           C  
ATOM   1191  CD1 TYR A  73      21.050  19.157   8.970  1.00  3.43           C  
ATOM   1192  CD2 TYR A  73      19.856  20.887   7.798  1.00  3.43           C  
ATOM   1193  CE1 TYR A  73      20.794  19.797  10.169  1.00  3.43           C  
ATOM   1194  CE2 TYR A  73      19.598  21.522   8.996  1.00  3.43           C  
ATOM   1195  CZ  TYR A  73      20.066  20.986  10.176  1.00  3.43           C  
ATOM   1196  OH  TYR A  73      19.814  21.630  11.367  1.00  3.43           O  
ATOM   1197  H   TYR A  73      18.362  18.359   6.356  1.00  3.43           H  
ATOM   1198  HA  TYR A  73      19.883  20.495   5.266  1.00  3.43           H  
ATOM   1199 1HB  TYR A  73      20.762  17.926   6.627  1.00  3.43           H  
ATOM   1200 2HB  TYR A  73      21.881  19.193   6.168  1.00  3.43           H  
ATOM   1201  HD1 TYR A  73      21.616  18.224   8.957  1.00  3.43           H  
ATOM   1202  HD2 TYR A  73      19.482  21.313   6.866  1.00  3.43           H  
ATOM   1203  HE1 TYR A  73      21.158  19.371  11.102  1.00  3.43           H  
ATOM   1204  HE2 TYR A  73      19.026  22.448   9.008  1.00  3.43           H  
ATOM   1205  HH  TYR A  73      20.114  21.082  12.096  1.00  3.43           H  
ATOM   1206  N   GLU A  74      20.123  17.632   3.694  1.00  3.71           N  
ATOM   1207  CA  GLU A  74      20.551  17.018   2.455  1.00  3.71           C  
ATOM   1208  C   GLU A  74      19.717  17.408   1.252  1.00  3.71           C  
ATOM   1209  O   GLU A  74      19.964  16.915   0.170  1.00  3.71           O  
ATOM   1210  CB  GLU A  74      20.557  15.490   2.515  1.00  3.71           C  
ATOM   1211  CG  GLU A  74      21.619  14.877   3.366  1.00  3.71           C  
ATOM   1212  CD  GLU A  74      21.628  13.377   3.240  1.00  3.71           C  
ATOM   1213  OE1 GLU A  74      20.755  12.822   2.574  1.00  3.71           O  
ATOM   1214  OE2 GLU A  74      22.551  12.748   3.735  1.00  3.71           O  
ATOM   1215  H   GLU A  74      19.574  17.080   4.353  1.00  3.71           H  
ATOM   1216  HA  GLU A  74      21.571  17.342   2.271  1.00  3.71           H  
ATOM   1217 1HB  GLU A  74      19.592  15.156   2.913  1.00  3.71           H  
ATOM   1218 2HB  GLU A  74      20.643  15.086   1.508  1.00  3.71           H  
ATOM   1219 1HG  GLU A  74      22.592  15.272   3.068  1.00  3.71           H  
ATOM   1220 2HG  GLU A  74      21.436  15.164   4.396  1.00  3.71           H  
ATOM   1221  N   ASN A  75      18.667  18.189   1.413  1.00  4.09           N  
ATOM   1222  CA  ASN A  75      17.912  18.574   0.236  1.00  4.09           C  
ATOM   1223  C   ASN A  75      17.358  20.025   0.310  1.00  4.09           C  
ATOM   1224  O   ASN A  75      16.154  20.216   0.100  1.00  4.09           O  
ATOM   1225  CB  ASN A  75      16.792  17.567   0.046  1.00  4.09           C  
ATOM   1226  CG  ASN A  75      17.159  16.141  -0.348  1.00  4.09           C  
ATOM   1227  OD1 ASN A  75      17.398  15.856  -1.533  1.00  4.09           O  
ATOM   1228  ND2 ASN A  75      17.185  15.245   0.627  1.00  4.09           N  
ATOM   1229  H   ASN A  75      18.424  18.588   2.318  1.00  4.09           H  
ATOM   1230  HA  ASN A  75      18.573  18.533  -0.631  1.00  4.09           H  
ATOM   1231 1HB  ASN A  75      16.305  17.461   0.998  1.00  4.09           H  
ATOM   1232 2HB  ASN A  75      16.122  17.954  -0.655  1.00  4.09           H  
ATOM   1233 1HD2 ASN A  75      17.397  14.261   0.423  1.00  4.09           H  
ATOM   1234 2HD2 ASN A  75      16.999  15.531   1.594  1.00  4.09           H  
ATOM   1235  N   PRO A  76      18.195  21.079   0.505  1.00  4.56           N  
ATOM   1236  CA  PRO A  76      17.787  22.463   0.734  1.00  4.56           C  
ATOM   1237  C   PRO A  76      16.950  23.138  -0.360  1.00  4.56           C  
ATOM   1238  O   PRO A  76      16.292  24.136  -0.091  1.00  4.56           O  
ATOM   1239  CB  PRO A  76      19.121  23.205   0.861  1.00  4.56           C  
ATOM   1240  CG  PRO A  76      20.133  22.163   1.211  1.00  4.56           C  
ATOM   1241  CD  PRO A  76      19.687  20.928   0.482  1.00  4.56           C  
ATOM   1242  HA  PRO A  76      17.241  22.493   1.689  1.00  4.56           H  
ATOM   1243 1HB  PRO A  76      19.329  23.756  -0.036  1.00  4.56           H  
ATOM   1244 2HB  PRO A  76      19.043  23.961   1.655  1.00  4.56           H  
ATOM   1245 1HG  PRO A  76      21.133  22.491   0.909  1.00  4.56           H  
ATOM   1246 2HG  PRO A  76      20.162  22.015   2.305  1.00  4.56           H  
ATOM   1247 1HD  PRO A  76      20.070  20.907  -0.534  1.00  4.56           H  
ATOM   1248 2HD  PRO A  76      20.066  20.136   1.060  1.00  4.56           H  
ATOM   1249  N   ASN A  77      16.979  22.643  -1.604  1.00  5.09           N  
ATOM   1250  CA  ASN A  77      16.218  23.304  -2.684  1.00  5.09           C  
ATOM   1251  C   ASN A  77      14.704  23.238  -2.496  1.00  5.09           C  
ATOM   1252  O   ASN A  77      13.960  24.010  -3.105  1.00  5.09           O  
ATOM   1253  CB  ASN A  77      16.589  22.719  -4.054  1.00  5.09           C  
ATOM   1254  CG  ASN A  77      16.211  23.625  -5.247  1.00  5.09           C  
ATOM   1255  OD1 ASN A  77      16.517  24.821  -5.184  1.00  5.09           O  
ATOM   1256  ND2 ASN A  77      15.610  23.103  -6.319  1.00  5.09           N  
ATOM   1257  H   ASN A  77      17.552  21.831  -1.834  1.00  5.09           H  
ATOM   1258  HA  ASN A  77      16.481  24.360  -2.681  1.00  5.09           H  
ATOM   1259 1HB  ASN A  77      17.631  22.550  -4.096  1.00  5.09           H  
ATOM   1260 2HB  ASN A  77      16.096  21.752  -4.174  1.00  5.09           H  
ATOM   1261 1HD2 ASN A  77      15.374  23.699  -7.088  1.00  5.09           H  
ATOM   1262 2HD2 ASN A  77      15.383  22.107  -6.402  1.00  5.09           H  
ATOM   1263  N   HIS A  78      14.236  22.290  -1.703  1.00  5.68           N  
ATOM   1264  CA  HIS A  78      12.804  22.094  -1.564  1.00  5.68           C  
ATOM   1265  C   HIS A  78      12.142  23.080  -0.560  1.00  5.68           C  
ATOM   1266  O   HIS A  78      12.794  23.522   0.389  1.00  5.68           O  
ATOM   1267  CB  HIS A  78      12.576  20.664  -1.194  1.00  5.68           C  
ATOM   1268  CG  HIS A  78      13.188  19.768  -2.209  1.00  5.68           C  
ATOM   1269  ND1 HIS A  78      13.099  20.000  -3.551  1.00  5.68           N  
ATOM   1270  CD2 HIS A  78      13.861  18.628  -2.073  1.00  5.68           C  
ATOM   1271  CE1 HIS A  78      13.716  19.033  -4.206  1.00  5.68           C  
ATOM   1272  NE2 HIS A  78      14.192  18.185  -3.329  1.00  5.68           N  
ATOM   1273  H   HIS A  78      14.886  21.685  -1.188  1.00  5.68           H  
ATOM   1274  HA  HIS A  78      12.372  22.231  -2.544  1.00  5.68           H  
ATOM   1275 1HB  HIS A  78      13.065  20.517  -0.285  1.00  5.68           H  
ATOM   1276 2HB  HIS A  78      11.520  20.428  -1.069  1.00  5.68           H  
ATOM   1277  HD2 HIS A  78      14.077  18.148  -1.145  1.00  5.68           H  
ATOM   1278  HE1 HIS A  78      13.805  18.951  -5.297  1.00  5.68           H  
ATOM   1279  HE2 HIS A  78      14.707  17.342  -3.543  1.00  5.68           H  
ATOM   1280  N   PRO A  79      10.838  23.429  -0.722  1.00  6.27           N  
ATOM   1281  CA  PRO A  79      10.030  24.289   0.159  1.00  6.27           C  
ATOM   1282  C   PRO A  79      10.130  23.944   1.652  1.00  6.27           C  
ATOM   1283  O   PRO A  79      10.135  24.852   2.510  1.00  6.27           O  
ATOM   1284  CB  PRO A  79       8.617  24.044  -0.365  1.00  6.27           C  
ATOM   1285  CG  PRO A  79       8.810  23.754  -1.838  1.00  6.27           C  
ATOM   1286  CD  PRO A  79      10.094  22.957  -1.923  1.00  6.27           C  
ATOM   1287  HA  PRO A  79      10.326  25.334  -0.006  1.00  6.27           H  
ATOM   1288 1HB  PRO A  79       8.149  23.224   0.192  1.00  6.27           H  
ATOM   1289 2HB  PRO A  79       7.996  24.937  -0.193  1.00  6.27           H  
ATOM   1290 1HG  PRO A  79       7.942  23.199  -2.232  1.00  6.27           H  
ATOM   1291 2HG  PRO A  79       8.865  24.693  -2.408  1.00  6.27           H  
ATOM   1292 1HD  PRO A  79       9.910  21.878  -1.892  1.00  6.27           H  
ATOM   1293 2HD  PRO A  79      10.587  23.273  -2.850  1.00  6.27           H  
ATOM   1294  N   PHE A  80      10.340  22.654   1.967  1.00  6.80           N  
ATOM   1295  CA  PHE A  80      10.482  22.280   3.368  1.00  6.80           C  
ATOM   1296  C   PHE A  80      11.682  22.943   4.075  1.00  6.80           C  
ATOM   1297  O   PHE A  80      11.807  22.858   5.298  1.00  6.80           O  
ATOM   1298  CB  PHE A  80      10.608  20.766   3.579  1.00  6.80           C  
ATOM   1299  CG  PHE A  80      11.715  20.146   2.884  1.00  6.80           C  
ATOM   1300  CD1 PHE A  80      13.003  20.507   3.166  1.00  6.80           C  
ATOM   1301  CD2 PHE A  80      11.506  19.129   2.000  1.00  6.80           C  
ATOM   1302  CE1 PHE A  80      14.027  19.923   2.542  1.00  6.80           C  
ATOM   1303  CE2 PHE A  80      12.552  18.538   1.416  1.00  6.80           C  
ATOM   1304  CZ  PHE A  80      13.789  18.938   1.684  1.00  6.80           C  
ATOM   1305  H   PHE A  80      10.258  21.922   1.267  1.00  6.80           H  
ATOM   1306  HA  PHE A  80       9.575  22.568   3.835  1.00  6.80           H  
ATOM   1307 1HB  PHE A  80      10.724  20.549   4.626  1.00  6.80           H  
ATOM   1308 2HB  PHE A  80       9.698  20.286   3.254  1.00  6.80           H  
ATOM   1309  HD1 PHE A  80      13.198  21.278   3.887  1.00  6.80           H  
ATOM   1310  HD2 PHE A  80      10.501  18.792   1.777  1.00  6.80           H  
ATOM   1311  HE1 PHE A  80      15.054  20.238   2.740  1.00  6.80           H  
ATOM   1312  HE2 PHE A  80      12.420  17.763   0.721  1.00  6.80           H  
ATOM   1313  HZ  PHE A  80      14.577  18.477   1.200  1.00  6.80           H  
ATOM   1314  N   ARG A  81      12.560  23.609   3.320  1.00  7.21           N  
ATOM   1315  CA  ARG A  81      13.698  24.330   3.859  1.00  7.21           C  
ATOM   1316  C   ARG A  81      13.284  25.449   4.809  1.00  7.21           C  
ATOM   1317  O   ARG A  81      14.038  25.821   5.706  1.00  7.21           O  
ATOM   1318  CB  ARG A  81      14.520  24.937   2.744  1.00  7.21           C  
ATOM   1319  CG  ARG A  81      15.706  25.769   3.210  1.00  7.21           C  
ATOM   1320  CD  ARG A  81      16.742  24.946   3.904  1.00  7.21           C  
ATOM   1321  NE  ARG A  81      17.845  25.764   4.380  1.00  7.21           N  
ATOM   1322  CZ  ARG A  81      17.927  26.371   5.584  1.00  7.21           C  
ATOM   1323  NH1 ARG A  81      16.979  26.214   6.493  1.00  7.21           N  
ATOM   1324  NH2 ARG A  81      18.978  27.125   5.846  1.00  7.21           N  
ATOM   1325  H   ARG A  81      12.432  23.623   2.308  1.00  7.21           H  
ATOM   1326  HA  ARG A  81      14.320  23.621   4.404  1.00  7.21           H  
ATOM   1327 1HB  ARG A  81      14.899  24.142   2.102  1.00  7.21           H  
ATOM   1328 2HB  ARG A  81      13.884  25.572   2.128  1.00  7.21           H  
ATOM   1329 1HG  ARG A  81      16.174  26.235   2.338  1.00  7.21           H  
ATOM   1330 2HG  ARG A  81      15.358  26.546   3.892  1.00  7.21           H  
ATOM   1331 1HD  ARG A  81      16.298  24.436   4.756  1.00  7.21           H  
ATOM   1332 2HD  ARG A  81      17.140  24.218   3.215  1.00  7.21           H  
ATOM   1333  HE  ARG A  81      18.614  25.935   3.713  1.00  7.21           H  
ATOM   1334 1HH1 ARG A  81      16.174  25.637   6.287  1.00  7.21           H  
ATOM   1335 2HH1 ARG A  81      17.057  26.674   7.389  1.00  7.21           H  
ATOM   1336 1HH2 ARG A  81      19.696  27.254   5.110  1.00  7.21           H  
ATOM   1337 2HH2 ARG A  81      19.067  27.588   6.733  1.00  7.21           H  
ATOM   1338  N   TYR A  82      12.104  26.017   4.582  1.00  7.50           N  
ATOM   1339  CA  TYR A  82      11.643  27.147   5.375  1.00  7.50           C  
ATOM   1340  C   TYR A  82      10.639  26.716   6.436  1.00  7.50           C  
ATOM   1341  O   TYR A  82      10.628  27.248   7.552  1.00  7.50           O  
ATOM   1342  CB  TYR A  82      11.072  28.183   4.430  1.00  7.50           C  
ATOM   1343  CG  TYR A  82      12.135  28.674   3.481  1.00  7.50           C  
ATOM   1344  CD1 TYR A  82      12.193  28.195   2.174  1.00  7.50           C  
ATOM   1345  CD2 TYR A  82      13.067  29.591   3.924  1.00  7.50           C  
ATOM   1346  CE1 TYR A  82      13.193  28.647   1.318  1.00  7.50           C  
ATOM   1347  CE2 TYR A  82      14.051  30.042   3.079  1.00  7.50           C  
ATOM   1348  CZ  TYR A  82      14.124  29.579   1.783  1.00  7.50           C  
ATOM   1349  OH  TYR A  82      15.125  30.055   0.959  1.00  7.50           O  
ATOM   1350  H   TYR A  82      11.508  25.644   3.841  1.00  7.50           H  
ATOM   1351  HA  TYR A  82      12.501  27.581   5.890  1.00  7.50           H  
ATOM   1352 1HB  TYR A  82      10.255  27.747   3.847  1.00  7.50           H  
ATOM   1353 2HB  TYR A  82      10.676  29.030   4.990  1.00  7.50           H  
ATOM   1354  HD1 TYR A  82      11.459  27.461   1.827  1.00  7.50           H  
ATOM   1355  HD2 TYR A  82      13.020  29.961   4.948  1.00  7.50           H  
ATOM   1356  HE1 TYR A  82      13.252  28.276   0.292  1.00  7.50           H  
ATOM   1357  HE2 TYR A  82      14.783  30.767   3.435  1.00  7.50           H  
ATOM   1358  HH  TYR A  82      15.092  29.620   0.074  1.00  7.50           H  
ATOM   1359  N   ARG A  83       9.794  25.761   6.082  1.00  7.65           N  
ATOM   1360  CA  ARG A  83       8.805  25.205   7.010  1.00  7.65           C  
ATOM   1361  C   ARG A  83       8.833  23.736   6.710  1.00  7.65           C  
ATOM   1362  O   ARG A  83       8.553  23.389   5.580  1.00  7.65           O  
ATOM   1363  CB  ARG A  83       7.409  25.767   6.772  1.00  7.65           C  
ATOM   1364  CG  ARG A  83       7.244  27.270   7.039  1.00  7.65           C  
ATOM   1365  CD  ARG A  83       7.330  27.581   8.494  1.00  7.65           C  
ATOM   1366  NE  ARG A  83       7.099  28.992   8.770  1.00  7.65           N  
ATOM   1367  CZ  ARG A  83       8.042  29.960   8.730  1.00  7.65           C  
ATOM   1368  NH1 ARG A  83       9.296  29.682   8.426  1.00  7.65           N  
ATOM   1369  NH2 ARG A  83       7.701  31.210   9.003  1.00  7.65           N  
ATOM   1370  H   ARG A  83       9.861  25.388   5.131  1.00  7.65           H  
ATOM   1371  HA  ARG A  83       9.112  25.375   8.043  1.00  7.65           H  
ATOM   1372 1HB  ARG A  83       7.120  25.581   5.738  1.00  7.65           H  
ATOM   1373 2HB  ARG A  83       6.697  25.240   7.408  1.00  7.65           H  
ATOM   1374 1HG  ARG A  83       8.012  27.833   6.517  1.00  7.65           H  
ATOM   1375 2HG  ARG A  83       6.263  27.588   6.686  1.00  7.65           H  
ATOM   1376 1HD  ARG A  83       6.582  27.001   9.035  1.00  7.65           H  
ATOM   1377 2HD  ARG A  83       8.322  27.321   8.863  1.00  7.65           H  
ATOM   1378  HE  ARG A  83       6.159  29.267   9.010  1.00  7.65           H  
ATOM   1379 1HH1 ARG A  83       9.598  28.718   8.209  1.00  7.65           H  
ATOM   1380 2HH1 ARG A  83       9.980  30.420   8.406  1.00  7.65           H  
ATOM   1381 1HH2 ARG A  83       6.743  31.434   9.238  1.00  7.65           H  
ATOM   1382 2HH2 ARG A  83       8.397  31.939   8.977  1.00  7.65           H  
ATOM   1383  N   LEU A  84       9.079  22.853   7.687  1.00  7.68           N  
ATOM   1384  CA  LEU A  84       9.347  21.445   7.331  1.00  7.68           C  
ATOM   1385  C   LEU A  84       8.188  20.544   6.874  1.00  7.68           C  
ATOM   1386  O   LEU A  84       7.947  19.454   7.398  1.00  7.68           O  
ATOM   1387  CB  LEU A  84      10.103  20.751   8.474  1.00  7.68           C  
ATOM   1388  CG  LEU A  84      11.640  21.002   8.483  1.00  7.68           C  
ATOM   1389  CD1 LEU A  84      11.934  22.440   8.893  1.00  7.68           C  
ATOM   1390  CD2 LEU A  84      12.330  19.983   9.424  1.00  7.68           C  
ATOM   1391  H   LEU A  84       9.204  23.169   8.637  1.00  7.68           H  
ATOM   1392  HA  LEU A  84      10.048  21.481   6.507  1.00  7.68           H  
ATOM   1393 1HB  LEU A  84       9.699  21.098   9.422  1.00  7.68           H  
ATOM   1394 2HB  LEU A  84       9.941  19.678   8.397  1.00  7.68           H  
ATOM   1395  HG  LEU A  84      12.018  20.887   7.475  1.00  7.68           H  
ATOM   1396 1HD1 LEU A  84      13.011  22.607   8.869  1.00  7.68           H  
ATOM   1397 2HD1 LEU A  84      11.450  23.125   8.195  1.00  7.68           H  
ATOM   1398 3HD1 LEU A  84      11.560  22.618   9.899  1.00  7.68           H  
ATOM   1399 1HD2 LEU A  84      13.403  20.151   9.412  1.00  7.68           H  
ATOM   1400 2HD2 LEU A  84      11.955  20.107  10.438  1.00  7.68           H  
ATOM   1401 3HD2 LEU A  84      12.121  18.970   9.080  1.00  7.68           H  
ATOM   1402  N   ALA A  85       7.552  20.956   5.792  1.00  7.56           N  
ATOM   1403  CA  ALA A  85       6.499  20.228   5.116  1.00  7.56           C  
ATOM   1404  C   ALA A  85       7.167  19.222   4.197  1.00  7.56           C  
ATOM   1405  O   ALA A  85       7.174  19.374   2.973  1.00  7.56           O  
ATOM   1406  CB  ALA A  85       5.607  21.181   4.343  1.00  7.56           C  
ATOM   1407  H   ALA A  85       7.827  21.851   5.427  1.00  7.56           H  
ATOM   1408  HA  ALA A  85       5.907  19.686   5.856  1.00  7.56           H  
ATOM   1409 1HB  ALA A  85       4.832  20.626   3.837  1.00  7.56           H  
ATOM   1410 2HB  ALA A  85       5.153  21.893   5.031  1.00  7.56           H  
ATOM   1411 3HB  ALA A  85       6.207  21.718   3.607  1.00  7.56           H  
ATOM   1412  N   TRP A  86       7.743  18.202   4.815  1.00  7.35           N  
ATOM   1413  CA  TRP A  86       8.608  17.199   4.189  1.00  7.35           C  
ATOM   1414  C   TRP A  86       8.139  16.619   2.854  1.00  7.35           C  
ATOM   1415  O   TRP A  86       8.957  16.265   2.001  1.00  7.35           O  
ATOM   1416  CB  TRP A  86       8.790  16.073   5.186  1.00  7.35           C  
ATOM   1417  CG  TRP A  86       7.493  15.330   5.510  1.00  7.35           C  
ATOM   1418  CD1 TRP A  86       6.640  15.641   6.523  1.00  7.35           C  
ATOM   1419  CD2 TRP A  86       6.906  14.175   4.840  1.00  7.35           C  
ATOM   1420  NE1 TRP A  86       5.571  14.769   6.531  1.00  7.35           N  
ATOM   1421  CE2 TRP A  86       5.726  13.866   5.512  1.00  7.35           C  
ATOM   1422  CE3 TRP A  86       7.275  13.408   3.750  1.00  7.35           C  
ATOM   1423  CZ2 TRP A  86       4.920  12.801   5.127  1.00  7.35           C  
ATOM   1424  CZ3 TRP A  86       6.473  12.362   3.356  1.00  7.35           C  
ATOM   1425  CH2 TRP A  86       5.327  12.055   4.027  1.00  7.35           C  
ATOM   1426  H   TRP A  86       7.645  18.198   5.835  1.00  7.35           H  
ATOM   1427  HA  TRP A  86       9.580  17.665   4.025  1.00  7.35           H  
ATOM   1428 1HB  TRP A  86       9.501  15.401   4.797  1.00  7.35           H  
ATOM   1429 2HB  TRP A  86       9.194  16.477   6.115  1.00  7.35           H  
ATOM   1430  HD1 TRP A  86       6.782  16.467   7.224  1.00  7.35           H  
ATOM   1431  HE1 TRP A  86       4.796  14.787   7.178  1.00  7.35           H  
ATOM   1432  HE3 TRP A  86       8.163  13.640   3.213  1.00  7.35           H  
ATOM   1433  HZ2 TRP A  86       3.997  12.552   5.652  1.00  7.35           H  
ATOM   1434  HZ3 TRP A  86       6.782  11.791   2.487  1.00  7.35           H  
ATOM   1435  HH2 TRP A  86       4.718  11.217   3.688  1.00  7.35           H  
ATOM   1436  N   HIS A  87       6.829  16.558   2.652  1.00  7.10           N  
ATOM   1437  CA  HIS A  87       6.222  16.017   1.439  1.00  7.10           C  
ATOM   1438  C   HIS A  87       6.640  16.816   0.200  1.00  7.10           C  
ATOM   1439  O   HIS A  87       6.605  16.305  -0.933  1.00  7.10           O  
ATOM   1440  CB  HIS A  87       4.700  15.975   1.575  1.00  7.10           C  
ATOM   1441  CG  HIS A  87       4.043  17.320   1.645  1.00  7.10           C  
ATOM   1442  ND1 HIS A  87       3.567  17.975   0.526  1.00  7.10           N  
ATOM   1443  CD2 HIS A  87       3.775  18.126   2.695  1.00  7.10           C  
ATOM   1444  CE1 HIS A  87       3.036  19.129   0.887  1.00  7.10           C  
ATOM   1445  NE2 HIS A  87       3.144  19.245   2.197  1.00  7.10           N  
ATOM   1446  H   HIS A  87       6.227  16.890   3.391  1.00  7.10           H  
ATOM   1447  HA  HIS A  87       6.563  14.993   1.295  1.00  7.10           H  
ATOM   1448 1HB  HIS A  87       4.277  15.432   0.731  1.00  7.10           H  
ATOM   1449 2HB  HIS A  87       4.440  15.423   2.481  1.00  7.10           H  
ATOM   1450  HD1 HIS A  87       3.605  17.639  -0.418  1.00  7.10           H  
ATOM   1451  HD2 HIS A  87       3.961  18.033   3.766  1.00  7.10           H  
ATOM   1452  HE1 HIS A  87       2.605  19.797   0.142  1.00  7.10           H  
ATOM   1453  N   SER A  88       7.076  18.067   0.424  1.00  6.87           N  
ATOM   1454  CA  SER A  88       7.511  18.939  -0.648  1.00  6.87           C  
ATOM   1455  C   SER A  88       8.724  18.367  -1.373  1.00  6.87           C  
ATOM   1456  O   SER A  88       9.017  18.798  -2.480  1.00  6.87           O  
ATOM   1457  CB  SER A  88       7.841  20.338  -0.143  1.00  6.87           C  
ATOM   1458  OG  SER A  88       8.984  20.339   0.666  1.00  6.87           O  
ATOM   1459  H   SER A  88       7.095  18.426   1.378  1.00  6.87           H  
ATOM   1460  HA  SER A  88       6.694  19.028  -1.357  1.00  6.87           H  
ATOM   1461 1HB  SER A  88       7.982  20.987  -0.987  1.00  6.87           H  
ATOM   1462 2HB  SER A  88       6.995  20.721   0.429  1.00  6.87           H  
ATOM   1463  HG  SER A  88       8.730  19.784   1.429  1.00  6.87           H  
ATOM   1464  N   LEU A  89       9.447  17.410  -0.771  1.00  6.71           N  
ATOM   1465  CA  LEU A  89      10.593  16.834  -1.465  1.00  6.71           C  
ATOM   1466  C   LEU A  89      10.111  16.218  -2.765  1.00  6.71           C  
ATOM   1467  O   LEU A  89      10.668  16.462  -3.840  1.00  6.71           O  
ATOM   1468  CB  LEU A  89      11.277  15.738  -0.629  1.00  6.71           C  
ATOM   1469  CG  LEU A  89      12.642  15.217  -1.187  1.00  6.71           C  
ATOM   1470  CD1 LEU A  89      13.536  14.727  -0.010  1.00  6.71           C  
ATOM   1471  CD2 LEU A  89      12.383  14.109  -2.226  1.00  6.71           C  
ATOM   1472  H   LEU A  89       9.191  17.069   0.157  1.00  6.71           H  
ATOM   1473  HA  LEU A  89      11.299  17.621  -1.692  1.00  6.71           H  
ATOM   1474 1HB  LEU A  89      11.375  16.032   0.397  1.00  6.71           H  
ATOM   1475 2HB  LEU A  89      10.611  14.882  -0.631  1.00  6.71           H  
ATOM   1476  HG  LEU A  89      13.159  16.011  -1.675  1.00  6.71           H  
ATOM   1477 1HD1 LEU A  89      14.494  14.374  -0.399  1.00  6.71           H  
ATOM   1478 2HD1 LEU A  89      13.711  15.555   0.678  1.00  6.71           H  
ATOM   1479 3HD1 LEU A  89      13.066  13.941   0.520  1.00  6.71           H  
ATOM   1480 1HD2 LEU A  89      13.334  13.767  -2.620  1.00  6.71           H  
ATOM   1481 2HD2 LEU A  89      11.863  13.278  -1.781  1.00  6.71           H  
ATOM   1482 3HD2 LEU A  89      11.781  14.506  -3.042  1.00  6.71           H  
ATOM   1483  N   PHE A  90       9.087  15.373  -2.653  1.00  6.63           N  
ATOM   1484  CA  PHE A  90       8.545  14.665  -3.790  1.00  6.63           C  
ATOM   1485  C   PHE A  90       7.832  15.632  -4.720  1.00  6.63           C  
ATOM   1486  O   PHE A  90       7.993  15.556  -5.937  1.00  6.63           O  
ATOM   1487  CB  PHE A  90       7.623  13.541  -3.344  1.00  6.63           C  
ATOM   1488  CG  PHE A  90       7.194  12.631  -4.469  1.00  6.63           C  
ATOM   1489  CD1 PHE A  90       8.120  11.775  -5.043  1.00  6.63           C  
ATOM   1490  CD2 PHE A  90       5.892  12.593  -4.927  1.00  6.63           C  
ATOM   1491  CE1 PHE A  90       7.767  10.907  -6.047  1.00  6.63           C  
ATOM   1492  CE2 PHE A  90       5.527  11.714  -5.940  1.00  6.63           C  
ATOM   1493  CZ  PHE A  90       6.468  10.870  -6.499  1.00  6.63           C  
ATOM   1494  H   PHE A  90       8.659  15.242  -1.742  1.00  6.63           H  
ATOM   1495  HA  PHE A  90       9.375  14.215  -4.340  1.00  6.63           H  
ATOM   1496 1HB  PHE A  90       8.122  12.939  -2.587  1.00  6.63           H  
ATOM   1497 2HB  PHE A  90       6.726  13.966  -2.887  1.00  6.63           H  
ATOM   1498  HD1 PHE A  90       9.143  11.802  -4.688  1.00  6.63           H  
ATOM   1499  HD2 PHE A  90       5.152  13.257  -4.474  1.00  6.63           H  
ATOM   1500  HE1 PHE A  90       8.517  10.242  -6.477  1.00  6.63           H  
ATOM   1501  HE2 PHE A  90       4.499  11.685  -6.290  1.00  6.63           H  
ATOM   1502  HZ  PHE A  90       6.183  10.175  -7.290  1.00  6.63           H  
ATOM   1503  N   GLU A  91       7.029  16.547  -4.158  1.00  6.62           N  
ATOM   1504  CA  GLU A  91       6.302  17.444  -5.056  1.00  6.62           C  
ATOM   1505  C   GLU A  91       7.275  18.314  -5.854  1.00  6.62           C  
ATOM   1506  O   GLU A  91       7.089  18.520  -7.061  1.00  6.62           O  
ATOM   1507  CB  GLU A  91       5.367  18.358  -4.253  1.00  6.62           C  
ATOM   1508  CG  GLU A  91       4.148  17.664  -3.604  1.00  6.62           C  
ATOM   1509  CD  GLU A  91       3.118  17.192  -4.614  1.00  6.62           C  
ATOM   1510  OE1 GLU A  91       2.684  17.995  -5.401  1.00  6.62           O  
ATOM   1511  OE2 GLU A  91       2.779  16.025  -4.617  1.00  6.62           O  
ATOM   1512  H   GLU A  91       6.920  16.590  -3.144  1.00  6.62           H  
ATOM   1513  HA  GLU A  91       5.719  16.854  -5.745  1.00  6.62           H  
ATOM   1514 1HB  GLU A  91       5.931  18.846  -3.473  1.00  6.62           H  
ATOM   1515 2HB  GLU A  91       4.987  19.140  -4.910  1.00  6.62           H  
ATOM   1516 1HG  GLU A  91       4.504  16.805  -3.030  1.00  6.62           H  
ATOM   1517 2HG  GLU A  91       3.679  18.359  -2.907  1.00  6.62           H  
ATOM   1518  N   ALA A  92       8.337  18.781  -5.209  1.00  6.67           N  
ATOM   1519  CA  ALA A  92       9.338  19.564  -5.896  1.00  6.67           C  
ATOM   1520  C   ALA A  92      10.037  18.711  -6.936  1.00  6.67           C  
ATOM   1521  O   ALA A  92      10.269  19.166  -8.054  1.00  6.67           O  
ATOM   1522  CB  ALA A  92      10.318  20.113  -4.909  1.00  6.67           C  
ATOM   1523  H   ALA A  92       8.463  18.606  -4.215  1.00  6.67           H  
ATOM   1524  HA  ALA A  92       8.843  20.389  -6.410  1.00  6.67           H  
ATOM   1525 1HB  ALA A  92      11.074  20.708  -5.421  1.00  6.67           H  
ATOM   1526 2HB  ALA A  92       9.801  20.728  -4.179  1.00  6.67           H  
ATOM   1527 3HB  ALA A  92      10.778  19.267  -4.411  1.00  6.67           H  
ATOM   1528  N   ALA A  93      10.322  17.442  -6.602  1.00  6.78           N  
ATOM   1529  CA  ALA A  93      10.970  16.567  -7.564  1.00  6.78           C  
ATOM   1530  C   ALA A  93      10.088  16.441  -8.794  1.00  6.78           C  
ATOM   1531  O   ALA A  93      10.586  16.407  -9.920  1.00  6.78           O  
ATOM   1532  CB  ALA A  93      11.237  15.197  -6.958  1.00  6.78           C  
ATOM   1533  H   ALA A  93      10.140  17.093  -5.661  1.00  6.78           H  
ATOM   1534  HA  ALA A  93      11.917  17.017  -7.856  1.00  6.78           H  
ATOM   1535 1HB  ALA A  93      11.734  14.565  -7.692  1.00  6.78           H  
ATOM   1536 2HB  ALA A  93      11.875  15.309  -6.079  1.00  6.78           H  
ATOM   1537 3HB  ALA A  93      10.298  14.740  -6.665  1.00  6.78           H  
ATOM   1538  N   LYS A  94       8.767  16.394  -8.607  1.00  6.94           N  
ATOM   1539  CA  LYS A  94       7.895  16.307  -9.764  1.00  6.94           C  
ATOM   1540  C   LYS A  94       8.053  17.547 -10.641  1.00  6.94           C  
ATOM   1541  O   LYS A  94       8.098  17.427 -11.869  1.00  6.94           O  
ATOM   1542  CB  LYS A  94       6.440  16.065  -9.350  1.00  6.94           C  
ATOM   1543  CG  LYS A  94       6.170  14.636  -8.825  1.00  6.94           C  
ATOM   1544  CD  LYS A  94       4.676  14.369  -8.646  1.00  6.94           C  
ATOM   1545  CE  LYS A  94       4.159  15.062  -7.411  1.00  6.94           C  
ATOM   1546  NZ  LYS A  94       2.720  14.770  -7.133  1.00  6.94           N  
ATOM   1547  H   LYS A  94       8.383  16.395  -7.660  1.00  6.94           H  
ATOM   1548  HA  LYS A  94       8.199  15.454 -10.359  1.00  6.94           H  
ATOM   1549 1HB  LYS A  94       6.164  16.762  -8.563  1.00  6.94           H  
ATOM   1550 2HB  LYS A  94       5.782  16.251 -10.198  1.00  6.94           H  
ATOM   1551 1HG  LYS A  94       6.584  13.908  -9.519  1.00  6.94           H  
ATOM   1552 2HG  LYS A  94       6.664  14.512  -7.859  1.00  6.94           H  
ATOM   1553 1HD  LYS A  94       4.130  14.731  -9.515  1.00  6.94           H  
ATOM   1554 2HD  LYS A  94       4.508  13.298  -8.546  1.00  6.94           H  
ATOM   1555 1HE  LYS A  94       4.750  14.733  -6.563  1.00  6.94           H  
ATOM   1556 2HE  LYS A  94       4.280  16.139  -7.525  1.00  6.94           H  
ATOM   1557 1HZ  LYS A  94       2.489  15.278  -6.262  1.00  6.94           H  
ATOM   1558 2HZ  LYS A  94       2.144  15.099  -7.889  1.00  6.94           H  
ATOM   1559 3HZ  LYS A  94       2.566  13.790  -6.997  1.00  6.94           H  
ATOM   1560  N   GLU A  95       8.196  18.734 -10.042  1.00  7.11           N  
ATOM   1561  CA  GLU A  95       8.403  19.933 -10.863  1.00  7.11           C  
ATOM   1562  C   GLU A  95       9.745  19.853 -11.613  1.00  7.11           C  
ATOM   1563  O   GLU A  95       9.847  20.204 -12.796  1.00  7.11           O  
ATOM   1564  CB  GLU A  95       8.363  21.212 -10.013  1.00  7.11           C  
ATOM   1565  CG  GLU A  95       6.988  21.568  -9.441  1.00  7.11           C  
ATOM   1566  CD  GLU A  95       6.991  22.852  -8.614  1.00  7.11           C  
ATOM   1567  OE1 GLU A  95       8.048  23.390  -8.373  1.00  7.11           O  
ATOM   1568  OE2 GLU A  95       5.927  23.294  -8.239  1.00  7.11           O  
ATOM   1569  H   GLU A  95       8.134  18.793  -9.021  1.00  7.11           H  
ATOM   1570  HA  GLU A  95       7.601  19.987 -11.598  1.00  7.11           H  
ATOM   1571 1HB  GLU A  95       9.051  21.111  -9.176  1.00  7.11           H  
ATOM   1572 2HB  GLU A  95       8.705  22.054 -10.613  1.00  7.11           H  
ATOM   1573 1HG  GLU A  95       6.281  21.675 -10.262  1.00  7.11           H  
ATOM   1574 2HG  GLU A  95       6.654  20.739  -8.813  1.00  7.11           H  
ATOM   1575  N   GLU A  96      10.774  19.337 -10.937  1.00  7.26           N  
ATOM   1576  CA  GLU A  96      12.098  19.206 -11.544  1.00  7.26           C  
ATOM   1577  C   GLU A  96      12.044  18.217 -12.731  1.00  7.26           C  
ATOM   1578  O   GLU A  96      12.727  18.404 -13.747  1.00  7.26           O  
ATOM   1579  CB  GLU A  96      13.133  18.800 -10.475  1.00  7.26           C  
ATOM   1580  CG  GLU A  96      13.436  19.911  -9.396  1.00  7.26           C  
ATOM   1581  CD  GLU A  96      14.361  19.446  -8.242  1.00  7.26           C  
ATOM   1582  OE1 GLU A  96      14.492  18.258  -8.069  1.00  7.26           O  
ATOM   1583  OE2 GLU A  96      14.916  20.286  -7.532  1.00  7.26           O  
ATOM   1584  H   GLU A  96      10.630  19.068  -9.960  1.00  7.26           H  
ATOM   1585  HA  GLU A  96      12.393  20.178 -11.937  1.00  7.26           H  
ATOM   1586 1HB  GLU A  96      12.812  17.891  -9.971  1.00  7.26           H  
ATOM   1587 2HB  GLU A  96      14.077  18.594 -10.965  1.00  7.26           H  
ATOM   1588 1HG  GLU A  96      13.901  20.761  -9.895  1.00  7.26           H  
ATOM   1589 2HG  GLU A  96      12.489  20.247  -8.977  1.00  7.26           H  
ATOM   1590  N   LYS A  97      11.225  17.165 -12.608  1.00  7.33           N  
ATOM   1591  CA  LYS A  97      11.051  16.170 -13.666  1.00  7.33           C  
ATOM   1592  C   LYS A  97      10.125  16.672 -14.764  1.00  7.33           C  
ATOM   1593  O   LYS A  97      10.279  16.294 -15.929  1.00  7.33           O  
ATOM   1594  CB  LYS A  97      10.525  14.876 -13.097  1.00  7.33           C  
ATOM   1595  CG  LYS A  97      11.518  14.195 -12.239  1.00  7.33           C  
ATOM   1596  CD  LYS A  97      11.034  12.891 -11.805  1.00  7.33           C  
ATOM   1597  CE  LYS A  97       9.807  13.049 -10.985  1.00  7.33           C  
ATOM   1598  NZ  LYS A  97       9.439  11.824 -10.363  1.00  7.33           N  
ATOM   1599  H   LYS A  97      10.728  17.039 -11.725  1.00  7.33           H  
ATOM   1600  HA  LYS A  97      12.025  15.974 -14.112  1.00  7.33           H  
ATOM   1601 1HB  LYS A  97       9.637  15.082 -12.495  1.00  7.33           H  
ATOM   1602 2HB  LYS A  97      10.237  14.203 -13.902  1.00  7.33           H  
ATOM   1603 1HG  LYS A  97      12.433  14.048 -12.806  1.00  7.33           H  
ATOM   1604 2HG  LYS A  97      11.738  14.809 -11.376  1.00  7.33           H  
ATOM   1605 1HD  LYS A  97      10.835  12.248 -12.663  1.00  7.33           H  
ATOM   1606 2HD  LYS A  97      11.794  12.432 -11.189  1.00  7.33           H  
ATOM   1607 1HE  LYS A  97       9.974  13.798 -10.216  1.00  7.33           H  
ATOM   1608 2HE  LYS A  97       8.992  13.376 -11.629  1.00  7.33           H  
ATOM   1609 1HZ  LYS A  97       8.597  11.966  -9.827  1.00  7.33           H  
ATOM   1610 2HZ  LYS A  97       9.281  11.117 -11.074  1.00  7.33           H  
ATOM   1611 3HZ  LYS A  97      10.203  11.555  -9.758  1.00  7.33           H  
ATOM   1612  N   THR A  98       9.167  17.529 -14.408  1.00  7.30           N  
ATOM   1613  CA  THR A  98       8.256  18.109 -15.383  1.00  7.30           C  
ATOM   1614  C   THR A  98       9.076  18.943 -16.351  1.00  7.30           C  
ATOM   1615  O   THR A  98       8.909  18.863 -17.567  1.00  7.30           O  
ATOM   1616  CB  THR A  98       7.189  18.984 -14.705  1.00  7.30           C  
ATOM   1617  OG1 THR A  98       6.397  18.174 -13.819  1.00  7.30           O  
ATOM   1618  CG2 THR A  98       6.298  19.632 -15.743  1.00  7.30           C  
ATOM   1619  H   THR A  98       9.044  17.768 -13.427  1.00  7.30           H  
ATOM   1620  HA  THR A  98       7.765  17.309 -15.936  1.00  7.30           H  
ATOM   1621  HB  THR A  98       7.679  19.761 -14.127  1.00  7.30           H  
ATOM   1622  HG1 THR A  98       6.993  17.740 -13.169  1.00  7.30           H  
ATOM   1623 1HG2 THR A  98       5.555  20.251 -15.244  1.00  7.30           H  
ATOM   1624 2HG2 THR A  98       6.907  20.252 -16.402  1.00  7.30           H  
ATOM   1625 3HG2 THR A  98       5.799  18.860 -16.326  1.00  7.30           H  
ATOM   1626  N   ASN A  99       9.999  19.727 -15.789  1.00  7.14           N  
ATOM   1627  CA  ASN A  99      10.918  20.542 -16.570  1.00  7.14           C  
ATOM   1628  C   ASN A  99      11.917  19.638 -17.318  1.00  7.14           C  
ATOM   1629  O   ASN A  99      12.428  19.989 -18.387  1.00  7.14           O  
ATOM   1630  CB  ASN A  99      11.623  21.517 -15.654  1.00  7.14           C  
ATOM   1631  CG  ASN A  99      10.698  22.594 -15.165  1.00  7.14           C  
ATOM   1632  OD1 ASN A  99       9.689  22.913 -15.808  1.00  7.14           O  
ATOM   1633  ND2 ASN A  99      11.016  23.160 -14.031  1.00  7.14           N  
ATOM   1634  H   ASN A  99      10.047  19.768 -14.770  1.00  7.14           H  
ATOM   1635  HA  ASN A  99      10.350  21.096 -17.317  1.00  7.14           H  
ATOM   1636 1HB  ASN A  99      12.043  20.982 -14.796  1.00  7.14           H  
ATOM   1637 2HB  ASN A  99      12.438  21.988 -16.188  1.00  7.14           H  
ATOM   1638 1HD2 ASN A  99      10.435  23.879 -13.652  1.00  7.14           H  
ATOM   1639 2HD2 ASN A  99      11.834  22.868 -13.540  1.00  7.14           H  
ATOM   1640  N   GLY A 100      12.179  18.461 -16.730  1.00  6.89           N  
ATOM   1641  CA  GLY A 100      13.065  17.428 -17.259  1.00  6.89           C  
ATOM   1642  C   GLY A 100      14.471  17.563 -16.721  1.00  6.89           C  
ATOM   1643  O   GLY A 100      15.298  16.666 -16.870  1.00  6.89           O  
ATOM   1644  H   GLY A 100      11.759  18.277 -15.826  1.00  6.89           H  
ATOM   1645 1HA  GLY A 100      12.666  16.448 -16.997  1.00  6.89           H  
ATOM   1646 2HA  GLY A 100      13.076  17.485 -18.345  1.00  6.89           H  
ATOM   1647  N   VAL A 101      14.693  18.633 -15.999  1.00  6.57           N  
ATOM   1648  CA  VAL A 101      15.969  19.006 -15.432  1.00  6.57           C  
ATOM   1649  C   VAL A 101      16.590  17.926 -14.551  1.00  6.57           C  
ATOM   1650  O   VAL A 101      17.767  17.589 -14.730  1.00  6.57           O  
ATOM   1651  CB  VAL A 101      15.714  20.306 -14.655  1.00  6.57           C  
ATOM   1652  CG1 VAL A 101      16.850  20.690 -13.838  1.00  6.57           C  
ATOM   1653  CG2 VAL A 101      15.409  21.391 -15.658  1.00  6.57           C  
ATOM   1654  H   VAL A 101      13.916  19.265 -15.873  1.00  6.57           H  
ATOM   1655  HA  VAL A 101      16.651  19.223 -16.252  1.00  6.57           H  
ATOM   1656  HB  VAL A 101      14.854  20.162 -13.992  1.00  6.57           H  
ATOM   1657 1HG1 VAL A 101      16.618  21.612 -13.311  1.00  6.57           H  
ATOM   1658 2HG1 VAL A 101      17.029  19.903 -13.127  1.00  6.57           H  
ATOM   1659 3HG1 VAL A 101      17.722  20.839 -14.474  1.00  6.57           H  
ATOM   1660 1HG2 VAL A 101      15.194  22.323 -15.137  1.00  6.57           H  
ATOM   1661 2HG2 VAL A 101      16.270  21.527 -16.313  1.00  6.57           H  
ATOM   1662 3HG2 VAL A 101      14.551  21.096 -16.252  1.00  6.57           H  
ATOM   1663  N   LEU A 102      15.783  17.310 -13.683  1.00  6.23           N  
ATOM   1664  CA  LEU A 102      16.289  16.263 -12.782  1.00  6.23           C  
ATOM   1665  C   LEU A 102      16.916  15.092 -13.555  1.00  6.23           C  
ATOM   1666  O   LEU A 102      17.796  14.370 -13.045  1.00  6.23           O  
ATOM   1667  CB  LEU A 102      15.170  15.698 -11.906  1.00  6.23           C  
ATOM   1668  CG  LEU A 102      15.609  14.843 -10.694  1.00  6.23           C  
ATOM   1669  CD1 LEU A 102      16.457  15.690  -9.765  1.00  6.23           C  
ATOM   1670  CD2 LEU A 102      14.368  14.327  -9.945  1.00  6.23           C  
ATOM   1671  H   LEU A 102      14.811  17.619 -13.628  1.00  6.23           H  
ATOM   1672  HA  LEU A 102      17.031  16.706 -12.133  1.00  6.23           H  
ATOM   1673 1HB  LEU A 102      14.567  16.502 -11.540  1.00  6.23           H  
ATOM   1674 2HB  LEU A 102      14.546  15.072 -12.531  1.00  6.23           H  
ATOM   1675  HG  LEU A 102      16.212  14.004 -11.032  1.00  6.23           H  
ATOM   1676 1HD1 LEU A 102      16.763  15.080  -8.919  1.00  6.23           H  
ATOM   1677 2HD1 LEU A 102      17.328  16.055 -10.288  1.00  6.23           H  
ATOM   1678 3HD1 LEU A 102      15.869  16.540  -9.408  1.00  6.23           H  
ATOM   1679 1HD2 LEU A 102      14.681  13.733  -9.084  1.00  6.23           H  
ATOM   1680 2HD2 LEU A 102      13.766  15.177  -9.603  1.00  6.23           H  
ATOM   1681 3HD2 LEU A 102      13.790  13.710 -10.610  1.00  6.23           H  
ATOM   1682  N   ARG A 103      16.387  14.848 -14.761  1.00  5.90           N  
ATOM   1683  CA  ARG A 103      16.813  13.747 -15.594  1.00  5.90           C  
ATOM   1684  C   ARG A 103      17.871  14.184 -16.613  1.00  5.90           C  
ATOM   1685  O   ARG A 103      18.805  13.432 -16.898  1.00  5.90           O  
ATOM   1686  CB  ARG A 103      15.586  13.152 -16.266  1.00  5.90           C  
ATOM   1687  CG  ARG A 103      14.631  12.450 -15.270  1.00  5.90           C  
ATOM   1688  CD  ARG A 103      13.369  11.949 -15.898  1.00  5.90           C  
ATOM   1689  NE  ARG A 103      12.429  13.023 -16.243  1.00  5.90           N  
ATOM   1690  CZ  ARG A 103      11.353  12.857 -17.039  1.00  5.90           C  
ATOM   1691  NH1 ARG A 103      11.112  11.681 -17.583  1.00  5.90           N  
ATOM   1692  NH2 ARG A 103      10.533  13.863 -17.273  1.00  5.90           N  
ATOM   1693  H   ARG A 103      15.706  15.493 -15.154  1.00  5.90           H  
ATOM   1694  HA  ARG A 103      17.248  12.982 -14.954  1.00  5.90           H  
ATOM   1695 1HB  ARG A 103      15.030  13.944 -16.770  1.00  5.90           H  
ATOM   1696 2HB  ARG A 103      15.891  12.427 -17.020  1.00  5.90           H  
ATOM   1697 1HG  ARG A 103      15.146  11.600 -14.819  1.00  5.90           H  
ATOM   1698 2HG  ARG A 103      14.354  13.157 -14.486  1.00  5.90           H  
ATOM   1699 1HD  ARG A 103      13.613  11.406 -16.811  1.00  5.90           H  
ATOM   1700 2HD  ARG A 103      12.869  11.275 -15.200  1.00  5.90           H  
ATOM   1701  HE  ARG A 103      12.578  13.941 -15.842  1.00  5.90           H  
ATOM   1702 1HH1 ARG A 103      11.734  10.905 -17.407  1.00  5.90           H  
ATOM   1703 2HH1 ARG A 103      10.305  11.557 -18.176  1.00  5.90           H  
ATOM   1704 1HH2 ARG A 103      10.691  14.783 -16.840  1.00  5.90           H  
ATOM   1705 2HH2 ARG A 103       9.730  13.734 -17.866  1.00  5.90           H  
ATOM   1706  N   LYS A 104      17.783  15.429 -17.096  1.00  5.61           N  
ATOM   1707  CA  LYS A 104      18.720  15.946 -18.098  1.00  5.61           C  
ATOM   1708  C   LYS A 104      20.148  15.936 -17.587  1.00  5.61           C  
ATOM   1709  O   LYS A 104      21.078  15.672 -18.347  1.00  5.61           O  
ATOM   1710  CB  LYS A 104      18.337  17.361 -18.542  1.00  5.61           C  
ATOM   1711  CG  LYS A 104      17.092  17.443 -19.435  1.00  5.61           C  
ATOM   1712  CD  LYS A 104      16.719  18.888 -19.770  1.00  5.61           C  
ATOM   1713  CE  LYS A 104      15.435  18.948 -20.601  1.00  5.61           C  
ATOM   1714  NZ  LYS A 104      15.042  20.349 -20.938  1.00  5.61           N  
ATOM   1715  H   LYS A 104      17.007  16.015 -16.808  1.00  5.61           H  
ATOM   1716  HA  LYS A 104      18.677  15.294 -18.971  1.00  5.61           H  
ATOM   1717 1HB  LYS A 104      18.156  17.970 -17.656  1.00  5.61           H  
ATOM   1718 2HB  LYS A 104      19.166  17.810 -19.081  1.00  5.61           H  
ATOM   1719 1HG  LYS A 104      17.311  16.929 -20.370  1.00  5.61           H  
ATOM   1720 2HG  LYS A 104      16.262  16.945 -18.984  1.00  5.61           H  
ATOM   1721 1HD  LYS A 104      16.561  19.443 -18.843  1.00  5.61           H  
ATOM   1722 2HD  LYS A 104      17.529  19.358 -20.326  1.00  5.61           H  
ATOM   1723 1HE  LYS A 104      15.579  18.389 -21.523  1.00  5.61           H  
ATOM   1724 2HE  LYS A 104      14.628  18.488 -20.031  1.00  5.61           H  
ATOM   1725 1HZ  LYS A 104      14.188  20.337 -21.478  1.00  5.61           H  
ATOM   1726 2HZ  LYS A 104      14.891  20.880 -20.089  1.00  5.61           H  
ATOM   1727 3HZ  LYS A 104      15.773  20.785 -21.476  1.00  5.61           H  
ATOM   1728  N   TYR A 105      20.327  16.200 -16.293  1.00  5.32           N  
ATOM   1729  CA  TYR A 105      21.669  16.160 -15.723  1.00  5.32           C  
ATOM   1730  C   TYR A 105      21.916  14.896 -14.904  1.00  5.32           C  
ATOM   1731  O   TYR A 105      22.809  14.855 -14.071  1.00  5.32           O  
ATOM   1732  CB  TYR A 105      21.995  17.409 -14.913  1.00  5.32           C  
ATOM   1733  CG  TYR A 105      21.034  17.790 -13.886  1.00  5.32           C  
ATOM   1734  CD1 TYR A 105      20.559  16.872 -13.002  1.00  5.32           C  
ATOM   1735  CD2 TYR A 105      20.641  19.108 -13.811  1.00  5.32           C  
ATOM   1736  CE1 TYR A 105      19.665  17.262 -12.065  1.00  5.32           C  
ATOM   1737  CE2 TYR A 105      19.767  19.504 -12.866  1.00  5.32           C  
ATOM   1738  CZ  TYR A 105      19.256  18.588 -11.999  1.00  5.32           C  
ATOM   1739  OH  TYR A 105      18.341  18.974 -11.043  1.00  5.32           O  
ATOM   1740  H   TYR A 105      19.519  16.456 -15.718  1.00  5.32           H  
ATOM   1741  HA  TYR A 105      22.384  16.138 -16.545  1.00  5.32           H  
ATOM   1742 1HB  TYR A 105      22.963  17.294 -14.445  1.00  5.32           H  
ATOM   1743 2HB  TYR A 105      22.076  18.228 -15.581  1.00  5.32           H  
ATOM   1744  HD1 TYR A 105      20.880  15.836 -13.061  1.00  5.32           H  
ATOM   1745  HD2 TYR A 105      21.042  19.831 -14.512  1.00  5.32           H  
ATOM   1746  HE1 TYR A 105      19.272  16.537 -11.373  1.00  5.32           H  
ATOM   1747  HE2 TYR A 105      19.465  20.545 -12.813  1.00  5.32           H  
ATOM   1748  HH  TYR A 105      18.337  19.932 -10.961  1.00  5.32           H  
ATOM   1749  N   SER A 106      21.132  13.859 -15.136  1.00  5.01           N  
ATOM   1750  CA  SER A 106      21.311  12.582 -14.470  1.00  5.01           C  
ATOM   1751  C   SER A 106      21.402  12.542 -12.931  1.00  5.01           C  
ATOM   1752  O   SER A 106      22.334  11.939 -12.390  1.00  5.01           O  
ATOM   1753  CB  SER A 106      22.539  11.892 -15.027  1.00  5.01           C  
ATOM   1754  OG  SER A 106      22.406  11.640 -16.400  1.00  5.01           O  
ATOM   1755  H   SER A 106      20.390  13.925 -15.831  1.00  5.01           H  
ATOM   1756  HA  SER A 106      20.449  11.974 -14.748  1.00  5.01           H  
ATOM   1757 1HB  SER A 106      23.430  12.490 -14.843  1.00  5.01           H  
ATOM   1758 2HB  SER A 106      22.666  10.963 -14.504  1.00  5.01           H  
ATOM   1759  HG  SER A 106      23.110  11.020 -16.625  1.00  5.01           H  
ATOM   1760  N   LEU A 107      20.455  13.170 -12.214  1.00  4.67           N  
ATOM   1761  CA  LEU A 107      20.434  12.956 -10.758  1.00  4.67           C  
ATOM   1762  C   LEU A 107      19.441  11.805 -10.600  1.00  4.67           C  
ATOM   1763  O   LEU A 107      19.646  10.870  -9.827  1.00  4.67           O  
ATOM   1764  CB  LEU A 107      20.041  14.173  -9.907  1.00  4.67           C  
ATOM   1765  CG  LEU A 107      20.153  13.885  -8.347  1.00  4.67           C  
ATOM   1766  CD1 LEU A 107      21.590  13.556  -8.021  1.00  4.67           C  
ATOM   1767  CD2 LEU A 107      19.738  15.065  -7.511  1.00  4.67           C  
ATOM   1768  H   LEU A 107      19.714  13.706 -12.669  1.00  4.67           H  
ATOM   1769  HA  LEU A 107      21.414  12.616 -10.418  1.00  4.67           H  
ATOM   1770 1HB  LEU A 107      20.696  15.004 -10.154  1.00  4.67           H  
ATOM   1771 2HB  LEU A 107      19.020  14.437 -10.137  1.00  4.67           H  
ATOM   1772  HG  LEU A 107      19.530  13.022  -8.104  1.00  4.67           H  
ATOM   1773 1HD1 LEU A 107      21.689  13.326  -6.956  1.00  4.67           H  
ATOM   1774 2HD1 LEU A 107      21.882  12.705  -8.600  1.00  4.67           H  
ATOM   1775 3HD1 LEU A 107      22.222  14.396  -8.269  1.00  4.67           H  
ATOM   1776 1HD2 LEU A 107      19.845  14.813  -6.451  1.00  4.67           H  
ATOM   1777 2HD2 LEU A 107      20.375  15.875  -7.733  1.00  4.67           H  
ATOM   1778 3HD2 LEU A 107      18.711  15.330  -7.717  1.00  4.67           H  
ATOM   1779  N   SER A 108      18.379  11.894 -11.412  1.00  4.30           N  
ATOM   1780  CA  SER A 108      17.277  10.948 -11.549  1.00  4.30           C  
ATOM   1781  C   SER A 108      16.292  10.916 -10.381  1.00  4.30           C  
ATOM   1782  O   SER A 108      16.266  11.806  -9.537  1.00  4.30           O  
ATOM   1783  CB  SER A 108      17.849   9.549 -11.811  1.00  4.30           C  
ATOM   1784  OG  SER A 108      16.853   8.664 -12.240  1.00  4.30           O  
ATOM   1785  H   SER A 108      18.310  12.727 -11.991  1.00  4.30           H  
ATOM   1786  HA  SER A 108      16.713  11.242 -12.435  1.00  4.30           H  
ATOM   1787 1HB  SER A 108      18.641   9.608 -12.559  1.00  4.30           H  
ATOM   1788 2HB  SER A 108      18.290   9.153 -10.899  1.00  4.30           H  
ATOM   1789  HG  SER A 108      17.287   7.804 -12.322  1.00  4.30           H  
ATOM   1790  N   ASN A 109      15.428   9.909 -10.401  1.00  3.96           N  
ATOM   1791  CA  ASN A 109      14.294   9.803  -9.498  1.00  3.96           C  
ATOM   1792  C   ASN A 109      14.646   9.631  -8.029  1.00  3.96           C  
ATOM   1793  O   ASN A 109      15.422   8.740  -7.647  1.00  3.96           O  
ATOM   1794  CB  ASN A 109      13.422   8.656  -9.953  1.00  3.96           C  
ATOM   1795  CG  ASN A 109      12.745   8.943 -11.273  1.00  3.96           C  
ATOM   1796  OD1 ASN A 109      12.407  10.089 -11.570  1.00  3.96           O  
ATOM   1797  ND2 ASN A 109      12.557   7.929 -12.075  1.00  3.96           N  
ATOM   1798  H   ASN A 109      15.574   9.205 -11.109  1.00  3.96           H  
ATOM   1799  HA  ASN A 109      13.722  10.730  -9.577  1.00  3.96           H  
ATOM   1800 1HB  ASN A 109      14.021   7.752 -10.052  1.00  3.96           H  
ATOM   1801 2HB  ASN A 109      12.663   8.462  -9.196  1.00  3.96           H  
ATOM   1802 1HD2 ASN A 109      12.119   8.065 -12.962  1.00  3.96           H  
ATOM   1803 2HD2 ASN A 109      12.850   7.010 -11.806  1.00  3.96           H  
ATOM   1804  N   ILE A 110      14.018  10.486  -7.211  1.00  3.68           N  
ATOM   1805  CA  ILE A 110      14.146  10.482  -5.758  1.00  3.68           C  
ATOM   1806  C   ILE A 110      12.753  10.528  -5.103  1.00  3.68           C  
ATOM   1807  O   ILE A 110      11.930  11.377  -5.456  1.00  3.68           O  
ATOM   1808  CB  ILE A 110      14.988  11.676  -5.251  1.00  3.68           C  
ATOM   1809  CG1 ILE A 110      16.403  11.649  -5.886  1.00  3.68           C  
ATOM   1810  CG2 ILE A 110      15.108  11.598  -3.713  1.00  3.68           C  
ATOM   1811  CD1 ILE A 110      17.219  12.885  -5.625  1.00  3.68           C  
ATOM   1812  H   ILE A 110      13.421  11.182  -7.628  1.00  3.68           H  
ATOM   1813  HA  ILE A 110      14.641   9.568  -5.467  1.00  3.68           H  
ATOM   1814  HB  ILE A 110      14.509  12.610  -5.535  1.00  3.68           H  
ATOM   1815 1HG1 ILE A 110      16.942  10.781  -5.500  1.00  3.68           H  
ATOM   1816 2HG1 ILE A 110      16.317  11.551  -6.962  1.00  3.68           H  
ATOM   1817 1HG2 ILE A 110      15.698  12.435  -3.345  1.00  3.68           H  
ATOM   1818 2HG2 ILE A 110      14.123  11.627  -3.259  1.00  3.68           H  
ATOM   1819 3HG2 ILE A 110      15.597  10.658  -3.439  1.00  3.68           H  
ATOM   1820 1HD1 ILE A 110      18.190  12.780  -6.102  1.00  3.68           H  
ATOM   1821 2HD1 ILE A 110      16.705  13.756  -6.035  1.00  3.68           H  
ATOM   1822 3HD1 ILE A 110      17.356  13.014  -4.552  1.00  3.68           H  
ATOM   1823  N   CYS A 111      12.491   9.622  -4.162  1.00  3.49           N  
ATOM   1824  CA  CYS A 111      11.207   9.603  -3.447  1.00  3.49           C  
ATOM   1825  C   CYS A 111      11.471   9.855  -1.966  1.00  3.49           C  
ATOM   1826  O   CYS A 111      12.561   9.551  -1.490  1.00  3.49           O  
ATOM   1827  CB  CYS A 111      10.504   8.256  -3.594  1.00  3.49           C  
ATOM   1828  SG  CYS A 111      10.181   7.735  -5.299  1.00  3.49           S  
ATOM   1829  H   CYS A 111      13.224   8.948  -3.943  1.00  3.49           H  
ATOM   1830  HA  CYS A 111      10.568  10.389  -3.829  1.00  3.49           H  
ATOM   1831 1HB  CYS A 111      11.069   7.504  -3.108  1.00  3.49           H  
ATOM   1832 2HB  CYS A 111       9.558   8.302  -3.081  1.00  3.49           H  
ATOM   1833  HG  CYS A 111       9.554   6.600  -4.990  1.00  3.49           H  
ATOM   1834  N   PHE A 112      10.490  10.360  -1.214  1.00  3.41           N  
ATOM   1835  CA  PHE A 112      10.703  10.506   0.234  1.00  3.41           C  
ATOM   1836  C   PHE A 112       9.464  10.348   1.094  1.00  3.41           C  
ATOM   1837  O   PHE A 112       8.407  10.914   0.800  1.00  3.41           O  
ATOM   1838  CB  PHE A 112      11.361  11.824   0.589  1.00  3.41           C  
ATOM   1839  CG  PHE A 112      11.530  11.961   2.058  1.00  3.41           C  
ATOM   1840  CD1 PHE A 112      12.454  11.217   2.712  1.00  3.41           C  
ATOM   1841  CD2 PHE A 112      10.747  12.803   2.781  1.00  3.41           C  
ATOM   1842  CE1 PHE A 112      12.602  11.283   4.053  1.00  3.41           C  
ATOM   1843  CE2 PHE A 112      10.881  12.866   4.150  1.00  3.41           C  
ATOM   1844  CZ  PHE A 112      11.804  12.105   4.776  1.00  3.41           C  
ATOM   1845  H   PHE A 112       9.606  10.623  -1.627  1.00  3.41           H  
ATOM   1846  HA  PHE A 112      11.391   9.720   0.542  1.00  3.41           H  
ATOM   1847 1HB  PHE A 112      12.342  11.863   0.122  1.00  3.41           H  
ATOM   1848 2HB  PHE A 112      10.762  12.652   0.233  1.00  3.41           H  
ATOM   1849  HD1 PHE A 112      13.054  10.549   2.142  1.00  3.41           H  
ATOM   1850  HD2 PHE A 112      10.010  13.404   2.261  1.00  3.41           H  
ATOM   1851  HE1 PHE A 112      13.344  10.669   4.543  1.00  3.41           H  
ATOM   1852  HE2 PHE A 112      10.259  13.498   4.735  1.00  3.41           H  
ATOM   1853  HZ  PHE A 112      11.896  12.155   5.840  1.00  3.41           H  
ATOM   1854  N   PHE A 113       9.645   9.588   2.181  1.00  3.41           N  
ATOM   1855  CA  PHE A 113       8.609   9.290   3.146  1.00  3.41           C  
ATOM   1856  C   PHE A 113       9.001   9.560   4.597  1.00  3.41           C  
ATOM   1857  O   PHE A 113      10.174   9.458   4.975  1.00  3.41           O  
ATOM   1858  CB  PHE A 113       8.281   7.845   3.015  1.00  3.41           C  
ATOM   1859  CG  PHE A 113       7.869   7.525   1.664  1.00  3.41           C  
ATOM   1860  CD1 PHE A 113       8.805   7.085   0.758  1.00  3.41           C  
ATOM   1861  CD2 PHE A 113       6.580   7.687   1.263  1.00  3.41           C  
ATOM   1862  CE1 PHE A 113       8.434   6.793  -0.503  1.00  3.41           C  
ATOM   1863  CE2 PHE A 113       6.232   7.399   0.007  1.00  3.41           C  
ATOM   1864  CZ  PHE A 113       7.143   6.952  -0.852  1.00  3.41           C  
ATOM   1865  H   PHE A 113      10.562   9.163   2.317  1.00  3.41           H  
ATOM   1866  HA  PHE A 113       7.733   9.877   2.904  1.00  3.41           H  
ATOM   1867 1HB  PHE A 113       9.157   7.247   3.264  1.00  3.41           H  
ATOM   1868 2HB  PHE A 113       7.502   7.594   3.696  1.00  3.41           H  
ATOM   1869  HD1 PHE A 113       9.846   6.968   1.077  1.00  3.41           H  
ATOM   1870  HD2 PHE A 113       5.842   8.050   1.958  1.00  3.41           H  
ATOM   1871  HE1 PHE A 113       9.152   6.428  -1.229  1.00  3.41           H  
ATOM   1872  HE2 PHE A 113       5.212   7.520  -0.337  1.00  3.41           H  
ATOM   1873  HZ  PHE A 113       6.820   6.705  -1.826  1.00  3.41           H  
ATOM   1874  N   LYS A 114       8.004   9.834   5.439  1.00  3.44           N  
ATOM   1875  CA  LYS A 114       8.276  10.041   6.857  1.00  3.44           C  
ATOM   1876  C   LYS A 114       7.278   9.325   7.762  1.00  3.44           C  
ATOM   1877  O   LYS A 114       6.069   9.490   7.606  1.00  3.44           O  
ATOM   1878  CB  LYS A 114       8.249  11.526   7.187  1.00  3.44           C  
ATOM   1879  CG  LYS A 114       8.759  11.835   8.556  1.00  3.44           C  
ATOM   1880  CD  LYS A 114       7.695  11.971   9.635  1.00  3.44           C  
ATOM   1881  CE  LYS A 114       7.008  13.308   9.587  1.00  3.44           C  
ATOM   1882  NZ  LYS A 114       6.032  13.474  10.712  1.00  3.44           N  
ATOM   1883  H   LYS A 114       7.057   9.913   5.096  1.00  3.44           H  
ATOM   1884  HA  LYS A 114       9.266   9.645   7.088  1.00  3.44           H  
ATOM   1885 1HB  LYS A 114       8.851  12.077   6.464  1.00  3.44           H  
ATOM   1886 2HB  LYS A 114       7.230  11.895   7.121  1.00  3.44           H  
ATOM   1887 1HG  LYS A 114       9.444  11.040   8.856  1.00  3.44           H  
ATOM   1888 2HG  LYS A 114       9.293  12.768   8.494  1.00  3.44           H  
ATOM   1889 1HD  LYS A 114       6.948  11.191   9.499  1.00  3.44           H  
ATOM   1890 2HD  LYS A 114       8.162  11.828  10.613  1.00  3.44           H  
ATOM   1891 1HE  LYS A 114       7.754  14.099   9.641  1.00  3.44           H  
ATOM   1892 2HE  LYS A 114       6.478  13.386   8.653  1.00  3.44           H  
ATOM   1893 1HZ  LYS A 114       5.587  14.377  10.646  1.00  3.44           H  
ATOM   1894 2HZ  LYS A 114       5.334  12.747  10.658  1.00  3.44           H  
ATOM   1895 3HZ  LYS A 114       6.525  13.403  11.593  1.00  3.44           H  
ATOM   1896  N   THR A 115       7.802   8.588   8.745  1.00  3.43           N  
ATOM   1897  CA  THR A 115       6.997   7.866   9.722  1.00  3.43           C  
ATOM   1898  C   THR A 115       7.532   8.068  11.147  1.00  3.43           C  
ATOM   1899  O   THR A 115       8.345   8.960  11.411  1.00  3.43           O  
ATOM   1900  CB  THR A 115       6.885   6.371   9.353  1.00  3.43           C  
ATOM   1901  OG1 THR A 115       5.924   5.730  10.214  1.00  3.43           O  
ATOM   1902  CG2 THR A 115       8.193   5.672   9.451  1.00  3.43           C  
ATOM   1903  H   THR A 115       8.819   8.498   8.805  1.00  3.43           H  
ATOM   1904  HA  THR A 115       5.986   8.272   9.693  1.00  3.43           H  
ATOM   1905  HB  THR A 115       6.539   6.310   8.346  1.00  3.43           H  
ATOM   1906  HG1 THR A 115       5.748   4.814   9.873  1.00  3.43           H  
ATOM   1907 1HG2 THR A 115       8.066   4.637   9.171  1.00  3.43           H  
ATOM   1908 2HG2 THR A 115       8.909   6.151   8.780  1.00  3.43           H  
ATOM   1909 3HG2 THR A 115       8.555   5.722  10.468  1.00  3.43           H  
ATOM   1910  N   ASN A 116       7.099   7.238  12.083  1.00  3.31           N  
ATOM   1911  CA  ASN A 116       7.462   7.493  13.466  1.00  3.31           C  
ATOM   1912  C   ASN A 116       8.936   7.279  13.750  1.00  3.31           C  
ATOM   1913  O   ASN A 116       9.398   6.174  14.030  1.00  3.31           O  
ATOM   1914  CB  ASN A 116       6.644   6.644  14.414  1.00  3.31           C  
ATOM   1915  CG  ASN A 116       6.905   6.977  15.900  1.00  3.31           C  
ATOM   1916  OD1 ASN A 116       7.973   7.476  16.319  1.00  3.31           O  
ATOM   1917  ND2 ASN A 116       5.909   6.699  16.712  1.00  3.31           N  
ATOM   1918  H   ASN A 116       6.482   6.487  11.800  1.00  3.31           H  
ATOM   1919  HA  ASN A 116       7.247   8.540  13.682  1.00  3.31           H  
ATOM   1920 1HB  ASN A 116       5.583   6.785  14.203  1.00  3.31           H  
ATOM   1921 2HB  ASN A 116       6.873   5.592  14.245  1.00  3.31           H  
ATOM   1922 1HD2 ASN A 116       5.993   6.885  17.691  1.00  3.31           H  
ATOM   1923 2HD2 ASN A 116       5.065   6.301  16.350  1.00  3.31           H  
ATOM   1924  N   SER A 117       9.637   8.409  13.714  1.00  3.10           N  
ATOM   1925  CA  SER A 117      11.066   8.583  13.948  1.00  3.10           C  
ATOM   1926  C   SER A 117      11.939   7.907  12.902  1.00  3.10           C  
ATOM   1927  O   SER A 117      13.115   7.632  13.148  1.00  3.10           O  
ATOM   1928  CB  SER A 117      11.415   8.046  15.320  1.00  3.10           C  
ATOM   1929  OG  SER A 117      10.614   8.647  16.308  1.00  3.10           O  
ATOM   1930  H   SER A 117       9.107   9.216  13.405  1.00  3.10           H  
ATOM   1931  HA  SER A 117      11.282   9.652  13.925  1.00  3.10           H  
ATOM   1932 1HB  SER A 117      11.302   6.965  15.352  1.00  3.10           H  
ATOM   1933 2HB  SER A 117      12.462   8.263  15.525  1.00  3.10           H  
ATOM   1934  HG  SER A 117       9.721   8.234  16.233  1.00  3.10           H  
ATOM   1935  N   ILE A 118      11.357   7.654  11.738  1.00  2.81           N  
ATOM   1936  CA  ILE A 118      12.097   7.073  10.622  1.00  2.81           C  
ATOM   1937  C   ILE A 118      11.873   7.876   9.368  1.00  2.81           C  
ATOM   1938  O   ILE A 118      10.736   8.154   8.963  1.00  2.81           O  
ATOM   1939  CB  ILE A 118      11.747   5.596  10.363  1.00  2.81           C  
ATOM   1940  CG1 ILE A 118      12.055   4.768  11.579  1.00  2.81           C  
ATOM   1941  CG2 ILE A 118      12.487   5.047   9.132  1.00  2.81           C  
ATOM   1942  CD1 ILE A 118      11.580   3.396  11.448  1.00  2.81           C  
ATOM   1943  H   ILE A 118      10.381   7.929  11.630  1.00  2.81           H  
ATOM   1944  HA  ILE A 118      13.162   7.120  10.850  1.00  2.81           H  
ATOM   1945  HB  ILE A 118      10.723   5.513  10.196  1.00  2.81           H  
ATOM   1946 1HG1 ILE A 118      13.131   4.765  11.748  1.00  2.81           H  
ATOM   1947 2HG1 ILE A 118      11.564   5.198  12.448  1.00  2.81           H  
ATOM   1948 1HG2 ILE A 118      12.209   4.004   8.970  1.00  2.81           H  
ATOM   1949 2HG2 ILE A 118      12.229   5.628   8.248  1.00  2.81           H  
ATOM   1950 3HG2 ILE A 118      13.553   5.115   9.311  1.00  2.81           H  
ATOM   1951 1HD1 ILE A 118      11.818   2.833  12.348  1.00  2.81           H  
ATOM   1952 2HD1 ILE A 118      10.499   3.399  11.296  1.00  2.81           H  
ATOM   1953 3HD1 ILE A 118      12.068   2.944  10.595  1.00  2.81           H  
ATOM   1954  N   TYR A 119      12.960   8.237   8.727  1.00  2.52           N  
ATOM   1955  CA  TYR A 119      12.857   9.012   7.524  1.00  2.52           C  
ATOM   1956  C   TYR A 119      13.478   8.165   6.433  1.00  2.52           C  
ATOM   1957  O   TYR A 119      14.533   7.555   6.639  1.00  2.52           O  
ATOM   1958  CB  TYR A 119      13.592  10.308   7.773  1.00  2.52           C  
ATOM   1959  CG  TYR A 119      13.050  11.011   9.006  1.00  2.52           C  
ATOM   1960  CD1 TYR A 119      13.511  10.618  10.251  1.00  2.52           C  
ATOM   1961  CD2 TYR A 119      12.112  11.988   8.928  1.00  2.52           C  
ATOM   1962  CE1 TYR A 119      13.026  11.183  11.397  1.00  2.52           C  
ATOM   1963  CE2 TYR A 119      11.627  12.556  10.093  1.00  2.52           C  
ATOM   1964  CZ  TYR A 119      12.082  12.150  11.319  1.00  2.52           C  
ATOM   1965  OH  TYR A 119      11.594  12.720  12.477  1.00  2.52           O  
ATOM   1966  H   TYR A 119      13.884   8.008   9.099  1.00  2.52           H  
ATOM   1967  HA  TYR A 119      11.813   9.200   7.273  1.00  2.52           H  
ATOM   1968 1HB  TYR A 119      14.657  10.124   7.911  1.00  2.52           H  
ATOM   1969 2HB  TYR A 119      13.463  10.931   6.943  1.00  2.52           H  
ATOM   1970  HD1 TYR A 119      14.255   9.844  10.324  1.00  2.52           H  
ATOM   1971  HD2 TYR A 119      11.737  12.313   7.970  1.00  2.52           H  
ATOM   1972  HE1 TYR A 119      13.390  10.853  12.366  1.00  2.52           H  
ATOM   1973  HE2 TYR A 119      10.870  13.333  10.041  1.00  2.52           H  
ATOM   1974  HH  TYR A 119      11.983  12.280  13.240  1.00  2.52           H  
ATOM   1975  N   SER A 120      12.838   8.107   5.270  1.00  2.25           N  
ATOM   1976  CA  SER A 120      13.357   7.232   4.232  1.00  2.25           C  
ATOM   1977  C   SER A 120      13.271   7.786   2.820  1.00  2.25           C  
ATOM   1978  O   SER A 120      12.195   8.143   2.328  1.00  2.25           O  
ATOM   1979  CB  SER A 120      12.620   5.909   4.318  1.00  2.25           C  
ATOM   1980  OG  SER A 120      13.017   5.045   3.316  1.00  2.25           O  
ATOM   1981  H   SER A 120      11.972   8.631   5.125  1.00  2.25           H  
ATOM   1982  HA  SER A 120      14.403   7.049   4.448  1.00  2.25           H  
ATOM   1983 1HB  SER A 120      12.826   5.455   5.288  1.00  2.25           H  
ATOM   1984 2HB  SER A 120      11.548   6.082   4.259  1.00  2.25           H  
ATOM   1985  HG  SER A 120      13.959   5.223   3.176  1.00  2.25           H  
ATOM   1986  N   GLN A 121      14.437   7.875   2.177  1.00  2.04           N  
ATOM   1987  CA  GLN A 121      14.532   8.387   0.816  1.00  2.04           C  
ATOM   1988  C   GLN A 121      14.762   7.207  -0.114  1.00  2.04           C  
ATOM   1989  O   GLN A 121      15.480   6.273   0.234  1.00  2.04           O  
ATOM   1990  CB  GLN A 121      15.712   9.389   0.647  1.00  2.04           C  
ATOM   1991  CG  GLN A 121      15.666  10.697   1.492  1.00  2.04           C  
ATOM   1992  CD  GLN A 121      16.914  11.627   1.323  1.00  2.04           C  
ATOM   1993  OE1 GLN A 121      17.101  12.259   0.272  1.00  2.04           O  
ATOM   1994  NE2 GLN A 121      17.767  11.679   2.360  1.00  2.04           N  
ATOM   1995  H   GLN A 121      15.279   7.547   2.651  1.00  2.04           H  
ATOM   1996  HA  GLN A 121      13.601   8.867   0.546  1.00  2.04           H  
ATOM   1997 1HB  GLN A 121      16.640   8.887   0.876  1.00  2.04           H  
ATOM   1998 2HB  GLN A 121      15.761   9.687  -0.403  1.00  2.04           H  
ATOM   1999 1HG  GLN A 121      14.822  11.279   1.144  1.00  2.04           H  
ATOM   2000 2HG  GLN A 121      15.553  10.439   2.541  1.00  2.04           H  
ATOM   2001 1HE2 GLN A 121      18.636  12.250   2.326  1.00  2.04           H  
ATOM   2002 2HE2 GLN A 121      17.576  11.145   3.182  1.00  2.04           H  
ATOM   2003  N   PHE A 122      14.207   7.248  -1.307  1.00  1.88           N  
ATOM   2004  CA  PHE A 122      14.513   6.190  -2.264  1.00  1.88           C  
ATOM   2005  C   PHE A 122      15.150   6.804  -3.475  1.00  1.88           C  
ATOM   2006  O   PHE A 122      14.812   7.923  -3.852  1.00  1.88           O  
ATOM   2007  CB  PHE A 122      13.298   5.383  -2.697  1.00  1.88           C  
ATOM   2008  CG  PHE A 122      12.629   4.562  -1.654  1.00  1.88           C  
ATOM   2009  CD1 PHE A 122      11.676   5.088  -0.817  1.00  1.88           C  
ATOM   2010  CD2 PHE A 122      12.929   3.227  -1.546  1.00  1.88           C  
ATOM   2011  CE1 PHE A 122      11.044   4.281   0.109  1.00  1.88           C  
ATOM   2012  CE2 PHE A 122      12.287   2.425  -0.625  1.00  1.88           C  
ATOM   2013  CZ  PHE A 122      11.355   2.950   0.194  1.00  1.88           C  
ATOM   2014  H   PHE A 122      13.602   8.031  -1.543  1.00  1.88           H  
ATOM   2015  HA  PHE A 122      15.229   5.510  -1.822  1.00  1.88           H  
ATOM   2016 1HB  PHE A 122      12.584   6.019  -3.146  1.00  1.88           H  
ATOM   2017 2HB  PHE A 122      13.634   4.698  -3.474  1.00  1.88           H  
ATOM   2018  HD1 PHE A 122      11.427   6.146  -0.893  1.00  1.88           H  
ATOM   2019  HD2 PHE A 122      13.682   2.810  -2.216  1.00  1.88           H  
ATOM   2020  HE1 PHE A 122      10.294   4.695   0.765  1.00  1.88           H  
ATOM   2021  HE2 PHE A 122      12.525   1.374  -0.553  1.00  1.88           H  
ATOM   2022  HZ  PHE A 122      10.859   2.312   0.909  1.00  1.88           H  
ATOM   2023  N   LYS A 123      16.043   6.063  -4.106  1.00  1.75           N  
ATOM   2024  CA  LYS A 123      16.708   6.563  -5.300  1.00  1.75           C  
ATOM   2025  C   LYS A 123      16.999   5.479  -6.321  1.00  1.75           C  
ATOM   2026  O   LYS A 123      17.261   4.326  -5.974  1.00  1.75           O  
ATOM   2027  CB  LYS A 123      18.023   7.228  -4.886  1.00  1.75           C  
ATOM   2028  CG  LYS A 123      18.987   6.240  -4.213  1.00  1.75           C  
ATOM   2029  CD  LYS A 123      20.298   6.878  -3.731  1.00  1.75           C  
ATOM   2030  CE  LYS A 123      21.209   5.825  -3.059  1.00  1.75           C  
ATOM   2031  NZ  LYS A 123      22.484   6.406  -2.614  1.00  1.75           N  
ATOM   2032  H   LYS A 123      16.269   5.144  -3.723  1.00  1.75           H  
ATOM   2033  HA  LYS A 123      16.064   7.303  -5.772  1.00  1.75           H  
ATOM   2034 1HB  LYS A 123      18.520   7.639  -5.769  1.00  1.75           H  
ATOM   2035 2HB  LYS A 123      17.825   8.052  -4.201  1.00  1.75           H  
ATOM   2036 1HG  LYS A 123      18.480   5.786  -3.358  1.00  1.75           H  
ATOM   2037 2HG  LYS A 123      19.229   5.453  -4.932  1.00  1.75           H  
ATOM   2038 1HD  LYS A 123      20.827   7.318  -4.583  1.00  1.75           H  
ATOM   2039 2HD  LYS A 123      20.086   7.673  -3.016  1.00  1.75           H  
ATOM   2040 1HE  LYS A 123      20.694   5.402  -2.196  1.00  1.75           H  
ATOM   2041 2HE  LYS A 123      21.418   5.029  -3.773  1.00  1.75           H  
ATOM   2042 1HZ  LYS A 123      23.097   5.740  -2.192  1.00  1.75           H  
ATOM   2043 2HZ  LYS A 123      22.968   6.797  -3.402  1.00  1.75           H  
ATOM   2044 3HZ  LYS A 123      22.347   7.174  -1.949  1.00  1.75           H  
ATOM   2045  N   THR A 124      17.019   5.852  -7.589  1.00  1.64           N  
ATOM   2046  CA  THR A 124      17.418   4.871  -8.603  1.00  1.64           C  
ATOM   2047  C   THR A 124      18.853   4.379  -8.344  1.00  1.64           C  
ATOM   2048  O   THR A 124      19.755   5.186  -8.101  1.00  1.64           O  
ATOM   2049  CB  THR A 124      17.296   5.452 -10.015  1.00  1.64           C  
ATOM   2050  OG1 THR A 124      15.943   5.870 -10.238  1.00  1.64           O  
ATOM   2051  CG2 THR A 124      17.663   4.404 -11.042  1.00  1.64           C  
ATOM   2052  H   THR A 124      16.734   6.807  -7.833  1.00  1.64           H  
ATOM   2053  HA  THR A 124      16.752   4.009  -8.538  1.00  1.64           H  
ATOM   2054  HB  THR A 124      17.958   6.314 -10.115  1.00  1.64           H  
ATOM   2055  HG1 THR A 124      15.369   5.100 -10.195  1.00  1.64           H  
ATOM   2056 1HG2 THR A 124      17.566   4.820 -12.040  1.00  1.64           H  
ATOM   2057 2HG2 THR A 124      18.694   4.079 -10.888  1.00  1.64           H  
ATOM   2058 3HG2 THR A 124      16.995   3.545 -10.935  1.00  1.64           H  
ATOM   2059  N   GLN A 125      19.049   3.059  -8.364  1.00  1.52           N  
ATOM   2060  CA  GLN A 125      20.355   2.444  -8.121  1.00  1.52           C  
ATOM   2061  C   GLN A 125      21.271   2.403  -9.340  1.00  1.52           C  
ATOM   2062  O   GLN A 125      20.858   2.012 -10.434  1.00  1.52           O  
ATOM   2063  CB  GLN A 125      20.174   1.020  -7.573  1.00  1.52           C  
ATOM   2064  CG  GLN A 125      21.492   0.307  -7.158  1.00  1.52           C  
ATOM   2065  CD  GLN A 125      21.224  -0.953  -6.309  1.00  1.52           C  
ATOM   2066  OE1 GLN A 125      20.101  -1.122  -5.834  1.00  1.52           O  
ATOM   2067  NE2 GLN A 125      22.236  -1.809  -6.116  1.00  1.52           N  
ATOM   2068  H   GLN A 125      18.260   2.455  -8.565  1.00  1.52           H  
ATOM   2069  HA  GLN A 125      20.858   3.033  -7.355  1.00  1.52           H  
ATOM   2070 1HB  GLN A 125      19.481   1.027  -6.740  1.00  1.52           H  
ATOM   2071 2HB  GLN A 125      19.717   0.403  -8.348  1.00  1.52           H  
ATOM   2072 1HG  GLN A 125      22.014  -0.004  -8.065  1.00  1.52           H  
ATOM   2073 2HG  GLN A 125      22.121   0.990  -6.594  1.00  1.52           H  
ATOM   2074 1HE2 GLN A 125      22.097  -2.673  -5.560  1.00  1.52           H  
ATOM   2075 2HE2 GLN A 125      23.130  -1.624  -6.528  1.00  1.52           H  
ATOM   2076  N   VAL A 126      22.539   2.745  -9.119  1.00  1.41           N  
ATOM   2077  CA  VAL A 126      23.579   2.643 -10.138  1.00  1.41           C  
ATOM   2078  C   VAL A 126      24.454   1.449  -9.776  1.00  1.41           C  
ATOM   2079  O   VAL A 126      24.889   1.322  -8.634  1.00  1.41           O  
ATOM   2080  CB  VAL A 126      24.394   3.943 -10.239  1.00  1.41           C  
ATOM   2081  CG1 VAL A 126      25.529   3.794 -11.276  1.00  1.41           C  
ATOM   2082  CG2 VAL A 126      23.473   5.061 -10.647  1.00  1.41           C  
ATOM   2083  H   VAL A 126      22.792   3.084  -8.202  1.00  1.41           H  
ATOM   2084  HA  VAL A 126      23.112   2.459 -11.107  1.00  1.41           H  
ATOM   2085  HB  VAL A 126      24.846   4.166  -9.276  1.00  1.41           H  
ATOM   2086 1HG1 VAL A 126      26.089   4.725 -11.344  1.00  1.41           H  
ATOM   2087 2HG1 VAL A 126      26.195   2.998 -10.980  1.00  1.41           H  
ATOM   2088 3HG1 VAL A 126      25.098   3.568 -12.246  1.00  1.41           H  
ATOM   2089 1HG2 VAL A 126      24.034   5.990 -10.726  1.00  1.41           H  
ATOM   2090 2HG2 VAL A 126      23.026   4.833 -11.619  1.00  1.41           H  
ATOM   2091 3HG2 VAL A 126      22.678   5.182  -9.909  1.00  1.41           H  
ATOM   2092  N   HIS A 127      24.667   0.558 -10.741  1.00  1.31           N  
ATOM   2093  CA  HIS A 127      25.359  -0.709 -10.500  1.00  1.31           C  
ATOM   2094  C   HIS A 127      26.831  -0.792 -10.905  1.00  1.31           C  
ATOM   2095  O   HIS A 127      27.378  -1.891 -11.005  1.00  1.31           O  
ATOM   2096  CB  HIS A 127      24.606  -1.815 -11.233  1.00  1.31           C  
ATOM   2097  CG  HIS A 127      23.220  -2.054 -10.704  1.00  1.31           C  
ATOM   2098  ND1 HIS A 127      22.978  -2.755  -9.540  1.00  1.31           N  
ATOM   2099  CD2 HIS A 127      22.009  -1.669 -11.170  1.00  1.31           C  
ATOM   2100  CE1 HIS A 127      21.669  -2.801  -9.324  1.00  1.31           C  
ATOM   2101  NE2 HIS A 127      21.067  -2.149 -10.294  1.00  1.31           N  
ATOM   2102  H   HIS A 127      24.296   0.746 -11.664  1.00  1.31           H  
ATOM   2103  HA  HIS A 127      25.316  -0.926  -9.433  1.00  1.31           H  
ATOM   2104 1HB  HIS A 127      24.531  -1.563 -12.293  1.00  1.31           H  
ATOM   2105 2HB  HIS A 127      25.167  -2.746 -11.158  1.00  1.31           H  
ATOM   2106  HD2 HIS A 127      21.817  -1.085 -12.073  1.00  1.31           H  
ATOM   2107  HE1 HIS A 127      21.168  -3.288  -8.483  1.00  1.31           H  
ATOM   2108  HE2 HIS A 127      20.070  -2.020 -10.382  1.00  1.31           H  
ATOM   2109  N   GLY A 128      27.462   0.335 -11.174  1.00  1.24           N  
ATOM   2110  CA  GLY A 128      28.878   0.324 -11.532  1.00  1.24           C  
ATOM   2111  C   GLY A 128      29.718   0.719 -10.332  1.00  1.24           C  
ATOM   2112  O   GLY A 128      29.306   0.547  -9.183  1.00  1.24           O  
ATOM   2113  H   GLY A 128      26.973   1.213 -11.099  1.00  1.24           H  
ATOM   2114 1HA  GLY A 128      29.172  -0.667 -11.880  1.00  1.24           H  
ATOM   2115 2HA  GLY A 128      29.068   1.009 -12.347  1.00  1.24           H  
ATOM   2116  N   LYS A 129      30.906   1.238 -10.595  1.00  1.20           N  
ATOM   2117  CA  LYS A 129      31.816   1.661  -9.541  1.00  1.20           C  
ATOM   2118  C   LYS A 129      31.867   3.178  -9.530  1.00  1.20           C  
ATOM   2119  O   LYS A 129      31.271   3.826 -10.399  1.00  1.20           O  
ATOM   2120  CB  LYS A 129      33.208   1.069  -9.746  1.00  1.20           C  
ATOM   2121  CG  LYS A 129      33.253  -0.449  -9.833  1.00  1.20           C  
ATOM   2122  CD  LYS A 129      32.819  -1.087  -8.517  1.00  1.20           C  
ATOM   2123  CE  LYS A 129      32.969  -2.604  -8.550  1.00  1.20           C  
ATOM   2124  NZ  LYS A 129      32.514  -3.231  -7.277  1.00  1.20           N  
ATOM   2125  H   LYS A 129      31.210   1.331 -11.563  1.00  1.20           H  
ATOM   2126  HA  LYS A 129      31.433   1.330  -8.575  1.00  1.20           H  
ATOM   2127 1HB  LYS A 129      33.674   1.479 -10.608  1.00  1.20           H  
ATOM   2128 2HB  LYS A 129      33.829   1.348  -8.897  1.00  1.20           H  
ATOM   2129 1HG  LYS A 129      32.593  -0.788 -10.636  1.00  1.20           H  
ATOM   2130 2HG  LYS A 129      34.269  -0.765 -10.066  1.00  1.20           H  
ATOM   2131 1HD  LYS A 129      33.429  -0.683  -7.703  1.00  1.20           H  
ATOM   2132 2HD  LYS A 129      31.774  -0.837  -8.322  1.00  1.20           H  
ATOM   2133 1HE  LYS A 129      32.376  -3.003  -9.373  1.00  1.20           H  
ATOM   2134 2HE  LYS A 129      34.016  -2.856  -8.713  1.00  1.20           H  
ATOM   2135 1HZ  LYS A 129      32.626  -4.233  -7.333  1.00  1.20           H  
ATOM   2136 2HZ  LYS A 129      33.067  -2.869  -6.510  1.00  1.20           H  
ATOM   2137 3HZ  LYS A 129      31.539  -3.009  -7.124  1.00  1.20           H  
ATOM   2138  N   THR A 130      32.511   3.756  -8.525  1.00  1.19           N  
ATOM   2139  CA  THR A 130      32.630   5.208  -8.498  1.00  1.19           C  
ATOM   2140  C   THR A 130      33.748   5.684  -9.402  1.00  1.19           C  
ATOM   2141  O   THR A 130      34.671   4.923  -9.705  1.00  1.19           O  
ATOM   2142  CB  THR A 130      32.926   5.705  -7.075  1.00  1.19           C  
ATOM   2143  OG1 THR A 130      34.200   5.154  -6.624  1.00  1.19           O  
ATOM   2144  CG2 THR A 130      31.835   5.298  -6.109  1.00  1.19           C  
ATOM   2145  H   THR A 130      32.950   3.193  -7.804  1.00  1.19           H  
ATOM   2146  HA  THR A 130      31.707   5.651  -8.839  1.00  1.19           H  
ATOM   2147  HB  THR A 130      32.989   6.781  -7.083  1.00  1.19           H  
ATOM   2148  HG1 THR A 130      34.230   5.156  -5.653  1.00  1.19           H  
ATOM   2149 1HG2 THR A 130      32.080   5.671  -5.112  1.00  1.19           H  
ATOM   2150 2HG2 THR A 130      30.893   5.726  -6.419  1.00  1.19           H  
ATOM   2151 3HG2 THR A 130      31.756   4.212  -6.081  1.00  1.19           H  
ATOM   2152  N   LEU A 131      33.729   6.967  -9.743  1.00  1.22           N  
ATOM   2153  CA  LEU A 131      34.816   7.560 -10.508  1.00  1.22           C  
ATOM   2154  C   LEU A 131      36.134   7.360  -9.799  1.00  1.22           C  
ATOM   2155  O   LEU A 131      37.125   6.992 -10.431  1.00  1.22           O  
ATOM   2156  CB  LEU A 131      34.571   9.031 -10.752  1.00  1.22           C  
ATOM   2157  CG  LEU A 131      35.658   9.753 -11.497  1.00  1.22           C  
ATOM   2158  CD1 LEU A 131      35.830   9.144 -12.905  1.00  1.22           C  
ATOM   2159  CD2 LEU A 131      35.308  11.213 -11.541  1.00  1.22           C  
ATOM   2160  H   LEU A 131      32.923   7.536  -9.484  1.00  1.22           H  
ATOM   2161  HA  LEU A 131      34.875   7.066 -11.471  1.00  1.22           H  
ATOM   2162 1HB  LEU A 131      33.665   9.118 -11.320  1.00  1.22           H  
ATOM   2163 2HB  LEU A 131      34.422   9.526  -9.790  1.00  1.22           H  
ATOM   2164  HG  LEU A 131      36.589   9.634 -10.963  1.00  1.22           H  
ATOM   2165 1HD1 LEU A 131      36.622   9.665 -13.440  1.00  1.22           H  
ATOM   2166 2HD1 LEU A 131      36.090   8.088 -12.816  1.00  1.22           H  
ATOM   2167 3HD1 LEU A 131      34.914   9.237 -13.446  1.00  1.22           H  
ATOM   2168 1HD2 LEU A 131      36.090  11.752 -12.047  1.00  1.22           H  
ATOM   2169 2HD2 LEU A 131      34.374  11.353 -12.055  1.00  1.22           H  
ATOM   2170 3HD2 LEU A 131      35.214  11.575 -10.529  1.00  1.22           H  
ATOM   2171  N   HIS A 132      36.137   7.570  -8.483  1.00  1.29           N  
ATOM   2172  CA  HIS A 132      37.337   7.403  -7.682  1.00  1.29           C  
ATOM   2173  C   HIS A 132      37.909   6.018  -7.911  1.00  1.29           C  
ATOM   2174  O   HIS A 132      39.090   5.883  -8.237  1.00  1.29           O  
ATOM   2175  CB  HIS A 132      37.016   7.548  -6.188  1.00  1.29           C  
ATOM   2176  CG  HIS A 132      38.192   7.491  -5.284  1.00  1.29           C  
ATOM   2177  ND1 HIS A 132      39.109   8.518  -5.203  1.00  1.29           N  
ATOM   2178  CD2 HIS A 132      38.590   6.553  -4.392  1.00  1.29           C  
ATOM   2179  CE1 HIS A 132      40.032   8.211  -4.306  1.00  1.29           C  
ATOM   2180  NE2 HIS A 132      39.738   7.025  -3.790  1.00  1.29           N  
ATOM   2181  H   HIS A 132      35.286   7.900  -8.028  1.00  1.29           H  
ATOM   2182  HA  HIS A 132      38.085   8.146  -7.963  1.00  1.29           H  
ATOM   2183 1HB  HIS A 132      36.494   8.453  -5.987  1.00  1.29           H  
ATOM   2184 2HB  HIS A 132      36.347   6.741  -5.900  1.00  1.29           H  
ATOM   2185  HD1 HIS A 132      39.074   9.388  -5.751  1.00  1.29           H  
ATOM   2186  HD2 HIS A 132      38.172   5.586  -4.106  1.00  1.29           H  
ATOM   2187  HE1 HIS A 132      40.854   8.897  -4.103  1.00  1.29           H  
ATOM   2188  N   ASP A 133      37.076   4.974  -7.784  1.00  1.41           N  
ATOM   2189  CA  ASP A 133      37.588   3.621  -7.989  1.00  1.41           C  
ATOM   2190  C   ASP A 133      38.138   3.429  -9.398  1.00  1.41           C  
ATOM   2191  O   ASP A 133      39.179   2.798  -9.587  1.00  1.41           O  
ATOM   2192  CB  ASP A 133      36.494   2.571  -7.774  1.00  1.41           C  
ATOM   2193  CG  ASP A 133      36.065   2.341  -6.314  1.00  1.41           C  
ATOM   2194  OD1 ASP A 133      36.754   2.772  -5.414  1.00  1.41           O  
ATOM   2195  OD2 ASP A 133      35.034   1.717  -6.124  1.00  1.41           O  
ATOM   2196  H   ASP A 133      36.093   5.120  -7.536  1.00  1.41           H  
ATOM   2197  HA  ASP A 133      38.396   3.449  -7.278  1.00  1.41           H  
ATOM   2198 1HB  ASP A 133      35.613   2.886  -8.336  1.00  1.41           H  
ATOM   2199 2HB  ASP A 133      36.817   1.624  -8.197  1.00  1.41           H  
ATOM   2200  N   TYR A 134      37.485   4.012 -10.402  1.00  1.60           N  
ATOM   2201  CA  TYR A 134      37.976   3.783 -11.751  1.00  1.60           C  
ATOM   2202  C   TYR A 134      39.302   4.497 -11.985  1.00  1.60           C  
ATOM   2203  O   TYR A 134      40.154   3.997 -12.715  1.00  1.60           O  
ATOM   2204  CB  TYR A 134      36.983   4.252 -12.804  1.00  1.60           C  
ATOM   2205  CG  TYR A 134      35.721   3.437 -12.953  1.00  1.60           C  
ATOM   2206  CD1 TYR A 134      34.541   3.991 -12.586  1.00  1.60           C  
ATOM   2207  CD2 TYR A 134      35.745   2.147 -13.474  1.00  1.60           C  
ATOM   2208  CE1 TYR A 134      33.387   3.316 -12.713  1.00  1.60           C  
ATOM   2209  CE2 TYR A 134      34.548   1.440 -13.604  1.00  1.60           C  
ATOM   2210  CZ  TYR A 134      33.371   2.038 -13.218  1.00  1.60           C  
ATOM   2211  OH  TYR A 134      32.165   1.374 -13.304  1.00  1.60           O  
ATOM   2212  H   TYR A 134      36.632   4.549 -10.224  1.00  1.60           H  
ATOM   2213  HA  TYR A 134      38.146   2.716 -11.879  1.00  1.60           H  
ATOM   2214 1HB  TYR A 134      36.709   5.294 -12.612  1.00  1.60           H  
ATOM   2215 2HB  TYR A 134      37.491   4.209 -13.741  1.00  1.60           H  
ATOM   2216  HD1 TYR A 134      34.527   4.989 -12.184  1.00  1.60           H  
ATOM   2217  HD2 TYR A 134      36.690   1.693 -13.774  1.00  1.60           H  
ATOM   2218  HE1 TYR A 134      32.475   3.791 -12.408  1.00  1.60           H  
ATOM   2219  HE2 TYR A 134      34.540   0.423 -14.004  1.00  1.60           H  
ATOM   2220  HH  TYR A 134      32.276   0.507 -13.759  1.00  1.60           H  
ATOM   2221  N   ILE A 135      39.494   5.652 -11.348  1.00  1.88           N  
ATOM   2222  CA  ILE A 135      40.750   6.373 -11.497  1.00  1.88           C  
ATOM   2223  C   ILE A 135      41.869   5.663 -10.730  1.00  1.88           C  
ATOM   2224  O   ILE A 135      42.964   5.461 -11.258  1.00  1.88           O  
ATOM   2225  CB  ILE A 135      40.647   7.848 -11.044  1.00  1.88           C  
ATOM   2226  CG1 ILE A 135      39.699   8.638 -11.979  1.00  1.88           C  
ATOM   2227  CG2 ILE A 135      42.038   8.480 -11.040  1.00  1.88           C  
ATOM   2228  CD1 ILE A 135      39.354  10.028 -11.465  1.00  1.88           C  
ATOM   2229  H   ILE A 135      38.745   6.039 -10.771  1.00  1.88           H  
ATOM   2230  HA  ILE A 135      41.021   6.371 -12.552  1.00  1.88           H  
ATOM   2231  HB  ILE A 135      40.222   7.885 -10.034  1.00  1.88           H  
ATOM   2232 1HG1 ILE A 135      40.164   8.732 -12.957  1.00  1.88           H  
ATOM   2233 2HG1 ILE A 135      38.771   8.078 -12.088  1.00  1.88           H  
ATOM   2234 1HG2 ILE A 135      41.966   9.517 -10.706  1.00  1.88           H  
ATOM   2235 2HG2 ILE A 135      42.685   7.924 -10.359  1.00  1.88           H  
ATOM   2236 3HG2 ILE A 135      42.457   8.450 -12.047  1.00  1.88           H  
ATOM   2237 1HD1 ILE A 135      38.683  10.524 -12.164  1.00  1.88           H  
ATOM   2238 2HD1 ILE A 135      38.868   9.946 -10.489  1.00  1.88           H  
ATOM   2239 3HD1 ILE A 135      40.262  10.619 -11.360  1.00  1.88           H  
ATOM   2240  N   GLU A 136      41.593   5.236  -9.496  1.00  2.27           N  
ATOM   2241  CA  GLU A 136      42.612   4.572  -8.684  1.00  2.27           C  
ATOM   2242  C   GLU A 136      43.088   3.259  -9.315  1.00  2.27           C  
ATOM   2243  O   GLU A 136      44.266   2.915  -9.223  1.00  2.27           O  
ATOM   2244  CB  GLU A 136      42.094   4.331  -7.266  1.00  2.27           C  
ATOM   2245  CG  GLU A 136      41.936   5.609  -6.416  1.00  2.27           C  
ATOM   2246  CD  GLU A 136      43.254   6.304  -6.100  1.00  2.27           C  
ATOM   2247  OE1 GLU A 136      44.144   5.652  -5.601  1.00  2.27           O  
ATOM   2248  OE2 GLU A 136      43.367   7.485  -6.356  1.00  2.27           O  
ATOM   2249  H   GLU A 136      40.667   5.401  -9.102  1.00  2.27           H  
ATOM   2250  HA  GLU A 136      43.472   5.238  -8.616  1.00  2.27           H  
ATOM   2251 1HB  GLU A 136      41.113   3.851  -7.322  1.00  2.27           H  
ATOM   2252 2HB  GLU A 136      42.764   3.652  -6.743  1.00  2.27           H  
ATOM   2253 1HG  GLU A 136      41.293   6.310  -6.948  1.00  2.27           H  
ATOM   2254 2HG  GLU A 136      41.438   5.344  -5.486  1.00  2.27           H  
ATOM   2255  N   LYS A 137      42.194   2.541  -9.997  1.00  2.80           N  
ATOM   2256  CA  LYS A 137      42.560   1.295 -10.671  1.00  2.80           C  
ATOM   2257  C   LYS A 137      43.584   1.482 -11.800  1.00  2.80           C  
ATOM   2258  O   LYS A 137      44.224   0.512 -12.215  1.00  2.80           O  
ATOM   2259  CB  LYS A 137      41.320   0.588 -11.220  1.00  2.80           C  
ATOM   2260  CG  LYS A 137      40.434  -0.070 -10.155  1.00  2.80           C  
ATOM   2261  CD  LYS A 137      39.177  -0.672 -10.772  1.00  2.80           C  
ATOM   2262  CE  LYS A 137      38.268  -1.274  -9.708  1.00  2.80           C  
ATOM   2263  NZ  LYS A 137      38.900  -2.448  -9.039  1.00  2.80           N  
ATOM   2264  H   LYS A 137      41.219   2.843 -10.025  1.00  2.80           H  
ATOM   2265  HA  LYS A 137      43.014   0.639  -9.930  1.00  2.80           H  
ATOM   2266 1HB  LYS A 137      40.704   1.321 -11.754  1.00  2.80           H  
ATOM   2267 2HB  LYS A 137      41.620  -0.173 -11.936  1.00  2.80           H  
ATOM   2268 1HG  LYS A 137      40.999  -0.871  -9.682  1.00  2.80           H  
ATOM   2269 2HG  LYS A 137      40.169   0.642  -9.390  1.00  2.80           H  
ATOM   2270 1HD  LYS A 137      38.631   0.114 -11.299  1.00  2.80           H  
ATOM   2271 2HD  LYS A 137      39.453  -1.444 -11.487  1.00  2.80           H  
ATOM   2272 1HE  LYS A 137      38.048  -0.513  -8.958  1.00  2.80           H  
ATOM   2273 2HE  LYS A 137      37.334  -1.590 -10.173  1.00  2.80           H  
ATOM   2274 1HZ  LYS A 137      38.274  -2.821  -8.340  1.00  2.80           H  
ATOM   2275 2HZ  LYS A 137      39.099  -3.162  -9.727  1.00  2.80           H  
ATOM   2276 3HZ  LYS A 137      39.761  -2.156  -8.598  1.00  2.80           H  
ATOM   2277  N   GLY A 138      43.715   2.698 -12.336  1.00  3.46           N  
ATOM   2278  CA  GLY A 138      44.662   2.942 -13.412  1.00  3.46           C  
ATOM   2279  C   GLY A 138      44.277   4.136 -14.272  1.00  3.46           C  
ATOM   2280  O   GLY A 138      43.125   4.554 -14.323  1.00  3.46           O  
ATOM   2281  H   GLY A 138      43.198   3.492 -11.960  1.00  3.46           H  
ATOM   2282 1HA  GLY A 138      45.651   3.108 -12.985  1.00  3.46           H  
ATOM   2283 2HA  GLY A 138      44.730   2.054 -14.038  1.00  3.46           H  
ATOM   2284  N   ILE A 139      45.249   4.651 -15.005  1.00  4.18           N  
ATOM   2285  CA  ILE A 139      45.009   5.794 -15.870  1.00  4.18           C  
ATOM   2286  C   ILE A 139      44.190   5.435 -17.106  1.00  4.18           C  
ATOM   2287  O   ILE A 139      44.455   4.450 -17.792  1.00  4.18           O  
ATOM   2288  CB  ILE A 139      46.341   6.463 -16.259  1.00  4.18           C  
ATOM   2289  CG1 ILE A 139      47.045   6.979 -14.997  1.00  4.18           C  
ATOM   2290  CG2 ILE A 139      46.113   7.605 -17.229  1.00  4.18           C  
ATOM   2291  CD1 ILE A 139      46.231   8.029 -14.238  1.00  4.18           C  
ATOM   2292  H   ILE A 139      46.175   4.259 -14.942  1.00  4.18           H  
ATOM   2293  HA  ILE A 139      44.436   6.527 -15.304  1.00  4.18           H  
ATOM   2294  HB  ILE A 139      46.993   5.725 -16.724  1.00  4.18           H  
ATOM   2295 1HG1 ILE A 139      47.239   6.140 -14.328  1.00  4.18           H  
ATOM   2296 2HG1 ILE A 139      48.001   7.426 -15.280  1.00  4.18           H  
ATOM   2297 1HG2 ILE A 139      47.069   8.053 -17.488  1.00  4.18           H  
ATOM   2298 2HG2 ILE A 139      45.642   7.231 -18.129  1.00  4.18           H  
ATOM   2299 3HG2 ILE A 139      45.472   8.355 -16.768  1.00  4.18           H  
ATOM   2300 1HD1 ILE A 139      46.787   8.354 -13.358  1.00  4.18           H  
ATOM   2301 2HD1 ILE A 139      46.047   8.883 -14.889  1.00  4.18           H  
ATOM   2302 3HD1 ILE A 139      45.279   7.597 -13.927  1.00  4.18           H  
ATOM   2303  N   PHE A 140      43.191   6.263 -17.365  1.00  4.81           N  
ATOM   2304  CA  PHE A 140      42.279   6.147 -18.495  1.00  4.81           C  
ATOM   2305  C   PHE A 140      42.955   6.523 -19.816  1.00  4.81           C  
ATOM   2306  O   PHE A 140      43.851   7.373 -19.859  1.00  4.81           O  
ATOM   2307  CB  PHE A 140      41.088   7.065 -18.263  1.00  4.81           C  
ATOM   2308  CG  PHE A 140      39.979   6.630 -17.347  1.00  4.81           C  
ATOM   2309  CD1 PHE A 140      39.954   6.947 -15.981  1.00  4.81           C  
ATOM   2310  CD2 PHE A 140      38.888   5.975 -17.893  1.00  4.81           C  
ATOM   2311  CE1 PHE A 140      38.847   6.597 -15.208  1.00  4.81           C  
ATOM   2312  CE2 PHE A 140      37.797   5.637 -17.129  1.00  4.81           C  
ATOM   2313  CZ  PHE A 140      37.770   5.952 -15.796  1.00  4.81           C  
ATOM   2314  H   PHE A 140      43.054   7.031 -16.726  1.00  4.81           H  
ATOM   2315  HA  PHE A 140      41.933   5.114 -18.565  1.00  4.81           H  
ATOM   2316 1HB  PHE A 140      41.482   7.956 -17.829  1.00  4.81           H  
ATOM   2317 2HB  PHE A 140      40.652   7.335 -19.221  1.00  4.81           H  
ATOM   2318  HD1 PHE A 140      40.794   7.476 -15.529  1.00  4.81           H  
ATOM   2319  HD2 PHE A 140      38.899   5.740 -18.959  1.00  4.81           H  
ATOM   2320  HE1 PHE A 140      38.821   6.842 -14.152  1.00  4.81           H  
ATOM   2321  HE2 PHE A 140      36.950   5.131 -17.589  1.00  4.81           H  
ATOM   2322  HZ  PHE A 140      36.897   5.697 -15.212  1.00  4.81           H  
ATOM   2323  N   VAL A 141      42.513   5.920 -20.910  1.00  5.23           N  
ATOM   2324  CA  VAL A 141      43.071   6.260 -22.214  1.00  5.23           C  
ATOM   2325  C   VAL A 141      42.782   7.730 -22.452  1.00  5.23           C  
ATOM   2326  O   VAL A 141      41.681   8.181 -22.157  1.00  5.23           O  
ATOM   2327  CB  VAL A 141      42.471   5.373 -23.319  1.00  5.23           C  
ATOM   2328  CG1 VAL A 141      42.913   5.843 -24.692  1.00  5.23           C  
ATOM   2329  CG2 VAL A 141      42.891   3.943 -23.076  1.00  5.23           C  
ATOM   2330  H   VAL A 141      41.737   5.249 -20.855  1.00  5.23           H  
ATOM   2331  HA  VAL A 141      44.152   6.105 -22.190  1.00  5.23           H  
ATOM   2332  HB  VAL A 141      41.396   5.439 -23.280  1.00  5.23           H  
ATOM   2333 1HG1 VAL A 141      42.467   5.202 -25.452  1.00  5.23           H  
ATOM   2334 2HG1 VAL A 141      42.592   6.851 -24.851  1.00  5.23           H  
ATOM   2335 3HG1 VAL A 141      43.999   5.789 -24.764  1.00  5.23           H  
ATOM   2336 1HG2 VAL A 141      42.454   3.300 -23.840  1.00  5.23           H  
ATOM   2337 2HG2 VAL A 141      43.977   3.870 -23.114  1.00  5.23           H  
ATOM   2338 3HG2 VAL A 141      42.535   3.629 -22.090  1.00  5.23           H  
ATOM   2339  N   SER A 142      43.745   8.498 -22.959  1.00  5.35           N  
ATOM   2340  CA  SER A 142      43.524   9.937 -23.141  1.00  5.35           C  
ATOM   2341  C   SER A 142      42.140  10.249 -23.753  1.00  5.35           C  
ATOM   2342  O   SER A 142      41.472  11.186 -23.309  1.00  5.35           O  
ATOM   2343  CB  SER A 142      44.613  10.538 -24.000  1.00  5.35           C  
ATOM   2344  OG  SER A 142      44.440  11.918 -24.098  1.00  5.35           O  
ATOM   2345  H   SER A 142      44.640   8.089 -23.191  1.00  5.35           H  
ATOM   2346  HA  SER A 142      43.573  10.408 -22.157  1.00  5.35           H  
ATOM   2347 1HB  SER A 142      45.589  10.315 -23.569  1.00  5.35           H  
ATOM   2348 2HB  SER A 142      44.580  10.094 -24.996  1.00  5.35           H  
ATOM   2349  HG  SER A 142      44.634  12.263 -23.221  1.00  5.35           H  
ATOM   2350  N   SER A 143      41.711   9.477 -24.764  1.00  5.18           N  
ATOM   2351  CA  SER A 143      40.401   9.673 -25.392  1.00  5.18           C  
ATOM   2352  C   SER A 143      39.275   9.496 -24.362  1.00  5.18           C  
ATOM   2353  O   SER A 143      38.271  10.217 -24.383  1.00  5.18           O  
ATOM   2354  CB  SER A 143      40.199   8.661 -26.501  1.00  5.18           C  
ATOM   2355  OG  SER A 143      41.094   8.866 -27.560  1.00  5.18           O  
ATOM   2356  H   SER A 143      42.309   8.737 -25.092  1.00  5.18           H  
ATOM   2357  HA  SER A 143      40.352  10.686 -25.802  1.00  5.18           H  
ATOM   2358 1HB  SER A 143      40.341   7.660 -26.095  1.00  5.18           H  
ATOM   2359 2HB  SER A 143      39.183   8.715 -26.863  1.00  5.18           H  
ATOM   2360  HG  SER A 143      40.811   9.684 -27.996  1.00  5.18           H  
ATOM   2361  N   GLU A 144      39.434   8.513 -23.467  1.00  4.81           N  
ATOM   2362  CA  GLU A 144      38.443   8.251 -22.439  1.00  4.81           C  
ATOM   2363  C   GLU A 144      38.423   9.416 -21.481  1.00  4.81           C  
ATOM   2364  O   GLU A 144      37.363   9.820 -21.009  1.00  4.81           O  
ATOM   2365  CB  GLU A 144      38.734   6.952 -21.676  1.00  4.81           C  
ATOM   2366  CG  GLU A 144      38.557   5.670 -22.475  1.00  4.81           C  
ATOM   2367  CD  GLU A 144      39.013   4.397 -21.727  1.00  4.81           C  
ATOM   2368  OE1 GLU A 144      39.989   4.433 -20.976  1.00  4.81           O  
ATOM   2369  OE2 GLU A 144      38.368   3.391 -21.908  1.00  4.81           O  
ATOM   2370  H   GLU A 144      40.295   7.983 -23.455  1.00  4.81           H  
ATOM   2371  HA  GLU A 144      37.472   8.180 -22.899  1.00  4.81           H  
ATOM   2372 1HB  GLU A 144      39.742   6.964 -21.306  1.00  4.81           H  
ATOM   2373 2HB  GLU A 144      38.073   6.898 -20.814  1.00  4.81           H  
ATOM   2374 1HG  GLU A 144      37.501   5.568 -22.722  1.00  4.81           H  
ATOM   2375 2HG  GLU A 144      39.104   5.765 -23.410  1.00  4.81           H  
ATOM   2376  N   GLN A 145      39.601   9.970 -21.198  1.00  4.40           N  
ATOM   2377  CA  GLN A 145      39.677  11.086 -20.275  1.00  4.40           C  
ATOM   2378  C   GLN A 145      38.978  12.292 -20.863  1.00  4.40           C  
ATOM   2379  O   GLN A 145      38.291  13.028 -20.150  1.00  4.40           O  
ATOM   2380  CB  GLN A 145      41.113  11.424 -19.893  1.00  4.40           C  
ATOM   2381  CG  GLN A 145      41.745  10.357 -19.053  1.00  4.40           C  
ATOM   2382  CD  GLN A 145      43.064  10.761 -18.542  1.00  4.40           C  
ATOM   2383  OE1 GLN A 145      43.105  11.810 -17.906  1.00  4.40           O  
ATOM   2384  NE2 GLN A 145      44.130  10.013 -18.781  1.00  4.40           N  
ATOM   2385  H   GLN A 145      40.441   9.578 -21.624  1.00  4.40           H  
ATOM   2386  HA  GLN A 145      39.153  10.810 -19.371  1.00  4.40           H  
ATOM   2387 1HB  GLN A 145      41.712  11.542 -20.792  1.00  4.40           H  
ATOM   2388 2HB  GLN A 145      41.148  12.366 -19.352  1.00  4.40           H  
ATOM   2389 1HG  GLN A 145      41.091  10.141 -18.219  1.00  4.40           H  
ATOM   2390 2HG  GLN A 145      41.880   9.478 -19.686  1.00  4.40           H  
ATOM   2391 1HE2 GLN A 145      45.039  10.357 -18.479  1.00  4.40           H  
ATOM   2392 2HE2 GLN A 145      44.049   9.125 -19.282  1.00  4.40           H  
ATOM   2393  N   PHE A 146      39.100  12.478 -22.176  1.00  4.03           N  
ATOM   2394  CA  PHE A 146      38.391  13.566 -22.819  1.00  4.03           C  
ATOM   2395  C   PHE A 146      36.901  13.375 -22.561  1.00  4.03           C  
ATOM   2396  O   PHE A 146      36.217  14.310 -22.135  1.00  4.03           O  
ATOM   2397  CB  PHE A 146      38.674  13.656 -24.320  1.00  4.03           C  
ATOM   2398  CG  PHE A 146      37.927  14.802 -24.981  1.00  4.03           C  
ATOM   2399  CD1 PHE A 146      38.391  16.106 -24.857  1.00  4.03           C  
ATOM   2400  CD2 PHE A 146      36.767  14.591 -25.704  1.00  4.03           C  
ATOM   2401  CE1 PHE A 146      37.710  17.161 -25.433  1.00  4.03           C  
ATOM   2402  CE2 PHE A 146      36.094  15.647 -26.286  1.00  4.03           C  
ATOM   2403  CZ  PHE A 146      36.568  16.930 -26.146  1.00  4.03           C  
ATOM   2404  H   PHE A 146      39.715  11.869 -22.719  1.00  4.03           H  
ATOM   2405  HA  PHE A 146      38.702  14.499 -22.365  1.00  4.03           H  
ATOM   2406 1HB  PHE A 146      39.746  13.784 -24.491  1.00  4.03           H  
ATOM   2407 2HB  PHE A 146      38.377  12.729 -24.807  1.00  4.03           H  
ATOM   2408  HD1 PHE A 146      39.302  16.292 -24.293  1.00  4.03           H  
ATOM   2409  HD2 PHE A 146      36.380  13.580 -25.814  1.00  4.03           H  
ATOM   2410  HE1 PHE A 146      38.084  18.178 -25.320  1.00  4.03           H  
ATOM   2411  HE2 PHE A 146      35.184  15.461 -26.854  1.00  4.03           H  
ATOM   2412  HZ  PHE A 146      36.040  17.752 -26.601  1.00  4.03           H  
ATOM   2413  N   MET A 147      36.400  12.146 -22.790  1.00  3.74           N  
ATOM   2414  CA  MET A 147      34.984  11.846 -22.576  1.00  3.74           C  
ATOM   2415  C   MET A 147      34.573  12.002 -21.110  1.00  3.74           C  
ATOM   2416  O   MET A 147      33.451  12.448 -20.823  1.00  3.74           O  
ATOM   2417  CB  MET A 147      34.654  10.416 -23.018  1.00  3.74           C  
ATOM   2418  CG  MET A 147      34.692  10.186 -24.488  1.00  3.74           C  
ATOM   2419  SD  MET A 147      34.039   8.543 -24.984  1.00  3.74           S  
ATOM   2420  CE  MET A 147      35.323   7.416 -24.507  1.00  3.74           C  
ATOM   2421  H   MET A 147      37.021  11.415 -23.146  1.00  3.74           H  
ATOM   2422  HA  MET A 147      34.395  12.544 -23.168  1.00  3.74           H  
ATOM   2423 1HB  MET A 147      35.359   9.728 -22.561  1.00  3.74           H  
ATOM   2424 2HB  MET A 147      33.660  10.147 -22.663  1.00  3.74           H  
ATOM   2425 1HG  MET A 147      34.127  10.962 -25.001  1.00  3.74           H  
ATOM   2426 2HG  MET A 147      35.729  10.258 -24.798  1.00  3.74           H  
ATOM   2427 1HE  MET A 147      35.038   6.402 -24.778  1.00  3.74           H  
ATOM   2428 2HE  MET A 147      36.254   7.682 -25.010  1.00  3.74           H  
ATOM   2429 3HE  MET A 147      35.454   7.471 -23.431  1.00  3.74           H  
ATOM   2430  N   LEU A 148      35.466  11.652 -20.169  1.00  3.54           N  
ATOM   2431  CA  LEU A 148      35.112  11.803 -18.763  1.00  3.54           C  
ATOM   2432  C   LEU A 148      34.944  13.262 -18.434  1.00  3.54           C  
ATOM   2433  O   LEU A 148      33.939  13.666 -17.858  1.00  3.54           O  
ATOM   2434  CB  LEU A 148      36.230  11.316 -17.826  1.00  3.54           C  
ATOM   2435  CG  LEU A 148      36.538   9.872 -17.767  1.00  3.54           C  
ATOM   2436  CD1 LEU A 148      37.734   9.671 -16.903  1.00  3.54           C  
ATOM   2437  CD2 LEU A 148      35.427   9.161 -17.244  1.00  3.54           C  
ATOM   2438  H   LEU A 148      36.363  11.256 -20.439  1.00  3.54           H  
ATOM   2439  HA  LEU A 148      34.181  11.276 -18.562  1.00  3.54           H  
ATOM   2440 1HB  LEU A 148      37.142  11.809 -18.130  1.00  3.54           H  
ATOM   2441 2HB  LEU A 148      36.009  11.636 -16.837  1.00  3.54           H  
ATOM   2442  HG  LEU A 148      36.762   9.505 -18.749  1.00  3.54           H  
ATOM   2443 1HD1 LEU A 148      37.942   8.638 -16.880  1.00  3.54           H  
ATOM   2444 2HD1 LEU A 148      38.574  10.195 -17.304  1.00  3.54           H  
ATOM   2445 3HD1 LEU A 148      37.527  10.031 -15.897  1.00  3.54           H  
ATOM   2446 1HD2 LEU A 148      35.694   8.113 -17.219  1.00  3.54           H  
ATOM   2447 2HD2 LEU A 148      35.204   9.510 -16.245  1.00  3.54           H  
ATOM   2448 3HD2 LEU A 148      34.569   9.317 -17.890  1.00  3.54           H  
ATOM   2449  N   ARG A 149      35.879  14.089 -18.895  1.00  3.39           N  
ATOM   2450  CA  ARG A 149      35.809  15.487 -18.539  1.00  3.39           C  
ATOM   2451  C   ARG A 149      34.645  16.133 -19.241  1.00  3.39           C  
ATOM   2452  O   ARG A 149      33.889  16.864 -18.613  1.00  3.39           O  
ATOM   2453  CB  ARG A 149      37.106  16.215 -18.860  1.00  3.39           C  
ATOM   2454  CG  ARG A 149      38.164  16.154 -17.747  1.00  3.39           C  
ATOM   2455  CD  ARG A 149      38.812  14.848 -17.683  1.00  3.39           C  
ATOM   2456  NE  ARG A 149      39.848  14.775 -16.671  1.00  3.39           N  
ATOM   2457  CZ  ARG A 149      40.369  13.619 -16.244  1.00  3.39           C  
ATOM   2458  NH1 ARG A 149      39.927  12.509 -16.731  1.00  3.39           N  
ATOM   2459  NH2 ARG A 149      41.313  13.574 -15.345  1.00  3.39           N  
ATOM   2460  H   ARG A 149      36.672  13.728 -19.427  1.00  3.39           H  
ATOM   2461  HA  ARG A 149      35.648  15.560 -17.464  1.00  3.39           H  
ATOM   2462 1HB  ARG A 149      37.545  15.772 -19.758  1.00  3.39           H  
ATOM   2463 2HB  ARG A 149      36.900  17.264 -19.078  1.00  3.39           H  
ATOM   2464 1HG  ARG A 149      38.919  16.905 -17.886  1.00  3.39           H  
ATOM   2465 2HG  ARG A 149      37.673  16.318 -16.793  1.00  3.39           H  
ATOM   2466 1HD  ARG A 149      38.072  14.078 -17.478  1.00  3.39           H  
ATOM   2467 2HD  ARG A 149      39.282  14.654 -18.640  1.00  3.39           H  
ATOM   2468  HE  ARG A 149      40.211  15.633 -16.285  1.00  3.39           H  
ATOM   2469 1HH1 ARG A 149      39.215  12.538 -17.452  1.00  3.39           H  
ATOM   2470 2HH1 ARG A 149      40.322  11.641 -16.396  1.00  3.39           H  
ATOM   2471 1HH2 ARG A 149      41.725  14.414 -14.935  1.00  3.39           H  
ATOM   2472 2HH2 ARG A 149      41.699  12.683 -15.049  1.00  3.39           H  
ATOM   2473  N   LYS A 150      34.432  15.805 -20.510  1.00  3.29           N  
ATOM   2474  CA  LYS A 150      33.308  16.370 -21.227  1.00  3.29           C  
ATOM   2475  C   LYS A 150      31.999  16.067 -20.509  1.00  3.29           C  
ATOM   2476  O   LYS A 150      31.165  16.961 -20.339  1.00  3.29           O  
ATOM   2477  CB  LYS A 150      33.271  15.835 -22.658  1.00  3.29           C  
ATOM   2478  CG  LYS A 150      32.134  16.373 -23.498  1.00  3.29           C  
ATOM   2479  CD  LYS A 150      32.183  15.828 -24.917  1.00  3.29           C  
ATOM   2480  CE  LYS A 150      30.971  16.283 -25.723  1.00  3.29           C  
ATOM   2481  NZ  LYS A 150      30.975  15.716 -27.087  1.00  3.29           N  
ATOM   2482  H   LYS A 150      35.070  15.179 -20.998  1.00  3.29           H  
ATOM   2483  HA  LYS A 150      33.422  17.446 -21.253  1.00  3.29           H  
ATOM   2484 1HB  LYS A 150      34.215  16.070 -23.158  1.00  3.29           H  
ATOM   2485 2HB  LYS A 150      33.185  14.748 -22.631  1.00  3.29           H  
ATOM   2486 1HG  LYS A 150      31.185  16.088 -23.040  1.00  3.29           H  
ATOM   2487 2HG  LYS A 150      32.187  17.458 -23.537  1.00  3.29           H  
ATOM   2488 1HD  LYS A 150      33.090  16.184 -25.410  1.00  3.29           H  
ATOM   2489 2HD  LYS A 150      32.207  14.734 -24.900  1.00  3.29           H  
ATOM   2490 1HE  LYS A 150      30.068  15.958 -25.213  1.00  3.29           H  
ATOM   2491 2HE  LYS A 150      30.969  17.374 -25.794  1.00  3.29           H  
ATOM   2492 1HZ  LYS A 150      30.163  16.016 -27.594  1.00  3.29           H  
ATOM   2493 2HZ  LYS A 150      31.802  16.010 -27.577  1.00  3.29           H  
ATOM   2494 3HZ  LYS A 150      30.974  14.684 -27.032  1.00  3.29           H  
ATOM   2495  N   SER A 151      31.818  14.816 -20.068  1.00  3.20           N  
ATOM   2496  CA  SER A 151      30.599  14.419 -19.379  1.00  3.20           C  
ATOM   2497  C   SER A 151      30.437  15.143 -18.048  1.00  3.20           C  
ATOM   2498  O   SER A 151      29.342  15.599 -17.703  1.00  3.20           O  
ATOM   2499  CB  SER A 151      30.631  12.929 -19.103  1.00  3.20           C  
ATOM   2500  OG  SER A 151      30.636  12.193 -20.294  1.00  3.20           O  
ATOM   2501  H   SER A 151      32.534  14.105 -20.234  1.00  3.20           H  
ATOM   2502  HA  SER A 151      29.748  14.659 -20.016  1.00  3.20           H  
ATOM   2503 1HB  SER A 151      31.526  12.688 -18.522  1.00  3.20           H  
ATOM   2504 2HB  SER A 151      29.769  12.651 -18.501  1.00  3.20           H  
ATOM   2505  HG  SER A 151      31.537  12.326 -20.673  1.00  3.20           H  
ATOM   2506  N   PHE A 152      31.534  15.260 -17.301  1.00  3.14           N  
ATOM   2507  CA  PHE A 152      31.495  15.880 -15.988  1.00  3.14           C  
ATOM   2508  C   PHE A 152      31.157  17.349 -16.122  1.00  3.14           C  
ATOM   2509  O   PHE A 152      30.366  17.896 -15.348  1.00  3.14           O  
ATOM   2510  CB  PHE A 152      32.837  15.701 -15.309  1.00  3.14           C  
ATOM   2511  CG  PHE A 152      33.133  14.245 -15.102  1.00  3.14           C  
ATOM   2512  CD1 PHE A 152      32.125  13.321 -15.258  1.00  3.14           C  
ATOM   2513  CD2 PHE A 152      34.402  13.782 -14.805  1.00  3.14           C  
ATOM   2514  CE1 PHE A 152      32.366  11.996 -15.129  1.00  3.14           C  
ATOM   2515  CE2 PHE A 152      34.631  12.439 -14.664  1.00  3.14           C  
ATOM   2516  CZ  PHE A 152      33.599  11.549 -14.833  1.00  3.14           C  
ATOM   2517  H   PHE A 152      32.416  14.867 -17.634  1.00  3.14           H  
ATOM   2518  HA  PHE A 152      30.721  15.397 -15.392  1.00  3.14           H  
ATOM   2519 1HB  PHE A 152      33.626  16.132 -15.928  1.00  3.14           H  
ATOM   2520 2HB  PHE A 152      32.839  16.203 -14.358  1.00  3.14           H  
ATOM   2521  HD1 PHE A 152      31.122  13.662 -15.504  1.00  3.14           H  
ATOM   2522  HD2 PHE A 152      35.211  14.485 -14.697  1.00  3.14           H  
ATOM   2523  HE1 PHE A 152      31.568  11.301 -15.265  1.00  3.14           H  
ATOM   2524  HE2 PHE A 152      35.631  12.077 -14.434  1.00  3.14           H  
ATOM   2525  HZ  PHE A 152      33.756  10.490 -14.739  1.00  3.14           H  
ATOM   2526  N   VAL A 153      31.734  17.985 -17.130  1.00  3.13           N  
ATOM   2527  CA  VAL A 153      31.469  19.380 -17.339  1.00  3.13           C  
ATOM   2528  C   VAL A 153      30.048  19.573 -17.823  1.00  3.13           C  
ATOM   2529  O   VAL A 153      29.370  20.495 -17.376  1.00  3.13           O  
ATOM   2530  CB  VAL A 153      32.422  20.033 -18.312  1.00  3.13           C  
ATOM   2531  CG1 VAL A 153      31.917  21.423 -18.487  1.00  3.13           C  
ATOM   2532  CG2 VAL A 153      33.841  19.971 -17.769  1.00  3.13           C  
ATOM   2533  H   VAL A 153      32.385  17.497 -17.744  1.00  3.13           H  
ATOM   2534  HA  VAL A 153      31.577  19.892 -16.386  1.00  3.13           H  
ATOM   2535  HB  VAL A 153      32.384  19.535 -19.285  1.00  3.13           H  
ATOM   2536 1HG1 VAL A 153      32.517  21.958 -19.153  1.00  3.13           H  
ATOM   2537 2HG1 VAL A 153      30.902  21.378 -18.875  1.00  3.13           H  
ATOM   2538 3HG1 VAL A 153      31.913  21.930 -17.527  1.00  3.13           H  
ATOM   2539 1HG2 VAL A 153      34.524  20.469 -18.447  1.00  3.13           H  
ATOM   2540 2HG2 VAL A 153      33.866  20.431 -16.820  1.00  3.13           H  
ATOM   2541 3HG2 VAL A 153      34.145  18.957 -17.649  1.00  3.13           H  
ATOM   2542  N   ASP A 154      29.578  18.701 -18.727  1.00  3.15           N  
ATOM   2543  CA  ASP A 154      28.216  18.822 -19.222  1.00  3.15           C  
ATOM   2544  C   ASP A 154      27.244  18.738 -18.049  1.00  3.15           C  
ATOM   2545  O   ASP A 154      26.259  19.484 -18.007  1.00  3.15           O  
ATOM   2546  CB  ASP A 154      27.912  17.720 -20.241  1.00  3.15           C  
ATOM   2547  CG  ASP A 154      26.574  17.894 -20.951  1.00  3.15           C  
ATOM   2548  OD1 ASP A 154      26.417  18.846 -21.689  1.00  3.15           O  
ATOM   2549  OD2 ASP A 154      25.686  17.082 -20.753  1.00  3.15           O  
ATOM   2550  H   ASP A 154      30.173  17.960 -19.094  1.00  3.15           H  
ATOM   2551  HA  ASP A 154      28.106  19.790 -19.706  1.00  3.15           H  
ATOM   2552 1HB  ASP A 154      28.709  17.689 -20.985  1.00  3.15           H  
ATOM   2553 2HB  ASP A 154      27.916  16.755 -19.730  1.00  3.15           H  
ATOM   2554  N   PHE A 155      27.545  17.885 -17.058  1.00  3.22           N  
ATOM   2555  CA  PHE A 155      26.699  17.845 -15.882  1.00  3.22           C  
ATOM   2556  C   PHE A 155      26.642  19.240 -15.295  1.00  3.22           C  
ATOM   2557  O   PHE A 155      25.570  19.819 -15.158  1.00  3.22           O  
ATOM   2558  CB  PHE A 155      27.250  16.902 -14.798  1.00  3.22           C  
ATOM   2559  CG  PHE A 155      26.453  16.962 -13.507  1.00  3.22           C  
ATOM   2560  CD1 PHE A 155      25.350  16.188 -13.311  1.00  3.22           C  
ATOM   2561  CD2 PHE A 155      26.803  17.853 -12.513  1.00  3.22           C  
ATOM   2562  CE1 PHE A 155      24.598  16.288 -12.144  1.00  3.22           C  
ATOM   2563  CE2 PHE A 155      26.059  17.962 -11.368  1.00  3.22           C  
ATOM   2564  CZ  PHE A 155      24.951  17.172 -11.189  1.00  3.22           C  
ATOM   2565  H   PHE A 155      28.341  17.254 -17.145  1.00  3.22           H  
ATOM   2566  HA  PHE A 155      25.694  17.534 -16.170  1.00  3.22           H  
ATOM   2567 1HB  PHE A 155      27.247  15.878 -15.167  1.00  3.22           H  
ATOM   2568 2HB  PHE A 155      28.262  17.159 -14.565  1.00  3.22           H  
ATOM   2569  HD1 PHE A 155      25.065  15.488 -14.091  1.00  3.22           H  
ATOM   2570  HD2 PHE A 155      27.674  18.484 -12.657  1.00  3.22           H  
ATOM   2571  HE1 PHE A 155      23.717  15.662 -12.002  1.00  3.22           H  
ATOM   2572  HE2 PHE A 155      26.345  18.682 -10.609  1.00  3.22           H  
ATOM   2573  HZ  PHE A 155      24.351  17.257 -10.297  1.00  3.22           H  
ATOM   2574  N   LEU A 156      27.807  19.842 -15.050  1.00  3.37           N  
ATOM   2575  CA  LEU A 156      27.838  21.140 -14.385  1.00  3.37           C  
ATOM   2576  C   LEU A 156      27.089  22.194 -15.192  1.00  3.37           C  
ATOM   2577  O   LEU A 156      26.337  23.007 -14.635  1.00  3.37           O  
ATOM   2578  CB  LEU A 156      29.299  21.581 -14.221  1.00  3.37           C  
ATOM   2579  CG  LEU A 156      30.136  20.729 -13.279  1.00  3.37           C  
ATOM   2580  CD1 LEU A 156      31.611  21.170 -13.377  1.00  3.37           C  
ATOM   2581  CD2 LEU A 156      29.588  20.851 -11.866  1.00  3.37           C  
ATOM   2582  H   LEU A 156      28.679  19.348 -15.258  1.00  3.37           H  
ATOM   2583  HA  LEU A 156      27.366  21.041 -13.409  1.00  3.37           H  
ATOM   2584 1HB  LEU A 156      29.782  21.570 -15.193  1.00  3.37           H  
ATOM   2585 2HB  LEU A 156      29.313  22.603 -13.847  1.00  3.37           H  
ATOM   2586  HG  LEU A 156      30.078  19.688 -13.593  1.00  3.37           H  
ATOM   2587 1HD1 LEU A 156      32.217  20.550 -12.737  1.00  3.37           H  
ATOM   2588 2HD1 LEU A 156      31.947  21.057 -14.401  1.00  3.37           H  
ATOM   2589 3HD1 LEU A 156      31.707  22.210 -13.080  1.00  3.37           H  
ATOM   2590 1HD2 LEU A 156      30.175  20.229 -11.207  1.00  3.37           H  
ATOM   2591 2HD2 LEU A 156      29.645  21.888 -11.540  1.00  3.37           H  
ATOM   2592 3HD2 LEU A 156      28.551  20.522 -11.846  1.00  3.37           H  
ATOM   2593  N   HIS A 157      27.233  22.127 -16.523  1.00  3.62           N  
ATOM   2594  CA  HIS A 157      26.610  23.081 -17.435  1.00  3.62           C  
ATOM   2595  C   HIS A 157      25.091  22.995 -17.446  1.00  3.62           C  
ATOM   2596  O   HIS A 157      24.414  23.974 -17.767  1.00  3.62           O  
ATOM   2597  CB  HIS A 157      27.158  22.949 -18.860  1.00  3.62           C  
ATOM   2598  CG  HIS A 157      28.561  23.511 -19.025  1.00  3.62           C  
ATOM   2599  ND1 HIS A 157      29.171  23.657 -20.261  1.00  3.62           N  
ATOM   2600  CD2 HIS A 157      29.452  23.966 -18.115  1.00  3.62           C  
ATOM   2601  CE1 HIS A 157      30.369  24.192 -20.094  1.00  3.62           C  
ATOM   2602  NE2 HIS A 157      30.560  24.388 -18.806  1.00  3.62           N  
ATOM   2603  H   HIS A 157      27.845  21.407 -16.905  1.00  3.62           H  
ATOM   2604  HA  HIS A 157      26.865  24.077 -17.112  1.00  3.62           H  
ATOM   2605 1HB  HIS A 157      27.177  21.896 -19.134  1.00  3.62           H  
ATOM   2606 2HB  HIS A 157      26.496  23.457 -19.557  1.00  3.62           H  
ATOM   2607  HD2 HIS A 157      29.315  23.999 -17.037  1.00  3.62           H  
ATOM   2608  HE1 HIS A 157      31.080  24.433 -20.881  1.00  3.62           H  
ATOM   2609  HE2 HIS A 157      31.386  24.785 -18.386  1.00  3.62           H  
ATOM   2610  N   LYS A 158      24.543  21.843 -17.082  1.00  3.93           N  
ATOM   2611  CA  LYS A 158      23.103  21.692 -17.025  1.00  3.93           C  
ATOM   2612  C   LYS A 158      22.501  22.118 -15.685  1.00  3.93           C  
ATOM   2613  O   LYS A 158      21.275  22.140 -15.544  1.00  3.93           O  
ATOM   2614  CB  LYS A 158      22.703  20.269 -17.372  1.00  3.93           C  
ATOM   2615  CG  LYS A 158      22.891  19.881 -18.832  1.00  3.93           C  
ATOM   2616  CD  LYS A 158      22.416  18.467 -19.050  1.00  3.93           C  
ATOM   2617  CE  LYS A 158      22.155  18.156 -20.525  1.00  3.93           C  
ATOM   2618  NZ  LYS A 158      23.368  18.275 -21.364  1.00  3.93           N  
ATOM   2619  H   LYS A 158      25.131  21.040 -16.831  1.00  3.93           H  
ATOM   2620  HA  LYS A 158      22.672  22.340 -17.786  1.00  3.93           H  
ATOM   2621 1HB  LYS A 158      23.345  19.597 -16.799  1.00  3.93           H  
ATOM   2622 2HB  LYS A 158      21.670  20.086 -17.087  1.00  3.93           H  
ATOM   2623 1HG  LYS A 158      22.335  20.556 -19.477  1.00  3.93           H  
ATOM   2624 2HG  LYS A 158      23.952  19.938 -19.095  1.00  3.93           H  
ATOM   2625 1HD  LYS A 158      23.179  17.774 -18.682  1.00  3.93           H  
ATOM   2626 2HD  LYS A 158      21.509  18.313 -18.485  1.00  3.93           H  
ATOM   2627 1HE  LYS A 158      21.772  17.139 -20.602  1.00  3.93           H  
ATOM   2628 2HE  LYS A 158      21.401  18.846 -20.899  1.00  3.93           H  
ATOM   2629 1HZ  LYS A 158      23.158  18.061 -22.315  1.00  3.93           H  
ATOM   2630 2HZ  LYS A 158      23.739  19.212 -21.309  1.00  3.93           H  
ATOM   2631 3HZ  LYS A 158      24.090  17.635 -21.045  1.00  3.93           H  
ATOM   2632  N   ILE A 159      23.342  22.424 -14.688  1.00  4.27           N  
ATOM   2633  CA  ILE A 159      22.830  22.881 -13.404  1.00  4.27           C  
ATOM   2634  C   ILE A 159      22.705  24.395 -13.482  1.00  4.27           C  
ATOM   2635  O   ILE A 159      21.607  24.942 -13.473  1.00  4.27           O  
ATOM   2636  CB  ILE A 159      23.739  22.425 -12.227  1.00  4.27           C  
ATOM   2637  CG1 ILE A 159      23.388  20.999 -11.859  1.00  4.27           C  
ATOM   2638  CG2 ILE A 159      23.627  23.321 -10.975  1.00  4.27           C  
ATOM   2639  CD1 ILE A 159      23.754  20.019 -12.837  1.00  4.27           C  
ATOM   2640  H   ILE A 159      24.351  22.399 -14.834  1.00  4.27           H  
ATOM   2641  HA  ILE A 159      21.839  22.459 -13.248  1.00  4.27           H  
ATOM   2642  HB  ILE A 159      24.775  22.424 -12.568  1.00  4.27           H  
ATOM   2643 1HG1 ILE A 159      23.869  20.738 -10.921  1.00  4.27           H  
ATOM   2644 2HG1 ILE A 159      22.320  20.939 -11.742  1.00  4.27           H  
ATOM   2645 1HG2 ILE A 159      24.285  22.937 -10.199  1.00  4.27           H  
ATOM   2646 2HG2 ILE A 159      23.902  24.345 -11.176  1.00  4.27           H  
ATOM   2647 3HG2 ILE A 159      22.642  23.307 -10.629  1.00  4.27           H  
ATOM   2648 1HD1 ILE A 159      23.445  19.047 -12.499  1.00  4.27           H  
ATOM   2649 2HD1 ILE A 159      23.291  20.229 -13.781  1.00  4.27           H  
ATOM   2650 3HD1 ILE A 159      24.821  20.049 -12.946  1.00  4.27           H  
ATOM   2651  N   LYS A 160      23.848  25.057 -13.600  1.00  4.55           N  
ATOM   2652  CA  LYS A 160      23.939  26.496 -13.848  1.00  4.55           C  
ATOM   2653  C   LYS A 160      22.823  27.411 -13.302  1.00  4.55           C  
ATOM   2654  O   LYS A 160      22.782  27.737 -12.120  1.00  4.55           O  
ATOM   2655  CB  LYS A 160      24.179  26.706 -15.326  1.00  4.55           C  
ATOM   2656  CG  LYS A 160      25.480  26.116 -15.707  1.00  4.55           C  
ATOM   2657  CD  LYS A 160      26.662  26.870 -15.094  1.00  4.55           C  
ATOM   2658  CE  LYS A 160      27.973  26.166 -15.354  1.00  4.55           C  
ATOM   2659  NZ  LYS A 160      29.132  27.011 -15.011  1.00  4.55           N  
ATOM   2660  H   LYS A 160      24.702  24.499 -13.623  1.00  4.55           H  
ATOM   2661  HA  LYS A 160      24.852  26.828 -13.353  1.00  4.55           H  
ATOM   2662 1HB  LYS A 160      23.406  26.206 -15.912  1.00  4.55           H  
ATOM   2663 2HB  LYS A 160      24.187  27.754 -15.576  1.00  4.55           H  
ATOM   2664 1HG  LYS A 160      25.492  25.104 -15.367  1.00  4.55           H  
ATOM   2665 2HG  LYS A 160      25.574  26.130 -16.790  1.00  4.55           H  
ATOM   2666 1HD  LYS A 160      26.743  27.826 -15.542  1.00  4.55           H  
ATOM   2667 2HD  LYS A 160      26.526  26.999 -14.025  1.00  4.55           H  
ATOM   2668 1HE  LYS A 160      28.003  25.266 -14.746  1.00  4.55           H  
ATOM   2669 2HE  LYS A 160      28.041  25.893 -16.394  1.00  4.55           H  
ATOM   2670 1HZ  LYS A 160      29.982  26.518 -15.194  1.00  4.55           H  
ATOM   2671 2HZ  LYS A 160      29.086  27.824 -15.641  1.00  4.55           H  
ATOM   2672 3HZ  LYS A 160      29.106  27.303 -14.047  1.00  4.55           H  
ATOM   2673  N   ASN A 161      22.012  27.910 -14.244  1.00  4.65           N  
ATOM   2674  CA  ASN A 161      20.948  28.917 -14.105  1.00  4.65           C  
ATOM   2675  C   ASN A 161      19.912  28.901 -12.955  1.00  4.65           C  
ATOM   2676  O   ASN A 161      19.995  29.767 -12.079  1.00  4.65           O  
ATOM   2677  CB  ASN A 161      20.223  29.106 -15.449  1.00  4.65           C  
ATOM   2678  CG  ASN A 161      19.136  30.177 -15.378  1.00  4.65           C  
ATOM   2679  OD1 ASN A 161      19.413  31.342 -15.065  1.00  4.65           O  
ATOM   2680  ND2 ASN A 161      17.908  29.803 -15.666  1.00  4.65           N  
ATOM   2681  H   ASN A 161      22.145  27.540 -15.173  1.00  4.65           H  
ATOM   2682  HA  ASN A 161      21.471  29.858 -13.966  1.00  4.65           H  
ATOM   2683 1HB  ASN A 161      20.959  29.430 -16.192  1.00  4.65           H  
ATOM   2684 2HB  ASN A 161      19.798  28.189 -15.826  1.00  4.65           H  
ATOM   2685 1HD2 ASN A 161      17.164  30.470 -15.635  1.00  4.65           H  
ATOM   2686 2HD2 ASN A 161      17.722  28.857 -15.924  1.00  4.65           H  
ATOM   2687  N   PRO A 162      18.916  27.985 -12.928  1.00  4.50           N  
ATOM   2688  CA  PRO A 162      17.629  28.116 -12.231  1.00  4.50           C  
ATOM   2689  C   PRO A 162      17.622  28.073 -10.696  1.00  4.50           C  
ATOM   2690  O   PRO A 162      16.862  27.309 -10.095  1.00  4.50           O  
ATOM   2691  CB  PRO A 162      16.850  26.906 -12.764  1.00  4.50           C  
ATOM   2692  CG  PRO A 162      17.698  26.325 -13.895  1.00  4.50           C  
ATOM   2693  CD  PRO A 162      19.105  26.649 -13.499  1.00  4.50           C  
ATOM   2694  HA  PRO A 162      17.150  29.050 -12.573  1.00  4.50           H  
ATOM   2695 1HB  PRO A 162      16.661  26.226 -11.958  1.00  4.50           H  
ATOM   2696 2HB  PRO A 162      15.864  27.231 -13.120  1.00  4.50           H  
ATOM   2697 1HG  PRO A 162      17.534  25.239 -13.982  1.00  4.50           H  
ATOM   2698 2HG  PRO A 162      17.415  26.768 -14.857  1.00  4.50           H  
ATOM   2699 1HD  PRO A 162      19.447  25.966 -12.702  1.00  4.50           H  
ATOM   2700 2HD  PRO A 162      19.756  26.600 -14.347  1.00  4.50           H  
ATOM   2701  N   LYS A 163      18.370  28.973 -10.082  1.00  4.15           N  
ATOM   2702  CA  LYS A 163      18.475  29.191  -8.639  1.00  4.15           C  
ATOM   2703  C   LYS A 163      18.940  27.998  -7.787  1.00  4.15           C  
ATOM   2704  O   LYS A 163      18.466  27.818  -6.666  1.00  4.15           O  
ATOM   2705  CB  LYS A 163      17.119  29.665  -8.087  1.00  4.15           C  
ATOM   2706  CG  LYS A 163      16.578  30.999  -8.669  1.00  4.15           C  
ATOM   2707  CD  LYS A 163      17.389  32.247  -8.253  1.00  4.15           C  
ATOM   2708  CE  LYS A 163      17.171  32.600  -6.775  1.00  4.15           C  
ATOM   2709  NZ  LYS A 163      17.735  33.941  -6.410  1.00  4.15           N  
ATOM   2710  H   LYS A 163      18.956  29.548 -10.675  1.00  4.15           H  
ATOM   2711  HA  LYS A 163      19.194  29.988  -8.501  1.00  4.15           H  
ATOM   2712 1HB  LYS A 163      16.361  28.900  -8.243  1.00  4.15           H  
ATOM   2713 2HB  LYS A 163      17.207  29.803  -7.005  1.00  4.15           H  
ATOM   2714 1HG  LYS A 163      16.581  30.934  -9.757  1.00  4.15           H  
ATOM   2715 2HG  LYS A 163      15.549  31.134  -8.340  1.00  4.15           H  
ATOM   2716 1HD  LYS A 163      18.451  32.063  -8.418  1.00  4.15           H  
ATOM   2717 2HD  LYS A 163      17.088  33.098  -8.864  1.00  4.15           H  
ATOM   2718 1HE  LYS A 163      16.106  32.594  -6.551  1.00  4.15           H  
ATOM   2719 2HE  LYS A 163      17.658  31.847  -6.162  1.00  4.15           H  
ATOM   2720 1HZ  LYS A 163      17.570  34.080  -5.407  1.00  4.15           H  
ATOM   2721 2HZ  LYS A 163      18.730  33.992  -6.574  1.00  4.15           H  
ATOM   2722 3HZ  LYS A 163      17.281  34.663  -6.932  1.00  4.15           H  
ATOM   2723  N   PHE A 164      19.942  27.254  -8.251  1.00  3.67           N  
ATOM   2724  CA  PHE A 164      20.509  26.150  -7.461  1.00  3.67           C  
ATOM   2725  C   PHE A 164      21.985  25.860  -7.773  1.00  3.67           C  
ATOM   2726  O   PHE A 164      22.485  26.240  -8.830  1.00  3.67           O  
ATOM   2727  CB  PHE A 164      19.646  24.877  -7.550  1.00  3.67           C  
ATOM   2728  CG  PHE A 164      19.329  24.356  -8.909  1.00  3.67           C  
ATOM   2729  CD1 PHE A 164      20.170  23.546  -9.559  1.00  3.67           C  
ATOM   2730  CD2 PHE A 164      18.111  24.597  -9.475  1.00  3.67           C  
ATOM   2731  CE1 PHE A 164      19.847  22.992 -10.793  1.00  3.67           C  
ATOM   2732  CE2 PHE A 164      17.773  24.042 -10.692  1.00  3.67           C  
ATOM   2733  CZ  PHE A 164      18.653  23.246 -11.353  1.00  3.67           C  
ATOM   2734  H   PHE A 164      20.307  27.446  -9.173  1.00  3.67           H  
ATOM   2735  HA  PHE A 164      20.476  26.456  -6.425  1.00  3.67           H  
ATOM   2736 1HB  PHE A 164      20.137  24.083  -6.996  1.00  3.67           H  
ATOM   2737 2HB  PHE A 164      18.700  25.067  -7.041  1.00  3.67           H  
ATOM   2738  HD1 PHE A 164      21.122  23.342  -9.089  1.00  3.67           H  
ATOM   2739  HD2 PHE A 164      17.396  25.226  -8.943  1.00  3.67           H  
ATOM   2740  HE1 PHE A 164      20.547  22.350 -11.301  1.00  3.67           H  
ATOM   2741  HE2 PHE A 164      16.799  24.239 -11.121  1.00  3.67           H  
ATOM   2742  HZ  PHE A 164      18.392  22.816 -12.312  1.00  3.67           H  
ATOM   2743  N   THR A 165      22.690  25.195  -6.830  1.00  3.16           N  
ATOM   2744  CA  THR A 165      24.137  24.931  -7.034  1.00  3.16           C  
ATOM   2745  C   THR A 165      24.683  23.467  -7.022  1.00  3.16           C  
ATOM   2746  O   THR A 165      25.791  23.223  -7.513  1.00  3.16           O  
ATOM   2747  CB  THR A 165      24.956  25.738  -6.015  1.00  3.16           C  
ATOM   2748  OG1 THR A 165      24.665  25.315  -4.683  1.00  3.16           O  
ATOM   2749  CG2 THR A 165      24.651  27.183  -6.121  1.00  3.16           C  
ATOM   2750  H   THR A 165      22.201  24.934  -5.970  1.00  3.16           H  
ATOM   2751  HA  THR A 165      24.388  25.331  -8.017  1.00  3.16           H  
ATOM   2752  HB  THR A 165      25.989  25.602  -6.218  1.00  3.16           H  
ATOM   2753  HG1 THR A 165      24.292  24.405  -4.672  1.00  3.16           H  
ATOM   2754 1HG2 THR A 165      25.249  27.738  -5.398  1.00  3.16           H  
ATOM   2755 2HG2 THR A 165      24.875  27.534  -7.129  1.00  3.16           H  
ATOM   2756 3HG2 THR A 165      23.603  27.331  -5.912  1.00  3.16           H  
ATOM   2757  N   PHE A 166      23.917  22.494  -6.533  1.00  2.68           N  
ATOM   2758  CA  PHE A 166      24.348  21.074  -6.419  1.00  2.68           C  
ATOM   2759  C   PHE A 166      25.542  20.740  -5.484  1.00  2.68           C  
ATOM   2760  O   PHE A 166      26.699  20.660  -5.907  1.00  2.68           O  
ATOM   2761  CB  PHE A 166      24.673  20.477  -7.762  1.00  2.68           C  
ATOM   2762  CG  PHE A 166      24.686  19.027  -7.682  1.00  2.68           C  
ATOM   2763  CD1 PHE A 166      23.518  18.398  -7.395  1.00  2.68           C  
ATOM   2764  CD2 PHE A 166      25.775  18.288  -7.914  1.00  2.68           C  
ATOM   2765  CE1 PHE A 166      23.403  17.081  -7.361  1.00  2.68           C  
ATOM   2766  CE2 PHE A 166      25.678  16.926  -7.874  1.00  2.68           C  
ATOM   2767  CZ  PHE A 166      24.458  16.340  -7.609  1.00  2.68           C  
ATOM   2768  H   PHE A 166      23.011  22.746  -6.176  1.00  2.68           H  
ATOM   2769  HA  PHE A 166      23.491  20.525  -6.053  1.00  2.68           H  
ATOM   2770 1HB  PHE A 166      23.971  20.790  -8.496  1.00  2.68           H  
ATOM   2771 2HB  PHE A 166      25.657  20.800  -8.087  1.00  2.68           H  
ATOM   2772  HD1 PHE A 166      22.665  18.995  -7.185  1.00  2.68           H  
ATOM   2773  HD2 PHE A 166      26.711  18.786  -8.142  1.00  2.68           H  
ATOM   2774  HE1 PHE A 166      22.448  16.621  -7.130  1.00  2.68           H  
ATOM   2775  HE2 PHE A 166      26.549  16.317  -8.068  1.00  2.68           H  
ATOM   2776  HZ  PHE A 166      24.337  15.278  -7.586  1.00  2.68           H  
ATOM   2777  N   TRP A 167      25.248  20.627  -4.196  1.00  2.29           N  
ATOM   2778  CA  TRP A 167      26.223  20.338  -3.139  1.00  2.29           C  
ATOM   2779  C   TRP A 167      26.721  18.885  -3.154  1.00  2.29           C  
ATOM   2780  O   TRP A 167      26.016  17.960  -3.583  1.00  2.29           O  
ATOM   2781  CB  TRP A 167      25.625  20.621  -1.759  1.00  2.29           C  
ATOM   2782  CG  TRP A 167      25.421  22.027  -1.471  1.00  2.29           C  
ATOM   2783  CD1 TRP A 167      25.671  23.028  -2.299  1.00  2.29           C  
ATOM   2784  CD2 TRP A 167      24.875  22.623  -0.275  1.00  2.29           C  
ATOM   2785  NE1 TRP A 167      25.362  24.224  -1.711  1.00  2.29           N  
ATOM   2786  CE2 TRP A 167      24.864  23.993  -0.483  1.00  2.29           C  
ATOM   2787  CE3 TRP A 167      24.396  22.110   0.930  1.00  2.29           C  
ATOM   2788  CZ2 TRP A 167      24.396  24.871   0.455  1.00  2.29           C  
ATOM   2789  CZ3 TRP A 167      23.919  22.997   1.880  1.00  2.29           C  
ATOM   2790  CH2 TRP A 167      23.919  24.343   1.644  1.00  2.29           C  
ATOM   2791  H   TRP A 167      24.262  20.651  -3.953  1.00  2.29           H  
ATOM   2792  HA  TRP A 167      27.082  20.993  -3.285  1.00  2.29           H  
ATOM   2793 1HB  TRP A 167      24.689  20.162  -1.694  1.00  2.29           H  
ATOM   2794 2HB  TRP A 167      26.258  20.194  -0.986  1.00  2.29           H  
ATOM   2795  HD1 TRP A 167      26.068  22.901  -3.289  1.00  2.29           H  
ATOM   2796  HE1 TRP A 167      25.468  25.140  -2.130  1.00  2.29           H  
ATOM   2797  HE3 TRP A 167      24.390  21.041   1.118  1.00  2.29           H  
ATOM   2798  HZ2 TRP A 167      24.383  25.945   0.284  1.00  2.29           H  
ATOM   2799  HZ3 TRP A 167      23.540  22.596   2.819  1.00  2.29           H  
ATOM   2800  HH2 TRP A 167      23.534  25.021   2.410  1.00  2.29           H  
ATOM   2801  N   GLU A 168      27.947  18.700  -2.645  1.00  1.97           N  
ATOM   2802  CA  GLU A 168      28.609  17.405  -2.462  1.00  1.97           C  
ATOM   2803  C   GLU A 168      28.868  16.586  -3.722  1.00  1.97           C  
ATOM   2804  O   GLU A 168      28.727  15.365  -3.707  1.00  1.97           O  
ATOM   2805  CB  GLU A 168      27.843  16.552  -1.434  1.00  1.97           C  
ATOM   2806  CG  GLU A 168      27.766  17.207  -0.041  1.00  1.97           C  
ATOM   2807  CD  GLU A 168      27.170  16.328   1.055  1.00  1.97           C  
ATOM   2808  OE1 GLU A 168      26.781  15.225   0.771  1.00  1.97           O  
ATOM   2809  OE2 GLU A 168      27.108  16.783   2.191  1.00  1.97           O  
ATOM   2810  H   GLU A 168      28.485  19.503  -2.324  1.00  1.97           H  
ATOM   2811  HA  GLU A 168      29.585  17.600  -2.024  1.00  1.97           H  
ATOM   2812 1HB  GLU A 168      26.826  16.359  -1.779  1.00  1.97           H  
ATOM   2813 2HB  GLU A 168      28.339  15.586  -1.325  1.00  1.97           H  
ATOM   2814 1HG  GLU A 168      28.775  17.501   0.253  1.00  1.97           H  
ATOM   2815 2HG  GLU A 168      27.172  18.114  -0.123  1.00  1.97           H  
ATOM   2816  N   LEU A 169      29.325  17.244  -4.783  1.00  1.74           N  
ATOM   2817  CA  LEU A 169      29.729  16.536  -5.992  1.00  1.74           C  
ATOM   2818  C   LEU A 169      31.198  16.170  -5.854  1.00  1.74           C  
ATOM   2819  O   LEU A 169      32.036  17.046  -5.651  1.00  1.74           O  
ATOM   2820  CB  LEU A 169      29.543  17.403  -7.249  1.00  1.74           C  
ATOM   2821  CG  LEU A 169      29.782  16.669  -8.617  1.00  1.74           C  
ATOM   2822  CD1 LEU A 169      29.042  17.356  -9.723  1.00  1.74           C  
ATOM   2823  CD2 LEU A 169      31.232  16.686  -8.948  1.00  1.74           C  
ATOM   2824  H   LEU A 169      29.391  18.250  -4.743  1.00  1.74           H  
ATOM   2825  HA  LEU A 169      29.141  15.623  -6.091  1.00  1.74           H  
ATOM   2826 1HB  LEU A 169      28.543  17.799  -7.241  1.00  1.74           H  
ATOM   2827 2HB  LEU A 169      30.242  18.241  -7.196  1.00  1.74           H  
ATOM   2828  HG  LEU A 169      29.431  15.642  -8.543  1.00  1.74           H  
ATOM   2829 1HD1 LEU A 169      29.222  16.832 -10.664  1.00  1.74           H  
ATOM   2830 2HD1 LEU A 169      28.003  17.340  -9.505  1.00  1.74           H  
ATOM   2831 3HD1 LEU A 169      29.383  18.383  -9.809  1.00  1.74           H  
ATOM   2832 1HD2 LEU A 169      31.382  16.173  -9.895  1.00  1.74           H  
ATOM   2833 2HD2 LEU A 169      31.576  17.717  -9.032  1.00  1.74           H  
ATOM   2834 3HD2 LEU A 169      31.798  16.189  -8.183  1.00  1.74           H  
ATOM   2835  N   HIS A 170      31.505  14.884  -5.928  1.00  1.57           N  
ATOM   2836  CA  HIS A 170      32.880  14.417  -5.798  1.00  1.57           C  
ATOM   2837  C   HIS A 170      33.088  13.021  -6.379  1.00  1.57           C  
ATOM   2838  O   HIS A 170      32.144  12.341  -6.798  1.00  1.57           O  
ATOM   2839  CB  HIS A 170      33.362  14.509  -4.344  1.00  1.57           C  
ATOM   2840  CG  HIS A 170      32.548  13.751  -3.386  1.00  1.57           C  
ATOM   2841  ND1 HIS A 170      32.683  12.392  -3.178  1.00  1.57           N  
ATOM   2842  CD2 HIS A 170      31.573  14.174  -2.547  1.00  1.57           C  
ATOM   2843  CE1 HIS A 170      31.802  12.021  -2.238  1.00  1.57           C  
ATOM   2844  NE2 HIS A 170      31.130  13.085  -1.851  1.00  1.57           N  
ATOM   2845  H   HIS A 170      30.763  14.221  -6.082  1.00  1.57           H  
ATOM   2846  HA  HIS A 170      33.522  15.079  -6.366  1.00  1.57           H  
ATOM   2847 1HB  HIS A 170      34.380  14.144  -4.280  1.00  1.57           H  
ATOM   2848 2HB  HIS A 170      33.379  15.554  -4.028  1.00  1.57           H  
ATOM   2849  HD2 HIS A 170      31.208  15.196  -2.444  1.00  1.57           H  
ATOM   2850  HE1 HIS A 170      31.644  11.021  -1.846  1.00  1.57           H  
ATOM   2851  HE2 HIS A 170      30.397  13.105  -1.151  1.00  1.57           H  
ATOM   2852  N   GLU A 171      34.335  12.575  -6.370  1.00  1.47           N  
ATOM   2853  CA  GLU A 171      34.704  11.294  -6.957  1.00  1.47           C  
ATOM   2854  C   GLU A 171      34.046  10.056  -6.315  1.00  1.47           C  
ATOM   2855  O   GLU A 171      34.000   8.997  -6.948  1.00  1.47           O  
ATOM   2856  CB  GLU A 171      36.219  11.114  -6.929  1.00  1.47           C  
ATOM   2857  CG  GLU A 171      37.030  12.023  -7.798  1.00  1.47           C  
ATOM   2858  CD  GLU A 171      38.498  11.652  -7.751  1.00  1.47           C  
ATOM   2859  OE1 GLU A 171      38.880  10.838  -6.928  1.00  1.47           O  
ATOM   2860  OE2 GLU A 171      39.229  12.156  -8.557  1.00  1.47           O  
ATOM   2861  H   GLU A 171      35.062  13.157  -5.981  1.00  1.47           H  
ATOM   2862  HA  GLU A 171      34.394  11.317  -8.003  1.00  1.47           H  
ATOM   2863 1HB  GLU A 171      36.590  11.164  -5.902  1.00  1.47           H  
ATOM   2864 2HB  GLU A 171      36.441  10.149  -7.315  1.00  1.47           H  
ATOM   2865 1HG  GLU A 171      36.685  11.951  -8.820  1.00  1.47           H  
ATOM   2866 2HG  GLU A 171      36.902  13.055  -7.467  1.00  1.47           H  
ATOM   2867  N   ASN A 172      33.599  10.128  -5.045  1.00  1.42           N  
ATOM   2868  CA  ASN A 172      32.975   8.945  -4.449  1.00  1.42           C  
ATOM   2869  C   ASN A 172      31.451   9.023  -4.548  1.00  1.42           C  
ATOM   2870  O   ASN A 172      30.742   8.159  -4.029  1.00  1.42           O  
ATOM   2871  CB  ASN A 172      33.404   8.757  -3.000  1.00  1.42           C  
ATOM   2872  CG  ASN A 172      34.816   8.289  -2.823  1.00  1.42           C  
ATOM   2873  OD1 ASN A 172      35.294   7.415  -3.541  1.00  1.42           O  
ATOM   2874  ND2 ASN A 172      35.500   8.861  -1.865  1.00  1.42           N  
ATOM   2875  H   ASN A 172      33.601  10.997  -4.501  1.00  1.42           H  
ATOM   2876  HA  ASN A 172      33.290   8.067  -5.007  1.00  1.42           H  
ATOM   2877 1HB  ASN A 172      33.325   9.687  -2.482  1.00  1.42           H  
ATOM   2878 2HB  ASN A 172      32.733   8.052  -2.513  1.00  1.42           H  
ATOM   2879 1HD2 ASN A 172      36.450   8.589  -1.695  1.00  1.42           H  
ATOM   2880 2HD2 ASN A 172      35.075   9.570  -1.300  1.00  1.42           H  
ATOM   2881  N   ASN A 173      30.959  10.067  -5.213  1.00  1.42           N  
ATOM   2882  CA  ASN A 173      29.539  10.321  -5.403  1.00  1.42           C  
ATOM   2883  C   ASN A 173      29.111  10.068  -6.842  1.00  1.42           C  
ATOM   2884  O   ASN A 173      27.991   9.607  -7.113  1.00  1.42           O  
ATOM   2885  CB  ASN A 173      29.219  11.728  -4.998  1.00  1.42           C  
ATOM   2886  CG  ASN A 173      27.856  11.970  -5.075  1.00  1.42           C  
ATOM   2887  OD1 ASN A 173      27.093  11.038  -5.410  1.00  1.42           O  
ATOM   2888  ND2 ASN A 173      27.475  13.167  -4.775  1.00  1.42           N  
ATOM   2889  H   ASN A 173      31.598  10.742  -5.623  1.00  1.42           H  
ATOM   2890  HA  ASN A 173      28.975   9.636  -4.770  1.00  1.42           H  
ATOM   2891 1HB  ASN A 173      29.542  11.903  -3.982  1.00  1.42           H  
ATOM   2892 2HB  ASN A 173      29.747  12.431  -5.639  1.00  1.42           H  
ATOM   2893 1HD2 ASN A 173      26.525  13.418  -4.788  1.00  1.42           H  
ATOM   2894 2HD2 ASN A 173      28.138  13.872  -4.492  1.00  1.42           H  
ATOM   2895  N   LEU A 174      30.013  10.427  -7.750  1.00  1.46           N  
ATOM   2896  CA  LEU A 174      29.817  10.317  -9.183  1.00  1.46           C  
ATOM   2897  C   LEU A 174      30.175   8.889  -9.617  1.00  1.46           C  
ATOM   2898  O   LEU A 174      31.291   8.422  -9.362  1.00  1.46           O  
ATOM   2899  CB  LEU A 174      30.703  11.376  -9.873  1.00  1.46           C  
ATOM   2900  CG  LEU A 174      30.478  11.615 -11.343  1.00  1.46           C  
ATOM   2901  CD1 LEU A 174      31.000  12.983 -11.730  1.00  1.46           C  
ATOM   2902  CD2 LEU A 174      31.166  10.618 -12.066  1.00  1.46           C  
ATOM   2903  H   LEU A 174      30.883  10.839  -7.423  1.00  1.46           H  
ATOM   2904  HA  LEU A 174      28.774  10.502  -9.417  1.00  1.46           H  
ATOM   2905 1HB  LEU A 174      30.560  12.325  -9.358  1.00  1.46           H  
ATOM   2906 2HB  LEU A 174      31.745  11.078  -9.742  1.00  1.46           H  
ATOM   2907  HG  LEU A 174      29.424  11.548 -11.568  1.00  1.46           H  
ATOM   2908 1HD1 LEU A 174      30.839  13.148 -12.782  1.00  1.46           H  
ATOM   2909 2HD1 LEU A 174      30.497  13.758 -11.165  1.00  1.46           H  
ATOM   2910 3HD1 LEU A 174      32.047  13.008 -11.516  1.00  1.46           H  
ATOM   2911 1HD2 LEU A 174      31.002  10.758 -13.108  1.00  1.46           H  
ATOM   2912 2HD2 LEU A 174      32.208  10.685 -11.851  1.00  1.46           H  
ATOM   2913 3HD2 LEU A 174      30.789   9.667 -11.753  1.00  1.46           H  
ATOM   2914  N   MET A 175      29.190   8.180 -10.187  1.00  1.55           N  
ATOM   2915  CA  MET A 175      29.311   6.763 -10.561  1.00  1.55           C  
ATOM   2916  C   MET A 175      29.102   6.473 -12.028  1.00  1.55           C  
ATOM   2917  O   MET A 175      28.464   7.242 -12.745  1.00  1.55           O  
ATOM   2918  CB  MET A 175      28.329   5.897  -9.783  1.00  1.55           C  
ATOM   2919  CG  MET A 175      28.563   5.804  -8.321  1.00  1.55           C  
ATOM   2920  SD  MET A 175      27.440   4.658  -7.549  1.00  1.55           S  
ATOM   2921  CE  MET A 175      28.045   3.144  -8.266  1.00  1.55           C  
ATOM   2922  H   MET A 175      28.313   8.664 -10.375  1.00  1.55           H  
ATOM   2923  HA  MET A 175      30.320   6.440 -10.330  1.00  1.55           H  
ATOM   2924 1HB  MET A 175      27.321   6.284  -9.929  1.00  1.55           H  
ATOM   2925 2HB  MET A 175      28.355   4.881 -10.182  1.00  1.55           H  
ATOM   2926 1HG  MET A 175      29.556   5.450  -8.164  1.00  1.55           H  
ATOM   2927 2HG  MET A 175      28.451   6.788  -7.851  1.00  1.55           H  
ATOM   2928 1HE  MET A 175      27.451   2.300  -7.907  1.00  1.55           H  
ATOM   2929 2HE  MET A 175      27.975   3.196  -9.349  1.00  1.55           H  
ATOM   2930 3HE  MET A 175      29.088   2.999  -7.985  1.00  1.55           H  
ATOM   2931  N   TYR A 176      29.636   5.343 -12.489  1.00  1.68           N  
ATOM   2932  CA  TYR A 176      29.449   4.996 -13.897  1.00  1.68           C  
ATOM   2933  C   TYR A 176      28.400   3.937 -14.144  1.00  1.68           C  
ATOM   2934  O   TYR A 176      28.543   2.777 -13.754  1.00  1.68           O  
ATOM   2935  CB  TYR A 176      30.722   4.481 -14.525  1.00  1.68           C  
ATOM   2936  CG  TYR A 176      30.637   4.294 -16.003  1.00  1.68           C  
ATOM   2937  CD1 TYR A 176      30.050   5.270 -16.785  1.00  1.68           C  
ATOM   2938  CD2 TYR A 176      31.179   3.177 -16.585  1.00  1.68           C  
ATOM   2939  CE1 TYR A 176      30.005   5.130 -18.147  1.00  1.68           C  
ATOM   2940  CE2 TYR A 176      31.131   3.022 -17.957  1.00  1.68           C  
ATOM   2941  CZ  TYR A 176      30.550   3.998 -18.739  1.00  1.68           C  
ATOM   2942  OH  TYR A 176      30.525   3.860 -20.116  1.00  1.68           O  
ATOM   2943  H   TYR A 176      30.174   4.739 -11.858  1.00  1.68           H  
ATOM   2944  HA  TYR A 176      29.140   5.888 -14.436  1.00  1.68           H  
ATOM   2945 1HB  TYR A 176      31.526   5.081 -14.308  1.00  1.68           H  
ATOM   2946 2HB  TYR A 176      30.923   3.514 -14.103  1.00  1.68           H  
ATOM   2947  HD1 TYR A 176      29.630   6.156 -16.317  1.00  1.68           H  
ATOM   2948  HD2 TYR A 176      31.651   2.419 -15.962  1.00  1.68           H  
ATOM   2949  HE1 TYR A 176      29.548   5.909 -18.757  1.00  1.68           H  
ATOM   2950  HE2 TYR A 176      31.566   2.136 -18.420  1.00  1.68           H  
ATOM   2951  HH  TYR A 176      30.298   4.708 -20.516  1.00  1.68           H  
ATOM   2952  N   ASP A 177      27.346   4.293 -14.840  1.00  1.84           N  
ATOM   2953  CA  ASP A 177      26.376   3.278 -15.132  1.00  1.84           C  
ATOM   2954  C   ASP A 177      26.818   2.508 -16.350  1.00  1.84           C  
ATOM   2955  O   ASP A 177      26.508   2.878 -17.487  1.00  1.84           O  
ATOM   2956  CB  ASP A 177      24.986   3.849 -15.339  1.00  1.84           C  
ATOM   2957  CG  ASP A 177      23.961   2.756 -15.653  1.00  1.84           C  
ATOM   2958  OD1 ASP A 177      24.356   1.662 -16.042  1.00  1.84           O  
ATOM   2959  OD2 ASP A 177      22.795   3.008 -15.561  1.00  1.84           O  
ATOM   2960  H   ASP A 177      27.203   5.245 -15.171  1.00  1.84           H  
ATOM   2961  HA  ASP A 177      26.328   2.586 -14.292  1.00  1.84           H  
ATOM   2962 1HB  ASP A 177      24.669   4.409 -14.456  1.00  1.84           H  
ATOM   2963 2HB  ASP A 177      25.002   4.553 -16.171  1.00  1.84           H  
ATOM   2964  N   GLU A 178      27.491   1.398 -16.073  1.00  2.01           N  
ATOM   2965  CA  GLU A 178      28.088   0.504 -17.057  1.00  2.01           C  
ATOM   2966  C   GLU A 178      27.056  -0.146 -17.977  1.00  2.01           C  
ATOM   2967  O   GLU A 178      27.416  -0.662 -19.035  1.00  2.01           O  
ATOM   2968  CB  GLU A 178      28.881  -0.613 -16.359  1.00  2.01           C  
ATOM   2969  CG  GLU A 178      30.138  -0.162 -15.627  1.00  2.01           C  
ATOM   2970  CD  GLU A 178      30.880  -1.304 -14.956  1.00  2.01           C  
ATOM   2971  OE1 GLU A 178      30.469  -2.426 -15.108  1.00  2.01           O  
ATOM   2972  OE2 GLU A 178      31.852  -1.043 -14.272  1.00  2.01           O  
ATOM   2973  H   GLU A 178      27.672   1.248 -15.084  1.00  2.01           H  
ATOM   2974  HA  GLU A 178      28.770   1.088 -17.673  1.00  2.01           H  
ATOM   2975 1HB  GLU A 178      28.236  -1.107 -15.630  1.00  2.01           H  
ATOM   2976 2HB  GLU A 178      29.172  -1.361 -17.094  1.00  2.01           H  
ATOM   2977 1HG  GLU A 178      30.802   0.292 -16.351  1.00  2.01           H  
ATOM   2978 2HG  GLU A 178      29.873   0.595 -14.886  1.00  2.01           H  
ATOM   2979  N   GLN A 179      25.789  -0.193 -17.549  1.00  2.15           N  
ATOM   2980  CA  GLN A 179      24.754  -0.834 -18.349  1.00  2.15           C  
ATOM   2981  C   GLN A 179      24.160   0.170 -19.326  1.00  2.15           C  
ATOM   2982  O   GLN A 179      23.831  -0.179 -20.462  1.00  2.15           O  
ATOM   2983  CB  GLN A 179      23.661  -1.411 -17.443  1.00  2.15           C  
ATOM   2984  CG  GLN A 179      24.150  -2.539 -16.534  1.00  2.15           C  
ATOM   2985  CD  GLN A 179      23.076  -3.065 -15.588  1.00  2.15           C  
ATOM   2986  OE1 GLN A 179      21.872  -2.886 -15.805  1.00  2.15           O  
ATOM   2987  NE2 GLN A 179      23.514  -3.728 -14.520  1.00  2.15           N  
ATOM   2988  H   GLN A 179      25.514   0.299 -16.694  1.00  2.15           H  
ATOM   2989  HA  GLN A 179      25.203  -1.643 -18.922  1.00  2.15           H  
ATOM   2990 1HB  GLN A 179      23.262  -0.610 -16.812  1.00  2.15           H  
ATOM   2991 2HB  GLN A 179      22.841  -1.785 -18.054  1.00  2.15           H  
ATOM   2992 1HG  GLN A 179      24.491  -3.365 -17.157  1.00  2.15           H  
ATOM   2993 2HG  GLN A 179      24.978  -2.162 -15.932  1.00  2.15           H  
ATOM   2994 1HE2 GLN A 179      22.861  -4.102 -13.859  1.00  2.15           H  
ATOM   2995 2HE2 GLN A 179      24.496  -3.857 -14.377  1.00  2.15           H  
ATOM   2996  N   ASN A 180      24.050   1.429 -18.893  1.00  2.24           N  
ATOM   2997  CA  ASN A 180      23.512   2.468 -19.772  1.00  2.24           C  
ATOM   2998  C   ASN A 180      24.598   3.407 -20.309  1.00  2.24           C  
ATOM   2999  O   ASN A 180      24.296   4.361 -21.029  1.00  2.24           O  
ATOM   3000  CB  ASN A 180      22.418   3.262 -19.080  1.00  2.24           C  
ATOM   3001  CG  ASN A 180      21.169   2.433 -18.830  1.00  2.24           C  
ATOM   3002  OD1 ASN A 180      20.394   2.168 -19.761  1.00  2.24           O  
ATOM   3003  ND2 ASN A 180      20.957   2.029 -17.602  1.00  2.24           N  
ATOM   3004  H   ASN A 180      24.310   1.641 -17.923  1.00  2.24           H  
ATOM   3005  HA  ASN A 180      23.066   1.983 -20.638  1.00  2.24           H  
ATOM   3006 1HB  ASN A 180      22.789   3.640 -18.127  1.00  2.24           H  
ATOM   3007 2HB  ASN A 180      22.155   4.125 -19.689  1.00  2.24           H  
ATOM   3008 1HD2 ASN A 180      20.153   1.481 -17.383  1.00  2.24           H  
ATOM   3009 2HD2 ASN A 180      21.618   2.278 -16.857  1.00  2.24           H  
ATOM   3010  N   ASN A 181      25.860   3.096 -20.012  1.00  2.24           N  
ATOM   3011  CA  ASN A 181      27.028   3.854 -20.463  1.00  2.24           C  
ATOM   3012  C   ASN A 181      26.946   5.350 -20.169  1.00  2.24           C  
ATOM   3013  O   ASN A 181      27.256   6.185 -21.026  1.00  2.24           O  
ATOM   3014  CB  ASN A 181      27.291   3.606 -21.932  1.00  2.24           C  
ATOM   3015  CG  ASN A 181      27.673   2.178 -22.184  1.00  2.24           C  
ATOM   3016  OD1 ASN A 181      26.950   1.438 -22.862  1.00  2.24           O  
ATOM   3017  ND2 ASN A 181      28.801   1.774 -21.646  1.00  2.24           N  
ATOM   3018  H   ASN A 181      26.028   2.328 -19.371  1.00  2.24           H  
ATOM   3019  HA  ASN A 181      27.886   3.476 -19.908  1.00  2.24           H  
ATOM   3020 1HB  ASN A 181      26.405   3.850 -22.518  1.00  2.24           H  
ATOM   3021 2HB  ASN A 181      28.099   4.254 -22.269  1.00  2.24           H  
ATOM   3022 1HD2 ASN A 181      29.108   0.831 -21.775  1.00  2.24           H  
ATOM   3023 2HD2 ASN A 181      29.358   2.419 -21.099  1.00  2.24           H  
ATOM   3024  N   CYS A 182      26.553   5.680 -18.943  1.00  2.17           N  
ATOM   3025  CA  CYS A 182      26.415   7.080 -18.545  1.00  2.17           C  
ATOM   3026  C   CYS A 182      26.864   7.351 -17.124  1.00  2.17           C  
ATOM   3027  O   CYS A 182      26.543   6.612 -16.198  1.00  2.17           O  
ATOM   3028  CB  CYS A 182      24.963   7.537 -18.668  1.00  2.17           C  
ATOM   3029  SG  CYS A 182      24.691   9.287 -18.235  1.00  2.17           S  
ATOM   3030  H   CYS A 182      26.339   4.916 -18.301  1.00  2.17           H  
ATOM   3031  HA  CYS A 182      27.024   7.685 -19.214  1.00  2.17           H  
ATOM   3032 1HB  CYS A 182      24.613   7.377 -19.691  1.00  2.17           H  
ATOM   3033 2HB  CYS A 182      24.339   6.929 -18.009  1.00  2.17           H  
ATOM   3034  HG  CYS A 182      25.405   9.293 -17.080  1.00  2.17           H  
ATOM   3035  N   TRP A 183      27.594   8.432 -16.946  1.00  2.07           N  
ATOM   3036  CA  TRP A 183      28.002   8.816 -15.609  1.00  2.07           C  
ATOM   3037  C   TRP A 183      26.820   9.500 -14.935  1.00  2.07           C  
ATOM   3038  O   TRP A 183      26.101  10.263 -15.583  1.00  2.07           O  
ATOM   3039  CB  TRP A 183      29.211   9.731 -15.698  1.00  2.07           C  
ATOM   3040  CG  TRP A 183      30.464   9.003 -16.167  1.00  2.07           C  
ATOM   3041  CD1 TRP A 183      30.930   8.945 -17.444  1.00  2.07           C  
ATOM   3042  CD2 TRP A 183      31.429   8.280 -15.361  1.00  2.07           C  
ATOM   3043  NE1 TRP A 183      32.087   8.215 -17.489  1.00  2.07           N  
ATOM   3044  CE2 TRP A 183      32.407   7.809 -16.214  1.00  2.07           C  
ATOM   3045  CE3 TRP A 183      31.530   8.008 -14.025  1.00  2.07           C  
ATOM   3046  CZ2 TRP A 183      33.482   7.068 -15.754  1.00  2.07           C  
ATOM   3047  CZ3 TRP A 183      32.614   7.303 -13.551  1.00  2.07           C  
ATOM   3048  CH2 TRP A 183      33.569   6.844 -14.407  1.00  2.07           C  
ATOM   3049  H   TRP A 183      27.852   9.005 -17.740  1.00  2.07           H  
ATOM   3050  HA  TRP A 183      28.265   7.927 -15.046  1.00  2.07           H  
ATOM   3051 1HB  TRP A 183      29.001  10.550 -16.387  1.00  2.07           H  
ATOM   3052 2HB  TRP A 183      29.400  10.163 -14.719  1.00  2.07           H  
ATOM   3053  HD1 TRP A 183      30.448   9.403 -18.310  1.00  2.07           H  
ATOM   3054  HE1 TRP A 183      32.626   8.018 -18.320  1.00  2.07           H  
ATOM   3055  HE3 TRP A 183      30.765   8.344 -13.370  1.00  2.07           H  
ATOM   3056  HZ2 TRP A 183      34.248   6.680 -16.415  1.00  2.07           H  
ATOM   3057  HZ3 TRP A 183      32.670   7.106 -12.482  1.00  2.07           H  
ATOM   3058  HH2 TRP A 183      34.410   6.285 -14.025  1.00  2.07           H  
ATOM   3059  N   GLU A 184      26.610   9.206 -13.656  1.00  1.98           N  
ATOM   3060  CA  GLU A 184      25.497   9.768 -12.890  1.00  1.98           C  
ATOM   3061  C   GLU A 184      25.945  10.263 -11.524  1.00  1.98           C  
ATOM   3062  O   GLU A 184      26.947   9.783 -10.987  1.00  1.98           O  
ATOM   3063  CB  GLU A 184      24.384   8.717 -12.677  1.00  1.98           C  
ATOM   3064  CG  GLU A 184      23.758   8.128 -13.966  1.00  1.98           C  
ATOM   3065  CD  GLU A 184      22.529   7.271 -13.693  1.00  1.98           C  
ATOM   3066  OE1 GLU A 184      22.141   7.173 -12.557  1.00  1.98           O  
ATOM   3067  OE2 GLU A 184      21.965   6.752 -14.625  1.00  1.98           O  
ATOM   3068  H   GLU A 184      27.248   8.551 -13.210  1.00  1.98           H  
ATOM   3069  HA  GLU A 184      25.085  10.616 -13.436  1.00  1.98           H  
ATOM   3070 1HB  GLU A 184      24.781   7.889 -12.094  1.00  1.98           H  
ATOM   3071 2HB  GLU A 184      23.573   9.167 -12.097  1.00  1.98           H  
ATOM   3072 1HG  GLU A 184      23.495   8.921 -14.646  1.00  1.98           H  
ATOM   3073 2HG  GLU A 184      24.507   7.509 -14.464  1.00  1.98           H  
ATOM   3074  N   ILE A 185      25.206  11.211 -10.946  1.00  1.94           N  
ATOM   3075  CA  ILE A 185      25.532  11.580  -9.571  1.00  1.94           C  
ATOM   3076  C   ILE A 185      24.511  10.850  -8.737  1.00  1.94           C  
ATOM   3077  O   ILE A 185      23.327  10.917  -9.033  1.00  1.94           O  
ATOM   3078  CB  ILE A 185      25.477  13.080  -9.258  1.00  1.94           C  
ATOM   3079  CG1 ILE A 185      26.312  13.894 -10.214  1.00  1.94           C  
ATOM   3080  CG2 ILE A 185      26.119  13.200  -7.873  1.00  1.94           C  
ATOM   3081  CD1 ILE A 185      27.716  13.545 -10.192  1.00  1.94           C  
ATOM   3082  H   ILE A 185      24.379  11.591 -11.421  1.00  1.94           H  
ATOM   3083  HA  ILE A 185      26.520  11.216  -9.304  1.00  1.94           H  
ATOM   3084  HB  ILE A 185      24.456  13.461  -9.267  1.00  1.94           H  
ATOM   3085 1HG1 ILE A 185      25.937  13.747 -11.227  1.00  1.94           H  
ATOM   3086 2HG1 ILE A 185      26.227  14.939  -9.963  1.00  1.94           H  
ATOM   3087 1HG2 ILE A 185      26.178  14.197  -7.546  1.00  1.94           H  
ATOM   3088 2HG2 ILE A 185      25.549  12.634  -7.161  1.00  1.94           H  
ATOM   3089 3HG2 ILE A 185      27.131  12.798  -7.920  1.00  1.94           H  
ATOM   3090 1HD1 ILE A 185      28.245  14.168 -10.906  1.00  1.94           H  
ATOM   3091 2HD1 ILE A 185      28.123  13.700  -9.194  1.00  1.94           H  
ATOM   3092 3HD1 ILE A 185      27.804  12.510 -10.461  1.00  1.94           H  
ATOM   3093  N   VAL A 186      24.953  10.106  -7.743  1.00  1.98           N  
ATOM   3094  CA  VAL A 186      24.007   9.302  -7.001  1.00  1.98           C  
ATOM   3095  C   VAL A 186      23.533   9.907  -5.680  1.00  1.98           C  
ATOM   3096  O   VAL A 186      22.336   9.885  -5.391  1.00  1.98           O  
ATOM   3097  CB  VAL A 186      24.626   7.924  -6.796  1.00  1.98           C  
ATOM   3098  CG1 VAL A 186      23.731   7.065  -5.967  1.00  1.98           C  
ATOM   3099  CG2 VAL A 186      24.852   7.316  -8.166  1.00  1.98           C  
ATOM   3100  H   VAL A 186      25.953  10.063  -7.524  1.00  1.98           H  
ATOM   3101  HA  VAL A 186      23.128   9.162  -7.629  1.00  1.98           H  
ATOM   3102  HB  VAL A 186      25.581   8.021  -6.268  1.00  1.98           H  
ATOM   3103 1HG1 VAL A 186      24.187   6.083  -5.832  1.00  1.98           H  
ATOM   3104 2HG1 VAL A 186      23.597   7.547  -5.006  1.00  1.98           H  
ATOM   3105 3HG1 VAL A 186      22.768   6.955  -6.468  1.00  1.98           H  
ATOM   3106 1HG2 VAL A 186      25.281   6.346  -8.070  1.00  1.98           H  
ATOM   3107 2HG2 VAL A 186      23.894   7.237  -8.674  1.00  1.98           H  
ATOM   3108 3HG2 VAL A 186      25.524   7.954  -8.746  1.00  1.98           H  
ATOM   3109  N   ASP A 187      24.460  10.384  -4.855  1.00  2.09           N  
ATOM   3110  CA  ASP A 187      24.118  10.923  -3.542  1.00  2.09           C  
ATOM   3111  C   ASP A 187      24.235  12.439  -3.459  1.00  2.09           C  
ATOM   3112  O   ASP A 187      24.228  12.995  -2.363  1.00  2.09           O  
ATOM   3113  CB  ASP A 187      25.014  10.312  -2.462  1.00  2.09           C  
ATOM   3114  CG  ASP A 187      24.777   8.814  -2.251  1.00  2.09           C  
ATOM   3115  OD1 ASP A 187      23.628   8.406  -2.189  1.00  2.09           O  
ATOM   3116  OD2 ASP A 187      25.725   8.079  -2.166  1.00  2.09           O  
ATOM   3117  H   ASP A 187      25.429  10.414  -5.147  1.00  2.09           H  
ATOM   3118  HA  ASP A 187      23.084  10.660  -3.326  1.00  2.09           H  
ATOM   3119 1HB  ASP A 187      26.059  10.462  -2.742  1.00  2.09           H  
ATOM   3120 2HB  ASP A 187      24.850  10.834  -1.520  1.00  2.09           H  
ATOM   3121  N   GLY A 188      24.386  13.107  -4.596  1.00  2.28           N  
ATOM   3122  CA  GLY A 188      24.568  14.561  -4.569  1.00  2.28           C  
ATOM   3123  C   GLY A 188      23.243  15.224  -4.347  1.00  2.28           C  
ATOM   3124  O   GLY A 188      22.201  14.588  -4.523  1.00  2.28           O  
ATOM   3125  H   GLY A 188      24.366  12.604  -5.472  1.00  2.28           H  
ATOM   3126 1HA  GLY A 188      25.247  14.837  -3.756  1.00  2.28           H  
ATOM   3127 2HA  GLY A 188      25.029  14.898  -5.483  1.00  2.28           H  
ATOM   3128  N   ILE A 189      23.262  16.482  -3.919  1.00  2.53           N  
ATOM   3129  CA  ILE A 189      21.992  17.112  -3.610  1.00  2.53           C  
ATOM   3130  C   ILE A 189      21.824  18.516  -4.157  1.00  2.53           C  
ATOM   3131  O   ILE A 189      22.778  19.293  -4.211  1.00  2.53           O  
ATOM   3132  CB  ILE A 189      21.879  17.189  -2.094  1.00  2.53           C  
ATOM   3133  CG1 ILE A 189      22.975  18.072  -1.592  1.00  2.53           C  
ATOM   3134  CG2 ILE A 189      22.043  15.771  -1.455  1.00  2.53           C  
ATOM   3135  CD1 ILE A 189      22.911  18.391  -0.129  1.00  2.53           C  
ATOM   3136  H   ILE A 189      24.149  16.986  -3.802  1.00  2.53           H  
ATOM   3137  HA  ILE A 189      21.187  16.495  -4.007  1.00  2.53           H  
ATOM   3138  HB  ILE A 189      20.929  17.639  -1.838  1.00  2.53           H  
ATOM   3139 1HG1 ILE A 189      23.937  17.591  -1.800  1.00  2.53           H  
ATOM   3140 2HG1 ILE A 189      22.920  18.997  -2.150  1.00  2.53           H  
ATOM   3141 1HG2 ILE A 189      21.989  15.837  -0.377  1.00  2.53           H  
ATOM   3142 2HG2 ILE A 189      21.252  15.115  -1.816  1.00  2.53           H  
ATOM   3143 3HG2 ILE A 189      23.007  15.348  -1.704  1.00  2.53           H  
ATOM   3144 1HD1 ILE A 189      23.737  19.034   0.146  1.00  2.53           H  
ATOM   3145 2HD1 ILE A 189      21.973  18.889   0.093  1.00  2.53           H  
ATOM   3146 3HD1 ILE A 189      22.979  17.463   0.432  1.00  2.53           H  
ATOM   3147  N   PHE A 190      20.584  18.899  -4.425  1.00  2.81           N  
ATOM   3148  CA  PHE A 190      20.326  20.266  -4.838  1.00  2.81           C  
ATOM   3149  C   PHE A 190      19.926  21.163  -3.697  1.00  2.81           C  
ATOM   3150  O   PHE A 190      19.169  20.772  -2.800  1.00  2.81           O  
ATOM   3151  CB  PHE A 190      19.314  20.331  -5.963  1.00  2.81           C  
ATOM   3152  CG  PHE A 190      19.919  19.906  -7.221  1.00  2.81           C  
ATOM   3153  CD1 PHE A 190      19.767  18.656  -7.738  1.00  2.81           C  
ATOM   3154  CD2 PHE A 190      20.705  20.789  -7.876  1.00  2.81           C  
ATOM   3155  CE1 PHE A 190      20.411  18.320  -8.910  1.00  2.81           C  
ATOM   3156  CE2 PHE A 190      21.333  20.461  -9.029  1.00  2.81           C  
ATOM   3157  CZ  PHE A 190      21.197  19.228  -9.550  1.00  2.81           C  
ATOM   3158  H   PHE A 190      19.827  18.232  -4.355  1.00  2.81           H  
ATOM   3159  HA  PHE A 190      21.251  20.671  -5.242  1.00  2.81           H  
ATOM   3160 1HB  PHE A 190      18.459  19.689  -5.748  1.00  2.81           H  
ATOM   3161 2HB  PHE A 190      18.950  21.356  -6.079  1.00  2.81           H  
ATOM   3162  HD1 PHE A 190      19.140  17.933  -7.219  1.00  2.81           H  
ATOM   3163  HD2 PHE A 190      20.833  21.776  -7.452  1.00  2.81           H  
ATOM   3164  HE1 PHE A 190      20.300  17.336  -9.332  1.00  2.81           H  
ATOM   3165  HE2 PHE A 190      21.950  21.190  -9.513  1.00  2.81           H  
ATOM   3166  HZ  PHE A 190      21.710  18.957 -10.471  1.00  2.81           H  
ATOM   3167  N   ASN A 191      20.387  22.396  -3.798  1.00  3.13           N  
ATOM   3168  CA  ASN A 191      20.165  23.426  -2.812  1.00  3.13           C  
ATOM   3169  C   ASN A 191      19.881  24.741  -3.478  1.00  3.13           C  
ATOM   3170  O   ASN A 191      20.457  25.048  -4.527  1.00  3.13           O  
ATOM   3171  CB  ASN A 191      21.418  23.629  -2.021  1.00  3.13           C  
ATOM   3172  CG  ASN A 191      22.415  24.198  -2.942  1.00  3.13           C  
ATOM   3173  OD1 ASN A 191      22.928  23.499  -3.841  1.00  3.13           O  
ATOM   3174  ND2 ASN A 191      22.714  25.458  -2.808  1.00  3.13           N  
ATOM   3175  H   ASN A 191      20.963  22.613  -4.590  1.00  3.13           H  
ATOM   3176  HA  ASN A 191      19.341  23.159  -2.186  1.00  3.13           H  
ATOM   3177 1HB  ASN A 191      21.257  24.327  -1.199  1.00  3.13           H  
ATOM   3178 2HB  ASN A 191      21.784  22.686  -1.616  1.00  3.13           H  
ATOM   3179 1HD2 ASN A 191      23.382  25.834  -3.445  1.00  3.13           H  
ATOM   3180 2HD2 ASN A 191      22.292  26.017  -2.082  1.00  3.13           H  
ATOM   3181  N   GLU A 192      19.050  25.553  -2.847  1.00  3.47           N  
ATOM   3182  CA  GLU A 192      18.787  26.879  -3.368  1.00  3.47           C  
ATOM   3183  C   GLU A 192      20.077  27.696  -3.346  1.00  3.47           C  
ATOM   3184  O   GLU A 192      20.795  27.725  -2.342  1.00  3.47           O  
ATOM   3185  CB  GLU A 192      17.670  27.566  -2.581  1.00  3.47           C  
ATOM   3186  CG  GLU A 192      17.192  28.892  -3.186  1.00  3.47           C  
ATOM   3187  CD  GLU A 192      16.032  29.500  -2.441  1.00  3.47           C  
ATOM   3188  OE1 GLU A 192      15.660  28.970  -1.419  1.00  3.47           O  
ATOM   3189  OE2 GLU A 192      15.508  30.479  -2.902  1.00  3.47           O  
ATOM   3190  H   GLU A 192      18.593  25.248  -1.998  1.00  3.47           H  
ATOM   3191  HA  GLU A 192      18.457  26.781  -4.402  1.00  3.47           H  
ATOM   3192 1HB  GLU A 192      16.809  26.897  -2.511  1.00  3.47           H  
ATOM   3193 2HB  GLU A 192      18.011  27.767  -1.564  1.00  3.47           H  
ATOM   3194 1HG  GLU A 192      18.002  29.597  -3.179  1.00  3.47           H  
ATOM   3195 2HG  GLU A 192      16.909  28.720  -4.227  1.00  3.47           H  
ATOM   3196  N   ILE A 193      20.333  28.399  -4.431  1.00  3.78           N  
ATOM   3197  CA  ILE A 193      21.522  29.244  -4.584  1.00  3.78           C  
ATOM   3198  C   ILE A 193      21.653  30.375  -3.562  1.00  3.78           C  
ATOM   3199  O   ILE A 193      22.747  30.900  -3.356  1.00  3.78           O  
ATOM   3200  CB  ILE A 193      21.561  29.810  -6.001  1.00  3.78           C  
ATOM   3201  CG1 ILE A 193      22.908  30.385  -6.328  1.00  3.78           C  
ATOM   3202  CG2 ILE A 193      20.503  30.845  -6.151  1.00  3.78           C  
ATOM   3203  CD1 ILE A 193      23.078  30.604  -7.810  1.00  3.78           C  
ATOM   3204  H   ILE A 193      19.680  28.294  -5.209  1.00  3.78           H  
ATOM   3205  HA  ILE A 193      22.389  28.606  -4.463  1.00  3.78           H  
ATOM   3206  HB  ILE A 193      21.388  29.011  -6.698  1.00  3.78           H  
ATOM   3207 1HG1 ILE A 193      23.015  31.344  -5.821  1.00  3.78           H  
ATOM   3208 2HG1 ILE A 193      23.681  29.731  -5.973  1.00  3.78           H  
ATOM   3209 1HG2 ILE A 193      20.520  31.233  -7.160  1.00  3.78           H  
ATOM   3210 2HG2 ILE A 193      19.536  30.399  -5.936  1.00  3.78           H  
ATOM   3211 3HG2 ILE A 193      20.685  31.665  -5.460  1.00  3.78           H  
ATOM   3212 1HD1 ILE A 193      24.062  31.030  -8.005  1.00  3.78           H  
ATOM   3213 2HD1 ILE A 193      22.986  29.643  -8.332  1.00  3.78           H  
ATOM   3214 3HD1 ILE A 193      22.309  31.284  -8.169  1.00  3.78           H  
ATOM   3215  N   ASP A 194      20.540  30.777  -2.955  1.00  4.04           N  
ATOM   3216  CA  ASP A 194      20.526  31.851  -1.976  1.00  4.04           C  
ATOM   3217  C   ASP A 194      20.713  31.342  -0.542  1.00  4.04           C  
ATOM   3218  O   ASP A 194      20.624  32.121   0.409  1.00  4.04           O  
ATOM   3219  CB  ASP A 194      19.210  32.634  -2.052  1.00  4.04           C  
ATOM   3220  CG  ASP A 194      19.014  33.395  -3.383  1.00  4.04           C  
ATOM   3221  OD1 ASP A 194      19.974  33.688  -4.050  1.00  4.04           O  
ATOM   3222  OD2 ASP A 194      17.886  33.689  -3.724  1.00  4.04           O  
ATOM   3223  H   ASP A 194      19.679  30.298  -3.172  1.00  4.04           H  
ATOM   3224  HA  ASP A 194      21.348  32.531  -2.200  1.00  4.04           H  
ATOM   3225 1HB  ASP A 194      18.372  31.941  -1.923  1.00  4.04           H  
ATOM   3226 2HB  ASP A 194      19.169  33.349  -1.232  1.00  4.04           H  
ATOM   3227  N   ASP A 195      20.937  30.038  -0.377  1.00  4.18           N  
ATOM   3228  CA  ASP A 195      21.114  29.458   0.949  1.00  4.18           C  
ATOM   3229  C   ASP A 195      22.523  29.716   1.460  1.00  4.18           C  
ATOM   3230  O   ASP A 195      23.366  30.305   0.786  1.00  4.18           O  
ATOM   3231  CB  ASP A 195      20.819  27.937   0.941  1.00  4.18           C  
ATOM   3232  CG  ASP A 195      20.351  27.299   2.348  1.00  4.18           C  
ATOM   3233  OD1 ASP A 195      20.688  27.822   3.413  1.00  4.18           O  
ATOM   3234  OD2 ASP A 195      19.642  26.318   2.311  1.00  4.18           O  
ATOM   3235  H   ASP A 195      20.993  29.413  -1.182  1.00  4.18           H  
ATOM   3236  HA  ASP A 195      20.414  29.938   1.632  1.00  4.18           H  
ATOM   3237 1HB  ASP A 195      20.051  27.726   0.194  1.00  4.18           H  
ATOM   3238 2HB  ASP A 195      21.725  27.413   0.618  1.00  4.18           H  
ATOM   3239  N   THR A 196      22.733  29.301   2.684  1.00  4.15           N  
ATOM   3240  CA  THR A 196      23.976  29.383   3.400  1.00  4.15           C  
ATOM   3241  C   THR A 196      24.919  28.285   2.938  1.00  4.15           C  
ATOM   3242  O   THR A 196      24.520  27.401   2.192  1.00  4.15           O  
ATOM   3243  CB  THR A 196      23.665  29.250   4.893  1.00  4.15           C  
ATOM   3244  OG1 THR A 196      23.042  27.969   5.128  1.00  4.15           O  
ATOM   3245  CG2 THR A 196      22.708  30.345   5.314  1.00  4.15           C  
ATOM   3246  H   THR A 196      21.955  28.859   3.161  1.00  4.15           H  
ATOM   3247  HA  THR A 196      24.435  30.351   3.201  1.00  4.15           H  
ATOM   3248  HB  THR A 196      24.583  29.316   5.472  1.00  4.15           H  
ATOM   3249  HG1 THR A 196      22.238  27.887   4.535  1.00  4.15           H  
ATOM   3250 1HG2 THR A 196      22.475  30.240   6.374  1.00  4.15           H  
ATOM   3251 2HG2 THR A 196      23.163  31.317   5.135  1.00  4.15           H  
ATOM   3252 3HG2 THR A 196      21.787  30.259   4.729  1.00  4.15           H  
ATOM   3253  N   ASN A 197      26.177  28.362   3.356  1.00  3.95           N  
ATOM   3254  CA  ASN A 197      27.192  27.357   3.027  1.00  3.95           C  
ATOM   3255  C   ASN A 197      27.462  27.156   1.527  1.00  3.95           C  
ATOM   3256  O   ASN A 197      27.931  26.096   1.108  1.00  3.95           O  
ATOM   3257  CB  ASN A 197      26.828  26.029   3.672  1.00  3.95           C  
ATOM   3258  CG  ASN A 197      26.857  26.091   5.174  1.00  3.95           C  
ATOM   3259  OD1 ASN A 197      27.871  26.485   5.764  1.00  3.95           O  
ATOM   3260  ND2 ASN A 197      25.771  25.724   5.805  1.00  3.95           N  
ATOM   3261  H   ASN A 197      26.436  29.133   3.954  1.00  3.95           H  
ATOM   3262  HA  ASN A 197      28.133  27.688   3.470  1.00  3.95           H  
ATOM   3263 1HB  ASN A 197      25.846  25.703   3.360  1.00  3.95           H  
ATOM   3264 2HB  ASN A 197      27.532  25.266   3.343  1.00  3.95           H  
ATOM   3265 1HD2 ASN A 197      25.739  25.753   6.805  1.00  3.95           H  
ATOM   3266 2HD2 ASN A 197      24.965  25.425   5.292  1.00  3.95           H  
ATOM   3267  N   ILE A 198      27.351  28.220   0.744  1.00  3.63           N  
ATOM   3268  CA  ILE A 198      27.649  28.127  -0.681  1.00  3.63           C  
ATOM   3269  C   ILE A 198      29.125  27.794  -0.865  1.00  3.63           C  
ATOM   3270  O   ILE A 198      29.508  27.123  -1.822  1.00  3.63           O  
ATOM   3271  CB  ILE A 198      27.277  29.384  -1.460  1.00  3.63           C  
ATOM   3272  CG1 ILE A 198      25.749  29.612  -1.356  1.00  3.63           C  
ATOM   3273  CG2 ILE A 198      27.713  29.216  -2.916  1.00  3.63           C  
ATOM   3274  CD1 ILE A 198      24.878  28.458  -1.853  1.00  3.63           C  
ATOM   3275  H   ILE A 198      26.988  29.082   1.126  1.00  3.63           H  
ATOM   3276  HA  ILE A 198      27.066  27.305  -1.099  1.00  3.63           H  
ATOM   3277  HB  ILE A 198      27.775  30.251  -1.025  1.00  3.63           H  
ATOM   3278 1HG1 ILE A 198      25.508  29.788  -0.312  1.00  3.63           H  
ATOM   3279 2HG1 ILE A 198      25.483  30.504  -1.929  1.00  3.63           H  
ATOM   3280 1HG2 ILE A 198      27.451  30.110  -3.480  1.00  3.63           H  
ATOM   3281 2HG2 ILE A 198      28.790  29.064  -2.953  1.00  3.63           H  
ATOM   3282 3HG2 ILE A 198      27.209  28.350  -3.351  1.00  3.63           H  
ATOM   3283 1HD1 ILE A 198      23.821  28.724  -1.724  1.00  3.63           H  
ATOM   3284 2HD1 ILE A 198      25.075  28.270  -2.907  1.00  3.63           H  
ATOM   3285 3HD1 ILE A 198      25.097  27.566  -1.276  1.00  3.63           H  
ATOM   3286  N   GLU A 199      29.955  28.272   0.058  1.00  3.23           N  
ATOM   3287  CA  GLU A 199      31.384  28.014   0.013  1.00  3.23           C  
ATOM   3288  C   GLU A 199      31.646  26.494   0.099  1.00  3.23           C  
ATOM   3289  O   GLU A 199      32.643  26.003  -0.440  1.00  3.23           O  
ATOM   3290  CB  GLU A 199      32.084  28.752   1.161  1.00  3.23           C  
ATOM   3291  CG  GLU A 199      32.051  30.303   1.054  1.00  3.23           C  
ATOM   3292  CD  GLU A 199      32.789  30.885  -0.148  1.00  3.23           C  
ATOM   3293  OE1 GLU A 199      33.937  30.572  -0.337  1.00  3.23           O  
ATOM   3294  OE2 GLU A 199      32.180  31.647  -0.886  1.00  3.23           O  
ATOM   3295  H   GLU A 199      29.575  28.823   0.810  1.00  3.23           H  
ATOM   3296  HA  GLU A 199      31.775  28.380  -0.930  1.00  3.23           H  
ATOM   3297 1HB  GLU A 199      31.617  28.473   2.106  1.00  3.23           H  
ATOM   3298 2HB  GLU A 199      33.128  28.442   1.208  1.00  3.23           H  
ATOM   3299 1HG  GLU A 199      31.010  30.622   1.003  1.00  3.23           H  
ATOM   3300 2HG  GLU A 199      32.481  30.722   1.964  1.00  3.23           H  
ATOM   3301  N   LYS A 200      30.761  25.735   0.778  1.00  2.84           N  
ATOM   3302  CA  LYS A 200      30.897  24.283   0.836  1.00  2.84           C  
ATOM   3303  C   LYS A 200      30.841  23.759  -0.578  1.00  2.84           C  
ATOM   3304  O   LYS A 200      31.673  22.955  -0.995  1.00  2.84           O  
ATOM   3305  CB  LYS A 200      29.770  23.637   1.648  1.00  2.84           C  
ATOM   3306  CG  LYS A 200      29.808  22.128   1.701  1.00  2.84           C  
ATOM   3307  CD  LYS A 200      28.646  21.564   2.520  1.00  2.84           C  
ATOM   3308  CE  LYS A 200      28.573  20.052   2.361  1.00  2.84           C  
ATOM   3309  NZ  LYS A 200      27.456  19.445   3.130  1.00  2.84           N  
ATOM   3310  H   LYS A 200      29.933  26.152   1.190  1.00  2.84           H  
ATOM   3311  HA  LYS A 200      31.866  24.024   1.266  1.00  2.84           H  
ATOM   3312 1HB  LYS A 200      29.770  24.030   2.664  1.00  2.84           H  
ATOM   3313 2HB  LYS A 200      28.816  23.884   1.200  1.00  2.84           H  
ATOM   3314 1HG  LYS A 200      29.735  21.739   0.686  1.00  2.84           H  
ATOM   3315 2HG  LYS A 200      30.750  21.798   2.132  1.00  2.84           H  
ATOM   3316 1HD  LYS A 200      28.775  21.814   3.574  1.00  2.84           H  
ATOM   3317 2HD  LYS A 200      27.710  22.003   2.167  1.00  2.84           H  
ATOM   3318 1HE  LYS A 200      28.423  19.837   1.304  1.00  2.84           H  
ATOM   3319 2HE  LYS A 200      29.510  19.600   2.680  1.00  2.84           H  
ATOM   3320 1HZ  LYS A 200      27.441  18.430   2.933  1.00  2.84           H  
ATOM   3321 2HZ  LYS A 200      27.574  19.605   4.114  1.00  2.84           H  
ATOM   3322 3HZ  LYS A 200      26.585  19.838   2.828  1.00  2.84           H  
ATOM   3323  N   ARG A 201      29.851  24.249  -1.324  1.00  2.49           N  
ATOM   3324  CA  ARG A 201      29.664  23.840  -2.711  1.00  2.49           C  
ATOM   3325  C   ARG A 201      30.884  24.130  -3.543  1.00  2.49           C  
ATOM   3326  O   ARG A 201      31.344  23.297  -4.334  1.00  2.49           O  
ATOM   3327  CB  ARG A 201      28.553  24.613  -3.361  1.00  2.49           C  
ATOM   3328  CG  ARG A 201      28.118  24.106  -4.704  1.00  2.49           C  
ATOM   3329  CD  ARG A 201      28.815  24.821  -5.819  1.00  2.49           C  
ATOM   3330  NE  ARG A 201      28.262  24.444  -7.096  1.00  2.49           N  
ATOM   3331  CZ  ARG A 201      28.717  24.790  -8.299  1.00  2.49           C  
ATOM   3332  NH1 ARG A 201      29.793  25.534  -8.457  1.00  2.49           N  
ATOM   3333  NH2 ARG A 201      28.028  24.359  -9.318  1.00  2.49           N  
ATOM   3334  H   ARG A 201      29.215  24.921  -0.882  1.00  2.49           H  
ATOM   3335  HA  ARG A 201      29.449  22.771  -2.737  1.00  2.49           H  
ATOM   3336 1HB  ARG A 201      27.735  24.719  -2.700  1.00  2.49           H  
ATOM   3337 2HB  ARG A 201      28.902  25.615  -3.566  1.00  2.49           H  
ATOM   3338 1HG  ARG A 201      28.352  23.043  -4.784  1.00  2.49           H  
ATOM   3339 2HG  ARG A 201      27.062  24.234  -4.810  1.00  2.49           H  
ATOM   3340 1HD  ARG A 201      28.705  25.898  -5.695  1.00  2.49           H  
ATOM   3341 2HD  ARG A 201      29.872  24.558  -5.814  1.00  2.49           H  
ATOM   3342  HE  ARG A 201      27.402  23.880  -7.095  1.00  2.49           H  
ATOM   3343 1HH1 ARG A 201      30.300  25.861  -7.650  1.00  2.49           H  
ATOM   3344 2HH1 ARG A 201      30.102  25.785  -9.386  1.00  2.49           H  
ATOM   3345 1HH2 ARG A 201      27.194  23.795  -9.094  1.00  2.49           H  
ATOM   3346 2HH2 ARG A 201      28.298  24.578 -10.264  1.00  2.49           H  
ATOM   3347  N   LYS A 202      31.423  25.331  -3.357  1.00  2.21           N  
ATOM   3348  CA  LYS A 202      32.565  25.743  -4.143  1.00  2.21           C  
ATOM   3349  C   LYS A 202      33.738  24.823  -3.870  1.00  2.21           C  
ATOM   3350  O   LYS A 202      34.456  24.436  -4.796  1.00  2.21           O  
ATOM   3351  CB  LYS A 202      32.961  27.164  -3.795  1.00  2.21           C  
ATOM   3352  CG  LYS A 202      31.985  28.220  -4.216  1.00  2.21           C  
ATOM   3353  CD  LYS A 202      32.536  29.566  -3.822  1.00  2.21           C  
ATOM   3354  CE  LYS A 202      31.652  30.728  -4.201  1.00  2.21           C  
ATOM   3355  NZ  LYS A 202      32.289  31.991  -3.779  1.00  2.21           N  
ATOM   3356  H   LYS A 202      30.992  25.970  -2.683  1.00  2.21           H  
ATOM   3357  HA  LYS A 202      32.312  25.679  -5.200  1.00  2.21           H  
ATOM   3358 1HB  LYS A 202      33.097  27.248  -2.718  1.00  2.21           H  
ATOM   3359 2HB  LYS A 202      33.916  27.398  -4.262  1.00  2.21           H  
ATOM   3360 1HG  LYS A 202      31.807  28.170  -5.282  1.00  2.21           H  
ATOM   3361 2HG  LYS A 202      31.043  28.060  -3.697  1.00  2.21           H  
ATOM   3362 1HD  LYS A 202      32.697  29.593  -2.750  1.00  2.21           H  
ATOM   3363 2HD  LYS A 202      33.493  29.714  -4.305  1.00  2.21           H  
ATOM   3364 1HE  LYS A 202      31.502  30.753  -5.276  1.00  2.21           H  
ATOM   3365 2HE  LYS A 202      30.688  30.635  -3.707  1.00  2.21           H  
ATOM   3366 1HZ  LYS A 202      31.719  32.772  -4.023  1.00  2.21           H  
ATOM   3367 2HZ  LYS A 202      32.416  31.953  -2.748  1.00  2.21           H  
ATOM   3368 3HZ  LYS A 202      33.213  32.061  -4.265  1.00  2.21           H  
ATOM   3369  N   ASP A 203      33.905  24.434  -2.602  1.00  1.99           N  
ATOM   3370  CA  ASP A 203      34.993  23.558  -2.213  1.00  1.99           C  
ATOM   3371  C   ASP A 203      34.756  22.138  -2.726  1.00  1.99           C  
ATOM   3372  O   ASP A 203      35.691  21.480  -3.180  1.00  1.99           O  
ATOM   3373  CB  ASP A 203      35.186  23.562  -0.695  1.00  1.99           C  
ATOM   3374  CG  ASP A 203      36.516  22.919  -0.296  1.00  1.99           C  
ATOM   3375  OD1 ASP A 203      37.546  23.450  -0.695  1.00  1.99           O  
ATOM   3376  OD2 ASP A 203      36.514  21.924   0.387  1.00  1.99           O  
ATOM   3377  H   ASP A 203      33.283  24.797  -1.877  1.00  1.99           H  
ATOM   3378  HA  ASP A 203      35.908  23.936  -2.662  1.00  1.99           H  
ATOM   3379 1HB  ASP A 203      35.149  24.588  -0.324  1.00  1.99           H  
ATOM   3380 2HB  ASP A 203      34.362  23.016  -0.225  1.00  1.99           H  
ATOM   3381  N   ASN A 204      33.507  21.658  -2.668  1.00  1.82           N  
ATOM   3382  CA  ASN A 204      33.185  20.314  -3.147  1.00  1.82           C  
ATOM   3383  C   ASN A 204      33.575  20.199  -4.613  1.00  1.82           C  
ATOM   3384  O   ASN A 204      34.269  19.264  -5.028  1.00  1.82           O  
ATOM   3385  CB  ASN A 204      31.695  20.022  -3.021  1.00  1.82           C  
ATOM   3386  CG  ASN A 204      31.221  19.865  -1.602  1.00  1.82           C  
ATOM   3387  OD1 ASN A 204      30.020  20.060  -1.317  1.00  1.82           O  
ATOM   3388  ND2 ASN A 204      32.111  19.491  -0.717  1.00  1.82           N  
ATOM   3389  H   ASN A 204      32.773  22.233  -2.262  1.00  1.82           H  
ATOM   3390  HA  ASN A 204      33.763  19.582  -2.582  1.00  1.82           H  
ATOM   3391 1HB  ASN A 204      31.132  20.829  -3.485  1.00  1.82           H  
ATOM   3392 2HB  ASN A 204      31.467  19.107  -3.571  1.00  1.82           H  
ATOM   3393 1HD2 ASN A 204      31.852  19.356   0.239  1.00  1.82           H  
ATOM   3394 2HD2 ASN A 204      33.060  19.338  -0.998  1.00  1.82           H  
ATOM   3395  N   LEU A 205      33.142  21.185  -5.397  1.00  1.70           N  
ATOM   3396  CA  LEU A 205      33.437  21.171  -6.810  1.00  1.70           C  
ATOM   3397  C   LEU A 205      34.923  21.371  -7.056  1.00  1.70           C  
ATOM   3398  O   LEU A 205      35.496  20.693  -7.909  1.00  1.70           O  
ATOM   3399  CB  LEU A 205      32.616  22.198  -7.568  1.00  1.70           C  
ATOM   3400  CG  LEU A 205      32.862  22.135  -9.043  1.00  1.70           C  
ATOM   3401  CD1 LEU A 205      32.540  20.716  -9.514  1.00  1.70           C  
ATOM   3402  CD2 LEU A 205      32.009  23.153  -9.761  1.00  1.70           C  
ATOM   3403  H   LEU A 205      32.585  21.943  -5.000  1.00  1.70           H  
ATOM   3404  HA  LEU A 205      33.164  20.190  -7.195  1.00  1.70           H  
ATOM   3405 1HB  LEU A 205      31.557  22.022  -7.378  1.00  1.70           H  
ATOM   3406 2HB  LEU A 205      32.877  23.197  -7.206  1.00  1.70           H  
ATOM   3407  HG  LEU A 205      33.899  22.335  -9.234  1.00  1.70           H  
ATOM   3408 1HD1 LEU A 205      32.730  20.635 -10.569  1.00  1.70           H  
ATOM   3409 2HD1 LEU A 205      33.168  20.006  -8.984  1.00  1.70           H  
ATOM   3410 3HD1 LEU A 205      31.497  20.493  -9.308  1.00  1.70           H  
ATOM   3411 1HD2 LEU A 205      32.197  23.098 -10.832  1.00  1.70           H  
ATOM   3412 2HD2 LEU A 205      30.959  22.946  -9.565  1.00  1.70           H  
ATOM   3413 3HD2 LEU A 205      32.259  24.142  -9.400  1.00  1.70           H  
ATOM   3414  N   ARG A 206      35.561  22.285  -6.315  1.00  1.61           N  
ATOM   3415  CA  ARG A 206      36.993  22.492  -6.457  1.00  1.61           C  
ATOM   3416  C   ARG A 206      37.740  21.194  -6.260  1.00  1.61           C  
ATOM   3417  O   ARG A 206      38.566  20.835  -7.084  1.00  1.61           O  
ATOM   3418  CB  ARG A 206      37.528  23.450  -5.418  1.00  1.61           C  
ATOM   3419  CG  ARG A 206      39.008  23.640  -5.500  1.00  1.61           C  
ATOM   3420  CD  ARG A 206      39.552  24.334  -4.321  1.00  1.61           C  
ATOM   3421  NE  ARG A 206      39.379  23.552  -3.082  1.00  1.61           N  
ATOM   3422  CZ  ARG A 206      40.130  22.495  -2.701  1.00  1.61           C  
ATOM   3423  NH1 ARG A 206      41.119  22.015  -3.452  1.00  1.61           N  
ATOM   3424  NH2 ARG A 206      39.849  21.942  -1.539  1.00  1.61           N  
ATOM   3425  H   ARG A 206      35.055  22.855  -5.639  1.00  1.61           H  
ATOM   3426  HA  ARG A 206      37.199  22.878  -7.455  1.00  1.61           H  
ATOM   3427 1HB  ARG A 206      37.048  24.420  -5.524  1.00  1.61           H  
ATOM   3428 2HB  ARG A 206      37.304  23.077  -4.425  1.00  1.61           H  
ATOM   3429 1HG  ARG A 206      39.479  22.658  -5.549  1.00  1.61           H  
ATOM   3430 2HG  ARG A 206      39.272  24.203  -6.390  1.00  1.61           H  
ATOM   3431 1HD  ARG A 206      40.619  24.502  -4.472  1.00  1.61           H  
ATOM   3432 2HD  ARG A 206      39.044  25.288  -4.196  1.00  1.61           H  
ATOM   3433  HE  ARG A 206      38.631  23.823  -2.415  1.00  1.61           H  
ATOM   3434 1HH1 ARG A 206      41.341  22.417  -4.381  1.00  1.61           H  
ATOM   3435 2HH1 ARG A 206      41.651  21.226  -3.129  1.00  1.61           H  
ATOM   3436 1HH2 ARG A 206      39.065  22.345  -0.986  1.00  1.61           H  
ATOM   3437 2HH2 ARG A 206      40.367  21.154  -1.202  1.00  1.61           H  
ATOM   3438  N   PHE A 207      37.411  20.472  -5.186  1.00  1.57           N  
ATOM   3439  CA  PHE A 207      38.034  19.203  -4.837  1.00  1.57           C  
ATOM   3440  C   PHE A 207      37.959  18.260  -6.026  1.00  1.57           C  
ATOM   3441  O   PHE A 207      38.981  17.746  -6.494  1.00  1.57           O  
ATOM   3442  CB  PHE A 207      37.274  18.634  -3.623  1.00  1.57           C  
ATOM   3443  CG  PHE A 207      37.630  17.285  -3.108  1.00  1.57           C  
ATOM   3444  CD1 PHE A 207      38.684  17.109  -2.234  1.00  1.57           C  
ATOM   3445  CD2 PHE A 207      36.865  16.180  -3.472  1.00  1.57           C  
ATOM   3446  CE1 PHE A 207      38.974  15.854  -1.732  1.00  1.57           C  
ATOM   3447  CE2 PHE A 207      37.154  14.924  -2.978  1.00  1.57           C  
ATOM   3448  CZ  PHE A 207      38.210  14.762  -2.104  1.00  1.57           C  
ATOM   3449  H   PHE A 207      36.700  20.835  -4.554  1.00  1.57           H  
ATOM   3450  HA  PHE A 207      39.078  19.376  -4.579  1.00  1.57           H  
ATOM   3451 1HB  PHE A 207      37.380  19.340  -2.799  1.00  1.57           H  
ATOM   3452 2HB  PHE A 207      36.229  18.612  -3.854  1.00  1.57           H  
ATOM   3453  HD1 PHE A 207      39.281  17.970  -1.940  1.00  1.57           H  
ATOM   3454  HD2 PHE A 207      36.026  16.322  -4.157  1.00  1.57           H  
ATOM   3455  HE1 PHE A 207      39.808  15.724  -1.045  1.00  1.57           H  
ATOM   3456  HE2 PHE A 207      36.555  14.064  -3.268  1.00  1.57           H  
ATOM   3457  HZ  PHE A 207      38.444  13.776  -1.710  1.00  1.57           H  
ATOM   3458  N   PHE A 208      36.756  18.096  -6.563  1.00  1.56           N  
ATOM   3459  CA  PHE A 208      36.533  17.246  -7.715  1.00  1.56           C  
ATOM   3460  C   PHE A 208      37.369  17.667  -8.922  1.00  1.56           C  
ATOM   3461  O   PHE A 208      38.110  16.857  -9.491  1.00  1.56           O  
ATOM   3462  CB  PHE A 208      35.054  17.299  -8.069  1.00  1.56           C  
ATOM   3463  CG  PHE A 208      34.650  16.580  -9.284  1.00  1.56           C  
ATOM   3464  CD1 PHE A 208      34.542  15.207  -9.291  1.00  1.56           C  
ATOM   3465  CD2 PHE A 208      34.319  17.290 -10.428  1.00  1.56           C  
ATOM   3466  CE1 PHE A 208      34.120  14.556 -10.405  1.00  1.56           C  
ATOM   3467  CE2 PHE A 208      33.890  16.640 -11.546  1.00  1.56           C  
ATOM   3468  CZ  PHE A 208      33.789  15.264 -11.531  1.00  1.56           C  
ATOM   3469  H   PHE A 208      35.953  18.569  -6.137  1.00  1.56           H  
ATOM   3470  HA  PHE A 208      36.804  16.226  -7.445  1.00  1.56           H  
ATOM   3471 1HB  PHE A 208      34.470  16.932  -7.236  1.00  1.56           H  
ATOM   3472 2HB  PHE A 208      34.769  18.331  -8.197  1.00  1.56           H  
ATOM   3473  HD1 PHE A 208      34.794  14.648  -8.397  1.00  1.56           H  
ATOM   3474  HD2 PHE A 208      34.395  18.376 -10.422  1.00  1.56           H  
ATOM   3475  HE1 PHE A 208      34.034  13.481 -10.395  1.00  1.56           H  
ATOM   3476  HE2 PHE A 208      33.627  17.206 -12.436  1.00  1.56           H  
ATOM   3477  HZ  PHE A 208      33.446  14.740 -12.402  1.00  1.56           H  
ATOM   3478  N   LEU A 209      37.273  18.938  -9.299  1.00  1.60           N  
ATOM   3479  CA  LEU A 209      37.972  19.415 -10.476  1.00  1.60           C  
ATOM   3480  C   LEU A 209      39.486  19.314 -10.283  1.00  1.60           C  
ATOM   3481  O   LEU A 209      40.205  18.941 -11.210  1.00  1.60           O  
ATOM   3482  CB  LEU A 209      37.564  20.855 -10.749  1.00  1.60           C  
ATOM   3483  CG  LEU A 209      36.075  21.099 -11.181  1.00  1.60           C  
ATOM   3484  CD1 LEU A 209      35.808  22.579 -11.226  1.00  1.60           C  
ATOM   3485  CD2 LEU A 209      35.807  20.516 -12.521  1.00  1.60           C  
ATOM   3486  H   LEU A 209      36.683  19.578  -8.768  1.00  1.60           H  
ATOM   3487  HA  LEU A 209      37.686  18.797 -11.322  1.00  1.60           H  
ATOM   3488 1HB  LEU A 209      37.718  21.403  -9.826  1.00  1.60           H  
ATOM   3489 2HB  LEU A 209      38.219  21.267 -11.518  1.00  1.60           H  
ATOM   3490  HG  LEU A 209      35.416  20.644 -10.450  1.00  1.60           H  
ATOM   3491 1HD1 LEU A 209      34.775  22.758 -11.513  1.00  1.60           H  
ATOM   3492 2HD1 LEU A 209      35.990  23.012 -10.246  1.00  1.60           H  
ATOM   3493 3HD1 LEU A 209      36.469  23.028 -11.953  1.00  1.60           H  
ATOM   3494 1HD2 LEU A 209      34.770  20.701 -12.796  1.00  1.60           H  
ATOM   3495 2HD2 LEU A 209      36.463  20.999 -13.239  1.00  1.60           H  
ATOM   3496 3HD2 LEU A 209      35.992  19.446 -12.496  1.00  1.60           H  
ATOM   3497  N   ASP A 210      39.972  19.610  -9.070  1.00  1.71           N  
ATOM   3498  CA  ASP A 210      41.394  19.525  -8.771  1.00  1.71           C  
ATOM   3499  C   ASP A 210      41.903  18.101  -8.889  1.00  1.71           C  
ATOM   3500  O   ASP A 210      42.998  17.889  -9.406  1.00  1.71           O  
ATOM   3501  CB  ASP A 210      41.748  20.142  -7.405  1.00  1.71           C  
ATOM   3502  CG  ASP A 210      41.757  21.729  -7.431  1.00  1.71           C  
ATOM   3503  OD1 ASP A 210      41.724  22.267  -8.513  1.00  1.71           O  
ATOM   3504  OD2 ASP A 210      41.824  22.377  -6.382  1.00  1.71           O  
ATOM   3505  H   ASP A 210      39.340  19.907  -8.339  1.00  1.71           H  
ATOM   3506  HA  ASP A 210      41.920  20.116  -9.508  1.00  1.71           H  
ATOM   3507 1HB  ASP A 210      41.014  19.805  -6.665  1.00  1.71           H  
ATOM   3508 2HB  ASP A 210      42.725  19.781  -7.083  1.00  1.71           H  
ATOM   3509  N   HIS A 211      41.112  17.108  -8.483  1.00  1.89           N  
ATOM   3510  CA  HIS A 211      41.603  15.746  -8.630  1.00  1.89           C  
ATOM   3511  C   HIS A 211      41.631  15.376 -10.111  1.00  1.89           C  
ATOM   3512  O   HIS A 211      42.548  14.688 -10.585  1.00  1.89           O  
ATOM   3513  CB  HIS A 211      40.788  14.751  -7.813  1.00  1.89           C  
ATOM   3514  CG  HIS A 211      41.037  14.873  -6.336  1.00  1.89           C  
ATOM   3515  ND1 HIS A 211      42.295  14.714  -5.776  1.00  1.89           N  
ATOM   3516  CD2 HIS A 211      40.209  15.124  -5.310  1.00  1.89           C  
ATOM   3517  CE1 HIS A 211      42.219  14.873  -4.479  1.00  1.89           C  
ATOM   3518  NE2 HIS A 211      40.976  15.118  -4.163  1.00  1.89           N  
ATOM   3519  H   HIS A 211      40.210  17.296  -8.039  1.00  1.89           H  
ATOM   3520  HA  HIS A 211      42.623  15.689  -8.261  1.00  1.89           H  
ATOM   3521 1HB  HIS A 211      39.720  14.902  -8.005  1.00  1.89           H  
ATOM   3522 2HB  HIS A 211      41.042  13.741  -8.120  1.00  1.89           H  
ATOM   3523  HD1 HIS A 211      43.170  14.545  -6.260  1.00  1.89           H  
ATOM   3524  HD2 HIS A 211      39.139  15.312  -5.261  1.00  1.89           H  
ATOM   3525  HE1 HIS A 211      43.112  14.787  -3.863  1.00  1.89           H  
ATOM   3526  N   LEU A 212      40.658  15.870 -10.876  1.00  2.18           N  
ATOM   3527  CA  LEU A 212      40.685  15.589 -12.300  1.00  2.18           C  
ATOM   3528  C   LEU A 212      41.950  16.230 -12.911  1.00  2.18           C  
ATOM   3529  O   LEU A 212      42.614  15.615 -13.754  1.00  2.18           O  
ATOM   3530  CB  LEU A 212      39.416  16.114 -12.983  1.00  2.18           C  
ATOM   3531  CG  LEU A 212      38.106  15.411 -12.649  1.00  2.18           C  
ATOM   3532  CD1 LEU A 212      36.990  16.184 -13.267  1.00  2.18           C  
ATOM   3533  CD2 LEU A 212      38.113  13.990 -13.178  1.00  2.18           C  
ATOM   3534  H   LEU A 212      39.895  16.410 -10.459  1.00  2.18           H  
ATOM   3535  HA  LEU A 212      40.735  14.511 -12.441  1.00  2.18           H  
ATOM   3536 1HB  LEU A 212      39.291  17.156 -12.716  1.00  2.18           H  
ATOM   3537 2HB  LEU A 212      39.554  16.048 -14.048  1.00  2.18           H  
ATOM   3538  HG  LEU A 212      37.961  15.395 -11.566  1.00  2.18           H  
ATOM   3539 1HD1 LEU A 212      36.071  15.703 -13.028  1.00  2.18           H  
ATOM   3540 2HD1 LEU A 212      36.986  17.190 -12.874  1.00  2.18           H  
ATOM   3541 3HD1 LEU A 212      37.118  16.211 -14.343  1.00  2.18           H  
ATOM   3542 1HD2 LEU A 212      37.170  13.527 -12.930  1.00  2.18           H  
ATOM   3543 2HD2 LEU A 212      38.239  14.001 -14.255  1.00  2.18           H  
ATOM   3544 3HD2 LEU A 212      38.929  13.430 -12.717  1.00  2.18           H  
ATOM   3545  N   LEU A 213      42.315  17.439 -12.434  1.00  2.57           N  
ATOM   3546  CA  LEU A 213      43.532  18.144 -12.869  1.00  2.57           C  
ATOM   3547  C   LEU A 213      44.819  17.403 -12.460  1.00  2.57           C  
ATOM   3548  O   LEU A 213      45.812  17.419 -13.185  1.00  2.57           O  
ATOM   3549  CB  LEU A 213      43.561  19.578 -12.303  1.00  2.57           C  
ATOM   3550  CG  LEU A 213      42.533  20.574 -12.901  1.00  2.57           C  
ATOM   3551  CD1 LEU A 213      42.481  21.879 -12.110  1.00  2.57           C  
ATOM   3552  CD2 LEU A 213      42.959  20.865 -14.275  1.00  2.57           C  
ATOM   3553  H   LEU A 213      41.705  17.902 -11.760  1.00  2.57           H  
ATOM   3554  HA  LEU A 213      43.509  18.208 -13.954  1.00  2.57           H  
ATOM   3555 1HB  LEU A 213      43.395  19.531 -11.242  1.00  2.57           H  
ATOM   3556 2HB  LEU A 213      44.553  19.990 -12.471  1.00  2.57           H  
ATOM   3557  HG  LEU A 213      41.544  20.137 -12.900  1.00  2.57           H  
ATOM   3558 1HD1 LEU A 213      41.762  22.552 -12.581  1.00  2.57           H  
ATOM   3559 2HD1 LEU A 213      42.170  21.689 -11.087  1.00  2.57           H  
ATOM   3560 3HD1 LEU A 213      43.464  22.343 -12.109  1.00  2.57           H  
ATOM   3561 1HD2 LEU A 213      42.284  21.559 -14.719  1.00  2.57           H  
ATOM   3562 2HD2 LEU A 213      43.957  21.302 -14.272  1.00  2.57           H  
ATOM   3563 3HD2 LEU A 213      42.968  19.944 -14.832  1.00  2.57           H  
ATOM   3564  N   GLN A 214      44.816  16.766 -11.288  1.00  3.06           N  
ATOM   3565  CA  GLN A 214      45.975  15.997 -10.826  1.00  3.06           C  
ATOM   3566  C   GLN A 214      46.255  14.778 -11.709  1.00  3.06           C  
ATOM   3567  O   GLN A 214      47.413  14.400 -11.909  1.00  3.06           O  
ATOM   3568  CB  GLN A 214      45.779  15.514  -9.387  1.00  3.06           C  
ATOM   3569  CG  GLN A 214      45.826  16.594  -8.327  1.00  3.06           C  
ATOM   3570  CD  GLN A 214      45.425  16.058  -6.964  1.00  3.06           C  
ATOM   3571  OE1 GLN A 214      44.795  14.986  -6.873  1.00  3.06           O  
ATOM   3572  NE2 GLN A 214      45.783  16.786  -5.908  1.00  3.06           N  
ATOM   3573  H   GLN A 214      43.992  16.833 -10.696  1.00  3.06           H  
ATOM   3574  HA  GLN A 214      46.849  16.645 -10.862  1.00  3.06           H  
ATOM   3575 1HB  GLN A 214      44.816  15.017  -9.310  1.00  3.06           H  
ATOM   3576 2HB  GLN A 214      46.543  14.778  -9.150  1.00  3.06           H  
ATOM   3577 1HG  GLN A 214      46.847  16.964  -8.257  1.00  3.06           H  
ATOM   3578 2HG  GLN A 214      45.168  17.400  -8.594  1.00  3.06           H  
ATOM   3579 1HE2 GLN A 214      45.557  16.484  -4.982  1.00  3.06           H  
ATOM   3580 2HE2 GLN A 214      46.288  17.640  -6.042  1.00  3.06           H  
ATOM   3581  N   SER A 215      45.194  14.147 -12.218  1.00  3.62           N  
ATOM   3582  CA  SER A 215      45.348  12.945 -13.034  1.00  3.62           C  
ATOM   3583  C   SER A 215      45.989  13.266 -14.391  1.00  3.62           C  
ATOM   3584  O   SER A 215      46.058  14.422 -14.808  1.00  3.62           O  
ATOM   3585  CB  SER A 215      44.007  12.243 -13.206  1.00  3.62           C  
ATOM   3586  OG  SER A 215      43.112  12.967 -14.019  1.00  3.62           O  
ATOM   3587  H   SER A 215      44.258  14.493 -11.986  1.00  3.62           H  
ATOM   3588  HA  SER A 215      46.013  12.262 -12.505  1.00  3.62           H  
ATOM   3589 1HB  SER A 215      44.167  11.255 -13.632  1.00  3.62           H  
ATOM   3590 2HB  SER A 215      43.560  12.105 -12.221  1.00  3.62           H  
ATOM   3591  HG  SER A 215      43.126  13.913 -13.724  1.00  3.62           H  
ATOM   3592  N   SER A 216      46.463  12.239 -15.101  1.00  4.20           N  
ATOM   3593  CA  SER A 216      47.177  12.448 -16.371  1.00  4.20           C  
ATOM   3594  C   SER A 216      46.300  12.759 -17.589  1.00  4.20           C  
ATOM   3595  O   SER A 216      46.220  11.968 -18.534  1.00  4.20           O  
ATOM   3596  CB  SER A 216      48.014  11.226 -16.669  1.00  4.20           C  
ATOM   3597  OG  SER A 216      48.995  11.041 -15.687  1.00  4.20           O  
ATOM   3598  H   SER A 216      46.360  11.303 -14.742  1.00  4.20           H  
ATOM   3599  HA  SER A 216      47.851  13.295 -16.230  1.00  4.20           H  
ATOM   3600 1HB  SER A 216      47.369  10.354 -16.709  1.00  4.20           H  
ATOM   3601 2HB  SER A 216      48.483  11.334 -17.645  1.00  4.20           H  
ATOM   3602  HG  SER A 216      49.561  11.818 -15.729  1.00  4.20           H  
ATOM   3603  N   ALA A 217      45.661  13.925 -17.540  1.00  4.70           N  
ATOM   3604  CA  ALA A 217      44.736  14.423 -18.563  1.00  4.70           C  
ATOM   3605  C   ALA A 217      45.416  15.360 -19.569  1.00  4.70           C  
ATOM   3606  O   ALA A 217      46.525  15.856 -19.327  1.00  4.70           O  
ATOM   3607  CB  ALA A 217      43.562  15.114 -17.897  1.00  4.70           C  
ATOM   3608  H   ALA A 217      45.810  14.469 -16.690  1.00  4.70           H  
ATOM   3609  HA  ALA A 217      44.362  13.568 -19.120  1.00  4.70           H  
ATOM   3610 1HB  ALA A 217      42.882  15.414 -18.641  1.00  4.70           H  
ATOM   3611 2HB  ALA A 217      43.087  14.413 -17.232  1.00  4.70           H  
ATOM   3612 3HB  ALA A 217      43.881  15.961 -17.342  1.00  4.70           H  
ATOM   3613  N   SER A 218      44.748  15.589 -20.712  1.00  5.04           N  
ATOM   3614  CA  SER A 218      45.249  16.499 -21.749  1.00  5.04           C  
ATOM   3615  C   SER A 218      45.210  17.957 -21.338  1.00  5.04           C  
ATOM   3616  O   SER A 218      44.369  18.362 -20.536  1.00  5.04           O  
ATOM   3617  CB  SER A 218      44.418  16.363 -23.017  1.00  5.04           C  
ATOM   3618  OG  SER A 218      43.079  16.815 -22.826  1.00  5.04           O  
ATOM   3619  H   SER A 218      43.862  15.127 -20.857  1.00  5.04           H  
ATOM   3620  HA  SER A 218      46.285  16.232 -21.967  1.00  5.04           H  
ATOM   3621 1HB  SER A 218      44.884  16.946 -23.817  1.00  5.04           H  
ATOM   3622 2HB  SER A 218      44.410  15.322 -23.340  1.00  5.04           H  
ATOM   3623  HG  SER A 218      42.682  16.826 -23.712  1.00  5.04           H  
ATOM   3624  N   LYS A 219      46.036  18.778 -21.992  1.00  5.19           N  
ATOM   3625  CA  LYS A 219      46.064  20.213 -21.719  1.00  5.19           C  
ATOM   3626  C   LYS A 219      44.729  20.863 -21.998  1.00  5.19           C  
ATOM   3627  O   LYS A 219      44.289  21.749 -21.267  1.00  5.19           O  
ATOM   3628  CB  LYS A 219      47.149  20.892 -22.543  1.00  5.19           C  
ATOM   3629  CG  LYS A 219      48.567  20.561 -22.101  1.00  5.19           C  
ATOM   3630  CD  LYS A 219      49.595  21.267 -22.975  1.00  5.19           C  
ATOM   3631  CE  LYS A 219      51.019  20.942 -22.542  1.00  5.19           C  
ATOM   3632  NZ  LYS A 219      52.027  21.607 -23.413  1.00  5.19           N  
ATOM   3633  H   LYS A 219      46.683  18.393 -22.666  1.00  5.19           H  
ATOM   3634  HA  LYS A 219      46.292  20.370 -20.672  1.00  5.19           H  
ATOM   3635 1HB  LYS A 219      47.039  20.609 -23.596  1.00  5.19           H  
ATOM   3636 2HB  LYS A 219      47.024  21.970 -22.484  1.00  5.19           H  
ATOM   3637 1HG  LYS A 219      48.704  20.877 -21.066  1.00  5.19           H  
ATOM   3638 2HG  LYS A 219      48.723  19.485 -22.158  1.00  5.19           H  
ATOM   3639 1HD  LYS A 219      49.459  20.961 -24.014  1.00  5.19           H  
ATOM   3640 2HD  LYS A 219      49.444  22.346 -22.910  1.00  5.19           H  
ATOM   3641 1HE  LYS A 219      51.165  21.275 -21.515  1.00  5.19           H  
ATOM   3642 2HE  LYS A 219      51.170  19.863 -22.588  1.00  5.19           H  
ATOM   3643 1HZ  LYS A 219      52.956  21.370 -23.095  1.00  5.19           H  
ATOM   3644 2HZ  LYS A 219      51.907  21.295 -24.367  1.00  5.19           H  
ATOM   3645 3HZ  LYS A 219      51.901  22.609 -23.367  1.00  5.19           H  
ATOM   3646  N   GLU A 220      44.040  20.391 -23.018  1.00  5.15           N  
ATOM   3647  CA  GLU A 220      42.782  21.007 -23.359  1.00  5.15           C  
ATOM   3648  C   GLU A 220      41.766  20.780 -22.250  1.00  5.15           C  
ATOM   3649  O   GLU A 220      41.096  21.726 -21.820  1.00  5.15           O  
ATOM   3650  CB  GLU A 220      42.298  20.443 -24.691  1.00  5.15           C  
ATOM   3651  CG  GLU A 220      43.212  20.809 -25.866  1.00  5.15           C  
ATOM   3652  CD  GLU A 220      44.458  19.927 -25.985  1.00  5.15           C  
ATOM   3653  OE1 GLU A 220      44.365  18.738 -25.754  1.00  5.15           O  
ATOM   3654  OE2 GLU A 220      45.499  20.455 -26.298  1.00  5.15           O  
ATOM   3655  H   GLU A 220      44.410  19.635 -23.570  1.00  5.15           H  
ATOM   3656  HA  GLU A 220      42.934  22.080 -23.468  1.00  5.15           H  
ATOM   3657 1HB  GLU A 220      42.230  19.356 -24.630  1.00  5.15           H  
ATOM   3658 2HB  GLU A 220      41.307  20.820 -24.918  1.00  5.15           H  
ATOM   3659 1HG  GLU A 220      42.642  20.719 -26.776  1.00  5.15           H  
ATOM   3660 2HG  GLU A 220      43.516  21.849 -25.762  1.00  5.15           H  
ATOM   3661  N   VAL A 221      41.685  19.565 -21.702  1.00  4.93           N  
ATOM   3662  CA  VAL A 221      40.703  19.438 -20.640  1.00  4.93           C  
ATOM   3663  C   VAL A 221      41.214  20.081 -19.354  1.00  4.93           C  
ATOM   3664  O   VAL A 221      40.413  20.543 -18.545  1.00  4.93           O  
ATOM   3665  CB  VAL A 221      40.240  18.001 -20.408  1.00  4.93           C  
ATOM   3666  CG1 VAL A 221      39.635  17.461 -21.681  1.00  4.93           C  
ATOM   3667  CG2 VAL A 221      41.350  17.159 -19.911  1.00  4.93           C  
ATOM   3668  H   VAL A 221      42.252  18.767 -22.022  1.00  4.93           H  
ATOM   3669  HA  VAL A 221      39.811  19.985 -20.948  1.00  4.93           H  
ATOM   3670  HB  VAL A 221      39.457  18.020 -19.682  1.00  4.93           H  
ATOM   3671 1HG1 VAL A 221      39.269  16.462 -21.496  1.00  4.93           H  
ATOM   3672 2HG1 VAL A 221      38.808  18.099 -21.997  1.00  4.93           H  
ATOM   3673 3HG1 VAL A 221      40.396  17.439 -22.460  1.00  4.93           H  
ATOM   3674 1HG2 VAL A 221      40.981  16.151 -19.745  1.00  4.93           H  
ATOM   3675 2HG2 VAL A 221      42.139  17.140 -20.634  1.00  4.93           H  
ATOM   3676 3HG2 VAL A 221      41.734  17.566 -18.978  1.00  4.93           H  
ATOM   3677  N   HIS A 222      42.541  20.180 -19.169  1.00  4.59           N  
ATOM   3678  CA  HIS A 222      43.019  20.839 -17.962  1.00  4.59           C  
ATOM   3679  C   HIS A 222      42.581  22.293 -17.969  1.00  4.59           C  
ATOM   3680  O   HIS A 222      42.085  22.800 -16.967  1.00  4.59           O  
ATOM   3681  CB  HIS A 222      44.555  20.820 -17.832  1.00  4.59           C  
ATOM   3682  CG  HIS A 222      45.171  19.505 -17.482  1.00  4.59           C  
ATOM   3683  ND1 HIS A 222      44.859  18.833 -16.345  1.00  4.59           N  
ATOM   3684  CD2 HIS A 222      46.111  18.765 -18.101  1.00  4.59           C  
ATOM   3685  CE1 HIS A 222      45.563  17.718 -16.291  1.00  4.59           C  
ATOM   3686  NE2 HIS A 222      46.320  17.662 -17.352  1.00  4.59           N  
ATOM   3687  H   HIS A 222      43.198  19.770 -19.832  1.00  4.59           H  
ATOM   3688  HA  HIS A 222      42.591  20.359 -17.092  1.00  4.59           H  
ATOM   3689 1HB  HIS A 222      44.990  21.154 -18.771  1.00  4.59           H  
ATOM   3690 2HB  HIS A 222      44.851  21.542 -17.070  1.00  4.59           H  
ATOM   3691  HD2 HIS A 222      46.612  18.978 -19.024  1.00  4.59           H  
ATOM   3692  HE1 HIS A 222      45.517  16.956 -15.516  1.00  4.59           H  
ATOM   3693  HE2 HIS A 222      46.967  16.919 -17.622  1.00  4.59           H  
ATOM   3694  N   TYR A 223      42.682  22.957 -19.118  1.00  4.18           N  
ATOM   3695  CA  TYR A 223      42.289  24.359 -19.176  1.00  4.18           C  
ATOM   3696  C   TYR A 223      40.800  24.512 -18.887  1.00  4.18           C  
ATOM   3697  O   TYR A 223      40.371  25.446 -18.199  1.00  4.18           O  
ATOM   3698  CB  TYR A 223      42.623  24.956 -20.541  1.00  4.18           C  
ATOM   3699  CG  TYR A 223      44.107  25.156 -20.771  1.00  4.18           C  
ATOM   3700  CD1 TYR A 223      44.717  24.633 -21.903  1.00  4.18           C  
ATOM   3701  CD2 TYR A 223      44.863  25.845 -19.834  1.00  4.18           C  
ATOM   3702  CE1 TYR A 223      46.073  24.804 -22.105  1.00  4.18           C  
ATOM   3703  CE2 TYR A 223      46.219  26.016 -20.035  1.00  4.18           C  
ATOM   3704  CZ  TYR A 223      46.824  25.501 -21.165  1.00  4.18           C  
ATOM   3705  OH  TYR A 223      48.177  25.678 -21.360  1.00  4.18           O  
ATOM   3706  H   TYR A 223      43.085  22.500 -19.939  1.00  4.18           H  
ATOM   3707  HA  TYR A 223      42.838  24.904 -18.406  1.00  4.18           H  
ATOM   3708 1HB  TYR A 223      42.247  24.288 -21.323  1.00  4.18           H  
ATOM   3709 2HB  TYR A 223      42.121  25.914 -20.657  1.00  4.18           H  
ATOM   3710  HD1 TYR A 223      44.123  24.085 -22.635  1.00  4.18           H  
ATOM   3711  HD2 TYR A 223      44.388  26.249 -18.935  1.00  4.18           H  
ATOM   3712  HE1 TYR A 223      46.546  24.393 -22.995  1.00  4.18           H  
ATOM   3713  HE2 TYR A 223      46.812  26.558 -19.297  1.00  4.18           H  
ATOM   3714  HH  TYR A 223      48.539  26.196 -20.637  1.00  4.18           H  
ATOM   3715  N   TRP A 224      40.010  23.577 -19.397  1.00  3.75           N  
ATOM   3716  CA  TRP A 224      38.571  23.594 -19.210  1.00  3.75           C  
ATOM   3717  C   TRP A 224      38.276  23.514 -17.708  1.00  3.75           C  
ATOM   3718  O   TRP A 224      37.551  24.338 -17.143  1.00  3.75           O  
ATOM   3719  CB  TRP A 224      37.974  22.411 -19.948  1.00  3.75           C  
ATOM   3720  CG  TRP A 224      36.533  22.474 -20.198  1.00  3.75           C  
ATOM   3721  CD1 TRP A 224      35.693  23.491 -19.900  1.00  3.75           C  
ATOM   3722  CD2 TRP A 224      35.753  21.500 -20.917  1.00  3.75           C  
ATOM   3723  NE1 TRP A 224      34.448  23.226 -20.384  1.00  3.75           N  
ATOM   3724  CE2 TRP A 224      34.470  22.009 -21.019  1.00  3.75           C  
ATOM   3725  CE3 TRP A 224      36.048  20.254 -21.492  1.00  3.75           C  
ATOM   3726  CZ2 TRP A 224      33.464  21.326 -21.672  1.00  3.75           C  
ATOM   3727  CZ3 TRP A 224      35.045  19.570 -22.146  1.00  3.75           C  
ATOM   3728  CH2 TRP A 224      33.780  20.098 -22.231  1.00  3.75           C  
ATOM   3729  H   TRP A 224      40.421  22.836 -19.973  1.00  3.75           H  
ATOM   3730  HA  TRP A 224      38.169  24.528 -19.609  1.00  3.75           H  
ATOM   3731 1HB  TRP A 224      38.502  22.271 -20.878  1.00  3.75           H  
ATOM   3732 2HB  TRP A 224      38.152  21.510 -19.361  1.00  3.75           H  
ATOM   3733  HD1 TRP A 224      35.979  24.396 -19.368  1.00  3.75           H  
ATOM   3734  HE1 TRP A 224      33.644  23.831 -20.302  1.00  3.75           H  
ATOM   3735  HE3 TRP A 224      37.051  19.836 -21.426  1.00  3.75           H  
ATOM   3736  HZ2 TRP A 224      32.452  21.724 -21.751  1.00  3.75           H  
ATOM   3737  HZ3 TRP A 224      35.281  18.600 -22.593  1.00  3.75           H  
ATOM   3738  HH2 TRP A 224      33.007  19.539 -22.753  1.00  3.75           H  
ATOM   3739  N   LEU A 225      38.874  22.512 -17.060  1.00  3.36           N  
ATOM   3740  CA  LEU A 225      38.679  22.271 -15.641  1.00  3.36           C  
ATOM   3741  C   LEU A 225      39.157  23.450 -14.794  1.00  3.36           C  
ATOM   3742  O   LEU A 225      38.487  23.834 -13.835  1.00  3.36           O  
ATOM   3743  CB  LEU A 225      39.451  21.022 -15.248  1.00  3.36           C  
ATOM   3744  CG  LEU A 225      38.964  19.670 -15.788  1.00  3.36           C  
ATOM   3745  CD1 LEU A 225      40.022  18.624 -15.446  1.00  3.36           C  
ATOM   3746  CD2 LEU A 225      37.658  19.317 -15.181  1.00  3.36           C  
ATOM   3747  H   LEU A 225      39.483  21.880 -17.581  1.00  3.36           H  
ATOM   3748  HA  LEU A 225      37.623  22.113 -15.456  1.00  3.36           H  
ATOM   3749 1HB  LEU A 225      40.428  21.136 -15.660  1.00  3.36           H  
ATOM   3750 2HB  LEU A 225      39.525  20.964 -14.160  1.00  3.36           H  
ATOM   3751  HG  LEU A 225      38.848  19.718 -16.866  1.00  3.36           H  
ATOM   3752 1HD1 LEU A 225      39.722  17.662 -15.807  1.00  3.36           H  
ATOM   3753 2HD1 LEU A 225      40.966  18.905 -15.911  1.00  3.36           H  
ATOM   3754 3HD1 LEU A 225      40.150  18.587 -14.370  1.00  3.36           H  
ATOM   3755 1HD2 LEU A 225      37.325  18.360 -15.562  1.00  3.36           H  
ATOM   3756 2HD2 LEU A 225      37.789  19.257 -14.107  1.00  3.36           H  
ATOM   3757 3HD2 LEU A 225      36.923  20.082 -15.433  1.00  3.36           H  
ATOM   3758  N   GLU A 226      40.295  24.058 -15.163  1.00  3.04           N  
ATOM   3759  CA  GLU A 226      40.779  25.203 -14.399  1.00  3.04           C  
ATOM   3760  C   GLU A 226      39.797  26.363 -14.494  1.00  3.04           C  
ATOM   3761  O   GLU A 226      39.538  27.036 -13.489  1.00  3.04           O  
ATOM   3762  CB  GLU A 226      42.161  25.670 -14.896  1.00  3.04           C  
ATOM   3763  CG  GLU A 226      43.340  24.741 -14.554  1.00  3.04           C  
ATOM   3764  CD  GLU A 226      44.660  25.212 -15.141  1.00  3.04           C  
ATOM   3765  OE1 GLU A 226      44.653  26.158 -15.895  1.00  3.04           O  
ATOM   3766  OE2 GLU A 226      45.676  24.633 -14.825  1.00  3.04           O  
ATOM   3767  H   GLU A 226      40.831  23.707 -15.951  1.00  3.04           H  
ATOM   3768  HA  GLU A 226      40.870  24.912 -13.357  1.00  3.04           H  
ATOM   3769 1HB  GLU A 226      42.131  25.773 -15.982  1.00  3.04           H  
ATOM   3770 2HB  GLU A 226      42.378  26.654 -14.481  1.00  3.04           H  
ATOM   3771 1HG  GLU A 226      43.437  24.677 -13.473  1.00  3.04           H  
ATOM   3772 2HG  GLU A 226      43.124  23.755 -14.924  1.00  3.04           H  
ATOM   3773  N   ALA A 227      39.214  26.584 -15.683  1.00  2.80           N  
ATOM   3774  CA  ALA A 227      38.250  27.666 -15.861  1.00  2.80           C  
ATOM   3775  C   ALA A 227      37.057  27.454 -14.946  1.00  2.80           C  
ATOM   3776  O   ALA A 227      36.552  28.395 -14.329  1.00  2.80           O  
ATOM   3777  CB  ALA A 227      37.785  27.735 -17.314  1.00  2.80           C  
ATOM   3778  H   ALA A 227      39.475  26.011 -16.489  1.00  2.80           H  
ATOM   3779  HA  ALA A 227      38.732  28.604 -15.586  1.00  2.80           H  
ATOM   3780 1HB  ALA A 227      37.079  28.554 -17.432  1.00  2.80           H  
ATOM   3781 2HB  ALA A 227      38.646  27.895 -17.962  1.00  2.80           H  
ATOM   3782 3HB  ALA A 227      37.301  26.799 -17.586  1.00  2.80           H  
ATOM   3783  N   LEU A 228      36.638  26.198 -14.823  1.00  2.67           N  
ATOM   3784  CA  LEU A 228      35.518  25.844 -13.971  1.00  2.67           C  
ATOM   3785  C   LEU A 228      35.846  26.075 -12.499  1.00  2.67           C  
ATOM   3786  O   LEU A 228      34.995  26.552 -11.740  1.00  2.67           O  
ATOM   3787  CB  LEU A 228      35.141  24.399 -14.256  1.00  2.67           C  
ATOM   3788  CG  LEU A 228      34.556  24.188 -15.629  1.00  2.67           C  
ATOM   3789  CD1 LEU A 228      34.483  22.779 -15.908  1.00  2.67           C  
ATOM   3790  CD2 LEU A 228      33.173  24.778 -15.688  1.00  2.67           C  
ATOM   3791  H   LEU A 228      37.096  25.470 -15.378  1.00  2.67           H  
ATOM   3792  HA  LEU A 228      34.676  26.478 -14.237  1.00  2.67           H  
ATOM   3793 1HB  LEU A 228      36.022  23.779 -14.174  1.00  2.67           H  
ATOM   3794 2HB  LEU A 228      34.409  24.074 -13.523  1.00  2.67           H  
ATOM   3795  HG  LEU A 228      35.194  24.659 -16.374  1.00  2.67           H  
ATOM   3796 1HD1 LEU A 228      34.071  22.672 -16.900  1.00  2.67           H  
ATOM   3797 2HD1 LEU A 228      35.467  22.345 -15.878  1.00  2.67           H  
ATOM   3798 3HD1 LEU A 228      33.849  22.289 -15.178  1.00  2.67           H  
ATOM   3799 1HD2 LEU A 228      32.758  24.616 -16.680  1.00  2.67           H  
ATOM   3800 2HD2 LEU A 228      32.542  24.292 -14.943  1.00  2.67           H  
ATOM   3801 3HD2 LEU A 228      33.226  25.849 -15.483  1.00  2.67           H  
ATOM   3802  N   VAL A 229      37.089  25.791 -12.092  1.00  2.65           N  
ATOM   3803  CA  VAL A 229      37.463  26.021 -10.701  1.00  2.65           C  
ATOM   3804  C   VAL A 229      37.437  27.506 -10.386  1.00  2.65           C  
ATOM   3805  O   VAL A 229      36.873  27.920  -9.367  1.00  2.65           O  
ATOM   3806  CB  VAL A 229      38.884  25.510 -10.367  1.00  2.65           C  
ATOM   3807  CG1 VAL A 229      39.248  25.962  -8.963  1.00  2.65           C  
ATOM   3808  CG2 VAL A 229      38.960  24.008 -10.430  1.00  2.65           C  
ATOM   3809  H   VAL A 229      37.754  25.378 -12.748  1.00  2.65           H  
ATOM   3810  HA  VAL A 229      36.745  25.511 -10.059  1.00  2.65           H  
ATOM   3811  HB  VAL A 229      39.597  25.946 -11.070  1.00  2.65           H  
ATOM   3812 1HG1 VAL A 229      40.256  25.617  -8.722  1.00  2.65           H  
ATOM   3813 2HG1 VAL A 229      39.213  27.051  -8.908  1.00  2.65           H  
ATOM   3814 3HG1 VAL A 229      38.539  25.538  -8.257  1.00  2.65           H  
ATOM   3815 1HG2 VAL A 229      39.974  23.672 -10.180  1.00  2.65           H  
ATOM   3816 2HG2 VAL A 229      38.265  23.598  -9.713  1.00  2.65           H  
ATOM   3817 3HG2 VAL A 229      38.711  23.674 -11.421  1.00  2.65           H  
ATOM   3818  N   GLU A 230      38.041  28.319 -11.262  1.00  2.77           N  
ATOM   3819  CA  GLU A 230      38.075  29.753 -11.013  1.00  2.77           C  
ATOM   3820  C   GLU A 230      36.680  30.366 -11.014  1.00  2.77           C  
ATOM   3821  O   GLU A 230      36.365  31.209 -10.164  1.00  2.77           O  
ATOM   3822  CB  GLU A 230      38.957  30.472 -12.043  1.00  2.77           C  
ATOM   3823  CG  GLU A 230      40.463  30.202 -11.895  1.00  2.77           C  
ATOM   3824  CD  GLU A 230      41.324  30.961 -12.904  1.00  2.77           C  
ATOM   3825  OE1 GLU A 230      40.778  31.585 -13.786  1.00  2.77           O  
ATOM   3826  OE2 GLU A 230      42.528  30.923 -12.772  1.00  2.77           O  
ATOM   3827  H   GLU A 230      38.486  27.925 -12.094  1.00  2.77           H  
ATOM   3828  HA  GLU A 230      38.510  29.914 -10.029  1.00  2.77           H  
ATOM   3829 1HB  GLU A 230      38.661  30.153 -13.048  1.00  2.77           H  
ATOM   3830 2HB  GLU A 230      38.793  31.546 -11.979  1.00  2.77           H  
ATOM   3831 1HG  GLU A 230      40.772  30.476 -10.888  1.00  2.77           H  
ATOM   3832 2HG  GLU A 230      40.631  29.130 -12.018  1.00  2.77           H  
ATOM   3833  N   ASN A 231      35.810  29.916 -11.922  1.00  3.04           N  
ATOM   3834  CA  ASN A 231      34.464  30.459 -11.941  1.00  3.04           C  
ATOM   3835  C   ASN A 231      33.709  30.057 -10.683  1.00  3.04           C  
ATOM   3836  O   ASN A 231      33.001  30.874 -10.104  1.00  3.04           O  
ATOM   3837  CB  ASN A 231      33.739  30.042 -13.206  1.00  3.04           C  
ATOM   3838  CG  ASN A 231      34.249  30.813 -14.409  1.00  3.04           C  
ATOM   3839  OD1 ASN A 231      34.834  31.894 -14.257  1.00  3.04           O  
ATOM   3840  ND2 ASN A 231      34.043  30.300 -15.592  1.00  3.04           N  
ATOM   3841  H   ASN A 231      36.093  29.230 -12.624  1.00  3.04           H  
ATOM   3842  HA  ASN A 231      34.530  31.546 -11.938  1.00  3.04           H  
ATOM   3843 1HB  ASN A 231      33.893  28.973 -13.375  1.00  3.04           H  
ATOM   3844 2HB  ASN A 231      32.664  30.212 -13.092  1.00  3.04           H  
ATOM   3845 1HD2 ASN A 231      34.365  30.796 -16.396  1.00  3.04           H  
ATOM   3846 2HD2 ASN A 231      33.566  29.427 -15.687  1.00  3.04           H  
ATOM   3847  N   ALA A 232      33.898  28.815 -10.217  1.00  3.47           N  
ATOM   3848  CA  ALA A 232      33.243  28.383  -8.993  1.00  3.47           C  
ATOM   3849  C   ALA A 232      33.721  29.195  -7.789  1.00  3.47           C  
ATOM   3850  O   ALA A 232      32.927  29.564  -6.932  1.00  3.47           O  
ATOM   3851  CB  ALA A 232      33.507  26.903  -8.751  1.00  3.47           C  
ATOM   3852  H   ALA A 232      34.478  28.151 -10.729  1.00  3.47           H  
ATOM   3853  HA  ALA A 232      32.171  28.549  -9.110  1.00  3.47           H  
ATOM   3854 1HB  ALA A 232      32.995  26.577  -7.847  1.00  3.47           H  
ATOM   3855 2HB  ALA A 232      33.148  26.337  -9.607  1.00  3.47           H  
ATOM   3856 3HB  ALA A 232      34.580  26.742  -8.639  1.00  3.47           H  
ATOM   3857  N   TYR A 233      35.029  29.471  -7.726  1.00  4.09           N  
ATOM   3858  CA  TYR A 233      35.614  30.227  -6.619  1.00  4.09           C  
ATOM   3859  C   TYR A 233      35.065  31.649  -6.497  1.00  4.09           C  
ATOM   3860  O   TYR A 233      34.686  32.101  -5.401  1.00  4.09           O  
ATOM   3861  CB  TYR A 233      37.133  30.287  -6.775  1.00  4.09           C  
ATOM   3862  CG  TYR A 233      37.819  31.128  -5.727  1.00  4.09           C  
ATOM   3863  CD1 TYR A 233      38.041  30.615  -4.458  1.00  4.09           C  
ATOM   3864  CD2 TYR A 233      38.224  32.421  -6.037  1.00  4.09           C  
ATOM   3865  CE1 TYR A 233      38.666  31.393  -3.500  1.00  4.09           C  
ATOM   3866  CE2 TYR A 233      38.849  33.196  -5.082  1.00  4.09           C  
ATOM   3867  CZ  TYR A 233      39.071  32.687  -3.816  1.00  4.09           C  
ATOM   3868  OH  TYR A 233      39.693  33.461  -2.862  1.00  4.09           O  
ATOM   3869  H   TYR A 233      35.644  29.125  -8.461  1.00  4.09           H  
ATOM   3870  HA  TYR A 233      35.386  29.699  -5.698  1.00  4.09           H  
ATOM   3871 1HB  TYR A 233      37.544  29.277  -6.736  1.00  4.09           H  
ATOM   3872 2HB  TYR A 233      37.378  30.696  -7.754  1.00  4.09           H  
ATOM   3873  HD1 TYR A 233      37.720  29.602  -4.215  1.00  4.09           H  
ATOM   3874  HD2 TYR A 233      38.047  32.822  -7.036  1.00  4.09           H  
ATOM   3875  HE1 TYR A 233      38.841  30.991  -2.502  1.00  4.09           H  
ATOM   3876  HE2 TYR A 233      39.166  34.210  -5.325  1.00  4.09           H  
ATOM   3877  HH  TYR A 233      39.769  32.961  -2.046  1.00  4.09           H  
ATOM   3878  N   ASN A 234      35.118  32.361  -7.619  1.00  4.84           N  
ATOM   3879  CA  ASN A 234      34.722  33.753  -7.755  1.00  4.84           C  
ATOM   3880  C   ASN A 234      33.200  33.894  -7.728  1.00  4.84           C  
ATOM   3881  O   ASN A 234      32.468  32.920  -7.558  1.00  4.84           O  
ATOM   3882  CB  ASN A 234      35.330  34.321  -9.038  1.00  4.84           C  
ATOM   3883  CG  ASN A 234      35.588  35.839  -9.027  1.00  4.84           C  
ATOM   3884  OD1 ASN A 234      34.874  36.620  -8.389  1.00  4.84           O  
ATOM   3885  ND2 ASN A 234      36.609  36.249  -9.731  1.00  4.84           N  
ATOM   3886  H   ASN A 234      35.456  31.891  -8.463  1.00  4.84           H  
ATOM   3887  HA  ASN A 234      35.118  34.308  -6.904  1.00  4.84           H  
ATOM   3888 1HB  ASN A 234      36.273  33.809  -9.234  1.00  4.84           H  
ATOM   3889 2HB  ASN A 234      34.664  34.088  -9.874  1.00  4.84           H  
ATOM   3890 1HD2 ASN A 234      36.834  37.224  -9.765  1.00  4.84           H  
ATOM   3891 2HD2 ASN A 234      37.163  35.588 -10.235  1.00  4.84           H  
ATOM   3892  N   ASP A 235      32.711  35.116  -7.876  1.00  5.65           N  
ATOM   3893  CA  ASP A 235      31.275  35.324  -7.962  1.00  5.65           C  
ATOM   3894  C   ASP A 235      30.909  34.663  -9.292  1.00  5.65           C  
ATOM   3895  O   ASP A 235      31.323  35.127 -10.362  1.00  5.65           O  
ATOM   3896  CB  ASP A 235      30.945  36.825  -7.963  1.00  5.65           C  
ATOM   3897  CG  ASP A 235      29.435  37.179  -7.881  1.00  5.65           C  
ATOM   3898  OD1 ASP A 235      28.618  36.291  -7.848  1.00  5.65           O  
ATOM   3899  OD2 ASP A 235      29.134  38.352  -7.862  1.00  5.65           O  
ATOM   3900  H   ASP A 235      33.351  35.894  -7.967  1.00  5.65           H  
ATOM   3901  HA  ASP A 235      30.769  34.814  -7.144  1.00  5.65           H  
ATOM   3902 1HB  ASP A 235      31.456  37.301  -7.123  1.00  5.65           H  
ATOM   3903 2HB  ASP A 235      31.346  37.271  -8.873  1.00  5.65           H  
ATOM   3904  N   ASP A 236      30.191  33.543  -9.258  1.00  6.40           N  
ATOM   3905  CA  ASP A 236      30.016  32.814 -10.501  1.00  6.40           C  
ATOM   3906  C   ASP A 236      28.925  33.416 -11.360  1.00  6.40           C  
ATOM   3907  O   ASP A 236      27.767  32.992 -11.352  1.00  6.40           O  
ATOM   3908  CB  ASP A 236      29.717  31.339 -10.269  1.00  6.40           C  
ATOM   3909  CG  ASP A 236      29.761  30.553 -11.585  1.00  6.40           C  
ATOM   3910  OD1 ASP A 236      29.762  31.173 -12.640  1.00  6.40           O  
ATOM   3911  OD2 ASP A 236      29.792  29.331 -11.541  1.00  6.40           O  
ATOM   3912  H   ASP A 236      29.841  33.185  -8.380  1.00  6.40           H  
ATOM   3913  HA  ASP A 236      30.954  32.872 -11.057  1.00  6.40           H  
ATOM   3914 1HB  ASP A 236      30.452  30.924  -9.570  1.00  6.40           H  
ATOM   3915 2HB  ASP A 236      28.732  31.232  -9.821  1.00  6.40           H  
ATOM   3916  N   VAL A 237      29.348  34.383 -12.148  1.00  7.00           N  
ATOM   3917  CA  VAL A 237      28.513  35.154 -13.046  1.00  7.00           C  
ATOM   3918  C   VAL A 237      28.899  34.796 -14.470  1.00  7.00           C  
ATOM   3919  O   VAL A 237      28.911  35.642 -15.362  1.00  7.00           O  
ATOM   3920  CB  VAL A 237      28.685  36.665 -12.794  1.00  7.00           C  
ATOM   3921  CG1 VAL A 237      28.197  36.997 -11.389  1.00  7.00           C  
ATOM   3922  CG2 VAL A 237      30.142  37.067 -12.976  1.00  7.00           C  
ATOM   3923  H   VAL A 237      30.329  34.636 -12.030  1.00  7.00           H  
ATOM   3924  HA  VAL A 237      27.469  34.883 -12.883  1.00  7.00           H  
ATOM   3925  HB  VAL A 237      28.069  37.215 -13.501  1.00  7.00           H  
ATOM   3926 1HG1 VAL A 237      28.296  38.066 -11.201  1.00  7.00           H  
ATOM   3927 2HG1 VAL A 237      27.154  36.707 -11.287  1.00  7.00           H  
ATOM   3928 3HG1 VAL A 237      28.794  36.451 -10.657  1.00  7.00           H  
ATOM   3929 1HG2 VAL A 237      30.254  38.137 -12.801  1.00  7.00           H  
ATOM   3930 2HG2 VAL A 237      30.760  36.524 -12.271  1.00  7.00           H  
ATOM   3931 3HG2 VAL A 237      30.461  36.830 -13.991  1.00  7.00           H  
ATOM   3932  N   TYR A 238      29.211  33.514 -14.668  1.00  7.37           N  
ATOM   3933  CA  TYR A 238      29.635  32.923 -15.938  1.00  7.37           C  
ATOM   3934  C   TYR A 238      28.882  33.284 -17.223  1.00  7.37           C  
ATOM   3935  O   TYR A 238      29.530  33.479 -18.241  1.00  7.37           O  
ATOM   3936  CB  TYR A 238      29.491  31.406 -15.736  1.00  7.37           C  
ATOM   3937  CG  TYR A 238      27.959  30.976 -15.589  1.00  7.37           C  
ATOM   3938  CD1 TYR A 238      27.230  30.429 -16.642  1.00  7.37           C  
ATOM   3939  CD2 TYR A 238      27.278  31.267 -14.402  1.00  7.37           C  
ATOM   3940  CE1 TYR A 238      25.869  30.171 -16.500  1.00  7.37           C  
ATOM   3941  CE2 TYR A 238      25.940  31.006 -14.270  1.00  7.37           C  
ATOM   3942  CZ  TYR A 238      25.237  30.468 -15.307  1.00  7.37           C  
ATOM   3943  OH  TYR A 238      23.899  30.234 -15.163  1.00  7.37           O  
ATOM   3944  H   TYR A 238      29.197  32.872 -13.854  1.00  7.37           H  
ATOM   3945  HA  TYR A 238      30.684  33.188 -16.085  1.00  7.37           H  
ATOM   3946 1HB  TYR A 238      29.899  30.887 -16.608  1.00  7.37           H  
ATOM   3947 2HB  TYR A 238      30.047  31.071 -14.885  1.00  7.37           H  
ATOM   3948  HD1 TYR A 238      27.727  30.207 -17.583  1.00  7.37           H  
ATOM   3949  HD2 TYR A 238      27.801  31.718 -13.575  1.00  7.37           H  
ATOM   3950  HE1 TYR A 238      25.306  29.745 -17.329  1.00  7.37           H  
ATOM   3951  HE2 TYR A 238      25.435  31.248 -13.333  1.00  7.37           H  
ATOM   3952  HH  TYR A 238      23.634  30.459 -14.264  1.00  7.37           H  
ATOM   3953  N   THR A 239      27.557  33.442 -17.147  1.00  7.52           N  
ATOM   3954  CA  THR A 239      26.620  33.616 -18.277  1.00  7.52           C  
ATOM   3955  C   THR A 239      26.671  32.344 -19.117  1.00  7.52           C  
ATOM   3956  O   THR A 239      27.753  31.819 -19.398  1.00  7.52           O  
ATOM   3957  CB  THR A 239      26.898  34.818 -19.224  1.00  7.52           C  
ATOM   3958  OG1 THR A 239      28.142  34.638 -19.961  1.00  7.52           O  
ATOM   3959  CG2 THR A 239      26.974  36.108 -18.412  1.00  7.52           C  
ATOM   3960  H   THR A 239      27.158  33.348 -16.224  1.00  7.52           H  
ATOM   3961  HA  THR A 239      25.609  33.719 -17.882  1.00  7.52           H  
ATOM   3962  HB  THR A 239      26.082  34.901 -19.939  1.00  7.52           H  
ATOM   3963  HG1 THR A 239      28.853  34.477 -19.341  1.00  7.52           H  
ATOM   3964 1HG2 THR A 239      27.148  36.949 -19.080  1.00  7.52           H  
ATOM   3965 2HG2 THR A 239      26.037  36.254 -17.878  1.00  7.52           H  
ATOM   3966 3HG2 THR A 239      27.792  36.041 -17.696  1.00  7.52           H  
ATOM   3967  N   GLU A 240      25.523  31.875 -19.594  1.00  7.55           N  
ATOM   3968  CA  GLU A 240      25.543  30.642 -20.375  1.00  7.55           C  
ATOM   3969  C   GLU A 240      26.421  30.814 -21.602  1.00  7.55           C  
ATOM   3970  O   GLU A 240      27.102  29.877 -22.026  1.00  7.55           O  
ATOM   3971  CB  GLU A 240      24.129  30.234 -20.789  1.00  7.55           C  
ATOM   3972  CG  GLU A 240      23.245  29.736 -19.639  1.00  7.55           C  
ATOM   3973  CD  GLU A 240      21.840  29.383 -20.090  1.00  7.55           C  
ATOM   3974  OE1 GLU A 240      21.495  29.704 -21.202  1.00  7.55           O  
ATOM   3975  OE2 GLU A 240      21.124  28.781 -19.325  1.00  7.55           O  
ATOM   3976  H   GLU A 240      24.649  32.332 -19.375  1.00  7.55           H  
ATOM   3977  HA  GLU A 240      25.968  29.847 -19.763  1.00  7.55           H  
ATOM   3978 1HB  GLU A 240      23.628  31.083 -21.252  1.00  7.55           H  
ATOM   3979 2HB  GLU A 240      24.186  29.442 -21.536  1.00  7.55           H  
ATOM   3980 1HG  GLU A 240      23.706  28.853 -19.192  1.00  7.55           H  
ATOM   3981 2HG  GLU A 240      23.194  30.509 -18.872  1.00  7.55           H  
ATOM   3982  N   LYS A 241      26.421  32.025 -22.154  1.00  7.54           N  
ATOM   3983  CA  LYS A 241      27.214  32.330 -23.321  1.00  7.54           C  
ATOM   3984  C   LYS A 241      28.687  32.024 -23.067  1.00  7.54           C  
ATOM   3985  O   LYS A 241      29.306  31.321 -23.867  1.00  7.54           O  
ATOM   3986  CB  LYS A 241      27.034  33.802 -23.703  1.00  7.54           C  
ATOM   3987  CG  LYS A 241      27.784  34.260 -24.961  1.00  7.54           C  
ATOM   3988  CD  LYS A 241      27.491  35.741 -25.253  1.00  7.54           C  
ATOM   3989  CE  LYS A 241      28.091  36.203 -26.582  1.00  7.54           C  
ATOM   3990  NZ  LYS A 241      29.575  36.197 -26.560  1.00  7.54           N  
ATOM   3991  H   LYS A 241      25.850  32.744 -21.737  1.00  7.54           H  
ATOM   3992  HA  LYS A 241      26.877  31.703 -24.147  1.00  7.54           H  
ATOM   3993 1HB  LYS A 241      25.976  34.008 -23.853  1.00  7.54           H  
ATOM   3994 2HB  LYS A 241      27.372  34.429 -22.873  1.00  7.54           H  
ATOM   3995 1HG  LYS A 241      28.864  34.131 -24.816  1.00  7.54           H  
ATOM   3996 2HG  LYS A 241      27.477  33.659 -25.815  1.00  7.54           H  
ATOM   3997 1HD  LYS A 241      26.412  35.898 -25.281  1.00  7.54           H  
ATOM   3998 2HD  LYS A 241      27.907  36.350 -24.450  1.00  7.54           H  
ATOM   3999 1HE  LYS A 241      27.749  35.543 -27.377  1.00  7.54           H  
ATOM   4000 2HE  LYS A 241      27.748  37.215 -26.791  1.00  7.54           H  
ATOM   4001 1HZ  LYS A 241      29.942  36.497 -27.445  1.00  7.54           H  
ATOM   4002 2HZ  LYS A 241      29.921  36.802 -25.839  1.00  7.54           H  
ATOM   4003 3HZ  LYS A 241      29.915  35.242 -26.382  1.00  7.54           H  
ATOM   4004  N   GLN A 242      29.267  32.496 -21.948  1.00  7.53           N  
ATOM   4005  CA  GLN A 242      30.696  32.218 -21.778  1.00  7.53           C  
ATOM   4006  C   GLN A 242      30.940  30.727 -21.624  1.00  7.53           C  
ATOM   4007  O   GLN A 242      31.923  30.203 -22.146  1.00  7.53           O  
ATOM   4008  CB  GLN A 242      31.290  32.899 -20.558  1.00  7.53           C  
ATOM   4009  CG  GLN A 242      32.808  32.842 -20.476  1.00  7.53           C  
ATOM   4010  CD  GLN A 242      33.468  33.629 -21.601  1.00  7.53           C  
ATOM   4011  OE1 GLN A 242      33.185  34.819 -21.767  1.00  7.53           O  
ATOM   4012  NE2 GLN A 242      34.342  32.987 -22.368  1.00  7.53           N  
ATOM   4013  H   GLN A 242      28.755  33.057 -21.256  1.00  7.53           H  
ATOM   4014  HA  GLN A 242      31.223  32.563 -22.667  1.00  7.53           H  
ATOM   4015 1HB  GLN A 242      30.942  33.928 -20.482  1.00  7.53           H  
ATOM   4016 2HB  GLN A 242      30.945  32.357 -19.691  1.00  7.53           H  
ATOM   4017 1HG  GLN A 242      33.125  33.262 -19.524  1.00  7.53           H  
ATOM   4018 2HG  GLN A 242      33.117  31.801 -20.550  1.00  7.53           H  
ATOM   4019 1HE2 GLN A 242      34.793  33.472 -23.125  1.00  7.53           H  
ATOM   4020 2HE2 GLN A 242      34.548  32.028 -22.194  1.00  7.53           H  
ATOM   4021  N   ASP A 243      30.055  30.015 -20.922  1.00  7.52           N  
ATOM   4022  CA  ASP A 243      30.289  28.577 -20.790  1.00  7.52           C  
ATOM   4023  C   ASP A 243      30.290  27.869 -22.140  1.00  7.52           C  
ATOM   4024  O   ASP A 243      31.128  26.988 -22.380  1.00  7.52           O  
ATOM   4025  CB  ASP A 243      29.320  27.935 -19.803  1.00  7.52           C  
ATOM   4026  CG  ASP A 243      29.716  28.164 -18.318  1.00  7.52           C  
ATOM   4027  OD1 ASP A 243      30.832  28.539 -18.052  1.00  7.52           O  
ATOM   4028  OD2 ASP A 243      28.892  27.939 -17.457  1.00  7.52           O  
ATOM   4029  H   ASP A 243      29.240  30.476 -20.499  1.00  7.52           H  
ATOM   4030  HA  ASP A 243      31.281  28.446 -20.364  1.00  7.52           H  
ATOM   4031 1HB  ASP A 243      28.325  28.366 -19.963  1.00  7.52           H  
ATOM   4032 2HB  ASP A 243      29.242  26.872 -20.002  1.00  7.52           H  
ATOM   4033  N   GLU A 244      29.400  28.286 -23.046  1.00  7.53           N  
ATOM   4034  CA  GLU A 244      29.396  27.714 -24.386  1.00  7.53           C  
ATOM   4035  C   GLU A 244      30.659  28.095 -25.156  1.00  7.53           C  
ATOM   4036  O   GLU A 244      31.246  27.251 -25.839  1.00  7.53           O  
ATOM   4037  CB  GLU A 244      28.124  28.127 -25.131  1.00  7.53           C  
ATOM   4038  CG  GLU A 244      26.888  27.387 -24.632  1.00  7.53           C  
ATOM   4039  CD  GLU A 244      26.942  25.937 -25.063  1.00  7.53           C  
ATOM   4040  OE1 GLU A 244      26.990  25.718 -26.250  1.00  7.53           O  
ATOM   4041  OE2 GLU A 244      27.007  25.054 -24.243  1.00  7.53           O  
ATOM   4042  H   GLU A 244      28.715  29.002 -22.793  1.00  7.53           H  
ATOM   4043  HA  GLU A 244      29.380  26.631 -24.290  1.00  7.53           H  
ATOM   4044 1HB  GLU A 244      27.957  29.198 -24.998  1.00  7.53           H  
ATOM   4045 2HB  GLU A 244      28.242  27.935 -26.197  1.00  7.53           H  
ATOM   4046 1HG  GLU A 244      26.852  27.444 -23.542  1.00  7.53           H  
ATOM   4047 2HG  GLU A 244      25.993  27.863 -25.030  1.00  7.53           H  
ATOM   4048  N   GLU A 245      31.144  29.331 -24.998  1.00  7.55           N  
ATOM   4049  CA  GLU A 245      32.370  29.712 -25.693  1.00  7.55           C  
ATOM   4050  C   GLU A 245      33.541  28.869 -25.188  1.00  7.55           C  
ATOM   4051  O   GLU A 245      34.423  28.477 -25.964  1.00  7.55           O  
ATOM   4052  CB  GLU A 245      32.676  31.210 -25.544  1.00  7.55           C  
ATOM   4053  CG  GLU A 245      31.704  32.123 -26.298  1.00  7.55           C  
ATOM   4054  CD  GLU A 245      32.023  33.597 -26.192  1.00  7.55           C  
ATOM   4055  OE1 GLU A 245      32.993  33.956 -25.567  1.00  7.55           O  
ATOM   4056  OE2 GLU A 245      31.267  34.375 -26.749  1.00  7.55           O  
ATOM   4057  H   GLU A 245      30.634  30.010 -24.429  1.00  7.55           H  
ATOM   4058  HA  GLU A 245      32.238  29.502 -26.756  1.00  7.55           H  
ATOM   4059 1HB  GLU A 245      32.637  31.480 -24.487  1.00  7.55           H  
ATOM   4060 2HB  GLU A 245      33.684  31.415 -25.899  1.00  7.55           H  
ATOM   4061 1HG  GLU A 245      31.710  31.838 -27.349  1.00  7.55           H  
ATOM   4062 2HG  GLU A 245      30.702  31.949 -25.915  1.00  7.55           H  
ATOM   4063  N   ILE A 246      33.555  28.573 -23.882  1.00  7.60           N  
ATOM   4064  CA  ILE A 246      34.623  27.757 -23.331  1.00  7.60           C  
ATOM   4065  C   ILE A 246      34.531  26.347 -23.875  1.00  7.60           C  
ATOM   4066  O   ILE A 246      35.518  25.817 -24.377  1.00  7.60           O  
ATOM   4067  CB  ILE A 246      34.591  27.695 -21.795  1.00  7.60           C  
ATOM   4068  CG1 ILE A 246      34.905  29.063 -21.193  1.00  7.60           C  
ATOM   4069  CG2 ILE A 246      35.611  26.655 -21.321  1.00  7.60           C  
ATOM   4070  CD1 ILE A 246      34.593  29.147 -19.716  1.00  7.60           C  
ATOM   4071  H   ILE A 246      32.823  28.941 -23.273  1.00  7.60           H  
ATOM   4072  HA  ILE A 246      35.578  28.182 -23.636  1.00  7.60           H  
ATOM   4073  HB  ILE A 246      33.592  27.410 -21.462  1.00  7.60           H  
ATOM   4074 1HG1 ILE A 246      35.963  29.275 -21.335  1.00  7.60           H  
ATOM   4075 2HG1 ILE A 246      34.329  29.818 -21.715  1.00  7.60           H  
ATOM   4076 1HG2 ILE A 246      35.588  26.594 -20.236  1.00  7.60           H  
ATOM   4077 2HG2 ILE A 246      35.359  25.687 -21.749  1.00  7.60           H  
ATOM   4078 3HG2 ILE A 246      36.611  26.941 -21.645  1.00  7.60           H  
ATOM   4079 1HD1 ILE A 246      34.838  30.141 -19.347  1.00  7.60           H  
ATOM   4080 2HD1 ILE A 246      33.526  28.957 -19.559  1.00  7.60           H  
ATOM   4081 3HD1 ILE A 246      35.175  28.406 -19.176  1.00  7.60           H  
ATOM   4082  N   ARG A 247      33.335  25.753 -23.838  1.00  7.68           N  
ATOM   4083  CA  ARG A 247      33.176  24.395 -24.337  1.00  7.68           C  
ATOM   4084  C   ARG A 247      33.636  24.299 -25.784  1.00  7.68           C  
ATOM   4085  O   ARG A 247      34.436  23.426 -26.128  1.00  7.68           O  
ATOM   4086  CB  ARG A 247      31.717  23.944 -24.218  1.00  7.68           C  
ATOM   4087  CG  ARG A 247      31.441  22.506 -24.701  1.00  7.68           C  
ATOM   4088  CD  ARG A 247      30.000  22.068 -24.498  1.00  7.68           C  
ATOM   4089  NE  ARG A 247      29.032  22.790 -25.344  1.00  7.68           N  
ATOM   4090  CZ  ARG A 247      28.789  22.501 -26.651  1.00  7.68           C  
ATOM   4091  NH1 ARG A 247      29.430  21.518 -27.268  1.00  7.68           N  
ATOM   4092  NH2 ARG A 247      27.899  23.211 -27.320  1.00  7.68           N  
ATOM   4093  H   ARG A 247      32.537  26.240 -23.430  1.00  7.68           H  
ATOM   4094  HA  ARG A 247      33.792  23.731 -23.733  1.00  7.68           H  
ATOM   4095 1HB  ARG A 247      31.399  24.015 -23.185  1.00  7.68           H  
ATOM   4096 2HB  ARG A 247      31.081  24.617 -24.799  1.00  7.68           H  
ATOM   4097 1HG  ARG A 247      31.648  22.461 -25.772  1.00  7.68           H  
ATOM   4098 2HG  ARG A 247      32.090  21.805 -24.192  1.00  7.68           H  
ATOM   4099 1HD  ARG A 247      29.924  21.005 -24.732  1.00  7.68           H  
ATOM   4100 2HD  ARG A 247      29.720  22.228 -23.455  1.00  7.68           H  
ATOM   4101  HE  ARG A 247      28.474  23.559 -24.916  1.00  7.68           H  
ATOM   4102 1HH1 ARG A 247      30.144  20.952 -26.787  1.00  7.68           H  
ATOM   4103 2HH1 ARG A 247      29.243  21.323 -28.238  1.00  7.68           H  
ATOM   4104 1HH2 ARG A 247      27.415  23.998 -26.854  1.00  7.68           H  
ATOM   4105 2HH2 ARG A 247      27.712  23.010 -28.285  1.00  7.68           H  
ATOM   4106  N   GLN A 248      33.202  25.245 -26.618  1.00  7.81           N  
ATOM   4107  CA  GLN A 248      33.563  25.249 -28.027  1.00  7.81           C  
ATOM   4108  C   GLN A 248      35.068  25.426 -28.234  1.00  7.81           C  
ATOM   4109  O   GLN A 248      35.661  24.782 -29.108  1.00  7.81           O  
ATOM   4110  CB  GLN A 248      32.812  26.377 -28.738  1.00  7.81           C  
ATOM   4111  CG  GLN A 248      31.308  26.159 -28.864  1.00  7.81           C  
ATOM   4112  CD  GLN A 248      30.597  27.394 -29.404  1.00  7.81           C  
ATOM   4113  OE1 GLN A 248      31.141  28.504 -29.394  1.00  7.81           O  
ATOM   4114  NE2 GLN A 248      29.373  27.210 -29.880  1.00  7.81           N  
ATOM   4115  H   GLN A 248      32.569  25.968 -26.273  1.00  7.81           H  
ATOM   4116  HA  GLN A 248      33.269  24.291 -28.458  1.00  7.81           H  
ATOM   4117 1HB  GLN A 248      32.962  27.307 -28.182  1.00  7.81           H  
ATOM   4118 2HB  GLN A 248      33.224  26.521 -29.734  1.00  7.81           H  
ATOM   4119 1HG  GLN A 248      31.131  25.334 -29.551  1.00  7.81           H  
ATOM   4120 2HG  GLN A 248      30.895  25.920 -27.885  1.00  7.81           H  
ATOM   4121 1HE2 GLN A 248      28.857  27.985 -30.242  1.00  7.81           H  
ATOM   4122 2HE2 GLN A 248      28.964  26.301 -29.872  1.00  7.81           H  
ATOM   4123  N   SER A 249      35.701  26.282 -27.419  1.00  8.00           N  
ATOM   4124  CA  SER A 249      37.134  26.523 -27.532  1.00  8.00           C  
ATOM   4125  C   SER A 249      37.930  25.271 -27.190  1.00  8.00           C  
ATOM   4126  O   SER A 249      38.904  24.933 -27.872  1.00  8.00           O  
ATOM   4127  CB  SER A 249      37.543  27.645 -26.598  1.00  8.00           C  
ATOM   4128  OG  SER A 249      36.946  28.859 -26.979  1.00  8.00           O  
ATOM   4129  H   SER A 249      35.176  26.814 -26.723  1.00  8.00           H  
ATOM   4130  HA  SER A 249      37.357  26.809 -28.559  1.00  8.00           H  
ATOM   4131 1HB  SER A 249      37.246  27.396 -25.580  1.00  8.00           H  
ATOM   4132 2HB  SER A 249      38.625  27.746 -26.610  1.00  8.00           H  
ATOM   4133  HG  SER A 249      35.984  28.752 -26.782  1.00  8.00           H  
ATOM   4134  N   ILE A 250      37.493  24.557 -26.155  1.00  8.28           N  
ATOM   4135  CA  ILE A 250      38.197  23.369 -25.709  1.00  8.28           C  
ATOM   4136  C   ILE A 250      37.993  22.237 -26.694  1.00  8.28           C  
ATOM   4137  O   ILE A 250      38.954  21.554 -27.066  1.00  8.28           O  
ATOM   4138  CB  ILE A 250      37.728  22.944 -24.312  1.00  8.28           C  
ATOM   4139  CG1 ILE A 250      38.026  24.077 -23.297  1.00  8.28           C  
ATOM   4140  CG2 ILE A 250      38.428  21.643 -23.911  1.00  8.28           C  
ATOM   4141  CD1 ILE A 250      39.469  24.432 -23.142  1.00  8.28           C  
ATOM   4142  H   ILE A 250      36.673  24.882 -25.635  1.00  8.28           H  
ATOM   4143  HA  ILE A 250      39.262  23.594 -25.661  1.00  8.28           H  
ATOM   4144  HB  ILE A 250      36.643  22.792 -24.322  1.00  8.28           H  
ATOM   4145 1HG1 ILE A 250      37.533  24.960 -23.620  1.00  8.28           H  
ATOM   4146 2HG1 ILE A 250      37.625  23.804 -22.357  1.00  8.28           H  
ATOM   4147 1HG2 ILE A 250      38.108  21.340 -22.941  1.00  8.28           H  
ATOM   4148 2HG2 ILE A 250      38.191  20.859 -24.630  1.00  8.28           H  
ATOM   4149 3HG2 ILE A 250      39.494  21.812 -23.894  1.00  8.28           H  
ATOM   4150 1HD1 ILE A 250      39.567  25.241 -22.419  1.00  8.28           H  
ATOM   4151 2HD1 ILE A 250      40.015  23.579 -22.793  1.00  8.28           H  
ATOM   4152 3HD1 ILE A 250      39.869  24.751 -24.101  1.00  8.28           H  
ATOM   4153  N   GLU A 251      36.754  22.040 -27.155  1.00  8.68           N  
ATOM   4154  CA  GLU A 251      36.516  20.978 -28.115  1.00  8.68           C  
ATOM   4155  C   GLU A 251      37.289  21.256 -29.404  1.00  8.68           C  
ATOM   4156  O   GLU A 251      37.886  20.344 -29.961  1.00  8.68           O  
ATOM   4157  CB  GLU A 251      35.021  20.827 -28.415  1.00  8.68           C  
ATOM   4158  CG  GLU A 251      34.175  20.277 -27.244  1.00  8.68           C  
ATOM   4159  CD  GLU A 251      32.689  20.247 -27.546  1.00  8.68           C  
ATOM   4160  OE1 GLU A 251      32.316  20.572 -28.649  1.00  8.68           O  
ATOM   4161  OE2 GLU A 251      31.916  19.937 -26.658  1.00  8.68           O  
ATOM   4162  H   GLU A 251      35.979  22.620 -26.831  1.00  8.68           H  
ATOM   4163  HA  GLU A 251      36.877  20.041 -27.692  1.00  8.68           H  
ATOM   4164 1HB  GLU A 251      34.612  21.806 -28.685  1.00  8.68           H  
ATOM   4165 2HB  GLU A 251      34.888  20.168 -29.270  1.00  8.68           H  
ATOM   4166 1HG  GLU A 251      34.494  19.270 -27.027  1.00  8.68           H  
ATOM   4167 2HG  GLU A 251      34.353  20.883 -26.356  1.00  8.68           H  
ATOM   4168  N   SER A 252      37.343  22.523 -29.847  1.00  9.19           N  
ATOM   4169  CA  SER A 252      38.066  22.852 -31.073  1.00  9.19           C  
ATOM   4170  C   SER A 252      39.559  22.578 -30.920  1.00  9.19           C  
ATOM   4171  O   SER A 252      40.196  22.001 -31.810  1.00  9.19           O  
ATOM   4172  CB  SER A 252      37.865  24.312 -31.414  1.00  9.19           C  
ATOM   4173  OG  SER A 252      36.521  24.581 -31.705  1.00  9.19           O  
ATOM   4174  H   SER A 252      36.835  23.266 -29.367  1.00  9.19           H  
ATOM   4175  HA  SER A 252      37.677  22.234 -31.882  1.00  9.19           H  
ATOM   4176 1HB  SER A 252      38.189  24.929 -30.573  1.00  9.19           H  
ATOM   4177 2HB  SER A 252      38.486  24.571 -32.268  1.00  9.19           H  
ATOM   4178  HG  SER A 252      36.055  24.528 -30.837  1.00  9.19           H  
ATOM   4179  N   ASN A 253      40.129  22.964 -29.776  1.00  9.79           N  
ATOM   4180  CA  ASN A 253      41.542  22.707 -29.568  1.00  9.79           C  
ATOM   4181  C   ASN A 253      41.779  21.209 -29.510  1.00  9.79           C  
ATOM   4182  O   ASN A 253      42.763  20.704 -30.054  1.00  9.79           O  
ATOM   4183  CB  ASN A 253      42.032  23.386 -28.306  1.00  9.79           C  
ATOM   4184  CG  ASN A 253      42.147  24.877 -28.458  1.00  9.79           C  
ATOM   4185  OD1 ASN A 253      42.233  25.405 -29.575  1.00  9.79           O  
ATOM   4186  ND2 ASN A 253      42.157  25.572 -27.351  1.00  9.79           N  
ATOM   4187  H   ASN A 253      39.593  23.460 -29.062  1.00  9.79           H  
ATOM   4188  HA  ASN A 253      42.099  23.099 -30.418  1.00  9.79           H  
ATOM   4189 1HB  ASN A 253      41.336  23.167 -27.489  1.00  9.79           H  
ATOM   4190 2HB  ASN A 253      43.003  22.980 -28.029  1.00  9.79           H  
ATOM   4191 1HD2 ASN A 253      42.232  26.567 -27.388  1.00  9.79           H  
ATOM   4192 2HD2 ASN A 253      42.089  25.104 -26.473  1.00  9.79           H  
ATOM   4193  N   SER A 254      40.828  20.483 -28.913  1.00 10.44           N  
ATOM   4194  CA  SER A 254      40.925  19.044 -28.793  1.00 10.44           C  
ATOM   4195  C   SER A 254      40.898  18.416 -30.188  1.00 10.44           C  
ATOM   4196  O   SER A 254      41.695  17.535 -30.479  1.00 10.44           O  
ATOM   4197  CB  SER A 254      39.820  18.531 -27.903  1.00 10.44           C  
ATOM   4198  OG  SER A 254      39.964  19.052 -26.612  1.00 10.44           O  
ATOM   4199  H   SER A 254      40.033  20.949 -28.478  1.00 10.44           H  
ATOM   4200  HA  SER A 254      41.877  18.801 -28.321  1.00 10.44           H  
ATOM   4201 1HB  SER A 254      38.862  18.810 -28.300  1.00 10.44           H  
ATOM   4202 2HB  SER A 254      39.863  17.446 -27.863  1.00 10.44           H  
ATOM   4203  HG  SER A 254      39.840  20.024 -26.719  1.00 10.44           H  
ATOM   4204  N   VAL A 255      40.073  18.946 -31.094  1.00 11.11           N  
ATOM   4205  CA  VAL A 255      39.994  18.450 -32.471  1.00 11.11           C  
ATOM   4206  C   VAL A 255      41.339  18.515 -33.169  1.00 11.11           C  
ATOM   4207  O   VAL A 255      41.680  17.627 -33.952  1.00 11.11           O  
ATOM   4208  CB  VAL A 255      38.945  19.205 -33.307  1.00 11.11           C  
ATOM   4209  CG1 VAL A 255      39.101  18.839 -34.768  1.00 11.11           C  
ATOM   4210  CG2 VAL A 255      37.548  18.800 -32.856  1.00 11.11           C  
ATOM   4211  H   VAL A 255      39.432  19.678 -30.795  1.00 11.11           H  
ATOM   4212  HA  VAL A 255      39.691  17.410 -32.436  1.00 11.11           H  
ATOM   4213  HB  VAL A 255      39.089  20.273 -33.196  1.00 11.11           H  
ATOM   4214 1HG1 VAL A 255      38.357  19.373 -35.356  1.00 11.11           H  
ATOM   4215 2HG1 VAL A 255      40.100  19.121 -35.106  1.00 11.11           H  
ATOM   4216 3HG1 VAL A 255      38.962  17.766 -34.890  1.00 11.11           H  
ATOM   4217 1HG2 VAL A 255      36.807  19.329 -33.450  1.00 11.11           H  
ATOM   4218 2HG2 VAL A 255      37.425  17.730 -32.991  1.00 11.11           H  
ATOM   4219 3HG2 VAL A 255      37.408  19.039 -31.826  1.00 11.11           H  
ATOM   4220  N   ASN A 256      42.110  19.556 -32.884  1.00 11.78           N  
ATOM   4221  CA  ASN A 256      43.422  19.713 -33.498  1.00 11.78           C  
ATOM   4222  C   ASN A 256      44.546  18.976 -32.725  1.00 11.78           C  
ATOM   4223  O   ASN A 256      45.729  19.110 -33.056  1.00 11.78           O  
ATOM   4224  CB  ASN A 256      43.724  21.188 -33.636  1.00 11.78           C  
ATOM   4225  CG  ASN A 256      42.860  21.832 -34.694  1.00 11.78           C  
ATOM   4226  OD1 ASN A 256      42.550  21.212 -35.721  1.00 11.78           O  
ATOM   4227  ND2 ASN A 256      42.463  23.057 -34.463  1.00 11.78           N  
ATOM   4228  H   ASN A 256      41.751  20.274 -32.249  1.00 11.78           H  
ATOM   4229  HA  ASN A 256      43.384  19.275 -34.495  1.00 11.78           H  
ATOM   4230 1HB  ASN A 256      43.540  21.683 -32.677  1.00 11.78           H  
ATOM   4231 2HB  ASN A 256      44.773  21.330 -33.890  1.00 11.78           H  
ATOM   4232 1HD2 ASN A 256      41.888  23.530 -35.130  1.00 11.78           H  
ATOM   4233 2HD2 ASN A 256      42.732  23.519 -33.617  1.00 11.78           H  
ATOM   4234  N   SER A 257      44.160  18.201 -31.706  1.00 12.42           N  
ATOM   4235  CA  SER A 257      45.028  17.379 -30.867  1.00 12.42           C  
ATOM   4236  C   SER A 257      44.964  15.907 -31.267  1.00 12.42           C  
ATOM   4237  O   SER A 257      44.381  15.539 -32.283  1.00 12.42           O  
ATOM   4238  CB  SER A 257      44.631  17.516 -29.393  1.00 12.42           C  
ATOM   4239  OG  SER A 257      45.490  16.796 -28.554  1.00 12.42           O  
ATOM   4240  H   SER A 257      43.170  18.148 -31.486  1.00 12.42           H  
ATOM   4241  HA  SER A 257      46.055  17.723 -30.991  1.00 12.42           H  
ATOM   4242 1HB  SER A 257      44.638  18.572 -29.110  1.00 12.42           H  
ATOM   4243 2HB  SER A 257      43.636  17.154 -29.240  1.00 12.42           H  
ATOM   4244  HG  SER A 257      45.381  17.204 -27.670  1.00 12.42           H  
ATOM   4245  N   PHE A 258      45.591  15.074 -30.445  1.00 12.99           N  
ATOM   4246  CA  PHE A 258      45.613  13.633 -30.629  1.00 12.99           C  
ATOM   4247  C   PHE A 258      44.726  12.976 -29.569  1.00 12.99           C  
ATOM   4248  O   PHE A 258      44.471  11.774 -29.610  1.00 12.99           O  
ATOM   4249  CB  PHE A 258      47.043  13.120 -30.534  1.00 12.99           C  
ATOM   4250  CG  PHE A 258      47.926  13.710 -31.585  1.00 12.99           C  
ATOM   4251  CD1 PHE A 258      48.840  14.698 -31.258  1.00 12.99           C  
ATOM   4252  CD2 PHE A 258      47.838  13.296 -32.902  1.00 12.99           C  
ATOM   4253  CE1 PHE A 258      49.651  15.256 -32.224  1.00 12.99           C  
ATOM   4254  CE2 PHE A 258      48.647  13.851 -33.872  1.00 12.99           C  
ATOM   4255  CZ  PHE A 258      49.556  14.833 -33.531  1.00 12.99           C  
ATOM   4256  H   PHE A 258      46.039  15.483 -29.644  1.00 12.99           H  
ATOM   4257  HA  PHE A 258      45.215  13.393 -31.616  1.00 12.99           H  
ATOM   4258 1HB  PHE A 258      47.457  13.361 -29.556  1.00 12.99           H  
ATOM   4259 2HB  PHE A 258      47.053  12.036 -30.643  1.00 12.99           H  
ATOM   4260  HD1 PHE A 258      48.913  15.032 -30.222  1.00 12.99           H  
ATOM   4261  HD2 PHE A 258      47.117  12.522 -33.170  1.00 12.99           H  
ATOM   4262  HE1 PHE A 258      50.367  16.032 -31.952  1.00 12.99           H  
ATOM   4263  HE2 PHE A 258      48.569  13.517 -34.906  1.00 12.99           H  
ATOM   4264  HZ  PHE A 258      50.195  15.274 -34.295  1.00 12.99           H  
ATOM   4265  N   SER A 259      44.238  13.802 -28.634  1.00 13.47           N  
ATOM   4266  CA  SER A 259      43.375  13.367 -27.523  1.00 13.47           C  
ATOM   4267  C   SER A 259      41.861  13.481 -27.790  1.00 13.47           C  
ATOM   4268  O   SER A 259      41.047  13.250 -26.898  1.00 13.47           O  
ATOM   4269  CB  SER A 259      43.718  14.155 -26.280  1.00 13.47           C  
ATOM   4270  OG  SER A 259      45.022  13.868 -25.850  1.00 13.47           O  
ATOM   4271  H   SER A 259      44.524  14.784 -28.666  1.00 13.47           H  
ATOM   4272  HA  SER A 259      43.595  12.316 -27.324  1.00 13.47           H  
ATOM   4273 1HB  SER A 259      43.631  15.221 -26.498  1.00 13.47           H  
ATOM   4274 2HB  SER A 259      43.008  13.922 -25.485  1.00 13.47           H  
ATOM   4275  HG  SER A 259      44.946  13.035 -25.355  1.00 13.47           H  
ATOM   4276  N   MET A 260      41.473  13.894 -28.991  1.00 13.88           N  
ATOM   4277  CA  MET A 260      40.053  14.100 -29.294  1.00 13.88           C  
ATOM   4278  C   MET A 260      39.232  12.825 -29.326  1.00 13.88           C  
ATOM   4279  O   MET A 260      39.672  11.784 -29.818  1.00 13.88           O  
ATOM   4280  CB  MET A 260      39.864  14.770 -30.655  1.00 13.88           C  
ATOM   4281  CG  MET A 260      38.396  15.190 -30.982  1.00 13.88           C  
ATOM   4282  SD  MET A 260      37.790  16.448 -29.826  1.00 13.88           S  
ATOM   4283  CE  MET A 260      36.048  16.519 -30.113  1.00 13.88           C  
ATOM   4284  H   MET A 260      42.172  14.065 -29.701  1.00 13.88           H  
ATOM   4285  HA  MET A 260      39.633  14.744 -28.520  1.00 13.88           H  
ATOM   4286 1HB  MET A 260      40.484  15.611 -30.734  1.00 13.88           H  
ATOM   4287 2HB  MET A 260      40.178  14.077 -31.435  1.00 13.88           H  
ATOM   4288 1HG  MET A 260      38.364  15.605 -31.979  1.00 13.88           H  
ATOM   4289 2HG  MET A 260      37.723  14.349 -30.976  1.00 13.88           H  
ATOM   4290 1HE  MET A 260      35.602  17.264 -29.452  1.00 13.88           H  
ATOM   4291 2HE  MET A 260      35.860  16.791 -31.148  1.00 13.88           H  
ATOM   4292 3HE  MET A 260      35.616  15.554 -29.910  1.00 13.88           H  
ATOM   4293  N   LYS A 261      38.006  12.945 -28.849  1.00 14.20           N  
ATOM   4294  CA  LYS A 261      37.005  11.905 -28.952  1.00 14.20           C  
ATOM   4295  C   LYS A 261      35.687  12.636 -29.176  1.00 14.20           C  
ATOM   4296  O   LYS A 261      35.332  13.530 -28.418  1.00 14.20           O  
ATOM   4297  CB  LYS A 261      37.007  11.001 -27.726  1.00 14.20           C  
ATOM   4298  CG  LYS A 261      36.052   9.830 -27.801  1.00 14.20           C  
ATOM   4299  CD  LYS A 261      36.476   8.796 -28.828  1.00 14.20           C  
ATOM   4300  CE  LYS A 261      35.550   7.583 -28.791  1.00 14.20           C  
ATOM   4301  NZ  LYS A 261      35.918   6.564 -29.824  1.00 14.20           N  
ATOM   4302  H   LYS A 261      37.747  13.824 -28.421  1.00 14.20           H  
ATOM   4303  HA  LYS A 261      37.208  11.294 -29.833  1.00 14.20           H  
ATOM   4304 1HB  LYS A 261      38.008  10.612 -27.570  1.00 14.20           H  
ATOM   4305 2HB  LYS A 261      36.748  11.575 -26.843  1.00 14.20           H  
ATOM   4306 1HG  LYS A 261      36.083   9.332 -26.859  1.00 14.20           H  
ATOM   4307 2HG  LYS A 261      35.039  10.166 -27.991  1.00 14.20           H  
ATOM   4308 1HD  LYS A 261      36.449   9.237 -29.824  1.00 14.20           H  
ATOM   4309 2HD  LYS A 261      37.494   8.470 -28.623  1.00 14.20           H  
ATOM   4310 1HE  LYS A 261      35.607   7.124 -27.804  1.00 14.20           H  
ATOM   4311 2HE  LYS A 261      34.525   7.912 -28.967  1.00 14.20           H  
ATOM   4312 1HZ  LYS A 261      35.284   5.779 -29.765  1.00 14.20           H  
ATOM   4313 2HZ  LYS A 261      35.858   6.974 -30.745  1.00 14.20           H  
ATOM   4314 3HZ  LYS A 261      36.862   6.244 -29.661  1.00 14.20           H  
ATOM   4315  N   THR A 262      34.973  12.270 -30.231  1.00 14.42           N  
ATOM   4316  CA  THR A 262      33.775  13.006 -30.644  1.00 14.42           C  
ATOM   4317  C   THR A 262      32.455  12.537 -30.031  1.00 14.42           C  
ATOM   4318  O   THR A 262      31.392  13.029 -30.412  1.00 14.42           O  
ATOM   4319  CB  THR A 262      33.682  12.995 -32.172  1.00 14.42           C  
ATOM   4320  OG1 THR A 262      33.595  11.642 -32.636  1.00 14.42           O  
ATOM   4321  CG2 THR A 262      34.932  13.655 -32.761  1.00 14.42           C  
ATOM   4322  H   THR A 262      35.295  11.501 -30.801  1.00 14.42           H  
ATOM   4323  HA  THR A 262      33.906  14.041 -30.339  1.00 14.42           H  
ATOM   4324  HB  THR A 262      32.794  13.541 -32.491  1.00 14.42           H  
ATOM   4325  HG1 THR A 262      32.772  11.252 -32.324  1.00 14.42           H  
ATOM   4326 1HG2 THR A 262      34.870  13.646 -33.849  1.00 14.42           H  
ATOM   4327 2HG2 THR A 262      34.999  14.682 -32.409  1.00 14.42           H  
ATOM   4328 3HG2 THR A 262      35.818  13.106 -32.443  1.00 14.42           H  
ATOM   4329  N   TYR A 263      32.537  11.574 -29.125  1.00 14.56           N  
ATOM   4330  CA  TYR A 263      31.386  11.032 -28.416  1.00 14.56           C  
ATOM   4331  C   TYR A 263      30.672  12.160 -27.668  1.00 14.56           C  
ATOM   4332  O   TYR A 263      29.448  12.275 -27.708  1.00 14.56           O  
ATOM   4333  OXT TYR A 263      31.346  13.042 -27.132  1.00 14.56           O  
ATOM   4334  CB  TYR A 263      31.857   9.946 -27.448  1.00 14.56           C  
ATOM   4335  CG  TYR A 263      30.776   9.250 -26.630  1.00 14.56           C  
ATOM   4336  CD1 TYR A 263      29.961   8.302 -27.227  1.00 14.56           C  
ATOM   4337  CD2 TYR A 263      30.621   9.542 -25.274  1.00 14.56           C  
ATOM   4338  CE1 TYR A 263      28.993   7.651 -26.483  1.00 14.56           C  
ATOM   4339  CE2 TYR A 263      29.653   8.888 -24.528  1.00 14.56           C  
ATOM   4340  CZ  TYR A 263      28.840   7.945 -25.131  1.00 14.56           C  
ATOM   4341  OH  TYR A 263      27.874   7.280 -24.401  1.00 14.56           O  
ATOM   4342  H   TYR A 263      33.457  11.229 -28.899  1.00 14.56           H  
ATOM   4343  HA  TYR A 263      30.690  10.605 -29.138  1.00 14.56           H  
ATOM   4344 1HB  TYR A 263      32.404   9.183 -28.001  1.00 14.56           H  
ATOM   4345 2HB  TYR A 263      32.555  10.397 -26.757  1.00 14.56           H  
ATOM   4346  HD1 TYR A 263      30.083   8.066 -28.285  1.00 14.56           H  
ATOM   4347  HD2 TYR A 263      31.266  10.282 -24.798  1.00 14.56           H  
ATOM   4348  HE1 TYR A 263      28.355   6.906 -26.956  1.00 14.56           H  
ATOM   4349  HE2 TYR A 263      29.534   9.113 -23.468  1.00 14.56           H  
ATOM   4350  HH  TYR A 263      27.946   7.515 -23.467  1.00 14.56           H  
TER    4351
ENDMDL
