# Supplementary material for: Pan-kinome of Legionella expanded by a bioinformatics survey
Source: Sci Rep. 2022 Dec 16;12:21782. doi: 10.1038/s41598-022-26109-x (PMC9758233; doi:10.1038/s41598-022-26109-x)
Supplement: Supplementary file 9 — Supplementary Information 9. [file 41598_2022_26109_MOESM9_ESM.zip › S15 - Data - 3D structure models of novel kinases/pdb - whole proteins - RoseTTAFold/lpg1316.pdb]

PFRMAT TS
TARGET AAU27399_1
AUTHOR BAKER-ROBETTA
METHOD    ROSETTA provides both ab initio and
METHOD    comparative models of protein domains.
METHOD    Comparative models are built from structures
METHOD    detected and aligned by HHSEARCH, SPARKS, and
METHOD    Raptor. Loop regions are assembled from fragments and 
METHOD    optimized to fit the aligned template structures.
METHOD    De novo models are built using the Rosetta de
METHOD    novo protocol.  The procedure is fully automated.
MODEL     1
PARENT N/A
REMARK PARENT    N/A
REMARK PARSRC    RoseTTAFold
REMARK SCORE     0.00
ATOM      1  N   MET A   1       0.818   0.056  -2.384  1.00  5.80           N  
ATOM      2  CA  MET A   1       1.910   0.087  -1.418  1.00  5.80           C  
ATOM      3  C   MET A   1       2.150   1.444  -0.772  1.00  5.80           C  
ATOM      4  O   MET A   1       2.325   1.524   0.441  1.00  5.80           O  
ATOM      5  CB  MET A   1       3.215  -0.413  -2.005  1.00  5.80           C  
ATOM      6  CG  MET A   1       4.308  -0.520  -0.944  1.00  5.80           C  
ATOM      7  SD  MET A   1       3.934  -1.784   0.308  1.00  5.80           S  
ATOM      8  CE  MET A   1       4.960  -1.269   1.691  1.00  5.80           C  
ATOM      9 1H   MET A   1       0.450  -0.884  -2.438  1.00  5.80           H  
ATOM     10 2H   MET A   1       0.085   0.683  -2.091  1.00  5.80           H  
ATOM     11 3H   MET A   1       1.159   0.329  -3.293  1.00  5.80           H  
ATOM     12  HA  MET A   1       1.645  -0.597  -0.611  1.00  5.80           H  
ATOM     13 1HB  MET A   1       3.068  -1.393  -2.455  1.00  5.80           H  
ATOM     14 2HB  MET A   1       3.557   0.268  -2.785  1.00  5.80           H  
ATOM     15 1HG  MET A   1       5.256  -0.766  -1.417  1.00  5.80           H  
ATOM     16 2HG  MET A   1       4.413   0.442  -0.442  1.00  5.80           H  
ATOM     17 1HE  MET A   1       4.827  -1.964   2.520  1.00  5.80           H  
ATOM     18 2HE  MET A   1       6.007  -1.265   1.386  1.00  5.80           H  
ATOM     19 3HE  MET A   1       4.676  -0.273   2.011  1.00  5.80           H  
ATOM     20  N   HIS A   2       2.174   2.530  -1.544  1.00  5.82           N  
ATOM     21  CA  HIS A   2       2.489   3.830  -0.932  1.00  5.82           C  
ATOM     22  C   HIS A   2       1.654   4.096   0.329  1.00  5.82           C  
ATOM     23  O   HIS A   2       2.187   4.582   1.324  1.00  5.82           O  
ATOM     24  CB  HIS A   2       2.284   4.978  -1.921  1.00  5.82           C  
ATOM     25  CG  HIS A   2       2.737   6.317  -1.394  1.00  5.82           C  
ATOM     26  ND1 HIS A   2       2.482   7.503  -2.055  1.00  5.82           N  
ATOM     27  CD2 HIS A   2       3.451   6.647  -0.292  1.00  5.82           C  
ATOM     28  CE1 HIS A   2       3.016   8.506  -1.375  1.00  5.82           C  
ATOM     29  NE2 HIS A   2       3.611   8.014  -0.305  1.00  5.82           N  
ATOM     30  H   HIS A   2       2.023   2.486  -2.541  1.00  5.82           H  
ATOM     31  HA  HIS A   2       3.538   3.838  -0.633  1.00  5.82           H  
ATOM     32 1HB  HIS A   2       2.831   4.772  -2.840  1.00  5.82           H  
ATOM     33 2HB  HIS A   2       1.228   5.057  -2.175  1.00  5.82           H  
ATOM     34  HD1 HIS A   2       1.987   7.608  -2.917  1.00  5.82           H  
ATOM     35  HD2 HIS A   2       3.879   6.060   0.511  1.00  5.82           H  
ATOM     36  HE1 HIS A   2       2.924   9.530  -1.734  1.00  5.82           H  
ATOM     37  N   GLU A   3       0.358   3.772   0.312  1.00  5.75           N  
ATOM     38  CA  GLU A   3      -0.450   4.008   1.505  1.00  5.75           C  
ATOM     39  C   GLU A   3       0.069   3.202   2.705  1.00  5.75           C  
ATOM     40  O   GLU A   3      -0.047   3.641   3.848  1.00  5.75           O  
ATOM     41  CB  GLU A   3      -1.920   3.682   1.290  1.00  5.75           C  
ATOM     42  CG  GLU A   3      -2.795   4.153   2.461  1.00  5.75           C  
ATOM     43  CD  GLU A   3      -2.856   5.684   2.558  1.00  5.75           C  
ATOM     44  OE1 GLU A   3      -2.695   6.316   1.538  1.00  5.75           O  
ATOM     45  OE2 GLU A   3      -3.032   6.217   3.644  1.00  5.75           O  
ATOM     46  H   GLU A   3      -0.059   3.381  -0.516  1.00  5.75           H  
ATOM     47  HA  GLU A   3      -0.383   5.055   1.756  1.00  5.75           H  
ATOM     48 1HB  GLU A   3      -2.275   4.160   0.378  1.00  5.75           H  
ATOM     49 2HB  GLU A   3      -2.047   2.604   1.177  1.00  5.75           H  
ATOM     50 1HG  GLU A   3      -3.804   3.764   2.337  1.00  5.75           H  
ATOM     51 2HG  GLU A   3      -2.387   3.750   3.385  1.00  5.75           H  
ATOM     52  N   CYS A   4       0.612   2.005   2.460  1.00  5.62           N  
ATOM     53  CA  CYS A   4       1.103   1.173   3.546  1.00  5.62           C  
ATOM     54  C   CYS A   4       2.268   1.898   4.182  1.00  5.62           C  
ATOM     55  O   CYS A   4       2.422   1.906   5.395  1.00  5.62           O  
ATOM     56  CB  CYS A   4       1.596  -0.176   3.042  1.00  5.62           C  
ATOM     57  SG  CYS A   4       0.314  -1.248   2.391  1.00  5.62           S  
ATOM     58  H   CYS A   4       0.750   1.695   1.511  1.00  5.62           H  
ATOM     59  HA  CYS A   4       0.313   1.030   4.282  1.00  5.62           H  
ATOM     60 1HB  CYS A   4       2.327  -0.026   2.274  1.00  5.62           H  
ATOM     61 2HB  CYS A   4       2.092  -0.703   3.854  1.00  5.62           H  
ATOM     62  HG  CYS A   4       1.114  -2.283   2.150  1.00  5.62           H  
ATOM     63  N   VAL A   5       3.063   2.561   3.343  1.00  5.44           N  
ATOM     64  CA  VAL A   5       4.210   3.318   3.827  1.00  5.44           C  
ATOM     65  C   VAL A   5       3.701   4.491   4.674  1.00  5.44           C  
ATOM     66  O   VAL A   5       4.188   4.759   5.772  1.00  5.44           O  
ATOM     67  CB  VAL A   5       5.061   3.830   2.660  1.00  5.44           C  
ATOM     68  CG1 VAL A   5       6.147   4.734   3.180  1.00  5.44           C  
ATOM     69  CG2 VAL A   5       5.613   2.646   1.892  1.00  5.44           C  
ATOM     70  H   VAL A   5       2.860   2.504   2.343  1.00  5.44           H  
ATOM     71  HA  VAL A   5       4.826   2.664   4.434  1.00  5.44           H  
ATOM     72  HB  VAL A   5       4.456   4.420   2.009  1.00  5.44           H  
ATOM     73 1HG1 VAL A   5       6.737   5.109   2.344  1.00  5.44           H  
ATOM     74 2HG1 VAL A   5       5.697   5.572   3.711  1.00  5.44           H  
ATOM     75 3HG1 VAL A   5       6.791   4.175   3.860  1.00  5.44           H  
ATOM     76 1HG2 VAL A   5       6.207   2.999   1.051  1.00  5.44           H  
ATOM     77 2HG2 VAL A   5       6.234   2.039   2.549  1.00  5.44           H  
ATOM     78 3HG2 VAL A   5       4.778   2.050   1.521  1.00  5.44           H  
ATOM     79  N   ILE A   6       2.659   5.150   4.187  1.00  5.23           N  
ATOM     80  CA  ILE A   6       2.031   6.259   4.895  1.00  5.23           C  
ATOM     81  C   ILE A   6       1.513   5.857   6.272  1.00  5.23           C  
ATOM     82  O   ILE A   6       1.583   6.649   7.204  1.00  5.23           O  
ATOM     83  CB  ILE A   6       0.899   6.893   4.081  1.00  5.23           C  
ATOM     84  CG1 ILE A   6       1.500   7.618   2.867  1.00  5.23           C  
ATOM     85  CG2 ILE A   6       0.063   7.813   4.951  1.00  5.23           C  
ATOM     86  CD1 ILE A   6       0.487   8.054   1.830  1.00  5.23           C  
ATOM     87  H   ILE A   6       2.305   4.880   3.267  1.00  5.23           H  
ATOM     88  HA  ILE A   6       2.792   7.026   5.043  1.00  5.23           H  
ATOM     89  HB  ILE A   6       0.256   6.116   3.702  1.00  5.23           H  
ATOM     90 1HG1 ILE A   6       2.031   8.498   3.217  1.00  5.23           H  
ATOM     91 2HG1 ILE A   6       2.213   6.952   2.388  1.00  5.23           H  
ATOM     92 1HG2 ILE A   6      -0.747   8.236   4.354  1.00  5.23           H  
ATOM     93 2HG2 ILE A   6      -0.359   7.240   5.776  1.00  5.23           H  
ATOM     94 3HG2 ILE A   6       0.687   8.613   5.343  1.00  5.23           H  
ATOM     95 1HD1 ILE A   6       1.003   8.555   1.014  1.00  5.23           H  
ATOM     96 2HD1 ILE A   6      -0.043   7.199   1.439  1.00  5.23           H  
ATOM     97 3HD1 ILE A   6      -0.225   8.737   2.283  1.00  5.23           H  
ATOM     98  N   GLN A   7       0.963   4.646   6.393  1.00  5.03           N  
ATOM     99  CA  GLN A   7       0.402   4.153   7.653  1.00  5.03           C  
ATOM    100  C   GLN A   7       1.396   3.455   8.616  1.00  5.03           C  
ATOM    101  O   GLN A   7       0.960   2.861   9.607  1.00  5.03           O  
ATOM    102  CB  GLN A   7      -0.754   3.196   7.369  1.00  5.03           C  
ATOM    103  CG  GLN A   7      -1.962   3.806   6.616  1.00  5.03           C  
ATOM    104  CD  GLN A   7      -2.637   4.941   7.351  1.00  5.03           C  
ATOM    105  OE1 GLN A   7      -2.798   4.898   8.572  1.00  5.03           O  
ATOM    106  NE2 GLN A   7      -3.073   5.955   6.610  1.00  5.03           N  
ATOM    107  H   GLN A   7       0.901   4.059   5.563  1.00  5.03           H  
ATOM    108  HA  GLN A   7       0.000   5.014   8.185  1.00  5.03           H  
ATOM    109 1HB  GLN A   7      -0.379   2.367   6.761  1.00  5.03           H  
ATOM    110 2HB  GLN A   7      -1.116   2.779   8.306  1.00  5.03           H  
ATOM    111 1HG  GLN A   7      -1.612   4.208   5.668  1.00  5.03           H  
ATOM    112 2HG  GLN A   7      -2.699   3.027   6.434  1.00  5.03           H  
ATOM    113 1HE2 GLN A   7      -3.539   6.726   7.039  1.00  5.03           H  
ATOM    114 2HE2 GLN A   7      -2.953   5.945   5.586  1.00  5.03           H  
ATOM    115  N   ILE A   8       2.706   3.510   8.330  1.00  4.86           N  
ATOM    116  CA  ILE A   8       3.733   2.948   9.224  1.00  4.86           C  
ATOM    117  C   ILE A   8       4.570   4.128   9.666  1.00  4.86           C  
ATOM    118  O   ILE A   8       4.308   5.235   9.198  1.00  4.86           O  
ATOM    119  CB  ILE A   8       4.573   1.823   8.590  1.00  4.86           C  
ATOM    120  CG1 ILE A   8       5.303   2.349   7.398  1.00  4.86           C  
ATOM    121  CG2 ILE A   8       3.688   0.640   8.241  1.00  4.86           C  
ATOM    122  CD1 ILE A   8       6.322   1.415   6.810  1.00  4.86           C  
ATOM    123  H   ILE A   8       3.021   3.984   7.480  1.00  4.86           H  
ATOM    124  HA  ILE A   8       3.249   2.543  10.108  1.00  4.86           H  
ATOM    125  HB  ILE A   8       5.321   1.496   9.303  1.00  4.86           H  
ATOM    126 1HG1 ILE A   8       4.572   2.552   6.660  1.00  4.86           H  
ATOM    127 2HG1 ILE A   8       5.795   3.284   7.667  1.00  4.86           H  
ATOM    128 1HG2 ILE A   8       4.292  -0.156   7.811  1.00  4.86           H  
ATOM    129 2HG2 ILE A   8       3.200   0.280   9.145  1.00  4.86           H  
ATOM    130 3HG2 ILE A   8       2.936   0.941   7.530  1.00  4.86           H  
ATOM    131 1HD1 ILE A   8       6.778   1.887   5.940  1.00  4.86           H  
ATOM    132 2HD1 ILE A   8       7.089   1.197   7.550  1.00  4.86           H  
ATOM    133 3HD1 ILE A   8       5.831   0.492   6.506  1.00  4.86           H  
ATOM    134  N   ALA A   9       5.549   3.952  10.575  1.00  4.70           N  
ATOM    135  CA  ALA A   9       6.200   5.151  11.130  1.00  4.70           C  
ATOM    136  C   ALA A   9       5.085   5.800  11.944  1.00  4.70           C  
ATOM    137  O   ALA A   9       4.929   5.500  13.128  1.00  4.70           O  
ATOM    138  CB  ALA A   9       6.843   6.079  10.088  1.00  4.70           C  
ATOM    139  H   ALA A   9       5.783   3.030  10.908  1.00  4.70           H  
ATOM    140  HA  ALA A   9       6.985   4.837  11.820  1.00  4.70           H  
ATOM    141 1HB  ALA A   9       7.289   6.918  10.612  1.00  4.70           H  
ATOM    142 2HB  ALA A   9       7.620   5.528   9.563  1.00  4.70           H  
ATOM    143 3HB  ALA A   9       6.164   6.475   9.362  1.00  4.70           H  
ATOM    144  N   ILE A  10       4.325   6.698  11.354  1.00  4.49           N  
ATOM    145  CA  ILE A  10       3.155   7.190  12.067  1.00  4.49           C  
ATOM    146  C   ILE A  10       2.391   5.926  12.477  1.00  4.49           C  
ATOM    147  O   ILE A  10       2.439   4.926  11.771  1.00  4.49           O  
ATOM    148  CB  ILE A  10       2.244   8.047  11.185  1.00  4.49           C  
ATOM    149  CG1 ILE A  10       1.188   8.763  12.051  1.00  4.49           C  
ATOM    150  CG2 ILE A  10       1.589   7.158  10.152  1.00  4.49           C  
ATOM    151  CD1 ILE A  10       0.431   9.832  11.314  1.00  4.49           C  
ATOM    152  H   ILE A  10       4.483   6.902  10.372  1.00  4.49           H  
ATOM    153  HA  ILE A  10       3.455   7.746  12.953  1.00  4.49           H  
ATOM    154  HB  ILE A  10       2.829   8.812  10.677  1.00  4.49           H  
ATOM    155 1HG1 ILE A  10       0.471   8.047  12.413  1.00  4.49           H  
ATOM    156 2HG1 ILE A  10       1.684   9.222  12.903  1.00  4.49           H  
ATOM    157 1HG2 ILE A  10       0.944   7.748   9.506  1.00  4.49           H  
ATOM    158 2HG2 ILE A  10       2.361   6.693   9.552  1.00  4.49           H  
ATOM    159 3HG2 ILE A  10       1.012   6.388  10.621  1.00  4.49           H  
ATOM    160 1HD1 ILE A  10      -0.293  10.293  11.987  1.00  4.49           H  
ATOM    161 2HD1 ILE A  10       1.125  10.593  10.952  1.00  4.49           H  
ATOM    162 3HD1 ILE A  10      -0.093   9.386  10.469  1.00  4.49           H  
ATOM    163  N   LEU A  11       1.788   5.927  13.658  1.00  4.18           N  
ATOM    164  CA  LEU A  11       1.073   4.768  14.235  1.00  4.18           C  
ATOM    165  C   LEU A  11       1.994   3.606  14.687  1.00  4.18           C  
ATOM    166  O   LEU A  11       1.524   2.651  15.320  1.00  4.18           O  
ATOM    167  CB  LEU A  11       0.044   4.211  13.223  1.00  4.18           C  
ATOM    168  CG  LEU A  11      -0.973   5.225  12.669  1.00  4.18           C  
ATOM    169  CD1 LEU A  11      -1.863   4.535  11.662  1.00  4.18           C  
ATOM    170  CD2 LEU A  11      -1.752   5.823  13.816  1.00  4.18           C  
ATOM    171  H   LEU A  11       1.795   6.789  14.180  1.00  4.18           H  
ATOM    172  HA  LEU A  11       0.525   5.119  15.103  1.00  4.18           H  
ATOM    173 1HB  LEU A  11       0.541   3.720  12.387  1.00  4.18           H  
ATOM    174 2HB  LEU A  11      -0.537   3.448  13.737  1.00  4.18           H  
ATOM    175  HG  LEU A  11      -0.470   6.003  12.161  1.00  4.18           H  
ATOM    176 1HD1 LEU A  11      -2.577   5.248  11.251  1.00  4.18           H  
ATOM    177 2HD1 LEU A  11      -1.246   4.134  10.849  1.00  4.18           H  
ATOM    178 3HD1 LEU A  11      -2.401   3.721  12.143  1.00  4.18           H  
ATOM    179 1HD2 LEU A  11      -2.468   6.549  13.430  1.00  4.18           H  
ATOM    180 2HD2 LEU A  11      -2.285   5.033  14.348  1.00  4.18           H  
ATOM    181 3HD2 LEU A  11      -1.063   6.318  14.497  1.00  4.18           H  
ATOM    182  N   GLY A  12       3.306   3.748  14.461  1.00  3.78           N  
ATOM    183  CA  GLY A  12       4.350   2.900  15.022  1.00  3.78           C  
ATOM    184  C   GLY A  12       4.977   3.780  16.085  1.00  3.78           C  
ATOM    185  O   GLY A  12       5.528   3.325  17.087  1.00  3.78           O  
ATOM    186  H   GLY A  12       3.630   4.521  13.897  1.00  3.78           H  
ATOM    187 1HA  GLY A  12       3.935   1.996  15.462  1.00  3.78           H  
ATOM    188 2HA  GLY A  12       5.080   2.634  14.260  1.00  3.78           H  
ATOM    189  N   TYR A  13       4.814   5.084  15.832  1.00  3.37           N  
ATOM    190  CA  TYR A  13       5.176   6.163  16.736  1.00  3.37           C  
ATOM    191  C   TYR A  13       4.195   6.157  17.897  1.00  3.37           C  
ATOM    192  O   TYR A  13       4.564   6.345  19.055  1.00  3.37           O  
ATOM    193  CB  TYR A  13       5.164   7.497  16.000  1.00  3.37           C  
ATOM    194  CG  TYR A  13       6.311   7.633  15.044  1.00  3.37           C  
ATOM    195  CD1 TYR A  13       6.240   8.523  13.987  1.00  3.37           C  
ATOM    196  CD2 TYR A  13       7.439   6.847  15.219  1.00  3.37           C  
ATOM    197  CE1 TYR A  13       7.298   8.631  13.109  1.00  3.37           C  
ATOM    198  CE2 TYR A  13       8.493   6.953  14.345  1.00  3.37           C  
ATOM    199  CZ  TYR A  13       8.430   7.841  13.293  1.00  3.37           C  
ATOM    200  OH  TYR A  13       9.493   7.948  12.420  1.00  3.37           O  
ATOM    201  H   TYR A  13       4.431   5.314  14.920  1.00  3.37           H  
ATOM    202  HA  TYR A  13       6.171   5.976  17.127  1.00  3.37           H  
ATOM    203 1HB  TYR A  13       4.238   7.582  15.432  1.00  3.37           H  
ATOM    204 2HB  TYR A  13       5.193   8.313  16.701  1.00  3.37           H  
ATOM    205  HD1 TYR A  13       5.352   9.137  13.848  1.00  3.37           H  
ATOM    206  HD2 TYR A  13       7.493   6.142  16.047  1.00  3.37           H  
ATOM    207  HE1 TYR A  13       7.245   9.332  12.278  1.00  3.37           H  
ATOM    208  HE2 TYR A  13       9.380   6.334  14.485  1.00  3.37           H  
ATOM    209  HH  TYR A  13       9.287   8.596  11.741  1.00  3.37           H  
ATOM    210  N   LYS A  14       2.931   5.892  17.592  1.00  3.00           N  
ATOM    211  CA  LYS A  14       1.932   5.769  18.636  1.00  3.00           C  
ATOM    212  C   LYS A  14       2.297   4.417  19.171  1.00  3.00           C  
ATOM    213  O   LYS A  14       2.949   3.679  18.448  1.00  3.00           O  
ATOM    214  CB  LYS A  14       0.503   5.812  18.100  1.00  3.00           C  
ATOM    215  CG  LYS A  14       0.133   7.098  17.354  1.00  3.00           C  
ATOM    216  CD  LYS A  14       0.139   8.307  18.283  1.00  3.00           C  
ATOM    217  CE  LYS A  14      -0.343   9.563  17.562  1.00  3.00           C  
ATOM    218  NZ  LYS A  14      -0.296  10.763  18.446  1.00  3.00           N  
ATOM    219  H   LYS A  14       2.677   5.747  16.630  1.00  3.00           H  
ATOM    220  HA  LYS A  14       2.078   6.520  19.414  1.00  3.00           H  
ATOM    221 1HB  LYS A  14       0.337   4.961  17.441  1.00  3.00           H  
ATOM    222 2HB  LYS A  14      -0.191   5.707  18.935  1.00  3.00           H  
ATOM    223 1HG  LYS A  14       0.843   7.266  16.548  1.00  3.00           H  
ATOM    224 2HG  LYS A  14      -0.863   6.989  16.923  1.00  3.00           H  
ATOM    225 1HD  LYS A  14      -0.518   8.115  19.134  1.00  3.00           H  
ATOM    226 2HD  LYS A  14       1.149   8.476  18.657  1.00  3.00           H  
ATOM    227 1HE  LYS A  14       0.290   9.738  16.692  1.00  3.00           H  
ATOM    228 2HE  LYS A  14      -1.369   9.411  17.227  1.00  3.00           H  
ATOM    229 1HZ  LYS A  14      -0.620  11.572  17.936  1.00  3.00           H  
ATOM    230 2HZ  LYS A  14      -0.889  10.612  19.250  1.00  3.00           H  
ATOM    231 3HZ  LYS A  14       0.654  10.918  18.753  1.00  3.00           H  
ATOM    232  N   ARG A  15       2.021   4.109  20.430  1.00  2.76           N  
ATOM    233  CA  ARG A  15       2.406   2.833  21.062  1.00  2.76           C  
ATOM    234  C   ARG A  15       3.892   2.898  21.488  1.00  2.76           C  
ATOM    235  O   ARG A  15       4.216   2.597  22.635  1.00  2.76           O  
ATOM    236  CB  ARG A  15       2.201   1.618  20.130  1.00  2.76           C  
ATOM    237  CG  ARG A  15       0.751   1.338  19.711  1.00  2.76           C  
ATOM    238  CD  ARG A  15       0.657   0.171  18.775  1.00  2.76           C  
ATOM    239  NE  ARG A  15       1.203   0.448  17.429  1.00  2.76           N  
ATOM    240  CZ  ARG A  15       1.556  -0.498  16.545  1.00  2.76           C  
ATOM    241  NH1 ARG A  15       1.459  -1.779  16.842  1.00  2.76           N  
ATOM    242  NH2 ARG A  15       1.995  -0.115  15.374  1.00  2.76           N  
ATOM    243  H   ARG A  15       1.503   4.757  21.029  1.00  2.76           H  
ATOM    244  HA  ARG A  15       1.786   2.672  21.938  1.00  2.76           H  
ATOM    245 1HB  ARG A  15       2.854   1.592  19.274  1.00  2.76           H  
ATOM    246 2HB  ARG A  15       2.480   0.740  20.709  1.00  2.76           H  
ATOM    247 1HG  ARG A  15       0.156   1.119  20.596  1.00  2.76           H  
ATOM    248 2HG  ARG A  15       0.338   2.211  19.204  1.00  2.76           H  
ATOM    249 1HD  ARG A  15       1.210  -0.666  19.196  1.00  2.76           H  
ATOM    250 2HD  ARG A  15      -0.388  -0.111  18.661  1.00  2.76           H  
ATOM    251  HE  ARG A  15       1.305   1.424  17.097  1.00  2.76           H  
ATOM    252 1HH1 ARG A  15       1.117  -2.063  17.749  1.00  2.76           H  
ATOM    253 2HH1 ARG A  15       1.727  -2.475  16.163  1.00  2.76           H  
ATOM    254 1HH2 ARG A  15       2.036   0.898  15.191  1.00  2.76           H  
ATOM    255 2HH2 ARG A  15       2.268  -0.787  14.678  1.00  2.76           H  
ATOM    256  N   MET A  16       4.775   3.428  20.630  1.00  2.79           N  
ATOM    257  CA  MET A  16       6.165   3.676  21.030  1.00  2.79           C  
ATOM    258  C   MET A  16       6.213   4.809  22.039  1.00  2.79           C  
ATOM    259  O   MET A  16       6.690   4.651  23.166  1.00  2.79           O  
ATOM    260  CB  MET A  16       7.039   4.050  19.846  1.00  2.79           C  
ATOM    261  CG  MET A  16       8.491   4.327  20.203  1.00  2.79           C  
ATOM    262  SD  MET A  16       9.412   4.975  18.814  1.00  2.79           S  
ATOM    263  CE  MET A  16       8.767   6.622  18.829  1.00  2.79           C  
ATOM    264  H   MET A  16       4.459   3.622  19.679  1.00  2.79           H  
ATOM    265  HA  MET A  16       6.562   2.780  21.505  1.00  2.79           H  
ATOM    266 1HB  MET A  16       7.022   3.244  19.118  1.00  2.79           H  
ATOM    267 2HB  MET A  16       6.641   4.930  19.359  1.00  2.79           H  
ATOM    268 1HG  MET A  16       8.527   5.056  21.013  1.00  2.79           H  
ATOM    269 2HG  MET A  16       8.969   3.410  20.543  1.00  2.79           H  
ATOM    270 1HE  MET A  16       9.210   7.199  18.018  1.00  2.79           H  
ATOM    271 2HE  MET A  16       7.690   6.589  18.712  1.00  2.79           H  
ATOM    272 3HE  MET A  16       9.006   7.090  19.784  1.00  2.79           H  
ATOM    273  N   TYR A  17       5.637   5.952  21.650  1.00  3.19           N  
ATOM    274  CA  TYR A  17       5.623   7.117  22.513  1.00  3.19           C  
ATOM    275  C   TYR A  17       4.679   6.882  23.662  1.00  3.19           C  
ATOM    276  O   TYR A  17       4.870   7.415  24.752  1.00  3.19           O  
ATOM    277  CB  TYR A  17       5.224   8.401  21.767  1.00  3.19           C  
ATOM    278  CG  TYR A  17       6.303   8.987  20.852  1.00  3.19           C  
ATOM    279  CD1 TYR A  17       6.111   9.050  19.480  1.00  3.19           C  
ATOM    280  CD2 TYR A  17       7.487   9.457  21.400  1.00  3.19           C  
ATOM    281  CE1 TYR A  17       7.090   9.581  18.659  1.00  3.19           C  
ATOM    282  CE2 TYR A  17       8.469   9.984  20.582  1.00  3.19           C  
ATOM    283  CZ  TYR A  17       8.270  10.046  19.215  1.00  3.19           C  
ATOM    284  OH  TYR A  17       9.242  10.566  18.396  1.00  3.19           O  
ATOM    285  H   TYR A  17       5.239   6.024  20.715  1.00  3.19           H  
ATOM    286  HA  TYR A  17       6.616   7.256  22.922  1.00  3.19           H  
ATOM    287 1HB  TYR A  17       4.341   8.194  21.155  1.00  3.19           H  
ATOM    288 2HB  TYR A  17       4.942   9.164  22.492  1.00  3.19           H  
ATOM    289  HD1 TYR A  17       5.186   8.690  19.047  1.00  3.19           H  
ATOM    290  HD2 TYR A  17       7.643   9.411  22.477  1.00  3.19           H  
ATOM    291  HE1 TYR A  17       6.937   9.635  17.584  1.00  3.19           H  
ATOM    292  HE2 TYR A  17       9.399  10.351  21.015  1.00  3.19           H  
ATOM    293  HH  TYR A  17       8.942  10.535  17.484  1.00  3.19           H  
ATOM    294  N   SER A  18       3.662   6.059  23.442  1.00  4.17           N  
ATOM    295  CA  SER A  18       2.711   5.805  24.506  1.00  4.17           C  
ATOM    296  C   SER A  18       3.465   5.112  25.648  1.00  4.17           C  
ATOM    297  O   SER A  18       3.341   5.499  26.814  1.00  4.17           O  
ATOM    298  CB  SER A  18       1.603   4.909  24.002  1.00  4.17           C  
ATOM    299  OG  SER A  18       0.877   5.519  22.932  1.00  4.17           O  
ATOM    300  H   SER A  18       3.562   5.625  22.538  1.00  4.17           H  
ATOM    301  HA  SER A  18       2.303   6.751  24.864  1.00  4.17           H  
ATOM    302 1HB  SER A  18       2.030   3.978  23.693  1.00  4.17           H  
ATOM    303 2HB  SER A  18       0.924   4.687  24.822  1.00  4.17           H  
ATOM    304  HG  SER A  18       0.408   6.267  23.331  1.00  4.17           H  
ATOM    305  N   LYS A  19       4.309   4.125  25.299  1.00  5.84           N  
ATOM    306  CA  LYS A  19       5.105   3.426  26.298  1.00  5.84           C  
ATOM    307  C   LYS A  19       6.139   4.337  26.949  1.00  5.84           C  
ATOM    308  O   LYS A  19       6.341   4.269  28.165  1.00  5.84           O  
ATOM    309  CB  LYS A  19       5.785   2.204  25.685  1.00  5.84           C  
ATOM    310  CG  LYS A  19       4.836   1.049  25.366  1.00  5.84           C  
ATOM    311  CD  LYS A  19       5.577  -0.104  24.703  1.00  5.84           C  
ATOM    312  CE  LYS A  19       4.641  -1.248  24.359  1.00  5.84           C  
ATOM    313  NZ  LYS A  19       5.359  -2.361  23.674  1.00  5.84           N  
ATOM    314  H   LYS A  19       4.377   3.821  24.326  1.00  5.84           H  
ATOM    315  HA  LYS A  19       4.435   3.077  27.079  1.00  5.84           H  
ATOM    316 1HB  LYS A  19       6.265   2.498  24.746  1.00  5.84           H  
ATOM    317 2HB  LYS A  19       6.561   1.839  26.352  1.00  5.84           H  
ATOM    318 1HG  LYS A  19       4.391   0.693  26.294  1.00  5.84           H  
ATOM    319 2HG  LYS A  19       4.036   1.391  24.720  1.00  5.84           H  
ATOM    320 1HD  LYS A  19       6.041   0.260  23.783  1.00  5.84           H  
ATOM    321 2HD  LYS A  19       6.358  -0.468  25.368  1.00  5.84           H  
ATOM    322 1HE  LYS A  19       4.189  -1.627  25.273  1.00  5.84           H  
ATOM    323 2HE  LYS A  19       3.854  -0.876  23.702  1.00  5.84           H  
ATOM    324 1HZ  LYS A  19       4.708  -3.102  23.457  1.00  5.84           H  
ATOM    325 2HZ  LYS A  19       5.772  -2.013  22.819  1.00  5.84           H  
ATOM    326 3HZ  LYS A  19       6.086  -2.717  24.278  1.00  5.84           H  
ATOM    327  N   LEU A  20       6.761   5.225  26.166  1.00  7.95           N  
ATOM    328  CA  LEU A  20       7.757   6.129  26.733  1.00  7.95           C  
ATOM    329  C   LEU A  20       7.116   7.052  27.772  1.00  7.95           C  
ATOM    330  O   LEU A  20       7.691   7.286  28.843  1.00  7.95           O  
ATOM    331  CB  LEU A  20       8.407   6.955  25.612  1.00  7.95           C  
ATOM    332  CG  LEU A  20       9.310   6.145  24.635  1.00  7.95           C  
ATOM    333  CD1 LEU A  20       9.728   7.016  23.434  1.00  7.95           C  
ATOM    334  CD2 LEU A  20      10.523   5.657  25.392  1.00  7.95           C  
ATOM    335  H   LEU A  20       6.573   5.231  25.162  1.00  7.95           H  
ATOM    336  HA  LEU A  20       8.525   5.534  27.223  1.00  7.95           H  
ATOM    337 1HB  LEU A  20       7.620   7.429  25.037  1.00  7.95           H  
ATOM    338 2HB  LEU A  20       9.016   7.734  26.064  1.00  7.95           H  
ATOM    339  HG  LEU A  20       8.761   5.293  24.256  1.00  7.95           H  
ATOM    340 1HD1 LEU A  20      10.355   6.428  22.763  1.00  7.95           H  
ATOM    341 2HD1 LEU A  20       8.857   7.344  22.899  1.00  7.95           H  
ATOM    342 3HD1 LEU A  20      10.285   7.882  23.786  1.00  7.95           H  
ATOM    343 1HD2 LEU A  20      11.158   5.076  24.724  1.00  7.95           H  
ATOM    344 2HD2 LEU A  20      11.082   6.512  25.774  1.00  7.95           H  
ATOM    345 3HD2 LEU A  20      10.201   5.031  26.224  1.00  7.95           H  
ATOM    346  N   LEU A  21       5.902   7.529  27.480  1.00  9.64           N  
ATOM    347  CA  LEU A  21       5.173   8.385  28.406  1.00  9.64           C  
ATOM    348  C   LEU A  21       4.755   7.625  29.658  1.00  9.64           C  
ATOM    349  O   LEU A  21       4.842   8.164  30.763  1.00  9.64           O  
ATOM    350  CB  LEU A  21       3.953   8.977  27.710  1.00  9.64           C  
ATOM    351  CG  LEU A  21       4.268  10.003  26.620  1.00  9.64           C  
ATOM    352  CD1 LEU A  21       2.995  10.342  25.872  1.00  9.64           C  
ATOM    353  CD2 LEU A  21       4.878  11.235  27.263  1.00  9.64           C  
ATOM    354  H   LEU A  21       5.483   7.314  26.574  1.00  9.64           H  
ATOM    355  HA  LEU A  21       5.828   9.200  28.702  1.00  9.64           H  
ATOM    356 1HB  LEU A  21       3.397   8.161  27.244  1.00  9.64           H  
ATOM    357 2HB  LEU A  21       3.317   9.450  28.453  1.00  9.64           H  
ATOM    358  HG  LEU A  21       4.977   9.583  25.912  1.00  9.64           H  
ATOM    359 1HD1 LEU A  21       3.214  11.067  25.090  1.00  9.64           H  
ATOM    360 2HD1 LEU A  21       2.594   9.432  25.423  1.00  9.64           H  
ATOM    361 3HD1 LEU A  21       2.267  10.760  26.564  1.00  9.64           H  
ATOM    362 1HD2 LEU A  21       5.109  11.970  26.492  1.00  9.64           H  
ATOM    363 2HD2 LEU A  21       4.170  11.662  27.974  1.00  9.64           H  
ATOM    364 3HD2 LEU A  21       5.793  10.955  27.785  1.00  9.64           H  
ATOM    365  N   ARG A  22       4.342   6.360  29.504  1.00  9.95           N  
ATOM    366  CA  ARG A  22       3.976   5.541  30.657  1.00  9.95           C  
ATOM    367  C   ARG A  22       5.207   5.329  31.532  1.00  9.95           C  
ATOM    368  O   ARG A  22       5.131   5.345  32.767  1.00  9.95           O  
ATOM    369  CB  ARG A  22       3.403   4.207  30.208  1.00  9.95           C  
ATOM    370  CG  ARG A  22       2.012   4.290  29.586  1.00  9.95           C  
ATOM    371  CD  ARG A  22       1.573   2.984  29.028  1.00  9.95           C  
ATOM    372  NE  ARG A  22       0.250   3.067  28.425  1.00  9.95           N  
ATOM    373  CZ  ARG A  22      -0.303   2.109  27.655  1.00  9.95           C  
ATOM    374  NH1 ARG A  22       0.363   1.004  27.399  1.00  9.95           N  
ATOM    375  NH2 ARG A  22      -1.515   2.279  27.154  1.00  9.95           N  
ATOM    376  H   ARG A  22       4.253   5.967  28.564  1.00  9.95           H  
ATOM    377  HA  ARG A  22       3.217   6.068  31.234  1.00  9.95           H  
ATOM    378 1HB  ARG A  22       4.065   3.766  29.467  1.00  9.95           H  
ATOM    379 2HB  ARG A  22       3.355   3.524  31.053  1.00  9.95           H  
ATOM    380 1HG  ARG A  22       1.299   4.581  30.355  1.00  9.95           H  
ATOM    381 2HG  ARG A  22       2.003   5.031  28.797  1.00  9.95           H  
ATOM    382 1HD  ARG A  22       2.277   2.669  28.258  1.00  9.95           H  
ATOM    383 2HD  ARG A  22       1.543   2.239  29.820  1.00  9.95           H  
ATOM    384  HE  ARG A  22      -0.294   3.902  28.599  1.00  9.95           H  
ATOM    385 1HH1 ARG A  22       1.289   0.875  27.781  1.00  9.95           H  
ATOM    386 2HH1 ARG A  22      -0.052   0.286  26.823  1.00  9.95           H  
ATOM    387 1HH2 ARG A  22      -2.028   3.127  27.349  1.00  9.95           H  
ATOM    388 2HH2 ARG A  22      -1.927   1.560  26.577  1.00  9.95           H  
ATOM    389  N   GLY A  23       6.361   5.173  30.883  1.00  8.75           N  
ATOM    390  CA  GLY A  23       7.627   5.027  31.574  1.00  8.75           C  
ATOM    391  C   GLY A  23       7.860   6.257  32.436  1.00  8.75           C  
ATOM    392  O   GLY A  23       8.101   6.148  33.642  1.00  8.75           O  
ATOM    393  H   GLY A  23       6.359   5.131  29.864  1.00  8.75           H  
ATOM    394 1HA  GLY A  23       7.616   4.128  32.189  1.00  8.75           H  
ATOM    395 2HA  GLY A  23       8.427   4.926  30.841  1.00  8.75           H  
ATOM    396  N   ALA A  24       7.780   7.436  31.815  1.00  6.85           N  
ATOM    397  CA  ALA A  24       7.980   8.681  32.539  1.00  6.85           C  
ATOM    398  C   ALA A  24       6.972   8.848  33.671  1.00  6.85           C  
ATOM    399  O   ALA A  24       7.338   9.257  34.773  1.00  6.85           O  
ATOM    400  CB  ALA A  24       7.853   9.851  31.587  1.00  6.85           C  
ATOM    401  H   ALA A  24       7.591   7.455  30.811  1.00  6.85           H  
ATOM    402  HA  ALA A  24       8.980   8.666  32.969  1.00  6.85           H  
ATOM    403 1HB  ALA A  24       8.027  10.781  32.124  1.00  6.85           H  
ATOM    404 2HB  ALA A  24       8.584   9.747  30.786  1.00  6.85           H  
ATOM    405 3HB  ALA A  24       6.850   9.859  31.160  1.00  6.85           H  
ATOM    406  N   ALA A  25       5.708   8.495  33.423  1.00  5.15           N  
ATOM    407  CA  ALA A  25       4.682   8.617  34.448  1.00  5.15           C  
ATOM    408  C   ALA A  25       5.010   7.741  35.643  1.00  5.15           C  
ATOM    409  O   ALA A  25       4.837   8.153  36.796  1.00  5.15           O  
ATOM    410  CB  ALA A  25       3.332   8.230  33.882  1.00  5.15           C  
ATOM    411  H   ALA A  25       5.446   8.170  32.495  1.00  5.15           H  
ATOM    412  HA  ALA A  25       4.654   9.653  34.780  1.00  5.15           H  
ATOM    413 1HB  ALA A  25       2.568   8.343  34.647  1.00  5.15           H  
ATOM    414 2HB  ALA A  25       3.100   8.873  33.032  1.00  5.15           H  
ATOM    415 3HB  ALA A  25       3.366   7.195  33.553  1.00  5.15           H  
ATOM    416  N   THR A  26       5.524   6.545  35.361  1.00  4.07           N  
ATOM    417  CA  THR A  26       5.896   5.600  36.387  1.00  4.07           C  
ATOM    418  C   THR A  26       7.052   6.165  37.190  1.00  4.07           C  
ATOM    419  O   THR A  26       7.061   6.078  38.419  1.00  4.07           O  
ATOM    420  CB  THR A  26       6.286   4.245  35.782  1.00  4.07           C  
ATOM    421  OG1 THR A  26       5.171   3.713  35.043  1.00  4.07           O  
ATOM    422  CG2 THR A  26       6.671   3.285  36.887  1.00  4.07           C  
ATOM    423  H   THR A  26       5.628   6.261  34.385  1.00  4.07           H  
ATOM    424  HA  THR A  26       5.048   5.452  37.053  1.00  4.07           H  
ATOM    425  HB  THR A  26       7.127   4.373  35.109  1.00  4.07           H  
ATOM    426  HG1 THR A  26       5.012   4.291  34.256  1.00  4.07           H  
ATOM    427 1HG2 THR A  26       6.946   2.326  36.452  1.00  4.07           H  
ATOM    428 2HG2 THR A  26       7.517   3.693  37.440  1.00  4.07           H  
ATOM    429 3HG2 THR A  26       5.826   3.150  37.562  1.00  4.07           H  
ATOM    430  N   ALA A  27       8.032   6.752  36.493  1.00  3.58           N  
ATOM    431  CA  ALA A  27       9.190   7.334  37.154  1.00  3.58           C  
ATOM    432  C   ALA A  27       8.756   8.423  38.127  1.00  3.58           C  
ATOM    433  O   ALA A  27       9.275   8.502  39.247  1.00  3.58           O  
ATOM    434  CB  ALA A  27      10.143   7.912  36.122  1.00  3.58           C  
ATOM    435  H   ALA A  27       7.973   6.769  35.474  1.00  3.58           H  
ATOM    436  HA  ALA A  27       9.693   6.548  37.715  1.00  3.58           H  
ATOM    437 1HB  ALA A  27      11.014   8.327  36.623  1.00  3.58           H  
ATOM    438 2HB  ALA A  27      10.455   7.125  35.436  1.00  3.58           H  
ATOM    439 3HB  ALA A  27       9.642   8.695  35.565  1.00  3.58           H  
ATOM    440  N   VAL A  28       7.759   9.219  37.727  1.00  3.51           N  
ATOM    441  CA  VAL A  28       7.238  10.263  38.592  1.00  3.51           C  
ATOM    442  C   VAL A  28       6.536   9.656  39.791  1.00  3.51           C  
ATOM    443  O   VAL A  28       6.755  10.083  40.923  1.00  3.51           O  
ATOM    444  CB  VAL A  28       6.265  11.182  37.845  1.00  3.51           C  
ATOM    445  CG1 VAL A  28       5.610  12.134  38.842  1.00  3.51           C  
ATOM    446  CG2 VAL A  28       7.019  11.958  36.780  1.00  3.51           C  
ATOM    447  H   VAL A  28       7.387   9.112  36.781  1.00  3.51           H  
ATOM    448  HA  VAL A  28       8.074  10.866  38.943  1.00  3.51           H  
ATOM    449  HB  VAL A  28       5.483  10.583  37.379  1.00  3.51           H  
ATOM    450 1HG1 VAL A  28       4.911  12.784  38.319  1.00  3.51           H  
ATOM    451 2HG1 VAL A  28       5.073  11.555  39.595  1.00  3.51           H  
ATOM    452 3HG1 VAL A  28       6.377  12.738  39.327  1.00  3.51           H  
ATOM    453 1HG2 VAL A  28       6.328  12.608  36.246  1.00  3.51           H  
ATOM    454 2HG2 VAL A  28       7.795  12.558  37.251  1.00  3.51           H  
ATOM    455 3HG2 VAL A  28       7.475  11.270  36.083  1.00  3.51           H  
ATOM    456  N   ALA A  29       5.703   8.640  39.559  1.00  3.71           N  
ATOM    457  CA  ALA A  29       5.007   7.982  40.656  1.00  3.71           C  
ATOM    458  C   ALA A  29       6.016   7.406  41.648  1.00  3.71           C  
ATOM    459  O   ALA A  29       5.810   7.455  42.870  1.00  3.71           O  
ATOM    460  CB  ALA A  29       4.114   6.882  40.112  1.00  3.71           C  
ATOM    461  H   ALA A  29       5.538   8.331  38.601  1.00  3.71           H  
ATOM    462  HA  ALA A  29       4.400   8.724  41.174  1.00  3.71           H  
ATOM    463 1HB  ALA A  29       3.584   6.402  40.932  1.00  3.71           H  
ATOM    464 2HB  ALA A  29       3.398   7.312  39.413  1.00  3.71           H  
ATOM    465 3HB  ALA A  29       4.726   6.145  39.594  1.00  3.71           H  
ATOM    466  N   GLY A  30       7.123   6.880  41.112  1.00  4.02           N  
ATOM    467  CA  GLY A  30       8.212   6.333  41.899  1.00  4.02           C  
ATOM    468  C   GLY A  30       8.790   7.418  42.791  1.00  4.02           C  
ATOM    469  O   GLY A  30       8.861   7.256  44.011  1.00  4.02           O  
ATOM    470  H   GLY A  30       7.204   6.842  40.097  1.00  4.02           H  
ATOM    471 1HA  GLY A  30       7.851   5.501  42.502  1.00  4.02           H  
ATOM    472 2HA  GLY A  30       8.982   5.952  41.228  1.00  4.02           H  
ATOM    473  N   TYR A  31       9.183   8.537  42.174  1.00  4.30           N  
ATOM    474  CA  TYR A  31       9.747   9.677  42.886  1.00  4.30           C  
ATOM    475  C   TYR A  31       8.825  10.176  43.976  1.00  4.30           C  
ATOM    476  O   TYR A  31       9.245  10.358  45.119  1.00  4.30           O  
ATOM    477  CB  TYR A  31      10.028  10.828  41.925  1.00  4.30           C  
ATOM    478  CG  TYR A  31      10.494  12.086  42.623  1.00  4.30           C  
ATOM    479  CD1 TYR A  31      11.815  12.216  43.029  1.00  4.30           C  
ATOM    480  CD2 TYR A  31       9.590  13.117  42.854  1.00  4.30           C  
ATOM    481  CE1 TYR A  31      12.231  13.372  43.663  1.00  4.30           C  
ATOM    482  CE2 TYR A  31      10.004  14.270  43.485  1.00  4.30           C  
ATOM    483  CZ  TYR A  31      11.322  14.403  43.887  1.00  4.30           C  
ATOM    484  OH  TYR A  31      11.736  15.558  44.516  1.00  4.30           O  
ATOM    485  H   TYR A  31       9.095   8.587  41.158  1.00  4.30           H  
ATOM    486  HA  TYR A  31      10.680   9.368  43.349  1.00  4.30           H  
ATOM    487 1HB  TYR A  31      10.788  10.526  41.205  1.00  4.30           H  
ATOM    488 2HB  TYR A  31       9.125  11.063  41.365  1.00  4.30           H  
ATOM    489  HD1 TYR A  31      12.520  11.405  42.851  1.00  4.30           H  
ATOM    490  HD2 TYR A  31       8.552  13.013  42.535  1.00  4.30           H  
ATOM    491  HE1 TYR A  31      13.269  13.476  43.981  1.00  4.30           H  
ATOM    492  HE2 TYR A  31       9.293  15.076  43.666  1.00  4.30           H  
ATOM    493  HH  TYR A  31      10.972  16.102  44.722  1.00  4.30           H  
ATOM    494  N   VAL A  32       7.565  10.397  43.644  1.00  4.46           N  
ATOM    495  CA  VAL A  32       6.649  10.915  44.635  1.00  4.46           C  
ATOM    496  C   VAL A  32       6.499   9.949  45.797  1.00  4.46           C  
ATOM    497  O   VAL A  32       6.539  10.371  46.954  1.00  4.46           O  
ATOM    498  CB  VAL A  32       5.282  11.205  44.012  1.00  4.46           C  
ATOM    499  CG1 VAL A  32       4.283  11.544  45.111  1.00  4.46           C  
ATOM    500  CG2 VAL A  32       5.423  12.361  43.018  1.00  4.46           C  
ATOM    501  H   VAL A  32       7.249  10.220  42.691  1.00  4.46           H  
ATOM    502  HA  VAL A  32       7.054  11.852  45.014  1.00  4.46           H  
ATOM    503  HB  VAL A  32       4.926  10.312  43.487  1.00  4.46           H  
ATOM    504 1HG1 VAL A  32       3.308  11.742  44.670  1.00  4.46           H  
ATOM    505 2HG1 VAL A  32       4.208  10.700  45.794  1.00  4.46           H  
ATOM    506 3HG1 VAL A  32       4.622  12.424  45.656  1.00  4.46           H  
ATOM    507 1HG2 VAL A  32       4.458  12.569  42.561  1.00  4.46           H  
ATOM    508 2HG2 VAL A  32       5.779  13.248  43.541  1.00  4.46           H  
ATOM    509 3HG2 VAL A  32       6.137  12.090  42.246  1.00  4.46           H  
ATOM    510  N   SER A  33       6.360   8.651  45.506  1.00  4.44           N  
ATOM    511  CA  SER A  33       6.220   7.665  46.564  1.00  4.44           C  
ATOM    512  C   SER A  33       7.472   7.654  47.443  1.00  4.44           C  
ATOM    513  O   SER A  33       7.379   7.657  48.669  1.00  4.44           O  
ATOM    514  CB  SER A  33       6.025   6.296  45.946  1.00  4.44           C  
ATOM    515  OG  SER A  33       4.835   6.252  45.206  1.00  4.44           O  
ATOM    516  H   SER A  33       6.330   8.334  44.536  1.00  4.44           H  
ATOM    517  HA  SER A  33       5.356   7.924  47.176  1.00  4.44           H  
ATOM    518 1HB  SER A  33       6.869   6.064  45.296  1.00  4.44           H  
ATOM    519 2HB  SER A  33       5.999   5.546  46.733  1.00  4.44           H  
ATOM    520  HG  SER A  33       5.030   6.760  44.377  1.00  4.44           H  
ATOM    521  N   TYR A  34       8.646   7.724  46.815  1.00  4.23           N  
ATOM    522  CA  TYR A  34       9.924   7.762  47.518  1.00  4.23           C  
ATOM    523  C   TYR A  34       9.953   8.924  48.493  1.00  4.23           C  
ATOM    524  O   TYR A  34      10.247   8.752  49.682  1.00  4.23           O  
ATOM    525  CB  TYR A  34      11.050   7.870  46.482  1.00  4.23           C  
ATOM    526  CG  TYR A  34      12.445   8.081  46.984  1.00  4.23           C  
ATOM    527  CD1 TYR A  34      13.193   7.025  47.475  1.00  4.23           C  
ATOM    528  CD2 TYR A  34      12.996   9.355  46.905  1.00  4.23           C  
ATOM    529  CE1 TYR A  34      14.494   7.242  47.892  1.00  4.23           C  
ATOM    530  CE2 TYR A  34      14.291   9.574  47.319  1.00  4.23           C  
ATOM    531  CZ  TYR A  34      15.044   8.521  47.811  1.00  4.23           C  
ATOM    532  OH  TYR A  34      16.342   8.735  48.221  1.00  4.23           O  
ATOM    533  H   TYR A  34       8.661   7.725  45.795  1.00  4.23           H  
ATOM    534  HA  TYR A  34      10.039   6.840  48.085  1.00  4.23           H  
ATOM    535 1HB  TYR A  34      11.049   6.964  45.876  1.00  4.23           H  
ATOM    536 2HB  TYR A  34      10.831   8.678  45.812  1.00  4.23           H  
ATOM    537  HD1 TYR A  34      12.759   6.026  47.527  1.00  4.23           H  
ATOM    538  HD2 TYR A  34      12.401  10.179  46.508  1.00  4.23           H  
ATOM    539  HE1 TYR A  34      15.088   6.413  48.277  1.00  4.23           H  
ATOM    540  HE2 TYR A  34      14.723  10.573  47.253  1.00  4.23           H  
ATOM    541  HH  TYR A  34      16.727   7.904  48.513  1.00  4.23           H  
ATOM    542  N   VAL A  35       9.613  10.108  48.000  1.00  3.87           N  
ATOM    543  CA  VAL A  35       9.627  11.285  48.835  1.00  3.87           C  
ATOM    544  C   VAL A  35       8.625  11.198  49.967  1.00  3.87           C  
ATOM    545  O   VAL A  35       8.978  11.463  51.116  1.00  3.87           O  
ATOM    546  CB  VAL A  35       9.330  12.537  48.002  1.00  3.87           C  
ATOM    547  CG1 VAL A  35       9.137  13.736  48.927  1.00  3.87           C  
ATOM    548  CG2 VAL A  35      10.483  12.783  47.038  1.00  3.87           C  
ATOM    549  H   VAL A  35       9.364  10.189  47.013  1.00  3.87           H  
ATOM    550  HA  VAL A  35      10.625  11.384  49.260  1.00  3.87           H  
ATOM    551  HB  VAL A  35       8.404  12.386  47.438  1.00  3.87           H  
ATOM    552 1HG1 VAL A  35       8.918  14.623  48.337  1.00  3.87           H  
ATOM    553 2HG1 VAL A  35       8.303  13.543  49.607  1.00  3.87           H  
ATOM    554 3HG1 VAL A  35      10.042  13.905  49.509  1.00  3.87           H  
ATOM    555 1HG2 VAL A  35      10.266  13.663  46.448  1.00  3.87           H  
ATOM    556 2HG2 VAL A  35      11.402  12.935  47.598  1.00  3.87           H  
ATOM    557 3HG2 VAL A  35      10.603  11.930  46.382  1.00  3.87           H  
ATOM    558  N   LEU A  36       7.392  10.787  49.681  1.00  3.42           N  
ATOM    559  CA  LEU A  36       6.399  10.738  50.739  1.00  3.42           C  
ATOM    560  C   LEU A  36       6.790   9.735  51.822  1.00  3.42           C  
ATOM    561  O   LEU A  36       6.602   9.991  53.018  1.00  3.42           O  
ATOM    562  CB  LEU A  36       5.029  10.405  50.151  1.00  3.42           C  
ATOM    563  CG  LEU A  36       4.422  11.512  49.254  1.00  3.42           C  
ATOM    564  CD1 LEU A  36       3.126  11.001  48.620  1.00  3.42           C  
ATOM    565  CD2 LEU A  36       4.193  12.769  50.082  1.00  3.42           C  
ATOM    566  H   LEU A  36       7.135  10.544  48.723  1.00  3.42           H  
ATOM    567  HA  LEU A  36       6.343  11.725  51.195  1.00  3.42           H  
ATOM    568 1HB  LEU A  36       5.124   9.501  49.541  1.00  3.42           H  
ATOM    569 2HB  LEU A  36       4.334  10.198  50.959  1.00  3.42           H  
ATOM    570  HG  LEU A  36       5.116  11.742  48.451  1.00  3.42           H  
ATOM    571 1HD1 LEU A  36       2.707  11.767  47.973  1.00  3.42           H  
ATOM    572 2HD1 LEU A  36       3.339  10.105  48.036  1.00  3.42           H  
ATOM    573 3HD1 LEU A  36       2.409  10.759  49.397  1.00  3.42           H  
ATOM    574 1HD2 LEU A  36       3.779  13.552  49.445  1.00  3.42           H  
ATOM    575 2HD2 LEU A  36       3.495  12.552  50.890  1.00  3.42           H  
ATOM    576 3HD2 LEU A  36       5.146  13.110  50.503  1.00  3.42           H  
ATOM    577  N   LEU A  37       7.372   8.601  51.431  1.00  2.98           N  
ATOM    578  CA  LEU A  37       7.806   7.625  52.418  1.00  2.98           C  
ATOM    579  C   LEU A  37       8.946   8.180  53.267  1.00  2.98           C  
ATOM    580  O   LEU A  37       8.971   7.996  54.488  1.00  2.98           O  
ATOM    581  CB  LEU A  37       8.235   6.341  51.715  1.00  2.98           C  
ATOM    582  CG  LEU A  37       7.092   5.553  51.071  1.00  2.98           C  
ATOM    583  CD1 LEU A  37       7.667   4.432  50.230  1.00  2.98           C  
ATOM    584  CD2 LEU A  37       6.185   5.022  52.163  1.00  2.98           C  
ATOM    585  H   LEU A  37       7.498   8.400  50.437  1.00  2.98           H  
ATOM    586  HA  LEU A  37       6.966   7.400  53.071  1.00  2.98           H  
ATOM    587 1HB  LEU A  37       8.941   6.607  50.923  1.00  2.98           H  
ATOM    588 2HB  LEU A  37       8.740   5.697  52.429  1.00  2.98           H  
ATOM    589  HG  LEU A  37       6.515   6.206  50.422  1.00  2.98           H  
ATOM    590 1HD1 LEU A  37       6.857   3.874  49.763  1.00  2.98           H  
ATOM    591 2HD1 LEU A  37       8.306   4.861  49.456  1.00  2.98           H  
ATOM    592 3HD1 LEU A  37       8.253   3.766  50.860  1.00  2.98           H  
ATOM    593 1HD2 LEU A  37       5.362   4.467  51.712  1.00  2.98           H  
ATOM    594 2HD2 LEU A  37       6.753   4.365  52.820  1.00  2.98           H  
ATOM    595 3HD2 LEU A  37       5.786   5.859  52.738  1.00  2.98           H  
ATOM    596  N   ASN A  38       9.870   8.912  52.644  1.00  2.60           N  
ATOM    597  CA  ASN A  38      10.972   9.477  53.405  1.00  2.60           C  
ATOM    598  C   ASN A  38      10.470  10.540  54.374  1.00  2.60           C  
ATOM    599  O   ASN A  38      10.872  10.564  55.544  1.00  2.60           O  
ATOM    600  CB  ASN A  38      12.002  10.065  52.470  1.00  2.60           C  
ATOM    601  CG  ASN A  38      12.799   9.024  51.751  1.00  2.60           C  
ATOM    602  OD1 ASN A  38      12.889   7.862  52.171  1.00  2.60           O  
ATOM    603  ND2 ASN A  38      13.389   9.423  50.670  1.00  2.60           N  
ATOM    604  H   ASN A  38       9.835   9.044  51.631  1.00  2.60           H  
ATOM    605  HA  ASN A  38      11.432   8.683  53.993  1.00  2.60           H  
ATOM    606 1HB  ASN A  38      11.495  10.685  51.727  1.00  2.60           H  
ATOM    607 2HB  ASN A  38      12.677  10.710  53.029  1.00  2.60           H  
ATOM    608 1HD2 ASN A  38      13.942   8.783  50.138  1.00  2.60           H  
ATOM    609 2HD2 ASN A  38      13.287  10.367  50.366  1.00  2.60           H  
ATOM    610  N   GLU A  39       9.545  11.386  53.909  1.00  2.31           N  
ATOM    611  CA  GLU A  39       8.996  12.427  54.761  1.00  2.31           C  
ATOM    612  C   GLU A  39       8.251  11.802  55.931  1.00  2.31           C  
ATOM    613  O   GLU A  39       8.377  12.263  57.069  1.00  2.31           O  
ATOM    614  CB  GLU A  39       8.068  13.356  53.965  1.00  2.31           C  
ATOM    615  CG  GLU A  39       8.786  14.257  52.964  1.00  2.31           C  
ATOM    616  CD  GLU A  39       7.858  15.173  52.199  1.00  2.31           C  
ATOM    617  OE1 GLU A  39       6.666  14.956  52.200  1.00  2.31           O  
ATOM    618  OE2 GLU A  39       8.337  16.155  51.679  1.00  2.31           O  
ATOM    619  H   GLU A  39       9.244  11.319  52.936  1.00  2.31           H  
ATOM    620  HA  GLU A  39       9.820  13.020  55.158  1.00  2.31           H  
ATOM    621 1HB  GLU A  39       7.346  12.752  53.411  1.00  2.31           H  
ATOM    622 2HB  GLU A  39       7.509  13.993  54.651  1.00  2.31           H  
ATOM    623 1HG  GLU A  39       9.493  14.863  53.512  1.00  2.31           H  
ATOM    624 2HG  GLU A  39       9.346  13.645  52.267  1.00  2.31           H  
ATOM    625  N   THR A  40       7.537  10.706  55.661  1.00  2.10           N  
ATOM    626  CA  THR A  40       6.791  10.001  56.683  1.00  2.10           C  
ATOM    627  C   THR A  40       7.707   9.492  57.777  1.00  2.10           C  
ATOM    628  O   THR A  40       7.436   9.702  58.961  1.00  2.10           O  
ATOM    629  CB  THR A  40       6.048   8.800  56.089  1.00  2.10           C  
ATOM    630  OG1 THR A  40       5.085   9.249  55.119  1.00  2.10           O  
ATOM    631  CG2 THR A  40       5.395   8.027  57.183  1.00  2.10           C  
ATOM    632  H   THR A  40       7.465  10.379  54.697  1.00  2.10           H  
ATOM    633  HA  THR A  40       6.070  10.687  57.125  1.00  2.10           H  
ATOM    634  HB  THR A  40       6.756   8.154  55.591  1.00  2.10           H  
ATOM    635  HG1 THR A  40       5.570   9.658  54.365  1.00  2.10           H  
ATOM    636 1HG2 THR A  40       4.894   7.163  56.765  1.00  2.10           H  
ATOM    637 2HG2 THR A  40       6.159   7.696  57.880  1.00  2.10           H  
ATOM    638 3HG2 THR A  40       4.680   8.658  57.705  1.00  2.10           H  
ATOM    639  N   LYS A  41       8.817   8.864  57.387  1.00  1.96           N  
ATOM    640  CA  LYS A  41       9.740   8.333  58.373  1.00  1.96           C  
ATOM    641  C   LYS A  41      10.302   9.440  59.251  1.00  1.96           C  
ATOM    642  O   LYS A  41      10.416   9.272  60.468  1.00  1.96           O  
ATOM    643  CB  LYS A  41      10.865   7.573  57.681  1.00  1.96           C  
ATOM    644  CG  LYS A  41      10.423   6.248  57.063  1.00  1.96           C  
ATOM    645  CD  LYS A  41      11.566   5.550  56.345  1.00  1.96           C  
ATOM    646  CE  LYS A  41      11.097   4.253  55.703  1.00  1.96           C  
ATOM    647  NZ  LYS A  41      12.195   3.568  54.968  1.00  1.96           N  
ATOM    648  H   LYS A  41       8.992   8.720  56.389  1.00  1.96           H  
ATOM    649  HA  LYS A  41       9.196   7.640  59.014  1.00  1.96           H  
ATOM    650 1HB  LYS A  41      11.269   8.193  56.874  1.00  1.96           H  
ATOM    651 2HB  LYS A  41      11.673   7.383  58.387  1.00  1.96           H  
ATOM    652 1HG  LYS A  41      10.047   5.595  57.849  1.00  1.96           H  
ATOM    653 2HG  LYS A  41       9.617   6.433  56.357  1.00  1.96           H  
ATOM    654 1HD  LYS A  41      11.959   6.209  55.567  1.00  1.96           H  
ATOM    655 2HD  LYS A  41      12.364   5.329  57.052  1.00  1.96           H  
ATOM    656 1HE  LYS A  41      10.720   3.587  56.478  1.00  1.96           H  
ATOM    657 2HE  LYS A  41      10.288   4.477  55.004  1.00  1.96           H  
ATOM    658 1HZ  LYS A  41      11.846   2.715  54.556  1.00  1.96           H  
ATOM    659 2HZ  LYS A  41      12.543   4.178  54.239  1.00  1.96           H  
ATOM    660 3HZ  LYS A  41      12.944   3.349  55.609  1.00  1.96           H  
ATOM    661  N   ARG A  42      10.590  10.599  58.661  1.00  1.87           N  
ATOM    662  CA  ARG A  42      11.124  11.695  59.456  1.00  1.87           C  
ATOM    663  C   ARG A  42      10.072  12.197  60.443  1.00  1.87           C  
ATOM    664  O   ARG A  42      10.382  12.532  61.591  1.00  1.87           O  
ATOM    665  CB  ARG A  42      11.569  12.824  58.564  1.00  1.87           C  
ATOM    666  CG  ARG A  42      12.694  12.488  57.580  1.00  1.87           C  
ATOM    667  CD  ARG A  42      14.023  12.296  58.214  1.00  1.87           C  
ATOM    668  NE  ARG A  42      14.271  10.945  58.732  1.00  1.87           N  
ATOM    669  CZ  ARG A  42      14.541   9.862  57.957  1.00  1.87           C  
ATOM    670  NH1 ARG A  42      14.535   9.973  56.641  1.00  1.87           N  
ATOM    671  NH2 ARG A  42      14.821   8.690  58.518  1.00  1.87           N  
ATOM    672  H   ARG A  42      10.481  10.700  57.647  1.00  1.87           H  
ATOM    673  HA  ARG A  42      11.988  11.331  60.016  1.00  1.87           H  
ATOM    674 1HB  ARG A  42      10.720  13.180  57.979  1.00  1.87           H  
ATOM    675 2HB  ARG A  42      11.906  13.647  59.181  1.00  1.87           H  
ATOM    676 1HG  ARG A  42      12.450  11.570  57.069  1.00  1.87           H  
ATOM    677 2HG  ARG A  42      12.788  13.287  56.859  1.00  1.87           H  
ATOM    678 1HD  ARG A  42      14.806  12.537  57.501  1.00  1.87           H  
ATOM    679 2HD  ARG A  42      14.072  12.977  59.056  1.00  1.87           H  
ATOM    680  HE  ARG A  42      14.309  10.821  59.758  1.00  1.87           H  
ATOM    681 1HH1 ARG A  42      14.322  10.861  56.209  1.00  1.87           H  
ATOM    682 2HH1 ARG A  42      14.739   9.168  56.068  1.00  1.87           H  
ATOM    683 1HH2 ARG A  42      14.836   8.603  59.552  1.00  1.87           H  
ATOM    684 2HH2 ARG A  42      15.029   7.890  57.947  1.00  1.87           H  
ATOM    685  N   GLU A  43       8.813  12.227  60.008  1.00  1.81           N  
ATOM    686  CA  GLU A  43       7.746  12.684  60.882  1.00  1.81           C  
ATOM    687  C   GLU A  43       7.622  11.714  62.059  1.00  1.81           C  
ATOM    688  O   GLU A  43       7.376  12.121  63.201  1.00  1.81           O  
ATOM    689  CB  GLU A  43       6.423  12.748  60.139  1.00  1.81           C  
ATOM    690  CG  GLU A  43       5.317  13.490  60.852  1.00  1.81           C  
ATOM    691  CD  GLU A  43       5.523  14.989  60.904  1.00  1.81           C  
ATOM    692  OE1 GLU A  43       6.430  15.478  60.289  1.00  1.81           O  
ATOM    693  OE2 GLU A  43       4.696  15.639  61.471  1.00  1.81           O  
ATOM    694  H   GLU A  43       8.605  11.961  59.042  1.00  1.81           H  
ATOM    695  HA  GLU A  43       8.000  13.665  61.259  1.00  1.81           H  
ATOM    696 1HB  GLU A  43       6.576  13.217  59.167  1.00  1.81           H  
ATOM    697 2HB  GLU A  43       6.069  11.734  59.953  1.00  1.81           H  
ATOM    698 1HG  GLU A  43       4.387  13.276  60.406  1.00  1.81           H  
ATOM    699 2HG  GLU A  43       5.278  13.112  61.874  1.00  1.81           H  
ATOM    700  N   HIS A  44       7.821  10.418  61.784  1.00  1.78           N  
ATOM    701  CA  HIS A  44       7.732   9.422  62.836  1.00  1.78           C  
ATOM    702  C   HIS A  44       8.829   9.653  63.869  1.00  1.78           C  
ATOM    703  O   HIS A  44       8.589   9.549  65.082  1.00  1.78           O  
ATOM    704  CB  HIS A  44       7.822   7.997  62.278  1.00  1.78           C  
ATOM    705  CG  HIS A  44       6.612   7.579  61.504  1.00  1.78           C  
ATOM    706  ND1 HIS A  44       6.523   6.364  60.859  1.00  1.78           N  
ATOM    707  CD2 HIS A  44       5.453   8.221  61.258  1.00  1.78           C  
ATOM    708  CE1 HIS A  44       5.347   6.269  60.270  1.00  1.78           C  
ATOM    709  NE2 HIS A  44       4.675   7.382  60.500  1.00  1.78           N  
ATOM    710  H   HIS A  44       7.994  10.131  60.819  1.00  1.78           H  
ATOM    711  HA  HIS A  44       6.780   9.518  63.328  1.00  1.78           H  
ATOM    712 1HB  HIS A  44       8.688   7.910  61.632  1.00  1.78           H  
ATOM    713 2HB  HIS A  44       7.959   7.299  63.101  1.00  1.78           H  
ATOM    714  HD1 HIS A  44       7.228   5.656  60.836  1.00  1.78           H  
ATOM    715  HD2 HIS A  44       5.075   9.204  61.549  1.00  1.78           H  
ATOM    716  HE1 HIS A  44       5.077   5.375  59.708  1.00  1.78           H  
ATOM    717  N   GLU A  45      10.021  10.013  63.391  1.00  1.79           N  
ATOM    718  CA  GLU A  45      11.127  10.306  64.286  1.00  1.79           C  
ATOM    719  C   GLU A  45      10.788  11.514  65.164  1.00  1.79           C  
ATOM    720  O   GLU A  45      11.098  11.509  66.355  1.00  1.79           O  
ATOM    721  CB  GLU A  45      12.417  10.515  63.484  1.00  1.79           C  
ATOM    722  CG  GLU A  45      12.943   9.217  62.863  1.00  1.79           C  
ATOM    723  CD  GLU A  45      14.112   9.403  61.943  1.00  1.79           C  
ATOM    724  OE1 GLU A  45      14.472  10.517  61.664  1.00  1.79           O  
ATOM    725  OE2 GLU A  45      14.633   8.417  61.479  1.00  1.79           O  
ATOM    726  H   GLU A  45      10.161  10.051  62.380  1.00  1.79           H  
ATOM    727  HA  GLU A  45      11.278   9.449  64.937  1.00  1.79           H  
ATOM    728 1HB  GLU A  45      12.249  11.233  62.687  1.00  1.79           H  
ATOM    729 2HB  GLU A  45      13.191  10.920  64.135  1.00  1.79           H  
ATOM    730 1HG  GLU A  45      13.235   8.545  63.668  1.00  1.79           H  
ATOM    731 2HG  GLU A  45      12.131   8.743  62.315  1.00  1.79           H  
ATOM    732  N   ILE A  46      10.085  12.513  64.621  1.00  1.83           N  
ATOM    733  CA  ILE A  46       9.720  13.668  65.442  1.00  1.83           C  
ATOM    734  C   ILE A  46       8.811  13.291  66.578  1.00  1.83           C  
ATOM    735  O   ILE A  46       9.005  13.696  67.722  1.00  1.83           O  
ATOM    736  CB  ILE A  46       8.885  14.715  64.704  1.00  1.83           C  
ATOM    737  CG1 ILE A  46       9.622  15.383  63.636  1.00  1.83           C  
ATOM    738  CG2 ILE A  46       8.329  15.730  65.709  1.00  1.83           C  
ATOM    739  CD1 ILE A  46       8.682  16.160  62.825  1.00  1.83           C  
ATOM    740  H   ILE A  46       9.862  12.484  63.623  1.00  1.83           H  
ATOM    741  HA  ILE A  46      10.622  14.108  65.853  1.00  1.83           H  
ATOM    742  HB  ILE A  46       8.044  14.224  64.231  1.00  1.83           H  
ATOM    743 1HG1 ILE A  46      10.378  16.044  64.041  1.00  1.83           H  
ATOM    744 2HG1 ILE A  46      10.105  14.636  63.009  1.00  1.83           H  
ATOM    745 1HG2 ILE A  46       7.698  16.434  65.180  1.00  1.83           H  
ATOM    746 2HG2 ILE A  46       7.731  15.233  66.470  1.00  1.83           H  
ATOM    747 3HG2 ILE A  46       9.150  16.247  66.193  1.00  1.83           H  
ATOM    748 1HD1 ILE A  46       9.163  16.639  62.026  1.00  1.83           H  
ATOM    749 2HD1 ILE A  46       7.922  15.512  62.428  1.00  1.83           H  
ATOM    750 3HD1 ILE A  46       8.226  16.890  63.463  1.00  1.83           H  
ATOM    751  N   LYS A  47       7.759  12.541  66.257  1.00  1.91           N  
ATOM    752  CA  LYS A  47       6.808  12.221  67.304  1.00  1.91           C  
ATOM    753  C   LYS A  47       7.376  11.244  68.341  1.00  1.91           C  
ATOM    754  O   LYS A  47       6.920  11.242  69.487  1.00  1.91           O  
ATOM    755  CB  LYS A  47       5.479  11.744  66.682  1.00  1.91           C  
ATOM    756  CG  LYS A  47       5.457  10.394  66.007  1.00  1.91           C  
ATOM    757  CD  LYS A  47       4.083  10.138  65.264  1.00  1.91           C  
ATOM    758  CE  LYS A  47       4.029   8.732  64.642  1.00  1.91           C  
ATOM    759  NZ  LYS A  47       2.815   8.507  63.766  1.00  1.91           N  
ATOM    760  H   LYS A  47       7.633  12.224  65.292  1.00  1.91           H  
ATOM    761  HA  LYS A  47       6.585  13.148  67.834  1.00  1.91           H  
ATOM    762 1HB  LYS A  47       4.692  11.761  67.437  1.00  1.91           H  
ATOM    763 2HB  LYS A  47       5.201  12.438  65.920  1.00  1.91           H  
ATOM    764 1HG  LYS A  47       6.250  10.389  65.295  1.00  1.91           H  
ATOM    765 2HG  LYS A  47       5.639   9.607  66.737  1.00  1.91           H  
ATOM    766 1HD  LYS A  47       3.252  10.258  65.966  1.00  1.91           H  
ATOM    767 2HD  LYS A  47       3.962  10.877  64.465  1.00  1.91           H  
ATOM    768 1HE  LYS A  47       4.908   8.578  64.057  1.00  1.91           H  
ATOM    769 2HE  LYS A  47       4.015   7.998  65.447  1.00  1.91           H  
ATOM    770 1HZ  LYS A  47       2.845   7.572  63.395  1.00  1.91           H  
ATOM    771 2HZ  LYS A  47       1.949   8.616  64.278  1.00  1.91           H  
ATOM    772 3HZ  LYS A  47       2.776   9.172  62.971  1.00  1.91           H  
ATOM    773  N   SER A  48       8.417  10.479  67.972  1.00  2.04           N  
ATOM    774  CA  SER A  48       9.022   9.504  68.876  1.00  2.04           C  
ATOM    775  C   SER A  48      10.319   9.921  69.606  1.00  2.04           C  
ATOM    776  O   SER A  48      10.620   9.370  70.666  1.00  2.04           O  
ATOM    777  CB  SER A  48       9.347   8.254  68.088  1.00  2.04           C  
ATOM    778  OG  SER A  48       8.194   7.688  67.534  1.00  2.04           O  
ATOM    779  H   SER A  48       8.745  10.512  67.005  1.00  2.04           H  
ATOM    780  HA  SER A  48       8.280   9.262  69.636  1.00  2.04           H  
ATOM    781 1HB  SER A  48      10.051   8.504  67.293  1.00  2.04           H  
ATOM    782 2HB  SER A  48       9.832   7.534  68.743  1.00  2.04           H  
ATOM    783  HG  SER A  48       7.995   8.237  66.753  1.00  2.04           H  
ATOM    784  N   LYS A  49      11.115  10.827  69.030  1.00  2.20           N  
ATOM    785  CA  LYS A  49      12.436  11.155  69.580  1.00  2.20           C  
ATOM    786  C   LYS A  49      12.691  12.627  69.934  1.00  2.20           C  
ATOM    787  O   LYS A  49      11.961  13.518  69.510  1.00  2.20           O  
ATOM    788  CB  LYS A  49      13.519  10.696  68.599  1.00  2.20           C  
ATOM    789  CG  LYS A  49      13.551   9.189  68.372  1.00  2.20           C  
ATOM    790  CD  LYS A  49      14.707   8.775  67.476  1.00  2.20           C  
ATOM    791  CE  LYS A  49      14.729   7.265  67.280  1.00  2.20           C  
ATOM    792  NZ  LYS A  49      15.891   6.824  66.463  1.00  2.20           N  
ATOM    793  H   LYS A  49      10.838  11.259  68.154  1.00  2.20           H  
ATOM    794  HA  LYS A  49      12.557  10.589  70.503  1.00  2.20           H  
ATOM    795 1HB  LYS A  49      13.356  11.179  67.634  1.00  2.20           H  
ATOM    796 2HB  LYS A  49      14.499  11.008  68.955  1.00  2.20           H  
ATOM    797 1HG  LYS A  49      13.628   8.676  69.331  1.00  2.20           H  
ATOM    798 2HG  LYS A  49      12.622   8.886  67.891  1.00  2.20           H  
ATOM    799 1HD  LYS A  49      14.596   9.259  66.500  1.00  2.20           H  
ATOM    800 2HD  LYS A  49      15.648   9.099  67.919  1.00  2.20           H  
ATOM    801 1HE  LYS A  49      14.776   6.781  68.255  1.00  2.20           H  
ATOM    802 2HE  LYS A  49      13.809   6.962  66.779  1.00  2.20           H  
ATOM    803 1HZ  LYS A  49      15.865   5.819  66.359  1.00  2.20           H  
ATOM    804 2HZ  LYS A  49      15.854   7.259  65.550  1.00  2.20           H  
ATOM    805 3HZ  LYS A  49      16.747   7.091  66.927  1.00  2.20           H  
ATOM    806  N   GLU A  50      13.779  12.827  70.704  1.00  2.35           N  
ATOM    807  CA  GLU A  50      14.389  14.099  71.150  1.00  2.35           C  
ATOM    808  C   GLU A  50      14.130  14.553  72.567  1.00  2.35           C  
ATOM    809  O   GLU A  50      13.241  14.082  73.269  1.00  2.35           O  
ATOM    810  CB  GLU A  50      14.131  15.305  70.226  1.00  2.35           C  
ATOM    811  CG  GLU A  50      14.923  15.271  68.973  1.00  2.35           C  
ATOM    812  CD  GLU A  50      16.392  15.414  69.302  1.00  2.35           C  
ATOM    813  OE1 GLU A  50      16.703  15.764  70.442  1.00  2.35           O  
ATOM    814  OE2 GLU A  50      17.207  15.196  68.439  1.00  2.35           O  
ATOM    815  H   GLU A  50      14.255  11.991  71.007  1.00  2.35           H  
ATOM    816  HA  GLU A  50      15.467  13.944  71.091  1.00  2.35           H  
ATOM    817 1HB  GLU A  50      13.086  15.450  70.007  1.00  2.35           H  
ATOM    818 2HB  GLU A  50      14.447  16.215  70.732  1.00  2.35           H  
ATOM    819 1HG  GLU A  50      14.746  14.341  68.432  1.00  2.35           H  
ATOM    820 2HG  GLU A  50      14.625  16.099  68.351  1.00  2.35           H  
ATOM    821  N   GLU A  51      14.999  15.483  72.946  1.00  2.44           N  
ATOM    822  CA  GLU A  51      15.076  16.153  74.246  1.00  2.44           C  
ATOM    823  C   GLU A  51      13.844  16.981  74.601  1.00  2.44           C  
ATOM    824  O   GLU A  51      13.502  17.144  75.773  1.00  2.44           O  
ATOM    825  CB  GLU A  51      16.280  17.097  74.244  1.00  2.44           C  
ATOM    826  CG  GLU A  51      17.642  16.409  74.205  1.00  2.44           C  
ATOM    827  CD  GLU A  51      18.792  17.390  74.056  1.00  2.44           C  
ATOM    828  OE1 GLU A  51      18.530  18.560  73.873  1.00  2.44           O  
ATOM    829  OE2 GLU A  51      19.923  16.971  74.110  1.00  2.44           O  
ATOM    830  H   GLU A  51      15.676  15.736  72.217  1.00  2.44           H  
ATOM    831  HA  GLU A  51      15.210  15.390  75.012  1.00  2.44           H  
ATOM    832 1HB  GLU A  51      16.214  17.751  73.377  1.00  2.44           H  
ATOM    833 2HB  GLU A  51      16.246  17.729  75.130  1.00  2.44           H  
ATOM    834 1HG  GLU A  51      17.778  15.841  75.123  1.00  2.44           H  
ATOM    835 2HG  GLU A  51      17.655  15.709  73.367  1.00  2.44           H  
ATOM    836  N   ILE A  52      13.215  17.554  73.588  1.00  2.43           N  
ATOM    837  CA  ILE A  52      12.091  18.444  73.801  1.00  2.43           C  
ATOM    838  C   ILE A  52      10.763  17.709  73.809  1.00  2.43           C  
ATOM    839  O   ILE A  52      10.327  17.151  72.798  1.00  2.43           O  
ATOM    840  CB  ILE A  52      12.109  19.554  72.740  1.00  2.43           C  
ATOM    841  CG1 ILE A  52      13.417  20.268  72.806  1.00  2.43           C  
ATOM    842  CG2 ILE A  52      10.978  20.514  72.890  1.00  2.43           C  
ATOM    843  CD1 ILE A  52      13.728  20.866  74.144  1.00  2.43           C  
ATOM    844  H   ILE A  52      13.538  17.358  72.652  1.00  2.43           H  
ATOM    845  HA  ILE A  52      12.215  18.916  74.775  1.00  2.43           H  
ATOM    846  HB  ILE A  52      12.052  19.097  71.756  1.00  2.43           H  
ATOM    847 1HG1 ILE A  52      14.213  19.576  72.534  1.00  2.43           H  
ATOM    848 2HG1 ILE A  52      13.387  21.076  72.089  1.00  2.43           H  
ATOM    849 1HG2 ILE A  52      11.042  21.267  72.108  1.00  2.43           H  
ATOM    850 2HG2 ILE A  52      10.076  19.981  72.783  1.00  2.43           H  
ATOM    851 3HG2 ILE A  52      11.018  20.997  73.867  1.00  2.43           H  
ATOM    852 1HD1 ILE A  52      14.689  21.379  74.097  1.00  2.43           H  
ATOM    853 2HD1 ILE A  52      12.949  21.579  74.415  1.00  2.43           H  
ATOM    854 3HD1 ILE A  52      13.778  20.078  74.897  1.00  2.43           H  
ATOM    855  N   LYS A  53      10.058  17.817  74.935  1.00  2.30           N  
ATOM    856  CA  LYS A  53       8.795  17.110  75.154  1.00  2.30           C  
ATOM    857  C   LYS A  53       7.634  17.827  74.490  1.00  2.30           C  
ATOM    858  O   LYS A  53       6.502  17.357  74.496  1.00  2.30           O  
ATOM    859  CB  LYS A  53       8.546  16.952  76.652  1.00  2.30           C  
ATOM    860  CG  LYS A  53       9.615  16.115  77.360  1.00  2.30           C  
ATOM    861  CD  LYS A  53       9.569  14.665  76.893  1.00  2.30           C  
ATOM    862  CE  LYS A  53      10.618  13.803  77.588  1.00  2.30           C  
ATOM    863  NZ  LYS A  53      10.528  12.381  77.147  1.00  2.30           N  
ATOM    864  H   LYS A  53      10.458  18.342  75.703  1.00  2.30           H  
ATOM    865  HA  LYS A  53       8.876  16.117  74.714  1.00  2.30           H  
ATOM    866 1HB  LYS A  53       8.507  17.936  77.122  1.00  2.30           H  
ATOM    867 2HB  LYS A  53       7.579  16.473  76.809  1.00  2.30           H  
ATOM    868 1HG  LYS A  53      10.605  16.523  77.132  1.00  2.30           H  
ATOM    869 2HG  LYS A  53       9.463  16.153  78.437  1.00  2.30           H  
ATOM    870 1HD  LYS A  53       8.582  14.244  77.085  1.00  2.30           H  
ATOM    871 2HD  LYS A  53       9.753  14.624  75.813  1.00  2.30           H  
ATOM    872 1HE  LYS A  53      11.606  14.187  77.333  1.00  2.30           H  
ATOM    873 2HE  LYS A  53      10.485  13.852  78.668  1.00  2.30           H  
ATOM    874 1HZ  LYS A  53      11.236  11.828  77.591  1.00  2.30           H  
ATOM    875 2HZ  LYS A  53       9.620  12.010  77.372  1.00  2.30           H  
ATOM    876 3HZ  LYS A  53      10.645  12.338  76.129  1.00  2.30           H  
ATOM    877  N   ASP A  54       7.948  18.967  73.900  1.00  2.08           N  
ATOM    878  CA  ASP A  54       7.016  19.773  73.146  1.00  2.08           C  
ATOM    879  C   ASP A  54       7.152  19.442  71.643  1.00  2.08           C  
ATOM    880  O   ASP A  54       6.482  20.043  70.801  1.00  2.08           O  
ATOM    881  CB  ASP A  54       7.283  21.239  73.419  1.00  2.08           C  
ATOM    882  CG  ASP A  54       7.072  21.596  74.911  1.00  2.08           C  
ATOM    883  OD1 ASP A  54       6.299  20.943  75.557  1.00  2.08           O  
ATOM    884  OD2 ASP A  54       7.703  22.527  75.380  1.00  2.08           O  
ATOM    885  H   ASP A  54       8.902  19.279  73.976  1.00  2.08           H  
ATOM    886  HA  ASP A  54       6.002  19.530  73.462  1.00  2.08           H  
ATOM    887 1HB  ASP A  54       8.289  21.478  73.140  1.00  2.08           H  
ATOM    888 2HB  ASP A  54       6.618  21.851  72.809  1.00  2.08           H  
ATOM    889  N   CYS A  55       8.045  18.480  71.325  1.00  1.82           N  
ATOM    890  CA  CYS A  55       8.239  17.963  69.972  1.00  1.82           C  
ATOM    891  C   CYS A  55       7.869  16.475  70.020  1.00  1.82           C  
ATOM    892  O   CYS A  55       7.083  15.991  69.200  1.00  1.82           O  
ATOM    893  CB  CYS A  55       9.674  18.148  69.487  1.00  1.82           C  
ATOM    894  SG  CYS A  55      10.202  19.886  69.417  1.00  1.82           S  
ATOM    895  H   CYS A  55       8.601  18.049  72.055  1.00  1.82           H  
ATOM    896  HA  CYS A  55       7.580  18.483  69.282  1.00  1.82           H  
ATOM    897 1HB  CYS A  55      10.358  17.608  70.148  1.00  1.82           H  
ATOM    898 2HB  CYS A  55       9.779  17.719  68.491  1.00  1.82           H  
ATOM    899  HG  CYS A  55      11.321  19.674  68.727  1.00  1.82           H  
ATOM    900  N   GLU A  56       8.370  15.765  71.040  1.00  1.56           N  
ATOM    901  CA  GLU A  56       7.964  14.376  71.247  1.00  1.56           C  
ATOM    902  C   GLU A  56       6.466  14.416  71.491  1.00  1.56           C  
ATOM    903  O   GLU A  56       6.002  15.264  72.244  1.00  1.56           O  
ATOM    904  CB  GLU A  56       8.677  13.752  72.453  1.00  1.56           C  
ATOM    905  CG  GLU A  56       8.363  12.264  72.694  1.00  1.56           C  
ATOM    906  CD  GLU A  56       9.080  11.675  73.906  1.00  1.56           C  
ATOM    907  OE1 GLU A  56       9.922  12.351  74.469  1.00  1.56           O  
ATOM    908  OE2 GLU A  56       8.765  10.570  74.283  1.00  1.56           O  
ATOM    909  H   GLU A  56       9.035  16.191  71.682  1.00  1.56           H  
ATOM    910  HA  GLU A  56       8.172  13.790  70.346  1.00  1.56           H  
ATOM    911 1HB  GLU A  56       9.759  13.859  72.332  1.00  1.56           H  
ATOM    912 2HB  GLU A  56       8.395  14.293  73.351  1.00  1.56           H  
ATOM    913 1HG  GLU A  56       7.289  12.147  72.832  1.00  1.56           H  
ATOM    914 2HG  GLU A  56       8.646  11.701  71.800  1.00  1.56           H  
ATOM    915  N   ASP A  57       5.692  13.566  70.832  1.00  1.33           N  
ATOM    916  CA  ASP A  57       4.236  13.556  70.981  1.00  1.33           C  
ATOM    917  C   ASP A  57       3.530  14.813  70.401  1.00  1.33           C  
ATOM    918  O   ASP A  57       2.303  14.937  70.530  1.00  1.33           O  
ATOM    919  CB  ASP A  57       3.853  13.412  72.477  1.00  1.33           C  
ATOM    920  CG  ASP A  57       2.487  12.723  72.708  1.00  1.33           C  
ATOM    921  OD1 ASP A  57       2.202  11.769  72.041  1.00  1.33           O  
ATOM    922  OD2 ASP A  57       1.693  13.227  73.494  1.00  1.33           O  
ATOM    923  H   ASP A  57       6.123  12.862  70.233  1.00  1.33           H  
ATOM    924  HA  ASP A  57       3.859  12.684  70.446  1.00  1.33           H  
ATOM    925 1HB  ASP A  57       4.629  12.848  72.998  1.00  1.33           H  
ATOM    926 2HB  ASP A  57       3.811  14.403  72.931  1.00  1.33           H  
ATOM    927  N   LEU A  58       4.277  15.730  69.743  1.00  1.14           N  
ATOM    928  CA  LEU A  58       3.699  16.918  69.098  1.00  1.14           C  
ATOM    929  C   LEU A  58       2.768  16.550  68.002  1.00  1.14           C  
ATOM    930  O   LEU A  58       1.695  17.135  67.849  1.00  1.14           O  
ATOM    931  CB  LEU A  58       4.758  17.819  68.487  1.00  1.14           C  
ATOM    932  CG  LEU A  58       4.236  18.986  67.674  1.00  1.14           C  
ATOM    933  CD1 LEU A  58       3.383  19.887  68.537  1.00  1.14           C  
ATOM    934  CD2 LEU A  58       5.414  19.706  67.099  1.00  1.14           C  
ATOM    935  H   LEU A  58       5.286  15.609  69.674  1.00  1.14           H  
ATOM    936  HA  LEU A  58       3.147  17.481  69.848  1.00  1.14           H  
ATOM    937 1HB  LEU A  58       5.338  18.228  69.296  1.00  1.14           H  
ATOM    938 2HB  LEU A  58       5.410  17.229  67.848  1.00  1.14           H  
ATOM    939  HG  LEU A  58       3.614  18.613  66.864  1.00  1.14           H  
ATOM    940 1HD1 LEU A  58       3.005  20.711  67.943  1.00  1.14           H  
ATOM    941 2HD1 LEU A  58       2.545  19.318  68.934  1.00  1.14           H  
ATOM    942 3HD1 LEU A  58       3.986  20.274  69.362  1.00  1.14           H  
ATOM    943 1HD2 LEU A  58       5.076  20.536  66.497  1.00  1.14           H  
ATOM    944 2HD2 LEU A  58       6.045  20.077  67.912  1.00  1.14           H  
ATOM    945 3HD2 LEU A  58       5.981  19.016  66.482  1.00  1.14           H  
ATOM    946  N   VAL A  59       3.244  15.634  67.181  1.00  1.00           N  
ATOM    947  CA  VAL A  59       2.498  15.176  66.050  1.00  1.00           C  
ATOM    948  C   VAL A  59       1.761  13.917  66.480  1.00  1.00           C  
ATOM    949  O   VAL A  59       2.383  12.905  66.809  1.00  1.00           O  
ATOM    950  CB  VAL A  59       3.443  14.899  64.890  1.00  1.00           C  
ATOM    951  CG1 VAL A  59       2.626  14.408  63.705  1.00  1.00           C  
ATOM    952  CG2 VAL A  59       4.289  16.185  64.603  1.00  1.00           C  
ATOM    953  H   VAL A  59       4.143  15.229  67.382  1.00  1.00           H  
ATOM    954  HA  VAL A  59       1.805  15.942  65.747  1.00  1.00           H  
ATOM    955  HB  VAL A  59       4.107  14.112  65.154  1.00  1.00           H  
ATOM    956 1HG1 VAL A  59       3.281  14.181  62.880  1.00  1.00           H  
ATOM    957 2HG1 VAL A  59       2.081  13.506  63.992  1.00  1.00           H  
ATOM    958 3HG1 VAL A  59       1.922  15.172  63.406  1.00  1.00           H  
ATOM    959 1HG2 VAL A  59       4.985  15.992  63.797  1.00  1.00           H  
ATOM    960 2HG2 VAL A  59       3.641  16.994  64.324  1.00  1.00           H  
ATOM    961 3HG2 VAL A  59       4.850  16.459  65.494  1.00  1.00           H  
ATOM    962  N   LYS A  60       0.446  14.014  66.535  1.00  0.90           N  
ATOM    963  CA  LYS A  60      -0.407  12.953  67.041  1.00  0.90           C  
ATOM    964  C   LYS A  60      -1.061  12.209  65.901  1.00  0.90           C  
ATOM    965  O   LYS A  60      -1.096  12.700  64.773  1.00  0.90           O  
ATOM    966  CB  LYS A  60      -1.434  13.522  68.011  1.00  0.90           C  
ATOM    967  CG  LYS A  60      -0.785  14.172  69.228  1.00  0.90           C  
ATOM    968  CD  LYS A  60      -1.792  14.476  70.307  1.00  0.90           C  
ATOM    969  CE  LYS A  60      -1.151  15.216  71.488  1.00  0.90           C  
ATOM    970  NZ  LYS A  60       0.024  14.490  72.029  1.00  0.90           N  
ATOM    971  H   LYS A  60       0.031  14.892  66.245  1.00  0.90           H  
ATOM    972  HA  LYS A  60       0.207  12.239  67.590  1.00  0.90           H  
ATOM    973 1HB  LYS A  60      -2.036  14.275  67.503  1.00  0.90           H  
ATOM    974 2HB  LYS A  60      -2.099  12.726  68.355  1.00  0.90           H  
ATOM    975 1HG  LYS A  60      -0.017  13.504  69.636  1.00  0.90           H  
ATOM    976 2HG  LYS A  60      -0.294  15.104  68.923  1.00  0.90           H  
ATOM    977 1HD  LYS A  60      -2.583  15.076  69.896  1.00  0.90           H  
ATOM    978 2HD  LYS A  60      -2.219  13.537  70.668  1.00  0.90           H  
ATOM    979 1HE  LYS A  60      -0.837  16.213  71.177  1.00  0.90           H  
ATOM    980 2HE  LYS A  60      -1.896  15.307  72.275  1.00  0.90           H  
ATOM    981 1HZ  LYS A  60       0.427  14.977  72.817  1.00  0.90           H  
ATOM    982 2HZ  LYS A  60      -0.231  13.549  72.330  1.00  0.90           H  
ATOM    983 3HZ  LYS A  60       0.745  14.432  71.290  1.00  0.90           H  
ATOM    984  N   ASN A  61      -1.571  11.015  66.158  1.00  0.82           N  
ATOM    985  CA  ASN A  61      -2.170  10.288  65.046  1.00  0.82           C  
ATOM    986  C   ASN A  61      -3.623  10.680  64.858  1.00  0.82           C  
ATOM    987  O   ASN A  61      -4.345  10.879  65.831  1.00  0.82           O  
ATOM    988  CB  ASN A  61      -2.060   8.798  65.287  1.00  0.82           C  
ATOM    989  CG  ASN A  61      -0.634   8.335  65.350  1.00  0.82           C  
ATOM    990  OD1 ASN A  61       0.200   8.768  64.544  1.00  0.82           O  
ATOM    991  ND2 ASN A  61      -0.335   7.475  66.292  1.00  0.82           N  
ATOM    992  H   ASN A  61      -1.569  10.620  67.111  1.00  0.82           H  
ATOM    993  HA  ASN A  61      -1.641  10.542  64.123  1.00  0.82           H  
ATOM    994 1HB  ASN A  61      -2.554   8.543  66.222  1.00  0.82           H  
ATOM    995 2HB  ASN A  61      -2.573   8.261  64.491  1.00  0.82           H  
ATOM    996 1HD2 ASN A  61       0.596   7.132  66.389  1.00  0.82           H  
ATOM    997 2HD2 ASN A  61      -1.044   7.157  66.924  1.00  0.82           H  
ATOM    998  N   SER A  62      -4.114  10.673  63.622  1.00  0.77           N  
ATOM    999  CA  SER A  62      -5.539  10.924  63.423  1.00  0.77           C  
ATOM   1000  C   SER A  62      -6.399   9.857  64.080  1.00  0.77           C  
ATOM   1001  O   SER A  62      -7.545  10.108  64.435  1.00  0.77           O  
ATOM   1002  CB  SER A  62      -5.873  11.004  61.959  1.00  0.77           C  
ATOM   1003  OG  SER A  62      -5.730   9.754  61.339  1.00  0.77           O  
ATOM   1004  H   SER A  62      -3.493  10.573  62.818  1.00  0.77           H  
ATOM   1005  HA  SER A  62      -5.787  11.866  63.888  1.00  0.77           H  
ATOM   1006 1HB  SER A  62      -6.893  11.360  61.836  1.00  0.77           H  
ATOM   1007 2HB  SER A  62      -5.220  11.728  61.493  1.00  0.77           H  
ATOM   1008  HG  SER A  62      -6.302   9.156  61.827  1.00  0.77           H  
ATOM   1009  N   SER A  63      -5.823   8.681  64.320  1.00  0.72           N  
ATOM   1010  CA  SER A  63      -6.528   7.579  64.965  1.00  0.72           C  
ATOM   1011  C   SER A  63      -6.880   7.899  66.424  1.00  0.72           C  
ATOM   1012  O   SER A  63      -7.712   7.220  67.030  1.00  0.72           O  
ATOM   1013  CB  SER A  63      -5.697   6.313  64.895  1.00  0.72           C  
ATOM   1014  OG  SER A  63      -4.541   6.422  65.676  1.00  0.72           O  
ATOM   1015  H   SER A  63      -4.869   8.551  64.019  1.00  0.72           H  
ATOM   1016  HA  SER A  63      -7.460   7.408  64.425  1.00  0.72           H  
ATOM   1017 1HB  SER A  63      -6.292   5.469  65.241  1.00  0.72           H  
ATOM   1018 2HB  SER A  63      -5.421   6.118  63.860  1.00  0.72           H  
ATOM   1019  HG  SER A  63      -4.850   6.570  66.576  1.00  0.72           H  
ATOM   1020  N   GLU A  64      -6.241   8.931  66.986  1.00  0.69           N  
ATOM   1021  CA  GLU A  64      -6.493   9.355  68.350  1.00  0.69           C  
ATOM   1022  C   GLU A  64      -7.674  10.312  68.446  1.00  0.69           C  
ATOM   1023  O   GLU A  64      -8.082  10.666  69.552  1.00  0.69           O  
ATOM   1024  CB  GLU A  64      -5.268  10.057  68.950  1.00  0.69           C  
ATOM   1025  CG  GLU A  64      -4.052   9.196  69.162  1.00  0.69           C  
ATOM   1026  CD  GLU A  64      -2.860   9.956  69.747  1.00  0.69           C  
ATOM   1027  OE1 GLU A  64      -2.945  10.392  70.900  1.00  0.69           O  
ATOM   1028  OE2 GLU A  64      -1.869  10.130  69.033  1.00  0.69           O  
ATOM   1029  H   GLU A  64      -5.571   9.471  66.444  1.00  0.69           H  
ATOM   1030  HA  GLU A  64      -6.717   8.472  68.944  1.00  0.69           H  
ATOM   1031 1HB  GLU A  64      -4.976  10.883  68.310  1.00  0.69           H  
ATOM   1032 2HB  GLU A  64      -5.542  10.474  69.898  1.00  0.69           H  
ATOM   1033 1HG  GLU A  64      -4.315   8.382  69.835  1.00  0.69           H  
ATOM   1034 2HG  GLU A  64      -3.769   8.763  68.208  1.00  0.69           H  
ATOM   1035  N   PHE A  65      -8.211  10.764  67.311  1.00  0.68           N  
ATOM   1036  CA  PHE A  65      -9.298  11.731  67.368  1.00  0.68           C  
ATOM   1037  C   PHE A  65     -10.515  11.313  66.550  1.00  0.68           C  
ATOM   1038  O   PHE A  65     -10.392  10.785  65.446  1.00  0.68           O  
ATOM   1039  CB  PHE A  65      -8.803  13.073  66.848  1.00  0.68           C  
ATOM   1040  CG  PHE A  65      -7.694  13.701  67.637  1.00  0.68           C  
ATOM   1041  CD1 PHE A  65      -6.374  13.364  67.378  1.00  0.68           C  
ATOM   1042  CD2 PHE A  65      -7.953  14.645  68.609  1.00  0.68           C  
ATOM   1043  CE1 PHE A  65      -5.342  13.953  68.061  1.00  0.68           C  
ATOM   1044  CE2 PHE A  65      -6.912  15.233  69.294  1.00  0.68           C  
ATOM   1045  CZ  PHE A  65      -5.613  14.894  69.022  1.00  0.68           C  
ATOM   1046  H   PHE A  65      -7.872  10.449  66.401  1.00  0.68           H  
ATOM   1047  HA  PHE A  65      -9.613  11.842  68.402  1.00  0.68           H  
ATOM   1048 1HB  PHE A  65      -8.458  12.950  65.820  1.00  0.68           H  
ATOM   1049 2HB  PHE A  65      -9.631  13.764  66.829  1.00  0.68           H  
ATOM   1050  HD1 PHE A  65      -6.154  12.618  66.609  1.00  0.68           H  
ATOM   1051  HD2 PHE A  65      -8.986  14.928  68.825  1.00  0.68           H  
ATOM   1052  HE1 PHE A  65      -4.322  13.669  67.833  1.00  0.68           H  
ATOM   1053  HE2 PHE A  65      -7.110  15.965  70.041  1.00  0.68           H  
ATOM   1054  HZ  PHE A  65      -4.808  15.372  69.569  1.00  0.68           H  
ATOM   1055  N   LYS A  66     -11.698  11.610  67.061  1.00  0.68           N  
ATOM   1056  CA  LYS A  66     -12.914  11.322  66.318  1.00  0.68           C  
ATOM   1057  C   LYS A  66     -13.572  12.624  65.904  1.00  0.68           C  
ATOM   1058  O   LYS A  66     -13.559  13.591  66.659  1.00  0.68           O  
ATOM   1059  CB  LYS A  66     -13.856  10.474  67.181  1.00  0.68           C  
ATOM   1060  CG  LYS A  66     -13.243   9.134  67.663  1.00  0.68           C  
ATOM   1061  CD  LYS A  66     -12.956   8.184  66.491  1.00  0.68           C  
ATOM   1062  CE  LYS A  66     -12.415   6.832  66.964  1.00  0.68           C  
ATOM   1063  NZ  LYS A  66     -12.113   5.920  65.816  1.00  0.68           N  
ATOM   1064  H   LYS A  66     -11.749  12.026  67.989  1.00  0.68           H  
ATOM   1065  HA  LYS A  66     -12.662  10.768  65.414  1.00  0.68           H  
ATOM   1066 1HB  LYS A  66     -14.149  11.047  68.065  1.00  0.68           H  
ATOM   1067 2HB  LYS A  66     -14.764  10.254  66.619  1.00  0.68           H  
ATOM   1068 1HG  LYS A  66     -12.307   9.330  68.194  1.00  0.68           H  
ATOM   1069 2HG  LYS A  66     -13.931   8.649  68.354  1.00  0.68           H  
ATOM   1070 1HD  LYS A  66     -13.873   8.022  65.924  1.00  0.68           H  
ATOM   1071 2HD  LYS A  66     -12.216   8.642  65.829  1.00  0.68           H  
ATOM   1072 1HE  LYS A  66     -11.498   6.996  67.530  1.00  0.68           H  
ATOM   1073 2HE  LYS A  66     -13.152   6.355  67.611  1.00  0.68           H  
ATOM   1074 1HZ  LYS A  66     -11.751   5.044  66.168  1.00  0.68           H  
ATOM   1075 2HZ  LYS A  66     -12.956   5.749  65.285  1.00  0.68           H  
ATOM   1076 3HZ  LYS A  66     -11.421   6.353  65.220  1.00  0.68           H  
ATOM   1077  N   GLU A  67     -14.174  12.670  64.725  1.00  0.72           N  
ATOM   1078  CA  GLU A  67     -14.868  13.898  64.344  1.00  0.72           C  
ATOM   1079  C   GLU A  67     -16.223  13.948  65.021  1.00  0.72           C  
ATOM   1080  O   GLU A  67     -16.944  12.950  65.039  1.00  0.72           O  
ATOM   1081  CB  GLU A  67     -14.987  14.024  62.818  1.00  0.72           C  
ATOM   1082  CG  GLU A  67     -13.644  14.255  62.103  1.00  0.72           C  
ATOM   1083  CD  GLU A  67     -13.746  14.378  60.602  1.00  0.72           C  
ATOM   1084  OE1 GLU A  67     -14.815  14.202  60.071  1.00  0.72           O  
ATOM   1085  OE2 GLU A  67     -12.736  14.700  59.987  1.00  0.72           O  
ATOM   1086  H   GLU A  67     -14.162  11.870  64.107  1.00  0.72           H  
ATOM   1087  HA  GLU A  67     -14.300  14.750  64.701  1.00  0.72           H  
ATOM   1088 1HB  GLU A  67     -15.441  13.122  62.410  1.00  0.72           H  
ATOM   1089 2HB  GLU A  67     -15.642  14.862  62.577  1.00  0.72           H  
ATOM   1090 1HG  GLU A  67     -13.223  15.180  62.469  1.00  0.72           H  
ATOM   1091 2HG  GLU A  67     -12.959  13.448  62.359  1.00  0.72           H  
ATOM   1092  N   ILE A  68     -16.555  15.101  65.600  1.00  0.81           N  
ATOM   1093  CA  ILE A  68     -17.834  15.258  66.279  1.00  0.81           C  
ATOM   1094  C   ILE A  68     -18.720  16.348  65.662  1.00  0.81           C  
ATOM   1095  O   ILE A  68     -19.919  16.407  65.947  1.00  0.81           O  
ATOM   1096  CB  ILE A  68     -17.610  15.539  67.781  1.00  0.81           C  
ATOM   1097  CG1 ILE A  68     -16.863  16.844  67.973  1.00  0.81           C  
ATOM   1098  CG2 ILE A  68     -16.795  14.396  68.409  1.00  0.81           C  
ATOM   1099  CD1 ILE A  68     -16.802  17.317  69.388  1.00  0.81           C  
ATOM   1100  H   ILE A  68     -15.903  15.881  65.559  1.00  0.81           H  
ATOM   1101  HA  ILE A  68     -18.375  14.317  66.202  1.00  0.81           H  
ATOM   1102  HB  ILE A  68     -18.572  15.620  68.281  1.00  0.81           H  
ATOM   1103 1HG1 ILE A  68     -15.856  16.712  67.620  1.00  0.81           H  
ATOM   1104 2HG1 ILE A  68     -17.344  17.612  67.380  1.00  0.81           H  
ATOM   1105 1HG2 ILE A  68     -16.652  14.595  69.470  1.00  0.81           H  
ATOM   1106 2HG2 ILE A  68     -17.329  13.456  68.287  1.00  0.81           H  
ATOM   1107 3HG2 ILE A  68     -15.820  14.325  67.923  1.00  0.81           H  
ATOM   1108 1HD1 ILE A  68     -16.251  18.247  69.424  1.00  0.81           H  
ATOM   1109 2HD1 ILE A  68     -17.810  17.479  69.765  1.00  0.81           H  
ATOM   1110 3HD1 ILE A  68     -16.304  16.576  69.998  1.00  0.81           H  
ATOM   1111  N   GLY A  69     -18.159  17.179  64.777  1.00  0.93           N  
ATOM   1112  CA  GLY A  69     -18.976  18.226  64.158  1.00  0.93           C  
ATOM   1113  C   GLY A  69     -18.228  19.144  63.193  1.00  0.93           C  
ATOM   1114  O   GLY A  69     -17.056  18.936  62.887  1.00  0.93           O  
ATOM   1115  H   GLY A  69     -17.160  17.118  64.599  1.00  0.93           H  
ATOM   1116 1HA  GLY A  69     -19.808  17.759  63.633  1.00  0.93           H  
ATOM   1117 2HA  GLY A  69     -19.418  18.832  64.947  1.00  0.93           H  
ATOM   1118  N   ARG A  70     -18.933  20.167  62.715  1.00  1.11           N  
ATOM   1119  CA  ARG A  70     -18.420  21.163  61.771  1.00  1.11           C  
ATOM   1120  C   ARG A  70     -19.077  22.505  62.126  1.00  1.11           C  
ATOM   1121  O   ARG A  70     -20.224  22.496  62.568  1.00  1.11           O  
ATOM   1122  CB  ARG A  70     -18.771  20.775  60.332  1.00  1.11           C  
ATOM   1123  CG  ARG A  70     -18.216  21.684  59.203  1.00  1.11           C  
ATOM   1124  CD  ARG A  70     -18.599  21.160  57.855  1.00  1.11           C  
ATOM   1125  NE  ARG A  70     -18.069  21.964  56.742  1.00  1.11           N  
ATOM   1126  CZ  ARG A  70     -18.455  21.851  55.464  1.00  1.11           C  
ATOM   1127  NH1 ARG A  70     -19.391  20.996  55.105  1.00  1.11           N  
ATOM   1128  NH2 ARG A  70     -17.870  22.618  54.582  1.00  1.11           N  
ATOM   1129  H   ARG A  70     -19.893  20.258  63.024  1.00  1.11           H  
ATOM   1130  HA  ARG A  70     -17.347  21.203  61.863  1.00  1.11           H  
ATOM   1131 1HB  ARG A  70     -18.400  19.770  60.138  1.00  1.11           H  
ATOM   1132 2HB  ARG A  70     -19.853  20.752  60.221  1.00  1.11           H  
ATOM   1133 1HG  ARG A  70     -18.621  22.692  59.304  1.00  1.11           H  
ATOM   1134 2HG  ARG A  70     -17.125  21.717  59.258  1.00  1.11           H  
ATOM   1135 1HD  ARG A  70     -18.214  20.147  57.750  1.00  1.11           H  
ATOM   1136 2HD  ARG A  70     -19.684  21.144  57.774  1.00  1.11           H  
ATOM   1137  HE  ARG A  70     -17.322  22.651  56.916  1.00  1.11           H  
ATOM   1138 1HH1 ARG A  70     -19.832  20.410  55.799  1.00  1.11           H  
ATOM   1139 2HH1 ARG A  70     -19.665  20.927  54.137  1.00  1.11           H  
ATOM   1140 1HH2 ARG A  70     -17.134  23.258  54.923  1.00  1.11           H  
ATOM   1141 2HH2 ARG A  70     -18.119  22.572  53.608  1.00  1.11           H  
ATOM   1142  N   PRO A  71     -18.388  23.656  62.040  1.00  1.34           N  
ATOM   1143  CA  PRO A  71     -18.957  24.974  62.236  1.00  1.34           C  
ATOM   1144  C   PRO A  71     -20.074  25.246  61.248  1.00  1.34           C  
ATOM   1145  O   PRO A  71     -20.054  24.752  60.121  1.00  1.34           O  
ATOM   1146  CB  PRO A  71     -17.771  25.903  61.982  1.00  1.34           C  
ATOM   1147  CG  PRO A  71     -16.567  25.073  62.254  1.00  1.34           C  
ATOM   1148  CD  PRO A  71     -16.937  23.677  61.819  1.00  1.34           C  
ATOM   1149  HA  PRO A  71     -19.319  25.074  63.273  1.00  1.34           H  
ATOM   1150 1HB  PRO A  71     -17.808  26.294  60.958  1.00  1.34           H  
ATOM   1151 2HB  PRO A  71     -17.839  26.778  62.650  1.00  1.34           H  
ATOM   1152 1HG  PRO A  71     -15.735  25.482  61.687  1.00  1.34           H  
ATOM   1153 2HG  PRO A  71     -16.289  25.139  63.313  1.00  1.34           H  
ATOM   1154 1HD  PRO A  71     -16.711  23.549  60.764  1.00  1.34           H  
ATOM   1155 2HD  PRO A  71     -16.398  22.980  62.468  1.00  1.34           H  
ATOM   1156  N   ILE A  72     -21.026  26.056  61.678  1.00  1.62           N  
ATOM   1157  CA  ILE A  72     -22.137  26.501  60.846  1.00  1.62           C  
ATOM   1158  C   ILE A  72     -21.760  27.751  60.070  1.00  1.62           C  
ATOM   1159  O   ILE A  72     -22.159  27.942  58.921  1.00  1.62           O  
ATOM   1160  CB  ILE A  72     -23.381  26.787  61.689  1.00  1.62           C  
ATOM   1161  CG1 ILE A  72     -23.774  25.525  62.449  1.00  1.62           C  
ATOM   1162  CG2 ILE A  72     -24.502  27.290  60.805  1.00  1.62           C  
ATOM   1163  CD1 ILE A  72     -23.998  24.330  61.549  1.00  1.62           C  
ATOM   1164  H   ILE A  72     -20.976  26.383  62.632  1.00  1.62           H  
ATOM   1165  HA  ILE A  72     -22.373  25.714  60.131  1.00  1.62           H  
ATOM   1166  HB  ILE A  72     -23.146  27.553  62.430  1.00  1.62           H  
ATOM   1167 1HG1 ILE A  72     -22.985  25.280  63.161  1.00  1.62           H  
ATOM   1168 2HG1 ILE A  72     -24.694  25.717  63.001  1.00  1.62           H  
ATOM   1169 1HG2 ILE A  72     -25.377  27.506  61.413  1.00  1.62           H  
ATOM   1170 2HG2 ILE A  72     -24.179  28.202  60.299  1.00  1.62           H  
ATOM   1171 3HG2 ILE A  72     -24.749  26.533  60.063  1.00  1.62           H  
ATOM   1172 1HD1 ILE A  72     -24.273  23.467  62.154  1.00  1.62           H  
ATOM   1173 2HD1 ILE A  72     -24.796  24.549  60.841  1.00  1.62           H  
ATOM   1174 3HD1 ILE A  72     -23.077  24.109  61.003  1.00  1.62           H  
ATOM   1175  N   HIS A  73     -21.018  28.619  60.737  1.00  1.89           N  
ATOM   1176  CA  HIS A  73     -20.592  29.892  60.183  1.00  1.89           C  
ATOM   1177  C   HIS A  73     -19.066  29.935  60.148  1.00  1.89           C  
ATOM   1178  O   HIS A  73     -18.408  29.072  60.731  1.00  1.89           O  
ATOM   1179  CB  HIS A  73     -21.113  31.045  61.033  1.00  1.89           C  
ATOM   1180  CG  HIS A  73     -22.613  31.091  61.175  1.00  1.89           C  
ATOM   1181  ND1 HIS A  73     -23.454  31.408  60.132  1.00  1.89           N  
ATOM   1182  CD2 HIS A  73     -23.408  30.879  62.251  1.00  1.89           C  
ATOM   1183  CE1 HIS A  73     -24.706  31.380  60.556  1.00  1.89           C  
ATOM   1184  NE2 HIS A  73     -24.706  31.061  61.840  1.00  1.89           N  
ATOM   1185  H   HIS A  73     -20.730  28.381  61.671  1.00  1.89           H  
ATOM   1186  HA  HIS A  73     -20.960  30.006  59.164  1.00  1.89           H  
ATOM   1187 1HB  HIS A  73     -20.666  31.014  62.026  1.00  1.89           H  
ATOM   1188 2HB  HIS A  73     -20.804  31.973  60.570  1.00  1.89           H  
ATOM   1189  HD1 HIS A  73     -23.174  31.634  59.199  1.00  1.89           H  
ATOM   1190  HD2 HIS A  73     -23.194  30.614  63.285  1.00  1.89           H  
ATOM   1191  HE1 HIS A  73     -25.526  31.603  59.875  1.00  1.89           H  
ATOM   1192  N   GLY A  74     -18.498  30.925  59.472  1.00  2.07           N  
ATOM   1193  CA  GLY A  74     -17.046  31.048  59.450  1.00  2.07           C  
ATOM   1194  C   GLY A  74     -16.413  30.344  58.270  1.00  2.07           C  
ATOM   1195  O   GLY A  74     -16.955  30.366  57.168  1.00  2.07           O  
ATOM   1196  H   GLY A  74     -19.071  31.607  58.994  1.00  2.07           H  
ATOM   1197 1HA  GLY A  74     -16.781  32.103  59.411  1.00  2.07           H  
ATOM   1198 2HA  GLY A  74     -16.632  30.650  60.374  1.00  2.07           H  
ATOM   1199  N   THR A  75     -15.228  29.778  58.499  1.00  2.10           N  
ATOM   1200  CA  THR A  75     -14.406  29.200  57.439  1.00  2.10           C  
ATOM   1201  C   THR A  75     -15.013  27.968  56.773  1.00  2.10           C  
ATOM   1202  O   THR A  75     -14.764  27.690  55.597  1.00  2.10           O  
ATOM   1203  CB  THR A  75     -13.080  28.725  58.074  1.00  2.10           C  
ATOM   1204  OG1 THR A  75     -13.396  27.718  59.105  1.00  2.10           O  
ATOM   1205  CG2 THR A  75     -12.361  29.900  58.716  1.00  2.10           C  
ATOM   1206  H   THR A  75     -14.868  29.793  59.444  1.00  2.10           H  
ATOM   1207  HA  THR A  75     -14.224  29.962  56.678  1.00  2.10           H  
ATOM   1208  HB  THR A  75     -12.443  28.276  57.311  1.00  2.10           H  
ATOM   1209  HG1 THR A  75     -12.590  27.386  59.536  1.00  2.10           H  
ATOM   1210 1HG2 THR A  75     -11.430  29.553  59.173  1.00  2.10           H  
ATOM   1211 2HG2 THR A  75     -12.130  30.651  57.958  1.00  2.10           H  
ATOM   1212 3HG2 THR A  75     -12.991  30.344  59.484  1.00  2.10           H  
ATOM   1213  N   LEU A  76     -15.734  27.181  57.569  1.00  1.94           N  
ATOM   1214  CA  LEU A  76     -16.381  25.924  57.178  1.00  1.94           C  
ATOM   1215  C   LEU A  76     -15.402  24.878  56.608  1.00  1.94           C  
ATOM   1216  O   LEU A  76     -15.812  23.839  56.083  1.00  1.94           O  
ATOM   1217  CB  LEU A  76     -17.491  26.223  56.177  1.00  1.94           C  
ATOM   1218  CG  LEU A  76     -18.486  27.242  56.691  1.00  1.94           C  
ATOM   1219  CD1 LEU A  76     -19.563  27.479  55.675  1.00  1.94           C  
ATOM   1220  CD2 LEU A  76     -19.029  26.770  57.982  1.00  1.94           C  
ATOM   1221  H   LEU A  76     -15.857  27.503  58.522  1.00  1.94           H  
ATOM   1222  HA  LEU A  76     -16.844  25.498  58.068  1.00  1.94           H  
ATOM   1223 1HB  LEU A  76     -17.060  26.595  55.248  1.00  1.94           H  
ATOM   1224 2HB  LEU A  76     -18.037  25.307  55.969  1.00  1.94           H  
ATOM   1225  HG  LEU A  76     -17.985  28.181  56.849  1.00  1.94           H  
ATOM   1226 1HD1 LEU A  76     -20.261  28.224  56.062  1.00  1.94           H  
ATOM   1227 2HD1 LEU A  76     -19.118  27.840  54.749  1.00  1.94           H  
ATOM   1228 3HD1 LEU A  76     -20.093  26.547  55.488  1.00  1.94           H  
ATOM   1229 1HD2 LEU A  76     -19.706  27.506  58.349  1.00  1.94           H  
ATOM   1230 2HD2 LEU A  76     -19.550  25.823  57.844  1.00  1.94           H  
ATOM   1231 3HD2 LEU A  76     -18.222  26.639  58.694  1.00  1.94           H  
ATOM   1232  N   SER A  77     -14.103  25.139  56.788  1.00  1.67           N  
ATOM   1233  CA  SER A  77     -12.989  24.297  56.384  1.00  1.67           C  
ATOM   1234  C   SER A  77     -12.327  23.755  57.632  1.00  1.67           C  
ATOM   1235  O   SER A  77     -11.213  23.223  57.599  1.00  1.67           O  
ATOM   1236  CB  SER A  77     -11.990  25.102  55.577  1.00  1.67           C  
ATOM   1237  OG  SER A  77     -12.562  25.585  54.386  1.00  1.67           O  
ATOM   1238  H   SER A  77     -13.876  26.022  57.220  1.00  1.67           H  
ATOM   1239  HA  SER A  77     -13.361  23.462  55.789  1.00  1.67           H  
ATOM   1240 1HB  SER A  77     -11.634  25.940  56.176  1.00  1.67           H  
ATOM   1241 2HB  SER A  77     -11.130  24.479  55.342  1.00  1.67           H  
ATOM   1242  HG  SER A  77     -13.202  26.271  54.644  1.00  1.67           H  
ATOM   1243  N   SER A  78     -13.023  23.952  58.739  1.00  1.36           N  
ATOM   1244  CA  SER A  78     -12.583  23.537  60.047  1.00  1.36           C  
ATOM   1245  C   SER A  78     -13.556  22.464  60.521  1.00  1.36           C  
ATOM   1246  O   SER A  78     -14.707  22.446  60.081  1.00  1.36           O  
ATOM   1247  CB  SER A  78     -12.617  24.716  61.015  1.00  1.36           C  
ATOM   1248  OG  SER A  78     -11.792  25.793  60.580  1.00  1.36           O  
ATOM   1249  H   SER A  78     -13.919  24.395  58.653  1.00  1.36           H  
ATOM   1250  HA  SER A  78     -11.582  23.120  59.982  1.00  1.36           H  
ATOM   1251 1HB  SER A  78     -13.623  25.058  61.139  1.00  1.36           H  
ATOM   1252 2HB  SER A  78     -12.269  24.366  61.990  1.00  1.36           H  
ATOM   1253  HG  SER A  78     -12.335  26.326  60.002  1.00  1.36           H  
ATOM   1254  N   SER A  79     -13.120  21.612  61.434  1.00  1.09           N  
ATOM   1255  CA  SER A  79     -14.007  20.602  62.027  1.00  1.09           C  
ATOM   1256  C   SER A  79     -13.828  20.544  63.534  1.00  1.09           C  
ATOM   1257  O   SER A  79     -12.835  21.037  64.064  1.00  1.09           O  
ATOM   1258  CB  SER A  79     -13.755  19.220  61.443  1.00  1.09           C  
ATOM   1259  OG  SER A  79     -13.967  19.188  60.056  1.00  1.09           O  
ATOM   1260  H   SER A  79     -12.139  21.678  61.707  1.00  1.09           H  
ATOM   1261  HA  SER A  79     -15.040  20.875  61.820  1.00  1.09           H  
ATOM   1262 1HB  SER A  79     -12.739  18.917  61.665  1.00  1.09           H  
ATOM   1263 2HB  SER A  79     -14.420  18.502  61.929  1.00  1.09           H  
ATOM   1264  HG  SER A  79     -13.941  18.258  59.807  1.00  1.09           H  
ATOM   1265  N   TYR A  80     -14.787  19.963  64.236  1.00  0.89           N  
ATOM   1266  CA  TYR A  80     -14.594  19.767  65.666  1.00  0.89           C  
ATOM   1267  C   TYR A  80     -14.287  18.298  65.881  1.00  0.89           C  
ATOM   1268  O   TYR A  80     -14.977  17.431  65.319  1.00  0.89           O  
ATOM   1269  CB  TYR A  80     -15.826  20.160  66.474  1.00  0.89           C  
ATOM   1270  CG  TYR A  80     -16.211  21.604  66.340  1.00  0.89           C  
ATOM   1271  CD1 TYR A  80     -17.296  21.922  65.560  1.00  0.89           C  
ATOM   1272  CD2 TYR A  80     -15.482  22.606  66.952  1.00  0.89           C  
ATOM   1273  CE1 TYR A  80     -17.681  23.214  65.402  1.00  0.89           C  
ATOM   1274  CE2 TYR A  80     -15.868  23.936  66.781  1.00  0.89           C  
ATOM   1275  CZ  TYR A  80     -16.975  24.231  66.006  1.00  0.89           C  
ATOM   1276  OH  TYR A  80     -17.401  25.533  65.814  1.00  0.89           O  
ATOM   1277  H   TYR A  80     -15.612  19.604  63.765  1.00  0.89           H  
ATOM   1278  HA  TYR A  80     -13.738  20.345  66.013  1.00  0.89           H  
ATOM   1279 1HB  TYR A  80     -16.671  19.556  66.153  1.00  0.89           H  
ATOM   1280 2HB  TYR A  80     -15.649  19.948  67.529  1.00  0.89           H  
ATOM   1281  HD1 TYR A  80     -17.860  21.139  65.083  1.00  0.89           H  
ATOM   1282  HD2 TYR A  80     -14.613  22.349  67.560  1.00  0.89           H  
ATOM   1283  HE1 TYR A  80     -18.549  23.439  64.798  1.00  0.89           H  
ATOM   1284  HE2 TYR A  80     -15.306  24.741  67.256  1.00  0.89           H  
ATOM   1285  HH  TYR A  80     -16.817  26.164  66.269  1.00  0.89           H  
ATOM   1286  N   VAL A  81     -13.267  18.020  66.689  1.00  0.77           N  
ATOM   1287  CA  VAL A  81     -12.877  16.645  66.964  1.00  0.77           C  
ATOM   1288  C   VAL A  81     -12.741  16.392  68.456  1.00  0.77           C  
ATOM   1289  O   VAL A  81     -12.535  17.323  69.235  1.00  0.77           O  
ATOM   1290  CB  VAL A  81     -11.528  16.311  66.294  1.00  0.77           C  
ATOM   1291  CG1 VAL A  81     -11.598  16.495  64.805  1.00  0.77           C  
ATOM   1292  CG2 VAL A  81     -10.456  17.160  66.868  1.00  0.77           C  
ATOM   1293  H   VAL A  81     -12.749  18.790  67.114  1.00  0.77           H  
ATOM   1294  HA  VAL A  81     -13.643  15.985  66.573  1.00  0.77           H  
ATOM   1295  HB  VAL A  81     -11.308  15.267  66.479  1.00  0.77           H  
ATOM   1296 1HG1 VAL A  81     -10.640  16.222  64.371  1.00  0.77           H  
ATOM   1297 2HG1 VAL A  81     -12.362  15.862  64.411  1.00  0.77           H  
ATOM   1298 3HG1 VAL A  81     -11.822  17.534  64.566  1.00  0.77           H  
ATOM   1299 1HG2 VAL A  81      -9.531  16.892  66.410  1.00  0.77           H  
ATOM   1300 2HG2 VAL A  81     -10.673  18.212  66.674  1.00  0.77           H  
ATOM   1301 3HG2 VAL A  81     -10.403  16.982  67.941  1.00  0.77           H  
ATOM   1302  N   GLN A  82     -12.771  15.126  68.850  1.00  0.72           N  
ATOM   1303  CA  GLN A  82     -12.585  14.786  70.253  1.00  0.72           C  
ATOM   1304  C   GLN A  82     -11.549  13.691  70.440  1.00  0.72           C  
ATOM   1305  O   GLN A  82     -11.538  12.692  69.714  1.00  0.72           O  
ATOM   1306  CB  GLN A  82     -13.922  14.369  70.861  1.00  0.72           C  
ATOM   1307  CG  GLN A  82     -13.898  14.103  72.325  1.00  0.72           C  
ATOM   1308  CD  GLN A  82     -15.286  13.862  72.874  1.00  0.72           C  
ATOM   1309  OE1 GLN A  82     -16.144  13.275  72.200  1.00  0.72           O  
ATOM   1310  NE2 GLN A  82     -15.530  14.325  74.099  1.00  0.72           N  
ATOM   1311  H   GLN A  82     -12.961  14.407  68.158  1.00  0.72           H  
ATOM   1312  HA  GLN A  82     -12.231  15.666  70.776  1.00  0.72           H  
ATOM   1313 1HB  GLN A  82     -14.635  15.158  70.697  1.00  0.72           H  
ATOM   1314 2HB  GLN A  82     -14.291  13.479  70.353  1.00  0.72           H  
ATOM   1315 1HG  GLN A  82     -13.282  13.224  72.527  1.00  0.72           H  
ATOM   1316 2HG  GLN A  82     -13.476  14.974  72.823  1.00  0.72           H  
ATOM   1317 1HE2 GLN A  82     -16.431  14.204  74.515  1.00  0.72           H  
ATOM   1318 2HE2 GLN A  82     -14.787  14.808  74.614  1.00  0.72           H  
ATOM   1319  N   HIS A  83     -10.642  13.892  71.393  1.00  0.70           N  
ATOM   1320  CA  HIS A  83      -9.616  12.889  71.641  1.00  0.70           C  
ATOM   1321  C   HIS A  83     -10.205  11.642  72.302  1.00  0.70           C  
ATOM   1322  O   HIS A  83     -10.910  11.707  73.314  1.00  0.70           O  
ATOM   1323  CB  HIS A  83      -8.462  13.495  72.426  1.00  0.70           C  
ATOM   1324  CG  HIS A  83      -7.303  12.570  72.624  1.00  0.70           C  
ATOM   1325  ND1 HIS A  83      -7.262  11.588  73.613  1.00  0.70           N  
ATOM   1326  CD2 HIS A  83      -6.159  12.434  71.900  1.00  0.70           C  
ATOM   1327  CE1 HIS A  83      -6.093  10.903  73.469  1.00  0.70           C  
ATOM   1328  NE2 HIS A  83      -5.435  11.400  72.441  1.00  0.70           N  
ATOM   1329  H   HIS A  83     -10.685  14.741  71.959  1.00  0.70           H  
ATOM   1330  HA  HIS A  83      -9.199  12.573  70.688  1.00  0.70           H  
ATOM   1331 1HB  HIS A  83      -8.096  14.362  71.888  1.00  0.70           H  
ATOM   1332 2HB  HIS A  83      -8.826  13.846  73.378  1.00  0.70           H  
ATOM   1333  HD2 HIS A  83      -5.871  13.014  71.039  1.00  0.70           H  
ATOM   1334  HE1 HIS A  83      -5.733  10.077  74.056  1.00  0.70           H  
ATOM   1335  HE2 HIS A  83      -4.514  11.061  72.066  1.00  0.70           H  
ATOM   1336  N   ILE A  84      -9.811  10.497  71.767  1.00  0.71           N  
ATOM   1337  CA  ILE A  84     -10.305   9.188  72.162  1.00  0.71           C  
ATOM   1338  C   ILE A  84     -10.025   8.717  73.601  1.00  0.71           C  
ATOM   1339  O   ILE A  84     -10.770   7.869  74.100  1.00  0.71           O  
ATOM   1340  CB  ILE A  84      -9.778   8.143  71.158  1.00  0.71           C  
ATOM   1341  CG1 ILE A  84     -10.563   6.847  71.298  1.00  0.71           C  
ATOM   1342  CG2 ILE A  84      -8.310   7.877  71.380  1.00  0.71           C  
ATOM   1343  CD1 ILE A  84     -12.021   6.994  70.928  1.00  0.71           C  
ATOM   1344  H   ILE A  84      -9.185  10.550  70.970  1.00  0.71           H  
ATOM   1345  HA  ILE A  84     -11.380   9.209  72.042  1.00  0.71           H  
ATOM   1346  HB  ILE A  84      -9.923   8.525  70.145  1.00  0.71           H  
ATOM   1347 1HG1 ILE A  84     -10.114   6.096  70.650  1.00  0.71           H  
ATOM   1348 2HG1 ILE A  84     -10.497   6.501  72.331  1.00  0.71           H  
ATOM   1349 1HG2 ILE A  84      -7.960   7.150  70.650  1.00  0.71           H  
ATOM   1350 2HG2 ILE A  84      -7.742   8.801  71.279  1.00  0.71           H  
ATOM   1351 3HG2 ILE A  84      -8.180   7.477  72.363  1.00  0.71           H  
ATOM   1352 1HD1 ILE A  84     -12.524   6.034  71.044  1.00  0.71           H  
ATOM   1353 2HD1 ILE A  84     -12.489   7.732  71.580  1.00  0.71           H  
ATOM   1354 3HD1 ILE A  84     -12.098   7.321  69.903  1.00  0.71           H  
ATOM   1355  N   GLU A  85      -8.971   9.206  74.270  1.00  0.73           N  
ATOM   1356  CA  GLU A  85      -8.721   8.741  75.638  1.00  0.73           C  
ATOM   1357  C   GLU A  85      -9.035   9.811  76.666  1.00  0.73           C  
ATOM   1358  O   GLU A  85      -9.463   9.502  77.779  1.00  0.73           O  
ATOM   1359  CB  GLU A  85      -7.265   8.324  75.871  1.00  0.73           C  
ATOM   1360  CG  GLU A  85      -6.738   7.176  75.022  1.00  0.73           C  
ATOM   1361  CD  GLU A  85      -5.309   6.806  75.345  1.00  0.73           C  
ATOM   1362  OE1 GLU A  85      -4.702   7.490  76.135  1.00  0.73           O  
ATOM   1363  OE2 GLU A  85      -4.828   5.842  74.798  1.00  0.73           O  
ATOM   1364  H   GLU A  85      -8.381   9.924  73.856  1.00  0.73           H  
ATOM   1365  HA  GLU A  85      -9.363   7.884  75.838  1.00  0.73           H  
ATOM   1366 1HB  GLU A  85      -6.621   9.176  75.789  1.00  0.73           H  
ATOM   1367 2HB  GLU A  85      -7.178   7.987  76.903  1.00  0.73           H  
ATOM   1368 1HG  GLU A  85      -7.381   6.304  75.139  1.00  0.73           H  
ATOM   1369 2HG  GLU A  85      -6.766   7.484  73.997  1.00  0.73           H  
ATOM   1370  N   THR A  86      -8.818  11.075  76.299  1.00  0.74           N  
ATOM   1371  CA  THR A  86      -9.001  12.148  77.269  1.00  0.74           C  
ATOM   1372  C   THR A  86     -10.363  12.820  77.206  1.00  0.74           C  
ATOM   1373  O   THR A  86     -10.795  13.440  78.175  1.00  0.74           O  
ATOM   1374  CB  THR A  86      -7.964  13.241  77.036  1.00  0.74           C  
ATOM   1375  OG1 THR A  86      -8.171  13.769  75.721  1.00  0.74           O  
ATOM   1376  CG2 THR A  86      -6.564  12.683  77.139  1.00  0.74           C  
ATOM   1377  H   THR A  86      -8.452  11.276  75.364  1.00  0.74           H  
ATOM   1378  HA  THR A  86      -8.872  11.734  78.268  1.00  0.74           H  
ATOM   1379  HB  THR A  86      -8.103  14.038  77.767  1.00  0.74           H  
ATOM   1380  HG1 THR A  86      -7.889  13.074  75.057  1.00  0.74           H  
ATOM   1381 1HG2 THR A  86      -5.842  13.478  76.953  1.00  0.74           H  
ATOM   1382 2HG2 THR A  86      -6.410  12.276  78.138  1.00  0.74           H  
ATOM   1383 3HG2 THR A  86      -6.432  11.894  76.403  1.00  0.74           H  
ATOM   1384  N   GLY A  87     -11.030  12.743  76.059  1.00  0.75           N  
ATOM   1385  CA  GLY A  87     -12.303  13.411  75.880  1.00  0.75           C  
ATOM   1386  C   GLY A  87     -12.148  14.893  75.527  1.00  0.75           C  
ATOM   1387  O   GLY A  87     -13.152  15.592  75.339  1.00  0.75           O  
ATOM   1388  H   GLY A  87     -10.672  12.223  75.264  1.00  0.75           H  
ATOM   1389 1HA  GLY A  87     -12.854  12.905  75.087  1.00  0.75           H  
ATOM   1390 2HA  GLY A  87     -12.893  13.310  76.790  1.00  0.75           H  
ATOM   1391  N   ASN A  88     -10.907  15.389  75.422  1.00  0.75           N  
ATOM   1392  CA  ASN A  88     -10.729  16.802  75.111  1.00  0.75           C  
ATOM   1393  C   ASN A  88     -11.261  17.124  73.720  1.00  0.75           C  
ATOM   1394  O   ASN A  88     -11.062  16.355  72.774  1.00  0.75           O  
ATOM   1395  CB  ASN A  88      -9.281  17.223  75.198  1.00  0.75           C  
ATOM   1396  CG  ASN A  88      -8.681  17.263  76.541  1.00  0.75           C  
ATOM   1397  OD1 ASN A  88      -9.337  17.324  77.591  1.00  0.75           O  
ATOM   1398  ND2 ASN A  88      -7.370  17.269  76.525  1.00  0.75           N  
ATOM   1399  H   ASN A  88     -10.084  14.796  75.568  1.00  0.75           H  
ATOM   1400  HA  ASN A  88     -11.306  17.391  75.825  1.00  0.75           H  
ATOM   1401 1HB  ASN A  88      -8.700  16.503  74.644  1.00  0.75           H  
ATOM   1402 2HB  ASN A  88      -9.153  18.192  74.720  1.00  0.75           H  
ATOM   1403 1HD2 ASN A  88      -6.853  17.305  77.380  1.00  0.75           H  
ATOM   1404 2HD2 ASN A  88      -6.885  17.255  75.627  1.00  0.75           H  
ATOM   1405  N   ILE A  89     -11.900  18.281  73.585  1.00  0.75           N  
ATOM   1406  CA  ILE A  89     -12.410  18.724  72.292  1.00  0.75           C  
ATOM   1407  C   ILE A  89     -11.524  19.791  71.686  1.00  0.75           C  
ATOM   1408  O   ILE A  89     -11.125  20.732  72.368  1.00  0.75           O  
ATOM   1409  CB  ILE A  89     -13.872  19.188  72.379  1.00  0.75           C  
ATOM   1410  CG1 ILE A  89     -14.737  17.981  72.779  1.00  0.75           C  
ATOM   1411  CG2 ILE A  89     -14.320  19.788  71.036  1.00  0.75           C  
ATOM   1412  CD1 ILE A  89     -16.149  18.318  73.133  1.00  0.75           C  
ATOM   1413  H   ILE A  89     -12.044  18.863  74.398  1.00  0.75           H  
ATOM   1414  HA  ILE A  89     -12.398  17.876  71.617  1.00  0.75           H  
ATOM   1415  HB  ILE A  89     -13.972  19.938  73.161  1.00  0.75           H  
ATOM   1416 1HG1 ILE A  89     -14.749  17.281  71.948  1.00  0.75           H  
ATOM   1417 2HG1 ILE A  89     -14.280  17.487  73.637  1.00  0.75           H  
ATOM   1418 1HG2 ILE A  89     -15.356  20.108  71.104  1.00  0.75           H  
ATOM   1419 2HG2 ILE A  89     -13.698  20.642  70.786  1.00  0.75           H  
ATOM   1420 3HG2 ILE A  89     -14.219  19.035  70.257  1.00  0.75           H  
ATOM   1421 1HD1 ILE A  89     -16.681  17.402  73.396  1.00  0.75           H  
ATOM   1422 2HD1 ILE A  89     -16.160  19.001  73.981  1.00  0.75           H  
ATOM   1423 3HD1 ILE A  89     -16.636  18.788  72.279  1.00  0.75           H  
ATOM   1424  N   TYR A  90     -11.182  19.587  70.422  1.00  0.76           N  
ATOM   1425  CA  TYR A  90     -10.290  20.452  69.674  1.00  0.76           C  
ATOM   1426  C   TYR A  90     -10.928  20.953  68.387  1.00  0.76           C  
ATOM   1427  O   TYR A  90     -11.829  20.323  67.824  1.00  0.76           O  
ATOM   1428  CB  TYR A  90      -9.017  19.691  69.309  1.00  0.76           C  
ATOM   1429  CG  TYR A  90      -8.219  19.183  70.466  1.00  0.76           C  
ATOM   1430  CD1 TYR A  90      -8.578  17.995  71.058  1.00  0.76           C  
ATOM   1431  CD2 TYR A  90      -7.116  19.870  70.916  1.00  0.76           C  
ATOM   1432  CE1 TYR A  90      -7.847  17.506  72.107  1.00  0.76           C  
ATOM   1433  CE2 TYR A  90      -6.383  19.389  71.977  1.00  0.76           C  
ATOM   1434  CZ  TYR A  90      -6.746  18.203  72.581  1.00  0.76           C  
ATOM   1435  OH  TYR A  90      -6.005  17.703  73.653  1.00  0.76           O  
ATOM   1436  H   TYR A  90     -11.585  18.775  69.956  1.00  0.76           H  
ATOM   1437  HA  TYR A  90     -10.047  21.315  70.285  1.00  0.76           H  
ATOM   1438 1HB  TYR A  90      -9.266  18.855  68.691  1.00  0.76           H  
ATOM   1439 2HB  TYR A  90      -8.375  20.345  68.718  1.00  0.76           H  
ATOM   1440  HD1 TYR A  90      -9.446  17.437  70.692  1.00  0.76           H  
ATOM   1441  HD2 TYR A  90      -6.823  20.792  70.435  1.00  0.76           H  
ATOM   1442  HE1 TYR A  90      -8.139  16.571  72.557  1.00  0.76           H  
ATOM   1443  HE2 TYR A  90      -5.512  19.943  72.333  1.00  0.76           H  
ATOM   1444  HH  TYR A  90      -5.245  18.276  73.811  1.00  0.76           H  
ATOM   1445  N   VAL A  91     -10.442  22.082  67.901  1.00  0.80           N  
ATOM   1446  CA  VAL A  91     -10.874  22.579  66.611  1.00  0.80           C  
ATOM   1447  C   VAL A  91      -9.777  22.215  65.624  1.00  0.80           C  
ATOM   1448  O   VAL A  91      -8.608  22.510  65.867  1.00  0.80           O  
ATOM   1449  CB  VAL A  91     -11.072  24.101  66.628  1.00  0.80           C  
ATOM   1450  CG1 VAL A  91     -11.543  24.561  65.247  1.00  0.80           C  
ATOM   1451  CG2 VAL A  91     -12.034  24.477  67.740  1.00  0.80           C  
ATOM   1452  H   VAL A  91      -9.741  22.587  68.430  1.00  0.80           H  
ATOM   1453  HA  VAL A  91     -11.803  22.093  66.314  1.00  0.80           H  
ATOM   1454  HB  VAL A  91     -10.113  24.584  66.815  1.00  0.80           H  
ATOM   1455 1HG1 VAL A  91     -11.665  25.642  65.242  1.00  0.80           H  
ATOM   1456 2HG1 VAL A  91     -10.808  24.277  64.493  1.00  0.80           H  
ATOM   1457 3HG1 VAL A  91     -12.500  24.084  65.016  1.00  0.80           H  
ATOM   1458 1HG2 VAL A  91     -12.162  25.557  67.763  1.00  0.80           H  
ATOM   1459 2HG2 VAL A  91     -12.982  24.003  67.569  1.00  0.80           H  
ATOM   1460 3HG2 VAL A  91     -11.620  24.141  68.688  1.00  0.80           H  
ATOM   1461  N   LYS A  92     -10.141  21.513  64.561  1.00  0.87           N  
ATOM   1462  CA  LYS A  92      -9.196  21.037  63.558  1.00  0.87           C  
ATOM   1463  C   LYS A  92      -9.175  21.894  62.308  1.00  0.87           C  
ATOM   1464  O   LYS A  92     -10.211  22.126  61.680  1.00  0.87           O  
ATOM   1465  CB  LYS A  92      -9.521  19.591  63.171  1.00  0.87           C  
ATOM   1466  CG  LYS A  92      -8.609  19.014  62.112  1.00  0.87           C  
ATOM   1467  CD  LYS A  92      -8.777  17.510  61.943  1.00  0.87           C  
ATOM   1468  CE  LYS A  92     -10.124  17.114  61.325  1.00  0.87           C  
ATOM   1469  NZ  LYS A  92     -10.176  15.639  60.984  1.00  0.87           N  
ATOM   1470  H   LYS A  92     -11.125  21.311  64.435  1.00  0.87           H  
ATOM   1471  HA  LYS A  92      -8.194  21.064  63.986  1.00  0.87           H  
ATOM   1472 1HB  LYS A  92      -9.454  18.955  64.053  1.00  0.87           H  
ATOM   1473 2HB  LYS A  92     -10.545  19.536  62.807  1.00  0.87           H  
ATOM   1474 1HG  LYS A  92      -8.822  19.495  61.155  1.00  0.87           H  
ATOM   1475 2HG  LYS A  92      -7.589  19.237  62.372  1.00  0.87           H  
ATOM   1476 1HD  LYS A  92      -7.980  17.142  61.299  1.00  0.87           H  
ATOM   1477 2HD  LYS A  92      -8.688  17.040  62.921  1.00  0.87           H  
ATOM   1478 1HE  LYS A  92     -10.912  17.333  62.038  1.00  0.87           H  
ATOM   1479 2HE  LYS A  92     -10.296  17.696  60.419  1.00  0.87           H  
ATOM   1480 1HZ  LYS A  92     -11.101  15.384  60.586  1.00  0.87           H  
ATOM   1481 2HZ  LYS A  92      -9.459  15.426  60.309  1.00  0.87           H  
ATOM   1482 3HZ  LYS A  92     -10.027  15.084  61.807  1.00  0.87           H  
ATOM   1483  N   LYS A  93      -7.983  22.340  61.924  1.00  0.97           N  
ATOM   1484  CA  LYS A  93      -7.814  23.142  60.721  1.00  0.97           C  
ATOM   1485  C   LYS A  93      -6.727  22.546  59.824  1.00  0.97           C  
ATOM   1486  O   LYS A  93      -5.598  22.316  60.264  1.00  0.97           O  
ATOM   1487  CB  LYS A  93      -7.452  24.575  61.102  1.00  0.97           C  
ATOM   1488  CG  LYS A  93      -7.357  25.523  59.922  1.00  0.97           C  
ATOM   1489  CD  LYS A  93      -8.745  25.846  59.360  1.00  0.97           C  
ATOM   1490  CE  LYS A  93      -8.625  26.726  58.142  1.00  0.97           C  
ATOM   1491  NZ  LYS A  93      -8.044  28.022  58.480  1.00  0.97           N  
ATOM   1492  H   LYS A  93      -7.168  22.142  62.503  1.00  0.97           H  
ATOM   1493  HA  LYS A  93      -8.751  23.146  60.161  1.00  0.97           H  
ATOM   1494 1HB  LYS A  93      -8.194  24.973  61.797  1.00  0.97           H  
ATOM   1495 2HB  LYS A  93      -6.482  24.583  61.616  1.00  0.97           H  
ATOM   1496 1HG  LYS A  93      -6.876  26.456  60.235  1.00  0.97           H  
ATOM   1497 2HG  LYS A  93      -6.751  25.076  59.133  1.00  0.97           H  
ATOM   1498 1HD  LYS A  93      -9.272  24.925  59.097  1.00  0.97           H  
ATOM   1499 2HD  LYS A  93      -9.323  26.379  60.115  1.00  0.97           H  
ATOM   1500 1HE  LYS A  93      -7.966  26.231  57.426  1.00  0.97           H  
ATOM   1501 2HE  LYS A  93      -9.602  26.878  57.681  1.00  0.97           H  
ATOM   1502 1HZ  LYS A  93      -7.916  28.570  57.636  1.00  0.97           H  
ATOM   1503 2HZ  LYS A  93      -8.603  28.569  59.148  1.00  0.97           H  
ATOM   1504 3HZ  LYS A  93      -7.146  27.858  58.894  1.00  0.97           H  
ATOM   1505  N   GLY A  94      -7.048  22.268  58.565  1.00  1.10           N  
ATOM   1506  CA  GLY A  94      -6.035  21.683  57.685  1.00  1.10           C  
ATOM   1507  C   GLY A  94      -5.027  22.719  57.224  1.00  1.10           C  
ATOM   1508  O   GLY A  94      -5.366  23.894  57.096  1.00  1.10           O  
ATOM   1509  H   GLY A  94      -7.982  22.453  58.222  1.00  1.10           H  
ATOM   1510 1HA  GLY A  94      -5.509  20.893  58.205  1.00  1.10           H  
ATOM   1511 2HA  GLY A  94      -6.518  21.227  56.823  1.00  1.10           H  
ATOM   1512  N   ALA A  95      -3.799  22.280  56.936  1.00  1.24           N  
ATOM   1513  CA  ALA A  95      -2.780  23.178  56.398  1.00  1.24           C  
ATOM   1514  C   ALA A  95      -2.624  22.965  54.893  1.00  1.24           C  
ATOM   1515  O   ALA A  95      -2.798  21.851  54.401  1.00  1.24           O  
ATOM   1516  CB  ALA A  95      -1.457  22.951  57.110  1.00  1.24           C  
ATOM   1517  H   ALA A  95      -3.555  21.300  57.107  1.00  1.24           H  
ATOM   1518  HA  ALA A  95      -3.100  24.207  56.563  1.00  1.24           H  
ATOM   1519 1HB  ALA A  95      -0.708  23.634  56.720  1.00  1.24           H  
ATOM   1520 2HB  ALA A  95      -1.590  23.129  58.177  1.00  1.24           H  
ATOM   1521 3HB  ALA A  95      -1.126  21.921  56.954  1.00  1.24           H  
ATOM   1522  N   HIS A  96      -2.251  24.026  54.168  1.00  1.36           N  
ATOM   1523  CA  HIS A  96      -1.970  23.927  52.731  1.00  1.36           C  
ATOM   1524  C   HIS A  96      -0.557  23.401  52.484  1.00  1.36           C  
ATOM   1525  O   HIS A  96      -0.243  22.874  51.416  1.00  1.36           O  
ATOM   1526  CB  HIS A  96      -2.125  25.293  52.055  1.00  1.36           C  
ATOM   1527  CG  HIS A  96      -3.534  25.805  52.018  1.00  1.36           C  
ATOM   1528  ND1 HIS A  96      -4.528  25.199  51.275  1.00  1.36           N  
ATOM   1529  CD2 HIS A  96      -4.116  26.857  52.637  1.00  1.36           C  
ATOM   1530  CE1 HIS A  96      -5.660  25.863  51.440  1.00  1.36           C  
ATOM   1531  NE2 HIS A  96      -5.434  26.871  52.261  1.00  1.36           N  
ATOM   1532  H   HIS A  96      -2.160  24.929  54.618  1.00  1.36           H  
ATOM   1533  HA  HIS A  96      -2.669  23.233  52.266  1.00  1.36           H  
ATOM   1534 1HB  HIS A  96      -1.511  26.029  52.586  1.00  1.36           H  
ATOM   1535 2HB  HIS A  96      -1.752  25.238  51.034  1.00  1.36           H  
ATOM   1536  HD2 HIS A  96      -3.631  27.565  53.316  1.00  1.36           H  
ATOM   1537  HE1 HIS A  96      -6.616  25.618  50.979  1.00  1.36           H  
ATOM   1538  HE2 HIS A  96      -6.115  27.550  52.578  1.00  1.36           H  
ATOM   1539  N   SER A  97       0.291  23.568  53.487  1.00  1.45           N  
ATOM   1540  CA  SER A  97       1.679  23.142  53.448  1.00  1.45           C  
ATOM   1541  C   SER A  97       2.191  22.929  54.854  1.00  1.45           C  
ATOM   1542  O   SER A  97       1.702  23.565  55.791  1.00  1.45           O  
ATOM   1543  CB  SER A  97       2.540  24.191  52.771  1.00  1.45           C  
ATOM   1544  OG  SER A  97       2.574  25.403  53.529  1.00  1.45           O  
ATOM   1545  H   SER A  97      -0.058  24.015  54.318  1.00  1.45           H  
ATOM   1546  HA  SER A  97       1.746  22.200  52.900  1.00  1.45           H  
ATOM   1547 1HB  SER A  97       3.552  23.801  52.670  1.00  1.45           H  
ATOM   1548 2HB  SER A  97       2.167  24.392  51.768  1.00  1.45           H  
ATOM   1549  HG  SER A  97       1.873  25.979  53.162  1.00  1.45           H  
ATOM   1550  N   ARG A  98       3.255  22.141  54.996  1.00  1.47           N  
ATOM   1551  CA  ARG A  98       3.854  21.972  56.313  1.00  1.47           C  
ATOM   1552  C   ARG A  98       4.390  23.313  56.832  1.00  1.47           C  
ATOM   1553  O   ARG A  98       4.331  23.581  58.024  1.00  1.47           O  
ATOM   1554  CB  ARG A  98       4.898  20.860  56.317  1.00  1.47           C  
ATOM   1555  CG  ARG A  98       4.254  19.432  56.157  1.00  1.47           C  
ATOM   1556  CD  ARG A  98       5.186  18.341  56.484  1.00  1.47           C  
ATOM   1557  NE  ARG A  98       6.357  18.376  55.669  1.00  1.47           N  
ATOM   1558  CZ  ARG A  98       6.525  17.764  54.496  1.00  1.47           C  
ATOM   1559  NH1 ARG A  98       5.575  17.004  53.973  1.00  1.47           N  
ATOM   1560  NH2 ARG A  98       7.686  17.947  53.899  1.00  1.47           N  
ATOM   1561  H   ARG A  98       3.628  21.645  54.199  1.00  1.47           H  
ATOM   1562  HA  ARG A  98       3.071  21.643  56.994  1.00  1.47           H  
ATOM   1563 1HB  ARG A  98       5.611  21.011  55.508  1.00  1.47           H  
ATOM   1564 2HB  ARG A  98       5.459  20.887  57.253  1.00  1.47           H  
ATOM   1565 1HG  ARG A  98       3.398  19.343  56.831  1.00  1.47           H  
ATOM   1566 2HG  ARG A  98       3.920  19.291  55.130  1.00  1.47           H  
ATOM   1567 1HD  ARG A  98       5.479  18.382  57.506  1.00  1.47           H  
ATOM   1568 2HD  ARG A  98       4.683  17.394  56.303  1.00  1.47           H  
ATOM   1569  HE  ARG A  98       7.158  18.927  56.002  1.00  1.47           H  
ATOM   1570 1HH1 ARG A  98       4.705  16.873  54.462  1.00  1.47           H  
ATOM   1571 2HH1 ARG A  98       5.746  16.501  53.091  1.00  1.47           H  
ATOM   1572 1HH2 ARG A  98       8.377  18.536  54.389  1.00  1.47           H  
ATOM   1573 2HH2 ARG A  98       7.894  17.508  52.986  1.00  1.47           H  
ATOM   1574  N   ARG A  99       4.882  24.190  55.952  1.00  1.44           N  
ATOM   1575  CA  ARG A  99       5.324  25.493  56.450  1.00  1.44           C  
ATOM   1576  C   ARG A  99       4.168  26.229  57.146  1.00  1.44           C  
ATOM   1577  O   ARG A  99       4.346  26.749  58.253  1.00  1.44           O  
ATOM   1578  CB  ARG A  99       5.884  26.379  55.337  1.00  1.44           C  
ATOM   1579  CG  ARG A  99       6.328  27.790  55.820  1.00  1.44           C  
ATOM   1580  CD  ARG A  99       6.897  28.663  54.717  1.00  1.44           C  
ATOM   1581  NE  ARG A  99       8.256  28.270  54.316  1.00  1.44           N  
ATOM   1582  CZ  ARG A  99       8.780  28.442  53.077  1.00  1.44           C  
ATOM   1583  NH1 ARG A  99       8.048  28.973  52.116  1.00  1.44           N  
ATOM   1584  NH2 ARG A  99      10.027  28.079  52.823  1.00  1.44           N  
ATOM   1585  H   ARG A  99       4.934  23.965  54.972  1.00  1.44           H  
ATOM   1586  HA  ARG A  99       6.117  25.330  57.182  1.00  1.44           H  
ATOM   1587 1HB  ARG A  99       6.746  25.896  54.881  1.00  1.44           H  
ATOM   1588 2HB  ARG A  99       5.126  26.514  54.563  1.00  1.44           H  
ATOM   1589 1HG  ARG A  99       5.468  28.304  56.254  1.00  1.44           H  
ATOM   1590 2HG  ARG A  99       7.104  27.674  56.584  1.00  1.44           H  
ATOM   1591 1HD  ARG A  99       6.251  28.599  53.842  1.00  1.44           H  
ATOM   1592 2HD  ARG A  99       6.934  29.694  55.061  1.00  1.44           H  
ATOM   1593  HE  ARG A  99       8.876  27.878  55.055  1.00  1.44           H  
ATOM   1594 1HH1 ARG A  99       7.097  29.251  52.301  1.00  1.44           H  
ATOM   1595 2HH1 ARG A  99       8.441  29.098  51.194  1.00  1.44           H  
ATOM   1596 1HH2 ARG A  99      10.603  27.667  53.555  1.00  1.44           H  
ATOM   1597 2HH2 ARG A  99      10.412  28.201  51.902  1.00  1.44           H  
ATOM   1598  N   ASP A 100       2.974  26.255  56.517  1.00  1.38           N  
ATOM   1599  CA  ASP A 100       1.825  26.945  57.129  1.00  1.38           C  
ATOM   1600  C   ASP A 100       1.411  26.291  58.450  1.00  1.38           C  
ATOM   1601  O   ASP A 100       1.066  26.976  59.415  1.00  1.38           O  
ATOM   1602  CB  ASP A 100       0.604  26.930  56.203  1.00  1.38           C  
ATOM   1603  CG  ASP A 100       0.687  27.824  54.964  1.00  1.38           C  
ATOM   1604  OD1 ASP A 100       1.534  28.682  54.874  1.00  1.38           O  
ATOM   1605  OD2 ASP A 100      -0.124  27.603  54.089  1.00  1.38           O  
ATOM   1606  H   ASP A 100       2.866  25.802  55.604  1.00  1.38           H  
ATOM   1607  HA  ASP A 100       2.108  27.978  57.326  1.00  1.38           H  
ATOM   1608 1HB  ASP A 100       0.441  25.907  55.868  1.00  1.38           H  
ATOM   1609 2HB  ASP A 100      -0.278  27.224  56.774  1.00  1.38           H  
ATOM   1610  N   LEU A 101       1.481  24.959  58.493  1.00  1.31           N  
ATOM   1611  CA  LEU A 101       1.131  24.155  59.667  1.00  1.31           C  
ATOM   1612  C   LEU A 101       1.947  24.618  60.860  1.00  1.31           C  
ATOM   1613  O   LEU A 101       1.425  24.915  61.941  1.00  1.31           O  
ATOM   1614  CB  LEU A 101       1.542  22.720  59.379  1.00  1.31           C  
ATOM   1615  CG  LEU A 101       1.339  21.661  60.354  1.00  1.31           C  
ATOM   1616  CD1 LEU A 101      -0.135  21.370  60.525  1.00  1.31           C  
ATOM   1617  CD2 LEU A 101       2.140  20.518  59.855  1.00  1.31           C  
ATOM   1618  H   LEU A 101       1.771  24.470  57.644  1.00  1.31           H  
ATOM   1619  HA  LEU A 101       0.066  24.249  59.876  1.00  1.31           H  
ATOM   1620 1HB  LEU A 101       1.066  22.410  58.456  1.00  1.31           H  
ATOM   1621 2HB  LEU A 101       2.580  22.709  59.214  1.00  1.31           H  
ATOM   1622  HG  LEU A 101       1.723  21.970  61.324  1.00  1.31           H  
ATOM   1623 1HD1 LEU A 101      -0.277  20.583  61.251  1.00  1.31           H  
ATOM   1624 2HD1 LEU A 101      -0.634  22.256  60.859  1.00  1.31           H  
ATOM   1625 3HD1 LEU A 101      -0.559  21.062  59.571  1.00  1.31           H  
ATOM   1626 1HD2 LEU A 101       2.077  19.680  60.532  1.00  1.31           H  
ATOM   1627 2HD2 LEU A 101       1.784  20.237  58.884  1.00  1.31           H  
ATOM   1628 3HD2 LEU A 101       3.164  20.853  59.768  1.00  1.31           H  
ATOM   1629  N   VAL A 102       3.252  24.683  60.628  1.00  1.23           N  
ATOM   1630  CA  VAL A 102       4.220  25.081  61.620  1.00  1.23           C  
ATOM   1631  C   VAL A 102       4.031  26.529  62.012  1.00  1.23           C  
ATOM   1632  O   VAL A 102       4.129  26.856  63.190  1.00  1.23           O  
ATOM   1633  CB  VAL A 102       5.625  24.837  61.093  1.00  1.23           C  
ATOM   1634  CG1 VAL A 102       6.665  25.425  62.074  1.00  1.23           C  
ATOM   1635  CG2 VAL A 102       5.781  23.322  60.890  1.00  1.23           C  
ATOM   1636  H   VAL A 102       3.594  24.424  59.698  1.00  1.23           H  
ATOM   1637  HA  VAL A 102       4.076  24.458  62.503  1.00  1.23           H  
ATOM   1638  HB  VAL A 102       5.735  25.345  60.131  1.00  1.23           H  
ATOM   1639 1HG1 VAL A 102       7.657  25.272  61.688  1.00  1.23           H  
ATOM   1640 2HG1 VAL A 102       6.487  26.485  62.186  1.00  1.23           H  
ATOM   1641 3HG1 VAL A 102       6.571  24.941  63.047  1.00  1.23           H  
ATOM   1642 1HG2 VAL A 102       6.735  23.108  60.461  1.00  1.23           H  
ATOM   1643 2HG2 VAL A 102       5.672  22.808  61.844  1.00  1.23           H  
ATOM   1644 3HG2 VAL A 102       5.023  22.965  60.214  1.00  1.23           H  
ATOM   1645  N   LYS A 103       3.760  27.405  61.043  1.00  1.17           N  
ATOM   1646  CA  LYS A 103       3.563  28.810  61.361  1.00  1.17           C  
ATOM   1647  C   LYS A 103       2.376  28.972  62.287  1.00  1.17           C  
ATOM   1648  O   LYS A 103       2.474  29.655  63.310  1.00  1.17           O  
ATOM   1649  CB  LYS A 103       3.379  29.614  60.069  1.00  1.17           C  
ATOM   1650  CG  LYS A 103       3.213  31.118  60.226  1.00  1.17           C  
ATOM   1651  CD  LYS A 103       4.416  31.688  60.894  1.00  1.17           C  
ATOM   1652  CE  LYS A 103       4.598  33.194  60.801  1.00  1.17           C  
ATOM   1653  NZ  LYS A 103       3.513  33.939  61.425  1.00  1.17           N  
ATOM   1654  H   LYS A 103       3.712  27.098  60.072  1.00  1.17           H  
ATOM   1655  HA  LYS A 103       4.429  29.182  61.896  1.00  1.17           H  
ATOM   1656 1HB  LYS A 103       4.230  29.432  59.410  1.00  1.17           H  
ATOM   1657 2HB  LYS A 103       2.493  29.249  59.550  1.00  1.17           H  
ATOM   1658 1HG  LYS A 103       3.160  31.514  59.233  1.00  1.17           H  
ATOM   1659 2HG  LYS A 103       2.299  31.366  60.775  1.00  1.17           H  
ATOM   1660 1HD  LYS A 103       4.324  31.435  61.939  1.00  1.17           H  
ATOM   1661 2HD  LYS A 103       5.297  31.211  60.474  1.00  1.17           H  
ATOM   1662 1HE  LYS A 103       5.515  33.451  61.317  1.00  1.17           H  
ATOM   1663 2HE  LYS A 103       4.686  33.486  59.761  1.00  1.17           H  
ATOM   1664 1HZ  LYS A 103       3.698  34.920  61.359  1.00  1.17           H  
ATOM   1665 2HZ  LYS A 103       2.632  33.745  60.964  1.00  1.17           H  
ATOM   1666 3HZ  LYS A 103       3.428  33.686  62.384  1.00  1.17           H  
ATOM   1667  N   GLU A 104       1.274  28.291  61.994  1.00  1.12           N  
ATOM   1668  CA  GLU A 104       0.124  28.385  62.872  1.00  1.12           C  
ATOM   1669  C   GLU A 104       0.499  27.920  64.283  1.00  1.12           C  
ATOM   1670  O   GLU A 104       0.109  28.550  65.275  1.00  1.12           O  
ATOM   1671  CB  GLU A 104      -1.042  27.568  62.320  1.00  1.12           C  
ATOM   1672  CG  GLU A 104      -2.318  27.655  63.167  1.00  1.12           C  
ATOM   1673  CD  GLU A 104      -3.492  26.924  62.575  1.00  1.12           C  
ATOM   1674  OE1 GLU A 104      -3.475  26.639  61.407  1.00  1.12           O  
ATOM   1675  OE2 GLU A 104      -4.401  26.631  63.307  1.00  1.12           O  
ATOM   1676  H   GLU A 104       1.230  27.727  61.144  1.00  1.12           H  
ATOM   1677  HA  GLU A 104      -0.184  29.430  62.926  1.00  1.12           H  
ATOM   1678 1HB  GLU A 104      -1.278  27.909  61.310  1.00  1.12           H  
ATOM   1679 2HB  GLU A 104      -0.748  26.518  62.249  1.00  1.12           H  
ATOM   1680 1HG  GLU A 104      -2.109  27.253  64.159  1.00  1.12           H  
ATOM   1681 2HG  GLU A 104      -2.578  28.701  63.280  1.00  1.12           H  
ATOM   1682  N   LEU A 105       1.273  26.828  64.373  1.00  1.08           N  
ATOM   1683  CA  LEU A 105       1.699  26.293  65.660  1.00  1.08           C  
ATOM   1684  C   LEU A 105       2.600  27.285  66.414  1.00  1.08           C  
ATOM   1685  O   LEU A 105       2.379  27.546  67.596  1.00  1.08           O  
ATOM   1686  CB  LEU A 105       2.459  24.969  65.477  1.00  1.08           C  
ATOM   1687  CG  LEU A 105       2.956  24.315  66.774  1.00  1.08           C  
ATOM   1688  CD1 LEU A 105       1.763  23.918  67.641  1.00  1.08           C  
ATOM   1689  CD2 LEU A 105       3.826  23.143  66.440  1.00  1.08           C  
ATOM   1690  H   LEU A 105       1.546  26.337  63.518  1.00  1.08           H  
ATOM   1691  HA  LEU A 105       0.811  26.106  66.261  1.00  1.08           H  
ATOM   1692 1HB  LEU A 105       1.812  24.260  64.956  1.00  1.08           H  
ATOM   1693 2HB  LEU A 105       3.328  25.154  64.854  1.00  1.08           H  
ATOM   1694  HG  LEU A 105       3.527  25.035  67.337  1.00  1.08           H  
ATOM   1695 1HD1 LEU A 105       2.116  23.476  68.576  1.00  1.08           H  
ATOM   1696 2HD1 LEU A 105       1.180  24.807  67.864  1.00  1.08           H  
ATOM   1697 3HD1 LEU A 105       1.140  23.194  67.112  1.00  1.08           H  
ATOM   1698 1HD2 LEU A 105       4.192  22.697  67.363  1.00  1.08           H  
ATOM   1699 2HD2 LEU A 105       3.248  22.426  65.897  1.00  1.08           H  
ATOM   1700 3HD2 LEU A 105       4.667  23.467  65.834  1.00  1.08           H  
ATOM   1701  N   MET A 106       3.616  27.848  65.743  1.00  1.04           N  
ATOM   1702  CA  MET A 106       4.544  28.761  66.416  1.00  1.04           C  
ATOM   1703  C   MET A 106       3.844  30.042  66.858  1.00  1.04           C  
ATOM   1704  O   MET A 106       4.097  30.549  67.956  1.00  1.04           O  
ATOM   1705  CB  MET A 106       5.719  29.103  65.498  1.00  1.04           C  
ATOM   1706  CG  MET A 106       6.660  27.945  65.153  1.00  1.04           C  
ATOM   1707  SD  MET A 106       7.431  27.216  66.559  1.00  1.04           S  
ATOM   1708  CE  MET A 106       6.378  25.815  66.734  1.00  1.04           C  
ATOM   1709  H   MET A 106       3.755  27.615  64.764  1.00  1.04           H  
ATOM   1710  HA  MET A 106       4.926  28.266  67.306  1.00  1.04           H  
ATOM   1711 1HB  MET A 106       5.315  29.474  64.556  1.00  1.04           H  
ATOM   1712 2HB  MET A 106       6.308  29.887  65.933  1.00  1.04           H  
ATOM   1713 1HG  MET A 106       6.102  27.175  64.637  1.00  1.04           H  
ATOM   1714 2HG  MET A 106       7.437  28.284  64.497  1.00  1.04           H  
ATOM   1715 1HE  MET A 106       6.699  25.217  67.586  1.00  1.04           H  
ATOM   1716 2HE  MET A 106       5.372  26.167  66.893  1.00  1.04           H  
ATOM   1717 3HE  MET A 106       6.417  25.217  65.825  1.00  1.04           H  
ATOM   1718  N   VAL A 107       2.911  30.539  66.041  1.00  1.01           N  
ATOM   1719  CA  VAL A 107       2.144  31.713  66.428  1.00  1.01           C  
ATOM   1720  C   VAL A 107       1.305  31.392  67.635  1.00  1.01           C  
ATOM   1721  O   VAL A 107       1.309  32.136  68.616  1.00  1.01           O  
ATOM   1722  CB  VAL A 107       1.226  32.189  65.281  1.00  1.01           C  
ATOM   1723  CG1 VAL A 107       0.249  33.250  65.786  1.00  1.01           C  
ATOM   1724  CG2 VAL A 107       2.070  32.791  64.177  1.00  1.01           C  
ATOM   1725  H   VAL A 107       2.734  30.101  65.136  1.00  1.01           H  
ATOM   1726  HA  VAL A 107       2.837  32.516  66.682  1.00  1.01           H  
ATOM   1727  HB  VAL A 107       0.654  31.339  64.895  1.00  1.01           H  
ATOM   1728 1HG1 VAL A 107      -0.389  33.577  64.966  1.00  1.01           H  
ATOM   1729 2HG1 VAL A 107      -0.365  32.818  66.568  1.00  1.01           H  
ATOM   1730 3HG1 VAL A 107       0.779  34.079  66.177  1.00  1.01           H  
ATOM   1731 1HG2 VAL A 107       1.410  33.120  63.366  1.00  1.01           H  
ATOM   1732 2HG2 VAL A 107       2.624  33.636  64.569  1.00  1.01           H  
ATOM   1733 3HG2 VAL A 107       2.762  32.043  63.809  1.00  1.01           H  
ATOM   1734  N   SER A 108       0.627  30.250  67.591  1.00  0.98           N  
ATOM   1735  CA  SER A 108      -0.223  29.848  68.681  1.00  0.98           C  
ATOM   1736  C   SER A 108       0.574  29.652  69.967  1.00  0.98           C  
ATOM   1737  O   SER A 108       0.132  30.084  71.034  1.00  0.98           O  
ATOM   1738  CB  SER A 108      -0.935  28.580  68.304  1.00  0.98           C  
ATOM   1739  OG  SER A 108      -1.783  28.801  67.209  1.00  0.98           O  
ATOM   1740  H   SER A 108       0.665  29.655  66.763  1.00  0.98           H  
ATOM   1741  HA  SER A 108      -0.963  30.629  68.844  1.00  0.98           H  
ATOM   1742 1HB  SER A 108      -0.214  27.800  68.065  1.00  0.98           H  
ATOM   1743 2HB  SER A 108      -1.511  28.250  69.158  1.00  0.98           H  
ATOM   1744  HG  SER A 108      -1.179  28.898  66.435  1.00  0.98           H  
ATOM   1745  N   ASN A 109       1.768  29.049  69.876  1.00  0.95           N  
ATOM   1746  CA  ASN A 109       2.580  28.842  71.067  1.00  0.95           C  
ATOM   1747  C   ASN A 109       2.976  30.182  71.673  1.00  0.95           C  
ATOM   1748  O   ASN A 109       2.884  30.380  72.892  1.00  0.95           O  
ATOM   1749  CB  ASN A 109       3.842  28.057  70.758  1.00  0.95           C  
ATOM   1750  CG  ASN A 109       3.643  26.599  70.466  1.00  0.95           C  
ATOM   1751  OD1 ASN A 109       2.586  26.003  70.714  1.00  0.95           O  
ATOM   1752  ND2 ASN A 109       4.696  25.993  69.984  1.00  0.95           N  
ATOM   1753  H   ASN A 109       2.091  28.699  68.977  1.00  0.95           H  
ATOM   1754  HA  ASN A 109       1.989  28.303  71.806  1.00  0.95           H  
ATOM   1755 1HB  ASN A 109       4.331  28.512  69.896  1.00  0.95           H  
ATOM   1756 2HB  ASN A 109       4.526  28.146  71.598  1.00  0.95           H  
ATOM   1757 1HD2 ASN A 109       4.677  25.011  69.805  1.00  0.95           H  
ATOM   1758 2HD2 ASN A 109       5.538  26.520  69.850  1.00  0.95           H  
ATOM   1759  N   ALA A 110       3.385  31.128  70.821  1.00  0.92           N  
ATOM   1760  CA  ALA A 110       3.759  32.438  71.320  1.00  0.92           C  
ATOM   1761  C   ALA A 110       2.568  33.091  71.991  1.00  0.92           C  
ATOM   1762  O   ALA A 110       2.689  33.654  73.080  1.00  0.92           O  
ATOM   1763  CB  ALA A 110       4.271  33.301  70.183  1.00  0.92           C  
ATOM   1764  H   ALA A 110       3.454  30.931  69.820  1.00  0.92           H  
ATOM   1765  HA  ALA A 110       4.532  32.311  72.070  1.00  0.92           H  
ATOM   1766 1HB  ALA A 110       4.560  34.280  70.557  1.00  0.92           H  
ATOM   1767 2HB  ALA A 110       5.130  32.809  69.735  1.00  0.92           H  
ATOM   1768 3HB  ALA A 110       3.484  33.411  69.440  1.00  0.92           H  
ATOM   1769  N   LEU A 111       1.396  32.959  71.379  1.00  0.90           N  
ATOM   1770  CA  LEU A 111       0.201  33.546  71.938  1.00  0.90           C  
ATOM   1771  C   LEU A 111      -0.211  32.931  73.245  1.00  0.90           C  
ATOM   1772  O   LEU A 111      -0.656  33.649  74.127  1.00  0.90           O  
ATOM   1773  CB  LEU A 111      -0.927  33.484  70.939  1.00  0.90           C  
ATOM   1774  CG  LEU A 111      -0.729  34.389  69.833  1.00  0.90           C  
ATOM   1775  CD1 LEU A 111      -1.793  34.184  68.815  1.00  0.90           C  
ATOM   1776  CD2 LEU A 111      -0.736  35.756  70.403  1.00  0.90           C  
ATOM   1777  H   LEU A 111       1.342  32.477  70.482  1.00  0.90           H  
ATOM   1778  HA  LEU A 111       0.409  34.595  72.122  1.00  0.90           H  
ATOM   1779 1HB  LEU A 111      -0.992  32.474  70.545  1.00  0.90           H  
ATOM   1780 2HB  LEU A 111      -1.849  33.734  71.420  1.00  0.90           H  
ATOM   1781  HG  LEU A 111       0.232  34.203  69.359  1.00  0.90           H  
ATOM   1782 1HD1 LEU A 111      -1.638  34.877  67.989  1.00  0.90           H  
ATOM   1783 2HD1 LEU A 111      -1.749  33.162  68.445  1.00  0.90           H  
ATOM   1784 3HD1 LEU A 111      -2.767  34.364  69.269  1.00  0.90           H  
ATOM   1785 1HD2 LEU A 111      -0.582  36.435  69.629  1.00  0.90           H  
ATOM   1786 2HD2 LEU A 111      -1.694  35.954  70.881  1.00  0.90           H  
ATOM   1787 3HD2 LEU A 111       0.062  35.857  71.135  1.00  0.90           H  
ATOM   1788  N   HIS A 112      -0.034  31.624  73.391  1.00  0.90           N  
ATOM   1789  CA  HIS A 112      -0.351  30.928  74.629  1.00  0.90           C  
ATOM   1790  C   HIS A 112       0.510  31.513  75.754  1.00  0.90           C  
ATOM   1791  O   HIS A 112       0.019  31.799  76.845  1.00  0.90           O  
ATOM   1792  CB  HIS A 112      -0.143  29.414  74.460  1.00  0.90           C  
ATOM   1793  CG  HIS A 112      -0.504  28.571  75.657  1.00  0.90           C  
ATOM   1794  ND1 HIS A 112      -1.818  28.322  76.043  1.00  0.90           N  
ATOM   1795  CD2 HIS A 112       0.280  27.912  76.543  1.00  0.90           C  
ATOM   1796  CE1 HIS A 112      -1.815  27.548  77.114  1.00  0.90           C  
ATOM   1797  NE2 HIS A 112      -0.554  27.283  77.438  1.00  0.90           N  
ATOM   1798  H   HIS A 112       0.312  31.082  72.600  1.00  0.90           H  
ATOM   1799  HA  HIS A 112      -1.394  31.092  74.896  1.00  0.90           H  
ATOM   1800 1HB  HIS A 112      -0.747  29.069  73.614  1.00  0.90           H  
ATOM   1801 2HB  HIS A 112       0.899  29.221  74.207  1.00  0.90           H  
ATOM   1802  HD1 HIS A 112      -2.682  28.669  75.609  1.00  0.90           H  
ATOM   1803  HD2 HIS A 112       1.363  27.815  76.639  1.00  0.90           H  
ATOM   1804  HE1 HIS A 112      -2.756  27.240  77.572  1.00  0.90           H  
ATOM   1805  N   LYS A 113       1.813  31.676  75.495  1.00  0.91           N  
ATOM   1806  CA  LYS A 113       2.719  32.245  76.495  1.00  0.91           C  
ATOM   1807  C   LYS A 113       2.357  33.697  76.867  1.00  0.91           C  
ATOM   1808  O   LYS A 113       2.421  34.088  78.037  1.00  0.91           O  
ATOM   1809  CB  LYS A 113       4.149  32.198  75.970  1.00  0.91           C  
ATOM   1810  CG  LYS A 113       4.752  30.810  75.909  1.00  0.91           C  
ATOM   1811  CD  LYS A 113       6.097  30.877  75.264  1.00  0.91           C  
ATOM   1812  CE  LYS A 113       7.120  31.533  76.172  1.00  0.91           C  
ATOM   1813  NZ  LYS A 113       7.581  30.633  77.260  1.00  0.91           N  
ATOM   1814  H   LYS A 113       2.176  31.401  74.579  1.00  0.91           H  
ATOM   1815  HA  LYS A 113       2.653  31.640  77.398  1.00  0.91           H  
ATOM   1816 1HB  LYS A 113       4.176  32.614  74.960  1.00  0.91           H  
ATOM   1817 2HB  LYS A 113       4.785  32.817  76.595  1.00  0.91           H  
ATOM   1818 1HG  LYS A 113       4.846  30.397  76.913  1.00  0.91           H  
ATOM   1819 2HG  LYS A 113       4.102  30.160  75.318  1.00  0.91           H  
ATOM   1820 1HD  LYS A 113       6.435  29.874  75.012  1.00  0.91           H  
ATOM   1821 2HD  LYS A 113       6.015  31.457  74.348  1.00  0.91           H  
ATOM   1822 1HE  LYS A 113       7.964  31.816  75.581  1.00  0.91           H  
ATOM   1823 2HE  LYS A 113       6.678  32.424  76.613  1.00  0.91           H  
ATOM   1824 1HZ  LYS A 113       8.263  31.112  77.833  1.00  0.91           H  
ATOM   1825 2HZ  LYS A 113       6.806  30.339  77.831  1.00  0.91           H  
ATOM   1826 3HZ  LYS A 113       8.023  29.831  76.809  1.00  0.91           H  
ATOM   1827  N   ILE A 114       1.950  34.484  75.870  1.00  0.93           N  
ATOM   1828  CA  ILE A 114       1.556  35.881  76.062  1.00  0.93           C  
ATOM   1829  C   ILE A 114       0.216  35.982  76.823  1.00  0.93           C  
ATOM   1830  O   ILE A 114       0.078  36.750  77.789  1.00  0.93           O  
ATOM   1831  CB  ILE A 114       1.469  36.571  74.680  1.00  0.93           C  
ATOM   1832  CG1 ILE A 114       2.901  36.641  74.053  1.00  0.93           C  
ATOM   1833  CG2 ILE A 114       0.875  37.962  74.797  1.00  0.93           C  
ATOM   1834  CD1 ILE A 114       2.935  36.969  72.575  1.00  0.93           C  
ATOM   1835  H   ILE A 114       1.947  34.105  74.923  1.00  0.93           H  
ATOM   1836  HA  ILE A 114       2.328  36.379  76.647  1.00  0.93           H  
ATOM   1837  HB  ILE A 114       0.849  35.967  74.026  1.00  0.93           H  
ATOM   1838 1HG1 ILE A 114       3.464  37.409  74.580  1.00  0.93           H  
ATOM   1839 2HG1 ILE A 114       3.395  35.692  74.207  1.00  0.93           H  
ATOM   1840 1HG2 ILE A 114       0.817  38.413  73.811  1.00  0.93           H  
ATOM   1841 2HG2 ILE A 114      -0.127  37.897  75.223  1.00  0.93           H  
ATOM   1842 3HG2 ILE A 114       1.501  38.574  75.434  1.00  0.93           H  
ATOM   1843 1HD1 ILE A 114       3.968  37.000  72.233  1.00  0.93           H  
ATOM   1844 2HD1 ILE A 114       2.400  36.192  72.037  1.00  0.93           H  
ATOM   1845 3HD1 ILE A 114       2.469  37.916  72.394  1.00  0.93           H  
ATOM   1846  N   ARG A 115      -0.764  35.178  76.401  1.00  0.95           N  
ATOM   1847  CA  ARG A 115      -2.098  35.131  76.989  1.00  0.95           C  
ATOM   1848  C   ARG A 115      -2.549  33.692  77.279  1.00  0.95           C  
ATOM   1849  O   ARG A 115      -2.842  32.912  76.372  1.00  0.95           O  
ATOM   1850  CB  ARG A 115      -3.098  35.808  76.066  1.00  0.95           C  
ATOM   1851  CG  ARG A 115      -4.512  35.838  76.586  1.00  0.95           C  
ATOM   1852  CD  ARG A 115      -5.408  36.666  75.744  1.00  0.95           C  
ATOM   1853  NE  ARG A 115      -6.748  36.641  76.256  1.00  0.95           N  
ATOM   1854  CZ  ARG A 115      -7.189  37.493  77.185  1.00  0.95           C  
ATOM   1855  NH1 ARG A 115      -6.368  38.412  77.661  1.00  0.95           N  
ATOM   1856  NH2 ARG A 115      -8.416  37.401  77.623  1.00  0.95           N  
ATOM   1857  H   ARG A 115      -0.578  34.566  75.620  1.00  0.95           H  
ATOM   1858  HA  ARG A 115      -2.076  35.676  77.931  1.00  0.95           H  
ATOM   1859 1HB  ARG A 115      -2.790  36.840  75.883  1.00  0.95           H  
ATOM   1860 2HB  ARG A 115      -3.097  35.298  75.107  1.00  0.95           H  
ATOM   1861 1HG  ARG A 115      -4.909  34.825  76.591  1.00  0.95           H  
ATOM   1862 2HG  ARG A 115      -4.521  36.238  77.600  1.00  0.95           H  
ATOM   1863 1HD  ARG A 115      -5.062  37.694  75.762  1.00  0.95           H  
ATOM   1864 2HD  ARG A 115      -5.420  36.303  74.716  1.00  0.95           H  
ATOM   1865  HE  ARG A 115      -7.390  35.946  75.897  1.00  0.95           H  
ATOM   1866 1HH1 ARG A 115      -5.415  38.464  77.315  1.00  0.95           H  
ATOM   1867 2HH1 ARG A 115      -6.671  39.059  78.373  1.00  0.95           H  
ATOM   1868 1HH2 ARG A 115      -9.027  36.681  77.258  1.00  0.95           H  
ATOM   1869 2HH2 ARG A 115      -8.747  38.028  78.332  1.00  0.95           H  
ATOM   1870  N   GLU A 116      -2.718  33.390  78.567  1.00  0.97           N  
ATOM   1871  CA  GLU A 116      -3.043  32.045  79.060  1.00  0.97           C  
ATOM   1872  C   GLU A 116      -4.386  31.490  78.575  1.00  0.97           C  
ATOM   1873  O   GLU A 116      -4.597  30.279  78.580  1.00  0.97           O  
ATOM   1874  CB  GLU A 116      -3.008  32.041  80.589  1.00  0.97           C  
ATOM   1875  CG  GLU A 116      -1.612  32.236  81.182  1.00  0.97           C  
ATOM   1876  CD  GLU A 116      -1.593  32.259  82.697  1.00  0.97           C  
ATOM   1877  OE1 GLU A 116      -2.643  32.205  83.292  1.00  0.97           O  
ATOM   1878  OE2 GLU A 116      -0.521  32.331  83.253  1.00  0.97           O  
ATOM   1879  H   GLU A 116      -2.517  34.106  79.248  1.00  0.97           H  
ATOM   1880  HA  GLU A 116      -2.262  31.369  78.701  1.00  0.97           H  
ATOM   1881 1HB  GLU A 116      -3.652  32.836  80.968  1.00  0.97           H  
ATOM   1882 2HB  GLU A 116      -3.405  31.096  80.959  1.00  0.97           H  
ATOM   1883 1HG  GLU A 116      -0.969  31.426  80.834  1.00  0.97           H  
ATOM   1884 2HG  GLU A 116      -1.201  33.171  80.803  1.00  0.97           H  
ATOM   1885  N   ASP A 117      -5.298  32.368  78.171  1.00  0.97           N  
ATOM   1886  CA  ASP A 117      -6.596  31.929  77.673  1.00  0.97           C  
ATOM   1887  C   ASP A 117      -6.571  31.557  76.188  1.00  0.97           C  
ATOM   1888  O   ASP A 117      -7.587  31.141  75.647  1.00  0.97           O  
ATOM   1889  CB  ASP A 117      -7.683  32.974  77.930  1.00  0.97           C  
ATOM   1890  CG  ASP A 117      -8.105  33.094  79.427  1.00  0.97           C  
ATOM   1891  OD1 ASP A 117      -8.285  32.081  80.092  1.00  0.97           O  
ATOM   1892  OD2 ASP A 117      -8.252  34.191  79.893  1.00  0.97           O  
ATOM   1893  H   ASP A 117      -5.072  33.347  78.200  1.00  0.97           H  
ATOM   1894  HA  ASP A 117      -6.877  31.031  78.224  1.00  0.97           H  
ATOM   1895 1HB  ASP A 117      -7.333  33.945  77.588  1.00  0.97           H  
ATOM   1896 2HB  ASP A 117      -8.566  32.722  77.340  1.00  0.97           H  
ATOM   1897  N   GLN A 118      -5.441  31.737  75.506  1.00  0.95           N  
ATOM   1898  CA  GLN A 118      -5.348  31.306  74.114  1.00  0.95           C  
ATOM   1899  C   GLN A 118      -5.179  29.779  74.127  1.00  0.95           C  
ATOM   1900  O   GLN A 118      -4.516  29.242  75.018  1.00  0.95           O  
ATOM   1901  CB  GLN A 118      -4.207  32.015  73.395  1.00  0.95           C  
ATOM   1902  CG  GLN A 118      -4.416  33.512  73.120  1.00  0.95           C  
ATOM   1903  CD  GLN A 118      -5.406  33.760  71.962  1.00  0.95           C  
ATOM   1904  OE1 GLN A 118      -6.350  34.571  72.020  1.00  0.95           O  
ATOM   1905  NE2 GLN A 118      -5.192  33.022  70.890  1.00  0.95           N  
ATOM   1906  H   GLN A 118      -4.607  32.117  75.956  1.00  0.95           H  
ATOM   1907  HA  GLN A 118      -6.280  31.570  73.619  1.00  0.95           H  
ATOM   1908 1HB  GLN A 118      -3.318  31.952  74.014  1.00  0.95           H  
ATOM   1909 2HB  GLN A 118      -3.967  31.518  72.460  1.00  0.95           H  
ATOM   1910 1HG  GLN A 118      -4.842  33.945  74.017  1.00  0.95           H  
ATOM   1911 2HG  GLN A 118      -3.471  33.988  72.903  1.00  0.95           H  
ATOM   1912 1HE2 GLN A 118      -5.811  33.081  70.083  1.00  0.95           H  
ATOM   1913 2HE2 GLN A 118      -4.443  32.358  70.881  1.00  0.95           H  
ATOM   1914  N   PRO A 119      -5.736  29.046  73.154  1.00  0.93           N  
ATOM   1915  CA  PRO A 119      -5.739  27.592  73.108  1.00  0.93           C  
ATOM   1916  C   PRO A 119      -4.377  26.957  72.897  1.00  0.93           C  
ATOM   1917  O   PRO A 119      -3.518  27.492  72.201  1.00  0.93           O  
ATOM   1918  CB  PRO A 119      -6.625  27.322  71.895  1.00  0.93           C  
ATOM   1919  CG  PRO A 119      -6.499  28.543  71.037  1.00  0.93           C  
ATOM   1920  CD  PRO A 119      -6.401  29.688  72.013  1.00  0.93           C  
ATOM   1921  HA  PRO A 119      -6.199  27.189  74.010  1.00  0.93           H  
ATOM   1922 1HB  PRO A 119      -6.300  26.393  71.405  1.00  0.93           H  
ATOM   1923 2HB  PRO A 119      -7.656  27.159  72.230  1.00  0.93           H  
ATOM   1924 1HG  PRO A 119      -5.598  28.456  70.408  1.00  0.93           H  
ATOM   1925 2HG  PRO A 119      -7.335  28.610  70.357  1.00  0.93           H  
ATOM   1926 1HD  PRO A 119      -5.793  30.462  71.574  1.00  0.93           H  
ATOM   1927 2HD  PRO A 119      -7.408  30.048  72.293  1.00  0.93           H  
ATOM   1928  N   GLU A 120      -4.229  25.766  73.470  1.00  0.90           N  
ATOM   1929  CA  GLU A 120      -3.050  24.931  73.291  1.00  0.90           C  
ATOM   1930  C   GLU A 120      -3.156  24.238  71.946  1.00  0.90           C  
ATOM   1931  O   GLU A 120      -4.241  23.778  71.577  1.00  0.90           O  
ATOM   1932  CB  GLU A 120      -2.954  23.895  74.412  1.00  0.90           C  
ATOM   1933  CG  GLU A 120      -1.694  23.039  74.392  1.00  0.90           C  
ATOM   1934  CD  GLU A 120      -1.621  22.063  75.549  1.00  0.90           C  
ATOM   1935  OE1 GLU A 120      -2.562  21.989  76.305  1.00  0.90           O  
ATOM   1936  OE2 GLU A 120      -0.618  21.400  75.677  1.00  0.90           O  
ATOM   1937  H   GLU A 120      -4.974  25.419  74.053  1.00  0.90           H  
ATOM   1938  HA  GLU A 120      -2.158  25.560  73.296  1.00  0.90           H  
ATOM   1939 1HB  GLU A 120      -2.991  24.404  75.376  1.00  0.90           H  
ATOM   1940 2HB  GLU A 120      -3.815  23.226  74.362  1.00  0.90           H  
ATOM   1941 1HG  GLU A 120      -1.662  22.474  73.459  1.00  0.90           H  
ATOM   1942 2HG  GLU A 120      -0.826  23.695  74.418  1.00  0.90           H  
ATOM   1943  N   CYS A 121      -2.058  24.182  71.200  1.00  0.88           N  
ATOM   1944  CA  CYS A 121      -2.101  23.534  69.896  1.00  0.88           C  
ATOM   1945  C   CYS A 121      -1.191  22.330  69.736  1.00  0.88           C  
ATOM   1946  O   CYS A 121      -0.153  22.210  70.389  1.00  0.88           O  
ATOM   1947  CB  CYS A 121      -1.806  24.540  68.803  1.00  0.88           C  
ATOM   1948  SG  CYS A 121      -3.027  25.829  68.728  1.00  0.88           S  
ATOM   1949  H   CYS A 121      -1.194  24.579  71.540  1.00  0.88           H  
ATOM   1950  HA  CYS A 121      -3.113  23.190  69.746  1.00  0.88           H  
ATOM   1951 1HB  CYS A 121      -0.844  25.002  68.982  1.00  0.88           H  
ATOM   1952 2HB  CYS A 121      -1.771  24.037  67.835  1.00  0.88           H  
ATOM   1953  HG  CYS A 121      -4.033  25.065  68.259  1.00  0.88           H  
ATOM   1954  N   LEU A 122      -1.584  21.466  68.808  1.00  0.88           N  
ATOM   1955  CA  LEU A 122      -0.830  20.272  68.459  1.00  0.88           C  
ATOM   1956  C   LEU A 122      -0.956  19.998  66.967  1.00  0.88           C  
ATOM   1957  O   LEU A 122      -1.862  20.512  66.305  1.00  0.88           O  
ATOM   1958  CB  LEU A 122      -1.353  19.083  69.282  1.00  0.88           C  
ATOM   1959  CG  LEU A 122      -2.836  18.673  69.033  1.00  0.88           C  
ATOM   1960  CD1 LEU A 122      -2.877  17.606  67.930  1.00  0.88           C  
ATOM   1961  CD2 LEU A 122      -3.478  18.182  70.310  1.00  0.88           C  
ATOM   1962  H   LEU A 122      -2.482  21.645  68.356  1.00  0.88           H  
ATOM   1963  HA  LEU A 122       0.220  20.434  68.693  1.00  0.88           H  
ATOM   1964 1HB  LEU A 122      -0.727  18.209  69.057  1.00  0.88           H  
ATOM   1965 2HB  LEU A 122      -1.242  19.320  70.340  1.00  0.88           H  
ATOM   1966  HG  LEU A 122      -3.393  19.542  68.688  1.00  0.88           H  
ATOM   1967 1HD1 LEU A 122      -3.887  17.318  67.744  1.00  0.88           H  
ATOM   1968 2HD1 LEU A 122      -2.445  18.001  67.026  1.00  0.88           H  
ATOM   1969 3HD1 LEU A 122      -2.314  16.738  68.240  1.00  0.88           H  
ATOM   1970 1HD2 LEU A 122      -4.516  17.916  70.108  1.00  0.88           H  
ATOM   1971 2HD2 LEU A 122      -2.956  17.322  70.679  1.00  0.88           H  
ATOM   1972 3HD2 LEU A 122      -3.442  18.974  71.057  1.00  0.88           H  
ATOM   1973  N   ILE A 123      -0.048  19.198  66.434  1.00  0.90           N  
ATOM   1974  CA  ILE A 123      -0.096  18.806  65.030  1.00  0.90           C  
ATOM   1975  C   ILE A 123      -0.654  17.399  64.904  1.00  0.90           C  
ATOM   1976  O   ILE A 123      -0.381  16.556  65.750  1.00  0.90           O  
ATOM   1977  CB  ILE A 123       1.285  18.903  64.353  1.00  0.90           C  
ATOM   1978  CG1 ILE A 123       1.750  20.348  64.290  1.00  0.90           C  
ATOM   1979  CG2 ILE A 123       1.263  18.268  62.956  1.00  0.90           C  
ATOM   1980  CD1 ILE A 123       3.180  20.482  63.819  1.00  0.90           C  
ATOM   1981  H   ILE A 123       0.673  18.775  67.023  1.00  0.90           H  
ATOM   1982  HA  ILE A 123      -0.769  19.480  64.500  1.00  0.90           H  
ATOM   1983  HB  ILE A 123       1.999  18.378  64.972  1.00  0.90           H  
ATOM   1984 1HG1 ILE A 123       1.100  20.900  63.607  1.00  0.90           H  
ATOM   1985 2HG1 ILE A 123       1.662  20.790  65.279  1.00  0.90           H  
ATOM   1986 1HG2 ILE A 123       2.256  18.329  62.512  1.00  0.90           H  
ATOM   1987 2HG2 ILE A 123       0.973  17.232  63.026  1.00  0.90           H  
ATOM   1988 3HG2 ILE A 123       0.551  18.791  62.332  1.00  0.90           H  
ATOM   1989 1HD1 ILE A 123       3.464  21.532  63.782  1.00  0.90           H  
ATOM   1990 2HD1 ILE A 123       3.837  19.948  64.500  1.00  0.90           H  
ATOM   1991 3HD1 ILE A 123       3.269  20.056  62.825  1.00  0.90           H  
ATOM   1992  N   MET A 124      -1.532  17.173  63.941  1.00  0.95           N  
ATOM   1993  CA  MET A 124      -2.063  15.833  63.767  1.00  0.95           C  
ATOM   1994  C   MET A 124      -1.755  15.327  62.362  1.00  0.95           C  
ATOM   1995  O   MET A 124      -1.879  16.056  61.367  1.00  0.95           O  
ATOM   1996  CB  MET A 124      -3.552  15.811  64.037  1.00  0.95           C  
ATOM   1997  CG  MET A 124      -4.194  14.467  64.009  1.00  0.95           C  
ATOM   1998  SD  MET A 124      -5.947  14.582  64.252  1.00  0.95           S  
ATOM   1999  CE  MET A 124      -6.414  14.981  62.609  1.00  0.95           C  
ATOM   2000  H   MET A 124      -1.794  17.925  63.307  1.00  0.95           H  
ATOM   2001  HA  MET A 124      -1.574  15.162  64.469  1.00  0.95           H  
ATOM   2002 1HB  MET A 124      -3.727  16.211  65.033  1.00  0.95           H  
ATOM   2003 2HB  MET A 124      -4.059  16.448  63.318  1.00  0.95           H  
ATOM   2004 1HG  MET A 124      -4.008  13.976  63.053  1.00  0.95           H  
ATOM   2005 2HG  MET A 124      -3.769  13.843  64.800  1.00  0.95           H  
ATOM   2006 1HE  MET A 124      -7.484  15.069  62.561  1.00  0.95           H  
ATOM   2007 2HE  MET A 124      -5.943  15.917  62.310  1.00  0.95           H  
ATOM   2008 3HE  MET A 124      -6.093  14.186  61.947  1.00  0.95           H  
ATOM   2009  N   GLN A 125      -1.333  14.071  62.304  1.00  1.05           N  
ATOM   2010  CA  GLN A 125      -0.981  13.373  61.072  1.00  1.05           C  
ATOM   2011  C   GLN A 125      -2.108  12.432  60.582  1.00  1.05           C  
ATOM   2012  O   GLN A 125      -2.456  11.458  61.266  1.00  1.05           O  
ATOM   2013  CB  GLN A 125       0.312  12.594  61.353  1.00  1.05           C  
ATOM   2014  CG  GLN A 125       0.836  11.816  60.236  1.00  1.05           C  
ATOM   2015  CD  GLN A 125       2.109  10.980  60.566  1.00  1.05           C  
ATOM   2016  OE1 GLN A 125       2.145  10.254  61.588  1.00  1.05           O  
ATOM   2017  NE2 GLN A 125       3.130  11.065  59.718  1.00  1.05           N  
ATOM   2018  H   GLN A 125      -1.248  13.562  63.184  1.00  1.05           H  
ATOM   2019  HA  GLN A 125      -0.797  14.114  60.292  1.00  1.05           H  
ATOM   2020 1HB  GLN A 125       1.081  13.294  61.635  1.00  1.05           H  
ATOM   2021 2HB  GLN A 125       0.154  11.922  62.202  1.00  1.05           H  
ATOM   2022 1HG  GLN A 125       0.050  11.130  60.010  1.00  1.05           H  
ATOM   2023 2HG  GLN A 125       1.038  12.463  59.393  1.00  1.05           H  
ATOM   2024 1HE2 GLN A 125       3.953  10.517  59.885  1.00  1.05           H  
ATOM   2025 2HE2 GLN A 125       3.100  11.696  58.921  1.00  1.05           H  
ATOM   2026  N   THR A 126      -2.658  12.726  59.391  1.00  1.20           N  
ATOM   2027  CA  THR A 126      -3.764  11.957  58.807  1.00  1.20           C  
ATOM   2028  C   THR A 126      -3.335  11.218  57.534  1.00  1.20           C  
ATOM   2029  O   THR A 126      -2.825  11.850  56.613  1.00  1.20           O  
ATOM   2030  CB  THR A 126      -4.946  12.881  58.442  1.00  1.20           C  
ATOM   2031  OG1 THR A 126      -5.431  13.538  59.613  1.00  1.20           O  
ATOM   2032  CG2 THR A 126      -6.064  12.097  57.809  1.00  1.20           C  
ATOM   2033  H   THR A 126      -2.319  13.540  58.873  1.00  1.20           H  
ATOM   2034  HA  THR A 126      -4.096  11.252  59.553  1.00  1.20           H  
ATOM   2035  HB  THR A 126      -4.602  13.640  57.736  1.00  1.20           H  
ATOM   2036  HG1 THR A 126      -4.805  14.219  59.873  1.00  1.20           H  
ATOM   2037 1HG2 THR A 126      -6.878  12.772  57.554  1.00  1.20           H  
ATOM   2038 2HG2 THR A 126      -5.702  11.609  56.903  1.00  1.20           H  
ATOM   2039 3HG2 THR A 126      -6.421  11.345  58.508  1.00  1.20           H  
ATOM   2040  N   PRO A 127      -3.469   9.892  57.425  1.00  1.40           N  
ATOM   2041  CA  PRO A 127      -3.068   9.167  56.239  1.00  1.40           C  
ATOM   2042  C   PRO A 127      -3.939   9.494  55.044  1.00  1.40           C  
ATOM   2043  O   PRO A 127      -5.160   9.634  55.166  1.00  1.40           O  
ATOM   2044  CB  PRO A 127      -3.221   7.705  56.677  1.00  1.40           C  
ATOM   2045  CG  PRO A 127      -4.241   7.736  57.801  1.00  1.40           C  
ATOM   2046  CD  PRO A 127      -4.030   9.070  58.501  1.00  1.40           C  
ATOM   2047  HA  PRO A 127      -2.023   9.387  55.995  1.00  1.40           H  
ATOM   2048 1HB  PRO A 127      -3.558   7.107  55.818  1.00  1.40           H  
ATOM   2049 2HB  PRO A 127      -2.252   7.298  56.978  1.00  1.40           H  
ATOM   2050 1HG  PRO A 127      -5.257   7.635  57.389  1.00  1.40           H  
ATOM   2051 2HG  PRO A 127      -4.088   6.879  58.474  1.00  1.40           H  
ATOM   2052 1HD  PRO A 127      -5.010   9.436  58.819  1.00  1.40           H  
ATOM   2053 2HD  PRO A 127      -3.319   8.986  59.341  1.00  1.40           H  
ATOM   2054  N   ILE A 128      -3.289   9.564  53.897  1.00  1.59           N  
ATOM   2055  CA  ILE A 128      -3.885   9.767  52.587  1.00  1.59           C  
ATOM   2056  C   ILE A 128      -3.279   8.737  51.644  1.00  1.59           C  
ATOM   2057  O   ILE A 128      -2.316   8.050  52.000  1.00  1.59           O  
ATOM   2058  CB  ILE A 128      -3.658  11.201  52.068  1.00  1.59           C  
ATOM   2059  CG1 ILE A 128      -2.194  11.454  51.918  1.00  1.59           C  
ATOM   2060  CG2 ILE A 128      -4.259  12.228  53.025  1.00  1.59           C  
ATOM   2061  CD1 ILE A 128      -1.839  12.747  51.264  1.00  1.59           C  
ATOM   2062  H   ILE A 128      -2.277   9.465  53.936  1.00  1.59           H  
ATOM   2063  HA  ILE A 128      -4.957   9.590  52.652  1.00  1.59           H  
ATOM   2064  HB  ILE A 128      -4.120  11.304  51.088  1.00  1.59           H  
ATOM   2065 1HG1 ILE A 128      -1.775  11.457  52.894  1.00  1.59           H  
ATOM   2066 2HG1 ILE A 128      -1.751  10.638  51.341  1.00  1.59           H  
ATOM   2067 1HG2 ILE A 128      -4.093  13.217  52.620  1.00  1.59           H  
ATOM   2068 2HG2 ILE A 128      -5.328  12.053  53.127  1.00  1.59           H  
ATOM   2069 3HG2 ILE A 128      -3.785  12.152  54.005  1.00  1.59           H  
ATOM   2070 1HD1 ILE A 128      -0.753  12.841  51.221  1.00  1.59           H  
ATOM   2071 2HD1 ILE A 128      -2.246  12.771  50.254  1.00  1.59           H  
ATOM   2072 3HD1 ILE A 128      -2.250  13.572  51.846  1.00  1.59           H  
ATOM   2073  N   LYS A 129      -3.810   8.600  50.441  1.00  1.71           N  
ATOM   2074  CA  LYS A 129      -3.172   7.650  49.545  1.00  1.71           C  
ATOM   2075  C   LYS A 129      -1.683   7.982  49.371  1.00  1.71           C  
ATOM   2076  O   LYS A 129      -1.321   9.103  49.009  1.00  1.71           O  
ATOM   2077  CB  LYS A 129      -3.886   7.633  48.196  1.00  1.71           C  
ATOM   2078  CG  LYS A 129      -3.359   6.598  47.218  1.00  1.71           C  
ATOM   2079  CD  LYS A 129      -4.173   6.583  45.931  1.00  1.71           C  
ATOM   2080  CE  LYS A 129      -3.663   5.524  44.968  1.00  1.71           C  
ATOM   2081  NZ  LYS A 129      -4.473   5.476  43.716  1.00  1.71           N  
ATOM   2082  H   LYS A 129      -4.610   9.143  50.151  1.00  1.71           H  
ATOM   2083  HA  LYS A 129      -3.242   6.655  49.987  1.00  1.71           H  
ATOM   2084 1HB  LYS A 129      -4.948   7.439  48.348  1.00  1.71           H  
ATOM   2085 2HB  LYS A 129      -3.795   8.611  47.724  1.00  1.71           H  
ATOM   2086 1HG  LYS A 129      -2.327   6.833  46.976  1.00  1.71           H  
ATOM   2087 2HG  LYS A 129      -3.388   5.609  47.674  1.00  1.71           H  
ATOM   2088 1HD  LYS A 129      -5.221   6.385  46.160  1.00  1.71           H  
ATOM   2089 2HD  LYS A 129      -4.104   7.559  45.450  1.00  1.71           H  
ATOM   2090 1HE  LYS A 129      -2.627   5.744  44.713  1.00  1.71           H  
ATOM   2091 2HE  LYS A 129      -3.707   4.550  45.455  1.00  1.71           H  
ATOM   2092 1HZ  LYS A 129      -4.107   4.762  43.103  1.00  1.71           H  
ATOM   2093 2HZ  LYS A 129      -5.433   5.261  43.946  1.00  1.71           H  
ATOM   2094 3HZ  LYS A 129      -4.432   6.372  43.251  1.00  1.71           H  
ATOM   2095  N   ASN A 130      -0.843   6.980  49.638  1.00  1.71           N  
ATOM   2096  CA  ASN A 130       0.623   7.011  49.555  1.00  1.71           C  
ATOM   2097  C   ASN A 130       1.343   8.025  50.465  1.00  1.71           C  
ATOM   2098  O   ASN A 130       2.510   8.332  50.230  1.00  1.71           O  
ATOM   2099  CB  ASN A 130       1.070   7.238  48.119  1.00  1.71           C  
ATOM   2100  CG  ASN A 130       0.638   6.128  47.193  1.00  1.71           C  
ATOM   2101  OD1 ASN A 130       0.568   4.957  47.589  1.00  1.71           O  
ATOM   2102  ND2 ASN A 130       0.354   6.473  45.963  1.00  1.71           N  
ATOM   2103  H   ASN A 130      -1.263   6.115  49.941  1.00  1.71           H  
ATOM   2104  HA  ASN A 130       0.982   6.026  49.857  1.00  1.71           H  
ATOM   2105 1HB  ASN A 130       0.676   8.183  47.749  1.00  1.71           H  
ATOM   2106 2HB  ASN A 130       2.159   7.312  48.090  1.00  1.71           H  
ATOM   2107 1HD2 ASN A 130       0.073   5.778  45.302  1.00  1.71           H  
ATOM   2108 2HD2 ASN A 130       0.429   7.430  45.683  1.00  1.71           H  
ATOM   2109  N   GLY A 131       0.716   8.482  51.548  1.00  1.58           N  
ATOM   2110  CA  GLY A 131       1.412   9.444  52.415  1.00  1.58           C  
ATOM   2111  C   GLY A 131       0.506  10.067  53.469  1.00  1.58           C  
ATOM   2112  O   GLY A 131      -0.456   9.443  53.912  1.00  1.58           O  
ATOM   2113  H   GLY A 131      -0.253   8.216  51.732  1.00  1.58           H  
ATOM   2114 1HA  GLY A 131       2.247   8.946  52.906  1.00  1.58           H  
ATOM   2115 2HA  GLY A 131       1.837  10.233  51.798  1.00  1.58           H  
ATOM   2116  N   PHE A 132       0.874  11.270  53.934  1.00  1.38           N  
ATOM   2117  CA  PHE A 132       0.123  11.951  54.999  1.00  1.38           C  
ATOM   2118  C   PHE A 132      -0.209  13.428  54.747  1.00  1.38           C  
ATOM   2119  O   PHE A 132       0.534  14.157  54.084  1.00  1.38           O  
ATOM   2120  CB  PHE A 132       0.873  11.815  56.320  1.00  1.38           C  
ATOM   2121  CG  PHE A 132       0.952  10.394  56.801  1.00  1.38           C  
ATOM   2122  CD1 PHE A 132       1.938   9.528  56.400  1.00  1.38           C  
ATOM   2123  CD2 PHE A 132       0.016   9.939  57.667  1.00  1.38           C  
ATOM   2124  CE1 PHE A 132       1.943   8.229  56.862  1.00  1.38           C  
ATOM   2125  CE2 PHE A 132       0.020   8.665  58.142  1.00  1.38           C  
ATOM   2126  CZ  PHE A 132       0.986   7.800  57.736  1.00  1.38           C  
ATOM   2127  H   PHE A 132       1.687  11.724  53.537  1.00  1.38           H  
ATOM   2128  HA  PHE A 132      -0.826  11.432  55.115  1.00  1.38           H  
ATOM   2129 1HB  PHE A 132       1.881  12.203  56.216  1.00  1.38           H  
ATOM   2130 2HB  PHE A 132       0.361  12.410  57.079  1.00  1.38           H  
ATOM   2131  HD1 PHE A 132       2.706   9.865  55.704  1.00  1.38           H  
ATOM   2132  HD2 PHE A 132      -0.752  10.623  57.983  1.00  1.38           H  
ATOM   2133  HE1 PHE A 132       2.709   7.544  56.532  1.00  1.38           H  
ATOM   2134  HE2 PHE A 132      -0.751   8.342  58.840  1.00  1.38           H  
ATOM   2135  HZ  PHE A 132       0.996   6.775  58.102  1.00  1.38           H  
ATOM   2136  N   GLN A 133      -1.334  13.847  55.329  1.00  1.16           N  
ATOM   2137  CA  GLN A 133      -1.840  15.220  55.363  1.00  1.16           C  
ATOM   2138  C   GLN A 133      -1.718  15.761  56.773  1.00  1.16           C  
ATOM   2139  O   GLN A 133      -1.918  15.020  57.744  1.00  1.16           O  
ATOM   2140  CB  GLN A 133      -3.297  15.288  54.930  1.00  1.16           C  
ATOM   2141  CG  GLN A 133      -3.897  16.686  54.873  1.00  1.16           C  
ATOM   2142  CD  GLN A 133      -5.344  16.650  54.425  1.00  1.16           C  
ATOM   2143  OE1 GLN A 133      -6.208  16.030  55.075  1.00  1.16           O  
ATOM   2144  NE2 GLN A 133      -5.629  17.320  53.316  1.00  1.16           N  
ATOM   2145  H   GLN A 133      -1.888  13.145  55.810  1.00  1.16           H  
ATOM   2146  HA  GLN A 133      -1.235  15.839  54.701  1.00  1.16           H  
ATOM   2147 1HB  GLN A 133      -3.377  14.885  53.937  1.00  1.16           H  
ATOM   2148 2HB  GLN A 133      -3.906  14.667  55.587  1.00  1.16           H  
ATOM   2149 1HG  GLN A 133      -3.867  17.144  55.861  1.00  1.16           H  
ATOM   2150 2HG  GLN A 133      -3.331  17.291  54.165  1.00  1.16           H  
ATOM   2151 1HE2 GLN A 133      -6.567  17.339  52.967  1.00  1.16           H  
ATOM   2152 2HE2 GLN A 133      -4.906  17.815  52.828  1.00  1.16           H  
ATOM   2153  N   TYR A 134      -1.367  17.036  56.908  1.00  0.99           N  
ATOM   2154  CA  TYR A 134      -1.225  17.569  58.250  1.00  0.99           C  
ATOM   2155  C   TYR A 134      -2.236  18.653  58.571  1.00  0.99           C  
ATOM   2156  O   TYR A 134      -2.593  19.484  57.720  1.00  0.99           O  
ATOM   2157  CB  TYR A 134       0.196  18.044  58.425  1.00  0.99           C  
ATOM   2158  CG  TYR A 134       1.121  16.887  58.294  1.00  0.99           C  
ATOM   2159  CD1 TYR A 134       1.544  16.491  57.030  1.00  0.99           C  
ATOM   2160  CD2 TYR A 134       1.513  16.188  59.408  1.00  0.99           C  
ATOM   2161  CE1 TYR A 134       2.348  15.389  56.886  1.00  0.99           C  
ATOM   2162  CE2 TYR A 134       2.319  15.096  59.268  1.00  0.99           C  
ATOM   2163  CZ  TYR A 134       2.739  14.682  58.006  1.00  0.99           C  
ATOM   2164  OH  TYR A 134       3.552  13.568  57.853  1.00  0.99           O  
ATOM   2165  H   TYR A 134      -1.203  17.618  56.099  1.00  0.99           H  
ATOM   2166  HA  TYR A 134      -1.393  16.766  58.965  1.00  0.99           H  
ATOM   2167 1HB  TYR A 134       0.446  18.799  57.680  1.00  0.99           H  
ATOM   2168 2HB  TYR A 134       0.302  18.461  59.417  1.00  0.99           H  
ATOM   2169  HD1 TYR A 134       1.223  17.046  56.147  1.00  0.99           H  
ATOM   2170  HD2 TYR A 134       1.175  16.495  60.399  1.00  0.99           H  
ATOM   2171  HE1 TYR A 134       2.669  15.073  55.893  1.00  0.99           H  
ATOM   2172  HE2 TYR A 134       2.616  14.550  60.154  1.00  0.99           H  
ATOM   2173  HH  TYR A 134       4.029  13.412  58.672  1.00  0.99           H  
ATOM   2174  N   HIS A 135      -2.674  18.605  59.831  1.00  0.87           N  
ATOM   2175  CA  HIS A 135      -3.664  19.504  60.404  1.00  0.87           C  
ATOM   2176  C   HIS A 135      -3.187  20.090  61.732  1.00  0.87           C  
ATOM   2177  O   HIS A 135      -2.417  19.451  62.458  1.00  0.87           O  
ATOM   2178  CB  HIS A 135      -4.950  18.702  60.667  1.00  0.87           C  
ATOM   2179  CG  HIS A 135      -5.586  18.064  59.436  1.00  0.87           C  
ATOM   2180  ND1 HIS A 135      -6.652  18.628  58.773  1.00  0.87           N  
ATOM   2181  CD2 HIS A 135      -5.273  16.935  58.739  1.00  0.87           C  
ATOM   2182  CE1 HIS A 135      -6.977  17.881  57.739  1.00  0.87           C  
ATOM   2183  NE2 HIS A 135      -6.162  16.859  57.688  1.00  0.87           N  
ATOM   2184  H   HIS A 135      -2.315  17.851  60.420  1.00  0.87           H  
ATOM   2185  HA  HIS A 135      -3.869  20.329  59.726  1.00  0.87           H  
ATOM   2186 1HB  HIS A 135      -4.742  17.915  61.390  1.00  0.87           H  
ATOM   2187 2HB  HIS A 135      -5.678  19.367  61.113  1.00  0.87           H  
ATOM   2188  HD2 HIS A 135      -4.464  16.234  58.959  1.00  0.87           H  
ATOM   2189  HE1 HIS A 135      -7.780  18.084  57.032  1.00  0.87           H  
ATOM   2190  HE2 HIS A 135      -6.210  16.148  56.944  1.00  0.87           H  
ATOM   2191  N   THR A 136      -3.674  21.281  62.076  1.00  0.80           N  
ATOM   2192  CA  THR A 136      -3.391  21.839  63.396  1.00  0.80           C  
ATOM   2193  C   THR A 136      -4.660  21.744  64.223  1.00  0.80           C  
ATOM   2194  O   THR A 136      -5.758  22.053  63.752  1.00  0.80           O  
ATOM   2195  CB  THR A 136      -2.926  23.313  63.364  1.00  0.80           C  
ATOM   2196  OG1 THR A 136      -1.724  23.431  62.605  1.00  0.80           O  
ATOM   2197  CG2 THR A 136      -2.642  23.822  64.806  1.00  0.80           C  
ATOM   2198  H   THR A 136      -4.287  21.779  61.430  1.00  0.80           H  
ATOM   2199  HA  THR A 136      -2.620  21.244  63.887  1.00  0.80           H  
ATOM   2200  HB  THR A 136      -3.698  23.930  62.902  1.00  0.80           H  
ATOM   2201  HG1 THR A 136      -1.480  24.370  62.533  1.00  0.80           H  
ATOM   2202 1HG2 THR A 136      -2.308  24.857  64.765  1.00  0.80           H  
ATOM   2203 2HG2 THR A 136      -3.548  23.765  65.408  1.00  0.80           H  
ATOM   2204 3HG2 THR A 136      -1.863  23.209  65.263  1.00  0.80           H  
ATOM   2205  N   LEU A 137      -4.519  21.219  65.425  1.00  0.77           N  
ATOM   2206  CA  LEU A 137      -5.639  21.094  66.338  1.00  0.77           C  
ATOM   2207  C   LEU A 137      -5.460  22.057  67.499  1.00  0.77           C  
ATOM   2208  O   LEU A 137      -4.381  22.136  68.085  1.00  0.77           O  
ATOM   2209  CB  LEU A 137      -5.776  19.654  66.819  1.00  0.77           C  
ATOM   2210  CG  LEU A 137      -6.613  18.706  65.929  1.00  0.77           C  
ATOM   2211  CD1 LEU A 137      -5.925  18.484  64.616  1.00  0.77           C  
ATOM   2212  CD2 LEU A 137      -6.772  17.408  66.630  1.00  0.77           C  
ATOM   2213  H   LEU A 137      -3.589  20.943  65.732  1.00  0.77           H  
ATOM   2214  HA  LEU A 137      -6.542  21.357  65.814  1.00  0.77           H  
ATOM   2215 1HB  LEU A 137      -4.790  19.248  66.837  1.00  0.77           H  
ATOM   2216 2HB  LEU A 137      -6.176  19.643  67.829  1.00  0.77           H  
ATOM   2217  HG  LEU A 137      -7.597  19.136  65.743  1.00  0.77           H  
ATOM   2218 1HD1 LEU A 137      -6.507  17.794  64.016  1.00  0.77           H  
ATOM   2219 2HD1 LEU A 137      -5.827  19.400  64.090  1.00  0.77           H  
ATOM   2220 3HD1 LEU A 137      -4.956  18.074  64.802  1.00  0.77           H  
ATOM   2221 1HD2 LEU A 137      -7.352  16.734  66.016  1.00  0.77           H  
ATOM   2222 2HD2 LEU A 137      -5.811  16.967  66.804  1.00  0.77           H  
ATOM   2223 3HD2 LEU A 137      -7.276  17.572  67.580  1.00  0.77           H  
ATOM   2224  N   SER A 138      -6.516  22.798  67.821  1.00  0.77           N  
ATOM   2225  CA  SER A 138      -6.449  23.770  68.906  1.00  0.77           C  
ATOM   2226  C   SER A 138      -7.481  23.442  69.971  1.00  0.77           C  
ATOM   2227  O   SER A 138      -8.642  23.203  69.659  1.00  0.77           O  
ATOM   2228  CB  SER A 138      -6.711  25.147  68.333  1.00  0.77           C  
ATOM   2229  OG  SER A 138      -5.752  25.470  67.376  1.00  0.77           O  
ATOM   2230  H   SER A 138      -7.368  22.701  67.269  1.00  0.77           H  
ATOM   2231  HA  SER A 138      -5.463  23.741  69.358  1.00  0.77           H  
ATOM   2232 1HB  SER A 138      -7.705  25.178  67.889  1.00  0.77           H  
ATOM   2233 2HB  SER A 138      -6.687  25.877  69.133  1.00  0.77           H  
ATOM   2234  HG  SER A 138      -5.861  26.408  67.191  1.00  0.77           H  
ATOM   2235  N   ARG A 139      -7.082  23.416  71.236  1.00  0.79           N  
ATOM   2236  CA  ARG A 139      -8.041  23.051  72.277  1.00  0.79           C  
ATOM   2237  C   ARG A 139      -9.223  23.997  72.299  1.00  0.79           C  
ATOM   2238  O   ARG A 139      -9.058  25.213  72.389  1.00  0.79           O  
ATOM   2239  CB  ARG A 139      -7.360  23.031  73.644  1.00  0.79           C  
ATOM   2240  CG  ARG A 139      -8.236  22.689  74.910  1.00  0.79           C  
ATOM   2241  CD  ARG A 139      -8.707  21.255  74.953  1.00  0.79           C  
ATOM   2242  NE  ARG A 139      -9.128  20.815  76.331  1.00  0.79           N  
ATOM   2243  CZ  ARG A 139     -10.375  20.929  76.899  1.00  0.79           C  
ATOM   2244  NH1 ARG A 139     -11.386  21.480  76.299  1.00  0.79           N  
ATOM   2245  NH2 ARG A 139     -10.614  20.482  78.119  1.00  0.79           N  
ATOM   2246  H   ARG A 139      -6.104  23.619  71.466  1.00  0.79           H  
ATOM   2247  HA  ARG A 139      -8.424  22.052  72.071  1.00  0.79           H  
ATOM   2248 1HB  ARG A 139      -6.542  22.310  73.618  1.00  0.79           H  
ATOM   2249 2HB  ARG A 139      -6.915  24.009  73.821  1.00  0.79           H  
ATOM   2250 1HG  ARG A 139      -7.651  22.881  75.809  1.00  0.79           H  
ATOM   2251 2HG  ARG A 139      -9.119  23.333  74.917  1.00  0.79           H  
ATOM   2252 1HD  ARG A 139      -9.564  21.147  74.292  1.00  0.79           H  
ATOM   2253 2HD  ARG A 139      -7.909  20.598  74.615  1.00  0.79           H  
ATOM   2254  HE  ARG A 139      -8.416  20.371  76.895  1.00  0.79           H  
ATOM   2255 1HH1 ARG A 139     -11.311  21.901  75.370  1.00  0.79           H  
ATOM   2256 2HH1 ARG A 139     -12.279  21.528  76.819  1.00  0.79           H  
ATOM   2257 1HH2 ARG A 139      -9.889  20.046  78.670  1.00  0.79           H  
ATOM   2258 2HH2 ARG A 139     -11.576  20.621  78.499  1.00  0.79           H  
ATOM   2259  N   LYS A 140     -10.419  23.445  72.204  1.00  0.81           N  
ATOM   2260  CA  LYS A 140     -11.614  24.249  72.290  1.00  0.81           C  
ATOM   2261  C   LYS A 140     -11.807  24.361  73.778  1.00  0.81           C  
ATOM   2262  O   LYS A 140     -11.765  23.345  74.465  1.00  0.81           O  
ATOM   2263  CB  LYS A 140     -12.799  23.565  71.607  1.00  0.81           C  
ATOM   2264  CG  LYS A 140     -14.056  24.410  71.479  1.00  0.81           C  
ATOM   2265  CD  LYS A 140     -15.135  23.653  70.711  1.00  0.81           C  
ATOM   2266  CE  LYS A 140     -16.325  24.544  70.340  1.00  0.81           C  
ATOM   2267  NZ  LYS A 140     -17.077  25.061  71.531  1.00  0.81           N  
ATOM   2268  H   LYS A 140     -10.516  22.436  72.110  1.00  0.81           H  
ATOM   2269  HA  LYS A 140     -11.445  25.240  71.868  1.00  0.81           H  
ATOM   2270 1HB  LYS A 140     -12.508  23.222  70.619  1.00  0.81           H  
ATOM   2271 2HB  LYS A 140     -13.067  22.680  72.183  1.00  0.81           H  
ATOM   2272 1HG  LYS A 140     -14.431  24.642  72.478  1.00  0.81           H  
ATOM   2273 2HG  LYS A 140     -13.831  25.344  70.967  1.00  0.81           H  
ATOM   2274 1HD  LYS A 140     -14.700  23.235  69.807  1.00  0.81           H  
ATOM   2275 2HD  LYS A 140     -15.496  22.831  71.328  1.00  0.81           H  
ATOM   2276 1HE  LYS A 140     -15.964  25.393  69.759  1.00  0.81           H  
ATOM   2277 2HE  LYS A 140     -17.009  23.961  69.725  1.00  0.81           H  
ATOM   2278 1HZ  LYS A 140     -17.845  25.622  71.184  1.00  0.81           H  
ATOM   2279 2HZ  LYS A 140     -17.441  24.302  72.080  1.00  0.81           H  
ATOM   2280 3HZ  LYS A 140     -16.466  25.640  72.132  1.00  0.81           H  
ATOM   2281  N   PHE A 141     -11.975  25.544  74.318  1.00  0.84           N  
ATOM   2282  CA  PHE A 141     -12.078  25.593  75.766  1.00  0.84           C  
ATOM   2283  C   PHE A 141     -13.435  25.187  76.286  1.00  0.84           C  
ATOM   2284  O   PHE A 141     -14.467  25.333  75.617  1.00  0.84           O  
ATOM   2285  CB  PHE A 141     -11.707  26.947  76.319  1.00  0.84           C  
ATOM   2286  CG  PHE A 141     -10.284  27.241  76.301  1.00  0.84           C  
ATOM   2287  CD1 PHE A 141      -9.755  28.039  75.329  1.00  0.84           C  
ATOM   2288  CD2 PHE A 141      -9.452  26.732  77.284  1.00  0.84           C  
ATOM   2289  CE1 PHE A 141      -8.434  28.334  75.331  1.00  0.84           C  
ATOM   2290  CE2 PHE A 141      -8.109  27.032  77.290  1.00  0.84           C  
ATOM   2291  CZ  PHE A 141      -7.598  27.840  76.311  1.00  0.84           C  
ATOM   2292  H   PHE A 141     -12.012  26.380  73.753  1.00  0.84           H  
ATOM   2293  HA  PHE A 141     -11.354  24.884  76.173  1.00  0.84           H  
ATOM   2294 1HB  PHE A 141     -12.193  27.714  75.777  1.00  0.84           H  
ATOM   2295 2HB  PHE A 141     -12.054  26.995  77.329  1.00  0.84           H  
ATOM   2296  HD1 PHE A 141     -10.401  28.448  74.553  1.00  0.84           H  
ATOM   2297  HD2 PHE A 141      -9.877  26.096  78.061  1.00  0.84           H  
ATOM   2298  HE1 PHE A 141      -8.042  28.976  74.556  1.00  0.84           H  
ATOM   2299  HE2 PHE A 141      -7.457  26.639  78.070  1.00  0.84           H  
ATOM   2300  HZ  PHE A 141      -6.535  28.096  76.306  1.00  0.84           H  
ATOM   2301  N   ASP A 142     -13.441  24.667  77.501  1.00  0.86           N  
ATOM   2302  CA  ASP A 142     -14.690  24.322  78.140  1.00  0.86           C  
ATOM   2303  C   ASP A 142     -15.523  25.600  78.240  1.00  0.86           C  
ATOM   2304  O   ASP A 142     -14.979  26.673  78.523  1.00  0.86           O  
ATOM   2305  CB  ASP A 142     -14.447  23.753  79.539  1.00  0.86           C  
ATOM   2306  CG  ASP A 142     -13.696  22.364  79.572  1.00  0.86           C  
ATOM   2307  OD1 ASP A 142     -13.489  21.731  78.540  1.00  0.86           O  
ATOM   2308  OD2 ASP A 142     -13.328  21.970  80.650  1.00  0.86           O  
ATOM   2309  H   ASP A 142     -12.568  24.536  77.993  1.00  0.86           H  
ATOM   2310  HA  ASP A 142     -15.223  23.594  77.528  1.00  0.86           H  
ATOM   2311 1HB  ASP A 142     -13.871  24.467  80.120  1.00  0.86           H  
ATOM   2312 2HB  ASP A 142     -15.407  23.635  80.044  1.00  0.86           H  
ATOM   2313  N   HIS A 143     -16.833  25.478  78.048  1.00  0.88           N  
ATOM   2314  CA  HIS A 143     -17.766  26.606  78.134  1.00  0.88           C  
ATOM   2315  C   HIS A 143     -17.530  27.697  77.076  1.00  0.88           C  
ATOM   2316  O   HIS A 143     -17.594  28.896  77.373  1.00  0.88           O  
ATOM   2317  CB  HIS A 143     -17.732  27.234  79.534  1.00  0.88           C  
ATOM   2318  CG  HIS A 143     -17.992  26.248  80.628  1.00  0.88           C  
ATOM   2319  ND1 HIS A 143     -19.227  25.663  80.829  1.00  0.88           N  
ATOM   2320  CD2 HIS A 143     -17.175  25.740  81.579  1.00  0.88           C  
ATOM   2321  CE1 HIS A 143     -19.156  24.837  81.858  1.00  0.88           C  
ATOM   2322  NE2 HIS A 143     -17.922  24.867  82.332  1.00  0.88           N  
ATOM   2323  H   HIS A 143     -17.200  24.565  77.818  1.00  0.88           H  
ATOM   2324  HA  HIS A 143     -18.777  26.231  77.977  1.00  0.88           H  
ATOM   2325 1HB  HIS A 143     -16.781  27.729  79.724  1.00  0.88           H  
ATOM   2326 2HB  HIS A 143     -18.500  28.004  79.598  1.00  0.88           H  
ATOM   2327  HD2 HIS A 143     -16.120  25.983  81.719  1.00  0.88           H  
ATOM   2328  HE1 HIS A 143     -19.976  24.236  82.247  1.00  0.88           H  
ATOM   2329  HE2 HIS A 143     -17.579  24.335  83.118  1.00  0.88           H  
ATOM   2330  N   THR A 144     -17.292  27.278  75.828  1.00  0.89           N  
ATOM   2331  CA  THR A 144     -17.117  28.222  74.721  1.00  0.89           C  
ATOM   2332  C   THR A 144     -18.138  28.133  73.619  1.00  0.89           C  
ATOM   2333  O   THR A 144     -18.674  27.061  73.312  1.00  0.89           O  
ATOM   2334  CB  THR A 144     -15.753  28.074  74.023  1.00  0.89           C  
ATOM   2335  OG1 THR A 144     -15.565  26.706  73.565  1.00  0.89           O  
ATOM   2336  CG2 THR A 144     -14.662  28.497  74.895  1.00  0.89           C  
ATOM   2337  H   THR A 144     -17.218  26.286  75.653  1.00  0.89           H  
ATOM   2338  HA  THR A 144     -17.177  29.226  75.128  1.00  0.89           H  
ATOM   2339  HB  THR A 144     -15.757  28.714  73.154  1.00  0.89           H  
ATOM   2340  HG1 THR A 144     -15.198  26.171  74.314  1.00  0.89           H  
ATOM   2341 1HG2 THR A 144     -13.733  28.412  74.349  1.00  0.89           H  
ATOM   2342 2HG2 THR A 144     -14.831  29.515  75.163  1.00  0.89           H  
ATOM   2343 3HG2 THR A 144     -14.638  27.879  75.787  1.00  0.89           H  
ATOM   2344  N   GLN A 145     -18.293  29.268  72.951  1.00  0.91           N  
ATOM   2345  CA  GLN A 145     -19.131  29.425  71.778  1.00  0.91           C  
ATOM   2346  C   GLN A 145     -18.486  30.402  70.819  1.00  0.91           C  
ATOM   2347  O   GLN A 145     -17.910  31.406  71.238  1.00  0.91           O  
ATOM   2348  CB  GLN A 145     -20.529  29.896  72.170  1.00  0.91           C  
ATOM   2349  CG  GLN A 145     -21.474  30.023  70.995  1.00  0.91           C  
ATOM   2350  CD  GLN A 145     -22.917  30.242  71.373  1.00  0.91           C  
ATOM   2351  OE1 GLN A 145     -23.284  30.907  72.369  1.00  0.91           O  
ATOM   2352  NE2 GLN A 145     -23.776  29.637  70.562  1.00  0.91           N  
ATOM   2353  H   GLN A 145     -17.812  30.094  73.320  1.00  0.91           H  
ATOM   2354  HA  GLN A 145     -19.214  28.461  71.271  1.00  0.91           H  
ATOM   2355 1HB  GLN A 145     -20.961  29.201  72.889  1.00  0.91           H  
ATOM   2356 2HB  GLN A 145     -20.459  30.874  72.650  1.00  0.91           H  
ATOM   2357 1HG  GLN A 145     -21.171  30.881  70.417  1.00  0.91           H  
ATOM   2358 2HG  GLN A 145     -21.414  29.123  70.379  1.00  0.91           H  
ATOM   2359 1HE2 GLN A 145     -24.754  29.695  70.729  1.00  0.91           H  
ATOM   2360 2HE2 GLN A 145     -23.418  29.110  69.740  1.00  0.91           H  
ATOM   2361  N   ASP A 146     -18.544  30.113  69.531  1.00  0.92           N  
ATOM   2362  CA  ASP A 146     -17.963  31.045  68.588  1.00  0.92           C  
ATOM   2363  C   ASP A 146     -18.700  32.359  68.752  1.00  0.92           C  
ATOM   2364  O   ASP A 146     -19.920  32.365  68.949  1.00  0.92           O  
ATOM   2365  CB  ASP A 146     -18.048  30.506  67.167  1.00  0.92           C  
ATOM   2366  CG  ASP A 146     -17.173  29.215  66.985  1.00  0.92           C  
ATOM   2367  OD1 ASP A 146     -16.440  28.871  67.887  1.00  0.92           O  
ATOM   2368  OD2 ASP A 146     -17.278  28.586  65.965  1.00  0.92           O  
ATOM   2369  H   ASP A 146     -19.010  29.273  69.208  1.00  0.92           H  
ATOM   2370  HA  ASP A 146     -16.926  31.214  68.841  1.00  0.92           H  
ATOM   2371 1HB  ASP A 146     -19.086  30.269  66.919  1.00  0.92           H  
ATOM   2372 2HB  ASP A 146     -17.700  31.270  66.464  1.00  0.92           H  
ATOM   2373  N   VAL A 147     -18.000  33.473  68.625  1.00  0.92           N  
ATOM   2374  CA  VAL A 147     -18.676  34.739  68.823  1.00  0.92           C  
ATOM   2375  C   VAL A 147     -19.800  34.965  67.851  1.00  0.92           C  
ATOM   2376  O   VAL A 147     -20.833  35.506  68.230  1.00  0.92           O  
ATOM   2377  CB  VAL A 147     -17.740  35.917  68.739  1.00  0.92           C  
ATOM   2378  CG1 VAL A 147     -18.526  37.132  68.765  1.00  0.92           C  
ATOM   2379  CG2 VAL A 147     -16.845  35.884  69.886  1.00  0.92           C  
ATOM   2380  H   VAL A 147     -16.998  33.452  68.428  1.00  0.92           H  
ATOM   2381  HA  VAL A 147     -19.089  34.734  69.832  1.00  0.92           H  
ATOM   2382  HB  VAL A 147     -17.177  35.880  67.805  1.00  0.92           H  
ATOM   2383 1HG1 VAL A 147     -17.851  37.969  68.702  1.00  0.92           H  
ATOM   2384 2HG1 VAL A 147     -19.204  37.131  67.928  1.00  0.92           H  
ATOM   2385 3HG1 VAL A 147     -19.095  37.177  69.691  1.00  0.92           H  
ATOM   2386 1HG2 VAL A 147     -16.181  36.733  69.839  1.00  0.92           H  
ATOM   2387 2HG2 VAL A 147     -17.445  35.917  70.776  1.00  0.92           H  
ATOM   2388 3HG2 VAL A 147     -16.284  34.981  69.878  1.00  0.92           H  
ATOM   2389  N   GLU A 148     -19.633  34.600  66.591  1.00  0.93           N  
ATOM   2390  CA  GLU A 148     -20.745  34.851  65.699  1.00  0.93           C  
ATOM   2391  C   GLU A 148     -22.023  34.168  66.179  1.00  0.93           C  
ATOM   2392  O   GLU A 148     -23.082  34.784  66.146  1.00  0.93           O  
ATOM   2393  CB  GLU A 148     -20.431  34.441  64.269  1.00  0.93           C  
ATOM   2394  CG  GLU A 148     -21.559  34.754  63.309  1.00  0.93           C  
ATOM   2395  CD  GLU A 148     -21.218  34.515  61.888  1.00  0.93           C  
ATOM   2396  OE1 GLU A 148     -20.141  34.045  61.627  1.00  0.93           O  
ATOM   2397  OE2 GLU A 148     -22.044  34.808  61.040  1.00  0.93           O  
ATOM   2398  H   GLU A 148     -18.777  34.166  66.280  1.00  0.93           H  
ATOM   2399  HA  GLU A 148     -20.938  35.918  65.699  1.00  0.93           H  
ATOM   2400 1HB  GLU A 148     -19.543  34.974  63.927  1.00  0.93           H  
ATOM   2401 2HB  GLU A 148     -20.218  33.372  64.224  1.00  0.93           H  
ATOM   2402 1HG  GLU A 148     -22.401  34.116  63.567  1.00  0.93           H  
ATOM   2403 2HG  GLU A 148     -21.871  35.787  63.439  1.00  0.93           H  
ATOM   2404  N   GLU A 149     -21.957  32.920  66.662  1.00  0.94           N  
ATOM   2405  CA  GLU A 149     -23.191  32.281  67.126  1.00  0.94           C  
ATOM   2406  C   GLU A 149     -23.751  33.013  68.343  1.00  0.94           C  
ATOM   2407  O   GLU A 149     -24.963  33.207  68.464  1.00  0.94           O  
ATOM   2408  CB  GLU A 149     -22.983  30.815  67.496  1.00  0.94           C  
ATOM   2409  CG  GLU A 149     -22.698  29.878  66.359  1.00  0.94           C  
ATOM   2410  CD  GLU A 149     -22.598  28.427  66.813  1.00  0.94           C  
ATOM   2411  OE1 GLU A 149     -22.741  28.150  68.000  1.00  0.94           O  
ATOM   2412  OE2 GLU A 149     -22.386  27.593  65.963  1.00  0.94           O  
ATOM   2413  H   GLU A 149     -21.072  32.436  66.712  1.00  0.94           H  
ATOM   2414  HA  GLU A 149     -23.927  32.334  66.324  1.00  0.94           H  
ATOM   2415 1HB  GLU A 149     -22.162  30.736  68.202  1.00  0.94           H  
ATOM   2416 2HB  GLU A 149     -23.880  30.452  67.983  1.00  0.94           H  
ATOM   2417 1HG  GLU A 149     -23.501  29.963  65.628  1.00  0.94           H  
ATOM   2418 2HG  GLU A 149     -21.766  30.175  65.878  1.00  0.94           H  
ATOM   2419  N   PHE A 150     -22.856  33.455  69.224  1.00  0.94           N  
ATOM   2420  CA  PHE A 150     -23.223  34.193  70.429  1.00  0.94           C  
ATOM   2421  C   PHE A 150     -24.071  35.405  70.027  1.00  0.94           C  
ATOM   2422  O   PHE A 150     -25.177  35.638  70.543  1.00  0.94           O  
ATOM   2423  CB  PHE A 150     -21.924  34.604  71.146  1.00  0.94           C  
ATOM   2424  CG  PHE A 150     -22.005  35.493  72.324  1.00  0.94           C  
ATOM   2425  CD1 PHE A 150     -22.185  35.021  73.604  1.00  0.94           C  
ATOM   2426  CD2 PHE A 150     -21.880  36.845  72.131  1.00  0.94           C  
ATOM   2427  CE1 PHE A 150     -22.245  35.899  74.671  1.00  0.94           C  
ATOM   2428  CE2 PHE A 150     -21.942  37.708  73.160  1.00  0.94           C  
ATOM   2429  CZ  PHE A 150     -22.128  37.246  74.446  1.00  0.94           C  
ATOM   2430  H   PHE A 150     -21.864  33.258  69.057  1.00  0.94           H  
ATOM   2431  HA  PHE A 150     -23.812  33.537  71.071  1.00  0.94           H  
ATOM   2432 1HB  PHE A 150     -21.396  33.694  71.446  1.00  0.94           H  
ATOM   2433 2HB  PHE A 150     -21.297  35.091  70.456  1.00  0.94           H  
ATOM   2434  HD1 PHE A 150     -22.272  33.953  73.763  1.00  0.94           H  
ATOM   2435  HD2 PHE A 150     -21.733  37.220  71.127  1.00  0.94           H  
ATOM   2436  HE1 PHE A 150     -22.387  35.522  75.686  1.00  0.94           H  
ATOM   2437  HE2 PHE A 150     -21.847  38.757  72.956  1.00  0.94           H  
ATOM   2438  HZ  PHE A 150     -22.184  37.943  75.279  1.00  0.94           H  
ATOM   2439  N   VAL A 151     -23.543  36.162  69.072  1.00  0.93           N  
ATOM   2440  CA  VAL A 151     -24.183  37.351  68.544  1.00  0.93           C  
ATOM   2441  C   VAL A 151     -25.471  37.070  67.775  1.00  0.93           C  
ATOM   2442  O   VAL A 151     -26.506  37.692  68.028  1.00  0.93           O  
ATOM   2443  CB  VAL A 151     -23.191  38.056  67.622  1.00  0.93           C  
ATOM   2444  CG1 VAL A 151     -23.844  39.157  66.905  1.00  0.93           C  
ATOM   2445  CG2 VAL A 151     -22.031  38.585  68.451  1.00  0.93           C  
ATOM   2446  H   VAL A 151     -22.635  35.889  68.694  1.00  0.93           H  
ATOM   2447  HA  VAL A 151     -24.411  38.007  69.384  1.00  0.93           H  
ATOM   2448  HB  VAL A 151     -22.822  37.344  66.884  1.00  0.93           H  
ATOM   2449 1HG1 VAL A 151     -23.108  39.602  66.265  1.00  0.93           H  
ATOM   2450 2HG1 VAL A 151     -24.666  38.777  66.302  1.00  0.93           H  
ATOM   2451 3HG1 VAL A 151     -24.216  39.878  67.604  1.00  0.93           H  
ATOM   2452 1HG2 VAL A 151     -21.318  39.079  67.812  1.00  0.93           H  
ATOM   2453 2HG2 VAL A 151     -22.400  39.283  69.185  1.00  0.93           H  
ATOM   2454 3HG2 VAL A 151     -21.550  37.763  68.952  1.00  0.93           H  
ATOM   2455  N   ARG A 152     -25.438  36.093  66.868  1.00  0.93           N  
ATOM   2456  CA  ARG A 152     -26.593  35.753  66.043  1.00  0.93           C  
ATOM   2457  C   ARG A 152     -27.776  35.299  66.885  1.00  0.93           C  
ATOM   2458  O   ARG A 152     -28.927  35.579  66.541  1.00  0.93           O  
ATOM   2459  CB  ARG A 152     -26.256  34.648  65.044  1.00  0.93           C  
ATOM   2460  CG  ARG A 152     -25.248  35.005  63.919  1.00  0.93           C  
ATOM   2461  CD  ARG A 152     -25.787  35.914  62.873  1.00  0.93           C  
ATOM   2462  NE  ARG A 152     -24.802  36.108  61.791  1.00  0.93           N  
ATOM   2463  CZ  ARG A 152     -24.887  36.992  60.787  1.00  0.93           C  
ATOM   2464  NH1 ARG A 152     -25.897  37.829  60.664  1.00  0.93           N  
ATOM   2465  NH2 ARG A 152     -23.911  36.998  59.912  1.00  0.93           N  
ATOM   2466  H   ARG A 152     -24.571  35.587  66.718  1.00  0.93           H  
ATOM   2467  HA  ARG A 152     -26.885  36.644  65.485  1.00  0.93           H  
ATOM   2468 1HB  ARG A 152     -25.837  33.801  65.590  1.00  0.93           H  
ATOM   2469 2HB  ARG A 152     -27.171  34.303  64.568  1.00  0.93           H  
ATOM   2470 1HG  ARG A 152     -24.412  35.531  64.347  1.00  0.93           H  
ATOM   2471 2HG  ARG A 152     -24.892  34.089  63.438  1.00  0.93           H  
ATOM   2472 1HD  ARG A 152     -26.690  35.486  62.441  1.00  0.93           H  
ATOM   2473 2HD  ARG A 152     -26.017  36.889  63.309  1.00  0.93           H  
ATOM   2474  HE  ARG A 152     -23.960  35.510  61.776  1.00  0.93           H  
ATOM   2475 1HH1 ARG A 152     -26.663  37.855  61.361  1.00  0.93           H  
ATOM   2476 2HH1 ARG A 152     -25.912  38.473  59.888  1.00  0.93           H  
ATOM   2477 1HH2 ARG A 152     -23.139  36.328  60.046  1.00  0.93           H  
ATOM   2478 2HH2 ARG A 152     -23.918  37.645  59.138  1.00  0.93           H  
ATOM   2479  N   ASN A 153     -27.495  34.664  68.025  1.00  0.92           N  
ATOM   2480  CA  ASN A 153     -28.527  34.147  68.910  1.00  0.92           C  
ATOM   2481  C   ASN A 153     -29.122  35.213  69.824  1.00  0.92           C  
ATOM   2482  O   ASN A 153     -30.027  34.918  70.608  1.00  0.92           O  
ATOM   2483  CB  ASN A 153     -27.976  33.028  69.763  1.00  0.92           C  
ATOM   2484  CG  ASN A 153     -27.688  31.787  68.985  1.00  0.92           C  
ATOM   2485  OD1 ASN A 153     -28.249  31.517  67.913  1.00  0.92           O  
ATOM   2486  ND2 ASN A 153     -26.816  31.001  69.529  1.00  0.92           N  
ATOM   2487  H   ASN A 153     -26.522  34.455  68.255  1.00  0.92           H  
ATOM   2488  HA  ASN A 153     -29.339  33.756  68.296  1.00  0.92           H  
ATOM   2489 1HB  ASN A 153     -27.046  33.366  70.234  1.00  0.92           H  
ATOM   2490 2HB  ASN A 153     -28.680  32.796  70.560  1.00  0.92           H  
ATOM   2491 1HD2 ASN A 153     -26.561  30.146  69.081  1.00  0.92           H  
ATOM   2492 2HD2 ASN A 153     -26.413  31.274  70.400  1.00  0.92           H  
ATOM   2493  N   GLY A 154     -28.632  36.451  69.738  1.00  0.92           N  
ATOM   2494  CA  GLY A 154     -29.171  37.506  70.576  1.00  0.92           C  
ATOM   2495  C   GLY A 154     -28.589  37.566  71.982  1.00  0.92           C  
ATOM   2496  O   GLY A 154     -29.224  38.096  72.892  1.00  0.92           O  
ATOM   2497  H   GLY A 154     -27.885  36.675  69.082  1.00  0.92           H  
ATOM   2498 1HA  GLY A 154     -28.996  38.462  70.085  1.00  0.92           H  
ATOM   2499 2HA  GLY A 154     -30.251  37.388  70.639  1.00  0.92           H  
ATOM   2500  N   ARG A 155     -27.347  37.108  72.177  1.00  0.92           N  
ATOM   2501  CA  ARG A 155     -26.758  37.146  73.517  1.00  0.92           C  
ATOM   2502  C   ARG A 155     -26.090  38.501  73.793  1.00  0.92           C  
ATOM   2503  O   ARG A 155     -25.407  38.692  74.796  1.00  0.92           O  
ATOM   2504  CB  ARG A 155     -25.784  36.002  73.723  1.00  0.92           C  
ATOM   2505  CG  ARG A 155     -26.440  34.608  73.684  1.00  0.92           C  
ATOM   2506  CD  ARG A 155     -25.475  33.482  73.947  1.00  0.92           C  
ATOM   2507  NE  ARG A 155     -24.961  33.508  75.318  1.00  0.92           N  
ATOM   2508  CZ  ARG A 155     -23.982  32.733  75.823  1.00  0.92           C  
ATOM   2509  NH1 ARG A 155     -23.347  31.810  75.110  1.00  0.92           N  
ATOM   2510  NH2 ARG A 155     -23.663  32.936  77.073  1.00  0.92           N  
ATOM   2511  H   ARG A 155     -26.801  36.684  71.422  1.00  0.92           H  
ATOM   2512  HA  ARG A 155     -27.558  37.012  74.246  1.00  0.92           H  
ATOM   2513 1HB  ARG A 155     -25.009  36.039  72.971  1.00  0.92           H  
ATOM   2514 2HB  ARG A 155     -25.303  36.109  74.698  1.00  0.92           H  
ATOM   2515 1HG  ARG A 155     -27.227  34.565  74.436  1.00  0.92           H  
ATOM   2516 2HG  ARG A 155     -26.872  34.454  72.691  1.00  0.92           H  
ATOM   2517 1HD  ARG A 155     -25.978  32.531  73.790  1.00  0.92           H  
ATOM   2518 2HD  ARG A 155     -24.640  33.556  73.267  1.00  0.92           H  
ATOM   2519  HE  ARG A 155     -25.356  34.192  75.981  1.00  0.92           H  
ATOM   2520 1HH1 ARG A 155     -23.568  31.641  74.126  1.00  0.92           H  
ATOM   2521 2HH1 ARG A 155     -22.617  31.255  75.541  1.00  0.92           H  
ATOM   2522 1HH2 ARG A 155     -24.171  33.668  77.583  1.00  0.92           H  
ATOM   2523 2HH2 ARG A 155     -22.901  32.401  77.524  1.00  0.92           H  
ATOM   2524  N   ILE A 156     -26.378  39.475  72.938  1.00  0.92           N  
ATOM   2525  CA  ILE A 156     -25.880  40.833  73.055  1.00  0.92           C  
ATOM   2526  C   ILE A 156     -26.287  41.446  74.388  1.00  0.92           C  
ATOM   2527  O   ILE A 156     -25.541  42.218  74.984  1.00  0.92           O  
ATOM   2528  CB  ILE A 156     -26.389  41.721  71.919  1.00  0.92           C  
ATOM   2529  CG1 ILE A 156     -25.829  41.228  70.575  1.00  0.92           C  
ATOM   2530  CG2 ILE A 156     -25.961  43.151  72.194  1.00  0.92           C  
ATOM   2531  CD1 ILE A 156     -24.320  41.262  70.512  1.00  0.92           C  
ATOM   2532  H   ILE A 156     -26.966  39.247  72.153  1.00  0.92           H  
ATOM   2533  HA  ILE A 156     -24.796  40.805  72.999  1.00  0.92           H  
ATOM   2534  HB  ILE A 156     -27.476  41.673  71.869  1.00  0.92           H  
ATOM   2535 1HG1 ILE A 156     -26.164  40.203  70.394  1.00  0.92           H  
ATOM   2536 2HG1 ILE A 156     -26.215  41.867  69.777  1.00  0.92           H  
ATOM   2537 1HG2 ILE A 156     -26.332  43.774  71.402  1.00  0.92           H  
ATOM   2538 2HG2 ILE A 156     -26.379  43.483  73.140  1.00  0.92           H  
ATOM   2539 3HG2 ILE A 156     -24.873  43.214  72.234  1.00  0.92           H  
ATOM   2540 1HD1 ILE A 156     -23.996  40.922  69.550  1.00  0.92           H  
ATOM   2541 2HD1 ILE A 156     -23.975  42.285  70.664  1.00  0.92           H  
ATOM   2542 3HD1 ILE A 156     -23.910  40.613  71.283  1.00  0.92           H  
ATOM   2543  N   ASP A 157     -27.492  41.163  74.864  1.00  0.93           N  
ATOM   2544  CA  ASP A 157     -27.879  41.730  76.149  1.00  0.93           C  
ATOM   2545  C   ASP A 157     -26.926  41.251  77.265  1.00  0.93           C  
ATOM   2546  O   ASP A 157     -26.663  41.982  78.225  1.00  0.93           O  
ATOM   2547  CB  ASP A 157     -29.325  41.369  76.495  1.00  0.93           C  
ATOM   2548  CG  ASP A 157     -29.871  42.176  77.673  1.00  0.93           C  
ATOM   2549  OD1 ASP A 157     -30.020  43.376  77.547  1.00  0.93           O  
ATOM   2550  OD2 ASP A 157     -30.111  41.610  78.720  1.00  0.93           O  
ATOM   2551  H   ASP A 157     -28.113  40.540  74.361  1.00  0.93           H  
ATOM   2552  HA  ASP A 157     -27.803  42.817  76.082  1.00  0.93           H  
ATOM   2553 1HB  ASP A 157     -29.962  41.534  75.624  1.00  0.93           H  
ATOM   2554 2HB  ASP A 157     -29.380  40.306  76.742  1.00  0.93           H  
ATOM   2555  N   GLU A 158     -26.404  40.017  77.142  1.00  0.94           N  
ATOM   2556  CA  GLU A 158     -25.505  39.487  78.153  1.00  0.94           C  
ATOM   2557  C   GLU A 158     -24.158  40.143  77.934  1.00  0.94           C  
ATOM   2558  O   GLU A 158     -23.482  40.530  78.877  1.00  0.94           O  
ATOM   2559  CB  GLU A 158     -25.366  37.968  78.032  1.00  0.94           C  
ATOM   2560  CG  GLU A 158     -26.634  37.168  78.309  1.00  0.94           C  
ATOM   2561  CD  GLU A 158     -26.422  35.695  78.066  1.00  0.94           C  
ATOM   2562  OE1 GLU A 158     -25.340  35.356  77.640  1.00  0.94           O  
ATOM   2563  OE2 GLU A 158     -27.319  34.920  78.282  1.00  0.94           O  
ATOM   2564  H   GLU A 158     -26.583  39.457  76.318  1.00  0.94           H  
ATOM   2565  HA  GLU A 158     -25.876  39.748  79.143  1.00  0.94           H  
ATOM   2566 1HB  GLU A 158     -25.012  37.708  77.038  1.00  0.94           H  
ATOM   2567 2HB  GLU A 158     -24.606  37.627  78.737  1.00  0.94           H  
ATOM   2568 1HG  GLU A 158     -26.941  37.326  79.342  1.00  0.94           H  
ATOM   2569 2HG  GLU A 158     -27.428  37.535  77.656  1.00  0.94           H  
ATOM   2570  N   LEU A 159     -23.807  40.340  76.669  1.00  0.95           N  
ATOM   2571  CA  LEU A 159     -22.550  40.966  76.303  1.00  0.95           C  
ATOM   2572  C   LEU A 159     -22.438  42.324  76.975  1.00  0.95           C  
ATOM   2573  O   LEU A 159     -21.413  42.662  77.559  1.00  0.95           O  
ATOM   2574  CB  LEU A 159     -22.488  41.130  74.795  1.00  0.95           C  
ATOM   2575  CG  LEU A 159     -21.276  41.731  74.229  1.00  0.95           C  
ATOM   2576  CD1 LEU A 159     -20.064  40.863  74.497  1.00  0.95           C  
ATOM   2577  CD2 LEU A 159     -21.497  41.926  72.768  1.00  0.95           C  
ATOM   2578  H   LEU A 159     -24.425  39.992  75.938  1.00  0.95           H  
ATOM   2579  HA  LEU A 159     -21.736  40.352  76.632  1.00  0.95           H  
ATOM   2580 1HB  LEU A 159     -22.682  40.193  74.336  1.00  0.95           H  
ATOM   2581 2HB  LEU A 159     -23.270  41.798  74.509  1.00  0.95           H  
ATOM   2582  HG  LEU A 159     -21.119  42.667  74.702  1.00  0.95           H  
ATOM   2583 1HD1 LEU A 159     -19.175  41.337  74.079  1.00  0.95           H  
ATOM   2584 2HD1 LEU A 159     -19.942  40.743  75.562  1.00  0.95           H  
ATOM   2585 3HD1 LEU A 159     -20.201  39.897  74.043  1.00  0.95           H  
ATOM   2586 1HD2 LEU A 159     -20.617  42.391  72.328  1.00  0.95           H  
ATOM   2587 2HD2 LEU A 159     -21.673  40.968  72.316  1.00  0.95           H  
ATOM   2588 3HD2 LEU A 159     -22.364  42.563  72.615  1.00  0.95           H  
ATOM   2589  N   ARG A 160     -23.516  43.095  76.893  1.00  0.96           N  
ATOM   2590  CA  ARG A 160     -23.579  44.406  77.512  1.00  0.96           C  
ATOM   2591  C   ARG A 160     -23.547  44.371  79.056  1.00  0.96           C  
ATOM   2592  O   ARG A 160     -22.957  45.258  79.678  1.00  0.96           O  
ATOM   2593  CB  ARG A 160     -24.824  45.129  77.040  1.00  0.96           C  
ATOM   2594  CG  ARG A 160     -24.776  45.575  75.582  1.00  0.96           C  
ATOM   2595  CD  ARG A 160     -25.994  46.314  75.206  1.00  0.96           C  
ATOM   2596  NE  ARG A 160     -25.998  46.706  73.804  1.00  0.96           N  
ATOM   2597  CZ  ARG A 160     -25.361  47.768  73.291  1.00  0.96           C  
ATOM   2598  NH1 ARG A 160     -24.618  48.579  73.993  1.00  0.96           N  
ATOM   2599  NH2 ARG A 160     -25.498  48.006  72.040  1.00  0.96           N  
ATOM   2600  H   ARG A 160     -24.319  42.753  76.366  1.00  0.96           H  
ATOM   2601  HA  ARG A 160     -22.714  44.973  77.169  1.00  0.96           H  
ATOM   2602 1HB  ARG A 160     -25.686  44.463  77.149  1.00  0.96           H  
ATOM   2603 2HB  ARG A 160     -25.002  46.004  77.661  1.00  0.96           H  
ATOM   2604 1HG  ARG A 160     -23.920  46.226  75.435  1.00  0.96           H  
ATOM   2605 2HG  ARG A 160     -24.685  44.699  74.936  1.00  0.96           H  
ATOM   2606 1HD  ARG A 160     -26.863  45.676  75.380  1.00  0.96           H  
ATOM   2607 2HD  ARG A 160     -26.076  47.213  75.812  1.00  0.96           H  
ATOM   2608  HE  ARG A 160     -26.564  46.168  73.128  1.00  0.96           H  
ATOM   2609 1HH1 ARG A 160     -24.482  48.439  74.982  1.00  0.96           H  
ATOM   2610 2HH1 ARG A 160     -24.190  49.369  73.483  1.00  0.96           H  
ATOM   2611 1HH2 ARG A 160     -26.099  47.377  71.496  1.00  0.96           H  
ATOM   2612 2HH2 ARG A 160     -25.026  48.825  71.637  1.00  0.96           H  
ATOM   2613  N   LYS A 161     -24.189  43.367  79.678  1.00  0.97           N  
ATOM   2614  CA  LYS A 161     -24.233  43.275  81.146  1.00  0.97           C  
ATOM   2615  C   LYS A 161     -23.020  42.603  81.817  1.00  0.97           C  
ATOM   2616  O   LYS A 161     -22.707  42.904  82.972  1.00  0.97           O  
ATOM   2617  CB  LYS A 161     -25.496  42.528  81.592  1.00  0.97           C  
ATOM   2618  CG  LYS A 161     -26.813  43.282  81.380  1.00  0.97           C  
ATOM   2619  CD  LYS A 161     -27.991  42.468  81.913  1.00  0.97           C  
ATOM   2620  CE  LYS A 161     -29.289  43.275  81.923  1.00  0.97           C  
ATOM   2621  NZ  LYS A 161     -29.795  43.550  80.560  1.00  0.97           N  
ATOM   2622  H   LYS A 161     -24.693  42.672  79.127  1.00  0.97           H  
ATOM   2623  HA  LYS A 161     -24.290  44.290  81.533  1.00  0.97           H  
ATOM   2624 1HB  LYS A 161     -25.566  41.594  81.026  1.00  0.97           H  
ATOM   2625 2HB  LYS A 161     -25.415  42.268  82.644  1.00  0.97           H  
ATOM   2626 1HG  LYS A 161     -26.779  44.244  81.889  1.00  0.97           H  
ATOM   2627 2HG  LYS A 161     -26.963  43.458  80.313  1.00  0.97           H  
ATOM   2628 1HD  LYS A 161     -28.136  41.599  81.261  1.00  0.97           H  
ATOM   2629 2HD  LYS A 161     -27.775  42.116  82.920  1.00  0.97           H  
ATOM   2630 1HE  LYS A 161     -30.047  42.721  82.473  1.00  0.97           H  
ATOM   2631 2HE  LYS A 161     -29.112  44.223  82.423  1.00  0.97           H  
ATOM   2632 1HZ  LYS A 161     -30.644  44.076  80.592  1.00  0.97           H  
ATOM   2633 2HZ  LYS A 161     -29.112  44.063  80.026  1.00  0.97           H  
ATOM   2634 3HZ  LYS A 161     -29.981  42.676  80.074  1.00  0.97           H  
ATOM   2635  N   LYS A 162     -22.354  41.685  81.125  1.00  0.98           N  
ATOM   2636  CA  LYS A 162     -21.233  40.949  81.711  1.00  0.98           C  
ATOM   2637  C   LYS A 162     -19.927  41.695  81.504  1.00  0.98           C  
ATOM   2638  O   LYS A 162     -19.801  42.516  80.600  1.00  0.98           O  
ATOM   2639  CB  LYS A 162     -21.134  39.542  81.128  1.00  0.98           C  
ATOM   2640  CG  LYS A 162     -22.406  38.684  81.303  1.00  0.98           C  
ATOM   2641  CD  LYS A 162     -22.778  38.507  82.764  1.00  0.98           C  
ATOM   2642  CE  LYS A 162     -23.938  37.519  82.929  1.00  0.98           C  
ATOM   2643  NZ  LYS A 162     -24.395  37.410  84.356  1.00  0.98           N  
ATOM   2644  H   LYS A 162     -22.653  41.462  80.181  1.00  0.98           H  
ATOM   2645  HA  LYS A 162     -21.394  40.862  82.785  1.00  0.98           H  
ATOM   2646 1HB  LYS A 162     -20.949  39.631  80.061  1.00  0.98           H  
ATOM   2647 2HB  LYS A 162     -20.285  39.016  81.572  1.00  0.98           H  
ATOM   2648 1HG  LYS A 162     -23.242  39.155  80.811  1.00  0.98           H  
ATOM   2649 2HG  LYS A 162     -22.246  37.707  80.848  1.00  0.98           H  
ATOM   2650 1HD  LYS A 162     -21.922  38.170  83.317  1.00  0.98           H  
ATOM   2651 2HD  LYS A 162     -23.083  39.474  83.170  1.00  0.98           H  
ATOM   2652 1HE  LYS A 162     -24.775  37.846  82.313  1.00  0.98           H  
ATOM   2653 2HE  LYS A 162     -23.613  36.537  82.590  1.00  0.98           H  
ATOM   2654 1HZ  LYS A 162     -25.150  36.750  84.424  1.00  0.98           H  
ATOM   2655 2HZ  LYS A 162     -23.629  37.093  84.969  1.00  0.98           H  
ATOM   2656 3HZ  LYS A 162     -24.708  38.306  84.683  1.00  0.98           H  
ATOM   2657  N   GLU A 163     -18.938  41.443  82.352  1.00  0.99           N  
ATOM   2658  CA  GLU A 163     -17.657  42.096  82.113  1.00  0.99           C  
ATOM   2659  C   GLU A 163     -17.068  41.515  80.834  1.00  0.99           C  
ATOM   2660  O   GLU A 163     -17.108  40.297  80.646  1.00  0.99           O  
ATOM   2661  CB  GLU A 163     -16.704  41.915  83.292  1.00  0.99           C  
ATOM   2662  CG  GLU A 163     -15.403  42.697  83.188  1.00  0.99           C  
ATOM   2663  CD  GLU A 163     -14.481  42.526  84.396  1.00  0.99           C  
ATOM   2664  OE1 GLU A 163     -14.854  41.851  85.347  1.00  0.99           O  
ATOM   2665  OE2 GLU A 163     -13.403  43.062  84.363  1.00  0.99           O  
ATOM   2666  H   GLU A 163     -19.048  40.753  83.098  1.00  0.99           H  
ATOM   2667  HA  GLU A 163     -17.825  43.162  81.960  1.00  0.99           H  
ATOM   2668 1HB  GLU A 163     -17.205  42.192  84.220  1.00  0.99           H  
ATOM   2669 2HB  GLU A 163     -16.444  40.876  83.359  1.00  0.99           H  
ATOM   2670 1HG  GLU A 163     -14.874  42.372  82.301  1.00  0.99           H  
ATOM   2671 2HG  GLU A 163     -15.638  43.752  83.062  1.00  0.99           H  
ATOM   2672  N   VAL A 164     -16.529  42.360  79.961  1.00  1.01           N  
ATOM   2673  CA  VAL A 164     -15.920  41.846  78.737  1.00  1.01           C  
ATOM   2674  C   VAL A 164     -14.419  42.062  78.725  1.00  1.01           C  
ATOM   2675  O   VAL A 164     -13.923  43.182  78.871  1.00  1.01           O  
ATOM   2676  CB  VAL A 164     -16.564  42.466  77.504  1.00  1.01           C  
ATOM   2677  CG1 VAL A 164     -15.904  41.964  76.318  1.00  1.01           C  
ATOM   2678  CG2 VAL A 164     -18.038  42.092  77.447  1.00  1.01           C  
ATOM   2679  H   VAL A 164     -16.538  43.352  80.150  1.00  1.01           H  
ATOM   2680  HA  VAL A 164     -16.097  40.771  78.686  1.00  1.01           H  
ATOM   2681  HB  VAL A 164     -16.467  43.536  77.545  1.00  1.01           H  
ATOM   2682 1HG1 VAL A 164     -16.392  42.390  75.460  1.00  1.01           H  
ATOM   2683 2HG1 VAL A 164     -14.852  42.227  76.329  1.00  1.01           H  
ATOM   2684 3HG1 VAL A 164     -16.001  40.916  76.313  1.00  1.01           H  
ATOM   2685 1HG2 VAL A 164     -18.492  42.534  76.562  1.00  1.01           H  
ATOM   2686 2HG2 VAL A 164     -18.128  41.018  77.403  1.00  1.01           H  
ATOM   2687 3HG2 VAL A 164     -18.559  42.462  78.332  1.00  1.01           H  
ATOM   2688  N   ILE A 165     -13.712  40.948  78.601  1.00  1.04           N  
ATOM   2689  CA  ILE A 165     -12.263  40.874  78.674  1.00  1.04           C  
ATOM   2690  C   ILE A 165     -11.625  40.199  77.460  1.00  1.04           C  
ATOM   2691  O   ILE A 165     -12.115  39.178  76.987  1.00  1.04           O  
ATOM   2692  CB  ILE A 165     -11.864  40.109  79.948  1.00  1.04           C  
ATOM   2693  CG1 ILE A 165     -12.356  40.844  81.186  1.00  1.04           C  
ATOM   2694  CG2 ILE A 165     -10.375  39.849  80.014  1.00  1.04           C  
ATOM   2695  CD1 ILE A 165     -12.211  40.046  82.432  1.00  1.04           C  
ATOM   2696  H   ILE A 165     -14.226  40.074  78.468  1.00  1.04           H  
ATOM   2697  HA  ILE A 165     -11.876  41.890  78.744  1.00  1.04           H  
ATOM   2698  HB  ILE A 165     -12.372  39.187  79.932  1.00  1.04           H  
ATOM   2699 1HG1 ILE A 165     -11.806  41.780  81.297  1.00  1.04           H  
ATOM   2700 2HG1 ILE A 165     -13.406  41.069  81.076  1.00  1.04           H  
ATOM   2701 1HG2 ILE A 165     -10.150  39.279  80.915  1.00  1.04           H  
ATOM   2702 2HG2 ILE A 165     -10.070  39.282  79.150  1.00  1.04           H  
ATOM   2703 3HG2 ILE A 165      -9.838  40.798  80.041  1.00  1.04           H  
ATOM   2704 1HD1 ILE A 165     -12.589  40.622  83.277  1.00  1.04           H  
ATOM   2705 2HD1 ILE A 165     -12.781  39.128  82.331  1.00  1.04           H  
ATOM   2706 3HD1 ILE A 165     -11.164  39.809  82.597  1.00  1.04           H  
ATOM   2707  N   GLY A 166     -10.541  40.780  76.953  1.00  1.07           N  
ATOM   2708  CA  GLY A 166      -9.784  40.175  75.853  1.00  1.07           C  
ATOM   2709  C   GLY A 166     -10.019  40.733  74.455  1.00  1.07           C  
ATOM   2710  O   GLY A 166      -9.197  40.507  73.573  1.00  1.07           O  
ATOM   2711  H   GLY A 166     -10.208  41.639  77.372  1.00  1.07           H  
ATOM   2712 1HA  GLY A 166      -8.722  40.253  76.084  1.00  1.07           H  
ATOM   2713 2HA  GLY A 166      -9.999  39.106  75.831  1.00  1.07           H  
ATOM   2714  N   LEU A 167     -11.079  41.497  74.234  1.00  1.09           N  
ATOM   2715  CA  LEU A 167     -11.303  42.025  72.887  1.00  1.09           C  
ATOM   2716  C   LEU A 167     -10.176  42.944  72.421  1.00  1.09           C  
ATOM   2717  O   LEU A 167      -9.758  42.897  71.263  1.00  1.09           O  
ATOM   2718  CB  LEU A 167     -12.629  42.760  72.835  1.00  1.09           C  
ATOM   2719  CG  LEU A 167     -13.855  41.888  72.911  1.00  1.09           C  
ATOM   2720  CD1 LEU A 167     -15.043  42.738  73.086  1.00  1.09           C  
ATOM   2721  CD2 LEU A 167     -13.975  41.117  71.611  1.00  1.09           C  
ATOM   2722  H   LEU A 167     -11.738  41.672  74.979  1.00  1.09           H  
ATOM   2723  HA  LEU A 167     -11.360  41.180  72.201  1.00  1.09           H  
ATOM   2724 1HB  LEU A 167     -12.670  43.472  73.652  1.00  1.09           H  
ATOM   2725 2HB  LEU A 167     -12.672  43.309  71.901  1.00  1.09           H  
ATOM   2726  HG  LEU A 167     -13.782  41.206  73.758  1.00  1.09           H  
ATOM   2727 1HD1 LEU A 167     -15.939  42.121  73.125  1.00  1.09           H  
ATOM   2728 2HD1 LEU A 167     -14.945  43.311  73.994  1.00  1.09           H  
ATOM   2729 3HD1 LEU A 167     -15.094  43.387  72.276  1.00  1.09           H  
ATOM   2730 1HD2 LEU A 167     -14.860  40.509  71.640  1.00  1.09           H  
ATOM   2731 2HD2 LEU A 167     -14.051  41.814  70.779  1.00  1.09           H  
ATOM   2732 3HD2 LEU A 167     -13.099  40.485  71.470  1.00  1.09           H  
ATOM   2733  N   GLY A 168      -9.640  43.750  73.333  1.00  1.11           N  
ATOM   2734  CA  GLY A 168      -8.528  44.623  72.985  1.00  1.11           C  
ATOM   2735  C   GLY A 168      -7.352  43.765  72.525  1.00  1.11           C  
ATOM   2736  O   GLY A 168      -6.809  43.954  71.437  1.00  1.11           O  
ATOM   2737  H   GLY A 168     -10.013  43.760  74.269  1.00  1.11           H  
ATOM   2738 1HA  GLY A 168      -8.828  45.300  72.185  1.00  1.11           H  
ATOM   2739 2HA  GLY A 168      -8.243  45.229  73.844  1.00  1.11           H  
ATOM   2740  N   ASP A 169      -6.974  42.789  73.361  1.00  1.13           N  
ATOM   2741  CA  ASP A 169      -5.844  41.909  73.071  1.00  1.13           C  
ATOM   2742  C   ASP A 169      -6.071  41.083  71.813  1.00  1.13           C  
ATOM   2743  O   ASP A 169      -5.124  40.776  71.082  1.00  1.13           O  
ATOM   2744  CB  ASP A 169      -5.594  40.938  74.229  1.00  1.13           C  
ATOM   2745  CG  ASP A 169      -4.255  40.200  74.084  1.00  1.13           C  
ATOM   2746  OD1 ASP A 169      -3.235  40.841  74.143  1.00  1.13           O  
ATOM   2747  OD2 ASP A 169      -4.265  39.008  73.913  1.00  1.13           O  
ATOM   2748  H   ASP A 169      -7.478  42.667  74.225  1.00  1.13           H  
ATOM   2749  HA  ASP A 169      -4.956  42.521  72.933  1.00  1.13           H  
ATOM   2750 1HB  ASP A 169      -5.601  41.464  75.162  1.00  1.13           H  
ATOM   2751 2HB  ASP A 169      -6.402  40.201  74.263  1.00  1.13           H  
ATOM   2752  N   THR A 170      -7.324  40.711  71.555  1.00  1.14           N  
ATOM   2753  CA  THR A 170      -7.659  39.913  70.392  1.00  1.14           C  
ATOM   2754  C   THR A 170      -7.349  40.720  69.129  1.00  1.14           C  
ATOM   2755  O   THR A 170      -6.635  40.258  68.233  1.00  1.14           O  
ATOM   2756  CB  THR A 170      -9.155  39.532  70.449  1.00  1.14           C  
ATOM   2757  OG1 THR A 170      -9.417  38.757  71.622  1.00  1.14           O  
ATOM   2758  CG2 THR A 170      -9.566  38.735  69.295  1.00  1.14           C  
ATOM   2759  H   THR A 170      -8.066  40.955  72.204  1.00  1.14           H  
ATOM   2760  HA  THR A 170      -7.051  39.009  70.391  1.00  1.14           H  
ATOM   2761  HB  THR A 170      -9.748  40.440  70.478  1.00  1.14           H  
ATOM   2762  HG1 THR A 170      -9.140  39.260  72.416  1.00  1.14           H  
ATOM   2763 1HG2 THR A 170     -10.616  38.503  69.404  1.00  1.14           H  
ATOM   2764 2HG2 THR A 170      -9.394  39.289  68.371  1.00  1.14           H  
ATOM   2765 3HG2 THR A 170      -9.007  37.839  69.293  1.00  1.14           H  
ATOM   2766  N   LEU A 171      -7.827  41.964  69.096  1.00  1.15           N  
ATOM   2767  CA  LEU A 171      -7.593  42.826  67.949  1.00  1.15           C  
ATOM   2768  C   LEU A 171      -6.107  43.158  67.802  1.00  1.15           C  
ATOM   2769  O   LEU A 171      -5.544  43.068  66.704  1.00  1.15           O  
ATOM   2770  CB  LEU A 171      -8.416  44.102  68.130  1.00  1.15           C  
ATOM   2771  CG  LEU A 171      -9.949  43.917  68.027  1.00  1.15           C  
ATOM   2772  CD1 LEU A 171     -10.639  45.175  68.449  1.00  1.15           C  
ATOM   2773  CD2 LEU A 171     -10.319  43.574  66.610  1.00  1.15           C  
ATOM   2774  H   LEU A 171      -8.395  42.307  69.876  1.00  1.15           H  
ATOM   2775  HA  LEU A 171      -7.925  42.306  67.051  1.00  1.15           H  
ATOM   2776 1HB  LEU A 171      -8.202  44.510  69.123  1.00  1.15           H  
ATOM   2777 2HB  LEU A 171      -8.111  44.836  67.381  1.00  1.15           H  
ATOM   2778  HG  LEU A 171     -10.266  43.109  68.691  1.00  1.15           H  
ATOM   2779 1HD1 LEU A 171     -11.699  45.034  68.371  1.00  1.15           H  
ATOM   2780 2HD1 LEU A 171     -10.373  45.391  69.479  1.00  1.15           H  
ATOM   2781 3HD1 LEU A 171     -10.336  45.993  67.812  1.00  1.15           H  
ATOM   2782 1HD2 LEU A 171     -11.395  43.438  66.547  1.00  1.15           H  
ATOM   2783 2HD2 LEU A 171     -10.014  44.380  65.939  1.00  1.15           H  
ATOM   2784 3HD2 LEU A 171      -9.814  42.655  66.332  1.00  1.15           H  
ATOM   2785  N   ILE A 172      -5.444  43.433  68.920  1.00  1.17           N  
ATOM   2786  CA  ILE A 172      -4.025  43.746  68.906  1.00  1.17           C  
ATOM   2787  C   ILE A 172      -3.209  42.570  68.397  1.00  1.17           C  
ATOM   2788  O   ILE A 172      -2.324  42.753  67.563  1.00  1.17           O  
ATOM   2789  CB  ILE A 172      -3.565  44.228  70.283  1.00  1.17           C  
ATOM   2790  CG1 ILE A 172      -4.181  45.592  70.553  1.00  1.17           C  
ATOM   2791  CG2 ILE A 172      -2.090  44.267  70.370  1.00  1.17           C  
ATOM   2792  CD1 ILE A 172      -4.047  46.020  71.944  1.00  1.17           C  
ATOM   2793  H   ILE A 172      -5.945  43.472  69.808  1.00  1.17           H  
ATOM   2794  HA  ILE A 172      -3.870  44.574  68.217  1.00  1.17           H  
ATOM   2795  HB  ILE A 172      -3.948  43.551  71.041  1.00  1.17           H  
ATOM   2796 1HG1 ILE A 172      -3.698  46.334  69.919  1.00  1.17           H  
ATOM   2797 2HG1 ILE A 172      -5.240  45.554  70.302  1.00  1.17           H  
ATOM   2798 1HG2 ILE A 172      -1.787  44.607  71.363  1.00  1.17           H  
ATOM   2799 2HG2 ILE A 172      -1.719  43.270  70.198  1.00  1.17           H  
ATOM   2800 3HG2 ILE A 172      -1.704  44.939  69.616  1.00  1.17           H  
ATOM   2801 1HD1 ILE A 172      -4.516  46.980  72.064  1.00  1.17           H  
ATOM   2802 2HD1 ILE A 172      -4.542  45.293  72.560  1.00  1.17           H  
ATOM   2803 3HD1 ILE A 172      -2.992  46.089  72.219  1.00  1.17           H  
ATOM   2804  N   THR A 173      -3.527  41.360  68.848  1.00  1.20           N  
ATOM   2805  CA  THR A 173      -2.840  40.171  68.379  1.00  1.20           C  
ATOM   2806  C   THR A 173      -2.931  39.994  66.880  1.00  1.20           C  
ATOM   2807  O   THR A 173      -1.916  39.724  66.224  1.00  1.20           O  
ATOM   2808  CB  THR A 173      -3.425  38.915  69.015  1.00  1.20           C  
ATOM   2809  OG1 THR A 173      -3.193  38.934  70.427  1.00  1.20           O  
ATOM   2810  CG2 THR A 173      -2.834  37.711  68.371  1.00  1.20           C  
ATOM   2811  H   THR A 173      -4.251  41.250  69.554  1.00  1.20           H  
ATOM   2812  HA  THR A 173      -1.789  40.253  68.654  1.00  1.20           H  
ATOM   2813  HB  THR A 173      -4.502  38.896  68.856  1.00  1.20           H  
ATOM   2814  HG1 THR A 173      -3.748  39.645  70.842  1.00  1.20           H  
ATOM   2815 1HG2 THR A 173      -3.257  36.820  68.819  1.00  1.20           H  
ATOM   2816 2HG2 THR A 173      -3.054  37.717  67.302  1.00  1.20           H  
ATOM   2817 3HG2 THR A 173      -1.783  37.741  68.511  1.00  1.20           H  
ATOM   2818  N   ASP A 174      -4.136  40.171  66.326  1.00  1.25           N  
ATOM   2819  CA  ASP A 174      -4.314  40.009  64.893  1.00  1.25           C  
ATOM   2820  C   ASP A 174      -3.408  40.992  64.128  1.00  1.25           C  
ATOM   2821  O   ASP A 174      -2.900  40.665  63.055  1.00  1.25           O  
ATOM   2822  CB  ASP A 174      -5.792  40.186  64.488  1.00  1.25           C  
ATOM   2823  CG  ASP A 174      -6.765  38.990  64.909  1.00  1.25           C  
ATOM   2824  OD1 ASP A 174      -6.290  37.931  65.329  1.00  1.25           O  
ATOM   2825  OD2 ASP A 174      -7.969  39.152  64.716  1.00  1.25           O  
ATOM   2826  H   ASP A 174      -4.939  40.392  66.921  1.00  1.25           H  
ATOM   2827  HA  ASP A 174      -4.013  38.998  64.623  1.00  1.25           H  
ATOM   2828 1HB  ASP A 174      -6.170  41.111  64.941  1.00  1.25           H  
ATOM   2829 2HB  ASP A 174      -5.851  40.314  63.408  1.00  1.25           H  
ATOM   2830  N   HIS A 175      -3.188  42.193  64.682  1.00  1.35           N  
ATOM   2831  CA  HIS A 175      -2.302  43.173  64.042  1.00  1.35           C  
ATOM   2832  C   HIS A 175      -0.801  42.848  64.242  1.00  1.35           C  
ATOM   2833  O   HIS A 175      -0.018  42.807  63.279  1.00  1.35           O  
ATOM   2834  CB  HIS A 175      -2.589  44.584  64.592  1.00  1.35           C  
ATOM   2835  CG  HIS A 175      -3.903  45.136  64.176  1.00  1.35           C  
ATOM   2836  ND1 HIS A 175      -5.066  44.792  64.804  1.00  1.35           N  
ATOM   2837  CD2 HIS A 175      -4.249  45.999  63.194  1.00  1.35           C  
ATOM   2838  CE1 HIS A 175      -6.073  45.406  64.245  1.00  1.35           C  
ATOM   2839  NE2 HIS A 175      -5.613  46.143  63.251  1.00  1.35           N  
ATOM   2840  H   HIS A 175      -3.668  42.435  65.553  1.00  1.35           H  
ATOM   2841  HA  HIS A 175      -2.494  43.183  62.971  1.00  1.35           H  
ATOM   2842 1HB  HIS A 175      -2.573  44.551  65.683  1.00  1.35           H  
ATOM   2843 2HB  HIS A 175      -1.814  45.267  64.289  1.00  1.35           H  
ATOM   2844  HD1 HIS A 175      -5.152  44.150  65.579  1.00  1.35           H  
ATOM   2845  HD2 HIS A 175      -3.678  46.532  62.437  1.00  1.35           H  
ATOM   2846  HE1 HIS A 175      -7.085  45.252  64.626  1.00  1.35           H  
ATOM   2847  N   ILE A 176      -0.406  42.519  65.470  1.00  1.51           N  
ATOM   2848  CA  ILE A 176       1.001  42.266  65.789  1.00  1.51           C  
ATOM   2849  C   ILE A 176       1.625  41.132  65.018  1.00  1.51           C  
ATOM   2850  O   ILE A 176       2.750  41.226  64.536  1.00  1.51           O  
ATOM   2851  CB  ILE A 176       1.232  41.966  67.266  1.00  1.51           C  
ATOM   2852  CG1 ILE A 176       0.983  43.146  68.099  1.00  1.51           C  
ATOM   2853  CG2 ILE A 176       2.614  41.435  67.495  1.00  1.51           C  
ATOM   2854  CD1 ILE A 176       0.985  42.786  69.526  1.00  1.51           C  
ATOM   2855  H   ILE A 176      -1.098  42.496  66.220  1.00  1.51           H  
ATOM   2856  HA  ILE A 176       1.557  43.184  65.545  1.00  1.51           H  
ATOM   2857  HB  ILE A 176       0.505  41.214  67.573  1.00  1.51           H  
ATOM   2858 1HG1 ILE A 176       1.751  43.888  67.910  1.00  1.51           H  
ATOM   2859 2HG1 ILE A 176       0.020  43.577  67.839  1.00  1.51           H  
ATOM   2860 1HG2 ILE A 176       2.750  41.194  68.545  1.00  1.51           H  
ATOM   2861 2HG2 ILE A 176       2.763  40.541  66.900  1.00  1.51           H  
ATOM   2862 3HG2 ILE A 176       3.327  42.186  67.201  1.00  1.51           H  
ATOM   2863 1HD1 ILE A 176       0.803  43.650  70.142  1.00  1.51           H  
ATOM   2864 2HD1 ILE A 176       0.212  42.040  69.708  1.00  1.51           H  
ATOM   2865 3HD1 ILE A 176       1.953  42.374  69.762  1.00  1.51           H  
ATOM   2866  N   PHE A 177       0.889  40.035  64.895  1.00  1.75           N  
ATOM   2867  CA  PHE A 177       1.422  38.857  64.233  1.00  1.75           C  
ATOM   2868  C   PHE A 177       1.307  38.910  62.702  1.00  1.75           C  
ATOM   2869  O   PHE A 177       1.642  37.939  62.018  1.00  1.75           O  
ATOM   2870  CB  PHE A 177       0.751  37.633  64.850  1.00  1.75           C  
ATOM   2871  CG  PHE A 177       1.289  37.357  66.261  1.00  1.75           C  
ATOM   2872  CD1 PHE A 177       0.896  38.130  67.339  1.00  1.75           C  
ATOM   2873  CD2 PHE A 177       2.156  36.313  66.502  1.00  1.75           C  
ATOM   2874  CE1 PHE A 177       1.379  37.881  68.605  1.00  1.75           C  
ATOM   2875  CE2 PHE A 177       2.618  36.042  67.761  1.00  1.75           C  
ATOM   2876  CZ  PHE A 177       2.239  36.827  68.813  1.00  1.75           C  
ATOM   2877  H   PHE A 177      -0.052  40.002  65.296  1.00  1.75           H  
ATOM   2878  HA  PHE A 177       2.482  38.796  64.476  1.00  1.75           H  
ATOM   2879 1HB  PHE A 177      -0.329  37.798  64.914  1.00  1.75           H  
ATOM   2880 2HB  PHE A 177       0.923  36.756  64.230  1.00  1.75           H  
ATOM   2881  HD1 PHE A 177       0.207  38.951  67.174  1.00  1.75           H  
ATOM   2882  HD2 PHE A 177       2.468  35.689  65.673  1.00  1.75           H  
ATOM   2883  HE1 PHE A 177       1.071  38.509  69.441  1.00  1.75           H  
ATOM   2884  HE2 PHE A 177       3.289  35.214  67.926  1.00  1.75           H  
ATOM   2885  HZ  PHE A 177       2.616  36.614  69.801  1.00  1.75           H  
ATOM   2886  N   GLY A 178       0.866  40.063  62.173  1.00  2.05           N  
ATOM   2887  CA  GLY A 178       0.774  40.324  60.744  1.00  2.05           C  
ATOM   2888  C   GLY A 178      -0.565  39.946  60.155  1.00  2.05           C  
ATOM   2889  O   GLY A 178      -1.199  38.987  60.592  1.00  2.05           O  
ATOM   2890  H   GLY A 178       0.594  40.828  62.788  1.00  2.05           H  
ATOM   2891 1HA  GLY A 178       0.944  41.384  60.566  1.00  2.05           H  
ATOM   2892 2HA  GLY A 178       1.567  39.792  60.221  1.00  2.05           H  
ATOM   2893  N   LYS A 179      -0.982  40.681  59.127  1.00  2.34           N  
ATOM   2894  CA  LYS A 179      -2.217  40.354  58.444  1.00  2.34           C  
ATOM   2895  C   LYS A 179      -2.065  38.935  57.913  1.00  2.34           C  
ATOM   2896  O   LYS A 179      -0.990  38.633  57.390  1.00  2.34           O  
ATOM   2897  CB  LYS A 179      -2.501  41.405  57.380  1.00  2.34           C  
ATOM   2898  CG  LYS A 179      -2.984  42.745  58.007  1.00  2.34           C  
ATOM   2899  CD  LYS A 179      -3.286  43.843  56.976  1.00  2.34           C  
ATOM   2900  CE  LYS A 179      -4.034  45.014  57.637  1.00  2.34           C  
ATOM   2901  NZ  LYS A 179      -4.341  46.103  56.678  1.00  2.34           N  
ATOM   2902  H   LYS A 179      -0.428  41.469  58.819  1.00  2.34           H  
ATOM   2903  HA  LYS A 179      -3.011  40.416  59.151  1.00  2.34           H  
ATOM   2904 1HB  LYS A 179      -1.580  41.616  56.829  1.00  2.34           H  
ATOM   2905 2HB  LYS A 179      -3.213  41.025  56.669  1.00  2.34           H  
ATOM   2906 1HG  LYS A 179      -3.884  42.557  58.589  1.00  2.34           H  
ATOM   2907 2HG  LYS A 179      -2.212  43.107  58.689  1.00  2.34           H  
ATOM   2908 1HD  LYS A 179      -2.340  44.226  56.588  1.00  2.34           H  
ATOM   2909 2HD  LYS A 179      -3.861  43.464  56.142  1.00  2.34           H  
ATOM   2910 1HE  LYS A 179      -4.975  44.634  58.044  1.00  2.34           H  
ATOM   2911 2HE  LYS A 179      -3.447  45.414  58.441  1.00  2.34           H  
ATOM   2912 1HZ  LYS A 179      -4.844  46.837  57.157  1.00  2.34           H  
ATOM   2913 2HZ  LYS A 179      -3.484  46.472  56.300  1.00  2.34           H  
ATOM   2914 3HZ  LYS A 179      -4.913  45.737  55.928  1.00  2.34           H  
ATOM   2915  N   GLN A 180      -3.048  38.018  58.089  1.00  2.53           N  
ATOM   2916  CA  GLN A 180      -4.457  38.102  58.576  1.00  2.53           C  
ATOM   2917  C   GLN A 180      -5.361  39.032  57.767  1.00  2.53           C  
ATOM   2918  O   GLN A 180      -5.704  38.712  56.624  1.00  2.53           O  
ATOM   2919  CB  GLN A 180      -4.626  38.433  60.098  1.00  2.53           C  
ATOM   2920  CG  GLN A 180      -4.102  37.423  61.096  1.00  2.53           C  
ATOM   2921  CD  GLN A 180      -4.882  36.102  61.123  1.00  2.53           C  
ATOM   2922  OE1 GLN A 180      -5.272  35.582  60.085  1.00  2.53           O  
ATOM   2923  NE2 GLN A 180      -5.142  35.594  62.317  1.00  2.53           N  
ATOM   2924  H   GLN A 180      -2.753  37.093  57.806  1.00  2.53           H  
ATOM   2925  HA  GLN A 180      -4.879  37.109  58.474  1.00  2.53           H  
ATOM   2926 1HB  GLN A 180      -4.213  39.363  60.393  1.00  2.53           H  
ATOM   2927 2HB  GLN A 180      -5.695  38.490  60.316  1.00  2.53           H  
ATOM   2928 1HG  GLN A 180      -3.079  37.218  60.822  1.00  2.53           H  
ATOM   2929 2HG  GLN A 180      -4.133  37.867  62.099  1.00  2.53           H  
ATOM   2930 1HE2 GLN A 180      -5.689  34.722  62.413  1.00  2.53           H  
ATOM   2931 2HE2 GLN A 180      -4.825  36.070  63.145  1.00  2.53           H  
ATOM   2932  N   SER A 181      -5.834  40.128  58.381  1.00  2.53           N  
ATOM   2933  CA  SER A 181      -6.798  41.051  57.759  1.00  2.53           C  
ATOM   2934  C   SER A 181      -8.050  40.257  57.449  1.00  2.53           C  
ATOM   2935  O   SER A 181      -8.682  40.417  56.406  1.00  2.53           O  
ATOM   2936  CB  SER A 181      -6.280  41.646  56.473  1.00  2.53           C  
ATOM   2937  OG  SER A 181      -6.915  42.865  56.183  1.00  2.53           O  
ATOM   2938  H   SER A 181      -5.510  40.343  59.313  1.00  2.53           H  
ATOM   2939  HA  SER A 181      -7.043  41.848  58.460  1.00  2.53           H  
ATOM   2940 1HB  SER A 181      -5.254  41.788  56.544  1.00  2.53           H  
ATOM   2941 2HB  SER A 181      -6.454  40.947  55.655  1.00  2.53           H  
ATOM   2942  HG  SER A 181      -7.841  42.650  56.031  1.00  2.53           H  
ATOM   2943  N   ASP A 182      -8.397  39.417  58.408  1.00  2.34           N  
ATOM   2944  CA  ASP A 182      -9.530  38.536  58.343  1.00  2.34           C  
ATOM   2945  C   ASP A 182     -10.135  38.426  59.728  1.00  2.34           C  
ATOM   2946  O   ASP A 182     -10.558  37.349  60.152  1.00  2.34           O  
ATOM   2947  CB  ASP A 182      -9.077  37.153  57.865  1.00  2.34           C  
ATOM   2948  CG  ASP A 182     -10.216  36.252  57.402  1.00  2.34           C  
ATOM   2949  OD1 ASP A 182     -11.221  36.766  56.917  1.00  2.34           O  
ATOM   2950  OD2 ASP A 182     -10.103  35.059  57.560  1.00  2.34           O  
ATOM   2951  H   ASP A 182      -7.809  39.376  59.225  1.00  2.34           H  
ATOM   2952  HA  ASP A 182     -10.272  38.949  57.657  1.00  2.34           H  
ATOM   2953 1HB  ASP A 182      -8.379  37.283  57.034  1.00  2.34           H  
ATOM   2954 2HB  ASP A 182      -8.534  36.650  58.669  1.00  2.34           H  
ATOM   2955  N   THR A 183     -10.213  39.555  60.434  1.00  2.03           N  
ATOM   2956  CA  THR A 183     -10.773  39.573  61.787  1.00  2.03           C  
ATOM   2957  C   THR A 183     -12.284  39.527  61.761  1.00  2.03           C  
ATOM   2958  O   THR A 183     -12.950  40.440  62.231  1.00  2.03           O  
ATOM   2959  CB  THR A 183     -10.353  40.839  62.561  1.00  2.03           C  
ATOM   2960  OG1 THR A 183      -8.921  40.881  62.715  1.00  2.03           O  
ATOM   2961  CG2 THR A 183     -11.030  40.888  63.929  1.00  2.03           C  
ATOM   2962  H   THR A 183      -9.878  40.416  60.030  1.00  2.03           H  
ATOM   2963  HA  THR A 183     -10.412  38.696  62.330  1.00  2.03           H  
ATOM   2964  HB  THR A 183     -10.664  41.714  61.989  1.00  2.03           H  
ATOM   2965  HG1 THR A 183      -8.650  40.248  63.439  1.00  2.03           H  
ATOM   2966 1HG2 THR A 183     -10.735  41.792  64.426  1.00  2.03           H  
ATOM   2967 2HG2 THR A 183     -12.112  40.880  63.816  1.00  2.03           H  
ATOM   2968 3HG2 THR A 183     -10.720  40.022  64.518  1.00  2.03           H  
ATOM   2969  N   LYS A 184     -12.813  38.434  61.244  1.00  1.71           N  
ATOM   2970  CA  LYS A 184     -14.235  38.246  61.141  1.00  1.71           C  
ATOM   2971  C   LYS A 184     -14.760  37.919  62.506  1.00  1.71           C  
ATOM   2972  O   LYS A 184     -14.071  37.298  63.311  1.00  1.71           O  
ATOM   2973  CB  LYS A 184     -14.604  37.158  60.136  1.00  1.71           C  
ATOM   2974  CG  LYS A 184     -14.283  37.494  58.679  1.00  1.71           C  
ATOM   2975  CD  LYS A 184     -14.791  36.396  57.749  1.00  1.71           C  
ATOM   2976  CE  LYS A 184     -14.696  36.798  56.269  1.00  1.71           C  
ATOM   2977  NZ  LYS A 184     -13.293  36.855  55.791  1.00  1.71           N  
ATOM   2978  H   LYS A 184     -12.171  37.730  60.891  1.00  1.71           H  
ATOM   2979  HA  LYS A 184     -14.693  39.162  60.803  1.00  1.71           H  
ATOM   2980 1HB  LYS A 184     -14.082  36.233  60.390  1.00  1.71           H  
ATOM   2981 2HB  LYS A 184     -15.676  36.962  60.194  1.00  1.71           H  
ATOM   2982 1HG  LYS A 184     -14.755  38.434  58.405  1.00  1.71           H  
ATOM   2983 2HG  LYS A 184     -13.197  37.593  58.554  1.00  1.71           H  
ATOM   2984 1HD  LYS A 184     -14.186  35.500  57.902  1.00  1.71           H  
ATOM   2985 2HD  LYS A 184     -15.819  36.168  58.002  1.00  1.71           H  
ATOM   2986 1HE  LYS A 184     -15.243  36.071  55.670  1.00  1.71           H  
ATOM   2987 2HE  LYS A 184     -15.156  37.780  56.136  1.00  1.71           H  
ATOM   2988 1HZ  LYS A 184     -13.258  37.118  54.827  1.00  1.71           H  
ATOM   2989 2HZ  LYS A 184     -12.749  37.530  56.340  1.00  1.71           H  
ATOM   2990 3HZ  LYS A 184     -12.844  35.953  55.906  1.00  1.71           H  
ATOM   2991  N   LEU A 185     -16.001  38.285  62.762  1.00  1.43           N  
ATOM   2992  CA  LEU A 185     -16.657  37.969  64.020  1.00  1.43           C  
ATOM   2993  C   LEU A 185     -16.518  36.464  64.294  1.00  1.43           C  
ATOM   2994  O   LEU A 185     -16.238  36.030  65.408  1.00  1.43           O  
ATOM   2995  CB  LEU A 185     -18.131  38.352  63.895  1.00  1.43           C  
ATOM   2996  CG  LEU A 185     -18.973  38.255  65.112  1.00  1.43           C  
ATOM   2997  CD1 LEU A 185     -18.467  39.239  66.107  1.00  1.43           C  
ATOM   2998  CD2 LEU A 185     -20.422  38.525  64.755  1.00  1.43           C  
ATOM   2999  H   LEU A 185     -16.511  38.805  62.062  1.00  1.43           H  
ATOM   3000  HA  LEU A 185     -16.181  38.529  64.826  1.00  1.43           H  
ATOM   3001 1HB  LEU A 185     -18.187  39.380  63.541  1.00  1.43           H  
ATOM   3002 2HB  LEU A 185     -18.592  37.710  63.139  1.00  1.43           H  
ATOM   3003  HG  LEU A 185     -18.887  37.261  65.536  1.00  1.43           H  
ATOM   3004 1HD1 LEU A 185     -19.067  39.195  66.996  1.00  1.43           H  
ATOM   3005 2HD1 LEU A 185     -17.427  39.019  66.350  1.00  1.43           H  
ATOM   3006 3HD1 LEU A 185     -18.535  40.233  65.691  1.00  1.43           H  
ATOM   3007 1HD2 LEU A 185     -21.022  38.447  65.636  1.00  1.43           H  
ATOM   3008 2HD2 LEU A 185     -20.528  39.509  64.343  1.00  1.43           H  
ATOM   3009 3HD2 LEU A 185     -20.757  37.795  64.025  1.00  1.43           H  
ATOM   3010  N   ALA A 186     -16.630  35.685  63.220  1.00  1.23           N  
ATOM   3011  CA  ALA A 186     -16.541  34.233  63.208  1.00  1.23           C  
ATOM   3012  C   ALA A 186     -15.219  33.678  63.739  1.00  1.23           C  
ATOM   3013  O   ALA A 186     -15.178  32.525  64.166  1.00  1.23           O  
ATOM   3014  CB  ALA A 186     -16.714  33.727  61.793  1.00  1.23           C  
ATOM   3015  H   ALA A 186     -16.830  36.143  62.344  1.00  1.23           H  
ATOM   3016  HA  ALA A 186     -17.343  33.847  63.833  1.00  1.23           H  
ATOM   3017 1HB  ALA A 186     -16.686  32.645  61.814  1.00  1.23           H  
ATOM   3018 2HB  ALA A 186     -17.672  34.064  61.396  1.00  1.23           H  
ATOM   3019 3HB  ALA A 186     -15.905  34.108  61.169  1.00  1.23           H  
ATOM   3020  N   ASN A 187     -14.125  34.439  63.648  1.00  1.09           N  
ATOM   3021  CA  ASN A 187     -12.831  33.919  64.074  1.00  1.09           C  
ATOM   3022  C   ASN A 187     -12.522  34.206  65.543  1.00  1.09           C  
ATOM   3023  O   ASN A 187     -11.470  33.785  66.058  1.00  1.09           O  
ATOM   3024  CB  ASN A 187     -11.743  34.440  63.162  1.00  1.09           C  
ATOM   3025  CG  ASN A 187     -11.848  33.796  61.776  1.00  1.09           C  
ATOM   3026  OD1 ASN A 187     -12.367  32.677  61.654  1.00  1.09           O  
ATOM   3027  ND2 ASN A 187     -11.368  34.454  60.758  1.00  1.09           N  
ATOM   3028  H   ASN A 187     -14.186  35.404  63.335  1.00  1.09           H  
ATOM   3029  HA  ASN A 187     -12.856  32.835  63.969  1.00  1.09           H  
ATOM   3030 1HB  ASN A 187     -11.848  35.527  63.056  1.00  1.09           H  
ATOM   3031 2HB  ASN A 187     -10.761  34.236  63.586  1.00  1.09           H  
ATOM   3032 1HD2 ASN A 187     -11.414  34.056  59.835  1.00  1.09           H  
ATOM   3033 2HD2 ASN A 187     -10.930  35.354  60.883  1.00  1.09           H  
ATOM   3034  N   MET A 188     -13.435  34.915  66.212  1.00  1.00           N  
ATOM   3035  CA  MET A 188     -13.294  35.171  67.631  1.00  1.00           C  
ATOM   3036  C   MET A 188     -14.135  34.147  68.371  1.00  1.00           C  
ATOM   3037  O   MET A 188     -15.234  33.802  67.917  1.00  1.00           O  
ATOM   3038  CB  MET A 188     -13.761  36.572  68.045  1.00  1.00           C  
ATOM   3039  CG  MET A 188     -12.984  37.783  67.528  1.00  1.00           C  
ATOM   3040  SD  MET A 188     -13.698  39.362  68.206  1.00  1.00           S  
ATOM   3041  CE  MET A 188     -12.493  40.642  67.788  1.00  1.00           C  
ATOM   3042  H   MET A 188     -14.280  35.251  65.742  1.00  1.00           H  
ATOM   3043  HA  MET A 188     -12.253  35.034  67.927  1.00  1.00           H  
ATOM   3044 1HB  MET A 188     -14.790  36.703  67.714  1.00  1.00           H  
ATOM   3045 2HB  MET A 188     -13.761  36.630  69.134  1.00  1.00           H  
ATOM   3046 1HG  MET A 188     -11.943  37.703  67.796  1.00  1.00           H  
ATOM   3047 2HG  MET A 188     -13.056  37.812  66.434  1.00  1.00           H  
ATOM   3048 1HE  MET A 188     -12.850  41.613  68.143  1.00  1.00           H  
ATOM   3049 2HE  MET A 188     -11.549  40.428  68.257  1.00  1.00           H  
ATOM   3050 3HE  MET A 188     -12.353  40.676  66.709  1.00  1.00           H  
ATOM   3051  N   VAL A 189     -13.644  33.701  69.513  1.00  0.95           N  
ATOM   3052  CA  VAL A 189     -14.372  32.777  70.380  1.00  0.95           C  
ATOM   3053  C   VAL A 189     -14.545  33.351  71.763  1.00  0.95           C  
ATOM   3054  O   VAL A 189     -13.616  33.969  72.302  1.00  0.95           O  
ATOM   3055  CB  VAL A 189     -13.716  31.385  70.439  1.00  0.95           C  
ATOM   3056  CG1 VAL A 189     -14.442  30.491  71.436  1.00  0.95           C  
ATOM   3057  CG2 VAL A 189     -13.820  30.747  69.057  1.00  0.95           C  
ATOM   3058  H   VAL A 189     -12.715  34.027  69.788  1.00  0.95           H  
ATOM   3059  HA  VAL A 189     -15.369  32.631  69.966  1.00  0.95           H  
ATOM   3060  HB  VAL A 189     -12.673  31.475  70.746  1.00  0.95           H  
ATOM   3061 1HG1 VAL A 189     -13.971  29.510  71.443  1.00  0.95           H  
ATOM   3062 2HG1 VAL A 189     -14.386  30.915  72.436  1.00  0.95           H  
ATOM   3063 3HG1 VAL A 189     -15.485  30.389  71.141  1.00  0.95           H  
ATOM   3064 1HG2 VAL A 189     -13.393  29.755  69.080  1.00  0.95           H  
ATOM   3065 2HG2 VAL A 189     -14.849  30.658  68.771  1.00  0.95           H  
ATOM   3066 3HG2 VAL A 189     -13.303  31.357  68.318  1.00  0.95           H  
ATOM   3067  N   VAL A 190     -15.742  33.187  72.324  1.00  0.95           N  
ATOM   3068  CA  VAL A 190     -16.007  33.701  73.652  1.00  0.95           C  
ATOM   3069  C   VAL A 190     -16.249  32.580  74.663  1.00  0.95           C  
ATOM   3070  O   VAL A 190     -16.979  31.614  74.405  1.00  0.95           O  
ATOM   3071  CB  VAL A 190     -17.202  34.677  73.601  1.00  0.95           C  
ATOM   3072  CG1 VAL A 190     -18.429  34.025  73.000  1.00  0.95           C  
ATOM   3073  CG2 VAL A 190     -17.515  35.183  75.005  1.00  0.95           C  
ATOM   3074  H   VAL A 190     -16.478  32.668  71.835  1.00  0.95           H  
ATOM   3075  HA  VAL A 190     -15.141  34.270  73.967  1.00  0.95           H  
ATOM   3076  HB  VAL A 190     -16.939  35.490  72.982  1.00  0.95           H  
ATOM   3077 1HG1 VAL A 190     -19.232  34.751  72.965  1.00  0.95           H  
ATOM   3078 2HG1 VAL A 190     -18.202  33.692  71.994  1.00  0.95           H  
ATOM   3079 3HG1 VAL A 190     -18.736  33.172  73.605  1.00  0.95           H  
ATOM   3080 1HG2 VAL A 190     -18.338  35.891  74.955  1.00  0.95           H  
ATOM   3081 2HG2 VAL A 190     -17.800  34.350  75.655  1.00  0.95           H  
ATOM   3082 3HG2 VAL A 190     -16.630  35.674  75.414  1.00  0.95           H  
ATOM   3083  N   ARG A 191     -15.581  32.705  75.811  1.00  0.98           N  
ATOM   3084  CA  ARG A 191     -15.672  31.730  76.889  1.00  0.98           C  
ATOM   3085  C   ARG A 191     -16.400  32.318  78.077  1.00  0.98           C  
ATOM   3086  O   ARG A 191     -16.146  33.461  78.471  1.00  0.98           O  
ATOM   3087  CB  ARG A 191     -14.292  31.282  77.340  1.00  0.98           C  
ATOM   3088  CG  ARG A 191     -14.281  30.117  78.318  1.00  0.98           C  
ATOM   3089  CD  ARG A 191     -12.897  29.681  78.609  1.00  0.98           C  
ATOM   3090  NE  ARG A 191     -12.857  28.460  79.401  1.00  0.98           N  
ATOM   3091  CZ  ARG A 191     -11.756  27.995  80.032  1.00  0.98           C  
ATOM   3092  NH1 ARG A 191     -10.627  28.675  79.969  1.00  0.98           N  
ATOM   3093  NH2 ARG A 191     -11.796  26.860  80.709  1.00  0.98           N  
ATOM   3094  H   ARG A 191     -14.976  33.516  75.925  1.00  0.98           H  
ATOM   3095  HA  ARG A 191     -16.232  30.869  76.541  1.00  0.98           H  
ATOM   3096 1HB  ARG A 191     -13.682  31.016  76.483  1.00  0.98           H  
ATOM   3097 2HB  ARG A 191     -13.801  32.107  77.837  1.00  0.98           H  
ATOM   3098 1HG  ARG A 191     -14.751  30.417  79.257  1.00  0.98           H  
ATOM   3099 2HG  ARG A 191     -14.832  29.272  77.896  1.00  0.98           H  
ATOM   3100 1HD  ARG A 191     -12.371  29.501  77.675  1.00  0.98           H  
ATOM   3101 2HD  ARG A 191     -12.386  30.461  79.165  1.00  0.98           H  
ATOM   3102  HE  ARG A 191     -13.710  27.876  79.412  1.00  0.98           H  
ATOM   3103 1HH1 ARG A 191     -10.581  29.540  79.443  1.00  0.98           H  
ATOM   3104 2HH1 ARG A 191      -9.800  28.328  80.433  1.00  0.98           H  
ATOM   3105 1HH2 ARG A 191     -12.655  26.332  80.787  1.00  0.98           H  
ATOM   3106 2HH2 ARG A 191     -10.968  26.524  81.172  1.00  0.98           H  
ATOM   3107  N   ASP A 192     -17.319  31.555  78.645  1.00  1.02           N  
ATOM   3108  CA  ASP A 192     -18.042  32.077  79.793  1.00  1.02           C  
ATOM   3109  C   ASP A 192     -17.403  31.671  81.123  1.00  1.02           C  
ATOM   3110  O   ASP A 192     -17.273  30.485  81.436  1.00  1.02           O  
ATOM   3111  CB  ASP A 192     -19.501  31.635  79.776  1.00  1.02           C  
ATOM   3112  CG  ASP A 192     -20.312  32.218  78.616  1.00  1.02           C  
ATOM   3113  OD1 ASP A 192     -19.830  33.108  77.963  1.00  1.02           O  
ATOM   3114  OD2 ASP A 192     -21.428  31.771  78.414  1.00  1.02           O  
ATOM   3115  H   ASP A 192     -17.503  30.615  78.285  1.00  1.02           H  
ATOM   3116  HA  ASP A 192     -18.026  33.167  79.743  1.00  1.02           H  
ATOM   3117 1HB  ASP A 192     -19.544  30.546  79.722  1.00  1.02           H  
ATOM   3118 2HB  ASP A 192     -19.971  31.934  80.713  1.00  1.02           H  
ATOM   3119  N   LYS A 193     -17.011  32.675  81.900  1.00  1.06           N  
ATOM   3120  CA  LYS A 193     -16.429  32.507  83.226  1.00  1.06           C  
ATOM   3121  C   LYS A 193     -17.402  33.168  84.203  1.00  1.06           C  
ATOM   3122  O   LYS A 193     -18.439  33.695  83.784  1.00  1.06           O  
ATOM   3123  CB  LYS A 193     -15.000  33.064  83.337  1.00  1.06           C  
ATOM   3124  CG  LYS A 193     -13.940  32.359  82.462  1.00  1.06           C  
ATOM   3125  CD  LYS A 193     -12.512  32.877  82.793  1.00  1.06           C  
ATOM   3126  CE  LYS A 193     -11.420  32.216  81.902  1.00  1.06           C  
ATOM   3127  NZ  LYS A 193     -10.026  32.742  82.202  1.00  1.06           N  
ATOM   3128  H   LYS A 193     -17.129  33.630  81.556  1.00  1.06           H  
ATOM   3129  HA  LYS A 193     -16.389  31.445  83.466  1.00  1.06           H  
ATOM   3130 1HB  LYS A 193     -15.009  34.107  83.036  1.00  1.06           H  
ATOM   3131 2HB  LYS A 193     -14.666  33.025  84.370  1.00  1.06           H  
ATOM   3132 1HG  LYS A 193     -13.985  31.281  82.627  1.00  1.06           H  
ATOM   3133 2HG  LYS A 193     -14.156  32.555  81.408  1.00  1.06           H  
ATOM   3134 1HD  LYS A 193     -12.474  33.957  82.681  1.00  1.06           H  
ATOM   3135 2HD  LYS A 193     -12.290  32.639  83.832  1.00  1.06           H  
ATOM   3136 1HE  LYS A 193     -11.430  31.140  82.061  1.00  1.06           H  
ATOM   3137 2HE  LYS A 193     -11.647  32.415  80.856  1.00  1.06           H  
ATOM   3138 1HZ  LYS A 193      -9.338  32.292  81.568  1.00  1.06           H  
ATOM   3139 2HZ  LYS A 193      -9.980  33.740  82.042  1.00  1.06           H  
ATOM   3140 3HZ  LYS A 193      -9.778  32.551  83.153  1.00  1.06           H  
ATOM   3141  N   GLN A 194     -17.125  33.147  85.503  1.00  1.07           N  
ATOM   3142  CA  GLN A 194     -18.127  33.697  86.414  1.00  1.07           C  
ATOM   3143  C   GLN A 194     -18.390  35.186  86.206  1.00  1.07           C  
ATOM   3144  O   GLN A 194     -17.681  36.053  86.717  1.00  1.07           O  
ATOM   3145  CB  GLN A 194     -17.711  33.479  87.861  1.00  1.07           C  
ATOM   3146  CG  GLN A 194     -18.734  33.985  88.883  1.00  1.07           C  
ATOM   3147  CD  GLN A 194     -20.030  33.175  88.866  1.00  1.07           C  
ATOM   3148  OE1 GLN A 194     -19.998  31.943  89.016  1.00  1.07           O  
ATOM   3149  NE2 GLN A 194     -21.165  33.842  88.698  1.00  1.07           N  
ATOM   3150  H   GLN A 194     -16.273  32.737  85.852  1.00  1.07           H  
ATOM   3151  HA  GLN A 194     -19.066  33.171  86.244  1.00  1.07           H  
ATOM   3152 1HB  GLN A 194     -17.554  32.416  88.039  1.00  1.07           H  
ATOM   3153 2HB  GLN A 194     -16.766  33.988  88.049  1.00  1.07           H  
ATOM   3154 1HG  GLN A 194     -18.304  33.928  89.881  1.00  1.07           H  
ATOM   3155 2HG  GLN A 194     -18.990  35.023  88.642  1.00  1.07           H  
ATOM   3156 1HE2 GLN A 194     -22.036  33.361  88.680  1.00  1.07           H  
ATOM   3157 2HE2 GLN A 194     -21.167  34.869  88.580  1.00  1.07           H  
ATOM   3158  N   ASP A 195     -19.471  35.430  85.470  1.00  1.05           N  
ATOM   3159  CA  ASP A 195     -20.005  36.726  85.045  1.00  1.05           C  
ATOM   3160  C   ASP A 195     -19.036  37.535  84.189  1.00  1.05           C  
ATOM   3161  O   ASP A 195     -19.104  38.779  84.155  1.00  1.05           O  
ATOM   3162  CB  ASP A 195     -20.440  37.551  86.257  1.00  1.05           C  
ATOM   3163  CG  ASP A 195     -21.615  36.918  86.994  1.00  1.05           C  
ATOM   3164  OD1 ASP A 195     -22.628  36.633  86.363  1.00  1.05           O  
ATOM   3165  OD2 ASP A 195     -21.489  36.676  88.173  1.00  1.05           O  
ATOM   3166  H   ASP A 195     -19.898  34.597  85.085  1.00  1.05           H  
ATOM   3167  HA  ASP A 195     -20.887  36.521  84.446  1.00  1.05           H  
ATOM   3168 1HB  ASP A 195     -19.605  37.664  86.951  1.00  1.05           H  
ATOM   3169 2HB  ASP A 195     -20.725  38.551  85.931  1.00  1.05           H  
ATOM   3170  N   LYS A 196     -18.192  36.810  83.454  1.00  0.99           N  
ATOM   3171  CA  LYS A 196     -17.219  37.435  82.569  1.00  0.99           C  
ATOM   3172  C   LYS A 196     -17.200  36.727  81.217  1.00  0.99           C  
ATOM   3173  O   LYS A 196     -17.239  35.495  81.144  1.00  0.99           O  
ATOM   3174  CB  LYS A 196     -15.811  37.359  83.186  1.00  0.99           C  
ATOM   3175  CG  LYS A 196     -15.653  38.032  84.557  1.00  0.99           C  
ATOM   3176  CD  LYS A 196     -14.227  37.976  85.064  1.00  0.99           C  
ATOM   3177  CE  LYS A 196     -14.135  38.418  86.527  1.00  0.99           C  
ATOM   3178  NZ  LYS A 196     -14.610  39.822  86.742  1.00  0.99           N  
ATOM   3179  H   LYS A 196     -18.234  35.795  83.543  1.00  0.99           H  
ATOM   3180  HA  LYS A 196     -17.496  38.478  82.407  1.00  0.99           H  
ATOM   3181 1HB  LYS A 196     -15.525  36.324  83.296  1.00  0.99           H  
ATOM   3182 2HB  LYS A 196     -15.100  37.827  82.503  1.00  0.99           H  
ATOM   3183 1HG  LYS A 196     -15.962  39.064  84.505  1.00  0.99           H  
ATOM   3184 2HG  LYS A 196     -16.285  37.532  85.279  1.00  0.99           H  
ATOM   3185 1HD  LYS A 196     -13.836  36.965  84.963  1.00  0.99           H  
ATOM   3186 2HD  LYS A 196     -13.618  38.644  84.480  1.00  0.99           H  
ATOM   3187 1HE  LYS A 196     -14.738  37.744  87.138  1.00  0.99           H  
ATOM   3188 2HE  LYS A 196     -13.096  38.349  86.846  1.00  0.99           H  
ATOM   3189 1HZ  LYS A 196     -14.530  40.064  87.710  1.00  0.99           H  
ATOM   3190 2HZ  LYS A 196     -14.064  40.499  86.186  1.00  0.99           H  
ATOM   3191 3HZ  LYS A 196     -15.574  39.902  86.463  1.00  0.99           H  
ATOM   3192  N   LEU A 197     -17.086  37.502  80.156  1.00  0.93           N  
ATOM   3193  CA  LEU A 197     -16.972  36.967  78.806  1.00  0.93           C  
ATOM   3194  C   LEU A 197     -15.564  37.157  78.305  1.00  0.93           C  
ATOM   3195  O   LEU A 197     -15.101  38.295  78.166  1.00  0.93           O  
ATOM   3196  CB  LEU A 197     -17.947  37.675  77.897  1.00  0.93           C  
ATOM   3197  CG  LEU A 197     -19.383  37.569  78.317  1.00  0.93           C  
ATOM   3198  CD1 LEU A 197     -20.187  38.392  77.429  1.00  0.93           C  
ATOM   3199  CD2 LEU A 197     -19.834  36.139  78.253  1.00  0.93           C  
ATOM   3200  H   LEU A 197     -17.079  38.512  80.294  1.00  0.93           H  
ATOM   3201  HA  LEU A 197     -17.196  35.899  78.819  1.00  0.93           H  
ATOM   3202 1HB  LEU A 197     -17.686  38.728  77.874  1.00  0.93           H  
ATOM   3203 2HB  LEU A 197     -17.858  37.270  76.905  1.00  0.93           H  
ATOM   3204  HG  LEU A 197     -19.495  37.936  79.330  1.00  0.93           H  
ATOM   3205 1HD1 LEU A 197     -21.237  38.329  77.728  1.00  0.93           H  
ATOM   3206 2HD1 LEU A 197     -19.842  39.417  77.510  1.00  0.93           H  
ATOM   3207 3HD1 LEU A 197     -20.068  38.038  76.408  1.00  0.93           H  
ATOM   3208 1HD2 LEU A 197     -20.879  36.065  78.555  1.00  0.93           H  
ATOM   3209 2HD2 LEU A 197     -19.729  35.758  77.236  1.00  0.93           H  
ATOM   3210 3HD2 LEU A 197     -19.223  35.525  78.924  1.00  0.93           H  
ATOM   3211  N   ILE A 198     -14.861  36.057  78.082  1.00  0.89           N  
ATOM   3212  CA  ILE A 198     -13.467  36.182  77.709  1.00  0.89           C  
ATOM   3213  C   ILE A 198     -13.305  35.910  76.228  1.00  0.89           C  
ATOM   3214  O   ILE A 198     -13.742  34.870  75.739  1.00  0.89           O  
ATOM   3215  CB  ILE A 198     -12.606  35.190  78.480  1.00  0.89           C  
ATOM   3216  CG1 ILE A 198     -12.912  35.269  79.985  1.00  0.89           C  
ATOM   3217  CG2 ILE A 198     -11.146  35.502  78.224  1.00  0.89           C  
ATOM   3218  CD1 ILE A 198     -12.744  36.594  80.616  1.00  0.89           C  
ATOM   3219  H   ILE A 198     -15.293  35.139  78.200  1.00  0.89           H  
ATOM   3220  HA  ILE A 198     -13.126  37.189  77.923  1.00  0.89           H  
ATOM   3221  HB  ILE A 198     -12.824  34.185  78.151  1.00  0.89           H  
ATOM   3222 1HG1 ILE A 198     -13.942  34.929  80.152  1.00  0.89           H  
ATOM   3223 2HG1 ILE A 198     -12.247  34.601  80.474  1.00  0.89           H  
ATOM   3224 1HG2 ILE A 198     -10.518  34.798  78.767  1.00  0.89           H  
ATOM   3225 2HG2 ILE A 198     -10.932  35.425  77.159  1.00  0.89           H  
ATOM   3226 3HG2 ILE A 198     -10.940  36.515  78.566  1.00  0.89           H  
ATOM   3227 1HD1 ILE A 198     -12.967  36.523  81.680  1.00  0.89           H  
ATOM   3228 2HD1 ILE A 198     -11.716  36.932  80.482  1.00  0.89           H  
ATOM   3229 3HD1 ILE A 198     -13.427  37.287  80.154  1.00  0.89           H  
ATOM   3230  N   PHE A 199     -12.682  36.836  75.515  1.00  0.87           N  
ATOM   3231  CA  PHE A 199     -12.517  36.696  74.077  1.00  0.87           C  
ATOM   3232  C   PHE A 199     -11.093  36.348  73.661  1.00  0.87           C  
ATOM   3233  O   PHE A 199     -10.122  36.928  74.157  1.00  0.87           O  
ATOM   3234  CB  PHE A 199     -12.988  37.983  73.420  1.00  0.87           C  
ATOM   3235  CG  PHE A 199     -14.493  38.162  73.515  1.00  0.87           C  
ATOM   3236  CD1 PHE A 199     -15.099  38.637  74.671  1.00  0.87           C  
ATOM   3237  CD2 PHE A 199     -15.295  37.907  72.433  1.00  0.87           C  
ATOM   3238  CE1 PHE A 199     -16.476  38.807  74.720  1.00  0.87           C  
ATOM   3239  CE2 PHE A 199     -16.660  38.113  72.501  1.00  0.87           C  
ATOM   3240  CZ  PHE A 199     -17.239  38.548  73.640  1.00  0.87           C  
ATOM   3241  H   PHE A 199     -12.352  37.677  75.987  1.00  0.87           H  
ATOM   3242  HA  PHE A 199     -13.167  35.894  73.738  1.00  0.87           H  
ATOM   3243 1HB  PHE A 199     -12.511  38.832  73.905  1.00  0.87           H  
ATOM   3244 2HB  PHE A 199     -12.695  37.992  72.368  1.00  0.87           H  
ATOM   3245  HD1 PHE A 199     -14.485  38.860  75.550  1.00  0.87           H  
ATOM   3246  HD2 PHE A 199     -14.833  37.551  71.513  1.00  0.87           H  
ATOM   3247  HE1 PHE A 199     -16.952  39.153  75.624  1.00  0.87           H  
ATOM   3248  HE2 PHE A 199     -17.282  37.921  71.647  1.00  0.87           H  
ATOM   3249  HZ  PHE A 199     -18.312  38.686  73.683  1.00  0.87           H  
ATOM   3250  N   THR A 200     -11.005  35.393  72.729  1.00  0.89           N  
ATOM   3251  CA  THR A 200      -9.746  34.906  72.161  1.00  0.89           C  
ATOM   3252  C   THR A 200      -9.750  34.883  70.623  1.00  0.89           C  
ATOM   3253  O   THR A 200     -10.816  34.834  69.994  1.00  0.89           O  
ATOM   3254  CB  THR A 200      -9.470  33.481  72.689  1.00  0.89           C  
ATOM   3255  OG1 THR A 200     -10.534  32.609  72.274  1.00  0.89           O  
ATOM   3256  CG2 THR A 200      -9.369  33.468  74.202  1.00  0.89           C  
ATOM   3257  H   THR A 200     -11.876  34.957  72.425  1.00  0.89           H  
ATOM   3258  HA  THR A 200      -8.941  35.569  72.484  1.00  0.89           H  
ATOM   3259  HB  THR A 200      -8.535  33.114  72.265  1.00  0.89           H  
ATOM   3260  HG1 THR A 200     -11.370  32.929  72.644  1.00  0.89           H  
ATOM   3261 1HG2 THR A 200      -9.188  32.460  74.521  1.00  0.89           H  
ATOM   3262 2HG2 THR A 200      -8.549  34.112  74.522  1.00  0.89           H  
ATOM   3263 3HG2 THR A 200     -10.298  33.816  74.643  1.00  0.89           H  
ATOM   3264  N   SER A 201      -8.545  34.865  70.027  1.00  0.94           N  
ATOM   3265  CA  SER A 201      -8.398  34.731  68.563  1.00  0.94           C  
ATOM   3266  C   SER A 201      -8.003  33.298  68.241  1.00  0.94           C  
ATOM   3267  O   SER A 201      -6.980  32.804  68.740  1.00  0.94           O  
ATOM   3268  CB  SER A 201      -7.358  35.684  67.991  1.00  0.94           C  
ATOM   3269  OG  SER A 201      -7.186  35.482  66.606  1.00  0.94           O  
ATOM   3270  H   SER A 201      -7.716  34.901  70.627  1.00  0.94           H  
ATOM   3271  HA  SER A 201      -9.358  34.937  68.087  1.00  0.94           H  
ATOM   3272 1HB  SER A 201      -7.648  36.696  68.148  1.00  0.94           H  
ATOM   3273 2HB  SER A 201      -6.408  35.542  68.503  1.00  0.94           H  
ATOM   3274  HG  SER A 201      -6.863  36.352  66.219  1.00  0.94           H  
ATOM   3275  N   ILE A 202      -8.807  32.610  67.432  1.00  1.01           N  
ATOM   3276  CA  ILE A 202      -8.528  31.202  67.191  1.00  1.01           C  
ATOM   3277  C   ILE A 202      -7.861  30.881  65.860  1.00  1.01           C  
ATOM   3278  O   ILE A 202      -6.909  30.105  65.819  1.00  1.01           O  
ATOM   3279  CB  ILE A 202      -9.815  30.390  67.292  1.00  1.01           C  
ATOM   3280  CG1 ILE A 202     -10.444  30.640  68.636  1.00  1.01           C  
ATOM   3281  CG2 ILE A 202      -9.540  28.895  67.100  1.00  1.01           C  
ATOM   3282  CD1 ILE A 202      -9.606  30.308  69.819  1.00  1.01           C  
ATOM   3283  H   ILE A 202      -9.631  33.055  67.016  1.00  1.01           H  
ATOM   3284  HA  ILE A 202      -7.862  30.856  67.980  1.00  1.01           H  
ATOM   3285  HB  ILE A 202     -10.516  30.733  66.529  1.00  1.01           H  
ATOM   3286 1HG1 ILE A 202     -10.748  31.691  68.695  1.00  1.01           H  
ATOM   3287 2HG1 ILE A 202     -11.291  30.026  68.698  1.00  1.01           H  
ATOM   3288 1HG2 ILE A 202     -10.476  28.341  67.177  1.00  1.01           H  
ATOM   3289 2HG2 ILE A 202      -9.099  28.729  66.118  1.00  1.01           H  
ATOM   3290 3HG2 ILE A 202      -8.849  28.549  67.871  1.00  1.01           H  
ATOM   3291 1HD1 ILE A 202     -10.171  30.503  70.730  1.00  1.01           H  
ATOM   3292 2HD1 ILE A 202      -9.350  29.259  69.771  1.00  1.01           H  
ATOM   3293 3HD1 ILE A 202      -8.703  30.913  69.821  1.00  1.01           H  
ATOM   3294  N   ASP A 203      -8.387  31.397  64.758  1.00  1.10           N  
ATOM   3295  CA  ASP A 203      -7.829  31.013  63.468  1.00  1.10           C  
ATOM   3296  C   ASP A 203      -6.669  31.919  63.041  1.00  1.10           C  
ATOM   3297  O   ASP A 203      -6.858  33.093  62.708  1.00  1.10           O  
ATOM   3298  CB  ASP A 203      -8.917  30.929  62.395  1.00  1.10           C  
ATOM   3299  CG  ASP A 203      -8.406  30.364  61.050  1.00  1.10           C  
ATOM   3300  OD1 ASP A 203      -7.217  30.389  60.791  1.00  1.10           O  
ATOM   3301  OD2 ASP A 203      -9.211  29.825  60.313  1.00  1.10           O  
ATOM   3302  H   ASP A 203      -9.161  32.043  64.815  1.00  1.10           H  
ATOM   3303  HA  ASP A 203      -7.425  30.005  63.569  1.00  1.10           H  
ATOM   3304 1HB  ASP A 203      -9.734  30.300  62.753  1.00  1.10           H  
ATOM   3305 2HB  ASP A 203      -9.331  31.924  62.218  1.00  1.10           H  
ATOM   3306  N   HIS A 204      -5.465  31.353  63.091  1.00  1.22           N  
ATOM   3307  CA  HIS A 204      -4.225  32.049  62.779  1.00  1.22           C  
ATOM   3308  C   HIS A 204      -3.631  31.591  61.450  1.00  1.22           C  
ATOM   3309  O   HIS A 204      -2.471  31.876  61.162  1.00  1.22           O  
ATOM   3310  CB  HIS A 204      -3.233  31.870  63.935  1.00  1.22           C  
ATOM   3311  CG  HIS A 204      -3.728  32.527  65.149  1.00  1.22           C  
ATOM   3312  ND1 HIS A 204      -3.651  33.887  65.343  1.00  1.22           N  
ATOM   3313  CD2 HIS A 204      -4.382  32.030  66.209  1.00  1.22           C  
ATOM   3314  CE1 HIS A 204      -4.254  34.192  66.476  1.00  1.22           C  
ATOM   3315  NE2 HIS A 204      -4.708  33.077  67.014  1.00  1.22           N  
ATOM   3316  H   HIS A 204      -5.416  30.380  63.369  1.00  1.22           H  
ATOM   3317  HA  HIS A 204      -4.423  33.107  62.690  1.00  1.22           H  
ATOM   3318 1HB  HIS A 204      -3.097  30.812  64.152  1.00  1.22           H  
ATOM   3319 2HB  HIS A 204      -2.262  32.288  63.670  1.00  1.22           H  
ATOM   3320  HD2 HIS A 204      -4.636  30.986  66.377  1.00  1.22           H  
ATOM   3321  HE1 HIS A 204      -4.369  35.193  66.887  1.00  1.22           H  
ATOM   3322  HE2 HIS A 204      -5.249  32.983  67.877  1.00  1.22           H  
ATOM   3323  N   GLU A 205      -4.443  30.936  60.612  1.00  1.38           N  
ATOM   3324  CA  GLU A 205      -3.974  30.434  59.315  1.00  1.38           C  
ATOM   3325  C   GLU A 205      -3.371  31.484  58.417  1.00  1.38           C  
ATOM   3326  O   GLU A 205      -2.418  31.204  57.698  1.00  1.38           O  
ATOM   3327  CB  GLU A 205      -5.097  29.793  58.511  1.00  1.38           C  
ATOM   3328  CG  GLU A 205      -4.634  29.272  57.116  1.00  1.38           C  
ATOM   3329  CD  GLU A 205      -5.735  28.624  56.303  1.00  1.38           C  
ATOM   3330  OE1 GLU A 205      -6.847  29.116  56.313  1.00  1.38           O  
ATOM   3331  OE2 GLU A 205      -5.484  27.622  55.708  1.00  1.38           O  
ATOM   3332  H   GLU A 205      -5.421  30.763  60.880  1.00  1.38           H  
ATOM   3333  HA  GLU A 205      -3.211  29.677  59.510  1.00  1.38           H  
ATOM   3334 1HB  GLU A 205      -5.483  28.948  59.074  1.00  1.38           H  
ATOM   3335 2HB  GLU A 205      -5.912  30.504  58.372  1.00  1.38           H  
ATOM   3336 1HG  GLU A 205      -4.231  30.113  56.549  1.00  1.38           H  
ATOM   3337 2HG  GLU A 205      -3.830  28.552  57.262  1.00  1.38           H  
ATOM   3338  N   ARG A 206      -3.950  32.678  58.403  1.00  1.61           N  
ATOM   3339  CA  ARG A 206      -3.449  33.723  57.538  1.00  1.61           C  
ATOM   3340  C   ARG A 206      -2.397  34.585  58.220  1.00  1.61           C  
ATOM   3341  O   ARG A 206      -1.867  35.508  57.605  1.00  1.61           O  
ATOM   3342  CB  ARG A 206      -4.580  34.594  57.013  1.00  1.61           C  
ATOM   3343  CG  ARG A 206      -5.545  33.936  56.054  1.00  1.61           C  
ATOM   3344  CD  ARG A 206      -6.668  34.879  55.713  1.00  1.61           C  
ATOM   3345  NE  ARG A 206      -6.203  36.093  55.017  1.00  1.61           N  
ATOM   3346  CZ  ARG A 206      -6.030  36.197  53.681  1.00  1.61           C  
ATOM   3347  NH1 ARG A 206      -6.272  35.165  52.894  1.00  1.61           N  
ATOM   3348  NH2 ARG A 206      -5.618  37.339  53.161  1.00  1.61           N  
ATOM   3349  H   ARG A 206      -4.738  32.857  59.010  1.00  1.61           H  
ATOM   3350  HA  ARG A 206      -2.980  33.250  56.676  1.00  1.61           H  
ATOM   3351 1HB  ARG A 206      -5.185  34.920  57.822  1.00  1.61           H  
ATOM   3352 2HB  ARG A 206      -4.173  35.479  56.526  1.00  1.61           H  
ATOM   3353 1HG  ARG A 206      -5.024  33.660  55.138  1.00  1.61           H  
ATOM   3354 2HG  ARG A 206      -5.971  33.042  56.519  1.00  1.61           H  
ATOM   3355 1HD  ARG A 206      -7.391  34.376  55.074  1.00  1.61           H  
ATOM   3356 2HD  ARG A 206      -7.160  35.186  56.634  1.00  1.61           H  
ATOM   3357  HE  ARG A 206      -6.004  36.936  55.590  1.00  1.61           H  
ATOM   3358 1HH1 ARG A 206      -6.589  34.290  53.290  1.00  1.61           H  
ATOM   3359 2HH1 ARG A 206      -6.142  35.248  51.896  1.00  1.61           H  
ATOM   3360 1HH2 ARG A 206      -5.436  38.133  53.767  1.00  1.61           H  
ATOM   3361 2HH2 ARG A 206      -5.487  37.424  52.166  1.00  1.61           H  
ATOM   3362  N   ALA A 207      -2.048  34.307  59.478  1.00  1.92           N  
ATOM   3363  CA  ALA A 207      -1.031  35.126  60.148  1.00  1.92           C  
ATOM   3364  C   ALA A 207       0.323  34.573  59.771  1.00  1.92           C  
ATOM   3365  O   ALA A 207       1.019  33.991  60.609  1.00  1.92           O  
ATOM   3366  CB  ALA A 207      -1.191  35.090  61.660  1.00  1.92           C  
ATOM   3367  H   ALA A 207      -2.440  33.508  59.974  1.00  1.92           H  
ATOM   3368  HA  ALA A 207      -1.110  36.156  59.792  1.00  1.92           H  
ATOM   3369 1HB  ALA A 207      -0.414  35.701  62.122  1.00  1.92           H  
ATOM   3370 2HB  ALA A 207      -2.154  35.465  61.950  1.00  1.92           H  
ATOM   3371 3HB  ALA A 207      -1.099  34.062  62.005  1.00  1.92           H  
ATOM   3372  N   VAL A 208       0.687  34.720  58.506  1.00  2.33           N  
ATOM   3373  CA  VAL A 208       1.831  33.990  57.998  1.00  2.33           C  
ATOM   3374  C   VAL A 208       3.071  34.730  57.592  1.00  2.33           C  
ATOM   3375  O   VAL A 208       4.087  34.087  57.340  1.00  2.33           O  
ATOM   3376  CB  VAL A 208       1.410  33.146  56.807  1.00  2.33           C  
ATOM   3377  CG1 VAL A 208       0.391  32.150  57.229  1.00  2.33           C  
ATOM   3378  CG2 VAL A 208       0.863  34.055  55.717  1.00  2.33           C  
ATOM   3379  H   VAL A 208       0.066  35.257  57.897  1.00  2.33           H  
ATOM   3380  HA  VAL A 208       2.110  33.307  58.777  1.00  2.33           H  
ATOM   3381  HB  VAL A 208       2.255  32.601  56.450  1.00  2.33           H  
ATOM   3382 1HG1 VAL A 208       0.098  31.533  56.376  1.00  2.33           H  
ATOM   3383 2HG1 VAL A 208       0.801  31.510  58.010  1.00  2.33           H  
ATOM   3384 3HG1 VAL A 208      -0.463  32.663  57.607  1.00  2.33           H  
ATOM   3385 1HG2 VAL A 208       0.563  33.455  54.863  1.00  2.33           H  
ATOM   3386 2HG2 VAL A 208       0.003  34.598  56.097  1.00  2.33           H  
ATOM   3387 3HG2 VAL A 208       1.634  34.763  55.409  1.00  2.33           H  
ATOM   3388  N   ASN A 209       3.060  36.047  57.581  1.00  2.83           N  
ATOM   3389  CA  ASN A 209       4.290  36.669  57.148  1.00  2.83           C  
ATOM   3390  C   ASN A 209       4.692  38.046  57.583  1.00  2.83           C  
ATOM   3391  O   ASN A 209       4.529  39.004  56.835  1.00  2.83           O  
ATOM   3392  CB  ASN A 209       4.368  36.670  55.669  1.00  2.83           C  
ATOM   3393  CG  ASN A 209       5.622  37.296  55.280  1.00  2.83           C  
ATOM   3394  OD1 ASN A 209       5.855  38.478  55.545  1.00  2.83           O  
ATOM   3395  ND2 ASN A 209       6.437  36.599  54.681  1.00  2.83           N  
ATOM   3396  H   ASN A 209       2.232  36.575  57.820  1.00  2.83           H  
ATOM   3397  HA  ASN A 209       5.102  36.020  57.475  1.00  2.83           H  
ATOM   3398 1HB  ASN A 209       4.337  35.656  55.287  1.00  2.83           H  
ATOM   3399 2HB  ASN A 209       3.531  37.219  55.242  1.00  2.83           H  
ATOM   3400 1HD2 ASN A 209       7.310  36.991  54.409  1.00  2.83           H  
ATOM   3401 2HD2 ASN A 209       6.242  35.639  54.492  1.00  2.83           H  
ATOM   3402  N   PRO A 210       5.304  38.135  58.758  1.00  3.39           N  
ATOM   3403  CA  PRO A 210       6.187  39.188  59.176  1.00  3.39           C  
ATOM   3404  C   PRO A 210       7.305  39.126  58.144  1.00  3.39           C  
ATOM   3405  O   PRO A 210       7.613  38.031  57.662  1.00  3.39           O  
ATOM   3406  CB  PRO A 210       6.610  38.740  60.573  1.00  3.39           C  
ATOM   3407  CG  PRO A 210       5.466  37.838  61.022  1.00  3.39           C  
ATOM   3408  CD  PRO A 210       4.975  37.167  59.797  1.00  3.39           C  
ATOM   3409  HA  PRO A 210       5.660  40.156  59.160  1.00  3.39           H  
ATOM   3410 1HB  PRO A 210       7.578  38.212  60.529  1.00  3.39           H  
ATOM   3411 2HB  PRO A 210       6.747  39.614  61.226  1.00  3.39           H  
ATOM   3412 1HG  PRO A 210       5.834  37.092  61.711  1.00  3.39           H  
ATOM   3413 2HG  PRO A 210       4.686  38.415  61.549  1.00  3.39           H  
ATOM   3414 1HD  PRO A 210       5.488  36.218  59.654  1.00  3.39           H  
ATOM   3415 2HD  PRO A 210       3.889  37.047  59.883  1.00  3.39           H  
ATOM   3416  N   THR A 211       7.968  40.234  57.859  1.00  3.95           N  
ATOM   3417  CA  THR A 211       8.965  40.274  56.780  1.00  3.95           C  
ATOM   3418  C   THR A 211      10.184  39.347  56.960  1.00  3.95           C  
ATOM   3419  O   THR A 211      10.954  39.115  56.024  1.00  3.95           O  
ATOM   3420  CB  THR A 211       9.413  41.724  56.566  1.00  3.95           C  
ATOM   3421  OG1 THR A 211       9.983  42.242  57.783  1.00  3.95           O  
ATOM   3422  CG2 THR A 211       8.190  42.563  56.184  1.00  3.95           C  
ATOM   3423  H   THR A 211       7.717  41.091  58.327  1.00  3.95           H  
ATOM   3424  HA  THR A 211       8.456  39.958  55.865  1.00  3.95           H  
ATOM   3425  HB  THR A 211      10.159  41.768  55.773  1.00  3.95           H  
ATOM   3426  HG1 THR A 211      10.335  43.126  57.622  1.00  3.95           H  
ATOM   3427 1HG2 THR A 211       8.482  43.600  56.032  1.00  3.95           H  
ATOM   3428 2HG2 THR A 211       7.751  42.168  55.266  1.00  3.95           H  
ATOM   3429 3HG2 THR A 211       7.462  42.501  56.982  1.00  3.95           H  
ATOM   3430  N   SER A 212      10.334  38.761  58.137  1.00  4.47           N  
ATOM   3431  CA  SER A 212      11.391  37.792  58.395  1.00  4.47           C  
ATOM   3432  C   SER A 212      11.238  36.518  57.527  1.00  4.47           C  
ATOM   3433  O   SER A 212      12.186  35.746  57.368  1.00  4.47           O  
ATOM   3434  CB  SER A 212      11.383  37.434  59.854  1.00  4.47           C  
ATOM   3435  OG  SER A 212      10.197  36.813  60.182  1.00  4.47           O  
ATOM   3436  H   SER A 212       9.683  38.993  58.869  1.00  4.47           H  
ATOM   3437  HA  SER A 212      12.348  38.255  58.154  1.00  4.47           H  
ATOM   3438 1HB  SER A 212      12.204  36.757  60.058  1.00  4.47           H  
ATOM   3439 2HB  SER A 212      11.523  38.324  60.468  1.00  4.47           H  
ATOM   3440  HG  SER A 212      10.010  36.213  59.451  1.00  4.47           H  
ATOM   3441  N   PHE A 213      10.042  36.315  56.958  1.00  4.86           N  
ATOM   3442  CA  PHE A 213       9.725  35.175  56.097  1.00  4.86           C  
ATOM   3443  C   PHE A 213       9.401  35.671  54.682  1.00  4.86           C  
ATOM   3444  O   PHE A 213       8.432  35.212  54.075  1.00  4.86           O  
ATOM   3445  CB  PHE A 213       8.470  34.462  56.604  1.00  4.86           C  
ATOM   3446  CG  PHE A 213       8.528  34.001  57.995  1.00  4.86           C  
ATOM   3447  CD1 PHE A 213       7.985  34.818  58.957  1.00  4.86           C  
ATOM   3448  CD2 PHE A 213       9.073  32.783  58.373  1.00  4.86           C  
ATOM   3449  CE1 PHE A 213       7.984  34.463  60.263  1.00  4.86           C  
ATOM   3450  CE2 PHE A 213       9.069  32.416  59.705  1.00  4.86           C  
ATOM   3451  CZ  PHE A 213       8.521  33.275  60.643  1.00  4.86           C  
ATOM   3452  H   PHE A 213       9.300  36.997  57.137  1.00  4.86           H  
ATOM   3453  HA  PHE A 213      10.575  34.494  56.059  1.00  4.86           H  
ATOM   3454 1HB  PHE A 213       7.630  35.137  56.535  1.00  4.86           H  
ATOM   3455 2HB  PHE A 213       8.254  33.606  55.969  1.00  4.86           H  
ATOM   3456  HD1 PHE A 213       7.556  35.773  58.649  1.00  4.86           H  
ATOM   3457  HD2 PHE A 213       9.502  32.120  57.618  1.00  4.86           H  
ATOM   3458  HE1 PHE A 213       7.552  35.134  61.000  1.00  4.86           H  
ATOM   3459  HE2 PHE A 213       9.502  31.457  60.017  1.00  4.86           H  
ATOM   3460  HZ  PHE A 213       8.517  33.012  61.675  1.00  4.86           H  
ATOM   3461  N   SER A 214      10.179  36.611  54.147  1.00  5.08           N  
ATOM   3462  CA  SER A 214       9.835  37.254  52.866  1.00  5.08           C  
ATOM   3463  C   SER A 214       9.843  36.398  51.604  1.00  5.08           C  
ATOM   3464  O   SER A 214      10.710  36.557  50.748  1.00  5.08           O  
ATOM   3465  CB  SER A 214      10.749  38.444  52.586  1.00  5.08           C  
ATOM   3466  OG  SER A 214      10.525  39.511  53.465  1.00  5.08           O  
ATOM   3467  H   SER A 214      10.987  36.937  54.669  1.00  5.08           H  
ATOM   3468  HA  SER A 214       8.824  37.645  52.973  1.00  5.08           H  
ATOM   3469 1HB  SER A 214      11.787  38.127  52.665  1.00  5.08           H  
ATOM   3470 2HB  SER A 214      10.590  38.780  51.563  1.00  5.08           H  
ATOM   3471  HG  SER A 214      10.789  39.218  54.352  1.00  5.08           H  
ATOM   3472  N   PHE A 215       8.837  35.539  51.476  1.00  5.08           N  
ATOM   3473  CA  PHE A 215       8.659  34.719  50.285  1.00  5.08           C  
ATOM   3474  C   PHE A 215       7.614  35.449  49.345  1.00  5.08           C  
ATOM   3475  O   PHE A 215       8.058  36.028  48.359  1.00  5.08           O  
ATOM   3476  CB  PHE A 215       8.319  33.283  50.725  1.00  5.08           C  
ATOM   3477  CG  PHE A 215       9.447  32.613  51.441  1.00  5.08           C  
ATOM   3478  CD1 PHE A 215       9.376  32.475  52.823  1.00  5.08           C  
ATOM   3479  CD2 PHE A 215      10.564  32.140  50.785  1.00  5.08           C  
ATOM   3480  CE1 PHE A 215      10.389  31.884  53.536  1.00  5.08           C  
ATOM   3481  CE2 PHE A 215      11.589  31.539  51.498  1.00  5.08           C  
ATOM   3482  CZ  PHE A 215      11.500  31.413  52.875  1.00  5.08           C  
ATOM   3483  H   PHE A 215       8.217  35.451  52.269  1.00  5.08           H  
ATOM   3484  HA  PHE A 215       9.608  34.671  49.747  1.00  5.08           H  
ATOM   3485 1HB  PHE A 215       7.537  33.294  51.440  1.00  5.08           H  
ATOM   3486 2HB  PHE A 215       8.014  32.677  49.875  1.00  5.08           H  
ATOM   3487  HD1 PHE A 215       8.503  32.848  53.341  1.00  5.08           H  
ATOM   3488  HD2 PHE A 215      10.636  32.245  49.700  1.00  5.08           H  
ATOM   3489  HE1 PHE A 215      10.313  31.789  54.622  1.00  5.08           H  
ATOM   3490  HE2 PHE A 215      12.470  31.167  50.975  1.00  5.08           H  
ATOM   3491  HZ  PHE A 215      12.309  30.939  53.436  1.00  5.08           H  
ATOM   3492  N   PHE A 216       6.284  35.600  49.663  1.00  4.83           N  
ATOM   3493  CA  PHE A 216       5.426  34.807  50.552  1.00  4.83           C  
ATOM   3494  C   PHE A 216       3.979  34.712  49.991  1.00  4.83           C  
ATOM   3495  O   PHE A 216       3.499  33.588  49.848  1.00  4.83           O  
ATOM   3496  CB  PHE A 216       5.443  35.177  52.035  1.00  4.83           C  
ATOM   3497  CG  PHE A 216       4.788  34.093  52.840  1.00  4.83           C  
ATOM   3498  CD1 PHE A 216       3.491  33.695  52.611  1.00  4.83           C  
ATOM   3499  CD2 PHE A 216       5.523  33.419  53.811  1.00  4.83           C  
ATOM   3500  CE1 PHE A 216       2.949  32.647  53.331  1.00  4.83           C  
ATOM   3501  CE2 PHE A 216       4.986  32.391  54.526  1.00  4.83           C  
ATOM   3502  CZ  PHE A 216       3.699  31.995  54.283  1.00  4.83           C  
ATOM   3503  H   PHE A 216       5.794  36.276  49.103  1.00  4.83           H  
ATOM   3504  HA  PHE A 216       5.746  33.781  50.518  1.00  4.83           H  
ATOM   3505 1HB  PHE A 216       6.429  35.279  52.379  1.00  4.83           H  
ATOM   3506 2HB  PHE A 216       4.942  36.071  52.238  1.00  4.83           H  
ATOM   3507  HD1 PHE A 216       2.902  34.206  51.852  1.00  4.83           H  
ATOM   3508  HD2 PHE A 216       6.546  33.714  54.000  1.00  4.83           H  
ATOM   3509  HE1 PHE A 216       1.924  32.332  53.140  1.00  4.83           H  
ATOM   3510  HE2 PHE A 216       5.582  31.885  55.284  1.00  4.83           H  
ATOM   3511  HZ  PHE A 216       3.262  31.163  54.844  1.00  4.83           H  
ATOM   3512  N   HIS A 217       3.252  35.822  49.615  1.00  4.37           N  
ATOM   3513  CA  HIS A 217       3.527  37.289  49.642  1.00  4.37           C  
ATOM   3514  C   HIS A 217       3.567  37.869  51.067  1.00  4.37           C  
ATOM   3515  O   HIS A 217       2.725  37.493  51.883  1.00  4.37           O  
ATOM   3516  CB  HIS A 217       2.398  38.020  48.889  1.00  4.37           C  
ATOM   3517  CG  HIS A 217       2.672  39.466  48.495  1.00  4.37           C  
ATOM   3518  ND1 HIS A 217       2.735  40.520  49.406  1.00  4.37           N  
ATOM   3519  CD2 HIS A 217       2.882  40.014  47.276  1.00  4.37           C  
ATOM   3520  CE1 HIS A 217       2.985  41.638  48.754  1.00  4.37           C  
ATOM   3521  NE2 HIS A 217       3.075  41.362  47.461  1.00  4.37           N  
ATOM   3522  H   HIS A 217       2.336  35.594  49.252  1.00  4.37           H  
ATOM   3523  HA  HIS A 217       4.452  37.481  49.122  1.00  4.37           H  
ATOM   3524 1HB  HIS A 217       2.161  37.469  47.980  1.00  4.37           H  
ATOM   3525 2HB  HIS A 217       1.499  38.010  49.510  1.00  4.37           H  
ATOM   3526  HD1 HIS A 217       2.670  40.508  50.427  1.00  4.37           H  
ATOM   3527  HD2 HIS A 217       2.917  39.591  46.274  1.00  4.37           H  
ATOM   3528  HE1 HIS A 217       3.075  42.575  49.296  1.00  4.37           H  
ATOM   3529  N   PRO A 218       4.542  38.737  51.414  1.00  3.80           N  
ATOM   3530  CA  PRO A 218       4.698  39.359  52.720  1.00  3.80           C  
ATOM   3531  C   PRO A 218       3.799  40.517  53.124  1.00  3.80           C  
ATOM   3532  O   PRO A 218       3.177  41.177  52.284  1.00  3.80           O  
ATOM   3533  CB  PRO A 218       6.148  39.851  52.665  1.00  3.80           C  
ATOM   3534  CG  PRO A 218       6.408  40.141  51.214  1.00  3.80           C  
ATOM   3535  CD  PRO A 218       5.653  39.071  50.468  1.00  3.80           C  
ATOM   3536  HA  PRO A 218       4.552  38.576  53.432  1.00  3.80           H  
ATOM   3537 1HB  PRO A 218       6.262  40.735  53.314  1.00  3.80           H  
ATOM   3538 2HB  PRO A 218       6.819  39.084  53.072  1.00  3.80           H  
ATOM   3539 1HG  PRO A 218       6.061  41.158  50.964  1.00  3.80           H  
ATOM   3540 2HG  PRO A 218       7.491  40.116  51.017  1.00  3.80           H  
ATOM   3541 1HD  PRO A 218       5.301  39.490  49.520  1.00  3.80           H  
ATOM   3542 2HD  PRO A 218       6.316  38.215  50.332  1.00  3.80           H  
ATOM   3543  N   THR A 219       3.801  40.775  54.446  1.00  3.23           N  
ATOM   3544  CA  THR A 219       3.217  41.962  55.079  1.00  3.23           C  
ATOM   3545  C   THR A 219       4.090  42.422  56.249  1.00  3.23           C  
ATOM   3546  O   THR A 219       4.768  41.622  56.871  1.00  3.23           O  
ATOM   3547  CB  THR A 219       1.809  41.678  55.657  1.00  3.23           C  
ATOM   3548  OG1 THR A 219       1.271  42.886  56.257  1.00  3.23           O  
ATOM   3549  CG2 THR A 219       1.876  40.587  56.712  1.00  3.23           C  
ATOM   3550  H   THR A 219       4.263  40.110  55.080  1.00  3.23           H  
ATOM   3551  HA  THR A 219       3.157  42.746  54.330  1.00  3.23           H  
ATOM   3552  HB  THR A 219       1.146  41.355  54.856  1.00  3.23           H  
ATOM   3553  HG1 THR A 219       1.806  43.118  57.080  1.00  3.23           H  
ATOM   3554 1HG2 THR A 219       0.889  40.403  57.101  1.00  3.23           H  
ATOM   3555 2HG2 THR A 219       2.258  39.676  56.257  1.00  3.23           H  
ATOM   3556 3HG2 THR A 219       2.534  40.900  57.524  1.00  3.23           H  
ATOM   3557  N   PRO A 220       4.155  43.702  56.575  1.00  2.77           N  
ATOM   3558  CA  PRO A 220       4.766  44.122  57.799  1.00  2.77           C  
ATOM   3559  C   PRO A 220       3.814  43.716  58.913  1.00  2.77           C  
ATOM   3560  O   PRO A 220       2.619  43.522  58.634  1.00  2.77           O  
ATOM   3561  CB  PRO A 220       4.893  45.636  57.613  1.00  2.77           C  
ATOM   3562  CG  PRO A 220       3.783  45.991  56.630  1.00  2.77           C  
ATOM   3563  CD  PRO A 220       3.696  44.786  55.690  1.00  2.77           C  
ATOM   3564  HA  PRO A 220       5.740  43.637  57.883  1.00  2.77           H  
ATOM   3565 1HB  PRO A 220       4.765  46.139  58.591  1.00  2.77           H  
ATOM   3566 2HB  PRO A 220       5.897  45.891  57.249  1.00  2.77           H  
ATOM   3567 1HG  PRO A 220       2.842  46.169  57.176  1.00  2.77           H  
ATOM   3568 2HG  PRO A 220       4.025  46.925  56.102  1.00  2.77           H  
ATOM   3569 1HD  PRO A 220       2.660  44.663  55.368  1.00  2.77           H  
ATOM   3570 2HD  PRO A 220       4.386  44.903  54.838  1.00  2.77           H  
ATOM   3571  N   PRO A 221       4.311  43.516  60.144  1.00  2.46           N  
ATOM   3572  CA  PRO A 221       3.544  43.366  61.362  1.00  2.46           C  
ATOM   3573  C   PRO A 221       3.004  44.741  61.669  1.00  2.46           C  
ATOM   3574  O   PRO A 221       3.612  45.731  61.250  1.00  2.46           O  
ATOM   3575  CB  PRO A 221       4.573  42.861  62.368  1.00  2.46           C  
ATOM   3576  CG  PRO A 221       5.892  43.427  61.865  1.00  2.46           C  
ATOM   3577  CD  PRO A 221       5.770  43.426  60.342  1.00  2.46           C  
ATOM   3578  HA  PRO A 221       2.731  42.645  61.215  1.00  2.46           H  
ATOM   3579 1HB  PRO A 221       4.293  43.200  63.378  1.00  2.46           H  
ATOM   3580 2HB  PRO A 221       4.553  41.759  62.399  1.00  2.46           H  
ATOM   3581 1HG  PRO A 221       6.045  44.436  62.274  1.00  2.46           H  
ATOM   3582 2HG  PRO A 221       6.726  42.808  62.229  1.00  2.46           H  
ATOM   3583 1HD  PRO A 221       6.284  44.313  59.947  1.00  2.46           H  
ATOM   3584 2HD  PRO A 221       6.158  42.487  59.918  1.00  2.46           H  
ATOM   3585  N   ILE A 222       1.898  44.833  62.385  1.00  2.30           N  
ATOM   3586  CA  ILE A 222       1.349  46.137  62.697  1.00  2.30           C  
ATOM   3587  C   ILE A 222       1.220  46.445  64.174  1.00  2.30           C  
ATOM   3588  O   ILE A 222       0.662  45.674  64.949  1.00  2.30           O  
ATOM   3589  CB  ILE A 222      -0.016  46.298  62.019  1.00  2.30           C  
ATOM   3590  CG1 ILE A 222       0.144  46.204  60.501  1.00  2.30           C  
ATOM   3591  CG2 ILE A 222      -0.671  47.602  62.439  1.00  2.30           C  
ATOM   3592  CD1 ILE A 222      -1.155  46.120  59.790  1.00  2.30           C  
ATOM   3593  H   ILE A 222       1.406  44.003  62.715  1.00  2.30           H  
ATOM   3594  HA  ILE A 222       2.011  46.892  62.275  1.00  2.30           H  
ATOM   3595  HB  ILE A 222      -0.653  45.469  62.309  1.00  2.30           H  
ATOM   3596 1HG1 ILE A 222       0.690  47.077  60.145  1.00  2.30           H  
ATOM   3597 2HG1 ILE A 222       0.711  45.311  60.243  1.00  2.30           H  
ATOM   3598 1HG2 ILE A 222      -1.640  47.696  61.963  1.00  2.30           H  
ATOM   3599 2HG2 ILE A 222      -0.803  47.613  63.518  1.00  2.30           H  
ATOM   3600 3HG2 ILE A 222      -0.042  48.441  62.144  1.00  2.30           H  
ATOM   3601 1HD1 ILE A 222      -0.972  46.051  58.717  1.00  2.30           H  
ATOM   3602 2HD1 ILE A 222      -1.689  45.232  60.130  1.00  2.30           H  
ATOM   3603 3HD1 ILE A 222      -1.746  47.009  60.005  1.00  2.30           H  
ATOM   3604  N   TYR A 223       1.743  47.597  64.555  1.00  2.27           N  
ATOM   3605  CA  TYR A 223       1.645  48.077  65.919  1.00  2.27           C  
ATOM   3606  C   TYR A 223       0.795  49.332  65.889  1.00  2.27           C  
ATOM   3607  O   TYR A 223       1.079  50.281  65.154  1.00  2.27           O  
ATOM   3608  CB  TYR A 223       3.034  48.277  66.492  1.00  2.27           C  
ATOM   3609  CG  TYR A 223       3.740  46.963  66.589  1.00  2.27           C  
ATOM   3610  CD1 TYR A 223       4.340  46.414  65.467  1.00  2.27           C  
ATOM   3611  CD2 TYR A 223       3.778  46.295  67.785  1.00  2.27           C  
ATOM   3612  CE1 TYR A 223       4.948  45.204  65.558  1.00  2.27           C  
ATOM   3613  CE2 TYR A 223       4.394  45.085  67.867  1.00  2.27           C  
ATOM   3614  CZ  TYR A 223       4.971  44.544  66.764  1.00  2.27           C  
ATOM   3615  OH  TYR A 223       5.585  43.353  66.854  1.00  2.27           O  
ATOM   3616  H   TYR A 223       2.206  48.172  63.866  1.00  2.27           H  
ATOM   3617  HA  TYR A 223       1.124  47.338  66.530  1.00  2.27           H  
ATOM   3618 1HB  TYR A 223       3.619  48.955  65.869  1.00  2.27           H  
ATOM   3619 2HB  TYR A 223       2.962  48.704  67.487  1.00  2.27           H  
ATOM   3620  HD1 TYR A 223       4.317  46.941  64.512  1.00  2.27           H  
ATOM   3621  HD2 TYR A 223       3.318  46.731  68.657  1.00  2.27           H  
ATOM   3622  HE1 TYR A 223       5.417  44.766  64.683  1.00  2.27           H  
ATOM   3623  HE2 TYR A 223       4.421  44.553  68.805  1.00  2.27           H  
ATOM   3624  HH  TYR A 223       5.847  43.193  67.779  1.00  2.27           H  
ATOM   3625  N   THR A 224      -0.308  49.274  66.607  1.00  2.31           N  
ATOM   3626  CA  THR A 224      -1.307  50.320  66.619  1.00  2.31           C  
ATOM   3627  C   THR A 224      -1.787  50.680  68.009  1.00  2.31           C  
ATOM   3628  O   THR A 224      -2.107  49.797  68.806  1.00  2.31           O  
ATOM   3629  CB  THR A 224      -2.500  49.867  65.777  1.00  2.31           C  
ATOM   3630  OG1 THR A 224      -2.080  49.654  64.427  1.00  2.31           O  
ATOM   3631  CG2 THR A 224      -3.598  50.842  65.813  1.00  2.31           C  
ATOM   3632  H   THR A 224      -0.456  48.470  67.197  1.00  2.31           H  
ATOM   3633  HA  THR A 224      -0.874  51.215  66.171  1.00  2.31           H  
ATOM   3634  HB  THR A 224      -2.859  48.927  66.175  1.00  2.31           H  
ATOM   3635  HG1 THR A 224      -1.597  50.433  64.114  1.00  2.31           H  
ATOM   3636 1HG2 THR A 224      -4.394  50.425  65.228  1.00  2.31           H  
ATOM   3637 2HG2 THR A 224      -3.938  50.995  66.832  1.00  2.31           H  
ATOM   3638 3HG2 THR A 224      -3.276  51.792  65.397  1.00  2.31           H  
ATOM   3639  N   LYS A 225      -1.860  51.970  68.293  1.00  2.39           N  
ATOM   3640  CA  LYS A 225      -2.398  52.408  69.564  1.00  2.39           C  
ATOM   3641  C   LYS A 225      -3.808  52.951  69.386  1.00  2.39           C  
ATOM   3642  O   LYS A 225      -4.714  52.607  70.139  1.00  2.39           O  
ATOM   3643  CB  LYS A 225      -1.487  53.440  70.199  1.00  2.39           C  
ATOM   3644  CG  LYS A 225      -1.931  53.950  71.541  1.00  2.39           C  
ATOM   3645  CD  LYS A 225      -0.865  54.831  72.076  1.00  2.39           C  
ATOM   3646  CE  LYS A 225      -1.224  55.503  73.383  1.00  2.39           C  
ATOM   3647  NZ  LYS A 225      -1.406  54.516  74.461  1.00  2.39           N  
ATOM   3648  H   LYS A 225      -1.561  52.653  67.607  1.00  2.39           H  
ATOM   3649  HA  LYS A 225      -2.456  51.550  70.229  1.00  2.39           H  
ATOM   3650 1HB  LYS A 225      -0.488  53.020  70.328  1.00  2.39           H  
ATOM   3651 2HB  LYS A 225      -1.403  54.294  69.547  1.00  2.39           H  
ATOM   3652 1HG  LYS A 225      -2.854  54.513  71.438  1.00  2.39           H  
ATOM   3653 2HG  LYS A 225      -2.091  53.110  72.220  1.00  2.39           H  
ATOM   3654 1HD  LYS A 225      -0.003  54.198  72.249  1.00  2.39           H  
ATOM   3655 2HD  LYS A 225      -0.603  55.579  71.330  1.00  2.39           H  
ATOM   3656 1HE  LYS A 225      -0.411  56.172  73.657  1.00  2.39           H  
ATOM   3657 2HE  LYS A 225      -2.137  56.087  73.272  1.00  2.39           H  
ATOM   3658 1HZ  LYS A 225      -1.610  54.962  75.342  1.00  2.39           H  
ATOM   3659 2HZ  LYS A 225      -2.153  53.885  74.252  1.00  2.39           H  
ATOM   3660 3HZ  LYS A 225      -0.549  53.955  74.569  1.00  2.39           H  
ATOM   3661  N   ASN A 226      -4.011  53.773  68.360  1.00  2.43           N  
ATOM   3662  CA  ASN A 226      -5.316  54.355  68.145  1.00  2.43           C  
ATOM   3663  C   ASN A 226      -6.358  53.257  68.099  1.00  2.43           C  
ATOM   3664  O   ASN A 226      -6.408  52.450  67.154  1.00  2.43           O  
ATOM   3665  CB  ASN A 226      -5.387  55.119  66.841  1.00  2.43           C  
ATOM   3666  CG  ASN A 226      -6.609  56.034  66.776  1.00  2.43           C  
ATOM   3667  OD1 ASN A 226      -7.659  55.806  67.391  1.00  2.43           O  
ATOM   3668  ND2 ASN A 226      -6.495  57.072  66.028  1.00  2.43           N  
ATOM   3669  H   ASN A 226      -3.240  54.068  67.778  1.00  2.43           H  
ATOM   3670  HA  ASN A 226      -5.549  55.025  68.975  1.00  2.43           H  
ATOM   3671 1HB  ASN A 226      -4.487  55.672  66.662  1.00  2.43           H  
ATOM   3672 2HB  ASN A 226      -5.466  54.400  66.025  1.00  2.43           H  
ATOM   3673 1HD2 ASN A 226      -7.265  57.707  65.958  1.00  2.43           H  
ATOM   3674 2HD2 ASN A 226      -5.642  57.246  65.529  1.00  2.43           H  
ATOM   3675  N   LYS A 227      -7.257  53.304  69.069  1.00  2.43           N  
ATOM   3676  CA  LYS A 227      -8.334  52.356  69.166  1.00  2.43           C  
ATOM   3677  C   LYS A 227      -9.193  52.383  67.913  1.00  2.43           C  
ATOM   3678  O   LYS A 227      -9.767  51.368  67.551  1.00  2.43           O  
ATOM   3679  CB  LYS A 227      -9.146  52.642  70.427  1.00  2.43           C  
ATOM   3680  CG  LYS A 227      -9.826  53.997  70.444  1.00  2.43           C  
ATOM   3681  CD  LYS A 227     -10.536  54.257  71.770  1.00  2.43           C  
ATOM   3682  CE  LYS A 227     -11.106  55.674  71.813  1.00  2.43           C  
ATOM   3683  NZ  LYS A 227     -10.015  56.704  71.905  1.00  2.43           N  
ATOM   3684  H   LYS A 227      -7.148  53.998  69.796  1.00  2.43           H  
ATOM   3685  HA  LYS A 227      -7.906  51.363  69.264  1.00  2.43           H  
ATOM   3686 1HB  LYS A 227      -9.919  51.895  70.519  1.00  2.43           H  
ATOM   3687 2HB  LYS A 227      -8.510  52.562  71.310  1.00  2.43           H  
ATOM   3688 1HG  LYS A 227      -9.082  54.777  70.262  1.00  2.43           H  
ATOM   3689 2HG  LYS A 227     -10.569  54.034  69.651  1.00  2.43           H  
ATOM   3690 1HD  LYS A 227     -11.345  53.536  71.910  1.00  2.43           H  
ATOM   3691 2HD  LYS A 227      -9.828  54.148  72.595  1.00  2.43           H  
ATOM   3692 1HE  LYS A 227     -11.686  55.856  70.909  1.00  2.43           H  
ATOM   3693 2HE  LYS A 227     -11.759  55.775  72.673  1.00  2.43           H  
ATOM   3694 1HZ  LYS A 227     -10.408  57.628  71.933  1.00  2.43           H  
ATOM   3695 2HZ  LYS A 227      -9.460  56.558  72.750  1.00  2.43           H  
ATOM   3696 3HZ  LYS A 227      -9.396  56.634  71.102  1.00  2.43           H  
ATOM   3697  N   SER A 228      -9.229  53.515  67.200  1.00  2.39           N  
ATOM   3698  CA  SER A 228     -10.031  53.627  65.985  1.00  2.39           C  
ATOM   3699  C   SER A 228      -9.591  52.600  64.958  1.00  2.39           C  
ATOM   3700  O   SER A 228     -10.429  52.002  64.293  1.00  2.39           O  
ATOM   3701  CB  SER A 228      -9.919  55.011  65.371  1.00  2.39           C  
ATOM   3702  OG  SER A 228     -10.699  55.117  64.205  1.00  2.39           O  
ATOM   3703  H   SER A 228      -8.687  54.314  67.511  1.00  2.39           H  
ATOM   3704  HA  SER A 228     -11.074  53.436  66.239  1.00  2.39           H  
ATOM   3705 1HB  SER A 228     -10.235  55.761  66.093  1.00  2.39           H  
ATOM   3706 2HB  SER A 228      -8.879  55.208  65.118  1.00  2.39           H  
ATOM   3707  HG  SER A 228     -11.569  54.768  64.438  1.00  2.39           H  
ATOM   3708  N   THR A 229      -8.279  52.430  64.787  1.00  2.33           N  
ATOM   3709  CA  THR A 229      -7.757  51.482  63.816  1.00  2.33           C  
ATOM   3710  C   THR A 229      -7.953  50.059  64.304  1.00  2.33           C  
ATOM   3711  O   THR A 229      -8.351  49.178  63.535  1.00  2.33           O  
ATOM   3712  CB  THR A 229      -6.295  51.752  63.473  1.00  2.33           C  
ATOM   3713  OG1 THR A 229      -6.162  53.034  62.845  1.00  2.33           O  
ATOM   3714  CG2 THR A 229      -5.743  50.655  62.579  1.00  2.33           C  
ATOM   3715  H   THR A 229      -7.630  52.902  65.412  1.00  2.33           H  
ATOM   3716  HA  THR A 229      -8.325  51.595  62.893  1.00  2.33           H  
ATOM   3717  HB  THR A 229      -5.761  51.802  64.388  1.00  2.33           H  
ATOM   3718  HG1 THR A 229      -5.237  53.304  62.870  1.00  2.33           H  
ATOM   3719 1HG2 THR A 229      -4.693  50.853  62.366  1.00  2.33           H  
ATOM   3720 2HG2 THR A 229      -5.834  49.692  63.094  1.00  2.33           H  
ATOM   3721 3HG2 THR A 229      -6.305  50.623  61.649  1.00  2.33           H  
ATOM   3722  N   LEU A 230      -7.692  49.828  65.592  1.00  2.29           N  
ATOM   3723  CA  LEU A 230      -7.842  48.479  66.129  1.00  2.29           C  
ATOM   3724  C   LEU A 230      -9.296  48.027  65.955  1.00  2.29           C  
ATOM   3725  O   LEU A 230      -9.569  46.885  65.586  1.00  2.29           O  
ATOM   3726  CB  LEU A 230      -7.422  48.466  67.597  1.00  2.29           C  
ATOM   3727  CG  LEU A 230      -5.902  48.656  67.863  1.00  2.29           C  
ATOM   3728  CD1 LEU A 230      -5.619  48.872  69.352  1.00  2.29           C  
ATOM   3729  CD2 LEU A 230      -5.165  47.415  67.371  1.00  2.29           C  
ATOM   3730  H   LEU A 230      -7.374  50.602  66.189  1.00  2.29           H  
ATOM   3731  HA  LEU A 230      -7.196  47.806  65.564  1.00  2.29           H  
ATOM   3732 1HB  LEU A 230      -7.940  49.278  68.088  1.00  2.29           H  
ATOM   3733 2HB  LEU A 230      -7.737  47.524  68.040  1.00  2.29           H  
ATOM   3734  HG  LEU A 230      -5.563  49.527  67.335  1.00  2.29           H  
ATOM   3735 1HD1 LEU A 230      -4.546  49.011  69.500  1.00  2.29           H  
ATOM   3736 2HD1 LEU A 230      -6.140  49.761  69.701  1.00  2.29           H  
ATOM   3737 3HD1 LEU A 230      -5.949  48.009  69.920  1.00  2.29           H  
ATOM   3738 1HD2 LEU A 230      -4.095  47.530  67.540  1.00  2.29           H  
ATOM   3739 2HD2 LEU A 230      -5.522  46.538  67.908  1.00  2.29           H  
ATOM   3740 3HD2 LEU A 230      -5.351  47.291  66.311  1.00  2.29           H  
ATOM   3741  N   ILE A 231     -10.221  48.966  66.161  1.00  2.29           N  
ATOM   3742  CA  ILE A 231     -11.638  48.744  65.952  1.00  2.29           C  
ATOM   3743  C   ILE A 231     -12.034  48.714  64.489  1.00  2.29           C  
ATOM   3744  O   ILE A 231     -12.863  47.898  64.113  1.00  2.29           O  
ATOM   3745  CB  ILE A 231     -12.514  49.794  66.611  1.00  2.29           C  
ATOM   3746  CG1 ILE A 231     -12.389  49.760  68.093  1.00  2.29           C  
ATOM   3747  CG2 ILE A 231     -13.902  49.516  66.190  1.00  2.29           C  
ATOM   3748  CD1 ILE A 231     -12.819  48.481  68.644  1.00  2.29           C  
ATOM   3749  H   ILE A 231      -9.932  49.878  66.497  1.00  2.29           H  
ATOM   3750  HA  ILE A 231     -11.891  47.781  66.386  1.00  2.29           H  
ATOM   3751  HB  ILE A 231     -12.212  50.787  66.274  1.00  2.29           H  
ATOM   3752 1HG1 ILE A 231     -11.367  49.892  68.370  1.00  2.29           H  
ATOM   3753 2HG1 ILE A 231     -12.974  50.563  68.527  1.00  2.29           H  
ATOM   3754 1HG2 ILE A 231     -14.564  50.254  66.600  1.00  2.29           H  
ATOM   3755 2HG2 ILE A 231     -13.936  49.561  65.112  1.00  2.29           H  
ATOM   3756 3HG2 ILE A 231     -14.208  48.524  66.524  1.00  2.29           H  
ATOM   3757 1HD1 ILE A 231     -12.705  48.492  69.712  1.00  2.29           H  
ATOM   3758 2HD1 ILE A 231     -13.871  48.317  68.392  1.00  2.29           H  
ATOM   3759 3HD1 ILE A 231     -12.215  47.687  68.224  1.00  2.29           H  
ATOM   3760  N   ARG A 232     -11.483  49.584  63.646  1.00  2.34           N  
ATOM   3761  CA  ARG A 232     -11.859  49.582  62.237  1.00  2.34           C  
ATOM   3762  C   ARG A 232     -11.627  48.195  61.644  1.00  2.34           C  
ATOM   3763  O   ARG A 232     -12.447  47.681  60.881  1.00  2.34           O  
ATOM   3764  CB  ARG A 232     -11.128  50.643  61.436  1.00  2.34           C  
ATOM   3765  CG  ARG A 232     -11.636  50.742  60.021  1.00  2.34           C  
ATOM   3766  CD  ARG A 232     -11.110  51.898  59.282  1.00  2.34           C  
ATOM   3767  NE  ARG A 232      -9.703  51.804  59.048  1.00  2.34           N  
ATOM   3768  CZ  ARG A 232      -9.165  51.051  58.080  1.00  2.34           C  
ATOM   3769  NH1 ARG A 232      -9.950  50.313  57.311  1.00  2.34           N  
ATOM   3770  NH2 ARG A 232      -7.853  51.046  57.902  1.00  2.34           N  
ATOM   3771  H   ARG A 232     -10.817  50.274  63.972  1.00  2.34           H  
ATOM   3772  HA  ARG A 232     -12.914  49.815  62.167  1.00  2.34           H  
ATOM   3773 1HB  ARG A 232     -11.246  51.616  61.906  1.00  2.34           H  
ATOM   3774 2HB  ARG A 232     -10.062  50.412  61.405  1.00  2.34           H  
ATOM   3775 1HG  ARG A 232     -11.322  49.844  59.488  1.00  2.34           H  
ATOM   3776 2HG  ARG A 232     -12.725  50.793  60.021  1.00  2.34           H  
ATOM   3777 1HD  ARG A 232     -11.613  51.959  58.316  1.00  2.34           H  
ATOM   3778 2HD  ARG A 232     -11.302  52.806  59.849  1.00  2.34           H  
ATOM   3779  HE  ARG A 232      -9.084  52.352  59.632  1.00  2.34           H  
ATOM   3780 1HH1 ARG A 232     -10.985  50.274  57.464  1.00  2.34           H  
ATOM   3781 2HH1 ARG A 232      -9.558  49.728  56.591  1.00  2.34           H  
ATOM   3782 1HH2 ARG A 232      -7.258  51.608  58.496  1.00  2.34           H  
ATOM   3783 2HH2 ARG A 232      -7.451  50.475  57.175  1.00  2.34           H  
ATOM   3784  N   SER A 233     -10.573  47.514  62.091  1.00  2.44           N  
ATOM   3785  CA  SER A 233     -10.289  46.168  61.604  1.00  2.44           C  
ATOM   3786  C   SER A 233     -11.456  45.178  61.837  1.00  2.44           C  
ATOM   3787  O   SER A 233     -11.495  44.126  61.197  1.00  2.44           O  
ATOM   3788  CB  SER A 233      -8.992  45.677  62.186  1.00  2.44           C  
ATOM   3789  OG  SER A 233      -7.915  46.415  61.640  1.00  2.44           O  
ATOM   3790  H   SER A 233      -9.915  47.971  62.730  1.00  2.44           H  
ATOM   3791  HA  SER A 233     -10.140  46.240  60.525  1.00  2.44           H  
ATOM   3792 1HB  SER A 233      -9.021  45.818  63.264  1.00  2.44           H  
ATOM   3793 2HB  SER A 233      -8.860  44.615  61.994  1.00  2.44           H  
ATOM   3794  HG  SER A 233      -7.152  46.298  62.236  1.00  2.44           H  
ATOM   3795  N   ILE A 234     -12.396  45.505  62.741  1.00  2.57           N  
ATOM   3796  CA  ILE A 234     -13.586  44.686  62.937  1.00  2.57           C  
ATOM   3797  C   ILE A 234     -14.802  45.478  62.384  1.00  2.57           C  
ATOM   3798  O   ILE A 234     -15.694  44.908  61.774  1.00  2.57           O  
ATOM   3799  CB  ILE A 234     -13.815  44.226  64.417  1.00  2.57           C  
ATOM   3800  CG1 ILE A 234     -14.834  43.084  64.398  1.00  2.57           C  
ATOM   3801  CG2 ILE A 234     -14.275  45.342  65.383  1.00  2.57           C  
ATOM   3802  CD1 ILE A 234     -15.027  42.373  65.690  1.00  2.57           C  
ATOM   3803  H   ILE A 234     -12.312  46.371  63.261  1.00  2.57           H  
ATOM   3804  HA  ILE A 234     -13.489  43.777  62.343  1.00  2.57           H  
ATOM   3805  HB  ILE A 234     -12.885  43.811  64.783  1.00  2.57           H  
ATOM   3806 1HG1 ILE A 234     -15.773  43.477  64.073  1.00  2.57           H  
ATOM   3807 2HG1 ILE A 234     -14.491  42.349  63.670  1.00  2.57           H  
ATOM   3808 1HG2 ILE A 234     -14.401  44.923  66.380  1.00  2.57           H  
ATOM   3809 2HG2 ILE A 234     -13.534  46.106  65.425  1.00  2.57           H  
ATOM   3810 3HG2 ILE A 234     -15.224  45.768  65.054  1.00  2.57           H  
ATOM   3811 1HD1 ILE A 234     -15.755  41.571  65.559  1.00  2.57           H  
ATOM   3812 2HD1 ILE A 234     -14.092  41.963  65.993  1.00  2.57           H  
ATOM   3813 3HD1 ILE A 234     -15.383  43.073  66.440  1.00  2.57           H  
ATOM   3814  N   ASN A 235     -14.835  46.808  62.518  1.00  2.74           N  
ATOM   3815  CA  ASN A 235     -15.988  47.559  61.993  1.00  2.74           C  
ATOM   3816  C   ASN A 235     -16.100  47.535  60.462  1.00  2.74           C  
ATOM   3817  O   ASN A 235     -17.198  47.672  59.925  1.00  2.74           O  
ATOM   3818  CB  ASN A 235     -16.062  48.986  62.476  1.00  2.74           C  
ATOM   3819  CG  ASN A 235     -16.513  49.124  63.902  1.00  2.74           C  
ATOM   3820  OD1 ASN A 235     -16.995  48.171  64.531  1.00  2.74           O  
ATOM   3821  ND2 ASN A 235     -16.405  50.336  64.401  1.00  2.74           N  
ATOM   3822  H   ASN A 235     -14.087  47.285  62.998  1.00  2.74           H  
ATOM   3823  HA  ASN A 235     -16.886  47.069  62.368  1.00  2.74           H  
ATOM   3824 1HB  ASN A 235     -15.088  49.440  62.384  1.00  2.74           H  
ATOM   3825 2HB  ASN A 235     -16.740  49.547  61.838  1.00  2.74           H  
ATOM   3826 1HD2 ASN A 235     -16.701  50.556  65.356  1.00  2.74           H  
ATOM   3827 2HD2 ASN A 235     -16.028  51.068  63.841  1.00  2.74           H  
ATOM   3828  N   ASP A 236     -14.991  47.290  59.740  1.00  2.93           N  
ATOM   3829  CA  ASP A 236     -15.029  47.162  58.269  1.00  2.93           C  
ATOM   3830  C   ASP A 236     -15.970  46.032  57.859  1.00  2.93           C  
ATOM   3831  O   ASP A 236     -16.505  46.016  56.752  1.00  2.93           O  
ATOM   3832  CB  ASP A 236     -13.658  46.837  57.644  1.00  2.93           C  
ATOM   3833  CG  ASP A 236     -12.599  47.984  57.529  1.00  2.93           C  
ATOM   3834  OD1 ASP A 236     -12.887  49.156  57.706  1.00  2.93           O  
ATOM   3835  OD2 ASP A 236     -11.477  47.647  57.208  1.00  2.93           O  
ATOM   3836  H   ASP A 236     -14.097  47.228  60.220  1.00  2.93           H  
ATOM   3837  HA  ASP A 236     -15.401  48.094  57.844  1.00  2.93           H  
ATOM   3838 1HB  ASP A 236     -13.203  46.038  58.237  1.00  2.93           H  
ATOM   3839 2HB  ASP A 236     -13.820  46.430  56.646  1.00  2.93           H  
ATOM   3840  N   LEU A 237     -16.211  45.098  58.775  1.00  3.14           N  
ATOM   3841  CA  LEU A 237     -17.074  43.963  58.540  1.00  3.14           C  
ATOM   3842  C   LEU A 237     -18.525  44.399  58.397  1.00  3.14           C  
ATOM   3843  O   LEU A 237     -19.379  43.589  58.017  1.00  3.14           O  
ATOM   3844  CB  LEU A 237     -17.021  43.026  59.713  1.00  3.14           C  
ATOM   3845  CG  LEU A 237     -15.773  42.329  60.020  1.00  3.14           C  
ATOM   3846  CD1 LEU A 237     -16.020  41.606  61.321  1.00  3.14           C  
ATOM   3847  CD2 LEU A 237     -15.385  41.383  58.890  1.00  3.14           C  
ATOM   3848  H   LEU A 237     -15.791  45.169  59.701  1.00  3.14           H  
ATOM   3849  HA  LEU A 237     -16.748  43.454  57.643  1.00  3.14           H  
ATOM   3850 1HB  LEU A 237     -17.257  43.618  60.565  1.00  3.14           H  
ATOM   3851 2HB  LEU A 237     -17.761  42.298  59.601  1.00  3.14           H  
ATOM   3852  HG  LEU A 237     -14.972  43.055  60.176  1.00  3.14           H  
ATOM   3853 1HD1 LEU A 237     -15.140  41.110  61.634  1.00  3.14           H  
ATOM   3854 2HD1 LEU A 237     -16.298  42.335  62.067  1.00  3.14           H  
ATOM   3855 3HD1 LEU A 237     -16.826  40.889  61.196  1.00  3.14           H  
ATOM   3856 1HD2 LEU A 237     -14.460  40.875  59.154  1.00  3.14           H  
ATOM   3857 2HD2 LEU A 237     -16.170  40.649  58.731  1.00  3.14           H  
ATOM   3858 3HD2 LEU A 237     -15.235  41.954  57.976  1.00  3.14           H  
ATOM   3859  N   GLY A 238     -18.810  45.643  58.795  1.00  3.37           N  
ATOM   3860  CA  GLY A 238     -20.122  46.248  58.726  1.00  3.37           C  
ATOM   3861  C   GLY A 238     -20.438  46.780  57.327  1.00  3.37           C  
ATOM   3862  O   GLY A 238     -21.570  47.201  57.068  1.00  3.37           O  
ATOM   3863  H   GLY A 238     -18.061  46.240  59.133  1.00  3.37           H  
ATOM   3864 1HA  GLY A 238     -20.873  45.537  59.035  1.00  3.37           H  
ATOM   3865 2HA  GLY A 238     -20.157  47.074  59.437  1.00  3.37           H  
ATOM   3866  N   GLU A 239     -19.456  46.758  56.416  1.00  3.62           N  
ATOM   3867  CA  GLU A 239     -19.700  47.255  55.072  1.00  3.62           C  
ATOM   3868  C   GLU A 239     -20.500  46.252  54.247  1.00  3.62           C  
ATOM   3869  O   GLU A 239     -20.264  45.041  54.277  1.00  3.62           O  
ATOM   3870  CB  GLU A 239     -18.383  47.597  54.372  1.00  3.62           C  
ATOM   3871  CG  GLU A 239     -17.598  48.752  55.018  1.00  3.62           C  
ATOM   3872  CD  GLU A 239     -18.263  50.112  54.855  1.00  3.62           C  
ATOM   3873  OE1 GLU A 239     -18.607  50.460  53.753  1.00  3.62           O  
ATOM   3874  OE2 GLU A 239     -18.411  50.814  55.849  1.00  3.62           O  
ATOM   3875  H   GLU A 239     -18.525  46.410  56.654  1.00  3.62           H  
ATOM   3876  HA  GLU A 239     -20.289  48.170  55.148  1.00  3.62           H  
ATOM   3877 1HB  GLU A 239     -17.738  46.715  54.371  1.00  3.62           H  
ATOM   3878 2HB  GLU A 239     -18.580  47.857  53.331  1.00  3.62           H  
ATOM   3879 1HG  GLU A 239     -17.487  48.540  56.083  1.00  3.62           H  
ATOM   3880 2HG  GLU A 239     -16.599  48.784  54.580  1.00  3.62           H  
ATOM   3881  N   GLN A 240     -21.395  46.765  53.422  1.00  3.85           N  
ATOM   3882  CA  GLN A 240     -22.236  45.909  52.592  1.00  3.85           C  
ATOM   3883  C   GLN A 240     -21.543  45.457  51.315  1.00  3.85           C  
ATOM   3884  O   GLN A 240     -21.827  45.951  50.223  1.00  3.85           O  
ATOM   3885  CB  GLN A 240     -23.546  46.625  52.270  1.00  3.85           C  
ATOM   3886  CG  GLN A 240     -24.397  46.896  53.505  1.00  3.85           C  
ATOM   3887  CD  GLN A 240     -25.678  47.651  53.199  1.00  3.85           C  
ATOM   3888  OE1 GLN A 240     -26.233  47.565  52.099  1.00  3.85           O  
ATOM   3889  NE2 GLN A 240     -26.159  48.400  54.186  1.00  3.85           N  
ATOM   3890  H   GLN A 240     -21.527  47.767  53.405  1.00  3.85           H  
ATOM   3891  HA  GLN A 240     -22.476  45.015  53.167  1.00  3.85           H  
ATOM   3892 1HB  GLN A 240     -23.336  47.576  51.781  1.00  3.85           H  
ATOM   3893 2HB  GLN A 240     -24.132  46.020  51.579  1.00  3.85           H  
ATOM   3894 1HG  GLN A 240     -24.666  45.941  53.954  1.00  3.85           H  
ATOM   3895 2HG  GLN A 240     -23.810  47.484  54.214  1.00  3.85           H  
ATOM   3896 1HE2 GLN A 240     -27.001  48.925  54.051  1.00  3.85           H  
ATOM   3897 2HE2 GLN A 240     -25.676  48.442  55.061  1.00  3.85           H  
ATOM   3898  N   SER A 241     -20.629  44.508  51.475  1.00  4.03           N  
ATOM   3899  CA  SER A 241     -19.827  44.001  50.365  1.00  4.03           C  
ATOM   3900  C   SER A 241     -19.523  42.512  50.504  1.00  4.03           C  
ATOM   3901  O   SER A 241     -19.485  41.971  51.605  1.00  4.03           O  
ATOM   3902  CB  SER A 241     -18.523  44.772  50.294  1.00  4.03           C  
ATOM   3903  OG  SER A 241     -17.740  44.543  51.445  1.00  4.03           O  
ATOM   3904  H   SER A 241     -20.468  44.191  52.433  1.00  4.03           H  
ATOM   3905  HA  SER A 241     -20.385  44.152  49.439  1.00  4.03           H  
ATOM   3906 1HB  SER A 241     -17.967  44.464  49.408  1.00  4.03           H  
ATOM   3907 2HB  SER A 241     -18.732  45.838  50.196  1.00  4.03           H  
ATOM   3908  HG  SER A 241     -18.212  44.977  52.174  1.00  4.03           H  
ATOM   3909  N   GLU A 242     -19.201  41.863  49.384  1.00  4.13           N  
ATOM   3910  CA  GLU A 242     -18.876  40.431  49.380  1.00  4.13           C  
ATOM   3911  C   GLU A 242     -17.662  40.107  50.247  1.00  4.13           C  
ATOM   3912  O   GLU A 242     -17.627  39.091  50.948  1.00  4.13           O  
ATOM   3913  CB  GLU A 242     -18.627  39.957  47.947  1.00  4.13           C  
ATOM   3914  CG  GLU A 242     -19.877  39.930  47.068  1.00  4.13           C  
ATOM   3915  CD  GLU A 242     -19.596  39.518  45.639  1.00  4.13           C  
ATOM   3916  OE1 GLU A 242     -18.446  39.391  45.289  1.00  4.13           O  
ATOM   3917  OE2 GLU A 242     -20.535  39.329  44.901  1.00  4.13           O  
ATOM   3918  H   GLU A 242     -19.223  42.364  48.507  1.00  4.13           H  
ATOM   3919  HA  GLU A 242     -19.734  39.887  49.779  1.00  4.13           H  
ATOM   3920 1HB  GLU A 242     -17.895  40.611  47.472  1.00  4.13           H  
ATOM   3921 2HB  GLU A 242     -18.204  38.953  47.965  1.00  4.13           H  
ATOM   3922 1HG  GLU A 242     -20.595  39.235  47.502  1.00  4.13           H  
ATOM   3923 2HG  GLU A 242     -20.327  40.922  47.072  1.00  4.13           H  
ATOM   3924  N   ASP A 243     -16.697  41.020  50.256  1.00  4.09           N  
ATOM   3925  CA  ASP A 243     -15.466  40.878  51.024  1.00  4.09           C  
ATOM   3926  C   ASP A 243     -15.743  40.775  52.524  1.00  4.09           C  
ATOM   3927  O   ASP A 243     -14.921  40.259  53.286  1.00  4.09           O  
ATOM   3928  CB  ASP A 243     -14.542  42.074  50.773  1.00  4.09           C  
ATOM   3929  CG  ASP A 243     -13.911  42.086  49.378  1.00  4.09           C  
ATOM   3930  OD1 ASP A 243     -13.988  41.095  48.690  1.00  4.09           O  
ATOM   3931  OD2 ASP A 243     -13.352  43.095  49.017  1.00  4.09           O  
ATOM   3932  H   ASP A 243     -16.816  41.839  49.680  1.00  4.09           H  
ATOM   3933  HA  ASP A 243     -14.962  39.967  50.705  1.00  4.09           H  
ATOM   3934 1HB  ASP A 243     -15.115  42.996  50.904  1.00  4.09           H  
ATOM   3935 2HB  ASP A 243     -13.749  42.080  51.519  1.00  4.09           H  
ATOM   3936  N   ASN A 244     -16.892  41.300  52.948  1.00  3.91           N  
ATOM   3937  CA  ASN A 244     -17.286  41.327  54.332  1.00  3.91           C  
ATOM   3938  C   ASN A 244     -18.629  40.635  54.497  1.00  3.91           C  
ATOM   3939  O   ASN A 244     -19.384  40.952  55.413  1.00  3.91           O  
ATOM   3940  CB  ASN A 244     -17.368  42.761  54.795  1.00  3.91           C  
ATOM   3941  CG  ASN A 244     -16.016  43.442  54.781  1.00  3.91           C  
ATOM   3942  OD1 ASN A 244     -15.170  43.217  55.655  1.00  3.91           O  
ATOM   3943  ND2 ASN A 244     -15.788  44.263  53.784  1.00  3.91           N  
ATOM   3944  H   ASN A 244     -17.565  41.678  52.283  1.00  3.91           H  
ATOM   3945  HA  ASN A 244     -16.554  40.783  54.929  1.00  3.91           H  
ATOM   3946 1HB  ASN A 244     -18.042  43.312  54.131  1.00  3.91           H  
ATOM   3947 2HB  ASN A 244     -17.799  42.799  55.784  1.00  3.91           H  
ATOM   3948 1HD2 ASN A 244     -14.910  44.739  53.722  1.00  3.91           H  
ATOM   3949 2HD2 ASN A 244     -16.486  44.409  53.072  1.00  3.91           H  
ATOM   3950  N   HIS A 245     -18.916  39.652  53.631  1.00  3.64           N  
ATOM   3951  CA  HIS A 245     -20.189  38.940  53.700  1.00  3.64           C  
ATOM   3952  C   HIS A 245     -20.377  38.311  55.074  1.00  3.64           C  
ATOM   3953  O   HIS A 245     -21.344  38.605  55.779  1.00  3.64           O  
ATOM   3954  CB  HIS A 245     -20.242  37.856  52.616  1.00  3.64           C  
ATOM   3955  CG  HIS A 245     -21.505  37.051  52.586  1.00  3.64           C  
ATOM   3956  ND1 HIS A 245     -22.683  37.526  52.036  1.00  3.64           N  
ATOM   3957  CD2 HIS A 245     -21.776  35.802  53.035  1.00  3.64           C  
ATOM   3958  CE1 HIS A 245     -23.621  36.600  52.148  1.00  3.64           C  
ATOM   3959  NE2 HIS A 245     -23.096  35.545  52.748  1.00  3.64           N  
ATOM   3960  H   HIS A 245     -18.270  39.428  52.871  1.00  3.64           H  
ATOM   3961  HA  HIS A 245     -21.007  39.639  53.529  1.00  3.64           H  
ATOM   3962 1HB  HIS A 245     -20.125  38.325  51.642  1.00  3.64           H  
ATOM   3963 2HB  HIS A 245     -19.403  37.175  52.742  1.00  3.64           H  
ATOM   3964  HD2 HIS A 245     -21.074  35.128  53.529  1.00  3.64           H  
ATOM   3965  HE1 HIS A 245     -24.650  36.691  51.802  1.00  3.64           H  
ATOM   3966  HE2 HIS A 245     -23.582  34.686  52.965  1.00  3.64           H  
ATOM   3967  N   ALA A 246     -19.415  37.497  55.519  1.00  3.31           N  
ATOM   3968  CA  ALA A 246     -19.502  36.897  56.854  1.00  3.31           C  
ATOM   3969  C   ALA A 246     -18.963  37.888  57.884  1.00  3.31           C  
ATOM   3970  O   ALA A 246     -17.961  37.634  58.555  1.00  3.31           O  
ATOM   3971  CB  ALA A 246     -18.728  35.591  56.904  1.00  3.31           C  
ATOM   3972  H   ALA A 246     -18.628  37.294  54.922  1.00  3.31           H  
ATOM   3973  HA  ALA A 246     -20.550  36.703  57.085  1.00  3.31           H  
ATOM   3974 1HB  ALA A 246     -18.807  35.156  57.903  1.00  3.31           H  
ATOM   3975 2HB  ALA A 246     -19.140  34.894  56.171  1.00  3.31           H  
ATOM   3976 3HB  ALA A 246     -17.693  35.781  56.672  1.00  3.31           H  
ATOM   3977  N   GLY A 247     -19.649  39.015  57.988  1.00  2.93           N  
ATOM   3978  CA  GLY A 247     -19.249  40.135  58.821  1.00  2.93           C  
ATOM   3979  C   GLY A 247     -20.304  40.584  59.823  1.00  2.93           C  
ATOM   3980  O   GLY A 247     -20.952  39.769  60.481  1.00  2.93           O  
ATOM   3981  H   GLY A 247     -20.474  39.102  57.397  1.00  2.93           H  
ATOM   3982 1HA  GLY A 247     -18.339  39.871  59.356  1.00  2.93           H  
ATOM   3983 2HA  GLY A 247     -18.998  40.969  58.165  1.00  2.93           H  
ATOM   3984  N   LEU A 248     -20.393  41.902  59.985  1.00  2.55           N  
ATOM   3985  CA  LEU A 248     -21.298  42.551  60.920  1.00  2.55           C  
ATOM   3986  C   LEU A 248     -22.416  43.264  60.157  1.00  2.55           C  
ATOM   3987  O   LEU A 248     -23.382  43.758  60.735  1.00  2.55           O  
ATOM   3988  CB  LEU A 248     -20.560  43.608  61.769  1.00  2.55           C  
ATOM   3989  CG  LEU A 248     -19.320  43.164  62.597  1.00  2.55           C  
ATOM   3990  CD1 LEU A 248     -18.729  44.390  63.254  1.00  2.55           C  
ATOM   3991  CD2 LEU A 248     -19.639  42.160  63.598  1.00  2.55           C  
ATOM   3992  H   LEU A 248     -19.833  42.486  59.379  1.00  2.55           H  
ATOM   3993  HA  LEU A 248     -21.733  41.787  61.546  1.00  2.55           H  
ATOM   3994 1HB  LEU A 248     -20.225  44.394  61.104  1.00  2.55           H  
ATOM   3995 2HB  LEU A 248     -21.278  44.041  62.466  1.00  2.55           H  
ATOM   3996  HG  LEU A 248     -18.616  42.738  61.951  1.00  2.55           H  
ATOM   3997 1HD1 LEU A 248     -17.854  44.119  63.814  1.00  2.55           H  
ATOM   3998 2HD1 LEU A 248     -18.458  45.116  62.486  1.00  2.55           H  
ATOM   3999 3HD1 LEU A 248     -19.465  44.828  63.929  1.00  2.55           H  
ATOM   4000 1HD2 LEU A 248     -18.727  41.893  64.124  1.00  2.55           H  
ATOM   4001 2HD2 LEU A 248     -20.356  42.558  64.305  1.00  2.55           H  
ATOM   4002 3HD2 LEU A 248     -20.043  41.290  63.094  1.00  2.55           H  
ATOM   4003  N   ALA A 249     -22.245  43.347  58.841  1.00  2.18           N  
ATOM   4004  CA  ALA A 249     -23.140  44.078  57.961  1.00  2.18           C  
ATOM   4005  C   ALA A 249     -24.572  43.563  58.021  1.00  2.18           C  
ATOM   4006  O   ALA A 249     -24.833  42.370  58.185  1.00  2.18           O  
ATOM   4007  CB  ALA A 249     -22.622  43.986  56.531  1.00  2.18           C  
ATOM   4008  H   ALA A 249     -21.406  42.951  58.429  1.00  2.18           H  
ATOM   4009  HA  ALA A 249     -23.142  45.121  58.273  1.00  2.18           H  
ATOM   4010 1HB  ALA A 249     -23.261  44.567  55.872  1.00  2.18           H  
ATOM   4011 2HB  ALA A 249     -21.612  44.374  56.481  1.00  2.18           H  
ATOM   4012 3HB  ALA A 249     -22.614  42.948  56.209  1.00  2.18           H  
ATOM   4013  N   GLY A 250     -25.519  44.490  57.904  1.00  1.86           N  
ATOM   4014  CA  GLY A 250     -26.941  44.162  57.846  1.00  1.86           C  
ATOM   4015  C   GLY A 250     -27.615  43.887  59.193  1.00  1.86           C  
ATOM   4016  O   GLY A 250     -28.525  44.613  59.591  1.00  1.86           O  
ATOM   4017  H   GLY A 250     -25.235  45.452  57.815  1.00  1.86           H  
ATOM   4018 1HA  GLY A 250     -27.466  44.977  57.347  1.00  1.86           H  
ATOM   4019 2HA  GLY A 250     -27.069  43.291  57.206  1.00  1.86           H  
ATOM   4020  N   ASP A 251     -27.156  42.839  59.877  1.00  1.61           N  
ATOM   4021  CA  ASP A 251     -27.729  42.352  61.142  1.00  1.61           C  
ATOM   4022  C   ASP A 251     -27.381  43.199  62.384  1.00  1.61           C  
ATOM   4023  O   ASP A 251     -26.249  43.131  62.874  1.00  1.61           O  
ATOM   4024  CB  ASP A 251     -27.258  40.910  61.363  1.00  1.61           C  
ATOM   4025  CG  ASP A 251     -27.837  40.160  62.612  1.00  1.61           C  
ATOM   4026  OD1 ASP A 251     -28.259  40.780  63.585  1.00  1.61           O  
ATOM   4027  OD2 ASP A 251     -27.832  38.935  62.551  1.00  1.61           O  
ATOM   4028  H   ASP A 251     -26.369  42.349  59.447  1.00  1.61           H  
ATOM   4029  HA  ASP A 251     -28.796  42.291  60.997  1.00  1.61           H  
ATOM   4030 1HB  ASP A 251     -27.510  40.328  60.476  1.00  1.61           H  
ATOM   4031 2HB  ASP A 251     -26.167  40.910  61.441  1.00  1.61           H  
ATOM   4032  N   PRO A 252     -28.365  43.902  63.000  1.00  1.43           N  
ATOM   4033  CA  PRO A 252     -28.210  44.767  64.155  1.00  1.43           C  
ATOM   4034  C   PRO A 252     -27.522  44.100  65.337  1.00  1.43           C  
ATOM   4035  O   PRO A 252     -26.860  44.768  66.127  1.00  1.43           O  
ATOM   4036  CB  PRO A 252     -29.662  45.095  64.534  1.00  1.43           C  
ATOM   4037  CG  PRO A 252     -30.422  44.987  63.255  1.00  1.43           C  
ATOM   4038  CD  PRO A 252     -29.777  43.829  62.524  1.00  1.43           C  
ATOM   4039  HA  PRO A 252     -27.674  45.669  63.856  1.00  1.43           H  
ATOM   4040 1HB  PRO A 252     -30.015  44.386  65.301  1.00  1.43           H  
ATOM   4041 2HB  PRO A 252     -29.712  46.099  64.984  1.00  1.43           H  
ATOM   4042 1HG  PRO A 252     -31.488  44.816  63.459  1.00  1.43           H  
ATOM   4043 2HG  PRO A 252     -30.353  45.929  62.694  1.00  1.43           H  
ATOM   4044 1HD  PRO A 252     -30.232  42.865  62.811  1.00  1.43           H  
ATOM   4045 2HD  PRO A 252     -29.876  44.048  61.465  1.00  1.43           H  
ATOM   4046  N   ARG A 253     -27.635  42.778  65.477  1.00  1.31           N  
ATOM   4047  CA  ARG A 253     -27.018  42.142  66.637  1.00  1.31           C  
ATOM   4048  C   ARG A 253     -25.509  42.261  66.539  1.00  1.31           C  
ATOM   4049  O   ARG A 253     -24.798  42.388  67.539  1.00  1.31           O  
ATOM   4050  CB  ARG A 253     -27.453  40.688  66.721  1.00  1.31           C  
ATOM   4051  CG  ARG A 253     -28.934  40.534  67.087  1.00  1.31           C  
ATOM   4052  CD  ARG A 253     -29.451  39.114  67.071  1.00  1.31           C  
ATOM   4053  NE  ARG A 253     -30.867  39.085  67.503  1.00  1.31           N  
ATOM   4054  CZ  ARG A 253     -31.693  38.006  67.553  1.00  1.31           C  
ATOM   4055  NH1 ARG A 253     -31.299  36.799  67.210  1.00  1.31           N  
ATOM   4056  NH2 ARG A 253     -32.941  38.177  67.962  1.00  1.31           N  
ATOM   4057  H   ARG A 253     -28.115  42.189  64.786  1.00  1.31           H  
ATOM   4058  HA  ARG A 253     -27.351  42.659  67.538  1.00  1.31           H  
ATOM   4059 1HB  ARG A 253     -27.271  40.183  65.776  1.00  1.31           H  
ATOM   4060 2HB  ARG A 253     -26.866  40.180  67.484  1.00  1.31           H  
ATOM   4061 1HG  ARG A 253     -29.101  40.949  68.078  1.00  1.31           H  
ATOM   4062 2HG  ARG A 253     -29.516  41.099  66.355  1.00  1.31           H  
ATOM   4063 1HD  ARG A 253     -29.389  38.713  66.055  1.00  1.31           H  
ATOM   4064 2HD  ARG A 253     -28.873  38.492  67.730  1.00  1.31           H  
ATOM   4065  HE  ARG A 253     -31.263  39.969  67.784  1.00  1.31           H  
ATOM   4066 1HH1 ARG A 253     -30.343  36.612  66.891  1.00  1.31           H  
ATOM   4067 2HH1 ARG A 253     -31.942  36.028  67.264  1.00  1.31           H  
ATOM   4068 1HH2 ARG A 253     -33.267  39.096  68.230  1.00  1.31           H  
ATOM   4069 2HH2 ARG A 253     -33.566  37.386  68.007  1.00  1.31           H  
ATOM   4070  N   ALA A 254     -25.013  42.208  65.318  1.00  1.24           N  
ATOM   4071  CA  ALA A 254     -23.599  42.261  65.080  1.00  1.24           C  
ATOM   4072  C   ALA A 254     -23.132  43.695  65.157  1.00  1.24           C  
ATOM   4073  O   ALA A 254     -22.031  43.985  65.641  1.00  1.24           O  
ATOM   4074  CB  ALA A 254     -23.305  41.618  63.762  1.00  1.24           C  
ATOM   4075  H   ALA A 254     -25.643  42.168  64.514  1.00  1.24           H  
ATOM   4076  HA  ALA A 254     -23.089  41.721  65.868  1.00  1.24           H  
ATOM   4077 1HB  ALA A 254     -22.280  41.629  63.609  1.00  1.24           H  
ATOM   4078 2HB  ALA A 254     -23.658  40.585  63.772  1.00  1.24           H  
ATOM   4079 3HB  ALA A 254     -23.815  42.169  62.965  1.00  1.24           H  
ATOM   4080  N   LYS A 255     -24.007  44.613  64.758  1.00  1.23           N  
ATOM   4081  CA  LYS A 255     -23.646  46.018  64.847  1.00  1.23           C  
ATOM   4082  C   LYS A 255     -23.464  46.371  66.329  1.00  1.23           C  
ATOM   4083  O   LYS A 255     -22.508  47.066  66.704  1.00  1.23           O  
ATOM   4084  CB  LYS A 255     -24.730  46.897  64.234  1.00  1.23           C  
ATOM   4085  CG  LYS A 255     -24.877  46.756  62.716  1.00  1.23           C  
ATOM   4086  CD  LYS A 255     -25.994  47.656  62.183  1.00  1.23           C  
ATOM   4087  CE  LYS A 255     -26.228  47.437  60.701  1.00  1.23           C  
ATOM   4088  NZ  LYS A 255     -27.353  48.280  60.191  1.00  1.23           N  
ATOM   4089  H   LYS A 255     -24.897  44.311  64.352  1.00  1.23           H  
ATOM   4090  HA  LYS A 255     -22.700  46.180  64.328  1.00  1.23           H  
ATOM   4091 1HB  LYS A 255     -25.683  46.665  64.696  1.00  1.23           H  
ATOM   4092 2HB  LYS A 255     -24.513  47.941  64.452  1.00  1.23           H  
ATOM   4093 1HG  LYS A 255     -23.937  47.010  62.227  1.00  1.23           H  
ATOM   4094 2HG  LYS A 255     -25.117  45.712  62.479  1.00  1.23           H  
ATOM   4095 1HD  LYS A 255     -26.917  47.465  62.714  1.00  1.23           H  
ATOM   4096 2HD  LYS A 255     -25.719  48.698  62.341  1.00  1.23           H  
ATOM   4097 1HE  LYS A 255     -25.319  47.684  60.154  1.00  1.23           H  
ATOM   4098 2HE  LYS A 255     -26.468  46.384  60.532  1.00  1.23           H  
ATOM   4099 1HZ  LYS A 255     -27.484  48.105  59.206  1.00  1.23           H  
ATOM   4100 2HZ  LYS A 255     -28.202  48.044  60.688  1.00  1.23           H  
ATOM   4101 3HZ  LYS A 255     -27.139  49.255  60.335  1.00  1.23           H  
ATOM   4102  N   GLU A 256     -24.360  45.836  67.181  1.00  1.25           N  
ATOM   4103  CA  GLU A 256     -24.257  46.056  68.619  1.00  1.25           C  
ATOM   4104  C   GLU A 256     -23.004  45.388  69.180  1.00  1.25           C  
ATOM   4105  O   GLU A 256     -22.343  45.956  70.051  1.00  1.25           O  
ATOM   4106  CB  GLU A 256     -25.486  45.569  69.379  1.00  1.25           C  
ATOM   4107  CG  GLU A 256     -26.786  46.368  69.145  1.00  1.25           C  
ATOM   4108  CD  GLU A 256     -27.893  45.939  70.085  1.00  1.25           C  
ATOM   4109  OE1 GLU A 256     -27.632  45.971  71.271  1.00  1.25           O  
ATOM   4110  OE2 GLU A 256     -28.973  45.606  69.650  1.00  1.25           O  
ATOM   4111  H   GLU A 256     -25.140  45.291  66.810  1.00  1.25           H  
ATOM   4112  HA  GLU A 256     -24.166  47.129  68.790  1.00  1.25           H  
ATOM   4113 1HB  GLU A 256     -25.686  44.530  69.104  1.00  1.25           H  
ATOM   4114 2HB  GLU A 256     -25.269  45.590  70.441  1.00  1.25           H  
ATOM   4115 1HG  GLU A 256     -26.581  47.427  69.292  1.00  1.25           H  
ATOM   4116 2HG  GLU A 256     -27.110  46.231  68.121  1.00  1.25           H  
ATOM   4117  N   PHE A 257     -22.632  44.210  68.655  1.00  1.29           N  
ATOM   4118  CA  PHE A 257     -21.405  43.573  69.117  1.00  1.29           C  
ATOM   4119  C   PHE A 257     -20.276  44.566  68.934  1.00  1.29           C  
ATOM   4120  O   PHE A 257     -19.482  44.792  69.847  1.00  1.29           O  
ATOM   4121  CB  PHE A 257     -21.056  42.305  68.336  1.00  1.29           C  
ATOM   4122  CG  PHE A 257     -19.778  41.660  68.807  1.00  1.29           C  
ATOM   4123  CD1 PHE A 257     -19.794  40.852  69.907  1.00  1.29           C  
ATOM   4124  CD2 PHE A 257     -18.561  41.879  68.169  1.00  1.29           C  
ATOM   4125  CE1 PHE A 257     -18.658  40.271  70.390  1.00  1.29           C  
ATOM   4126  CE2 PHE A 257     -17.400  41.283  68.650  1.00  1.29           C  
ATOM   4127  CZ  PHE A 257     -17.451  40.484  69.764  1.00  1.29           C  
ATOM   4128  H   PHE A 257     -23.227  43.741  67.972  1.00  1.29           H  
ATOM   4129  HA  PHE A 257     -21.502  43.334  70.173  1.00  1.29           H  
ATOM   4130 1HB  PHE A 257     -21.867  41.593  68.420  1.00  1.29           H  
ATOM   4131 2HB  PHE A 257     -20.940  42.540  67.287  1.00  1.29           H  
ATOM   4132  HD1 PHE A 257     -20.734  40.679  70.393  1.00  1.29           H  
ATOM   4133  HD2 PHE A 257     -18.526  42.525  67.287  1.00  1.29           H  
ATOM   4134  HE1 PHE A 257     -18.723  39.643  71.268  1.00  1.29           H  
ATOM   4135  HE2 PHE A 257     -16.447  41.452  68.150  1.00  1.29           H  
ATOM   4136  HZ  PHE A 257     -16.544  40.019  70.141  1.00  1.29           H  
ATOM   4137  N   GLY A 258     -20.222  45.158  67.735  1.00  1.34           N  
ATOM   4138  CA  GLY A 258     -19.214  46.145  67.378  1.00  1.34           C  
ATOM   4139  C   GLY A 258     -19.159  47.258  68.423  1.00  1.34           C  
ATOM   4140  O   GLY A 258     -18.083  47.554  68.949  1.00  1.34           O  
ATOM   4141  H   GLY A 258     -20.923  44.899  67.038  1.00  1.34           H  
ATOM   4142 1HA  GLY A 258     -18.242  45.662  67.294  1.00  1.34           H  
ATOM   4143 2HA  GLY A 258     -19.457  46.566  66.402  1.00  1.34           H  
ATOM   4144  N   GLU A 259     -20.317  47.865  68.733  1.00  1.40           N  
ATOM   4145  CA  GLU A 259     -20.352  48.940  69.734  1.00  1.40           C  
ATOM   4146  C   GLU A 259     -19.779  48.465  71.069  1.00  1.40           C  
ATOM   4147  O   GLU A 259     -19.049  49.197  71.750  1.00  1.40           O  
ATOM   4148  CB  GLU A 259     -21.778  49.468  69.957  1.00  1.40           C  
ATOM   4149  CG  GLU A 259     -21.837  50.647  70.957  1.00  1.40           C  
ATOM   4150  CD  GLU A 259     -23.212  51.285  71.134  1.00  1.40           C  
ATOM   4151  OE1 GLU A 259     -24.138  50.634  71.598  1.00  1.40           O  
ATOM   4152  OE2 GLU A 259     -23.331  52.442  70.798  1.00  1.40           O  
ATOM   4153  H   GLU A 259     -21.168  47.572  68.246  1.00  1.40           H  
ATOM   4154  HA  GLU A 259     -19.732  49.763  69.375  1.00  1.40           H  
ATOM   4155 1HB  GLU A 259     -22.200  49.796  69.007  1.00  1.40           H  
ATOM   4156 2HB  GLU A 259     -22.410  48.664  70.340  1.00  1.40           H  
ATOM   4157 1HG  GLU A 259     -21.504  50.276  71.926  1.00  1.40           H  
ATOM   4158 2HG  GLU A 259     -21.128  51.409  70.635  1.00  1.40           H  
ATOM   4159  N   VAL A 260     -20.094  47.236  71.462  1.00  1.46           N  
ATOM   4160  CA  VAL A 260     -19.532  46.767  72.707  1.00  1.46           C  
ATOM   4161  C   VAL A 260     -18.025  46.698  72.611  1.00  1.46           C  
ATOM   4162  O   VAL A 260     -17.338  47.112  73.535  1.00  1.46           O  
ATOM   4163  CB  VAL A 260     -20.074  45.414  73.157  1.00  1.46           C  
ATOM   4164  CG1 VAL A 260     -19.209  44.951  74.366  1.00  1.46           C  
ATOM   4165  CG2 VAL A 260     -21.575  45.571  73.535  1.00  1.46           C  
ATOM   4166  H   VAL A 260     -20.715  46.650  70.899  1.00  1.46           H  
ATOM   4167  HA  VAL A 260     -19.791  47.487  73.483  1.00  1.46           H  
ATOM   4168  HB  VAL A 260     -19.965  44.684  72.358  1.00  1.46           H  
ATOM   4169 1HG1 VAL A 260     -19.520  44.006  74.734  1.00  1.46           H  
ATOM   4170 2HG1 VAL A 260     -18.170  44.875  74.045  1.00  1.46           H  
ATOM   4171 3HG1 VAL A 260     -19.286  45.685  75.166  1.00  1.46           H  
ATOM   4172 1HG2 VAL A 260     -21.985  44.633  73.874  1.00  1.46           H  
ATOM   4173 2HG2 VAL A 260     -21.665  46.309  74.328  1.00  1.46           H  
ATOM   4174 3HG2 VAL A 260     -22.131  45.909  72.658  1.00  1.46           H  
ATOM   4175  N   VAL A 261     -17.492  46.225  71.488  1.00  1.55           N  
ATOM   4176  CA  VAL A 261     -16.046  46.101  71.371  1.00  1.55           C  
ATOM   4177  C   VAL A 261     -15.418  47.493  71.584  1.00  1.55           C  
ATOM   4178  O   VAL A 261     -14.426  47.645  72.313  1.00  1.55           O  
ATOM   4179  CB  VAL A 261     -15.617  45.604  69.967  1.00  1.55           C  
ATOM   4180  CG1 VAL A 261     -14.148  45.625  69.891  1.00  1.55           C  
ATOM   4181  CG2 VAL A 261     -16.150  44.236  69.620  1.00  1.55           C  
ATOM   4182  H   VAL A 261     -18.109  45.908  70.737  1.00  1.55           H  
ATOM   4183  HA  VAL A 261     -15.684  45.439  72.145  1.00  1.55           H  
ATOM   4184  HB  VAL A 261     -15.981  46.321  69.236  1.00  1.55           H  
ATOM   4185 1HG1 VAL A 261     -13.845  45.347  68.892  1.00  1.55           H  
ATOM   4186 2HG1 VAL A 261     -13.812  46.595  70.130  1.00  1.55           H  
ATOM   4187 3HG1 VAL A 261     -13.740  44.925  70.608  1.00  1.55           H  
ATOM   4188 1HG2 VAL A 261     -15.827  43.977  68.619  1.00  1.55           H  
ATOM   4189 2HG2 VAL A 261     -15.800  43.496  70.295  1.00  1.55           H  
ATOM   4190 3HG2 VAL A 261     -17.215  44.256  69.650  1.00  1.55           H  
ATOM   4191  N   GLU A 262     -16.033  48.526  70.993  1.00  1.67           N  
ATOM   4192  CA  GLU A 262     -15.532  49.898  71.123  1.00  1.67           C  
ATOM   4193  C   GLU A 262     -15.490  50.363  72.584  1.00  1.67           C  
ATOM   4194  O   GLU A 262     -14.575  51.085  72.991  1.00  1.67           O  
ATOM   4195  CB  GLU A 262     -16.399  50.888  70.330  1.00  1.67           C  
ATOM   4196  CG  GLU A 262     -16.308  50.769  68.826  1.00  1.67           C  
ATOM   4197  CD  GLU A 262     -17.180  51.776  68.087  1.00  1.67           C  
ATOM   4198  OE1 GLU A 262     -17.815  52.572  68.740  1.00  1.67           O  
ATOM   4199  OE2 GLU A 262     -17.224  51.741  66.872  1.00  1.67           O  
ATOM   4200  H   GLU A 262     -16.856  48.333  70.414  1.00  1.67           H  
ATOM   4201  HA  GLU A 262     -14.520  49.930  70.726  1.00  1.67           H  
ATOM   4202 1HB  GLU A 262     -17.440  50.759  70.610  1.00  1.67           H  
ATOM   4203 2HB  GLU A 262     -16.119  51.904  70.600  1.00  1.67           H  
ATOM   4204 1HG  GLU A 262     -15.284  50.946  68.564  1.00  1.67           H  
ATOM   4205 2HG  GLU A 262     -16.573  49.754  68.524  1.00  1.67           H  
ATOM   4206  N   ASN A 263     -16.443  49.899  73.393  1.00  1.85           N  
ATOM   4207  CA  ASN A 263     -16.526  50.301  74.793  1.00  1.85           C  
ATOM   4208  C   ASN A 263     -15.695  49.422  75.738  1.00  1.85           C  
ATOM   4209  O   ASN A 263     -15.723  49.611  76.957  1.00  1.85           O  
ATOM   4210  CB  ASN A 263     -17.977  50.325  75.226  1.00  1.85           C  
ATOM   4211  CG  ASN A 263     -18.731  51.470  74.599  1.00  1.85           C  
ATOM   4212  OD1 ASN A 263     -18.171  52.556  74.391  1.00  1.85           O  
ATOM   4213  ND2 ASN A 263     -19.984  51.257  74.299  1.00  1.85           N  
ATOM   4214  H   ASN A 263     -17.177  49.302  72.998  1.00  1.85           H  
ATOM   4215  HA  ASN A 263     -16.131  51.314  74.875  1.00  1.85           H  
ATOM   4216 1HB  ASN A 263     -18.451  49.384  74.928  1.00  1.85           H  
ATOM   4217 2HB  ASN A 263     -18.039  50.401  76.309  1.00  1.85           H  
ATOM   4218 1HD2 ASN A 263     -20.531  51.984  73.879  1.00  1.85           H  
ATOM   4219 2HD2 ASN A 263     -20.399  50.367  74.481  1.00  1.85           H  
ATOM   4220  N   VAL A 264     -14.948  48.479  75.172  1.00  2.10           N  
ATOM   4221  CA  VAL A 264     -14.063  47.589  75.913  1.00  2.10           C  
ATOM   4222  C   VAL A 264     -12.615  47.972  75.643  1.00  2.10           C  
ATOM   4223  O   VAL A 264     -11.801  48.069  76.560  1.00  2.10           O  
ATOM   4224  CB  VAL A 264     -14.330  46.127  75.528  1.00  2.10           C  
ATOM   4225  CG1 VAL A 264     -13.329  45.182  76.187  1.00  2.10           C  
ATOM   4226  CG2 VAL A 264     -15.716  45.764  75.985  1.00  2.10           C  
ATOM   4227  H   VAL A 264     -14.985  48.361  74.162  1.00  2.10           H  
ATOM   4228  HA  VAL A 264     -14.261  47.702  76.978  1.00  2.10           H  
ATOM   4229  HB  VAL A 264     -14.252  46.023  74.445  1.00  2.10           H  
ATOM   4230 1HG1 VAL A 264     -13.549  44.162  75.903  1.00  2.10           H  
ATOM   4231 2HG1 VAL A 264     -12.322  45.438  75.865  1.00  2.10           H  
ATOM   4232 3HG1 VAL A 264     -13.400  45.274  77.273  1.00  2.10           H  
ATOM   4233 1HG2 VAL A 264     -15.929  44.757  75.696  1.00  2.10           H  
ATOM   4234 2HG2 VAL A 264     -15.773  45.863  77.068  1.00  2.10           H  
ATOM   4235 3HG2 VAL A 264     -16.432  46.414  75.541  1.00  2.10           H  
ATOM   4236  N   ILE A 265     -12.295  48.183  74.369  1.00  2.39           N  
ATOM   4237  CA  ILE A 265     -10.948  48.546  73.932  1.00  2.39           C  
ATOM   4238  C   ILE A 265     -10.459  49.899  74.464  1.00  2.39           C  
ATOM   4239  O   ILE A 265      -9.255  50.137  74.569  1.00  2.39           O  
ATOM   4240  CB  ILE A 265     -10.856  48.600  72.403  1.00  2.39           C  
ATOM   4241  CG1 ILE A 265      -9.429  48.544  71.992  1.00  2.39           C  
ATOM   4242  CG2 ILE A 265     -11.464  49.886  71.876  1.00  2.39           C  
ATOM   4243  CD1 ILE A 265      -9.243  48.335  70.541  1.00  2.39           C  
ATOM   4244  H   ILE A 265     -13.022  48.077  73.660  1.00  2.39           H  
ATOM   4245  HA  ILE A 265     -10.264  47.778  74.292  1.00  2.39           H  
ATOM   4246  HB  ILE A 265     -11.379  47.743  71.971  1.00  2.39           H  
ATOM   4247 1HG1 ILE A 265      -8.961  49.468  72.268  1.00  2.39           H  
ATOM   4248 2HG1 ILE A 265      -8.940  47.736  72.527  1.00  2.39           H  
ATOM   4249 1HG2 ILE A 265     -11.380  49.913  70.808  1.00  2.39           H  
ATOM   4250 2HG2 ILE A 265     -12.506  49.930  72.160  1.00  2.39           H  
ATOM   4251 3HG2 ILE A 265     -10.940  50.737  72.279  1.00  2.39           H  
ATOM   4252 1HD1 ILE A 265      -8.196  48.305  70.340  1.00  2.39           H  
ATOM   4253 2HD1 ILE A 265      -9.695  47.402  70.247  1.00  2.39           H  
ATOM   4254 3HD1 ILE A 265      -9.703  49.152  69.987  1.00  2.39           H  
ATOM   4255  N   ASN A 266     -11.389  50.789  74.807  1.00  2.64           N  
ATOM   4256  CA  ASN A 266     -11.061  52.148  75.216  1.00  2.64           C  
ATOM   4257  C   ASN A 266     -10.470  52.247  76.620  1.00  2.64           C  
ATOM   4258  O   ASN A 266     -11.118  52.723  77.554  1.00  2.64           O  
ATOM   4259  CB  ASN A 266     -12.312  53.008  75.113  1.00  2.64           C  
ATOM   4260  CG  ASN A 266     -12.060  54.485  75.282  1.00  2.64           C  
ATOM   4261  OD1 ASN A 266     -10.927  54.971  75.165  1.00  2.64           O  
ATOM   4262  ND2 ASN A 266     -13.116  55.220  75.553  1.00  2.64           N  
ATOM   4263  H   ASN A 266     -12.360  50.518  74.736  1.00  2.64           H  
ATOM   4264  HA  ASN A 266     -10.311  52.534  74.527  1.00  2.64           H  
ATOM   4265 1HB  ASN A 266     -12.777  52.844  74.139  1.00  2.64           H  
ATOM   4266 2HB  ASN A 266     -13.028  52.685  75.868  1.00  2.64           H  
ATOM   4267 1HD2 ASN A 266     -13.022  56.208  75.678  1.00  2.64           H  
ATOM   4268 2HD2 ASN A 266     -14.016  54.788  75.635  1.00  2.64           H  
ATOM   4269  N   ASN A 267      -9.218  51.814  76.747  1.00  2.76           N  
ATOM   4270  CA  ASN A 267      -8.523  51.818  78.028  1.00  2.76           C  
ATOM   4271  C   ASN A 267      -6.998  51.714  77.855  1.00  2.76           C  
ATOM   4272  O   ASN A 267      -6.481  51.564  76.746  1.00  2.76           O  
ATOM   4273  CB  ASN A 267      -9.065  50.675  78.888  1.00  2.76           C  
ATOM   4274  CG  ASN A 267      -9.083  50.967  80.383  1.00  2.76           C  
ATOM   4275  OD1 ASN A 267      -8.162  51.597  80.921  1.00  2.76           O  
ATOM   4276  ND2 ASN A 267     -10.120  50.526  81.046  1.00  2.76           N  
ATOM   4277  H   ASN A 267      -8.783  51.413  75.918  1.00  2.76           H  
ATOM   4278  HA  ASN A 267      -8.730  52.765  78.528  1.00  2.76           H  
ATOM   4279 1HB  ASN A 267     -10.080  50.427  78.571  1.00  2.76           H  
ATOM   4280 2HB  ASN A 267      -8.459  49.785  78.722  1.00  2.76           H  
ATOM   4281 1HD2 ASN A 267     -10.193  50.688  82.028  1.00  2.76           H  
ATOM   4282 2HD2 ASN A 267     -10.843  50.025  80.564  1.00  2.76           H  
ATOM   4283  N   LEU A 268      -6.280  51.689  78.983  1.00  2.71           N  
ATOM   4284  CA  LEU A 268      -4.814  51.607  79.014  1.00  2.71           C  
ATOM   4285  C   LEU A 268      -4.348  50.184  78.761  1.00  2.71           C  
ATOM   4286  O   LEU A 268      -3.161  49.911  78.555  1.00  2.71           O  
ATOM   4287  CB  LEU A 268      -4.289  52.081  80.368  1.00  2.71           C  
ATOM   4288  CG  LEU A 268      -4.548  53.560  80.696  1.00  2.71           C  
ATOM   4289  CD1 LEU A 268      -4.085  53.851  82.116  1.00  2.71           C  
ATOM   4290  CD2 LEU A 268      -3.812  54.436  79.693  1.00  2.71           C  
ATOM   4291  H   LEU A 268      -6.779  51.783  79.860  1.00  2.71           H  
ATOM   4292  HA  LEU A 268      -4.410  52.250  78.231  1.00  2.71           H  
ATOM   4293 1HB  LEU A 268      -4.755  51.478  81.150  1.00  2.71           H  
ATOM   4294 2HB  LEU A 268      -3.212  51.913  80.401  1.00  2.71           H  
ATOM   4295  HG  LEU A 268      -5.619  53.763  80.642  1.00  2.71           H  
ATOM   4296 1HD1 LEU A 268      -4.278  54.897  82.356  1.00  2.71           H  
ATOM   4297 2HD1 LEU A 268      -4.630  53.213  82.813  1.00  2.71           H  
ATOM   4298 3HD1 LEU A 268      -3.017  53.651  82.200  1.00  2.71           H  
ATOM   4299 1HD2 LEU A 268      -3.996  55.487  79.918  1.00  2.71           H  
ATOM   4300 2HD2 LEU A 268      -2.740  54.237  79.751  1.00  2.71           H  
ATOM   4301 3HD2 LEU A 268      -4.166  54.214  78.686  1.00  2.71           H  
ATOM   4302  N   ASP A 269      -5.317  49.286  78.680  1.00  2.49           N  
ATOM   4303  CA  ASP A 269      -5.067  47.893  78.398  1.00  2.49           C  
ATOM   4304  C   ASP A 269      -4.350  47.754  77.059  1.00  2.49           C  
ATOM   4305  O   ASP A 269      -3.562  46.835  76.880  1.00  2.49           O  
ATOM   4306  CB  ASP A 269      -6.369  47.106  78.424  1.00  2.49           C  
ATOM   4307  CG  ASP A 269      -6.905  46.903  79.843  1.00  2.49           C  
ATOM   4308  OD1 ASP A 269      -6.170  47.132  80.782  1.00  2.49           O  
ATOM   4309  OD2 ASP A 269      -8.038  46.518  79.974  1.00  2.49           O  
ATOM   4310  H   ASP A 269      -6.263  49.589  78.841  1.00  2.49           H  
ATOM   4311  HA  ASP A 269      -4.425  47.494  79.177  1.00  2.49           H  
ATOM   4312 1HB  ASP A 269      -7.123  47.612  77.819  1.00  2.49           H  
ATOM   4313 2HB  ASP A 269      -6.200  46.146  77.999  1.00  2.49           H  
ATOM   4314  N   ILE A 270      -4.561  48.698  76.133  1.00  2.16           N  
ATOM   4315  CA  ILE A 270      -3.889  48.614  74.839  1.00  2.16           C  
ATOM   4316  C   ILE A 270      -2.374  48.605  75.034  1.00  2.16           C  
ATOM   4317  O   ILE A 270      -1.656  47.866  74.352  1.00  2.16           O  
ATOM   4318  CB  ILE A 270      -4.269  49.790  73.917  1.00  2.16           C  
ATOM   4319  CG1 ILE A 270      -5.737  49.681  73.474  1.00  2.16           C  
ATOM   4320  CG2 ILE A 270      -3.337  49.870  72.704  1.00  2.16           C  
ATOM   4321  CD1 ILE A 270      -6.240  50.943  72.791  1.00  2.16           C  
ATOM   4322  H   ILE A 270      -5.191  49.484  76.324  1.00  2.16           H  
ATOM   4323  HA  ILE A 270      -4.179  47.684  74.361  1.00  2.16           H  
ATOM   4324  HB  ILE A 270      -4.180  50.719  74.484  1.00  2.16           H  
ATOM   4325 1HG1 ILE A 270      -5.850  48.850  72.786  1.00  2.16           H  
ATOM   4326 2HG1 ILE A 270      -6.364  49.499  74.353  1.00  2.16           H  
ATOM   4327 1HG2 ILE A 270      -3.624  50.725  72.095  1.00  2.16           H  
ATOM   4328 2HG2 ILE A 270      -2.307  49.995  73.041  1.00  2.16           H  
ATOM   4329 3HG2 ILE A 270      -3.411  48.971  72.110  1.00  2.16           H  
ATOM   4330 1HD1 ILE A 270      -7.269  50.823  72.511  1.00  2.16           H  
ATOM   4331 2HD1 ILE A 270      -6.155  51.786  73.478  1.00  2.16           H  
ATOM   4332 3HD1 ILE A 270      -5.647  51.134  71.904  1.00  2.16           H  
ATOM   4333  N   ASP A 271      -1.882  49.418  75.969  1.00  1.81           N  
ATOM   4334  CA  ASP A 271      -0.454  49.536  76.165  1.00  1.81           C  
ATOM   4335  C   ASP A 271       0.023  48.363  76.991  1.00  1.81           C  
ATOM   4336  O   ASP A 271       1.097  47.821  76.728  1.00  1.81           O  
ATOM   4337  CB  ASP A 271      -0.128  50.835  76.907  1.00  1.81           C  
ATOM   4338  CG  ASP A 271      -0.446  52.113  76.116  1.00  1.81           C  
ATOM   4339  OD1 ASP A 271       0.170  52.387  75.113  1.00  1.81           O  
ATOM   4340  OD2 ASP A 271      -1.339  52.837  76.507  1.00  1.81           O  
ATOM   4341  H   ASP A 271      -2.511  49.933  76.578  1.00  1.81           H  
ATOM   4342  HA  ASP A 271       0.047  49.520  75.197  1.00  1.81           H  
ATOM   4343 1HB  ASP A 271      -0.697  50.858  77.844  1.00  1.81           H  
ATOM   4344 2HB  ASP A 271       0.928  50.839  77.175  1.00  1.81           H  
ATOM   4345  N   ASN A 272      -0.810  47.913  77.932  1.00  1.52           N  
ATOM   4346  CA  ASN A 272      -0.418  46.784  78.767  1.00  1.52           C  
ATOM   4347  C   ASN A 272      -0.222  45.547  77.888  1.00  1.52           C  
ATOM   4348  O   ASN A 272       0.689  44.744  78.106  1.00  1.52           O  
ATOM   4349  CB  ASN A 272      -1.474  46.497  79.813  1.00  1.52           C  
ATOM   4350  CG  ASN A 272      -1.567  47.556  80.895  1.00  1.52           C  
ATOM   4351  OD1 ASN A 272      -0.643  48.345  81.114  1.00  1.52           O  
ATOM   4352  ND2 ASN A 272      -2.684  47.584  81.583  1.00  1.52           N  
ATOM   4353  H   ASN A 272      -1.696  48.396  78.093  1.00  1.52           H  
ATOM   4354  HA  ASN A 272       0.530  47.013  79.254  1.00  1.52           H  
ATOM   4355 1HB  ASN A 272      -2.436  46.389  79.328  1.00  1.52           H  
ATOM   4356 2HB  ASN A 272      -1.247  45.546  80.287  1.00  1.52           H  
ATOM   4357 1HD2 ASN A 272      -2.806  48.260  82.307  1.00  1.52           H  
ATOM   4358 2HD2 ASN A 272      -3.421  46.929  81.384  1.00  1.52           H  
ATOM   4359  N   TYR A 273      -1.072  45.410  76.868  1.00  1.31           N  
ATOM   4360  CA  TYR A 273      -0.985  44.286  75.956  1.00  1.31           C  
ATOM   4361  C   TYR A 273       0.324  44.323  75.170  1.00  1.31           C  
ATOM   4362  O   TYR A 273       0.999  43.297  75.046  1.00  1.31           O  
ATOM   4363  CB  TYR A 273      -2.204  44.279  75.044  1.00  1.31           C  
ATOM   4364  CG  TYR A 273      -3.486  43.927  75.820  1.00  1.31           C  
ATOM   4365  CD1 TYR A 273      -4.709  44.488  75.478  1.00  1.31           C  
ATOM   4366  CD2 TYR A 273      -3.416  43.057  76.898  1.00  1.31           C  
ATOM   4367  CE1 TYR A 273      -5.841  44.185  76.197  1.00  1.31           C  
ATOM   4368  CE2 TYR A 273      -4.552  42.753  77.622  1.00  1.31           C  
ATOM   4369  CZ  TYR A 273      -5.761  43.315  77.279  1.00  1.31           C  
ATOM   4370  OH  TYR A 273      -6.893  43.017  78.007  1.00  1.31           O  
ATOM   4371  H   TYR A 273      -1.825  46.087  76.751  1.00  1.31           H  
ATOM   4372  HA  TYR A 273      -0.991  43.366  76.538  1.00  1.31           H  
ATOM   4373 1HB  TYR A 273      -2.334  45.263  74.595  1.00  1.31           H  
ATOM   4374 2HB  TYR A 273      -2.074  43.552  74.239  1.00  1.31           H  
ATOM   4375  HD1 TYR A 273      -4.777  45.173  74.657  1.00  1.31           H  
ATOM   4376  HD2 TYR A 273      -2.462  42.614  77.177  1.00  1.31           H  
ATOM   4377  HE1 TYR A 273      -6.790  44.637  75.925  1.00  1.31           H  
ATOM   4378  HE2 TYR A 273      -4.489  42.072  78.469  1.00  1.31           H  
ATOM   4379  HH  TYR A 273      -7.564  43.687  77.845  1.00  1.31           H  
ATOM   4380  N   TYR A 274       0.754  45.512  74.729  1.00  1.15           N  
ATOM   4381  CA  TYR A 274       2.024  45.565  74.007  1.00  1.15           C  
ATOM   4382  C   TYR A 274       3.184  45.290  74.964  1.00  1.15           C  
ATOM   4383  O   TYR A 274       4.177  44.678  74.565  1.00  1.15           O  
ATOM   4384  CB  TYR A 274       2.210  46.911  73.293  1.00  1.15           C  
ATOM   4385  CG  TYR A 274       1.377  47.062  72.049  1.00  1.15           C  
ATOM   4386  CD1 TYR A 274       0.332  47.960  72.032  1.00  1.15           C  
ATOM   4387  CD2 TYR A 274       1.646  46.300  70.930  1.00  1.15           C  
ATOM   4388  CE1 TYR A 274      -0.450  48.092  70.913  1.00  1.15           C  
ATOM   4389  CE2 TYR A 274       0.855  46.442  69.804  1.00  1.15           C  
ATOM   4390  CZ  TYR A 274      -0.184  47.322  69.798  1.00  1.15           C  
ATOM   4391  OH  TYR A 274      -0.975  47.434  68.681  1.00  1.15           O  
ATOM   4392  H   TYR A 274       0.174  46.350  74.838  1.00  1.15           H  
ATOM   4393  HA  TYR A 274       2.022  44.781  73.252  1.00  1.15           H  
ATOM   4394 1HB  TYR A 274       1.916  47.701  73.971  1.00  1.15           H  
ATOM   4395 2HB  TYR A 274       3.261  47.060  73.036  1.00  1.15           H  
ATOM   4396  HD1 TYR A 274       0.125  48.563  72.911  1.00  1.15           H  
ATOM   4397  HD2 TYR A 274       2.472  45.588  70.935  1.00  1.15           H  
ATOM   4398  HE1 TYR A 274      -1.279  48.797  70.908  1.00  1.15           H  
ATOM   4399  HE2 TYR A 274       1.049  45.849  68.920  1.00  1.15           H  
ATOM   4400  HH  TYR A 274      -1.615  48.160  68.821  1.00  1.15           H  
ATOM   4401  N   GLN A 275       3.043  45.680  76.242  1.00  1.03           N  
ATOM   4402  CA  GLN A 275       4.083  45.403  77.240  1.00  1.03           C  
ATOM   4403  C   GLN A 275       4.209  43.906  77.463  1.00  1.03           C  
ATOM   4404  O   GLN A 275       5.315  43.364  77.582  1.00  1.03           O  
ATOM   4405  CB  GLN A 275       3.779  46.106  78.571  1.00  1.03           C  
ATOM   4406  CG  GLN A 275       3.911  47.607  78.527  1.00  1.03           C  
ATOM   4407  CD  GLN A 275       3.456  48.286  79.779  1.00  1.03           C  
ATOM   4408  OE1 GLN A 275       2.738  47.712  80.601  1.00  1.03           O  
ATOM   4409  NE2 GLN A 275       3.878  49.537  79.951  1.00  1.03           N  
ATOM   4410  H   GLN A 275       2.212  46.210  76.513  1.00  1.03           H  
ATOM   4411  HA  GLN A 275       5.039  45.754  76.874  1.00  1.03           H  
ATOM   4412 1HB  GLN A 275       2.772  45.870  78.884  1.00  1.03           H  
ATOM   4413 2HB  GLN A 275       4.454  45.731  79.337  1.00  1.03           H  
ATOM   4414 1HG  GLN A 275       4.957  47.845  78.407  1.00  1.03           H  
ATOM   4415 2HG  GLN A 275       3.339  47.990  77.698  1.00  1.03           H  
ATOM   4416 1HE2 GLN A 275       3.607  50.045  80.768  1.00  1.03           H  
ATOM   4417 2HE2 GLN A 275       4.467  49.968  79.267  1.00  1.03           H  
ATOM   4418  N   LYS A 276       3.082  43.199  77.466  1.00  0.93           N  
ATOM   4419  CA  LYS A 276       3.174  41.768  77.664  1.00  0.93           C  
ATOM   4420  C   LYS A 276       3.887  41.145  76.472  1.00  0.93           C  
ATOM   4421  O   LYS A 276       4.759  40.289  76.645  1.00  0.93           O  
ATOM   4422  CB  LYS A 276       1.803  41.129  77.856  1.00  0.93           C  
ATOM   4423  CG  LYS A 276       1.901  39.628  78.199  1.00  0.93           C  
ATOM   4424  CD  LYS A 276       2.542  39.435  79.583  1.00  0.93           C  
ATOM   4425  CE  LYS A 276       2.738  37.955  79.964  1.00  0.93           C  
ATOM   4426  NZ  LYS A 276       1.464  37.224  80.114  1.00  0.93           N  
ATOM   4427  H   LYS A 276       2.177  43.665  77.387  1.00  0.93           H  
ATOM   4428  HA  LYS A 276       3.770  41.575  78.555  1.00  0.93           H  
ATOM   4429 1HB  LYS A 276       1.263  41.644  78.652  1.00  0.93           H  
ATOM   4430 2HB  LYS A 276       1.219  41.237  76.938  1.00  0.93           H  
ATOM   4431 1HG  LYS A 276       0.906  39.181  78.191  1.00  0.93           H  
ATOM   4432 2HG  LYS A 276       2.514  39.119  77.461  1.00  0.93           H  
ATOM   4433 1HD  LYS A 276       3.517  39.925  79.595  1.00  0.93           H  
ATOM   4434 2HD  LYS A 276       1.913  39.906  80.337  1.00  0.93           H  
ATOM   4435 1HE  LYS A 276       3.336  37.461  79.195  1.00  0.93           H  
ATOM   4436 2HE  LYS A 276       3.275  37.915  80.909  1.00  0.93           H  
ATOM   4437 1HZ  LYS A 276       1.657  36.267  80.372  1.00  0.93           H  
ATOM   4438 2HZ  LYS A 276       0.899  37.654  80.823  1.00  0.93           H  
ATOM   4439 3HZ  LYS A 276       0.956  37.224  79.223  1.00  0.93           H  
ATOM   4440  N   VAL A 277       3.578  41.612  75.265  1.00  0.86           N  
ATOM   4441  CA  VAL A 277       4.237  41.061  74.093  1.00  0.86           C  
ATOM   4442  C   VAL A 277       5.733  41.363  74.123  1.00  0.86           C  
ATOM   4443  O   VAL A 277       6.549  40.476  73.890  1.00  0.86           O  
ATOM   4444  CB  VAL A 277       3.617  41.635  72.810  1.00  0.86           C  
ATOM   4445  CG1 VAL A 277       4.432  41.204  71.572  1.00  0.86           C  
ATOM   4446  CG2 VAL A 277       2.194  41.153  72.719  1.00  0.86           C  
ATOM   4447  H   VAL A 277       2.849  42.324  75.163  1.00  0.86           H  
ATOM   4448  HA  VAL A 277       4.095  39.981  74.095  1.00  0.86           H  
ATOM   4449  HB  VAL A 277       3.634  42.724  72.859  1.00  0.86           H  
ATOM   4450 1HG1 VAL A 277       3.989  41.620  70.675  1.00  0.86           H  
ATOM   4451 2HG1 VAL A 277       5.457  41.567  71.665  1.00  0.86           H  
ATOM   4452 3HG1 VAL A 277       4.432  40.121  71.509  1.00  0.86           H  
ATOM   4453 1HG2 VAL A 277       1.722  41.549  71.852  1.00  0.86           H  
ATOM   4454 2HG2 VAL A 277       2.186  40.085  72.672  1.00  0.86           H  
ATOM   4455 3HG2 VAL A 277       1.645  41.473  73.595  1.00  0.86           H  
ATOM   4456  N   ALA A 278       6.091  42.607  74.444  1.00  0.80           N  
ATOM   4457  CA  ALA A 278       7.483  43.044  74.496  1.00  0.80           C  
ATOM   4458  C   ALA A 278       8.326  42.264  75.496  1.00  0.80           C  
ATOM   4459  O   ALA A 278       9.498  41.970  75.232  1.00  0.80           O  
ATOM   4460  CB  ALA A 278       7.548  44.512  74.880  1.00  0.80           C  
ATOM   4461  H   ALA A 278       5.365  43.293  74.635  1.00  0.80           H  
ATOM   4462  HA  ALA A 278       7.911  42.908  73.507  1.00  0.80           H  
ATOM   4463 1HB  ALA A 278       8.584  44.842  74.882  1.00  0.80           H  
ATOM   4464 2HB  ALA A 278       6.981  45.106  74.171  1.00  0.80           H  
ATOM   4465 3HB  ALA A 278       7.122  44.641  75.871  1.00  0.80           H  
ATOM   4466  N   THR A 279       7.732  41.921  76.641  1.00  0.76           N  
ATOM   4467  CA  THR A 279       8.472  41.248  77.694  1.00  0.76           C  
ATOM   4468  C   THR A 279       8.341  39.717  77.733  1.00  0.76           C  
ATOM   4469  O   THR A 279       9.175  39.056  78.357  1.00  0.76           O  
ATOM   4470  CB  THR A 279       8.084  41.863  79.056  1.00  0.76           C  
ATOM   4471  OG1 THR A 279       6.684  41.688  79.291  1.00  0.76           O  
ATOM   4472  CG2 THR A 279       8.396  43.355  79.047  1.00  0.76           C  
ATOM   4473  H   THR A 279       6.764  42.197  76.812  1.00  0.76           H  
ATOM   4474  HA  THR A 279       9.526  41.468  77.539  1.00  0.76           H  
ATOM   4475  HB  THR A 279       8.644  41.374  79.849  1.00  0.76           H  
ATOM   4476  HG1 THR A 279       6.180  42.200  78.613  1.00  0.76           H  
ATOM   4477 1HG2 THR A 279       8.121  43.790  80.007  1.00  0.76           H  
ATOM   4478 2HG2 THR A 279       9.460  43.503  78.871  1.00  0.76           H  
ATOM   4479 3HG2 THR A 279       7.826  43.839  78.255  1.00  0.76           H  
ATOM   4480  N   THR A 280       7.342  39.129  77.069  1.00  0.73           N  
ATOM   4481  CA  THR A 280       7.236  37.673  77.112  1.00  0.73           C  
ATOM   4482  C   THR A 280       8.489  37.028  76.548  1.00  0.73           C  
ATOM   4483  O   THR A 280       8.877  37.261  75.402  1.00  0.73           O  
ATOM   4484  CB  THR A 280       6.017  37.160  76.318  1.00  0.73           C  
ATOM   4485  OG1 THR A 280       4.820  37.713  76.863  1.00  0.73           O  
ATOM   4486  CG2 THR A 280       5.938  35.633  76.369  1.00  0.73           C  
ATOM   4487  H   THR A 280       6.634  39.681  76.587  1.00  0.73           H  
ATOM   4488  HA  THR A 280       7.131  37.364  78.152  1.00  0.73           H  
ATOM   4489  HB  THR A 280       6.110  37.485  75.279  1.00  0.73           H  
ATOM   4490  HG1 THR A 280       4.925  38.679  76.949  1.00  0.73           H  
ATOM   4491 1HG2 THR A 280       5.079  35.295  75.804  1.00  0.73           H  
ATOM   4492 2HG2 THR A 280       6.839  35.203  75.942  1.00  0.73           H  
ATOM   4493 3HG2 THR A 280       5.838  35.307  77.402  1.00  0.73           H  
ATOM   4494  N   ASN A 281       9.097  36.137  77.312  1.00  0.73           N  
ATOM   4495  CA  ASN A 281      10.305  35.533  76.798  1.00  0.73           C  
ATOM   4496  C   ASN A 281       9.954  34.399  75.856  1.00  0.73           C  
ATOM   4497  O   ASN A 281       9.750  33.258  76.266  1.00  0.73           O  
ATOM   4498  CB  ASN A 281      11.213  35.059  77.907  1.00  0.73           C  
ATOM   4499  CG  ASN A 281      12.558  34.611  77.375  1.00  0.73           C  
ATOM   4500  OD1 ASN A 281      12.711  34.262  76.187  1.00  0.73           O  
ATOM   4501  ND2 ASN A 281      13.549  34.618  78.240  1.00  0.73           N  
ATOM   4502  H   ASN A 281       8.761  35.938  78.243  1.00  0.73           H  
ATOM   4503  HA  ASN A 281      10.848  36.281  76.216  1.00  0.73           H  
ATOM   4504 1HB  ASN A 281      11.364  35.866  78.627  1.00  0.73           H  
ATOM   4505 2HB  ASN A 281      10.743  34.230  78.434  1.00  0.73           H  
ATOM   4506 1HD2 ASN A 281      14.467  34.334  77.955  1.00  0.73           H  
ATOM   4507 2HD2 ASN A 281      13.388  34.905  79.184  1.00  0.73           H  
ATOM   4508  N   LEU A 282       9.951  34.709  74.576  1.00  0.74           N  
ATOM   4509  CA  LEU A 282       9.559  33.772  73.528  1.00  0.74           C  
ATOM   4510  C   LEU A 282      10.684  32.834  73.079  1.00  0.74           C  
ATOM   4511  O   LEU A 282      10.512  32.065  72.122  1.00  0.74           O  
ATOM   4512  CB  LEU A 282       8.991  34.534  72.337  1.00  0.74           C  
ATOM   4513  CG  LEU A 282       7.690  35.292  72.635  1.00  0.74           C  
ATOM   4514  CD1 LEU A 282       7.284  36.062  71.443  1.00  0.74           C  
ATOM   4515  CD2 LEU A 282       6.614  34.305  73.021  1.00  0.74           C  
ATOM   4516  H   LEU A 282      10.117  35.692  74.353  1.00  0.74           H  
ATOM   4517  HA  LEU A 282       8.755  33.159  73.920  1.00  0.74           H  
ATOM   4518 1HB  LEU A 282       9.733  35.266  72.004  1.00  0.74           H  
ATOM   4519 2HB  LEU A 282       8.800  33.834  71.522  1.00  0.74           H  
ATOM   4520  HG  LEU A 282       7.854  36.000  73.450  1.00  0.74           H  
ATOM   4521 1HD1 LEU A 282       6.370  36.601  71.670  1.00  0.74           H  
ATOM   4522 2HD1 LEU A 282       8.073  36.772  71.181  1.00  0.74           H  
ATOM   4523 3HD1 LEU A 282       7.116  35.380  70.621  1.00  0.74           H  
ATOM   4524 1HD2 LEU A 282       5.680  34.831  73.231  1.00  0.74           H  
ATOM   4525 2HD2 LEU A 282       6.466  33.617  72.202  1.00  0.74           H  
ATOM   4526 3HD2 LEU A 282       6.926  33.758  73.903  1.00  0.74           H  
ATOM   4527  N   SER A 283      11.816  32.845  73.797  1.00  0.77           N  
ATOM   4528  CA  SER A 283      12.950  31.983  73.468  1.00  0.77           C  
ATOM   4529  C   SER A 283      12.539  30.518  73.419  1.00  0.77           C  
ATOM   4530  O   SER A 283      13.070  29.755  72.610  1.00  0.77           O  
ATOM   4531  CB  SER A 283      14.061  32.108  74.498  1.00  0.77           C  
ATOM   4532  OG  SER A 283      14.604  33.392  74.519  1.00  0.77           O  
ATOM   4533  H   SER A 283      11.904  33.477  74.595  1.00  0.77           H  
ATOM   4534  HA  SER A 283      13.338  32.266  72.493  1.00  0.77           H  
ATOM   4535 1HB  SER A 283      13.678  31.852  75.487  1.00  0.77           H  
ATOM   4536 2HB  SER A 283      14.842  31.390  74.257  1.00  0.77           H  
ATOM   4537  HG  SER A 283      14.014  33.895  75.106  1.00  0.77           H  
ATOM   4538  N   SER A 284      11.619  30.097  74.296  1.00  0.82           N  
ATOM   4539  CA  SER A 284      11.213  28.695  74.299  1.00  0.82           C  
ATOM   4540  C   SER A 284      10.438  28.303  73.034  1.00  0.82           C  
ATOM   4541  O   SER A 284      10.436  27.140  72.652  1.00  0.82           O  
ATOM   4542  CB  SER A 284      10.345  28.375  75.512  1.00  0.82           C  
ATOM   4543  OG  SER A 284       9.081  28.987  75.401  1.00  0.82           O  
ATOM   4544  H   SER A 284      11.209  30.756  74.944  1.00  0.82           H  
ATOM   4545  HA  SER A 284      12.112  28.083  74.355  1.00  0.82           H  
ATOM   4546 1HB  SER A 284      10.223  27.295  75.586  1.00  0.82           H  
ATOM   4547 2HB  SER A 284      10.842  28.715  76.418  1.00  0.82           H  
ATOM   4548  HG  SER A 284       8.786  28.791  74.497  1.00  0.82           H  
ATOM   4549  N   VAL A 285       9.824  29.265  72.337  1.00  0.87           N  
ATOM   4550  CA  VAL A 285       9.056  28.924  71.140  1.00  0.87           C  
ATOM   4551  C   VAL A 285      10.067  28.677  70.050  1.00  0.87           C  
ATOM   4552  O   VAL A 285      10.002  27.702  69.293  1.00  0.87           O  
ATOM   4553  CB  VAL A 285       8.123  30.075  70.705  1.00  0.87           C  
ATOM   4554  CG1 VAL A 285       7.406  29.716  69.389  1.00  0.87           C  
ATOM   4555  CG2 VAL A 285       7.138  30.389  71.800  1.00  0.87           C  
ATOM   4556  H   VAL A 285       9.896  30.242  72.613  1.00  0.87           H  
ATOM   4557  HA  VAL A 285       8.474  28.016  71.317  1.00  0.87           H  
ATOM   4558  HB  VAL A 285       8.727  30.965  70.507  1.00  0.87           H  
ATOM   4559 1HG1 VAL A 285       6.766  30.542  69.080  1.00  0.87           H  
ATOM   4560 2HG1 VAL A 285       8.149  29.521  68.618  1.00  0.87           H  
ATOM   4561 3HG1 VAL A 285       6.795  28.826  69.537  1.00  0.87           H  
ATOM   4562 1HG2 VAL A 285       6.511  31.210  71.482  1.00  0.87           H  
ATOM   4563 2HG2 VAL A 285       6.523  29.516  72.005  1.00  0.87           H  
ATOM   4564 3HG2 VAL A 285       7.689  30.672  72.696  1.00  0.87           H  
ATOM   4565  N   ILE A 286      11.038  29.574  70.026  1.00  0.92           N  
ATOM   4566  CA  ILE A 286      12.112  29.554  69.065  1.00  0.92           C  
ATOM   4567  C   ILE A 286      12.946  28.277  69.232  1.00  0.92           C  
ATOM   4568  O   ILE A 286      13.266  27.598  68.250  1.00  0.92           O  
ATOM   4569  CB  ILE A 286      12.992  30.787  69.288  1.00  0.92           C  
ATOM   4570  CG1 ILE A 286      12.209  32.063  68.954  1.00  0.92           C  
ATOM   4571  CG2 ILE A 286      14.227  30.695  68.433  1.00  0.92           C  
ATOM   4572  CD1 ILE A 286      12.911  33.338  69.427  1.00  0.92           C  
ATOM   4573  H   ILE A 286      11.004  30.330  70.711  1.00  0.92           H  
ATOM   4574  HA  ILE A 286      11.689  29.575  68.060  1.00  0.92           H  
ATOM   4575  HB  ILE A 286      13.279  30.841  70.330  1.00  0.92           H  
ATOM   4576 1HG1 ILE A 286      12.054  32.106  67.886  1.00  0.92           H  
ATOM   4577 2HG1 ILE A 286      11.228  32.016  69.441  1.00  0.92           H  
ATOM   4578 1HG2 ILE A 286      14.848  31.569  68.603  1.00  0.92           H  
ATOM   4579 2HG2 ILE A 286      14.786  29.798  68.690  1.00  0.92           H  
ATOM   4580 3HG2 ILE A 286      13.936  30.655  67.383  1.00  0.92           H  
ATOM   4581 1HD1 ILE A 286      12.328  34.206  69.174  1.00  0.92           H  
ATOM   4582 2HD1 ILE A 286      13.039  33.306  70.497  1.00  0.92           H  
ATOM   4583 3HD1 ILE A 286      13.879  33.416  68.955  1.00  0.92           H  
ATOM   4584  N   SER A 287      13.274  27.943  70.484  1.00  0.98           N  
ATOM   4585  CA  SER A 287      14.050  26.756  70.807  1.00  0.98           C  
ATOM   4586  C   SER A 287      13.308  25.482  70.392  1.00  0.98           C  
ATOM   4587  O   SER A 287      13.909  24.564  69.822  1.00  0.98           O  
ATOM   4588  CB  SER A 287      14.323  26.728  72.296  1.00  0.98           C  
ATOM   4589  OG  SER A 287      15.114  27.827  72.682  1.00  0.98           O  
ATOM   4590  H   SER A 287      12.996  28.555  71.245  1.00  0.98           H  
ATOM   4591  HA  SER A 287      14.996  26.801  70.266  1.00  0.98           H  
ATOM   4592 1HB  SER A 287      13.380  26.746  72.834  1.00  0.98           H  
ATOM   4593 2HB  SER A 287      14.831  25.802  72.554  1.00  0.98           H  
ATOM   4594  HG  SER A 287      14.545  28.620  72.538  1.00  0.98           H  
ATOM   4595  N   GLN A 288      11.988  25.430  70.634  1.00  1.03           N  
ATOM   4596  CA  GLN A 288      11.201  24.273  70.221  1.00  1.03           C  
ATOM   4597  C   GLN A 288      11.254  24.131  68.715  1.00  1.03           C  
ATOM   4598  O   GLN A 288      11.422  23.024  68.198  1.00  1.03           O  
ATOM   4599  CB  GLN A 288       9.741  24.423  70.655  1.00  1.03           C  
ATOM   4600  CG  GLN A 288       9.470  24.297  72.140  1.00  1.03           C  
ATOM   4601  CD  GLN A 288       8.057  24.805  72.487  1.00  1.03           C  
ATOM   4602  OE1 GLN A 288       7.406  25.448  71.651  1.00  1.03           O  
ATOM   4603  NE2 GLN A 288       7.580  24.551  73.686  1.00  1.03           N  
ATOM   4604  H   GLN A 288      11.516  26.190  71.128  1.00  1.03           H  
ATOM   4605  HA  GLN A 288      11.630  23.376  70.671  1.00  1.03           H  
ATOM   4606 1HB  GLN A 288       9.382  25.407  70.345  1.00  1.03           H  
ATOM   4607 2HB  GLN A 288       9.134  23.681  70.140  1.00  1.03           H  
ATOM   4608 1HG  GLN A 288       9.508  23.247  72.386  1.00  1.03           H  
ATOM   4609 2HG  GLN A 288      10.212  24.817  72.717  1.00  1.03           H  
ATOM   4610 1HE2 GLN A 288       6.671  24.864  73.947  1.00  1.03           H  
ATOM   4611 2HE2 GLN A 288       8.101  24.001  74.370  1.00  1.03           H  
ATOM   4612  N   CYS A 289      11.171  25.257  67.987  1.00  1.08           N  
ATOM   4613  CA  CYS A 289      11.224  25.212  66.550  1.00  1.08           C  
ATOM   4614  C   CYS A 289      12.512  24.566  66.074  1.00  1.08           C  
ATOM   4615  O   CYS A 289      12.484  23.626  65.280  1.00  1.08           O  
ATOM   4616  CB  CYS A 289      11.153  26.613  65.931  1.00  1.08           C  
ATOM   4617  SG  CYS A 289      11.103  26.642  64.108  1.00  1.08           S  
ATOM   4618  H   CYS A 289      11.017  26.152  68.462  1.00  1.08           H  
ATOM   4619  HA  CYS A 289      10.380  24.624  66.178  1.00  1.08           H  
ATOM   4620 1HB  CYS A 289      10.282  27.134  66.312  1.00  1.08           H  
ATOM   4621 2HB  CYS A 289      12.022  27.180  66.240  1.00  1.08           H  
ATOM   4622  N   GLU A 290      13.644  25.065  66.584  1.00  1.13           N  
ATOM   4623  CA  GLU A 290      14.934  24.552  66.150  1.00  1.13           C  
ATOM   4624  C   GLU A 290      15.050  23.057  66.391  1.00  1.13           C  
ATOM   4625  O   GLU A 290      15.477  22.304  65.508  1.00  1.13           O  
ATOM   4626  CB  GLU A 290      16.080  25.282  66.855  1.00  1.13           C  
ATOM   4627  CG  GLU A 290      17.462  24.788  66.419  1.00  1.13           C  
ATOM   4628  CD  GLU A 290      18.634  25.527  67.043  1.00  1.13           C  
ATOM   4629  OE1 GLU A 290      18.425  26.472  67.762  1.00  1.13           O  
ATOM   4630  OE2 GLU A 290      19.752  25.108  66.804  1.00  1.13           O  
ATOM   4631  H   GLU A 290      13.590  25.834  67.255  1.00  1.13           H  
ATOM   4632  HA  GLU A 290      15.028  24.725  65.078  1.00  1.13           H  
ATOM   4633 1HB  GLU A 290      16.011  26.352  66.652  1.00  1.13           H  
ATOM   4634 2HB  GLU A 290      15.988  25.144  67.935  1.00  1.13           H  
ATOM   4635 1HG  GLU A 290      17.537  23.732  66.688  1.00  1.13           H  
ATOM   4636 2HG  GLU A 290      17.528  24.859  65.335  1.00  1.13           H  
ATOM   4637  N   LYS A 291      14.645  22.610  67.574  1.00  1.18           N  
ATOM   4638  CA  LYS A 291      14.737  21.195  67.871  1.00  1.18           C  
ATOM   4639  C   LYS A 291      13.786  20.382  66.996  1.00  1.18           C  
ATOM   4640  O   LYS A 291      14.127  19.272  66.580  1.00  1.18           O  
ATOM   4641  CB  LYS A 291      14.509  20.967  69.355  1.00  1.18           C  
ATOM   4642  CG  LYS A 291      15.656  21.552  70.227  1.00  1.18           C  
ATOM   4643  CD  LYS A 291      16.989  20.811  70.028  1.00  1.18           C  
ATOM   4644  CE  LYS A 291      16.986  19.417  70.697  1.00  1.18           C  
ATOM   4645  NZ  LYS A 291      18.335  18.768  70.644  1.00  1.18           N  
ATOM   4646  H   LYS A 291      14.292  23.264  68.277  1.00  1.18           H  
ATOM   4647  HA  LYS A 291      15.749  20.869  67.641  1.00  1.18           H  
ATOM   4648 1HB  LYS A 291      13.573  21.453  69.649  1.00  1.18           H  
ATOM   4649 2HB  LYS A 291      14.413  19.901  69.563  1.00  1.18           H  
ATOM   4650 1HG  LYS A 291      15.796  22.599  69.938  1.00  1.18           H  
ATOM   4651 2HG  LYS A 291      15.413  21.533  71.272  1.00  1.18           H  
ATOM   4652 1HD  LYS A 291      17.180  20.694  68.960  1.00  1.18           H  
ATOM   4653 2HD  LYS A 291      17.796  21.404  70.459  1.00  1.18           H  
ATOM   4654 1HE  LYS A 291      16.690  19.519  71.740  1.00  1.18           H  
ATOM   4655 2HE  LYS A 291      16.267  18.773  70.186  1.00  1.18           H  
ATOM   4656 1HZ  LYS A 291      18.302  17.848  71.092  1.00  1.18           H  
ATOM   4657 2HZ  LYS A 291      18.621  18.651  69.687  1.00  1.18           H  
ATOM   4658 3HZ  LYS A 291      19.006  19.342  71.136  1.00  1.18           H  
ATOM   4659  N   LEU A 292      12.619  20.942  66.677  1.00  1.24           N  
ATOM   4660  CA  LEU A 292      11.646  20.264  65.838  1.00  1.24           C  
ATOM   4661  C   LEU A 292      12.228  20.119  64.428  1.00  1.24           C  
ATOM   4662  O   LEU A 292      12.148  19.041  63.828  1.00  1.24           O  
ATOM   4663  CB  LEU A 292      10.323  21.056  65.837  1.00  1.24           C  
ATOM   4664  CG  LEU A 292       9.153  20.466  65.094  1.00  1.24           C  
ATOM   4665  CD1 LEU A 292       8.866  19.119  65.670  1.00  1.24           C  
ATOM   4666  CD2 LEU A 292       7.906  21.387  65.277  1.00  1.24           C  
ATOM   4667  H   LEU A 292      12.375  21.858  67.055  1.00  1.24           H  
ATOM   4668  HA  LEU A 292      11.460  19.271  66.245  1.00  1.24           H  
ATOM   4669 1HB  LEU A 292      10.014  21.227  66.855  1.00  1.24           H  
ATOM   4670 2HB  LEU A 292      10.521  22.029  65.394  1.00  1.24           H  
ATOM   4671  HG  LEU A 292       9.395  20.357  64.042  1.00  1.24           H  
ATOM   4672 1HD1 LEU A 292       8.026  18.685  65.159  1.00  1.24           H  
ATOM   4673 2HD1 LEU A 292       9.742  18.483  65.547  1.00  1.24           H  
ATOM   4674 3HD1 LEU A 292       8.629  19.217  66.726  1.00  1.24           H  
ATOM   4675 1HD2 LEU A 292       7.052  20.955  64.754  1.00  1.24           H  
ATOM   4676 2HD2 LEU A 292       7.678  21.470  66.341  1.00  1.24           H  
ATOM   4677 3HD2 LEU A 292       8.096  22.377  64.887  1.00  1.24           H  
ATOM   4678  N   ALA A 293      12.853  21.188  63.912  1.00  1.31           N  
ATOM   4679  CA  ALA A 293      13.468  21.146  62.590  1.00  1.31           C  
ATOM   4680  C   ALA A 293      14.546  20.090  62.527  1.00  1.31           C  
ATOM   4681  O   ALA A 293      14.622  19.320  61.556  1.00  1.31           O  
ATOM   4682  CB  ALA A 293      14.070  22.500  62.241  1.00  1.31           C  
ATOM   4683  H   ALA A 293      12.885  22.053  64.450  1.00  1.31           H  
ATOM   4684  HA  ALA A 293      12.706  20.876  61.866  1.00  1.31           H  
ATOM   4685 1HB  ALA A 293      14.506  22.457  61.245  1.00  1.31           H  
ATOM   4686 2HB  ALA A 293      13.298  23.244  62.262  1.00  1.31           H  
ATOM   4687 3HB  ALA A 293      14.838  22.759  62.968  1.00  1.31           H  
ATOM   4688  N   LYS A 294      15.351  19.991  63.585  1.00  1.40           N  
ATOM   4689  CA  LYS A 294      16.398  18.988  63.596  1.00  1.40           C  
ATOM   4690  C   LYS A 294      15.794  17.592  63.680  1.00  1.40           C  
ATOM   4691  O   LYS A 294      16.206  16.687  62.957  1.00  1.40           O  
ATOM   4692  CB  LYS A 294      17.382  19.266  64.730  1.00  1.40           C  
ATOM   4693  CG  LYS A 294      18.240  20.518  64.475  1.00  1.40           C  
ATOM   4694  CD  LYS A 294      19.198  20.821  65.614  1.00  1.40           C  
ATOM   4695  CE  LYS A 294      20.017  22.080  65.306  1.00  1.40           C  
ATOM   4696  NZ  LYS A 294      20.944  22.444  66.417  1.00  1.40           N  
ATOM   4697  H   LYS A 294      15.261  20.646  64.368  1.00  1.40           H  
ATOM   4698  HA  LYS A 294      16.944  19.057  62.655  1.00  1.40           H  
ATOM   4699 1HB  LYS A 294      16.826  19.419  65.658  1.00  1.40           H  
ATOM   4700 2HB  LYS A 294      18.037  18.409  64.869  1.00  1.40           H  
ATOM   4701 1HG  LYS A 294      18.811  20.383  63.557  1.00  1.40           H  
ATOM   4702 2HG  LYS A 294      17.579  21.376  64.342  1.00  1.40           H  
ATOM   4703 1HD  LYS A 294      18.625  20.990  66.529  1.00  1.40           H  
ATOM   4704 2HD  LYS A 294      19.871  19.981  65.770  1.00  1.40           H  
ATOM   4705 1HE  LYS A 294      20.599  21.914  64.402  1.00  1.40           H  
ATOM   4706 2HE  LYS A 294      19.335  22.907  65.136  1.00  1.40           H  
ATOM   4707 1HZ  LYS A 294      21.454  23.287  66.167  1.00  1.40           H  
ATOM   4708 2HZ  LYS A 294      20.413  22.614  67.264  1.00  1.40           H  
ATOM   4709 3HZ  LYS A 294      21.594  21.692  66.576  1.00  1.40           H  
ATOM   4710  N   ALA A 295      14.754  17.420  64.496  1.00  1.50           N  
ATOM   4711  CA  ALA A 295      14.100  16.126  64.641  1.00  1.50           C  
ATOM   4712  C   ALA A 295      13.549  15.631  63.311  1.00  1.50           C  
ATOM   4713  O   ALA A 295      13.616  14.447  62.990  1.00  1.50           O  
ATOM   4714  CB  ALA A 295      12.966  16.221  65.643  1.00  1.50           C  
ATOM   4715  H   ALA A 295      14.432  18.196  65.073  1.00  1.50           H  
ATOM   4716  HA  ALA A 295      14.844  15.412  64.996  1.00  1.50           H  
ATOM   4717 1HB  ALA A 295      12.519  15.250  65.760  1.00  1.50           H  
ATOM   4718 2HB  ALA A 295      13.347  16.561  66.593  1.00  1.50           H  
ATOM   4719 3HB  ALA A 295      12.223  16.926  65.289  1.00  1.50           H  
ATOM   4720  N   SER A 296      13.025  16.569  62.529  1.00  1.60           N  
ATOM   4721  CA  SER A 296      12.424  16.294  61.233  1.00  1.60           C  
ATOM   4722  C   SER A 296      13.461  16.155  60.125  1.00  1.60           C  
ATOM   4723  O   SER A 296      13.109  15.864  58.980  1.00  1.60           O  
ATOM   4724  CB  SER A 296      11.518  17.415  60.836  1.00  1.60           C  
ATOM   4725  OG  SER A 296      12.249  18.506  60.356  1.00  1.60           O  
ATOM   4726  H   SER A 296      12.996  17.530  62.881  1.00  1.60           H  
ATOM   4727  HA  SER A 296      11.863  15.354  61.308  1.00  1.60           H  
ATOM   4728 1HB  SER A 296      10.798  17.074  60.106  1.00  1.60           H  
ATOM   4729 2HB  SER A 296      10.986  17.749  61.716  1.00  1.60           H  
ATOM   4730  HG  SER A 296      13.045  18.578  60.942  1.00  1.60           H  
ATOM   4731  N   LYS A 297      14.712  16.506  60.422  1.00  1.67           N  
ATOM   4732  CA  LYS A 297      15.785  16.594  59.446  1.00  1.67           C  
ATOM   4733  C   LYS A 297      15.423  17.551  58.310  1.00  1.67           C  
ATOM   4734  O   LYS A 297      15.697  17.279  57.139  1.00  1.67           O  
ATOM   4735  CB  LYS A 297      16.151  15.223  58.900  1.00  1.67           C  
ATOM   4736  CG  LYS A 297      16.490  14.212  59.997  1.00  1.67           C  
ATOM   4737  CD  LYS A 297      17.748  14.616  60.747  1.00  1.67           C  
ATOM   4738  CE  LYS A 297      18.082  13.610  61.838  1.00  1.67           C  
ATOM   4739  NZ  LYS A 297      19.278  14.023  62.633  1.00  1.67           N  
ATOM   4740  H   LYS A 297      14.965  16.694  61.389  1.00  1.67           H  
ATOM   4741  HA  LYS A 297      16.662  17.003  59.949  1.00  1.67           H  
ATOM   4742 1HB  LYS A 297      15.342  14.848  58.295  1.00  1.67           H  
ATOM   4743 2HB  LYS A 297      17.023  15.313  58.254  1.00  1.67           H  
ATOM   4744 1HG  LYS A 297      15.664  14.155  60.714  1.00  1.67           H  
ATOM   4745 2HG  LYS A 297      16.637  13.228  59.560  1.00  1.67           H  
ATOM   4746 1HD  LYS A 297      18.584  14.677  60.052  1.00  1.67           H  
ATOM   4747 2HD  LYS A 297      17.599  15.593  61.197  1.00  1.67           H  
ATOM   4748 1HE  LYS A 297      17.224  13.522  62.508  1.00  1.67           H  
ATOM   4749 2HE  LYS A 297      18.275  12.638  61.384  1.00  1.67           H  
ATOM   4750 1HZ  LYS A 297      19.460  13.334  63.345  1.00  1.67           H  
ATOM   4751 2HZ  LYS A 297      20.076  14.097  62.022  1.00  1.67           H  
ATOM   4752 3HZ  LYS A 297      19.111  14.920  63.072  1.00  1.67           H  
ATOM   4753  N   GLY A 298      14.809  18.686  58.659  1.00  1.71           N  
ATOM   4754  CA  GLY A 298      14.445  19.678  57.659  1.00  1.71           C  
ATOM   4755  C   GLY A 298      13.236  19.312  56.785  1.00  1.71           C  
ATOM   4756  O   GLY A 298      13.253  19.593  55.572  1.00  1.71           O  
ATOM   4757  H   GLY A 298      14.618  18.864  59.645  1.00  1.71           H  
ATOM   4758 1HA  GLY A 298      14.228  20.602  58.186  1.00  1.71           H  
ATOM   4759 2HA  GLY A 298      15.305  19.875  57.026  1.00  1.71           H  
ATOM   4760  N   ARG A 299      12.234  18.618  57.346  1.00  1.70           N  
ATOM   4761  CA  ARG A 299      11.080  18.238  56.525  1.00  1.70           C  
ATOM   4762  C   ARG A 299       9.742  18.782  57.042  1.00  1.70           C  
ATOM   4763  O   ARG A 299       8.896  19.166  56.230  1.00  1.70           O  
ATOM   4764  CB  ARG A 299      10.999  16.727  56.344  1.00  1.70           C  
ATOM   4765  CG  ARG A 299      12.176  16.128  55.565  1.00  1.70           C  
ATOM   4766  CD  ARG A 299      12.183  16.587  54.145  1.00  1.70           C  
ATOM   4767  NE  ARG A 299      13.273  16.009  53.375  1.00  1.70           N  
ATOM   4768  CZ  ARG A 299      14.508  16.548  53.237  1.00  1.70           C  
ATOM   4769  NH1 ARG A 299      14.830  17.693  53.816  1.00  1.70           N  
ATOM   4770  NH2 ARG A 299      15.410  15.916  52.503  1.00  1.70           N  
ATOM   4771  H   ARG A 299      12.282  18.408  58.338  1.00  1.70           H  
ATOM   4772  HA  ARG A 299      11.228  18.657  55.533  1.00  1.70           H  
ATOM   4773 1HB  ARG A 299      10.965  16.241  57.321  1.00  1.70           H  
ATOM   4774 2HB  ARG A 299      10.078  16.470  55.816  1.00  1.70           H  
ATOM   4775 1HG  ARG A 299      13.122  16.408  56.038  1.00  1.70           H  
ATOM   4776 2HG  ARG A 299      12.081  15.049  55.556  1.00  1.70           H  
ATOM   4777 1HD  ARG A 299      11.251  16.310  53.670  1.00  1.70           H  
ATOM   4778 2HD  ARG A 299      12.288  17.668  54.119  1.00  1.70           H  
ATOM   4779  HE  ARG A 299      13.093  15.135  52.904  1.00  1.70           H  
ATOM   4780 1HH1 ARG A 299      14.157  18.214  54.396  1.00  1.70           H  
ATOM   4781 2HH1 ARG A 299      15.759  18.068  53.701  1.00  1.70           H  
ATOM   4782 1HH2 ARG A 299      15.175  15.043  52.053  1.00  1.70           H  
ATOM   4783 2HH2 ARG A 299      16.332  16.309  52.394  1.00  1.70           H  
ATOM   4784  N   LEU A 300       9.545  18.848  58.362  1.00  1.67           N  
ATOM   4785  CA  LEU A 300       8.310  19.420  58.928  1.00  1.67           C  
ATOM   4786  C   LEU A 300       8.525  20.912  59.004  1.00  1.67           C  
ATOM   4787  O   LEU A 300       7.708  21.715  58.558  1.00  1.67           O  
ATOM   4788  CB  LEU A 300       7.982  18.878  60.339  1.00  1.67           C  
ATOM   4789  CG  LEU A 300       6.728  19.505  61.056  1.00  1.67           C  
ATOM   4790  CD1 LEU A 300       5.502  19.233  60.290  1.00  1.67           C  
ATOM   4791  CD2 LEU A 300       6.578  18.933  62.423  1.00  1.67           C  
ATOM   4792  H   LEU A 300      10.270  18.517  58.981  1.00  1.67           H  
ATOM   4793  HA  LEU A 300       7.478  19.214  58.266  1.00  1.67           H  
ATOM   4794 1HB  LEU A 300       7.805  17.804  60.261  1.00  1.67           H  
ATOM   4795 2HB  LEU A 300       8.843  19.039  60.992  1.00  1.67           H  
ATOM   4796  HG  LEU A 300       6.856  20.576  61.130  1.00  1.67           H  
ATOM   4797 1HD1 LEU A 300       4.679  19.670  60.821  1.00  1.67           H  
ATOM   4798 2HD1 LEU A 300       5.591  19.675  59.317  1.00  1.67           H  
ATOM   4799 3HD1 LEU A 300       5.351  18.151  60.205  1.00  1.67           H  
ATOM   4800 1HD2 LEU A 300       5.724  19.380  62.909  1.00  1.67           H  
ATOM   4801 2HD2 LEU A 300       6.425  17.857  62.344  1.00  1.67           H  
ATOM   4802 3HD2 LEU A 300       7.468  19.144  62.984  1.00  1.67           H  
ATOM   4803  N   VAL A 301       9.659  21.248  59.599  1.00  1.62           N  
ATOM   4804  CA  VAL A 301      10.108  22.601  59.822  1.00  1.62           C  
ATOM   4805  C   VAL A 301      11.500  22.676  59.215  1.00  1.62           C  
ATOM   4806  O   VAL A 301      12.319  21.803  59.503  1.00  1.62           O  
ATOM   4807  CB  VAL A 301      10.286  22.855  61.316  1.00  1.62           C  
ATOM   4808  CG1 VAL A 301      10.691  24.222  61.538  1.00  1.62           C  
ATOM   4809  CG2 VAL A 301       9.130  22.525  62.084  1.00  1.62           C  
ATOM   4810  H   VAL A 301      10.256  20.506  59.920  1.00  1.62           H  
ATOM   4811  HA  VAL A 301       9.442  23.323  59.346  1.00  1.62           H  
ATOM   4812  HB  VAL A 301      11.070  22.245  61.653  1.00  1.62           H  
ATOM   4813 1HG1 VAL A 301      10.847  24.316  62.592  1.00  1.62           H  
ATOM   4814 2HG1 VAL A 301      11.607  24.440  61.003  1.00  1.62           H  
ATOM   4815 3HG1 VAL A 301       9.916  24.903  61.213  1.00  1.62           H  
ATOM   4816 1HG2 VAL A 301       9.376  22.713  63.115  1.00  1.62           H  
ATOM   4817 2HG2 VAL A 301       8.345  23.127  61.805  1.00  1.62           H  
ATOM   4818 3HG2 VAL A 301       8.876  21.486  61.945  1.00  1.62           H  
ATOM   4819  N   GLN A 302      11.803  23.666  58.392  1.00  1.56           N  
ATOM   4820  CA  GLN A 302      13.163  23.715  57.873  1.00  1.56           C  
ATOM   4821  C   GLN A 302      13.990  24.667  58.714  1.00  1.56           C  
ATOM   4822  O   GLN A 302      13.440  25.572  59.345  1.00  1.56           O  
ATOM   4823  CB  GLN A 302      13.164  24.067  56.390  1.00  1.56           C  
ATOM   4824  CG  GLN A 302      12.446  23.001  55.594  1.00  1.56           C  
ATOM   4825  CD  GLN A 302      12.545  23.111  54.104  1.00  1.56           C  
ATOM   4826  OE1 GLN A 302      12.353  24.158  53.472  1.00  1.56           O  
ATOM   4827  NE2 GLN A 302      12.863  21.964  53.517  1.00  1.56           N  
ATOM   4828  H   GLN A 302      11.123  24.389  58.111  1.00  1.56           H  
ATOM   4829  HA  GLN A 302      13.611  22.733  57.964  1.00  1.56           H  
ATOM   4830 1HB  GLN A 302      12.653  25.024  56.235  1.00  1.56           H  
ATOM   4831 2HB  GLN A 302      14.184  24.163  56.023  1.00  1.56           H  
ATOM   4832 1HG  GLN A 302      12.851  22.046  55.881  1.00  1.56           H  
ATOM   4833 2HG  GLN A 302      11.387  23.040  55.857  1.00  1.56           H  
ATOM   4834 1HE2 GLN A 302      12.958  21.911  52.523  1.00  1.56           H  
ATOM   4835 2HE2 GLN A 302      13.012  21.134  54.106  1.00  1.56           H  
ATOM   4836  N   SER A 303      15.312  24.534  58.689  1.00  1.50           N  
ATOM   4837  CA  SER A 303      16.132  25.457  59.469  1.00  1.50           C  
ATOM   4838  C   SER A 303      15.946  26.914  59.018  1.00  1.50           C  
ATOM   4839  O   SER A 303      16.125  27.840  59.812  1.00  1.50           O  
ATOM   4840  CB  SER A 303      17.587  25.042  59.381  1.00  1.50           C  
ATOM   4841  OG  SER A 303      18.080  25.185  58.076  1.00  1.50           O  
ATOM   4842  H   SER A 303      15.746  23.788  58.162  1.00  1.50           H  
ATOM   4843  HA  SER A 303      15.821  25.382  60.513  1.00  1.50           H  
ATOM   4844 1HB  SER A 303      18.181  25.646  60.066  1.00  1.50           H  
ATOM   4845 2HB  SER A 303      17.681  24.004  59.695  1.00  1.50           H  
ATOM   4846  HG  SER A 303      18.203  26.130  57.940  1.00  1.50           H  
ATOM   4847  N   GLU A 304      15.510  27.109  57.770  1.00  1.45           N  
ATOM   4848  CA  GLU A 304      15.233  28.439  57.239  1.00  1.45           C  
ATOM   4849  C   GLU A 304      13.946  29.001  57.840  1.00  1.45           C  
ATOM   4850  O   GLU A 304      13.758  30.219  57.915  1.00  1.45           O  
ATOM   4851  CB  GLU A 304      15.107  28.408  55.717  1.00  1.45           C  
ATOM   4852  CG  GLU A 304      16.403  28.079  54.976  1.00  1.45           C  
ATOM   4853  CD  GLU A 304      16.258  28.115  53.462  1.00  1.45           C  
ATOM   4854  OE1 GLU A 304      15.170  28.354  52.989  1.00  1.45           O  
ATOM   4855  OE2 GLU A 304      17.239  27.904  52.788  1.00  1.45           O  
ATOM   4856  H   GLU A 304      15.384  26.303  57.175  1.00  1.45           H  
ATOM   4857  HA  GLU A 304      16.057  29.100  57.511  1.00  1.45           H  
ATOM   4858 1HB  GLU A 304      14.364  27.658  55.438  1.00  1.45           H  
ATOM   4859 2HB  GLU A 304      14.747  29.373  55.362  1.00  1.45           H  
ATOM   4860 1HG  GLU A 304      17.170  28.792  55.275  1.00  1.45           H  
ATOM   4861 2HG  GLU A 304      16.731  27.086  55.281  1.00  1.45           H  
ATOM   4862  N   ASP A 305      13.053  28.118  58.297  1.00  1.41           N  
ATOM   4863  CA  ASP A 305      11.805  28.591  58.843  1.00  1.41           C  
ATOM   4864  C   ASP A 305      12.126  28.992  60.256  1.00  1.41           C  
ATOM   4865  O   ASP A 305      11.653  30.022  60.726  1.00  1.41           O  
ATOM   4866  CB  ASP A 305      10.714  27.498  58.836  1.00  1.41           C  
ATOM   4867  CG  ASP A 305      10.273  27.036  57.440  1.00  1.41           C  
ATOM   4868  OD1 ASP A 305       9.880  27.868  56.640  1.00  1.41           O  
ATOM   4869  OD2 ASP A 305      10.299  25.842  57.195  1.00  1.41           O  
ATOM   4870  H   ASP A 305      13.246  27.126  58.296  1.00  1.41           H  
ATOM   4871  HA  ASP A 305      11.460  29.463  58.290  1.00  1.41           H  
ATOM   4872 1HB  ASP A 305      11.066  26.634  59.408  1.00  1.41           H  
ATOM   4873 2HB  ASP A 305       9.845  27.879  59.333  1.00  1.41           H  
ATOM   4874  N   CYS A 306      12.999  28.220  60.908  1.00  1.37           N  
ATOM   4875  CA  CYS A 306      13.389  28.527  62.276  1.00  1.37           C  
ATOM   4876  C   CYS A 306      14.188  29.802  62.333  1.00  1.37           C  
ATOM   4877  O   CYS A 306      14.000  30.599  63.248  1.00  1.37           O  
ATOM   4878  CB  CYS A 306      14.126  27.384  62.916  1.00  1.37           C  
ATOM   4879  SG  CYS A 306      13.072  25.973  63.207  1.00  1.37           S  
ATOM   4880  H   CYS A 306      13.354  27.381  60.446  1.00  1.37           H  
ATOM   4881  HA  CYS A 306      12.515  28.697  62.864  1.00  1.37           H  
ATOM   4882 1HB  CYS A 306      14.947  27.071  62.276  1.00  1.37           H  
ATOM   4883 2HB  CYS A 306      14.547  27.701  63.871  1.00  1.37           H  
ATOM   4884  N   ALA A 307      15.052  30.035  61.345  1.00  1.33           N  
ATOM   4885  CA  ALA A 307      15.781  31.291  61.297  1.00  1.33           C  
ATOM   4886  C   ALA A 307      14.771  32.429  61.202  1.00  1.33           C  
ATOM   4887  O   ALA A 307      14.908  33.478  61.850  1.00  1.33           O  
ATOM   4888  CB  ALA A 307      16.718  31.301  60.114  1.00  1.33           C  
ATOM   4889  H   ALA A 307      15.223  29.325  60.634  1.00  1.33           H  
ATOM   4890  HA  ALA A 307      16.346  31.403  62.222  1.00  1.33           H  
ATOM   4891 1HB  ALA A 307      17.260  32.244  60.083  1.00  1.33           H  
ATOM   4892 2HB  ALA A 307      17.422  30.475  60.203  1.00  1.33           H  
ATOM   4893 3HB  ALA A 307      16.137  31.185  59.199  1.00  1.33           H  
ATOM   4894  N   GLY A 308      13.715  32.186  60.418  1.00  1.29           N  
ATOM   4895  CA  GLY A 308      12.612  33.107  60.262  1.00  1.29           C  
ATOM   4896  C   GLY A 308      11.929  33.349  61.604  1.00  1.29           C  
ATOM   4897  O   GLY A 308      11.768  34.494  62.007  1.00  1.29           O  
ATOM   4898  H   GLY A 308      13.678  31.324  59.872  1.00  1.29           H  
ATOM   4899 1HA  GLY A 308      12.970  34.050  59.848  1.00  1.29           H  
ATOM   4900 2HA  GLY A 308      11.902  32.691  59.550  1.00  1.29           H  
ATOM   4901  N   TYR A 309      11.553  32.272  62.316  1.00  1.26           N  
ATOM   4902  CA  TYR A 309      10.855  32.389  63.602  1.00  1.26           C  
ATOM   4903  C   TYR A 309      11.704  33.087  64.649  1.00  1.26           C  
ATOM   4904  O   TYR A 309      11.198  33.921  65.400  1.00  1.26           O  
ATOM   4905  CB  TYR A 309      10.432  31.011  64.125  1.00  1.26           C  
ATOM   4906  CG  TYR A 309       9.346  30.423  63.342  1.00  1.26           C  
ATOM   4907  CD1 TYR A 309       9.579  29.310  62.618  1.00  1.26           C  
ATOM   4908  CD2 TYR A 309       8.134  30.990  63.323  1.00  1.26           C  
ATOM   4909  CE1 TYR A 309       8.664  28.757  61.851  1.00  1.26           C  
ATOM   4910  CE2 TYR A 309       7.188  30.439  62.542  1.00  1.26           C  
ATOM   4911  CZ  TYR A 309       7.469  29.311  61.781  1.00  1.26           C  
ATOM   4912  OH  TYR A 309       6.570  28.754  60.949  1.00  1.26           O  
ATOM   4913  H   TYR A 309      11.730  31.355  61.921  1.00  1.26           H  
ATOM   4914  HA  TYR A 309       9.960  32.978  63.449  1.00  1.26           H  
ATOM   4915 1HB  TYR A 309      11.286  30.335  64.098  1.00  1.26           H  
ATOM   4916 2HB  TYR A 309      10.109  31.091  65.158  1.00  1.26           H  
ATOM   4917  HD1 TYR A 309      10.518  28.878  62.646  1.00  1.26           H  
ATOM   4918  HD2 TYR A 309       7.924  31.883  63.908  1.00  1.26           H  
ATOM   4919  HE1 TYR A 309       8.899  27.869  61.279  1.00  1.26           H  
ATOM   4920  HE2 TYR A 309       6.248  30.888  62.524  1.00  1.26           H  
ATOM   4921  HH  TYR A 309       6.910  27.914  60.627  1.00  1.26           H  
ATOM   4922  N   GLU A 310      13.002  32.802  64.685  1.00  1.23           N  
ATOM   4923  CA  GLU A 310      13.852  33.476  65.646  1.00  1.23           C  
ATOM   4924  C   GLU A 310      13.846  34.966  65.382  1.00  1.23           C  
ATOM   4925  O   GLU A 310      13.628  35.779  66.289  1.00  1.23           O  
ATOM   4926  CB  GLU A 310      15.291  32.961  65.590  1.00  1.23           C  
ATOM   4927  CG  GLU A 310      16.215  33.655  66.609  1.00  1.23           C  
ATOM   4928  CD  GLU A 310      17.653  33.173  66.630  1.00  1.23           C  
ATOM   4929  OE1 GLU A 310      18.004  32.300  65.876  1.00  1.23           O  
ATOM   4930  OE2 GLU A 310      18.405  33.700  67.436  1.00  1.23           O
[truncated: 40,844 more chars]
