# Supplementary material for: Pan-kinome of Legionella expanded by a bioinformatics survey
Source: Sci Rep. 2022 Dec 16;12:21782. doi: 10.1038/s41598-022-26109-x (PMC9758233; doi:10.1038/s41598-022-26109-x)
Supplement: Supplementary file 9 — Supplementary Information 9. [file 41598_2022_26109_MOESM9_ESM.zip › S15 - Data - 3D structure models of novel kinases/pdb - whole proteins - RoseTTAFold/LLO_1015.pdb]

PFRMAT TS
TARGET CBJ11367_1
AUTHOR BAKER-ROBETTA
METHOD    ROSETTA provides both ab initio and
METHOD    comparative models of protein domains.
METHOD    Comparative models are built from structures
METHOD    detected and aligned by HHSEARCH, SPARKS, and
METHOD    Raptor. Loop regions are assembled from fragments and 
METHOD    optimized to fit the aligned template structures.
METHOD    De novo models are built using the Rosetta de
METHOD    novo protocol.  The procedure is fully automated.
MODEL     1
PARENT N/A
REMARK PARENT    N/A
REMARK PARSRC    RoseTTAFold
REMARK SCORE     0.00
ATOM      1  N   MET A   1      -3.289   2.284  -1.010  1.00  3.17           N  
ATOM      2  CA  MET A   1      -2.338   1.474  -1.766  1.00  3.17           C  
ATOM      3  C   MET A   1      -0.994   2.187  -1.948  1.00  3.17           C  
ATOM      4  O   MET A   1      -0.979   3.341  -2.377  1.00  3.17           O  
ATOM      5  CB  MET A   1      -2.850   1.187  -3.171  1.00  3.17           C  
ATOM      6  CG  MET A   1      -1.916   0.280  -3.971  1.00  3.17           C  
ATOM      7  SD  MET A   1      -2.381   0.103  -5.665  1.00  3.17           S  
ATOM      8  CE  MET A   1      -1.804   1.699  -6.259  1.00  3.17           C  
ATOM      9 1H   MET A   1      -3.196   2.143  -0.010  1.00  3.17           H  
ATOM     10 2H   MET A   1      -3.142   3.262  -1.196  1.00  3.17           H  
ATOM     11 3H   MET A   1      -4.232   2.039  -1.267  1.00  3.17           H  
ATOM     12  HA  MET A   1      -2.215   0.537  -1.238  1.00  3.17           H  
ATOM     13 1HB  MET A   1      -3.824   0.707  -3.115  1.00  3.17           H  
ATOM     14 2HB  MET A   1      -2.968   2.121  -3.716  1.00  3.17           H  
ATOM     15 1HG  MET A   1      -0.917   0.679  -3.951  1.00  3.17           H  
ATOM     16 2HG  MET A   1      -1.890  -0.708  -3.514  1.00  3.17           H  
ATOM     17 1HE  MET A   1      -2.015   1.775  -7.316  1.00  3.17           H  
ATOM     18 2HE  MET A   1      -2.320   2.498  -5.727  1.00  3.17           H  
ATOM     19 3HE  MET A   1      -0.727   1.788  -6.083  1.00  3.17           H  
ATOM     20  N   PRO A   2       0.149   1.559  -1.632  1.00  2.96           N  
ATOM     21  CA  PRO A   2       1.467   2.093  -1.873  1.00  2.96           C  
ATOM     22  C   PRO A   2       1.670   2.474  -3.312  1.00  2.96           C  
ATOM     23  O   PRO A   2       1.291   1.731  -4.217  1.00  2.96           O  
ATOM     24  CB  PRO A   2       2.372   0.909  -1.553  1.00  2.96           C  
ATOM     25  CG  PRO A   2       1.618   0.128  -0.554  1.00  2.96           C  
ATOM     26  CD  PRO A   2       0.160   0.245  -0.963  1.00  2.96           C  
ATOM     27  HA  PRO A   2       1.663   2.938  -1.200  1.00  2.96           H  
ATOM     28 1HB  PRO A   2       2.561   0.335  -2.473  1.00  2.96           H  
ATOM     29 2HB  PRO A   2       3.343   1.249  -1.209  1.00  2.96           H  
ATOM     30 1HG  PRO A   2       2.000  -0.885  -0.574  1.00  2.96           H  
ATOM     31 2HG  PRO A   2       1.809   0.525   0.462  1.00  2.96           H  
ATOM     32 1HD  PRO A   2      -0.119  -0.568  -1.647  1.00  2.96           H  
ATOM     33 2HD  PRO A   2      -0.437   0.260  -0.033  1.00  2.96           H  
ATOM     34  N   LYS A   3       2.322   3.590  -3.517  1.00  2.80           N  
ATOM     35  CA  LYS A   3       2.683   4.048  -4.837  1.00  2.80           C  
ATOM     36  C   LYS A   3       4.184   4.135  -4.761  1.00  2.80           C  
ATOM     37  O   LYS A   3       4.719   4.433  -3.689  1.00  2.80           O  
ATOM     38  CB  LYS A   3       1.987   5.359  -5.177  1.00  2.80           C  
ATOM     39  CG  LYS A   3       0.461   5.211  -5.252  1.00  2.80           C  
ATOM     40  CD  LYS A   3      -0.228   6.509  -5.620  1.00  2.80           C  
ATOM     41  CE  LYS A   3      -1.745   6.331  -5.649  1.00  2.80           C  
ATOM     42  NZ  LYS A   3      -2.442   7.575  -6.086  1.00  2.80           N  
ATOM     43  H   LYS A   3       2.587   4.154  -2.725  1.00  2.80           H  
ATOM     44  HA  LYS A   3       2.419   3.297  -5.585  1.00  2.80           H  
ATOM     45 1HB  LYS A   3       2.227   6.111  -4.426  1.00  2.80           H  
ATOM     46 2HB  LYS A   3       2.347   5.721  -6.144  1.00  2.80           H  
ATOM     47 1HG  LYS A   3       0.223   4.467  -6.010  1.00  2.80           H  
ATOM     48 2HG  LYS A   3       0.070   4.854  -4.308  1.00  2.80           H  
ATOM     49 1HD  LYS A   3       0.027   7.280  -4.893  1.00  2.80           H  
ATOM     50 2HD  LYS A   3       0.109   6.835  -6.605  1.00  2.80           H  
ATOM     51 1HE  LYS A   3      -1.996   5.531  -6.331  1.00  2.80           H  
ATOM     52 2HE  LYS A   3      -2.094   6.059  -4.652  1.00  2.80           H  
ATOM     53 1HZ  LYS A   3      -3.438   7.409  -6.105  1.00  2.80           H  
ATOM     54 2HZ  LYS A   3      -2.233   8.324  -5.446  1.00  2.80           H  
ATOM     55 3HZ  LYS A   3      -2.128   7.835  -7.018  1.00  2.80           H  
ATOM     56  N   LEU A   4       4.870   3.827  -5.842  1.00  2.68           N  
ATOM     57  CA  LEU A   4       6.315   3.776  -5.754  1.00  2.68           C  
ATOM     58  C   LEU A   4       6.918   5.063  -6.327  1.00  2.68           C  
ATOM     59  O   LEU A   4       6.276   5.766  -7.125  1.00  2.68           O  
ATOM     60  CB  LEU A   4       6.802   2.516  -6.467  1.00  2.68           C  
ATOM     61  CG  LEU A   4       6.046   1.185  -6.059  1.00  2.68           C  
ATOM     62  CD1 LEU A   4       6.707   0.055  -6.779  1.00  2.68           C  
ATOM     63  CD2 LEU A   4       5.979   0.971  -4.557  1.00  2.68           C  
ATOM     64  H   LEU A   4       4.380   3.605  -6.706  1.00  2.68           H  
ATOM     65  HA  LEU A   4       6.606   3.704  -4.707  1.00  2.68           H  
ATOM     66 1HB  LEU A   4       6.698   2.640  -7.529  1.00  2.68           H  
ATOM     67 2HB  LEU A   4       7.857   2.384  -6.251  1.00  2.68           H  
ATOM     68  HG  LEU A   4       5.019   1.245  -6.436  1.00  2.68           H  
ATOM     69 1HD1 LEU A   4       6.192  -0.876  -6.577  1.00  2.68           H  
ATOM     70 2HD1 LEU A   4       6.675   0.265  -7.843  1.00  2.68           H  
ATOM     71 3HD1 LEU A   4       7.740  -0.031  -6.448  1.00  2.68           H  
ATOM     72 1HD2 LEU A   4       5.439   0.049  -4.342  1.00  2.68           H  
ATOM     73 2HD2 LEU A   4       6.935   0.900  -4.185  1.00  2.68           H  
ATOM     74 3HD2 LEU A   4       5.474   1.798  -4.076  1.00  2.68           H  
ATOM     75  N   HIS A   5       8.149   5.391  -5.915  1.00  2.54           N  
ATOM     76  CA  HIS A   5       8.811   6.608  -6.364  1.00  2.54           C  
ATOM     77  C   HIS A   5       7.835   7.766  -6.177  1.00  2.54           C  
ATOM     78  O   HIS A   5       7.411   8.029  -5.051  1.00  2.54           O  
ATOM     79  CB  HIS A   5       9.269   6.460  -7.809  1.00  2.54           C  
ATOM     80  CG  HIS A   5      10.227   5.337  -7.988  1.00  2.54           C  
ATOM     81  ND1 HIS A   5      11.512   5.362  -7.483  1.00  2.54           N  
ATOM     82  CD2 HIS A   5      10.080   4.134  -8.595  1.00  2.54           C  
ATOM     83  CE1 HIS A   5      12.118   4.224  -7.774  1.00  2.54           C  
ATOM     84  NE2 HIS A   5      11.270   3.460  -8.448  1.00  2.54           N  
ATOM     85  H   HIS A   5       8.678   4.791  -5.297  1.00  2.54           H  
ATOM     86  HA  HIS A   5       9.688   6.805  -5.748  1.00  2.54           H  
ATOM     87 1HB  HIS A   5       8.440   6.283  -8.424  1.00  2.54           H  
ATOM     88 2HB  HIS A   5       9.751   7.380  -8.143  1.00  2.54           H  
ATOM     89  HD1 HIS A   5      11.933   6.107  -6.963  1.00  2.54           H  
ATOM     90  HD2 HIS A   5       9.243   3.667  -9.122  1.00  2.54           H  
ATOM     91  HE1 HIS A   5      13.148   4.049  -7.456  1.00  2.54           H  
ATOM     92  N   HIS A   6       7.471   8.462  -7.254  1.00  2.36           N  
ATOM     93  CA  HIS A   6       6.543   9.575  -7.095  1.00  2.36           C  
ATOM     94  C   HIS A   6       5.247   9.402  -7.895  1.00  2.36           C  
ATOM     95  O   HIS A   6       4.217   9.971  -7.535  1.00  2.36           O  
ATOM     96  CB  HIS A   6       7.231  10.872  -7.510  1.00  2.36           C  
ATOM     97  CG  HIS A   6       8.472  11.146  -6.713  1.00  2.36           C  
ATOM     98  ND1 HIS A   6       8.441  11.467  -5.372  1.00  2.36           N  
ATOM     99  CD2 HIS A   6       9.780  11.133  -7.065  1.00  2.36           C  
ATOM    100  CE1 HIS A   6       9.675  11.640  -4.935  1.00  2.36           C  
ATOM    101  NE2 HIS A   6      10.506  11.443  -5.943  1.00  2.36           N  
ATOM    102  H   HIS A   6       7.840   8.229  -8.158  1.00  2.36           H  
ATOM    103  HA  HIS A   6       6.261   9.667  -6.047  1.00  2.36           H  
ATOM    104 1HB  HIS A   6       7.498  10.824  -8.565  1.00  2.36           H  
ATOM    105 2HB  HIS A   6       6.542  11.706  -7.382  1.00  2.36           H  
ATOM    106  HD1 HIS A   6       7.622  11.546  -4.801  1.00  2.36           H  
ATOM    107  HD2 HIS A   6      10.292  10.932  -8.007  1.00  2.36           H  
ATOM    108  HE1 HIS A   6       9.863  11.898  -3.893  1.00  2.36           H  
ATOM    109  N   ASN A   7       5.306   8.647  -8.996  1.00  2.11           N  
ATOM    110  CA  ASN A   7       4.153   8.507  -9.885  1.00  2.11           C  
ATOM    111  C   ASN A   7       3.867   7.065 -10.323  1.00  2.11           C  
ATOM    112  O   ASN A   7       3.342   6.855 -11.424  1.00  2.11           O  
ATOM    113  CB  ASN A   7       4.352   9.370 -11.124  1.00  2.11           C  
ATOM    114  CG  ASN A   7       4.348  10.858 -10.841  1.00  2.11           C  
ATOM    115  OD1 ASN A   7       3.291  11.464 -10.633  1.00  2.11           O  
ATOM    116  ND2 ASN A   7       5.514  11.458 -10.843  1.00  2.11           N  
ATOM    117  H   ASN A   7       6.161   8.174  -9.226  1.00  2.11           H  
ATOM    118  HA  ASN A   7       3.269   8.856  -9.353  1.00  2.11           H  
ATOM    119 1HB  ASN A   7       5.296   9.102 -11.603  1.00  2.11           H  
ATOM    120 2HB  ASN A   7       3.557   9.156 -11.835  1.00  2.11           H  
ATOM    121 1HD2 ASN A   7       5.569  12.442 -10.667  1.00  2.11           H  
ATOM    122 2HD2 ASN A   7       6.345  10.935 -11.025  1.00  2.11           H  
ATOM    123  N   PHE A   8       4.206   6.064  -9.502  1.00  1.83           N  
ATOM    124  CA  PHE A   8       3.991   4.681  -9.932  1.00  1.83           C  
ATOM    125  C   PHE A   8       2.930   3.888  -9.176  1.00  1.83           C  
ATOM    126  O   PHE A   8       3.158   3.392  -8.070  1.00  1.83           O  
ATOM    127  CB  PHE A   8       5.322   3.965  -9.856  1.00  1.83           C  
ATOM    128  CG  PHE A   8       6.323   4.498 -10.819  1.00  1.83           C  
ATOM    129  CD1 PHE A   8       6.950   5.680 -10.567  1.00  1.83           C  
ATOM    130  CD2 PHE A   8       6.671   3.802 -11.939  1.00  1.83           C  
ATOM    131  CE1 PHE A   8       7.893   6.191 -11.430  1.00  1.83           C  
ATOM    132  CE2 PHE A   8       7.617   4.288 -12.814  1.00  1.83           C  
ATOM    133  CZ  PHE A   8       8.227   5.493 -12.561  1.00  1.83           C  
ATOM    134  H   PHE A   8       4.660   6.227  -8.598  1.00  1.83           H  
ATOM    135  HA  PHE A   8       3.685   4.697 -10.972  1.00  1.83           H  
ATOM    136 1HB  PHE A   8       5.717   4.083  -8.876  1.00  1.83           H  
ATOM    137 2HB  PHE A   8       5.188   2.897 -10.043  1.00  1.83           H  
ATOM    138  HD1 PHE A   8       6.675   6.216  -9.669  1.00  1.83           H  
ATOM    139  HD2 PHE A   8       6.189   2.850 -12.138  1.00  1.83           H  
ATOM    140  HE1 PHE A   8       8.376   7.142 -11.214  1.00  1.83           H  
ATOM    141  HE2 PHE A   8       7.872   3.714 -13.705  1.00  1.83           H  
ATOM    142  HZ  PHE A   8       8.972   5.885 -13.251  1.00  1.83           H  
ATOM    143  N   GLU A   9       1.753   3.764  -9.777  1.00  1.55           N  
ATOM    144  CA  GLU A   9       0.673   3.014  -9.146  1.00  1.55           C  
ATOM    145  C   GLU A   9       0.862   1.564  -9.527  1.00  1.55           C  
ATOM    146  O   GLU A   9       1.432   1.294 -10.583  1.00  1.55           O  
ATOM    147  CB  GLU A   9      -0.701   3.485  -9.606  1.00  1.55           C  
ATOM    148  CG  GLU A   9      -1.041   4.902  -9.253  1.00  1.55           C  
ATOM    149  CD  GLU A   9      -2.478   5.285  -9.598  1.00  1.55           C  
ATOM    150  OE1 GLU A   9      -2.985   4.869 -10.625  1.00  1.55           O  
ATOM    151  OE2 GLU A   9      -3.070   6.004  -8.811  1.00  1.55           O  
ATOM    152  H   GLU A   9       1.609   4.196 -10.680  1.00  1.55           H  
ATOM    153  HA  GLU A   9       0.747   3.104  -8.062  1.00  1.55           H  
ATOM    154 1HB  GLU A   9      -0.755   3.380 -10.659  1.00  1.55           H  
ATOM    155 2HB  GLU A   9      -1.465   2.846  -9.194  1.00  1.55           H  
ATOM    156 1HG  GLU A   9      -0.872   5.031  -8.206  1.00  1.55           H  
ATOM    157 2HG  GLU A   9      -0.356   5.563  -9.784  1.00  1.55           H  
ATOM    158  N   LEU A  10       0.408   0.649  -8.683  1.00  1.36           N  
ATOM    159  CA  LEU A  10       0.524  -0.769  -8.973  1.00  1.36           C  
ATOM    160  C   LEU A  10      -0.805  -1.437  -9.291  1.00  1.36           C  
ATOM    161  O   LEU A  10      -1.821  -1.186  -8.644  1.00  1.36           O  
ATOM    162  CB  LEU A  10       1.176  -1.440  -7.779  1.00  1.36           C  
ATOM    163  CG  LEU A  10       2.565  -0.928  -7.453  1.00  1.36           C  
ATOM    164  CD1 LEU A  10       3.028  -1.560  -6.199  1.00  1.36           C  
ATOM    165  CD2 LEU A  10       3.505  -1.270  -8.614  1.00  1.36           C  
ATOM    166  H   LEU A  10      -0.034   0.940  -7.824  1.00  1.36           H  
ATOM    167  HA  LEU A  10       1.174  -0.890  -9.838  1.00  1.36           H  
ATOM    168 1HB  LEU A  10       0.542  -1.297  -6.903  1.00  1.36           H  
ATOM    169 2HB  LEU A  10       1.251  -2.496  -7.984  1.00  1.36           H  
ATOM    170  HG  LEU A  10       2.539   0.156  -7.302  1.00  1.36           H  
ATOM    171 1HD1 LEU A  10       4.009  -1.195  -5.956  1.00  1.36           H  
ATOM    172 2HD1 LEU A  10       2.338  -1.303  -5.390  1.00  1.36           H  
ATOM    173 3HD1 LEU A  10       3.063  -2.638  -6.327  1.00  1.36           H  
ATOM    174 1HD2 LEU A  10       4.504  -0.913  -8.399  1.00  1.36           H  
ATOM    175 2HD2 LEU A  10       3.529  -2.352  -8.756  1.00  1.36           H  
ATOM    176 3HD2 LEU A  10       3.143  -0.794  -9.528  1.00  1.36           H  
ATOM    177  N   ILE A  11      -0.768  -2.319 -10.276  1.00  1.27           N  
ATOM    178  CA  ILE A  11      -1.901  -3.104 -10.717  1.00  1.27           C  
ATOM    179  C   ILE A  11      -1.615  -4.595 -10.569  1.00  1.27           C  
ATOM    180  O   ILE A  11      -0.683  -5.114 -11.176  1.00  1.27           O  
ATOM    181  CB  ILE A  11      -2.186  -2.774 -12.197  1.00  1.27           C  
ATOM    182  CG1 ILE A  11      -2.434  -1.246 -12.375  1.00  1.27           C  
ATOM    183  CG2 ILE A  11      -3.349  -3.592 -12.711  1.00  1.27           C  
ATOM    184  CD1 ILE A  11      -1.172  -0.434 -12.738  1.00  1.27           C  
ATOM    185  H   ILE A  11       0.100  -2.430 -10.783  1.00  1.27           H  
ATOM    186  HA  ILE A  11      -2.768  -2.849 -10.109  1.00  1.27           H  
ATOM    187  HB  ILE A  11      -1.304  -3.014 -12.782  1.00  1.27           H  
ATOM    188 1HG1 ILE A  11      -3.165  -1.104 -13.167  1.00  1.27           H  
ATOM    189 2HG1 ILE A  11      -2.844  -0.845 -11.448  1.00  1.27           H  
ATOM    190 1HG2 ILE A  11      -3.519  -3.364 -13.761  1.00  1.27           H  
ATOM    191 2HG2 ILE A  11      -3.121  -4.655 -12.601  1.00  1.27           H  
ATOM    192 3HG2 ILE A  11      -4.244  -3.353 -12.138  1.00  1.27           H  
ATOM    193 1HD1 ILE A  11      -1.430   0.611 -12.846  1.00  1.27           H  
ATOM    194 2HD1 ILE A  11      -0.430  -0.525 -11.962  1.00  1.27           H  
ATOM    195 3HD1 ILE A  11      -0.752  -0.799 -13.676  1.00  1.27           H  
ATOM    196  N   GLU A  12      -2.378  -5.300  -9.749  1.00  1.28           N  
ATOM    197  CA  GLU A  12      -2.097  -6.727  -9.590  1.00  1.28           C  
ATOM    198  C   GLU A  12      -2.273  -7.418 -10.941  1.00  1.28           C  
ATOM    199  O   GLU A  12      -3.274  -7.187 -11.633  1.00  1.28           O  
ATOM    200  CB  GLU A  12      -2.980  -7.347  -8.506  1.00  1.28           C  
ATOM    201  CG  GLU A  12      -2.644  -8.807  -8.181  1.00  1.28           C  
ATOM    202  CD  GLU A  12      -3.427  -9.347  -7.002  1.00  1.28           C  
ATOM    203  OE1 GLU A  12      -4.156  -8.592  -6.405  1.00  1.28           O  
ATOM    204  OE2 GLU A  12      -3.287 -10.506  -6.689  1.00  1.28           O  
ATOM    205  H   GLU A  12      -3.138  -4.860  -9.248  1.00  1.28           H  
ATOM    206  HA  GLU A  12      -1.064  -6.851  -9.280  1.00  1.28           H  
ATOM    207 1HB  GLU A  12      -2.889  -6.768  -7.587  1.00  1.28           H  
ATOM    208 2HB  GLU A  12      -4.024  -7.310  -8.821  1.00  1.28           H  
ATOM    209 1HG  GLU A  12      -2.870  -9.418  -9.059  1.00  1.28           H  
ATOM    210 2HG  GLU A  12      -1.573  -8.888  -7.982  1.00  1.28           H  
ATOM    211  N   VAL A  13      -1.342  -8.290 -11.333  1.00  1.38           N  
ATOM    212  CA  VAL A  13      -1.517  -8.906 -12.640  1.00  1.38           C  
ATOM    213  C   VAL A  13      -2.491 -10.073 -12.568  1.00  1.38           C  
ATOM    214  O   VAL A  13      -2.120 -11.240 -12.463  1.00  1.38           O  
ATOM    215  CB  VAL A  13      -0.170  -9.374 -13.198  1.00  1.38           C  
ATOM    216  CG1 VAL A  13      -0.360  -9.952 -14.583  1.00  1.38           C  
ATOM    217  CG2 VAL A  13       0.782  -8.207 -13.236  1.00  1.38           C  
ATOM    218  H   VAL A  13      -0.524  -8.502 -10.758  1.00  1.38           H  
ATOM    219  HA  VAL A  13      -1.920  -8.155 -13.319  1.00  1.38           H  
ATOM    220  HB  VAL A  13       0.235 -10.148 -12.554  1.00  1.38           H  
ATOM    221 1HG1 VAL A  13       0.600 -10.287 -14.975  1.00  1.38           H  
ATOM    222 2HG1 VAL A  13      -1.046 -10.798 -14.532  1.00  1.38           H  
ATOM    223 3HG1 VAL A  13      -0.771  -9.193 -15.242  1.00  1.38           H  
ATOM    224 1HG2 VAL A  13       1.736  -8.535 -13.618  1.00  1.38           H  
ATOM    225 2HG2 VAL A  13       0.378  -7.438 -13.874  1.00  1.38           H  
ATOM    226 3HG2 VAL A  13       0.906  -7.817 -12.241  1.00  1.38           H  
ATOM    227  N   ASN A  14      -3.759  -9.710 -12.684  1.00  1.55           N  
ATOM    228  CA  ASN A  14      -4.909 -10.598 -12.538  1.00  1.55           C  
ATOM    229  C   ASN A  14      -5.106 -11.652 -13.630  1.00  1.55           C  
ATOM    230  O   ASN A  14      -5.719 -12.687 -13.375  1.00  1.55           O  
ATOM    231  CB  ASN A  14      -6.170  -9.764 -12.436  1.00  1.55           C  
ATOM    232  CG  ASN A  14      -6.319  -9.067 -11.107  1.00  1.55           C  
ATOM    233  OD1 ASN A  14      -5.802  -9.513 -10.082  1.00  1.55           O  
ATOM    234  ND2 ASN A  14      -7.023  -7.966 -11.111  1.00  1.55           N  
ATOM    235  H   ASN A  14      -3.912  -8.704 -12.759  1.00  1.55           H  
ATOM    236  HA  ASN A  14      -4.782 -11.140 -11.600  1.00  1.55           H  
ATOM    237 1HB  ASN A  14      -6.165  -9.012 -13.226  1.00  1.55           H  
ATOM    238 2HB  ASN A  14      -7.038 -10.401 -12.601  1.00  1.55           H  
ATOM    239 1HD2 ASN A  14      -7.155  -7.455 -10.261  1.00  1.55           H  
ATOM    240 2HD2 ASN A  14      -7.424  -7.632 -11.963  1.00  1.55           H  
ATOM    241  N   ASN A  15      -4.639 -11.391 -14.849  1.00  1.77           N  
ATOM    242  CA  ASN A  15      -4.908 -12.339 -15.934  1.00  1.77           C  
ATOM    243  C   ASN A  15      -3.915 -13.498 -15.998  1.00  1.77           C  
ATOM    244  O   ASN A  15      -4.307 -14.664 -15.932  1.00  1.77           O  
ATOM    245  CB  ASN A  15      -4.935 -11.608 -17.261  1.00  1.77           C  
ATOM    246  CG  ASN A  15      -6.148 -10.726 -17.403  1.00  1.77           C  
ATOM    247  OD1 ASN A  15      -7.153 -10.898 -16.703  1.00  1.77           O  
ATOM    248  ND2 ASN A  15      -6.070  -9.779 -18.298  1.00  1.77           N  
ATOM    249  H   ASN A  15      -4.119 -10.543 -15.013  1.00  1.77           H  
ATOM    250  HA  ASN A  15      -5.893 -12.775 -15.765  1.00  1.77           H  
ATOM    251 1HB  ASN A  15      -4.039 -10.994 -17.357  1.00  1.77           H  
ATOM    252 2HB  ASN A  15      -4.924 -12.334 -18.074  1.00  1.77           H  
ATOM    253 1HD2 ASN A  15      -6.842  -9.159 -18.439  1.00  1.77           H  
ATOM    254 2HD2 ASN A  15      -5.239  -9.673 -18.842  1.00  1.77           H  
ATOM    255  N   THR A  16      -2.636 -13.179 -16.145  1.00  2.00           N  
ATOM    256  CA  THR A  16      -1.590 -14.191 -16.200  1.00  2.00           C  
ATOM    257  C   THR A  16      -0.238 -13.573 -16.027  1.00  2.00           C  
ATOM    258  O   THR A  16      -0.006 -12.428 -16.420  1.00  2.00           O  
ATOM    259  CB  THR A  16      -1.556 -14.963 -17.531  1.00  2.00           C  
ATOM    260  OG1 THR A  16      -0.550 -16.022 -17.456  1.00  2.00           O  
ATOM    261  CG2 THR A  16      -1.200 -14.018 -18.658  1.00  2.00           C  
ATOM    262  H   THR A  16      -2.378 -12.207 -16.198  1.00  2.00           H  
ATOM    263  HA  THR A  16      -1.746 -14.897 -15.385  1.00  2.00           H  
ATOM    264  HB  THR A  16      -2.529 -15.411 -17.722  1.00  2.00           H  
ATOM    265  HG1 THR A  16       0.380 -15.648 -17.401  1.00  2.00           H  
ATOM    266 1HG2 THR A  16      -1.172 -14.569 -19.597  1.00  2.00           H  
ATOM    267 2HG2 THR A  16      -1.946 -13.228 -18.721  1.00  2.00           H  
ATOM    268 3HG2 THR A  16      -0.219 -13.581 -18.463  1.00  2.00           H  
ATOM    269  N   LEU A  17       0.681 -14.360 -15.525  1.00  2.22           N  
ATOM    270  CA  LEU A  17       2.045 -13.921 -15.482  1.00  2.22           C  
ATOM    271  C   LEU A  17       2.730 -14.520 -16.689  1.00  2.22           C  
ATOM    272  O   LEU A  17       2.173 -15.452 -17.281  1.00  2.22           O  
ATOM    273  CB  LEU A  17       2.743 -14.400 -14.224  1.00  2.22           C  
ATOM    274  CG  LEU A  17       2.106 -14.005 -12.974  1.00  2.22           C  
ATOM    275  CD1 LEU A  17       2.976 -14.511 -11.804  1.00  2.22           C  
ATOM    276  CD2 LEU A  17       1.889 -12.539 -13.016  1.00  2.22           C  
ATOM    277  H   LEU A  17       0.425 -15.282 -15.195  1.00  2.22           H  
ATOM    278  HA  LEU A  17       2.058 -12.839 -15.504  1.00  2.22           H  
ATOM    279 1HB  LEU A  17       2.753 -15.472 -14.248  1.00  2.22           H  
ATOM    280 2HB  LEU A  17       3.776 -14.045 -14.217  1.00  2.22           H  
ATOM    281  HG  LEU A  17       1.133 -14.489 -12.884  1.00  2.22           H  
ATOM    282 1HD1 LEU A  17       2.515 -14.235 -10.857  1.00  2.22           H  
ATOM    283 2HD1 LEU A  17       3.066 -15.596 -11.861  1.00  2.22           H  
ATOM    284 3HD1 LEU A  17       3.963 -14.068 -11.870  1.00  2.22           H  
ATOM    285 1HD2 LEU A  17       1.386 -12.228 -12.105  1.00  2.22           H  
ATOM    286 2HD2 LEU A  17       2.842 -12.034 -13.121  1.00  2.22           H  
ATOM    287 3HD2 LEU A  17       1.265 -12.296 -13.863  1.00  2.22           H  
ATOM    288  N   PRO A  18       3.819 -13.918 -17.180  1.00  2.40           N  
ATOM    289  CA  PRO A  18       4.740 -14.512 -18.122  1.00  2.40           C  
ATOM    290  C   PRO A  18       5.297 -15.776 -17.493  1.00  2.40           C  
ATOM    291  O   PRO A  18       5.551 -15.808 -16.283  1.00  2.40           O  
ATOM    292  CB  PRO A  18       5.807 -13.427 -18.298  1.00  2.40           C  
ATOM    293  CG  PRO A  18       5.086 -12.132 -17.965  1.00  2.40           C  
ATOM    294  CD  PRO A  18       4.097 -12.501 -16.869  1.00  2.40           C  
ATOM    295  HA  PRO A  18       4.214 -14.734 -19.065  1.00  2.40           H  
ATOM    296 1HB  PRO A  18       6.656 -13.626 -17.624  1.00  2.40           H  
ATOM    297 2HB  PRO A  18       6.200 -13.447 -19.323  1.00  2.40           H  
ATOM    298 1HG  PRO A  18       5.804 -11.357 -17.664  1.00  2.40           H  
ATOM    299 2HG  PRO A  18       4.580 -11.750 -18.864  1.00  2.40           H  
ATOM    300 1HD  PRO A  18       4.529 -12.394 -15.868  1.00  2.40           H  
ATOM    301 2HD  PRO A  18       3.202 -11.874 -17.016  1.00  2.40           H  
ATOM    302  N   GLU A  19       5.575 -16.782 -18.308  1.00  2.58           N  
ATOM    303  CA  GLU A  19       6.113 -18.046 -17.806  1.00  2.58           C  
ATOM    304  C   GLU A  19       7.456 -17.873 -17.102  1.00  2.58           C  
ATOM    305  O   GLU A  19       7.772 -18.614 -16.171  1.00  2.58           O  
ATOM    306  CB  GLU A  19       6.255 -19.051 -18.948  1.00  2.58           C  
ATOM    307  CG  GLU A  19       4.923 -19.550 -19.508  1.00  2.58           C  
ATOM    308  CD  GLU A  19       5.075 -20.521 -20.661  1.00  2.58           C  
ATOM    309  OE1 GLU A  19       6.176 -20.706 -21.123  1.00  2.58           O  
ATOM    310  OE2 GLU A  19       4.084 -21.076 -21.074  1.00  2.58           O  
ATOM    311  H   GLU A  19       5.366 -16.695 -19.294  1.00  2.58           H  
ATOM    312  HA  GLU A  19       5.403 -18.451 -17.085  1.00  2.58           H  
ATOM    313 1HB  GLU A  19       6.816 -18.596 -19.765  1.00  2.58           H  
ATOM    314 2HB  GLU A  19       6.822 -19.916 -18.603  1.00  2.58           H  
ATOM    315 1HG  GLU A  19       4.370 -20.040 -18.707  1.00  2.58           H  
ATOM    316 2HG  GLU A  19       4.341 -18.690 -19.837  1.00  2.58           H  
ATOM    317  N   LYS A  20       8.229 -16.874 -17.542  1.00  2.75           N  
ATOM    318  CA  LYS A  20       9.568 -16.602 -17.017  1.00  2.75           C  
ATOM    319  C   LYS A  20       9.544 -15.853 -15.682  1.00  2.75           C  
ATOM    320  O   LYS A  20      10.591 -15.573 -15.097  1.00  2.75           O  
ATOM    321  CB  LYS A  20      10.380 -15.824 -18.045  1.00  2.75           C  
ATOM    322  CG  LYS A  20      10.683 -16.620 -19.320  1.00  2.75           C  
ATOM    323  CD  LYS A  20      11.498 -15.802 -20.315  1.00  2.75           C  
ATOM    324  CE  LYS A  20      11.804 -16.606 -21.575  1.00  2.75           C  
ATOM    325  NZ  LYS A  20      12.576 -15.810 -22.569  1.00  2.75           N  
ATOM    326  H   LYS A  20       7.876 -16.300 -18.293  1.00  2.75           H  
ATOM    327  HA  LYS A  20      10.065 -17.557 -16.841  1.00  2.75           H  
ATOM    328 1HB  LYS A  20       9.843 -14.917 -18.323  1.00  2.75           H  
ATOM    329 2HB  LYS A  20      11.334 -15.525 -17.601  1.00  2.75           H  
ATOM    330 1HG  LYS A  20      11.245 -17.517 -19.055  1.00  2.75           H  
ATOM    331 2HG  LYS A  20       9.748 -16.925 -19.790  1.00  2.75           H  
ATOM    332 1HD  LYS A  20      10.943 -14.905 -20.592  1.00  2.75           H  
ATOM    333 2HD  LYS A  20      12.439 -15.499 -19.849  1.00  2.75           H  
ATOM    334 1HE  LYS A  20      12.382 -17.487 -21.303  1.00  2.75           H  
ATOM    335 2HE  LYS A  20      10.866 -16.924 -22.030  1.00  2.75           H  
ATOM    336 1HZ  LYS A  20      12.757 -16.376 -23.386  1.00  2.75           H  
ATOM    337 2HZ  LYS A  20      12.042 -14.995 -22.837  1.00  2.75           H  
ATOM    338 3HZ  LYS A  20      13.453 -15.519 -22.162  1.00  2.75           H  
ATOM    339  N   ILE A  21       8.352 -15.475 -15.234  1.00  2.92           N  
ATOM    340  CA  ILE A  21       8.182 -14.859 -13.935  1.00  2.92           C  
ATOM    341  C   ILE A  21       7.482 -15.887 -13.034  1.00  2.92           C  
ATOM    342  O   ILE A  21       7.910 -16.138 -11.898  1.00  2.92           O  
ATOM    343  CB  ILE A  21       7.427 -13.516 -13.997  1.00  2.92           C  
ATOM    344  CG1 ILE A  21       8.211 -12.487 -14.801  1.00  2.92           C  
ATOM    345  CG2 ILE A  21       7.183 -12.996 -12.670  1.00  2.92           C  
ATOM    346  CD1 ILE A  21       7.476 -11.161 -14.972  1.00  2.92           C  
ATOM    347  H   ILE A  21       7.519 -15.685 -15.772  1.00  2.92           H  
ATOM    348  HA  ILE A  21       9.161 -14.655 -13.508  1.00  2.92           H  
ATOM    349  HB  ILE A  21       6.471 -13.670 -14.505  1.00  2.92           H  
ATOM    350 1HG1 ILE A  21       9.143 -12.303 -14.317  1.00  2.92           H  
ATOM    351 2HG1 ILE A  21       8.412 -12.896 -15.789  1.00  2.92           H  
ATOM    352 1HG2 ILE A  21       6.651 -12.061 -12.772  1.00  2.92           H  
ATOM    353 2HG2 ILE A  21       6.591 -13.707 -12.129  1.00  2.92           H  
ATOM    354 3HG2 ILE A  21       8.120 -12.826 -12.159  1.00  2.92           H  
ATOM    355 1HD1 ILE A  21       8.089 -10.476 -15.558  1.00  2.92           H  
ATOM    356 2HD1 ILE A  21       6.543 -11.319 -15.473  1.00  2.92           H  
ATOM    357 3HD1 ILE A  21       7.285 -10.723 -13.991  1.00  2.92           H  
ATOM    358  N   ALA A  22       6.423 -16.519 -13.577  1.00  3.07           N  
ATOM    359  CA  ALA A  22       5.639 -17.497 -12.829  1.00  3.07           C  
ATOM    360  C   ALA A  22       6.537 -18.603 -12.295  1.00  3.07           C  
ATOM    361  O   ALA A  22       6.410 -19.000 -11.135  1.00  3.07           O  
ATOM    362  CB  ALA A  22       4.579 -18.099 -13.727  1.00  3.07           C  
ATOM    363  H   ALA A  22       6.137 -16.291 -14.527  1.00  3.07           H  
ATOM    364  HA  ALA A  22       5.172 -16.993 -11.985  1.00  3.07           H  
ATOM    365 1HB  ALA A  22       3.993 -18.812 -13.171  1.00  3.07           H  
ATOM    366 2HB  ALA A  22       3.940 -17.323 -14.105  1.00  3.07           H  
ATOM    367 3HB  ALA A  22       5.065 -18.599 -14.564  1.00  3.07           H  
ATOM    368  N   SER A  23       7.487 -19.052 -13.109  1.00  3.22           N  
ATOM    369  CA  SER A  23       8.493 -19.972 -12.629  1.00  3.22           C  
ATOM    370  C   SER A  23       9.717 -19.083 -12.439  1.00  3.22           C  
ATOM    371  O   SER A  23      10.061 -18.355 -13.362  1.00  3.22           O  
ATOM    372  CB  SER A  23       8.767 -21.077 -13.626  1.00  3.22           C  
ATOM    373  OG  SER A  23       9.839 -21.876 -13.193  1.00  3.22           O  
ATOM    374  H   SER A  23       7.538 -18.737 -14.081  1.00  3.22           H  
ATOM    375  HA  SER A  23       8.165 -20.400 -11.689  1.00  3.22           H  
ATOM    376 1HB  SER A  23       7.875 -21.690 -13.744  1.00  3.22           H  
ATOM    377 2HB  SER A  23       8.998 -20.640 -14.599  1.00  3.22           H  
ATOM    378  HG  SER A  23      10.596 -21.280 -13.151  1.00  3.22           H  
ATOM    379  N   SER A  24      10.387 -19.087 -11.286  1.00  3.37           N  
ATOM    380  CA  SER A  24      10.215 -19.937 -10.113  1.00  3.37           C  
ATOM    381  C   SER A  24       9.286 -19.422  -9.002  1.00  3.37           C  
ATOM    382  O   SER A  24       9.281 -19.997  -7.917  1.00  3.37           O  
ATOM    383  CB  SER A  24      11.582 -20.146  -9.506  1.00  3.37           C  
ATOM    384  OG  SER A  24      12.104 -18.929  -9.067  1.00  3.37           O  
ATOM    385  H   SER A  24      11.145 -18.424 -11.229  1.00  3.37           H  
ATOM    386  HA  SER A  24       9.846 -20.906 -10.442  1.00  3.37           H  
ATOM    387 1HB  SER A  24      11.519 -20.847  -8.673  1.00  3.37           H  
ATOM    388 2HB  SER A  24      12.248 -20.581 -10.251  1.00  3.37           H  
ATOM    389  HG  SER A  24      13.033 -19.089  -8.870  1.00  3.37           H  
ATOM    390  N   LEU A  25       8.513 -18.352  -9.201  1.00  3.53           N  
ATOM    391  CA  LEU A  25       7.746 -17.850  -8.056  1.00  3.53           C  
ATOM    392  C   LEU A  25       6.761 -18.866  -7.477  1.00  3.53           C  
ATOM    393  O   LEU A  25       6.628 -18.998  -6.251  1.00  3.53           O  
ATOM    394  CB  LEU A  25       6.950 -16.622  -8.471  1.00  3.53           C  
ATOM    395  CG  LEU A  25       7.763 -15.424  -8.805  1.00  3.53           C  
ATOM    396  CD1 LEU A  25       6.866 -14.396  -9.317  1.00  3.53           C  
ATOM    397  CD2 LEU A  25       8.499 -14.947  -7.614  1.00  3.53           C  
ATOM    398  H   LEU A  25       8.450 -17.865 -10.101  1.00  3.53           H  
ATOM    399  HA  LEU A  25       8.451 -17.572  -7.281  1.00  3.53           H  
ATOM    400 1HB  LEU A  25       6.358 -16.875  -9.353  1.00  3.53           H  
ATOM    401 2HB  LEU A  25       6.269 -16.354  -7.662  1.00  3.53           H  
ATOM    402  HG  LEU A  25       8.475 -15.679  -9.586  1.00  3.53           H  
ATOM    403 1HD1 LEU A  25       7.465 -13.551  -9.589  1.00  3.53           H  
ATOM    404 2HD1 LEU A  25       6.346 -14.784 -10.185  1.00  3.53           H  
ATOM    405 3HD1 LEU A  25       6.141 -14.120  -8.552  1.00  3.53           H  
ATOM    406 1HD2 LEU A  25       9.081 -14.072  -7.883  1.00  3.53           H  
ATOM    407 2HD2 LEU A  25       7.789 -14.694  -6.839  1.00  3.53           H  
ATOM    408 3HD2 LEU A  25       9.162 -15.731  -7.260  1.00  3.53           H  
ATOM    409  N   LEU A  26       6.158 -19.663  -8.345  1.00  3.63           N  
ATOM    410  CA  LEU A  26       5.153 -20.629  -7.940  1.00  3.63           C  
ATOM    411  C   LEU A  26       5.749 -21.886  -7.309  1.00  3.63           C  
ATOM    412  O   LEU A  26       5.010 -22.787  -6.914  1.00  3.63           O  
ATOM    413  CB  LEU A  26       4.316 -21.028  -9.156  1.00  3.63           C  
ATOM    414  CG  LEU A  26       3.485 -19.893  -9.783  1.00  3.63           C  
ATOM    415  CD1 LEU A  26       2.809 -20.411 -11.034  1.00  3.63           C  
ATOM    416  CD2 LEU A  26       2.479 -19.380  -8.780  1.00  3.63           C  
ATOM    417  H   LEU A  26       6.341 -19.523  -9.339  1.00  3.63           H  
ATOM    418  HA  LEU A  26       4.504 -20.154  -7.207  1.00  3.63           H  
ATOM    419 1HB  LEU A  26       4.990 -21.406  -9.926  1.00  3.63           H  
ATOM    420 2HB  LEU A  26       3.636 -21.827  -8.867  1.00  3.63           H  
ATOM    421  HG  LEU A  26       4.146 -19.077 -10.070  1.00  3.63           H  
ATOM    422 1HD1 LEU A  26       2.233 -19.609 -11.494  1.00  3.63           H  
ATOM    423 2HD1 LEU A  26       3.570 -20.762 -11.732  1.00  3.63           H  
ATOM    424 3HD1 LEU A  26       2.146 -21.233 -10.776  1.00  3.63           H  
ATOM    425 1HD2 LEU A  26       1.901 -18.571  -9.229  1.00  3.63           H  
ATOM    426 2HD2 LEU A  26       1.809 -20.189  -8.488  1.00  3.63           H  
ATOM    427 3HD2 LEU A  26       3.004 -19.005  -7.899  1.00  3.63           H  
ATOM    428  N   LYS A  27       7.079 -21.974  -7.245  1.00  3.59           N  
ATOM    429  CA  LYS A  27       7.733 -23.126  -6.648  1.00  3.59           C  
ATOM    430  C   LYS A  27       8.083 -22.905  -5.170  1.00  3.59           C  
ATOM    431  O   LYS A  27       8.638 -23.799  -4.527  1.00  3.59           O  
ATOM    432  CB  LYS A  27       8.995 -23.483  -7.428  1.00  3.59           C  
ATOM    433  CG  LYS A  27       8.740 -23.948  -8.866  1.00  3.59           C  
ATOM    434  CD  LYS A  27      10.044 -24.343  -9.563  1.00  3.59           C  
ATOM    435  CE  LYS A  27       9.798 -24.838 -10.986  1.00  3.59           C  
ATOM    436  NZ  LYS A  27      11.069 -25.221 -11.670  1.00  3.59           N  
ATOM    437  H   LYS A  27       7.667 -21.209  -7.577  1.00  3.59           H  
ATOM    438  HA  LYS A  27       7.048 -23.972  -6.699  1.00  3.59           H  
ATOM    439 1HB  LYS A  27       9.647 -22.608  -7.472  1.00  3.59           H  
ATOM    440 2HB  LYS A  27       9.536 -24.270  -6.905  1.00  3.59           H  
ATOM    441 1HG  LYS A  27       8.061 -24.800  -8.858  1.00  3.59           H  
ATOM    442 2HG  LYS A  27       8.273 -23.135  -9.426  1.00  3.59           H  
ATOM    443 1HD  LYS A  27      10.710 -23.479  -9.600  1.00  3.59           H  
ATOM    444 2HD  LYS A  27      10.535 -25.133  -8.994  1.00  3.59           H  
ATOM    445 1HE  LYS A  27       9.140 -25.704 -10.953  1.00  3.59           H  
ATOM    446 2HE  LYS A  27       9.314 -24.047 -11.559  1.00  3.59           H  
ATOM    447 1HZ  LYS A  27      10.864 -25.540 -12.606  1.00  3.59           H  
ATOM    448 2HZ  LYS A  27      11.682 -24.420 -11.716  1.00  3.59           H  
ATOM    449 3HZ  LYS A  27      11.522 -25.960 -11.154  1.00  3.59           H  
ATOM    450  N   GLY A  28       7.800 -21.711  -4.637  1.00  3.37           N  
ATOM    451  CA  GLY A  28       8.175 -21.413  -3.253  1.00  3.37           C  
ATOM    452  C   GLY A  28       7.135 -21.827  -2.205  1.00  3.37           C  
ATOM    453  O   GLY A  28       6.163 -22.520  -2.502  1.00  3.37           O  
ATOM    454  H   GLY A  28       7.337 -20.992  -5.198  1.00  3.37           H  
ATOM    455 1HA  GLY A  28       9.123 -21.901  -3.029  1.00  3.37           H  
ATOM    456 2HA  GLY A  28       8.353 -20.342  -3.166  1.00  3.37           H  
ATOM    457  N   ILE A  29       7.372 -21.390  -0.964  1.00  2.99           N  
ATOM    458  CA  ILE A  29       6.503 -21.671   0.184  1.00  2.99           C  
ATOM    459  C   ILE A  29       5.610 -20.492   0.545  1.00  2.99           C  
ATOM    460  O   ILE A  29       4.409 -20.648   0.762  1.00  2.99           O  
ATOM    461  CB  ILE A  29       7.324 -22.036   1.439  1.00  2.99           C  
ATOM    462  CG1 ILE A  29       8.097 -23.332   1.211  1.00  2.99           C  
ATOM    463  CG2 ILE A  29       6.413 -22.147   2.667  1.00  2.99           C  
ATOM    464  CD1 ILE A  29       9.080 -23.643   2.322  1.00  2.99           C  
ATOM    465  H   ILE A  29       8.202 -20.839  -0.811  1.00  2.99           H  
ATOM    466  HA  ILE A  29       5.863 -22.515  -0.069  1.00  2.99           H  
ATOM    467  HB  ILE A  29       8.057 -21.253   1.622  1.00  2.99           H  
ATOM    468 1HG1 ILE A  29       7.388 -24.156   1.133  1.00  2.99           H  
ATOM    469 2HG1 ILE A  29       8.647 -23.258   0.273  1.00  2.99           H  
ATOM    470 1HG2 ILE A  29       7.014 -22.383   3.542  1.00  2.99           H  
ATOM    471 2HG2 ILE A  29       5.893 -21.201   2.833  1.00  2.99           H  
ATOM    472 3HG2 ILE A  29       5.680 -22.937   2.507  1.00  2.99           H  
ATOM    473 1HD1 ILE A  29       9.596 -24.577   2.099  1.00  2.99           H  
ATOM    474 2HD1 ILE A  29       9.808 -22.836   2.401  1.00  2.99           H  
ATOM    475 3HD1 ILE A  29       8.545 -23.743   3.267  1.00  2.99           H  
ATOM    476  N   THR A  30       6.220 -19.318   0.644  1.00  2.53           N  
ATOM    477  CA  THR A  30       5.533 -18.115   1.082  1.00  2.53           C  
ATOM    478  C   THR A  30       4.685 -17.536  -0.036  1.00  2.53           C  
ATOM    479  O   THR A  30       4.831 -17.923  -1.195  1.00  2.53           O  
ATOM    480  CB  THR A  30       6.556 -17.066   1.526  1.00  2.53           C  
ATOM    481  OG1 THR A  30       7.347 -16.689   0.406  1.00  2.53           O  
ATOM    482  CG2 THR A  30       7.462 -17.618   2.610  1.00  2.53           C  
ATOM    483  H   THR A  30       7.201 -19.262   0.430  1.00  2.53           H  
ATOM    484  HA  THR A  30       4.880 -18.366   1.920  1.00  2.53           H  
ATOM    485  HB  THR A  30       6.041 -16.206   1.900  1.00  2.53           H  
ATOM    486  HG1 THR A  30       6.819 -16.101  -0.149  1.00  2.53           H  
ATOM    487 1HG2 THR A  30       8.179 -16.851   2.902  1.00  2.53           H  
ATOM    488 2HG2 THR A  30       6.880 -17.902   3.464  1.00  2.53           H  
ATOM    489 3HG2 THR A  30       7.992 -18.489   2.230  1.00  2.53           H  
ATOM    490  N   GLU A  31       3.818 -16.588   0.303  1.00  2.07           N  
ATOM    491  CA  GLU A  31       2.984 -15.955  -0.708  1.00  2.07           C  
ATOM    492  C   GLU A  31       3.760 -14.924  -1.516  1.00  2.07           C  
ATOM    493  O   GLU A  31       4.351 -13.989  -0.961  1.00  2.07           O  
ATOM    494  CB  GLU A  31       1.762 -15.299  -0.049  1.00  2.07           C  
ATOM    495  CG  GLU A  31       0.772 -14.620  -1.011  1.00  2.07           C  
ATOM    496  CD  GLU A  31      -0.428 -14.012  -0.287  1.00  2.07           C  
ATOM    497  OE1 GLU A  31      -0.550 -14.217   0.898  1.00  2.07           O  
ATOM    498  OE2 GLU A  31      -1.204 -13.316  -0.919  1.00  2.07           O  
ATOM    499  H   GLU A  31       3.741 -16.304   1.271  1.00  2.07           H  
ATOM    500  HA  GLU A  31       2.633 -16.727  -1.395  1.00  2.07           H  
ATOM    501 1HB  GLU A  31       1.212 -16.051   0.515  1.00  2.07           H  
ATOM    502 2HB  GLU A  31       2.098 -14.549   0.660  1.00  2.07           H  
ATOM    503 1HG  GLU A  31       1.294 -13.827  -1.551  1.00  2.07           H  
ATOM    504 2HG  GLU A  31       0.425 -15.349  -1.742  1.00  2.07           H  
ATOM    505  N   LYS A  32       3.757 -15.114  -2.836  1.00  1.69           N  
ATOM    506  CA  LYS A  32       4.443 -14.217  -3.757  1.00  1.69           C  
ATOM    507  C   LYS A  32       3.570 -13.896  -4.961  1.00  1.69           C  
ATOM    508  O   LYS A  32       3.040 -14.802  -5.611  1.00  1.69           O  
ATOM    509  CB  LYS A  32       5.778 -14.811  -4.208  1.00  1.69           C  
ATOM    510  CG  LYS A  32       6.792 -14.957  -3.078  1.00  1.69           C  
ATOM    511  CD  LYS A  32       8.216 -15.232  -3.559  1.00  1.69           C  
ATOM    512  CE  LYS A  32       8.385 -16.631  -4.127  1.00  1.69           C  
ATOM    513  NZ  LYS A  32       9.844 -17.010  -4.235  1.00  1.69           N  
ATOM    514  H   LYS A  32       3.262 -15.911  -3.210  1.00  1.69           H  
ATOM    515  HA  LYS A  32       4.643 -13.292  -3.235  1.00  1.69           H  
ATOM    516 1HB  LYS A  32       5.609 -15.805  -4.627  1.00  1.69           H  
ATOM    517 2HB  LYS A  32       6.191 -14.217  -4.980  1.00  1.69           H  
ATOM    518 1HG  LYS A  32       6.790 -14.036  -2.503  1.00  1.69           H  
ATOM    519 2HG  LYS A  32       6.485 -15.773  -2.423  1.00  1.69           H  
ATOM    520 1HD  LYS A  32       8.479 -14.505  -4.327  1.00  1.69           H  
ATOM    521 2HD  LYS A  32       8.901 -15.112  -2.724  1.00  1.69           H  
ATOM    522 1HE  LYS A  32       7.874 -17.354  -3.488  1.00  1.69           H  
ATOM    523 2HE  LYS A  32       7.935 -16.662  -5.114  1.00  1.69           H  
ATOM    524 1HZ  LYS A  32       9.928 -17.938  -4.622  1.00  1.69           H  
ATOM    525 2HZ  LYS A  32      10.359 -16.367  -4.820  1.00  1.69           H  
ATOM    526 3HZ  LYS A  32      10.251 -16.999  -3.313  1.00  1.69           H  
ATOM    527  N   ARG A  33       3.415 -12.605  -5.244  1.00  1.43           N  
ATOM    528  CA  ARG A  33       2.565 -12.159  -6.348  1.00  1.43           C  
ATOM    529  C   ARG A  33       3.233 -11.097  -7.213  1.00  1.43           C  
ATOM    530  O   ARG A  33       4.124 -10.377  -6.773  1.00  1.43           O  
ATOM    531  CB  ARG A  33       1.227 -11.634  -5.823  1.00  1.43           C  
ATOM    532  CG  ARG A  33       0.363 -12.672  -5.101  1.00  1.43           C  
ATOM    533  CD  ARG A  33      -0.905 -12.096  -4.586  1.00  1.43           C  
ATOM    534  NE  ARG A  33      -1.659 -13.077  -3.813  1.00  1.43           N  
ATOM    535  CZ  ARG A  33      -2.586 -13.917  -4.325  1.00  1.43           C  
ATOM    536  NH1 ARG A  33      -2.879 -13.879  -5.611  1.00  1.43           N  
ATOM    537  NH2 ARG A  33      -3.202 -14.778  -3.531  1.00  1.43           N  
ATOM    538  H   ARG A  33       3.902 -11.925  -4.658  1.00  1.43           H  
ATOM    539  HA  ARG A  33       2.356 -13.019  -6.983  1.00  1.43           H  
ATOM    540 1HB  ARG A  33       1.374 -10.828  -5.145  1.00  1.43           H  
ATOM    541 2HB  ARG A  33       0.639 -11.246  -6.659  1.00  1.43           H  
ATOM    542 1HG  ARG A  33       0.122 -13.487  -5.783  1.00  1.43           H  
ATOM    543 2HG  ARG A  33       0.907 -13.069  -4.242  1.00  1.43           H  
ATOM    544 1HD  ARG A  33      -0.688 -11.248  -3.939  1.00  1.43           H  
ATOM    545 2HD  ARG A  33      -1.524 -11.768  -5.419  1.00  1.43           H  
ATOM    546  HE  ARG A  33      -1.459 -13.144  -2.805  1.00  1.43           H  
ATOM    547 1HH1 ARG A  33      -2.412 -13.212  -6.218  1.00  1.43           H  
ATOM    548 2HH1 ARG A  33      -3.573 -14.504  -5.990  1.00  1.43           H  
ATOM    549 1HH2 ARG A  33      -2.972 -14.797  -2.539  1.00  1.43           H  
ATOM    550 2HH2 ARG A  33      -3.895 -15.406  -3.905  1.00  1.43           H  
ATOM    551  N   ILE A  34       2.779 -10.990  -8.445  1.00  1.28           N  
ATOM    552  CA  ILE A  34       3.276  -9.983  -9.370  1.00  1.28           C  
ATOM    553  C   ILE A  34       2.276  -8.877  -9.659  1.00  1.28           C  
ATOM    554  O   ILE A  34       1.087  -9.132  -9.889  1.00  1.28           O  
ATOM    555  CB  ILE A  34       3.735 -10.643 -10.660  1.00  1.28           C  
ATOM    556  CG1 ILE A  34       4.846 -11.571 -10.400  1.00  1.28           C  
ATOM    557  CG2 ILE A  34       4.161  -9.627 -11.682  1.00  1.28           C  
ATOM    558  CD1 ILE A  34       6.075 -10.841  -9.928  1.00  1.28           C  
ATOM    559  H   ILE A  34       2.057 -11.624  -8.758  1.00  1.28           H  
ATOM    560  HA  ILE A  34       4.149  -9.521  -8.920  1.00  1.28           H  
ATOM    561  HB  ILE A  34       2.943 -11.201 -11.018  1.00  1.28           H  
ATOM    562 1HG1 ILE A  34       4.551 -12.291  -9.643  1.00  1.28           H  
ATOM    563 2HG1 ILE A  34       5.048 -12.097 -11.289  1.00  1.28           H  
ATOM    564 1HG2 ILE A  34       4.467 -10.134 -12.595  1.00  1.28           H  
ATOM    565 2HG2 ILE A  34       3.335  -8.966 -11.896  1.00  1.28           H  
ATOM    566 3HG2 ILE A  34       4.999  -9.044 -11.291  1.00  1.28           H  
ATOM    567 1HD1 ILE A  34       6.884 -11.507  -9.748  1.00  1.28           H  
ATOM    568 2HD1 ILE A  34       6.382 -10.115 -10.683  1.00  1.28           H  
ATOM    569 3HD1 ILE A  34       5.826 -10.333  -9.030  1.00  1.28           H  
ATOM    570  N   LEU A  35       2.789  -7.653  -9.614  1.00  1.21           N  
ATOM    571  CA  LEU A  35       2.040  -6.438  -9.870  1.00  1.21           C  
ATOM    572  C   LEU A  35       2.741  -5.680 -10.985  1.00  1.21           C  
ATOM    573  O   LEU A  35       3.948  -5.813 -11.166  1.00  1.21           O  
ATOM    574  CB  LEU A  35       2.000  -5.549  -8.625  1.00  1.21           C  
ATOM    575  CG  LEU A  35       1.411  -6.167  -7.377  1.00  1.21           C  
ATOM    576  CD1 LEU A  35       2.541  -6.819  -6.564  1.00  1.21           C  
ATOM    577  CD2 LEU A  35       0.695  -5.098  -6.575  1.00  1.21           C  
ATOM    578  H   LEU A  35       3.780  -7.573  -9.387  1.00  1.21           H  
ATOM    579  HA  LEU A  35       1.036  -6.685 -10.189  1.00  1.21           H  
ATOM    580 1HB  LEU A  35       3.013  -5.225  -8.396  1.00  1.21           H  
ATOM    581 2HB  LEU A  35       1.405  -4.671  -8.868  1.00  1.21           H  
ATOM    582  HG  LEU A  35       0.703  -6.948  -7.653  1.00  1.21           H  
ATOM    583 1HD1 LEU A  35       2.110  -7.266  -5.681  1.00  1.21           H  
ATOM    584 2HD1 LEU A  35       3.045  -7.587  -7.151  1.00  1.21           H  
ATOM    585 3HD1 LEU A  35       3.271  -6.061  -6.272  1.00  1.21           H  
ATOM    586 1HD2 LEU A  35       0.267  -5.546  -5.678  1.00  1.21           H  
ATOM    587 2HD2 LEU A  35       1.397  -4.323  -6.289  1.00  1.21           H  
ATOM    588 3HD2 LEU A  35      -0.102  -4.663  -7.182  1.00  1.21           H  
ATOM    589  N   LYS A  36       2.019  -4.870 -11.731  1.00  1.20           N  
ATOM    590  CA  LYS A  36       2.682  -4.084 -12.760  1.00  1.20           C  
ATOM    591  C   LYS A  36       2.330  -2.623 -12.632  1.00  1.20           C  
ATOM    592  O   LYS A  36       1.288  -2.278 -12.092  1.00  1.20           O  
ATOM    593  CB  LYS A  36       2.283  -4.593 -14.139  1.00  1.20           C  
ATOM    594  CG  LYS A  36       0.799  -4.438 -14.431  1.00  1.20           C  
ATOM    595  CD  LYS A  36       0.421  -5.001 -15.787  1.00  1.20           C  
ATOM    596  CE  LYS A  36      -1.065  -4.814 -16.045  1.00  1.20           C  
ATOM    597  NZ  LYS A  36      -1.465  -5.341 -17.381  1.00  1.20           N  
ATOM    598  H   LYS A  36       1.016  -4.808 -11.593  1.00  1.20           H  
ATOM    599  HA  LYS A  36       3.753  -4.178 -12.636  1.00  1.20           H  
ATOM    600 1HB  LYS A  36       2.852  -4.053 -14.903  1.00  1.20           H  
ATOM    601 2HB  LYS A  36       2.535  -5.641 -14.221  1.00  1.20           H  
ATOM    602 1HG  LYS A  36       0.215  -4.938 -13.655  1.00  1.20           H  
ATOM    603 2HG  LYS A  36       0.554  -3.374 -14.414  1.00  1.20           H  
ATOM    604 1HD  LYS A  36       0.988  -4.485 -16.562  1.00  1.20           H  
ATOM    605 2HD  LYS A  36       0.666  -6.062 -15.830  1.00  1.20           H  
ATOM    606 1HE  LYS A  36      -1.627  -5.341 -15.271  1.00  1.20           H  
ATOM    607 2HE  LYS A  36      -1.305  -3.751 -15.993  1.00  1.20           H  
ATOM    608 1HZ  LYS A  36      -2.456  -5.201 -17.518  1.00  1.20           H  
ATOM    609 2HZ  LYS A  36      -0.953  -4.850 -18.103  1.00  1.20           H  
ATOM    610 3HZ  LYS A  36      -1.253  -6.327 -17.432  1.00  1.20           H  
ATOM    611  N   ASP A  37       3.213  -1.748 -13.077  1.00  1.22           N  
ATOM    612  CA  ASP A  37       2.868  -0.327 -13.050  1.00  1.22           C  
ATOM    613  C   ASP A  37       2.327   0.156 -14.396  1.00  1.22           C  
ATOM    614  O   ASP A  37       2.292  -0.591 -15.377  1.00  1.22           O  
ATOM    615  CB  ASP A  37       4.062   0.512 -12.596  1.00  1.22           C  
ATOM    616  CG  ASP A  37       5.171   0.458 -13.573  1.00  1.22           C  
ATOM    617  OD1 ASP A  37       4.898   0.094 -14.698  1.00  1.22           O  
ATOM    618  OD2 ASP A  37       6.286   0.752 -13.234  1.00  1.22           O  
ATOM    619  H   ASP A  37       4.095  -2.090 -13.466  1.00  1.22           H  
ATOM    620  HA  ASP A  37       2.079  -0.187 -12.319  1.00  1.22           H  
ATOM    621 1HB  ASP A  37       3.750   1.547 -12.457  1.00  1.22           H  
ATOM    622 2HB  ASP A  37       4.400   0.164 -11.625  1.00  1.22           H  
ATOM    623  N   HIS A  38       2.064   1.457 -14.499  1.00  1.25           N  
ATOM    624  CA  HIS A  38       1.515   2.056 -15.717  1.00  1.25           C  
ATOM    625  C   HIS A  38       2.592   2.344 -16.756  1.00  1.25           C  
ATOM    626  O   HIS A  38       2.331   2.989 -17.774  1.00  1.25           O  
ATOM    627  CB  HIS A  38       0.856   3.404 -15.418  1.00  1.25           C  
ATOM    628  CG  HIS A  38      -0.367   3.386 -14.577  1.00  1.25           C  
ATOM    629  ND1 HIS A  38      -1.559   2.825 -14.987  1.00  1.25           N  
ATOM    630  CD2 HIS A  38      -0.592   3.913 -13.363  1.00  1.25           C  
ATOM    631  CE1 HIS A  38      -2.469   3.008 -14.039  1.00  1.25           C  
ATOM    632  NE2 HIS A  38      -1.904   3.668 -13.047  1.00  1.25           N  
ATOM    633  H   HIS A  38       2.165   2.036 -13.681  1.00  1.25           H  
ATOM    634  HA  HIS A  38       0.781   1.384 -16.161  1.00  1.25           H  
ATOM    635 1HB  HIS A  38       1.585   4.047 -14.922  1.00  1.25           H  
ATOM    636 2HB  HIS A  38       0.602   3.888 -16.360  1.00  1.25           H  
ATOM    637  HD2 HIS A  38       0.129   4.450 -12.745  1.00  1.25           H  
ATOM    638  HE1 HIS A  38      -3.507   2.676 -14.072  1.00  1.25           H  
ATOM    639  HE2 HIS A  38      -2.347   3.977 -12.158  1.00  1.25           H  
ATOM    640  N   TYR A  39       3.812   1.915 -16.466  1.00  1.26           N  
ATOM    641  CA  TYR A  39       4.957   2.126 -17.308  1.00  1.26           C  
ATOM    642  C   TYR A  39       5.425   0.764 -17.840  1.00  1.26           C  
ATOM    643  O   TYR A  39       6.400   0.679 -18.590  1.00  1.26           O  
ATOM    644  CB  TYR A  39       6.012   2.820 -16.456  1.00  1.26           C  
ATOM    645  CG  TYR A  39       5.473   4.119 -15.851  1.00  1.26           C  
ATOM    646  CD1 TYR A  39       4.792   4.047 -14.652  1.00  1.26           C  
ATOM    647  CD2 TYR A  39       5.662   5.351 -16.449  1.00  1.26           C  
ATOM    648  CE1 TYR A  39       4.294   5.168 -14.051  1.00  1.26           C  
ATOM    649  CE2 TYR A  39       5.160   6.498 -15.831  1.00  1.26           C  
ATOM    650  CZ  TYR A  39       4.475   6.397 -14.629  1.00  1.26           C  
ATOM    651  OH  TYR A  39       3.970   7.523 -14.005  1.00  1.26           O  
ATOM    652  H   TYR A  39       3.974   1.360 -15.627  1.00  1.26           H  
ATOM    653  HA  TYR A  39       4.678   2.755 -18.153  1.00  1.26           H  
ATOM    654 1HB  TYR A  39       6.331   2.162 -15.646  1.00  1.26           H  
ATOM    655 2HB  TYR A  39       6.885   3.052 -17.061  1.00  1.26           H  
ATOM    656  HD1 TYR A  39       4.645   3.085 -14.184  1.00  1.26           H  
ATOM    657  HD2 TYR A  39       6.202   5.427 -17.392  1.00  1.26           H  
ATOM    658  HE1 TYR A  39       3.761   5.085 -13.121  1.00  1.26           H  
ATOM    659  HE2 TYR A  39       5.306   7.474 -16.293  1.00  1.26           H  
ATOM    660  HH  TYR A  39       3.668   7.289 -13.093  1.00  1.26           H  
ATOM    661  N   GLY A  40       4.687  -0.300 -17.476  1.00  1.26           N  
ATOM    662  CA  GLY A  40       4.967  -1.668 -17.901  1.00  1.26           C  
ATOM    663  C   GLY A  40       5.987  -2.447 -17.054  1.00  1.26           C  
ATOM    664  O   GLY A  40       6.380  -3.551 -17.437  1.00  1.26           O  
ATOM    665  H   GLY A  40       3.901  -0.174 -16.835  1.00  1.26           H  
ATOM    666 1HA  GLY A  40       4.027  -2.221 -17.899  1.00  1.26           H  
ATOM    667 2HA  GLY A  40       5.306  -1.649 -18.935  1.00  1.26           H  
ATOM    668  N   ALA A  41       6.467  -1.884 -15.948  1.00  1.24           N  
ATOM    669  CA  ALA A  41       7.453  -2.613 -15.147  1.00  1.24           C  
ATOM    670  C   ALA A  41       6.748  -3.626 -14.271  1.00  1.24           C  
ATOM    671  O   ALA A  41       5.622  -3.387 -13.830  1.00  1.24           O  
ATOM    672  CB  ALA A  41       8.285  -1.678 -14.290  1.00  1.24           C  
ATOM    673  H   ALA A  41       6.102  -0.977 -15.634  1.00  1.24           H  
ATOM    674  HA  ALA A  41       8.115  -3.149 -15.825  1.00  1.24           H  
ATOM    675 1HB  ALA A  41       9.012  -2.255 -13.718  1.00  1.24           H  
ATOM    676 2HB  ALA A  41       8.802  -0.961 -14.925  1.00  1.24           H  
ATOM    677 3HB  ALA A  41       7.641  -1.154 -13.613  1.00  1.24           H  
ATOM    678  N   TYR A  42       7.416  -4.738 -13.971  1.00  1.21           N  
ATOM    679  CA  TYR A  42       6.830  -5.712 -13.056  1.00  1.21           C  
ATOM    680  C   TYR A  42       7.507  -5.669 -11.699  1.00  1.21           C  
ATOM    681  O   TYR A  42       8.728  -5.499 -11.602  1.00  1.21           O  
ATOM    682  CB  TYR A  42       6.881  -7.120 -13.647  1.00  1.21           C  
ATOM    683  CG  TYR A  42       5.969  -7.282 -14.847  1.00  1.21           C  
ATOM    684  CD1 TYR A  42       6.443  -7.032 -16.122  1.00  1.21           C  
ATOM    685  CD2 TYR A  42       4.651  -7.658 -14.666  1.00  1.21           C  
ATOM    686  CE1 TYR A  42       5.599  -7.166 -17.209  1.00  1.21           C  
ATOM    687  CE2 TYR A  42       3.809  -7.796 -15.750  1.00  1.21           C  
ATOM    688  CZ  TYR A  42       4.276  -7.551 -17.014  1.00  1.21           C  
ATOM    689  OH  TYR A  42       3.430  -7.676 -18.095  1.00  1.21           O  
ATOM    690  H   TYR A  42       8.328  -4.904 -14.371  1.00  1.21           H  
ATOM    691  HA  TYR A  42       5.783  -5.460 -12.901  1.00  1.21           H  
ATOM    692 1HB  TYR A  42       7.902  -7.358 -13.950  1.00  1.21           H  
ATOM    693 2HB  TYR A  42       6.585  -7.845 -12.887  1.00  1.21           H  
ATOM    694  HD1 TYR A  42       7.478  -6.726 -16.272  1.00  1.21           H  
ATOM    695  HD2 TYR A  42       4.279  -7.834 -13.672  1.00  1.21           H  
ATOM    696  HE1 TYR A  42       5.971  -6.964 -18.213  1.00  1.21           H  
ATOM    697  HE2 TYR A  42       2.771  -8.087 -15.606  1.00  1.21           H  
ATOM    698  HH  TYR A  42       3.920  -7.494 -18.902  1.00  1.21           H  
ATOM    699  N   TYR A  43       6.693  -5.838 -10.663  1.00  1.20           N  
ATOM    700  CA  TYR A  43       7.138  -5.830  -9.285  1.00  1.20           C  
ATOM    701  C   TYR A  43       6.682  -7.085  -8.585  1.00  1.20           C  
ATOM    702  O   TYR A  43       5.588  -7.592  -8.833  1.00  1.20           O  
ATOM    703  CB  TYR A  43       6.553  -4.620  -8.564  1.00  1.20           C  
ATOM    704  CG  TYR A  43       6.934  -3.352  -9.207  1.00  1.20           C  
ATOM    705  CD1 TYR A  43       6.195  -2.923 -10.285  1.00  1.20           C  
ATOM    706  CD2 TYR A  43       7.994  -2.610  -8.749  1.00  1.20           C  
ATOM    707  CE1 TYR A  43       6.513  -1.772 -10.914  1.00  1.20           C  
ATOM    708  CE2 TYR A  43       8.314  -1.430  -9.385  1.00  1.20           C  
ATOM    709  CZ  TYR A  43       7.574  -1.008 -10.471  1.00  1.20           C  
ATOM    710  OH  TYR A  43       7.894   0.180 -11.103  1.00  1.20           O  
ATOM    711  H   TYR A  43       5.704  -5.955 -10.846  1.00  1.20           H  
ATOM    712  HA  TYR A  43       8.222  -5.795  -9.261  1.00  1.20           H  
ATOM    713 1HB  TYR A  43       5.463  -4.687  -8.541  1.00  1.20           H  
ATOM    714 2HB  TYR A  43       6.912  -4.608  -7.541  1.00  1.20           H  
ATOM    715  HD1 TYR A  43       5.354  -3.521 -10.646  1.00  1.20           H  
ATOM    716  HD2 TYR A  43       8.573  -2.949  -7.890  1.00  1.20           H  
ATOM    717  HE1 TYR A  43       5.932  -1.464 -11.763  1.00  1.20           H  
ATOM    718  HE2 TYR A  43       9.149  -0.827  -9.028  1.00  1.20           H  
ATOM    719  HH  TYR A  43       7.240   0.367 -11.825  1.00  1.20           H  
ATOM    720  N   LEU A  44       7.509  -7.553  -7.684  1.00  1.23           N  
ATOM    721  CA  LEU A  44       7.225  -8.718  -6.885  1.00  1.23           C  
ATOM    722  C   LEU A  44       6.888  -8.370  -5.470  1.00  1.23           C  
ATOM    723  O   LEU A  44       7.633  -7.640  -4.814  1.00  1.23           O  
ATOM    724  CB  LEU A  44       8.428  -9.662  -6.924  1.00  1.23           C  
ATOM    725  CG  LEU A  44       8.371 -10.886  -6.036  1.00  1.23           C  
ATOM    726  CD1 LEU A  44       7.276 -11.774  -6.486  1.00  1.23           C  
ATOM    727  CD2 LEU A  44       9.704 -11.607  -6.115  1.00  1.23           C  
ATOM    728  H   LEU A  44       8.385  -7.061  -7.541  1.00  1.23           H  
ATOM    729  HA  LEU A  44       6.361  -9.221  -7.296  1.00  1.23           H  
ATOM    730 1HB  LEU A  44       8.525 -10.013  -7.933  1.00  1.23           H  
ATOM    731 2HB  LEU A  44       9.329  -9.094  -6.667  1.00  1.23           H  
ATOM    732  HG  LEU A  44       8.167 -10.592  -5.004  1.00  1.23           H  
ATOM    733 1HD1 LEU A  44       7.263 -12.618  -5.850  1.00  1.23           H  
ATOM    734 2HD1 LEU A  44       6.338 -11.262  -6.421  1.00  1.23           H  
ATOM    735 3HD1 LEU A  44       7.454 -12.079  -7.503  1.00  1.23           H  
ATOM    736 1HD2 LEU A  44       9.676 -12.492  -5.481  1.00  1.23           H  
ATOM    737 2HD2 LEU A  44       9.898 -11.900  -7.145  1.00  1.23           H  
ATOM    738 3HD2 LEU A  44      10.499 -10.939  -5.773  1.00  1.23           H  
ATOM    739  N   ILE A  45       5.759  -8.880  -4.995  1.00  1.33           N  
ATOM    740  CA  ILE A  45       5.416  -8.663  -3.616  1.00  1.33           C  
ATOM    741  C   ILE A  45       5.569  -9.977  -2.898  1.00  1.33           C  
ATOM    742  O   ILE A  45       5.105 -11.014  -3.378  1.00  1.33           O  
ATOM    743  CB  ILE A  45       3.985  -8.150  -3.389  1.00  1.33           C  
ATOM    744  CG1 ILE A  45       3.799  -7.804  -1.885  1.00  1.33           C  
ATOM    745  CG2 ILE A  45       3.016  -9.191  -3.773  1.00  1.33           C  
ATOM    746  CD1 ILE A  45       2.581  -6.990  -1.586  1.00  1.33           C  
ATOM    747  H   ILE A  45       5.165  -9.442  -5.596  1.00  1.33           H  
ATOM    748  HA  ILE A  45       6.091  -7.949  -3.207  1.00  1.33           H  
ATOM    749  HB  ILE A  45       3.823  -7.251  -3.966  1.00  1.33           H  
ATOM    750 1HG1 ILE A  45       3.733  -8.729  -1.313  1.00  1.33           H  
ATOM    751 2HG1 ILE A  45       4.671  -7.248  -1.542  1.00  1.33           H  
ATOM    752 1HG2 ILE A  45       2.004  -8.831  -3.606  1.00  1.33           H  
ATOM    753 2HG2 ILE A  45       3.158  -9.406  -4.807  1.00  1.33           H  
ATOM    754 3HG2 ILE A  45       3.189 -10.089  -3.177  1.00  1.33           H  
ATOM    755 1HD1 ILE A  45       2.533  -6.794  -0.512  1.00  1.33           H  
ATOM    756 2HD1 ILE A  45       2.637  -6.053  -2.127  1.00  1.33           H  
ATOM    757 3HD1 ILE A  45       1.691  -7.536  -1.896  1.00  1.33           H  
ATOM    758  N   LYS A  46       6.177  -9.925  -1.728  1.00  1.52           N  
ATOM    759  CA  LYS A  46       6.368 -11.109  -0.913  1.00  1.52           C  
ATOM    760  C   LYS A  46       5.901 -10.889   0.503  1.00  1.52           C  
ATOM    761  O   LYS A  46       6.166  -9.848   1.111  1.00  1.52           O  
ATOM    762  CB  LYS A  46       7.843 -11.529  -0.901  1.00  1.52           C  
ATOM    763  CG  LYS A  46       8.150 -12.749   0.013  1.00  1.52           C  
ATOM    764  CD  LYS A  46       9.633 -13.210  -0.073  1.00  1.52           C  
ATOM    765  CE  LYS A  46       9.913 -14.345   0.937  1.00  1.52           C  
ATOM    766  NZ  LYS A  46      11.309 -14.902   0.835  1.00  1.52           N  
ATOM    767  H   LYS A  46       6.551  -9.026  -1.429  1.00  1.52           H  
ATOM    768  HA  LYS A  46       5.774 -11.920  -1.330  1.00  1.52           H  
ATOM    769 1HB  LYS A  46       8.158 -11.778  -1.916  1.00  1.52           H  
ATOM    770 2HB  LYS A  46       8.456 -10.692  -0.560  1.00  1.52           H  
ATOM    771 1HG  LYS A  46       7.946 -12.478   1.051  1.00  1.52           H  
ATOM    772 2HG  LYS A  46       7.496 -13.581  -0.248  1.00  1.52           H  
ATOM    773 1HD  LYS A  46       9.862 -13.566  -1.076  1.00  1.52           H  
ATOM    774 2HD  LYS A  46      10.297 -12.372   0.156  1.00  1.52           H  
ATOM    775 1HE  LYS A  46       9.768 -13.953   1.941  1.00  1.52           H  
ATOM    776 2HE  LYS A  46       9.214 -15.142   0.770  1.00  1.52           H  
ATOM    777 1HZ  LYS A  46      11.444 -15.628   1.508  1.00  1.52           H  
ATOM    778 2HZ  LYS A  46      11.500 -15.282  -0.090  1.00  1.52           H  
ATOM    779 3HZ  LYS A  46      12.031 -14.191   0.974  1.00  1.52           H  
ATOM    780  N   LYS A  47       5.184 -11.867   1.033  1.00  1.81           N  
ATOM    781  CA  LYS A  47       4.744 -11.790   2.413  1.00  1.81           C  
ATOM    782  C   LYS A  47       5.355 -12.947   3.202  1.00  1.81           C  
ATOM    783  O   LYS A  47       5.547 -14.020   2.638  1.00  1.81           O  
ATOM    784  CB  LYS A  47       3.227 -11.881   2.463  1.00  1.81           C  
ATOM    785  CG  LYS A  47       2.510 -10.724   1.817  1.00  1.81           C  
ATOM    786  CD  LYS A  47       1.024 -10.963   1.813  1.00  1.81           C  
ATOM    787  CE  LYS A  47       0.278  -9.811   1.199  1.00  1.81           C  
ATOM    788  NZ  LYS A  47      -1.174 -10.091   1.094  1.00  1.81           N  
ATOM    789  H   LYS A  47       4.947 -12.681   0.459  1.00  1.81           H  
ATOM    790  HA  LYS A  47       5.043 -10.834   2.814  1.00  1.81           H  
ATOM    791 1HB  LYS A  47       2.903 -12.793   1.968  1.00  1.81           H  
ATOM    792 2HB  LYS A  47       2.902 -11.942   3.503  1.00  1.81           H  
ATOM    793 1HG  LYS A  47       2.719  -9.814   2.379  1.00  1.81           H  
ATOM    794 2HG  LYS A  47       2.858 -10.593   0.792  1.00  1.81           H  
ATOM    795 1HD  LYS A  47       0.805 -11.869   1.247  1.00  1.81           H  
ATOM    796 2HD  LYS A  47       0.677 -11.105   2.836  1.00  1.81           H  
ATOM    797 1HE  LYS A  47       0.419  -8.931   1.830  1.00  1.81           H  
ATOM    798 2HE  LYS A  47       0.674  -9.599   0.204  1.00  1.81           H  
ATOM    799 1HZ  LYS A  47      -1.623  -9.264   0.707  1.00  1.81           H  
ATOM    800 2HZ  LYS A  47      -1.344 -10.894   0.492  1.00  1.81           H  
ATOM    801 3HZ  LYS A  47      -1.554 -10.266   2.006  1.00  1.81           H  
ATOM    802  N   PRO A  48       5.708 -12.767   4.482  1.00  2.21           N  
ATOM    803  CA  PRO A  48       6.094 -13.825   5.393  1.00  2.21           C  
ATOM    804  C   PRO A  48       4.936 -14.798   5.524  1.00  2.21           C  
ATOM    805  O   PRO A  48       3.779 -14.371   5.555  1.00  2.21           O  
ATOM    806  CB  PRO A  48       6.351 -13.067   6.705  1.00  2.21           C  
ATOM    807  CG  PRO A  48       6.671 -11.650   6.286  1.00  2.21           C  
ATOM    808  CD  PRO A  48       5.817 -11.406   5.064  1.00  2.21           C  
ATOM    809  HA  PRO A  48       7.001 -14.329   5.019  1.00  2.21           H  
ATOM    810 1HB  PRO A  48       5.453 -13.127   7.342  1.00  2.21           H  
ATOM    811 2HB  PRO A  48       7.167 -13.546   7.263  1.00  2.21           H  
ATOM    812 1HG  PRO A  48       6.447 -10.943   7.106  1.00  2.21           H  
ATOM    813 2HG  PRO A  48       7.747 -11.548   6.072  1.00  2.21           H  
ATOM    814 1HD  PRO A  48       4.826 -11.026   5.342  1.00  2.21           H  
ATOM    815 2HD  PRO A  48       6.378 -10.717   4.419  1.00  2.21           H  
ATOM    816  N   ASP A  49       5.203 -16.092   5.693  1.00  2.66           N  
ATOM    817  CA  ASP A  49       4.092 -17.042   5.864  1.00  2.66           C  
ATOM    818  C   ASP A  49       3.601 -17.030   7.315  1.00  2.66           C  
ATOM    819  O   ASP A  49       3.707 -18.029   8.026  1.00  2.66           O  
ATOM    820  CB  ASP A  49       4.555 -18.458   5.513  1.00  2.66           C  
ATOM    821  CG  ASP A  49       3.432 -19.503   5.390  1.00  2.66           C  
ATOM    822  OD1 ASP A  49       2.298 -19.129   5.194  1.00  2.66           O  
ATOM    823  OD2 ASP A  49       3.735 -20.671   5.506  1.00  2.66           O  
ATOM    824  H   ASP A  49       6.157 -16.422   5.690  1.00  2.66           H  
ATOM    825  HA  ASP A  49       3.270 -16.751   5.211  1.00  2.66           H  
ATOM    826 1HB  ASP A  49       5.070 -18.438   4.573  1.00  2.66           H  
ATOM    827 2HB  ASP A  49       5.263 -18.803   6.267  1.00  2.66           H  
ATOM    828  N   ALA A  50       3.037 -15.893   7.727  1.00  3.12           N  
ATOM    829  CA  ALA A  50       2.623 -15.675   9.108  1.00  3.12           C  
ATOM    830  C   ALA A  50       3.695 -16.264  10.022  1.00  3.12           C  
ATOM    831  O   ALA A  50       4.887 -16.045   9.798  1.00  3.12           O  
ATOM    832  CB  ALA A  50       1.259 -16.292   9.375  1.00  3.12           C  
ATOM    833  H   ALA A  50       2.964 -15.149   7.039  1.00  3.12           H  
ATOM    834  HA  ALA A  50       2.568 -14.600   9.283  1.00  3.12           H  
ATOM    835 1HB  ALA A  50       0.956 -16.102  10.404  1.00  3.12           H  
ATOM    836 2HB  ALA A  50       0.530 -15.847   8.700  1.00  3.12           H  
ATOM    837 3HB  ALA A  50       1.306 -17.369   9.199  1.00  3.12           H  
ATOM    838  N   LEU A  51       3.275 -17.024  11.035  1.00  3.51           N  
ATOM    839  CA  LEU A  51       4.189 -17.850  11.807  1.00  3.51           C  
ATOM    840  C   LEU A  51       3.220 -18.698  12.659  1.00  3.51           C  
ATOM    841  O   LEU A  51       2.226 -18.168  13.150  1.00  3.51           O  
ATOM    842  CB  LEU A  51       5.172 -17.006  12.656  1.00  3.51           C  
ATOM    843  CG  LEU A  51       6.444 -17.711  13.192  1.00  3.51           C  
ATOM    844  CD1 LEU A  51       7.511 -16.622  13.439  1.00  3.51           C  
ATOM    845  CD2 LEU A  51       6.180 -18.510  14.401  1.00  3.51           C  
ATOM    846  H   LEU A  51       2.289 -17.112  11.218  1.00  3.51           H  
ATOM    847  HA  LEU A  51       4.753 -18.505  11.140  1.00  3.51           H  
ATOM    848 1HB  LEU A  51       5.487 -16.126  12.110  1.00  3.51           H  
ATOM    849 2HB  LEU A  51       4.642 -16.683  13.524  1.00  3.51           H  
ATOM    850  HG  LEU A  51       6.832 -18.373  12.417  1.00  3.51           H  
ATOM    851 1HD1 LEU A  51       8.441 -17.091  13.765  1.00  3.51           H  
ATOM    852 2HD1 LEU A  51       7.693 -16.078  12.512  1.00  3.51           H  
ATOM    853 3HD1 LEU A  51       7.173 -15.930  14.194  1.00  3.51           H  
ATOM    854 1HD2 LEU A  51       7.085 -18.965  14.702  1.00  3.51           H  
ATOM    855 2HD2 LEU A  51       5.804 -17.892  15.188  1.00  3.51           H  
ATOM    856 3HD2 LEU A  51       5.500 -19.259  14.167  1.00  3.51           H  
ATOM    857  N   ASN A  52       3.477 -19.996  12.834  1.00  3.77           N  
ATOM    858  CA  ASN A  52       2.583 -20.900  13.598  1.00  3.77           C  
ATOM    859  C   ASN A  52       2.755 -20.862  15.127  1.00  3.77           C  
ATOM    860  O   ASN A  52       2.345 -21.783  15.829  1.00  3.77           O  
ATOM    861  CB  ASN A  52       2.810 -22.336  13.166  1.00  3.77           C  
ATOM    862  CG  ASN A  52       4.181 -22.832  13.543  1.00  3.77           C  
ATOM    863  OD1 ASN A  52       4.965 -22.064  14.124  1.00  3.77           O  
ATOM    864  ND2 ASN A  52       4.470 -24.070  13.235  1.00  3.77           N  
ATOM    865  H   ASN A  52       4.306 -20.381  12.407  1.00  3.77           H  
ATOM    866  HA  ASN A  52       1.550 -20.614  13.384  1.00  3.77           H  
ATOM    867 1HB  ASN A  52       2.062 -22.982  13.627  1.00  3.77           H  
ATOM    868 2HB  ASN A  52       2.692 -22.418  12.085  1.00  3.77           H  
ATOM    869 1HD2 ASN A  52       5.375 -24.444  13.425  1.00  3.77           H  
ATOM    870 2HD2 ASN A  52       3.788 -24.646  12.782  1.00  3.77           H  
ATOM    871  N   LEU A  53       3.496 -19.881  15.615  1.00  3.91           N  
ATOM    872  CA  LEU A  53       3.878 -19.610  17.014  1.00  3.91           C  
ATOM    873  C   LEU A  53       4.792 -20.677  17.654  1.00  3.91           C  
ATOM    874  O   LEU A  53       5.661 -20.362  18.462  1.00  3.91           O  
ATOM    875  CB  LEU A  53       2.615 -19.463  17.877  1.00  3.91           C  
ATOM    876  CG  LEU A  53       1.689 -18.308  17.480  1.00  3.91           C  
ATOM    877  CD1 LEU A  53       0.431 -18.340  18.311  1.00  3.91           C  
ATOM    878  CD2 LEU A  53       2.416 -17.037  17.690  1.00  3.91           C  
ATOM    879  H   LEU A  53       3.792 -19.198  14.935  1.00  3.91           H  
ATOM    880  HA  LEU A  53       4.407 -18.660  17.032  1.00  3.91           H  
ATOM    881 1HB  LEU A  53       2.046 -20.388  17.848  1.00  3.91           H  
ATOM    882 2HB  LEU A  53       2.924 -19.291  18.909  1.00  3.91           H  
ATOM    883  HG  LEU A  53       1.412 -18.399  16.428  1.00  3.91           H  
ATOM    884 1HD1 LEU A  53      -0.216 -17.509  18.025  1.00  3.91           H  
ATOM    885 2HD1 LEU A  53      -0.091 -19.283  18.144  1.00  3.91           H  
ATOM    886 3HD1 LEU A  53       0.691 -18.257  19.360  1.00  3.91           H  
ATOM    887 1HD2 LEU A  53       1.786 -16.195  17.406  1.00  3.91           H  
ATOM    888 2HD2 LEU A  53       2.689 -16.945  18.711  1.00  3.91           H  
ATOM    889 3HD2 LEU A  53       3.294 -17.057  17.095  1.00  3.91           H  
ATOM    890  N   ASN A  54       4.750 -21.904  17.180  1.00  4.00           N  
ATOM    891  CA  ASN A  54       5.650 -22.902  17.719  1.00  4.00           C  
ATOM    892  C   ASN A  54       7.063 -22.675  17.206  1.00  4.00           C  
ATOM    893  O   ASN A  54       8.036 -22.777  17.956  1.00  4.00           O  
ATOM    894  CB  ASN A  54       5.161 -24.285  17.358  1.00  4.00           C  
ATOM    895  CG  ASN A  54       3.930 -24.667  18.120  1.00  4.00           C  
ATOM    896  OD1 ASN A  54       3.669 -24.173  19.225  1.00  4.00           O  
ATOM    897  ND2 ASN A  54       3.150 -25.540  17.543  1.00  4.00           N  
ATOM    898  H   ASN A  54       4.021 -22.150  16.522  1.00  4.00           H  
ATOM    899  HA  ASN A  54       5.671 -22.806  18.805  1.00  4.00           H  
ATOM    900 1HB  ASN A  54       4.936 -24.319  16.291  1.00  4.00           H  
ATOM    901 2HB  ASN A  54       5.946 -25.015  17.551  1.00  4.00           H  
ATOM    902 1HD2 ASN A  54       2.308 -25.833  17.994  1.00  4.00           H  
ATOM    903 2HD2 ASN A  54       3.393 -25.911  16.648  1.00  4.00           H  
ATOM    904  N   ASP A  55       7.183 -22.272  15.944  1.00  4.13           N  
ATOM    905  CA  ASP A  55       8.492 -22.083  15.340  1.00  4.13           C  
ATOM    906  C   ASP A  55       9.312 -20.988  16.022  1.00  4.13           C  
ATOM    907  O   ASP A  55      10.548 -21.056  16.062  1.00  4.13           O  
ATOM    908  CB  ASP A  55       8.335 -21.773  13.847  1.00  4.13           C  
ATOM    909  CG  ASP A  55       9.621 -21.945  13.040  1.00  4.13           C  
ATOM    910  OD1 ASP A  55      10.254 -22.983  13.184  1.00  4.13           O  
ATOM    911  OD2 ASP A  55       9.946 -21.083  12.265  1.00  4.13           O  
ATOM    912  H   ASP A  55       6.352 -22.168  15.366  1.00  4.13           H  
ATOM    913  HA  ASP A  55       9.037 -23.024  15.435  1.00  4.13           H  
ATOM    914 1HB  ASP A  55       7.542 -22.351  13.421  1.00  4.13           H  
ATOM    915 2HB  ASP A  55       8.040 -20.745  13.740  1.00  4.13           H  
ATOM    916  N   VAL A  56       8.623 -19.972  16.551  1.00  4.31           N  
ATOM    917  CA  VAL A  56       9.310 -18.861  17.179  1.00  4.31           C  
ATOM    918  C   VAL A  56       9.566 -19.134  18.660  1.00  4.31           C  
ATOM    919  O   VAL A  56      10.644 -18.815  19.178  1.00  4.31           O  
ATOM    920  CB  VAL A  56       8.481 -17.558  16.997  1.00  4.31           C  
ATOM    921  CG1 VAL A  56       7.302 -17.534  17.858  1.00  4.31           C  
ATOM    922  CG2 VAL A  56       9.281 -16.414  17.269  1.00  4.31           C  
ATOM    923  H   VAL A  56       7.617 -19.989  16.512  1.00  4.31           H  
ATOM    924  HA  VAL A  56      10.265 -18.721  16.676  1.00  4.31           H  
ATOM    925  HB  VAL A  56       8.155 -17.513  16.008  1.00  4.31           H  
ATOM    926 1HG1 VAL A  56       6.746 -16.651  17.701  1.00  4.31           H  
ATOM    927 2HG1 VAL A  56       6.692 -18.378  17.642  1.00  4.31           H  
ATOM    928 3HG1 VAL A  56       7.619 -17.543  18.874  1.00  4.31           H  
ATOM    929 1HG2 VAL A  56       8.691 -15.533  17.106  1.00  4.31           H  
ATOM    930 2HG2 VAL A  56       9.627 -16.445  18.304  1.00  4.31           H  
ATOM    931 3HG2 VAL A  56      10.112 -16.427  16.589  1.00  4.31           H  
ATOM    932  N   PHE A  57       8.619 -19.808  19.324  1.00  4.52           N  
ATOM    933  CA  PHE A  57       8.732 -20.007  20.752  1.00  4.52           C  
ATOM    934  C   PHE A  57       9.433 -21.277  21.195  1.00  4.52           C  
ATOM    935  O   PHE A  57       9.884 -21.359  22.343  1.00  4.52           O  
ATOM    936  CB  PHE A  57       7.355 -19.928  21.383  1.00  4.52           C  
ATOM    937  CG  PHE A  57       6.799 -18.549  21.343  1.00  4.52           C  
ATOM    938  CD1 PHE A  57       5.598 -18.244  20.743  1.00  4.52           C  
ATOM    939  CD2 PHE A  57       7.520 -17.534  21.891  1.00  4.52           C  
ATOM    940  CE1 PHE A  57       5.147 -16.961  20.728  1.00  4.52           C  
ATOM    941  CE2 PHE A  57       7.061 -16.254  21.888  1.00  4.52           C  
ATOM    942  CZ  PHE A  57       5.863 -15.974  21.308  1.00  4.52           C  
ATOM    943  H   PHE A  57       7.760 -20.105  18.858  1.00  4.52           H  
ATOM    944  HA  PHE A  57       9.303 -19.167  21.141  1.00  4.52           H  
ATOM    945 1HB  PHE A  57       6.671 -20.591  20.849  1.00  4.52           H  
ATOM    946 2HB  PHE A  57       7.401 -20.257  22.416  1.00  4.52           H  
ATOM    947  HD1 PHE A  57       5.012 -19.028  20.286  1.00  4.52           H  
ATOM    948  HD2 PHE A  57       8.469 -17.772  22.334  1.00  4.52           H  
ATOM    949  HE1 PHE A  57       4.225 -16.727  20.256  1.00  4.52           H  
ATOM    950  HE2 PHE A  57       7.648 -15.457  22.342  1.00  4.52           H  
ATOM    951  HZ  PHE A  57       5.488 -14.964  21.301  1.00  4.52           H  
ATOM    952  N   LYS A  58       9.653 -22.223  20.280  1.00  4.77           N  
ATOM    953  CA  LYS A  58      10.339 -23.468  20.629  1.00  4.77           C  
ATOM    954  C   LYS A  58      11.739 -23.223  21.214  1.00  4.77           C  
ATOM    955  O   LYS A  58      12.251 -24.046  21.970  1.00  4.77           O  
ATOM    956  CB  LYS A  58      10.471 -24.379  19.391  1.00  4.77           C  
ATOM    957  CG  LYS A  58      11.423 -23.832  18.278  1.00  4.77           C  
ATOM    958  CD  LYS A  58      11.519 -24.759  17.042  1.00  4.77           C  
ATOM    959  CE  LYS A  58      12.616 -24.254  16.069  1.00  4.77           C  
ATOM    960  NZ  LYS A  58      12.168 -23.133  15.157  1.00  4.77           N  
ATOM    961  H   LYS A  58       9.260 -22.134  19.344  1.00  4.77           H  
ATOM    962  HA  LYS A  58       9.747 -23.983  21.386  1.00  4.77           H  
ATOM    963 1HB  LYS A  58      10.848 -25.352  19.700  1.00  4.77           H  
ATOM    964 2HB  LYS A  58       9.491 -24.539  18.948  1.00  4.77           H  
ATOM    965 1HG  LYS A  58      11.062 -22.851  17.955  1.00  4.77           H  
ATOM    966 2HG  LYS A  58      12.426 -23.716  18.680  1.00  4.77           H  
ATOM    967 1HD  LYS A  58      11.751 -25.777  17.351  1.00  4.77           H  
ATOM    968 2HD  LYS A  58      10.561 -24.761  16.516  1.00  4.77           H  
ATOM    969 1HE  LYS A  58      13.436 -23.880  16.681  1.00  4.77           H  
ATOM    970 2HE  LYS A  58      12.979 -25.077  15.471  1.00  4.77           H  
ATOM    971 1HZ  LYS A  58      12.952 -22.846  14.591  1.00  4.77           H  
ATOM    972 2HZ  LYS A  58      11.415 -23.408  14.516  1.00  4.77           H  
ATOM    973 3HZ  LYS A  58      11.815 -22.321  15.673  1.00  4.77           H  
ATOM    974  N   GLY A  59      12.356 -22.096  20.846  1.00  5.06           N  
ATOM    975  CA  GLY A  59      13.692 -21.726  21.299  1.00  5.06           C  
ATOM    976  C   GLY A  59      13.684 -20.533  22.266  1.00  5.06           C  
ATOM    977  O   GLY A  59      14.726 -19.904  22.477  1.00  5.06           O  
ATOM    978  H   GLY A  59      11.862 -21.470  20.224  1.00  5.06           H  
ATOM    979 1HA  GLY A  59      14.163 -22.584  21.779  1.00  5.06           H  
ATOM    980 2HA  GLY A  59      14.302 -21.484  20.432  1.00  5.06           H  
ATOM    981  N   TYR A  60      12.507 -20.180  22.797  1.00  5.41           N  
ATOM    982  CA  TYR A  60      12.382 -19.008  23.665  1.00  5.41           C  
ATOM    983  C   TYR A  60      11.613 -19.285  24.962  1.00  5.41           C  
ATOM    984  O   TYR A  60      12.064 -18.905  26.044  1.00  5.41           O  
ATOM    985  CB  TYR A  60      11.753 -17.876  22.857  1.00  5.41           C  
ATOM    986  CG  TYR A  60      11.722 -16.499  23.479  1.00  5.41           C  
ATOM    987  CD1 TYR A  60      12.910 -15.833  23.721  1.00  5.41           C  
ATOM    988  CD2 TYR A  60      10.524 -15.866  23.728  1.00  5.41           C  
ATOM    989  CE1 TYR A  60      12.894 -14.554  24.228  1.00  5.41           C  
ATOM    990  CE2 TYR A  60      10.499 -14.595  24.235  1.00  5.41           C  
ATOM    991  CZ  TYR A  60      11.679 -13.935  24.486  1.00  5.41           C  
ATOM    992  OH  TYR A  60      11.656 -12.657  24.988  1.00  5.41           O  
ATOM    993  H   TYR A  60      11.679 -20.738  22.605  1.00  5.41           H  
ATOM    994  HA  TYR A  60      13.385 -18.695  23.954  1.00  5.41           H  
ATOM    995 1HB  TYR A  60      12.260 -17.808  21.937  1.00  5.41           H  
ATOM    996 2HB  TYR A  60      10.735 -18.148  22.630  1.00  5.41           H  
ATOM    997  HD1 TYR A  60      13.860 -16.325  23.506  1.00  5.41           H  
ATOM    998  HD2 TYR A  60       9.607 -16.361  23.523  1.00  5.41           H  
ATOM    999  HE1 TYR A  60      13.831 -14.030  24.417  1.00  5.41           H  
ATOM   1000  HE2 TYR A  60       9.543 -14.106  24.428  1.00  5.41           H  
ATOM   1001  HH  TYR A  60      12.551 -12.303  25.010  1.00  5.41           H  
ATOM   1002  N   LEU A  61      10.420 -19.874  24.844  1.00  5.78           N  
ATOM   1003  CA  LEU A  61       9.543 -20.079  26.004  1.00  5.78           C  
ATOM   1004  C   LEU A  61       9.398 -21.528  26.454  1.00  5.78           C  
ATOM   1005  O   LEU A  61       9.467 -22.454  25.646  1.00  5.78           O  
ATOM   1006  CB  LEU A  61       8.138 -19.568  25.721  1.00  5.78           C  
ATOM   1007  CG  LEU A  61       7.988 -18.141  25.383  1.00  5.78           C  
ATOM   1008  CD1 LEU A  61       6.505 -17.868  25.120  1.00  5.78           C  
ATOM   1009  CD2 LEU A  61       8.540 -17.280  26.501  1.00  5.78           C  
ATOM   1010  H   LEU A  61      10.120 -20.212  23.931  1.00  5.78           H  
ATOM   1011  HA  LEU A  61       9.950 -19.514  26.840  1.00  5.78           H  
ATOM   1012 1HB  LEU A  61       7.737 -20.138  24.888  1.00  5.78           H  
ATOM   1013 2HB  LEU A  61       7.522 -19.773  26.569  1.00  5.78           H  
ATOM   1014  HG  LEU A  61       8.528 -17.940  24.501  1.00  5.78           H  
ATOM   1015 1HD1 LEU A  61       6.366 -16.825  24.846  1.00  5.78           H  
ATOM   1016 2HD1 LEU A  61       6.154 -18.504  24.313  1.00  5.78           H  
ATOM   1017 3HD1 LEU A  61       5.932 -18.085  26.021  1.00  5.78           H  
ATOM   1018 1HD2 LEU A  61       8.433 -16.228  26.239  1.00  5.78           H  
ATOM   1019 2HD2 LEU A  61       7.999 -17.480  27.416  1.00  5.78           H  
ATOM   1020 3HD2 LEU A  61       9.597 -17.510  26.653  1.00  5.78           H  
ATOM   1021  N   SER A  62       9.137 -21.720  27.749  1.00  6.02           N  
ATOM   1022  CA  SER A  62       8.823 -23.057  28.244  1.00  6.02           C  
ATOM   1023  C   SER A  62       7.418 -23.388  27.793  1.00  6.02           C  
ATOM   1024  O   SER A  62       6.674 -22.484  27.408  1.00  6.02           O  
ATOM   1025  CB  SER A  62       8.889 -23.132  29.761  1.00  6.02           C  
ATOM   1026  OG  SER A  62       7.837 -22.402  30.382  1.00  6.02           O  
ATOM   1027  H   SER A  62       9.136 -20.920  28.386  1.00  6.02           H  
ATOM   1028  HA  SER A  62       9.518 -23.777  27.809  1.00  6.02           H  
ATOM   1029 1HB  SER A  62       8.846 -24.171  30.077  1.00  6.02           H  
ATOM   1030 2HB  SER A  62       9.845 -22.730  30.092  1.00  6.02           H  
ATOM   1031  HG  SER A  62       8.070 -22.359  31.321  1.00  6.02           H  
ATOM   1032  N   GLU A  63       7.024 -24.654  27.877  1.00  6.00           N  
ATOM   1033  CA  GLU A  63       5.668 -25.003  27.476  1.00  6.00           C  
ATOM   1034  C   GLU A  63       4.631 -24.275  28.329  1.00  6.00           C  
ATOM   1035  O   GLU A  63       3.618 -23.795  27.813  1.00  6.00           O  
ATOM   1036  CB  GLU A  63       5.458 -26.511  27.585  1.00  6.00           C  
ATOM   1037  CG  GLU A  63       4.085 -26.988  27.156  1.00  6.00           C  
ATOM   1038  CD  GLU A  63       3.802 -26.830  25.676  1.00  6.00           C  
ATOM   1039  OE1 GLU A  63       4.728 -26.729  24.902  1.00  6.00           O  
ATOM   1040  OE2 GLU A  63       2.635 -26.803  25.329  1.00  6.00           O  
ATOM   1041  H   GLU A  63       7.663 -25.367  28.197  1.00  6.00           H  
ATOM   1042  HA  GLU A  63       5.527 -24.701  26.438  1.00  6.00           H  
ATOM   1043 1HB  GLU A  63       6.199 -27.027  26.975  1.00  6.00           H  
ATOM   1044 2HB  GLU A  63       5.608 -26.823  28.618  1.00  6.00           H  
ATOM   1045 1HG  GLU A  63       3.974 -28.037  27.425  1.00  6.00           H  
ATOM   1046 2HG  GLU A  63       3.348 -26.419  27.720  1.00  6.00           H  
ATOM   1047  N   GLU A  64       4.890 -24.156  29.633  1.00  5.70           N  
ATOM   1048  CA  GLU A  64       3.938 -23.471  30.491  1.00  5.70           C  
ATOM   1049  C   GLU A  64       3.822 -22.004  30.087  1.00  5.70           C  
ATOM   1050  O   GLU A  64       2.715 -21.464  30.023  1.00  5.70           O  
ATOM   1051  CB  GLU A  64       4.348 -23.590  31.963  1.00  5.70           C  
ATOM   1052  CG  GLU A  64       4.204 -24.997  32.547  1.00  5.70           C  
ATOM   1053  CD  GLU A  64       4.670 -25.099  33.985  1.00  5.70           C  
ATOM   1054  OE1 GLU A  64       5.212 -24.141  34.485  1.00  5.70           O  
ATOM   1055  OE2 GLU A  64       4.480 -26.135  34.578  1.00  5.70           O  
ATOM   1056  H   GLU A  64       5.737 -24.547  30.016  1.00  5.70           H  
ATOM   1057  HA  GLU A  64       2.960 -23.937  30.363  1.00  5.70           H  
ATOM   1058 1HB  GLU A  64       5.390 -23.286  32.071  1.00  5.70           H  
ATOM   1059 2HB  GLU A  64       3.744 -22.910  32.564  1.00  5.70           H  
ATOM   1060 1HG  GLU A  64       3.156 -25.293  32.495  1.00  5.70           H  
ATOM   1061 2HG  GLU A  64       4.778 -25.690  31.932  1.00  5.70           H  
ATOM   1062  N   GLN A  65       4.955 -21.369  29.758  1.00  5.19           N  
ATOM   1063  CA  GLN A  65       4.928 -19.971  29.324  1.00  5.19           C  
ATOM   1064  C   GLN A  65       4.208 -19.807  27.997  1.00  5.19           C  
ATOM   1065  O   GLN A  65       3.531 -18.815  27.761  1.00  5.19           O  
ATOM   1066  CB  GLN A  65       6.329 -19.403  29.199  1.00  5.19           C  
ATOM   1067  CG  GLN A  65       7.066 -19.159  30.479  1.00  5.19           C  
ATOM   1068  CD  GLN A  65       8.510 -18.734  30.213  1.00  5.19           C  
ATOM   1069  OE1 GLN A  65       9.258 -19.374  29.446  1.00  5.19           O  
ATOM   1070  NE2 GLN A  65       8.915 -17.631  30.841  1.00  5.19           N  
ATOM   1071  H   GLN A  65       5.855 -21.853  29.823  1.00  5.19           H  
ATOM   1072  HA  GLN A  65       4.384 -19.391  30.071  1.00  5.19           H  
ATOM   1073 1HB  GLN A  65       6.922 -20.109  28.644  1.00  5.19           H  
ATOM   1074 2HB  GLN A  65       6.289 -18.478  28.637  1.00  5.19           H  
ATOM   1075 1HG  GLN A  65       6.565 -18.356  31.021  1.00  5.19           H  
ATOM   1076 2HG  GLN A  65       7.067 -20.067  31.073  1.00  5.19           H  
ATOM   1077 1HE2 GLN A  65       9.848 -17.291  30.711  1.00  5.19           H  
ATOM   1078 2HE2 GLN A  65       8.283 -17.135  31.445  1.00  5.19           H  
ATOM   1079  N   LEU A  66       4.347 -20.776  27.106  1.00  4.63           N  
ATOM   1080  CA  LEU A  66       3.664 -20.664  25.831  1.00  4.63           C  
ATOM   1081  C   LEU A  66       2.152 -20.766  26.042  1.00  4.63           C  
ATOM   1082  O   LEU A  66       1.385 -20.004  25.450  1.00  4.63           O  
ATOM   1083  CB  LEU A  66       4.168 -21.727  24.849  1.00  4.63           C  
ATOM   1084  CG  LEU A  66       3.569 -21.652  23.449  1.00  4.63           C  
ATOM   1085  CD1 LEU A  66       3.845 -20.272  22.882  1.00  4.63           C  
ATOM   1086  CD2 LEU A  66       4.223 -22.716  22.563  1.00  4.63           C  
ATOM   1087  H   LEU A  66       4.948 -21.576  27.304  1.00  4.63           H  
ATOM   1088  HA  LEU A  66       3.883 -19.685  25.410  1.00  4.63           H  
ATOM   1089 1HB  LEU A  66       5.253 -21.638  24.766  1.00  4.63           H  
ATOM   1090 2HB  LEU A  66       3.938 -22.716  25.264  1.00  4.63           H  
ATOM   1091  HG  LEU A  66       2.491 -21.812  23.492  1.00  4.63           H  
ATOM   1092 1HD1 LEU A  66       3.434 -20.198  21.875  1.00  4.63           H  
ATOM   1093 2HD1 LEU A  66       3.386 -19.512  23.518  1.00  4.63           H  
ATOM   1094 3HD1 LEU A  66       4.907 -20.121  22.856  1.00  4.63           H  
ATOM   1095 1HD2 LEU A  66       3.811 -22.661  21.552  1.00  4.63           H  
ATOM   1096 2HD2 LEU A  66       5.302 -22.545  22.524  1.00  4.63           H  
ATOM   1097 3HD2 LEU A  66       4.028 -23.708  22.983  1.00  4.63           H  
ATOM   1098  N   GLN A  67       1.716 -21.710  26.888  1.00  4.14           N  
ATOM   1099  CA  GLN A  67       0.292 -21.883  27.183  1.00  4.14           C  
ATOM   1100  C   GLN A  67      -0.308 -20.714  27.978  1.00  4.14           C  
ATOM   1101  O   GLN A  67      -1.475 -20.360  27.784  1.00  4.14           O  
ATOM   1102  CB  GLN A  67       0.036 -23.187  27.942  1.00  4.14           C  
ATOM   1103  CG  GLN A  67       0.259 -24.454  27.113  1.00  4.14           C  
ATOM   1104  CD  GLN A  67      -0.053 -25.731  27.887  1.00  4.14           C  
ATOM   1105  OE1 GLN A  67      -0.844 -25.725  28.843  1.00  4.14           O  
ATOM   1106  NE2 GLN A  67       0.556 -26.834  27.476  1.00  4.14           N  
ATOM   1107  H   GLN A  67       2.394 -22.333  27.333  1.00  4.14           H  
ATOM   1108  HA  GLN A  67      -0.238 -21.940  26.235  1.00  4.14           H  
ATOM   1109 1HB  GLN A  67       0.715 -23.233  28.799  1.00  4.14           H  
ATOM   1110 2HB  GLN A  67      -0.981 -23.193  28.328  1.00  4.14           H  
ATOM   1111 1HG  GLN A  67      -0.379 -24.420  26.233  1.00  4.14           H  
ATOM   1112 2HG  GLN A  67       1.311 -24.495  26.808  1.00  4.14           H  
ATOM   1113 1HE2 GLN A  67       0.395 -27.700  27.939  1.00  4.14           H  
ATOM   1114 2HE2 GLN A  67       1.213 -26.799  26.683  1.00  4.14           H  
ATOM   1115  N   ASN A  68       0.494 -20.104  28.856  1.00  3.78           N  
ATOM   1116  CA  ASN A  68       0.061 -18.991  29.700  1.00  3.78           C  
ATOM   1117  C   ASN A  68       1.043 -17.809  29.621  1.00  3.78           C  
ATOM   1118  O   ASN A  68       1.726 -17.519  30.605  1.00  3.78           O  
ATOM   1119  CB  ASN A  68      -0.055 -19.450  31.139  1.00  3.78           C  
ATOM   1120  CG  ASN A  68      -1.049 -20.556  31.321  1.00  3.78           C  
ATOM   1121  OD1 ASN A  68      -2.262 -20.325  31.384  1.00  3.78           O  
ATOM   1122  ND2 ASN A  68      -0.553 -21.766  31.406  1.00  3.78           N  
ATOM   1123  H   ASN A  68       1.441 -20.458  28.986  1.00  3.78           H  
ATOM   1124  HA  ASN A  68      -0.919 -18.660  29.372  1.00  3.78           H  
ATOM   1125 1HB  ASN A  68       0.923 -19.797  31.481  1.00  3.78           H  
ATOM   1126 2HB  ASN A  68      -0.343 -18.606  31.767  1.00  3.78           H  
ATOM   1127 1HD2 ASN A  68      -1.164 -22.551  31.526  1.00  3.78           H  
ATOM   1128 2HD2 ASN A  68       0.442 -21.905  31.341  1.00  3.78           H  
ATOM   1129  N   PRO A  69       1.130 -17.115  28.473  1.00  3.56           N  
ATOM   1130  CA  PRO A  69       2.091 -16.073  28.162  1.00  3.56           C  
ATOM   1131  C   PRO A  69       1.803 -14.767  28.884  1.00  3.56           C  
ATOM   1132  O   PRO A  69       0.659 -14.488  29.246  1.00  3.56           O  
ATOM   1133  CB  PRO A  69       1.915 -15.917  26.652  1.00  3.56           C  
ATOM   1134  CG  PRO A  69       0.472 -16.274  26.406  1.00  3.56           C  
ATOM   1135  CD  PRO A  69       0.161 -17.358  27.388  1.00  3.56           C  
ATOM   1136  HA  PRO A  69       3.103 -16.432  28.405  1.00  3.56           H  
ATOM   1137 1HB  PRO A  69       2.161 -14.900  26.358  1.00  3.56           H  
ATOM   1138 2HB  PRO A  69       2.612 -16.587  26.124  1.00  3.56           H  
ATOM   1139 1HG  PRO A  69      -0.163 -15.385  26.519  1.00  3.56           H  
ATOM   1140 2HG  PRO A  69       0.345 -16.630  25.380  1.00  3.56           H  
ATOM   1141 1HD  PRO A  69      -0.873 -17.254  27.724  1.00  3.56           H  
ATOM   1142 2HD  PRO A  69       0.351 -18.304  26.901  1.00  3.56           H  
ATOM   1143  N   ASP A  70       2.833 -13.928  29.003  1.00  3.45           N  
ATOM   1144  CA  ASP A  70       2.688 -12.577  29.548  1.00  3.45           C  
ATOM   1145  C   ASP A  70       2.278 -11.582  28.458  1.00  3.45           C  
ATOM   1146  O   ASP A  70       1.612 -10.583  28.729  1.00  3.45           O  
ATOM   1147  CB  ASP A  70       4.001 -12.121  30.185  1.00  3.45           C  
ATOM   1148  CG  ASP A  70       4.409 -12.945  31.398  1.00  3.45           C  
ATOM   1149  OD1 ASP A  70       3.714 -12.912  32.386  1.00  3.45           O  
ATOM   1150  OD2 ASP A  70       5.412 -13.615  31.315  1.00  3.45           O  
ATOM   1151  H   ASP A  70       3.747 -14.243  28.710  1.00  3.45           H  
ATOM   1152  HA  ASP A  70       1.910 -12.592  30.311  1.00  3.45           H  
ATOM   1153 1HB  ASP A  70       4.796 -12.183  29.450  1.00  3.45           H  
ATOM   1154 2HB  ASP A  70       3.914 -11.074  30.481  1.00  3.45           H  
ATOM   1155  N   PHE A  71       2.699 -11.861  27.226  1.00  3.38           N  
ATOM   1156  CA  PHE A  71       2.417 -10.998  26.084  1.00  3.38           C  
ATOM   1157  C   PHE A  71       1.737 -11.837  25.016  1.00  3.38           C  
ATOM   1158  O   PHE A  71       2.066 -13.008  24.861  1.00  3.38           O  
ATOM   1159  CB  PHE A  71       3.710 -10.395  25.541  1.00  3.38           C  
ATOM   1160  CG  PHE A  71       4.427  -9.536  26.545  1.00  3.38           C  
ATOM   1161  CD1 PHE A  71       5.341 -10.097  27.423  1.00  3.38           C  
ATOM   1162  CD2 PHE A  71       4.176  -8.179  26.631  1.00  3.38           C  
ATOM   1163  CE1 PHE A  71       5.992  -9.324  28.362  1.00  3.38           C  
ATOM   1164  CE2 PHE A  71       4.827  -7.399  27.569  1.00  3.38           C  
ATOM   1165  CZ  PHE A  71       5.736  -7.973  28.435  1.00  3.38           C  
ATOM   1166  H   PHE A  71       3.230 -12.703  27.083  1.00  3.38           H  
ATOM   1167  HA  PHE A  71       1.742 -10.196  26.387  1.00  3.38           H  
ATOM   1168 1HB  PHE A  71       4.383 -11.192  25.228  1.00  3.38           H  
ATOM   1169 2HB  PHE A  71       3.488  -9.788  24.661  1.00  3.38           H  
ATOM   1170  HD1 PHE A  71       5.544 -11.166  27.365  1.00  3.38           H  
ATOM   1171  HD2 PHE A  71       3.455  -7.726  25.948  1.00  3.38           H  
ATOM   1172  HE1 PHE A  71       6.708  -9.781  29.045  1.00  3.38           H  
ATOM   1173  HE2 PHE A  71       4.621  -6.331  27.626  1.00  3.38           H  
ATOM   1174  HZ  PHE A  71       6.246  -7.360  29.176  1.00  3.38           H  
ATOM   1175  N   ASP A  72       0.822 -11.251  24.253  1.00  3.31           N  
ATOM   1176  CA  ASP A  72       0.114 -12.016  23.228  1.00  3.31           C  
ATOM   1177  C   ASP A  72       1.097 -12.578  22.181  1.00  3.31           C  
ATOM   1178  O   ASP A  72       1.764 -11.803  21.489  1.00  3.31           O  
ATOM   1179  CB  ASP A  72      -0.975 -11.163  22.573  1.00  3.31           C  
ATOM   1180  CG  ASP A  72      -1.920 -11.926  21.585  1.00  3.31           C  
ATOM   1181  OD1 ASP A  72      -1.512 -12.895  20.954  1.00  3.31           O  
ATOM   1182  OD2 ASP A  72      -3.060 -11.524  21.497  1.00  3.31           O  
ATOM   1183  H   ASP A  72       0.595 -10.273  24.393  1.00  3.31           H  
ATOM   1184  HA  ASP A  72      -0.418 -12.803  23.739  1.00  3.31           H  
ATOM   1185 1HB  ASP A  72      -1.590 -10.705  23.350  1.00  3.31           H  
ATOM   1186 2HB  ASP A  72      -0.504 -10.354  22.039  1.00  3.31           H  
ATOM   1187  N   PRO A  73       1.201 -13.913  22.020  1.00  3.20           N  
ATOM   1188  CA  PRO A  73       2.061 -14.598  21.074  1.00  3.20           C  
ATOM   1189  C   PRO A  73       1.936 -14.032  19.659  1.00  3.20           C  
ATOM   1190  O   PRO A  73       2.903 -14.032  18.888  1.00  3.20           O  
ATOM   1191  CB  PRO A  73       1.513 -16.027  21.150  1.00  3.20           C  
ATOM   1192  CG  PRO A  73       0.997 -16.166  22.527  1.00  3.20           C  
ATOM   1193  CD  PRO A  73       0.388 -14.839  22.841  1.00  3.20           C  
ATOM   1194  HA  PRO A  73       3.099 -14.542  21.431  1.00  3.20           H  
ATOM   1195 1HB  PRO A  73       0.720 -16.148  20.398  1.00  3.20           H  
ATOM   1196 2HB  PRO A  73       2.260 -16.764  20.944  1.00  3.20           H  
ATOM   1197 1HG  PRO A  73       0.275 -16.992  22.584  1.00  3.20           H  
ATOM   1198 2HG  PRO A  73       1.823 -16.421  23.213  1.00  3.20           H  
ATOM   1199 1HD  PRO A  73      -0.671 -14.805  22.537  1.00  3.20           H  
ATOM   1200 2HD  PRO A  73       0.537 -14.669  23.908  1.00  3.20           H  
ATOM   1201  N   LYS A  74       0.742 -13.535  19.307  1.00  3.07           N  
ATOM   1202  CA  LYS A  74       0.534 -12.995  17.976  1.00  3.07           C  
ATOM   1203  C   LYS A  74       1.257 -11.661  17.791  1.00  3.07           C  
ATOM   1204  O   LYS A  74       1.739 -11.357  16.699  1.00  3.07           O  
ATOM   1205  CB  LYS A  74      -0.951 -12.874  17.682  1.00  3.07           C  
ATOM   1206  CG  LYS A  74      -1.633 -14.229  17.523  1.00  3.07           C  
ATOM   1207  CD  LYS A  74      -3.114 -14.078  17.236  1.00  3.07           C  
ATOM   1208  CE  LYS A  74      -3.789 -15.433  17.093  1.00  3.07           C  
ATOM   1209  NZ  LYS A  74      -5.252 -15.298  16.850  1.00  3.07           N  
ATOM   1210  H   LYS A  74      -0.042 -13.500  19.974  1.00  3.07           H  
ATOM   1211  HA  LYS A  74       0.936 -13.703  17.261  1.00  3.07           H  
ATOM   1212 1HB  LYS A  74      -1.443 -12.339  18.498  1.00  3.07           H  
ATOM   1213 2HB  LYS A  74      -1.103 -12.301  16.771  1.00  3.07           H  
ATOM   1214 1HG  LYS A  74      -1.157 -14.787  16.716  1.00  3.07           H  
ATOM   1215 2HG  LYS A  74      -1.511 -14.788  18.453  1.00  3.07           H  
ATOM   1216 1HD  LYS A  74      -3.580 -13.532  18.061  1.00  3.07           H  
ATOM   1217 2HD  LYS A  74      -3.253 -13.507  16.319  1.00  3.07           H  
ATOM   1218 1HE  LYS A  74      -3.339 -15.970  16.259  1.00  3.07           H  
ATOM   1219 2HE  LYS A  74      -3.634 -16.006  18.007  1.00  3.07           H  
ATOM   1220 1HZ  LYS A  74      -5.666 -16.215  16.762  1.00  3.07           H  
ATOM   1221 2HZ  LYS A  74      -5.679 -14.810  17.625  1.00  3.07           H  
ATOM   1222 3HZ  LYS A  74      -5.406 -14.777  15.999  1.00  3.07           H  
ATOM   1223  N   GLU A  75       1.323 -10.849  18.856  1.00  2.94           N  
ATOM   1224  CA  GLU A  75       1.999  -9.555  18.795  1.00  2.94           C  
ATOM   1225  C   GLU A  75       3.480  -9.808  18.616  1.00  2.94           C  
ATOM   1226  O   GLU A  75       4.184  -9.080  17.907  1.00  2.94           O  
ATOM   1227  CB  GLU A  75       1.752  -8.725  20.061  1.00  2.94           C  
ATOM   1228  CG  GLU A  75       0.327  -8.208  20.225  1.00  2.94           C  
ATOM   1229  CD  GLU A  75       0.080  -7.546  21.582  1.00  2.94           C  
ATOM   1230  OE1 GLU A  75       0.820  -7.815  22.508  1.00  2.94           O  
ATOM   1231  OE2 GLU A  75      -0.844  -6.773  21.681  1.00  2.94           O  
ATOM   1232  H   GLU A  75       0.956 -11.167  19.750  1.00  2.94           H  
ATOM   1233  HA  GLU A  75       1.632  -9.001  17.931  1.00  2.94           H  
ATOM   1234 1HB  GLU A  75       1.995  -9.321  20.940  1.00  2.94           H  
ATOM   1235 2HB  GLU A  75       2.418  -7.863  20.062  1.00  2.94           H  
ATOM   1236 1HG  GLU A  75       0.126  -7.484  19.439  1.00  2.94           H  
ATOM   1237 2HG  GLU A  75      -0.363  -9.041  20.094  1.00  2.94           H  
ATOM   1238  N   HIS A  76       3.956 -10.872  19.267  1.00  2.84           N  
ATOM   1239  CA  HIS A  76       5.365 -11.233  19.181  1.00  2.84           C  
ATOM   1240  C   HIS A  76       5.721 -11.530  17.728  1.00  2.84           C  
ATOM   1241  O   HIS A  76       6.635 -10.918  17.162  1.00  2.84           O  
ATOM   1242  CB  HIS A  76       5.655 -12.468  20.033  1.00  2.84           C  
ATOM   1243  CG  HIS A  76       7.104 -12.903  20.119  1.00  2.84           C  
ATOM   1244  ND1 HIS A  76       8.024 -12.288  20.947  1.00  2.84           N  
ATOM   1245  CD2 HIS A  76       7.769 -13.894  19.495  1.00  2.84           C  
ATOM   1246  CE1 HIS A  76       9.191 -12.901  20.830  1.00  2.84           C  
ATOM   1247  NE2 HIS A  76       9.062 -13.875  19.960  1.00  2.84           N  
ATOM   1248  H   HIS A  76       3.310 -11.408  19.856  1.00  2.84           H  
ATOM   1249  HA  HIS A  76       5.986 -10.409  19.527  1.00  2.84           H  
ATOM   1250 1HB  HIS A  76       5.280 -12.305  21.044  1.00  2.84           H  
ATOM   1251 2HB  HIS A  76       5.108 -13.304  19.626  1.00  2.84           H  
ATOM   1252  HD2 HIS A  76       7.343 -14.579  18.774  1.00  2.84           H  
ATOM   1253  HE1 HIS A  76      10.102 -12.643  21.368  1.00  2.84           H  
ATOM   1254  HE2 HIS A  76       9.793 -14.515  19.672  1.00  2.84           H  
ATOM   1255  N   ILE A  77       4.973 -12.439  17.093  1.00  2.76           N  
ATOM   1256  CA  ILE A  77       5.334 -12.765  15.722  1.00  2.76           C  
ATOM   1257  C   ILE A  77       5.040 -11.649  14.745  1.00  2.76           C  
ATOM   1258  O   ILE A  77       5.764 -11.498  13.763  1.00  2.76           O  
ATOM   1259  CB  ILE A  77       4.700 -14.069  15.251  1.00  2.76           C  
ATOM   1260  CG1 ILE A  77       3.183 -13.982  15.196  1.00  2.76           C  
ATOM   1261  CG2 ILE A  77       5.143 -15.113  16.174  1.00  2.76           C  
ATOM   1262  CD1 ILE A  77       2.496 -15.150  14.519  1.00  2.76           C  
ATOM   1263  H   ILE A  77       4.204 -12.914  17.576  1.00  2.76           H  
ATOM   1264  HA  ILE A  77       6.405 -12.934  15.702  1.00  2.76           H  
ATOM   1265  HB  ILE A  77       5.049 -14.297  14.249  1.00  2.76           H  
ATOM   1266 1HG1 ILE A  77       2.839 -13.918  16.209  1.00  2.76           H  
ATOM   1267 2HG1 ILE A  77       2.882 -13.091  14.671  1.00  2.76           H  
ATOM   1268 1HG2 ILE A  77       4.747 -16.048  15.850  1.00  2.76           H  
ATOM   1269 2HG2 ILE A  77       6.224 -15.138  16.158  1.00  2.76           H  
ATOM   1270 3HG2 ILE A  77       4.794 -14.887  17.183  1.00  2.76           H  
ATOM   1271 1HD1 ILE A  77       1.418 -15.000  14.553  1.00  2.76           H  
ATOM   1272 2HD1 ILE A  77       2.817 -15.212  13.484  1.00  2.76           H  
ATOM   1273 3HD1 ILE A  77       2.742 -16.072  15.021  1.00  2.76           H  
ATOM   1274  N   PHE A  78       4.044 -10.815  15.028  1.00  2.66           N  
ATOM   1275  CA  PHE A  78       3.770  -9.699  14.153  1.00  2.66           C  
ATOM   1276  C   PHE A  78       4.942  -8.740  14.184  1.00  2.66           C  
ATOM   1277  O   PHE A  78       5.377  -8.254  13.140  1.00  2.66           O  
ATOM   1278  CB  PHE A  78       2.456  -9.027  14.492  1.00  2.66           C  
ATOM   1279  CG  PHE A  78       2.156  -7.902  13.597  1.00  2.66           C  
ATOM   1280  CD1 PHE A  78       1.983  -8.133  12.248  1.00  2.66           C  
ATOM   1281  CD2 PHE A  78       1.992  -6.621  14.085  1.00  2.66           C  
ATOM   1282  CE1 PHE A  78       1.685  -7.111  11.404  1.00  2.66           C  
ATOM   1283  CE2 PHE A  78       1.669  -5.595  13.236  1.00  2.66           C  
ATOM   1284  CZ  PHE A  78       1.522  -5.836  11.897  1.00  2.66           C  
ATOM   1285  H   PHE A  78       3.439 -10.974  15.834  1.00  2.66           H  
ATOM   1286  HA  PHE A  78       3.675 -10.081  13.137  1.00  2.66           H  
ATOM   1287 1HB  PHE A  78       1.645  -9.753  14.428  1.00  2.66           H  
ATOM   1288 2HB  PHE A  78       2.489  -8.659  15.517  1.00  2.66           H  
ATOM   1289  HD1 PHE A  78       2.102  -9.147  11.858  1.00  2.66           H  
ATOM   1290  HD2 PHE A  78       2.113  -6.435  15.151  1.00  2.66           H  
ATOM   1291  HE1 PHE A  78       1.569  -7.308  10.343  1.00  2.66           H  
ATOM   1292  HE2 PHE A  78       1.536  -4.585  13.622  1.00  2.66           H  
ATOM   1293  HZ  PHE A  78       1.274  -5.018  11.222  1.00  2.66           H  
ATOM   1294  N   SER A  79       5.457  -8.460  15.380  1.00  2.55           N  
ATOM   1295  CA  SER A  79       6.580  -7.553  15.527  1.00  2.55           C  
ATOM   1296  C   SER A  79       7.768  -8.072  14.716  1.00  2.55           C  
ATOM   1297  O   SER A  79       8.446  -7.309  14.018  1.00  2.55           O  
ATOM   1298  CB  SER A  79       6.956  -7.479  16.988  1.00  2.55           C  
ATOM   1299  OG  SER A  79       5.902  -6.937  17.748  1.00  2.55           O  
ATOM   1300  H   SER A  79       5.053  -8.874  16.222  1.00  2.55           H  
ATOM   1301  HA  SER A  79       6.296  -6.571  15.160  1.00  2.55           H  
ATOM   1302 1HB  SER A  79       7.196  -8.472  17.356  1.00  2.55           H  
ATOM   1303 2HB  SER A  79       7.848  -6.869  17.100  1.00  2.55           H  
ATOM   1304  HG  SER A  79       5.211  -7.640  17.775  1.00  2.55           H  
ATOM   1305  N   ILE A  80       7.982  -9.390  14.764  1.00  2.41           N  
ATOM   1306  CA  ILE A  80       9.056 -10.027  14.014  1.00  2.41           C  
ATOM   1307  C   ILE A  80       8.821  -9.887  12.505  1.00  2.41           C  
ATOM   1308  O   ILE A  80       9.747  -9.550  11.765  1.00  2.41           O  
ATOM   1309  CB  ILE A  80       9.205 -11.503  14.428  1.00  2.41           C  
ATOM   1310  CG1 ILE A  80       9.694 -11.565  15.875  1.00  2.41           C  
ATOM   1311  CG2 ILE A  80      10.173 -12.228  13.512  1.00  2.41           C  
ATOM   1312  CD1 ILE A  80       9.604 -12.920  16.484  1.00  2.41           C  
ATOM   1313  H   ILE A  80       7.394  -9.961  15.376  1.00  2.41           H  
ATOM   1314  HA  ILE A  80       9.990  -9.519  14.257  1.00  2.41           H  
ATOM   1315  HB  ILE A  80       8.235 -11.986  14.383  1.00  2.41           H  
ATOM   1316 1HG1 ILE A  80      10.730 -11.237  15.913  1.00  2.41           H  
ATOM   1317 2HG1 ILE A  80       9.094 -10.880  16.477  1.00  2.41           H  
ATOM   1318 1HG2 ILE A  80      10.258 -13.268  13.824  1.00  2.41           H  
ATOM   1319 2HG2 ILE A  80       9.802 -12.185  12.488  1.00  2.41           H  
ATOM   1320 3HG2 ILE A  80      11.152 -11.749  13.565  1.00  2.41           H  
ATOM   1321 1HD1 ILE A  80       9.961 -12.868  17.505  1.00  2.41           H  
ATOM   1322 2HD1 ILE A  80       8.571 -13.243  16.479  1.00  2.41           H  
ATOM   1323 3HD1 ILE A  80      10.210 -13.621  15.916  1.00  2.41           H  
ATOM   1324  N   GLN A  81       7.583 -10.123  12.047  1.00  2.26           N  
ATOM   1325  CA  GLN A  81       7.237  -9.993  10.628  1.00  2.26           C  
ATOM   1326  C   GLN A  81       7.440  -8.559  10.145  1.00  2.26           C  
ATOM   1327  O   GLN A  81       7.959  -8.335   9.044  1.00  2.26           O  
ATOM   1328  CB  GLN A  81       5.769 -10.389  10.411  1.00  2.26           C  
ATOM   1329  CG  GLN A  81       5.479 -11.885  10.573  1.00  2.26           C  
ATOM   1330  CD  GLN A  81       3.980 -12.189  10.632  1.00  2.26           C  
ATOM   1331  OE1 GLN A  81       3.149 -11.552   9.968  1.00  2.26           O  
ATOM   1332  NE2 GLN A  81       3.627 -13.166  11.454  1.00  2.26           N  
ATOM   1333  H   GLN A  81       6.863 -10.420  12.704  1.00  2.26           H  
ATOM   1334  HA  GLN A  81       7.880 -10.651  10.049  1.00  2.26           H  
ATOM   1335 1HB  GLN A  81       5.145  -9.852  11.121  1.00  2.26           H  
ATOM   1336 2HB  GLN A  81       5.455 -10.088   9.412  1.00  2.26           H  
ATOM   1337 1HG  GLN A  81       5.889 -12.410   9.714  1.00  2.26           H  
ATOM   1338 2HG  GLN A  81       5.948 -12.252  11.478  1.00  2.26           H  
ATOM   1339 1HE2 GLN A  81       2.664 -13.412  11.552  1.00  2.26           H  
ATOM   1340 2HE2 GLN A  81       4.338 -13.657  11.964  1.00  2.26           H  
ATOM   1341  N   LEU A  82       7.088  -7.577  10.984  1.00  2.11           N  
ATOM   1342  CA  LEU A  82       7.286  -6.184  10.618  1.00  2.11           C  
ATOM   1343  C   LEU A  82       8.753  -5.863  10.448  1.00  2.11           C  
ATOM   1344  O   LEU A  82       9.145  -5.218   9.468  1.00  2.11           O  
ATOM   1345  CB  LEU A  82       6.732  -5.251  11.694  1.00  2.11           C  
ATOM   1346  CG  LEU A  82       5.256  -5.117  11.859  1.00  2.11           C  
ATOM   1347  CD1 LEU A  82       5.019  -4.283  13.099  1.00  2.11           C  
ATOM   1348  CD2 LEU A  82       4.686  -4.446  10.637  1.00  2.11           C  
ATOM   1349  H   LEU A  82       6.651  -7.808  11.876  1.00  2.11           H  
ATOM   1350  HA  LEU A  82       6.787  -5.990   9.683  1.00  2.11           H  
ATOM   1351 1HB  LEU A  82       7.120  -5.585  12.652  1.00  2.11           H  
ATOM   1352 2HB  LEU A  82       7.090  -4.286  11.527  1.00  2.11           H  
ATOM   1353  HG  LEU A  82       4.790  -6.091  11.997  1.00  2.11           H  
ATOM   1354 1HD1 LEU A  82       3.973  -4.144  13.263  1.00  2.11           H  
ATOM   1355 2HD1 LEU A  82       5.446  -4.789  13.948  1.00  2.11           H  
ATOM   1356 3HD1 LEU A  82       5.492  -3.309  12.975  1.00  2.11           H  
ATOM   1357 1HD2 LEU A  82       3.620  -4.316  10.752  1.00  2.11           H  
ATOM   1358 2HD2 LEU A  82       5.158  -3.475  10.506  1.00  2.11           H  
ATOM   1359 3HD2 LEU A  82       4.880  -5.061   9.781  1.00  2.11           H  
ATOM   1360  N   GLU A  83       9.573  -6.358  11.378  1.00  1.96           N  
ATOM   1361  CA  GLU A  83      10.995  -6.089  11.321  1.00  1.96           C  
ATOM   1362  C   GLU A  83      11.615  -6.812  10.143  1.00  1.96           C  
ATOM   1363  O   GLU A  83      12.480  -6.262   9.465  1.00  1.96           O  
ATOM   1364  CB  GLU A  83      11.688  -6.507  12.608  1.00  1.96           C  
ATOM   1365  CG  GLU A  83      13.154  -6.130  12.642  1.00  1.96           C  
ATOM   1366  CD  GLU A  83      13.411  -4.613  12.631  1.00  1.96           C  
ATOM   1367  OE1 GLU A  83      12.518  -3.866  12.960  1.00  1.96           O  
ATOM   1368  OE2 GLU A  83      14.488  -4.220  12.249  1.00  1.96           O  
ATOM   1369  H   GLU A  83       9.191  -6.885  12.166  1.00  1.96           H  
ATOM   1370  HA  GLU A  83      11.139  -5.020  11.188  1.00  1.96           H  
ATOM   1371 1HB  GLU A  83      11.188  -6.042  13.461  1.00  1.96           H  
ATOM   1372 2HB  GLU A  83      11.610  -7.590  12.734  1.00  1.96           H  
ATOM   1373 1HG  GLU A  83      13.563  -6.555  13.536  1.00  1.96           H  
ATOM   1374 2HG  GLU A  83      13.650  -6.587  11.790  1.00  1.96           H  
ATOM   1375  N   GLY A  84      11.166  -8.035   9.881  1.00  1.81           N  
ATOM   1376  CA  GLY A  84      11.674  -8.806   8.767  1.00  1.81           C  
ATOM   1377  C   GLY A  84      11.449  -8.045   7.476  1.00  1.81           C  
ATOM   1378  O   GLY A  84      12.397  -7.793   6.723  1.00  1.81           O  
ATOM   1379  H   GLY A  84      10.463  -8.453  10.487  1.00  1.81           H  
ATOM   1380 1HA  GLY A  84      12.736  -8.980   8.905  1.00  1.81           H  
ATOM   1381 2HA  GLY A  84      11.172  -9.772   8.730  1.00  1.81           H  
ATOM   1382  N   ALA A  85      10.195  -7.654   7.229  1.00  1.67           N  
ATOM   1383  CA  ALA A  85       9.875  -6.928   6.014  1.00  1.67           C  
ATOM   1384  C   ALA A  85      10.699  -5.651   5.935  1.00  1.67           C  
ATOM   1385  O   ALA A  85      11.217  -5.302   4.883  1.00  1.67           O  
ATOM   1386  CB  ALA A  85       8.399  -6.604   5.989  1.00  1.67           C  
ATOM   1387  H   ALA A  85       9.452  -7.880   7.894  1.00  1.67           H  
ATOM   1388  HA  ALA A  85      10.132  -7.557   5.161  1.00  1.67           H  
ATOM   1389 1HB  ALA A  85       8.144  -6.079   5.084  1.00  1.67           H  
ATOM   1390 2HB  ALA A  85       7.823  -7.528   6.040  1.00  1.67           H  
ATOM   1391 3HB  ALA A  85       8.160  -5.984   6.851  1.00  1.67           H  
ATOM   1392  N   PHE A  86      10.875  -4.967   7.057  1.00  1.56           N  
ATOM   1393  CA  PHE A  86      11.702  -3.773   7.087  1.00  1.56           C  
ATOM   1394  C   PHE A  86      13.132  -4.074   6.678  1.00  1.56           C  
ATOM   1395  O   PHE A  86      13.716  -3.367   5.861  1.00  1.56           O  
ATOM   1396  CB  PHE A  86      11.619  -3.111   8.440  1.00  1.56           C  
ATOM   1397  CG  PHE A  86      12.483  -1.937   8.628  1.00  1.56           C  
ATOM   1398  CD1 PHE A  86      12.179  -0.733   8.034  1.00  1.56           C  
ATOM   1399  CD2 PHE A  86      13.588  -2.012   9.443  1.00  1.56           C  
ATOM   1400  CE1 PHE A  86      12.970   0.353   8.233  1.00  1.56           C  
ATOM   1401  CE2 PHE A  86      14.377  -0.911   9.643  1.00  1.56           C  
ATOM   1402  CZ  PHE A  86      14.075   0.271   9.028  1.00  1.56           C  
ATOM   1403  H   PHE A  86      10.416  -5.262   7.918  1.00  1.56           H  
ATOM   1404  HA  PHE A  86      11.302  -3.070   6.361  1.00  1.56           H  
ATOM   1405 1HB  PHE A  86      10.604  -2.803   8.569  1.00  1.56           H  
ATOM   1406 2HB  PHE A  86      11.849  -3.828   9.218  1.00  1.56           H  
ATOM   1407  HD1 PHE A  86      11.302  -0.657   7.397  1.00  1.56           H  
ATOM   1408  HD2 PHE A  86      13.830  -2.964   9.934  1.00  1.56           H  
ATOM   1409  HE1 PHE A  86      12.721   1.283   7.763  1.00  1.56           H  
ATOM   1410  HE2 PHE A  86      15.246  -0.979  10.276  1.00  1.56           H  
ATOM   1411  HZ  PHE A  86      14.707   1.151   9.177  1.00  1.56           H  
ATOM   1412  N   LEU A  87      13.724  -5.119   7.228  1.00  1.45           N  
ATOM   1413  CA  LEU A  87      15.100  -5.430   6.892  1.00  1.45           C  
ATOM   1414  C   LEU A  87      15.265  -5.800   5.414  1.00  1.45           C  
ATOM   1415  O   LEU A  87      16.322  -5.561   4.829  1.00  1.45           O  
ATOM   1416  CB  LEU A  87      15.653  -6.465   7.855  1.00  1.45           C  
ATOM   1417  CG  LEU A  87      15.806  -5.868   9.285  1.00  1.45           C  
ATOM   1418  CD1 LEU A  87      16.243  -6.921  10.227  1.00  1.45           C  
ATOM   1419  CD2 LEU A  87      16.787  -4.686   9.248  1.00  1.45           C  
ATOM   1420  H   LEU A  87      13.221  -5.694   7.903  1.00  1.45           H  
ATOM   1421  HA  LEU A  87      15.675  -4.535   7.072  1.00  1.45           H  
ATOM   1422 1HB  LEU A  87      14.957  -7.308   7.906  1.00  1.45           H  
ATOM   1423 2HB  LEU A  87      16.623  -6.816   7.506  1.00  1.45           H  
ATOM   1424  HG  LEU A  87      14.838  -5.504   9.629  1.00  1.45           H  
ATOM   1425 1HD1 LEU A  87      16.320  -6.495  11.225  1.00  1.45           H  
ATOM   1426 2HD1 LEU A  87      15.502  -7.700  10.215  1.00  1.45           H  
ATOM   1427 3HD1 LEU A  87      17.209  -7.315   9.914  1.00  1.45           H  
ATOM   1428 1HD2 LEU A  87      16.873  -4.261  10.253  1.00  1.45           H  
ATOM   1429 2HD2 LEU A  87      17.765  -5.029   8.909  1.00  1.45           H  
ATOM   1430 3HD2 LEU A  87      16.412  -3.928   8.569  1.00  1.45           H  
ATOM   1431  N   GLU A  88      14.185  -6.248   4.760  1.00  1.35           N  
ATOM   1432  CA  GLU A  88      14.228  -6.526   3.318  1.00  1.35           C  
ATOM   1433  C   GLU A  88      14.199  -5.224   2.496  1.00  1.35           C  
ATOM   1434  O   GLU A  88      14.251  -5.258   1.264  1.00  1.35           O  
ATOM   1435  CB  GLU A  88      13.046  -7.354   2.854  1.00  1.35           C  
ATOM   1436  CG  GLU A  88      12.956  -8.767   3.330  1.00  1.35           C  
ATOM   1437  CD  GLU A  88      11.749  -9.457   2.737  1.00  1.35           C  
ATOM   1438  OE1 GLU A  88      11.501  -9.253   1.572  1.00  1.35           O  
ATOM   1439  OE2 GLU A  88      11.088 -10.193   3.433  1.00  1.35           O  
ATOM   1440  H   GLU A  88      13.335  -6.459   5.293  1.00  1.35           H  
ATOM   1441  HA  GLU A  88      15.154  -7.058   3.095  1.00  1.35           H  
ATOM   1442 1HB  GLU A  88      12.179  -6.853   3.196  1.00  1.35           H  
ATOM   1443 2HB  GLU A  88      13.015  -7.363   1.768  1.00  1.35           H  
ATOM   1444 1HG  GLU A  88      13.858  -9.294   3.037  1.00  1.35           H  
ATOM   1445 2HG  GLU A  88      12.893  -8.781   4.414  1.00  1.35           H  
ATOM   1446  N   ILE A  89      14.074  -4.087   3.178  1.00  1.27           N  
ATOM   1447  CA  ILE A  89      14.120  -2.764   2.582  1.00  1.27           C  
ATOM   1448  C   ILE A  89      15.502  -2.202   2.894  1.00  1.27           C  
ATOM   1449  O   ILE A  89      16.211  -1.693   2.019  1.00  1.27           O  
ATOM   1450  CB  ILE A  89      13.080  -1.831   3.203  1.00  1.27           C  
ATOM   1451  CG1 ILE A  89      11.796  -2.399   3.115  1.00  1.27           C  
ATOM   1452  CG2 ILE A  89      13.080  -0.521   2.503  1.00  1.27           C  
ATOM   1453  CD1 ILE A  89      11.358  -2.675   1.773  1.00  1.27           C  
ATOM   1454  H   ILE A  89      13.969  -4.128   4.185  1.00  1.27           H  
ATOM   1455  HA  ILE A  89      13.984  -2.832   1.506  1.00  1.27           H  
ATOM   1456  HB  ILE A  89      13.305  -1.660   4.246  1.00  1.27           H  
ATOM   1457 1HG1 ILE A  89      11.793  -3.317   3.671  1.00  1.27           H  
ATOM   1458 2HG1 ILE A  89      11.134  -1.719   3.575  1.00  1.27           H  
ATOM   1459 1HG2 ILE A  89      12.337   0.126   2.964  1.00  1.27           H  
ATOM   1460 2HG2 ILE A  89      14.061  -0.084   2.599  1.00  1.27           H  
ATOM   1461 3HG2 ILE A  89      12.839  -0.662   1.451  1.00  1.27           H  
ATOM   1462 1HD1 ILE A  89      10.370  -3.094   1.803  1.00  1.27           H  
ATOM   1463 2HD1 ILE A  89      11.350  -1.753   1.219  1.00  1.27           H  
ATOM   1464 3HD1 ILE A  89      12.039  -3.380   1.324  1.00  1.27           H  
ATOM   1465  N   VAL A  90      15.868  -2.310   4.172  1.00  1.19           N  
ATOM   1466  CA  VAL A  90      17.116  -1.771   4.690  1.00  1.19           C  
ATOM   1467  C   VAL A  90      18.332  -2.408   4.105  1.00  1.19           C  
ATOM   1468  O   VAL A  90      19.237  -1.713   3.651  1.00  1.19           O  
ATOM   1469  CB  VAL A  90      17.214  -2.008   6.185  1.00  1.19           C  
ATOM   1470  CG1 VAL A  90      18.537  -1.630   6.657  1.00  1.19           C  
ATOM   1471  CG2 VAL A  90      16.216  -1.258   6.884  1.00  1.19           C  
ATOM   1472  H   VAL A  90      15.220  -2.758   4.818  1.00  1.19           H  
ATOM   1473  HA  VAL A  90      17.158  -0.711   4.476  1.00  1.19           H  
ATOM   1474  HB  VAL A  90      17.094  -3.053   6.373  1.00  1.19           H  
ATOM   1475 1HG1 VAL A  90      18.614  -1.824   7.724  1.00  1.19           H  
ATOM   1476 2HG1 VAL A  90      19.288  -2.208   6.135  1.00  1.19           H  
ATOM   1477 3HG1 VAL A  90      18.681  -0.570   6.459  1.00  1.19           H  
ATOM   1478 1HG2 VAL A  90      16.330  -1.470   7.926  1.00  1.19           H  
ATOM   1479 2HG2 VAL A  90      16.372  -0.210   6.703  1.00  1.19           H  
ATOM   1480 3HG2 VAL A  90      15.227  -1.545   6.549  1.00  1.19           H  
ATOM   1481  N   ILE A  91      18.361  -3.727   4.080  1.00  1.12           N  
ATOM   1482  CA  ILE A  91      19.522  -4.390   3.568  1.00  1.12           C  
ATOM   1483  C   ILE A  91      19.835  -3.994   2.134  1.00  1.12           C  
ATOM   1484  O   ILE A  91      20.959  -3.579   1.891  1.00  1.12           O  
ATOM   1485  CB  ILE A  91      19.437  -5.898   3.756  1.00  1.12           C  
ATOM   1486  CG1 ILE A  91      19.515  -6.213   5.254  1.00  1.12           C  
ATOM   1487  CG2 ILE A  91      20.555  -6.529   2.970  1.00  1.12           C  
ATOM   1488  CD1 ILE A  91      19.148  -7.627   5.607  1.00  1.12           C  
ATOM   1489  H   ILE A  91      17.582  -4.279   4.437  1.00  1.12           H  
ATOM   1490  HA  ILE A  91      20.371  -4.066   4.175  1.00  1.12           H  
ATOM   1491  HB  ILE A  91      18.480  -6.280   3.417  1.00  1.12           H  
ATOM   1492 1HG1 ILE A  91      20.528  -6.019   5.600  1.00  1.12           H  
ATOM   1493 2HG1 ILE A  91      18.831  -5.542   5.785  1.00  1.12           H  
ATOM   1494 1HG2 ILE A  91      20.532  -7.589   3.093  1.00  1.12           H  
ATOM   1495 2HG2 ILE A  91      20.449  -6.282   1.926  1.00  1.12           H  
ATOM   1496 3HG2 ILE A  91      21.483  -6.143   3.324  1.00  1.12           H  
ATOM   1497 1HD1 ILE A  91      19.223  -7.766   6.687  1.00  1.12           H  
ATOM   1498 2HD1 ILE A  91      18.123  -7.828   5.284  1.00  1.12           H  
ATOM   1499 3HD1 ILE A  91      19.823  -8.308   5.114  1.00  1.12           H  
ATOM   1500  N   PRO A  92      18.918  -4.105   1.140  1.00  1.06           N  
ATOM   1501  CA  PRO A  92      19.184  -3.626  -0.195  1.00  1.06           C  
ATOM   1502  C   PRO A  92      19.433  -2.114  -0.281  1.00  1.06           C  
ATOM   1503  O   PRO A  92      20.196  -1.680  -1.142  1.00  1.06           O  
ATOM   1504  CB  PRO A  92      17.907  -4.042  -0.944  1.00  1.06           C  
ATOM   1505  CG  PRO A  92      16.901  -4.326   0.087  1.00  1.06           C  
ATOM   1506  CD  PRO A  92      17.650  -4.817   1.279  1.00  1.06           C  
ATOM   1507  HA  PRO A  92      20.032  -4.178  -0.598  1.00  1.06           H  
ATOM   1508 1HB  PRO A  92      17.577  -3.219  -1.595  1.00  1.06           H  
ATOM   1509 2HB  PRO A  92      18.111  -4.876  -1.597  1.00  1.06           H  
ATOM   1510 1HG  PRO A  92      16.284  -3.446   0.276  1.00  1.06           H  
ATOM   1511 2HG  PRO A  92      16.237  -5.098  -0.281  1.00  1.06           H  
ATOM   1512 1HD  PRO A  92      17.079  -4.548   2.143  1.00  1.06           H  
ATOM   1513 2HD  PRO A  92      17.797  -5.895   1.203  1.00  1.06           H  
ATOM   1514  N   ARG A  93      18.917  -1.290   0.626  1.00  1.00           N  
ATOM   1515  CA  ARG A  93      19.276   0.120   0.489  1.00  1.00           C  
ATOM   1516  C   ARG A  93      20.716   0.323   0.935  1.00  1.00           C  
ATOM   1517  O   ARG A  93      21.489   1.051   0.303  1.00  1.00           O  
ATOM   1518  CB  ARG A  93      18.292   1.009   1.223  1.00  1.00           C  
ATOM   1519  CG  ARG A  93      16.957   1.087   0.492  1.00  1.00           C  
ATOM   1520  CD  ARG A  93      15.924   1.869   1.186  1.00  1.00           C  
ATOM   1521  NE  ARG A  93      14.689   1.819   0.430  1.00  1.00           N  
ATOM   1522  CZ  ARG A  93      14.341   2.698  -0.521  1.00  1.00           C  
ATOM   1523  NH1 ARG A  93      15.093   3.760  -0.779  1.00  1.00           N  
ATOM   1524  NH2 ARG A  93      13.235   2.496  -1.213  1.00  1.00           N  
ATOM   1525  H   ARG A  93      18.249  -1.585   1.344  1.00  1.00           H  
ATOM   1526  HA  ARG A  93      19.209   0.389  -0.564  1.00  1.00           H  
ATOM   1527 1HB  ARG A  93      18.107   0.610   2.226  1.00  1.00           H  
ATOM   1528 2HB  ARG A  93      18.692   2.018   1.328  1.00  1.00           H  
ATOM   1529 1HG  ARG A  93      17.123   1.557  -0.477  1.00  1.00           H  
ATOM   1530 2HG  ARG A  93      16.572   0.081   0.334  1.00  1.00           H  
ATOM   1531 1HD  ARG A  93      15.750   1.462   2.162  1.00  1.00           H  
ATOM   1532 2HD  ARG A  93      16.239   2.904   1.268  1.00  1.00           H  
ATOM   1533  HE  ARG A  93      14.075   1.022   0.575  1.00  1.00           H  
ATOM   1534 1HH1 ARG A  93      15.962   3.962  -0.252  1.00  1.00           H  
ATOM   1535 2HH1 ARG A  93      14.812   4.404  -1.501  1.00  1.00           H  
ATOM   1536 1HH2 ARG A  93      12.664   1.651  -1.038  1.00  1.00           H  
ATOM   1537 2HH2 ARG A  93      12.979   3.149  -1.937  1.00  1.00           H  
ATOM   1538  N   MET A  94      21.105  -0.364   2.002  1.00  0.95           N  
ATOM   1539  CA  MET A  94      22.473  -0.284   2.460  1.00  0.95           C  
ATOM   1540  C   MET A  94      23.395  -0.873   1.402  1.00  0.95           C  
ATOM   1541  O   MET A  94      24.407  -0.266   1.047  1.00  0.95           O  
ATOM   1542  CB  MET A  94      22.627  -1.024   3.777  1.00  0.95           C  
ATOM   1543  CG  MET A  94      21.951  -0.372   4.976  1.00  0.95           C  
ATOM   1544  SD  MET A  94      22.112  -1.380   6.478  1.00  0.95           S  
ATOM   1545  CE  MET A  94      21.545  -0.276   7.755  1.00  0.95           C  
ATOM   1546  H   MET A  94      20.440  -0.952   2.502  1.00  0.95           H  
ATOM   1547  HA  MET A  94      22.738   0.763   2.599  1.00  0.95           H  
ATOM   1548 1HB  MET A  94      22.203  -2.024   3.671  1.00  0.95           H  
ATOM   1549 2HB  MET A  94      23.672  -1.137   3.998  1.00  0.95           H  
ATOM   1550 1HG  MET A  94      22.367   0.610   5.152  1.00  0.95           H  
ATOM   1551 2HG  MET A  94      20.894  -0.244   4.764  1.00  0.95           H  
ATOM   1552 1HE  MET A  94      21.568  -0.778   8.706  1.00  0.95           H  
ATOM   1553 2HE  MET A  94      22.182   0.570   7.793  1.00  0.95           H  
ATOM   1554 3HE  MET A  94      20.547   0.056   7.549  1.00  0.95           H  
ATOM   1555  N   ALA A  95      23.023  -2.044   0.863  1.00  0.90           N  
ATOM   1556  CA  ALA A  95      23.836  -2.708  -0.141  1.00  0.90           C  
ATOM   1557  C   ALA A  95      23.976  -1.863  -1.388  1.00  0.90           C  
ATOM   1558  O   ALA A  95      25.059  -1.779  -1.957  1.00  0.90           O  
ATOM   1559  CB  ALA A  95      23.243  -4.055  -0.527  1.00  0.90           C  
ATOM   1560  H   ALA A  95      22.174  -2.497   1.182  1.00  0.90           H  
ATOM   1561  HA  ALA A  95      24.821  -2.860   0.290  1.00  0.90           H  
ATOM   1562 1HB  ALA A  95      23.889  -4.541  -1.257  1.00  0.90           H  
ATOM   1563 2HB  ALA A  95      23.149  -4.684   0.356  1.00  0.90           H  
ATOM   1564 3HB  ALA A  95      22.265  -3.896  -0.960  1.00  0.90           H  
ATOM   1565  N   LYS A  96      22.898  -1.202  -1.811  1.00  0.88           N  
ATOM   1566  CA  LYS A  96      22.955  -0.370  -3.002  1.00  0.88           C  
ATOM   1567  C   LYS A  96      23.969   0.739  -2.827  1.00  0.88           C  
ATOM   1568  O   LYS A  96      24.747   1.025  -3.733  1.00  0.88           O  
ATOM   1569  CB  LYS A  96      21.596   0.244  -3.318  1.00  0.88           C  
ATOM   1570  CG  LYS A  96      21.567   1.055  -4.601  1.00  0.88           C  
ATOM   1571  CD  LYS A  96      20.168   1.592  -4.896  1.00  0.88           C  
ATOM   1572  CE  LYS A  96      20.156   2.431  -6.172  1.00  0.88           C  
ATOM   1573  NZ  LYS A  96      18.813   3.029  -6.439  1.00  0.88           N  
ATOM   1574  H   LYS A  96      22.006  -1.298  -1.330  1.00  0.88           H  
ATOM   1575  HA  LYS A  96      23.271  -0.987  -3.843  1.00  0.88           H  
ATOM   1576 1HB  LYS A  96      20.848  -0.539  -3.385  1.00  0.88           H  
ATOM   1577 2HB  LYS A  96      21.299   0.895  -2.492  1.00  0.88           H  
ATOM   1578 1HG  LYS A  96      22.262   1.892  -4.509  1.00  0.88           H  
ATOM   1579 2HG  LYS A  96      21.891   0.424  -5.430  1.00  0.88           H  
ATOM   1580 1HD  LYS A  96      19.473   0.752  -5.017  1.00  0.88           H  
ATOM   1581 2HD  LYS A  96      19.827   2.204  -4.061  1.00  0.88           H  
ATOM   1582 1HE  LYS A  96      20.889   3.232  -6.078  1.00  0.88           H  
ATOM   1583 2HE  LYS A  96      20.430   1.797  -7.015  1.00  0.88           H  
ATOM   1584 1HZ  LYS A  96      18.832   3.570  -7.281  1.00  0.88           H  
ATOM   1585 2HZ  LYS A  96      18.090   2.299  -6.543  1.00  0.88           H  
ATOM   1586 3HZ  LYS A  96      18.534   3.624  -5.678  1.00  0.88           H  
ATOM   1587  N   LYS A  97      23.961   1.368  -1.652  1.00  0.87           N  
ATOM   1588  CA  LYS A  97      24.869   2.468  -1.382  1.00  0.87           C  
ATOM   1589  C   LYS A  97      26.318   1.995  -1.215  1.00  0.87           C  
ATOM   1590  O   LYS A  97      27.253   2.652  -1.671  1.00  0.87           O  
ATOM   1591  CB  LYS A  97      24.418   3.193  -0.119  1.00  0.87           C  
ATOM   1592  CG  LYS A  97      23.105   3.949  -0.234  1.00  0.87           C  
ATOM   1593  CD  LYS A  97      22.741   4.608   1.100  1.00  0.87           C  
ATOM   1594  CE  LYS A  97      21.348   5.220   1.063  1.00  0.87           C  
ATOM   1595  NZ  LYS A  97      21.232   6.298   0.038  1.00  0.87           N  
ATOM   1596  H   LYS A  97      23.282   1.095  -0.937  1.00  0.87           H  
ATOM   1597  HA  LYS A  97      24.836   3.157  -2.226  1.00  0.87           H  
ATOM   1598 1HB  LYS A  97      24.307   2.468   0.683  1.00  0.87           H  
ATOM   1599 2HB  LYS A  97      25.174   3.906   0.172  1.00  0.87           H  
ATOM   1600 1HG  LYS A  97      23.196   4.718  -0.999  1.00  0.87           H  
ATOM   1601 2HG  LYS A  97      22.313   3.264  -0.526  1.00  0.87           H  
ATOM   1602 1HD  LYS A  97      22.777   3.859   1.896  1.00  0.87           H  
ATOM   1603 2HD  LYS A  97      23.460   5.393   1.331  1.00  0.87           H  
ATOM   1604 1HE  LYS A  97      20.620   4.439   0.838  1.00  0.87           H  
ATOM   1605 2HE  LYS A  97      21.119   5.643   2.045  1.00  0.87           H  
ATOM   1606 1HZ  LYS A  97      20.270   6.664   0.075  1.00  0.87           H  
ATOM   1607 2HZ  LYS A  97      21.879   7.039   0.240  1.00  0.87           H  
ATOM   1608 3HZ  LYS A  97      21.415   5.922  -0.874  1.00  0.87           H  
ATOM   1609  N   MET A  98      26.515   0.858  -0.551  1.00  0.87           N  
ATOM   1610  CA  MET A  98      27.859   0.336  -0.318  1.00  0.87           C  
ATOM   1611  C   MET A  98      28.526  -0.292  -1.521  1.00  0.87           C  
ATOM   1612  O   MET A  98      29.692  -0.035  -1.791  1.00  0.87           O  
ATOM   1613  CB  MET A  98      27.827  -0.716   0.762  1.00  0.87           C  
ATOM   1614  CG  MET A  98      27.538  -0.218   2.086  1.00  0.87           C  
ATOM   1615  SD  MET A  98      27.360  -1.514   3.234  1.00  0.87           S  
ATOM   1616  CE  MET A  98      28.980  -2.128   3.346  1.00  0.87           C  
ATOM   1617  H   MET A  98      25.713   0.352  -0.176  1.00  0.87           H  
ATOM   1618  HA  MET A  98      28.485   1.164   0.010  1.00  0.87           H  
ATOM   1619 1HB  MET A  98      27.047  -1.432   0.524  1.00  0.87           H  
ATOM   1620 2HB  MET A  98      28.774  -1.253   0.784  1.00  0.87           H  
ATOM   1621 1HG  MET A  98      28.338   0.439   2.422  1.00  0.87           H  
ATOM   1622 2HG  MET A  98      26.623   0.344   2.057  1.00  0.87           H  
ATOM   1623 1HE  MET A  98      29.029  -2.912   4.079  1.00  0.87           H  
ATOM   1624 2HE  MET A  98      29.237  -2.517   2.382  1.00  0.87           H  
ATOM   1625 3HE  MET A  98      29.660  -1.328   3.634  1.00  0.87           H  
ATOM   1626  N   PHE A  99      27.771  -1.076  -2.268  1.00  0.90           N  
ATOM   1627  CA  PHE A  99      28.266  -1.859  -3.384  1.00  0.90           C  
ATOM   1628  C   PHE A  99      27.807  -1.305  -4.734  1.00  0.90           C  
ATOM   1629  O   PHE A  99      27.700  -2.049  -5.718  1.00  0.90           O  
ATOM   1630  CB  PHE A  99      27.782  -3.290  -3.185  1.00  0.90           C  
ATOM   1631  CG  PHE A  99      28.334  -3.979  -1.926  1.00  0.90           C  
ATOM   1632  CD1 PHE A  99      27.613  -3.980  -0.743  1.00  0.90           C  
ATOM   1633  CD2 PHE A  99      29.540  -4.651  -1.943  1.00  0.90           C  
ATOM   1634  CE1 PHE A  99      28.091  -4.624   0.388  1.00  0.90           C  
ATOM   1635  CE2 PHE A  99      30.006  -5.307  -0.813  1.00  0.90           C  
ATOM   1636  CZ  PHE A  99      29.283  -5.287   0.338  1.00  0.90           C  
ATOM   1637  H   PHE A  99      26.789  -1.198  -2.028  1.00  0.90           H  
ATOM   1638  HA  PHE A  99      29.357  -1.847  -3.356  1.00  0.90           H  
ATOM   1639 1HB  PHE A  99      26.697  -3.286  -3.111  1.00  0.90           H  
ATOM   1640 2HB  PHE A  99      28.021  -3.886  -4.027  1.00  0.90           H  
ATOM   1641  HD1 PHE A  99      26.671  -3.465  -0.722  1.00  0.90           H  
ATOM   1642  HD2 PHE A  99      30.123  -4.666  -2.858  1.00  0.90           H  
ATOM   1643  HE1 PHE A  99      27.527  -4.613   1.311  1.00  0.90           H  
ATOM   1644  HE2 PHE A  99      30.955  -5.835  -0.836  1.00  0.90           H  
ATOM   1645  HZ  PHE A  99      29.653  -5.798   1.202  1.00  0.90           H  
ATOM   1646  N   GLU A 100      27.589   0.012  -4.786  1.00  0.92           N  
ATOM   1647  CA  GLU A 100      27.131   0.708  -5.992  1.00  0.92           C  
ATOM   1648  C   GLU A 100      28.000   0.414  -7.207  1.00  0.92           C  
ATOM   1649  O   GLU A 100      27.508   0.289  -8.327  1.00  0.92           O  
ATOM   1650  CB  GLU A 100      27.139   2.235  -5.785  1.00  0.92           C  
ATOM   1651  CG  GLU A 100      26.571   3.015  -6.983  1.00  0.92           C  
ATOM   1652  CD  GLU A 100      26.550   4.532  -6.816  1.00  0.92           C  
ATOM   1653  OE1 GLU A 100      27.039   5.028  -5.831  1.00  0.92           O  
ATOM   1654  OE2 GLU A 100      26.033   5.186  -7.692  1.00  0.92           O  
ATOM   1655  H   GLU A 100      27.708   0.549  -3.936  1.00  0.92           H  
ATOM   1656  HA  GLU A 100      26.111   0.383  -6.206  1.00  0.92           H  
ATOM   1657 1HB  GLU A 100      26.555   2.488  -4.900  1.00  0.92           H  
ATOM   1658 2HB  GLU A 100      28.161   2.574  -5.610  1.00  0.92           H  
ATOM   1659 1HG  GLU A 100      27.166   2.771  -7.863  1.00  0.92           H  
ATOM   1660 2HG  GLU A 100      25.555   2.666  -7.163  1.00  0.92           H  
ATOM   1661  N   GLY A 101      29.306   0.314  -6.985  1.00  0.95           N  
ATOM   1662  CA  GLY A 101      30.254   0.099  -8.063  1.00  0.95           C  
ATOM   1663  C   GLY A 101      30.343  -1.348  -8.548  1.00  0.95           C  
ATOM   1664  O   GLY A 101      31.083  -1.621  -9.497  1.00  0.95           O  
ATOM   1665  H   GLY A 101      29.646   0.408  -6.040  1.00  0.95           H  
ATOM   1666 1HA  GLY A 101      29.988   0.744  -8.900  1.00  0.95           H  
ATOM   1667 2HA  GLY A 101      31.240   0.420  -7.729  1.00  0.95           H  
ATOM   1668  N   VAL A 102      29.627  -2.279  -7.901  1.00  0.98           N  
ATOM   1669  CA  VAL A 102      29.714  -3.673  -8.316  1.00  0.98           C  
ATOM   1670  C   VAL A 102      28.374  -4.390  -8.621  1.00  0.98           C  
ATOM   1671  O   VAL A 102      28.305  -5.151  -9.591  1.00  0.98           O  
ATOM   1672  CB  VAL A 102      30.516  -4.487  -7.260  1.00  0.98           C  
ATOM   1673  CG1 VAL A 102      31.978  -3.998  -7.158  1.00  0.98           C  
ATOM   1674  CG2 VAL A 102      29.917  -4.381  -5.906  1.00  0.98           C  
ATOM   1675  H   VAL A 102      29.008  -2.021  -7.136  1.00  0.98           H  
ATOM   1676  HA  VAL A 102      30.298  -3.701  -9.234  1.00  0.98           H  
ATOM   1677  HB  VAL A 102      30.508  -5.491  -7.556  1.00  0.98           H  
ATOM   1678 1HG1 VAL A 102      32.515  -4.609  -6.440  1.00  0.98           H  
ATOM   1679 2HG1 VAL A 102      32.458  -4.086  -8.131  1.00  0.98           H  
ATOM   1680 3HG1 VAL A 102      32.006  -2.959  -6.833  1.00  0.98           H  
ATOM   1681 1HG2 VAL A 102      30.495  -4.980  -5.219  1.00  0.98           H  
ATOM   1682 2HG2 VAL A 102      29.936  -3.342  -5.591  1.00  0.98           H  
ATOM   1683 3HG2 VAL A 102      28.912  -4.740  -5.913  1.00  0.98           H  
ATOM   1684  N   LEU A 103      27.306  -4.129  -7.853  1.00  1.00           N  
ATOM   1685  CA  LEU A 103      26.043  -4.881  -8.021  1.00  1.00           C  
ATOM   1686  C   LEU A 103      24.777  -4.055  -8.202  1.00  1.00           C  
ATOM   1687  O   LEU A 103      24.685  -2.902  -7.776  1.00  1.00           O  
ATOM   1688  CB  LEU A 103      25.834  -5.863  -6.864  1.00  1.00           C  
ATOM   1689  CG  LEU A 103      26.878  -6.998  -6.747  1.00  1.00           C  
ATOM   1690  CD1 LEU A 103      26.677  -7.681  -5.467  1.00  1.00           C  
ATOM   1691  CD2 LEU A 103      26.704  -7.987  -7.892  1.00  1.00           C  
ATOM   1692  H   LEU A 103      27.393  -3.444  -7.103  1.00  1.00           H  
ATOM   1693  HA  LEU A 103      26.142  -5.488  -8.920  1.00  1.00           H  
ATOM   1694 1HB  LEU A 103      25.840  -5.303  -5.930  1.00  1.00           H  
ATOM   1695 2HB  LEU A 103      24.849  -6.327  -6.982  1.00  1.00           H  
ATOM   1696  HG  LEU A 103      27.875  -6.592  -6.774  1.00  1.00           H  
ATOM   1697 1HD1 LEU A 103      27.386  -8.471  -5.357  1.00  1.00           H  
ATOM   1698 2HD1 LEU A 103      26.822  -6.948  -4.700  1.00  1.00           H  
ATOM   1699 3HD1 LEU A 103      25.669  -8.091  -5.417  1.00  1.00           H  
ATOM   1700 1HD2 LEU A 103      27.427  -8.795  -7.802  1.00  1.00           H  
ATOM   1701 2HD2 LEU A 103      25.704  -8.394  -7.842  1.00  1.00           H  
ATOM   1702 3HD2 LEU A 103      26.849  -7.475  -8.845  1.00  1.00           H  
ATOM   1703  N   ILE A 104      23.790  -4.684  -8.837  1.00  1.02           N  
ATOM   1704  CA  ILE A 104      22.482  -4.093  -9.062  1.00  1.02           C  
ATOM   1705  C   ILE A 104      21.542  -4.482  -7.945  1.00  1.02           C  
ATOM   1706  O   ILE A 104      21.427  -5.647  -7.605  1.00  1.02           O  
ATOM   1707  CB  ILE A 104      21.901  -4.577 -10.395  1.00  1.02           C  
ATOM   1708  CG1 ILE A 104      22.888  -4.245 -11.510  1.00  1.02           C  
ATOM   1709  CG2 ILE A 104      20.503  -4.015 -10.643  1.00  1.02           C  
ATOM   1710  CD1 ILE A 104      23.237  -2.792 -11.635  1.00  1.02           C  
ATOM   1711  H   ILE A 104      23.932  -5.646  -9.153  1.00  1.02           H  
ATOM   1712  HA  ILE A 104      22.578  -3.009  -9.076  1.00  1.02           H  
ATOM   1713  HB  ILE A 104      21.840  -5.660 -10.366  1.00  1.02           H  
ATOM   1714 1HG1 ILE A 104      23.794  -4.792 -11.319  1.00  1.02           H  
ATOM   1715 2HG1 ILE A 104      22.470  -4.580 -12.461  1.00  1.02           H  
ATOM   1716 1HG2 ILE A 104      20.121  -4.405 -11.585  1.00  1.02           H  
ATOM   1717 2HG2 ILE A 104      19.838  -4.319  -9.832  1.00  1.02           H  
ATOM   1718 3HG2 ILE A 104      20.550  -2.929 -10.685  1.00  1.02           H  
ATOM   1719 1HD1 ILE A 104      23.950  -2.659 -12.452  1.00  1.02           H  
ATOM   1720 2HD1 ILE A 104      22.348  -2.222 -11.837  1.00  1.02           H  
ATOM   1721 3HD1 ILE A 104      23.685  -2.445 -10.703  1.00  1.02           H  
ATOM   1722  N   VAL A 105      20.899  -3.520  -7.335  1.00  1.03           N  
ATOM   1723  CA  VAL A 105      19.995  -3.844  -6.253  1.00  1.03           C  
ATOM   1724  C   VAL A 105      18.603  -3.316  -6.609  1.00  1.03           C  
ATOM   1725  O   VAL A 105      18.503  -2.182  -7.074  1.00  1.03           O  
ATOM   1726  CB  VAL A 105      20.522  -3.226  -4.952  1.00  1.03           C  
ATOM   1727  CG1 VAL A 105      19.620  -3.506  -3.838  1.00  1.03           C  
ATOM   1728  CG2 VAL A 105      21.916  -3.773  -4.634  1.00  1.03           C  
ATOM   1729  H   VAL A 105      21.034  -2.562  -7.627  1.00  1.03           H  
ATOM   1730  HA  VAL A 105      19.982  -4.920  -6.133  1.00  1.03           H  
ATOM   1731  HB  VAL A 105      20.569  -2.149  -5.073  1.00  1.03           H  
ATOM   1732 1HG1 VAL A 105      20.024  -3.050  -2.984  1.00  1.03           H  
ATOM   1733 2HG1 VAL A 105      18.627  -3.100  -4.042  1.00  1.03           H  
ATOM   1734 3HG1 VAL A 105      19.558  -4.573  -3.674  1.00  1.03           H  
ATOM   1735 1HG2 VAL A 105      22.280  -3.321  -3.717  1.00  1.03           H  
ATOM   1736 2HG2 VAL A 105      21.858  -4.854  -4.508  1.00  1.03           H  
ATOM   1737 3HG2 VAL A 105      22.607  -3.538  -5.445  1.00  1.03           H  
ATOM   1738  N   PRO A 106      17.525  -4.111  -6.480  1.00  1.04           N  
ATOM   1739  CA  PRO A 106      16.165  -3.703  -6.778  1.00  1.04           C  
ATOM   1740  C   PRO A 106      15.681  -2.653  -5.793  1.00  1.04           C  
ATOM   1741  O   PRO A 106      16.090  -2.651  -4.630  1.00  1.04           O  
ATOM   1742  CB  PRO A 106      15.377  -5.013  -6.648  1.00  1.04           C  
ATOM   1743  CG  PRO A 106      16.201  -5.880  -5.722  1.00  1.04           C  
ATOM   1744  CD  PRO A 106      17.645  -5.510  -5.999  1.00  1.04           C  
ATOM   1745  HA  PRO A 106      16.119  -3.317  -7.809  1.00  1.04           H  
ATOM   1746 1HB  PRO A 106      14.381  -4.792  -6.227  1.00  1.04           H  
ATOM   1747 2HB  PRO A 106      15.195  -5.461  -7.631  1.00  1.04           H  
ATOM   1748 1HG  PRO A 106      15.911  -5.693  -4.675  1.00  1.04           H  
ATOM   1749 2HG  PRO A 106      15.990  -6.938  -5.917  1.00  1.04           H  
ATOM   1750 1HD  PRO A 106      18.168  -5.588  -5.055  1.00  1.04           H  
ATOM   1751 2HD  PRO A 106      18.089  -6.159  -6.759  1.00  1.04           H  
ATOM   1752  N   GLU A 107      14.779  -1.793  -6.245  1.00  1.06           N  
ATOM   1753  CA  GLU A 107      14.163  -0.803  -5.370  1.00  1.06           C  
ATOM   1754  C   GLU A 107      13.058  -1.468  -4.574  1.00  1.06           C  
ATOM   1755  O   GLU A 107      12.137  -2.041  -5.173  1.00  1.06           O  
ATOM   1756  CB  GLU A 107      13.569   0.342  -6.191  1.00  1.06           C  
ATOM   1757  CG  GLU A 107      14.584   1.203  -6.943  1.00  1.06           C  
ATOM   1758  CD  GLU A 107      15.394   2.145  -6.070  1.00  1.06           C  
ATOM   1759  OE1 GLU A 107      15.024   2.377  -4.953  1.00  1.06           O  
ATOM   1760  OE2 GLU A 107      16.401   2.636  -6.538  1.00  1.06           O  
ATOM   1761  H   GLU A 107      14.506  -1.831  -7.214  1.00  1.06           H  
ATOM   1762  HA  GLU A 107      14.912  -0.416  -4.677  1.00  1.06           H  
ATOM   1763 1HB  GLU A 107      12.866  -0.062  -6.914  1.00  1.06           H  
ATOM   1764 2HB  GLU A 107      13.004   1.002  -5.530  1.00  1.06           H  
ATOM   1765 1HG  GLU A 107      15.271   0.537  -7.465  1.00  1.06           H  
ATOM   1766 2HG  GLU A 107      14.056   1.781  -7.693  1.00  1.06           H  
ATOM   1767  N   ASN A 108      13.175  -1.450  -3.237  1.00  1.11           N  
ATOM   1768  CA  ASN A 108      12.181  -2.110  -2.394  1.00  1.11           C  
ATOM   1769  C   ASN A 108      11.383  -1.140  -1.517  1.00  1.11           C  
ATOM   1770  O   ASN A 108      11.925  -0.150  -0.999  1.00  1.11           O  
ATOM   1771  CB  ASN A 108      12.833  -3.170  -1.523  1.00  1.11           C  
ATOM   1772  CG  ASN A 108      13.489  -4.280  -2.308  1.00  1.11           C  
ATOM   1773  OD1 ASN A 108      13.538  -4.254  -3.534  1.00  1.11           O  
ATOM   1774  ND2 ASN A 108      13.967  -5.278  -1.629  1.00  1.11           N  
ATOM   1775  H   ASN A 108      13.962  -0.975  -2.820  1.00  1.11           H  
ATOM   1776  HA  ASN A 108      11.467  -2.604  -3.043  1.00  1.11           H  
ATOM   1777 1HB  ASN A 108      13.567  -2.711  -0.864  1.00  1.11           H  
ATOM   1778 2HB  ASN A 108      12.066  -3.622  -0.908  1.00  1.11           H  
ATOM   1779 1HD2 ASN A 108      14.386  -6.044  -2.112  1.00  1.11           H  
ATOM   1780 2HD2 ASN A 108      13.916  -5.287  -0.612  1.00  1.11           H  
ATOM   1781  N   TYR A 109      10.103  -1.476  -1.330  1.00  1.18           N  
ATOM   1782  CA  TYR A 109       9.143  -0.747  -0.495  1.00  1.18           C  
ATOM   1783  C   TYR A 109       8.331  -1.679   0.405  1.00  1.18           C  
ATOM   1784  O   TYR A 109       8.185  -2.861   0.105  1.00  1.18           O  
ATOM   1785  CB  TYR A 109       8.194   0.016  -1.390  1.00  1.18           C  
ATOM   1786  CG  TYR A 109       8.843   1.027  -2.273  1.00  1.18           C  
ATOM   1787  CD1 TYR A 109       9.400   0.643  -3.501  1.00  1.18           C  
ATOM   1788  CD2 TYR A 109       8.828   2.344  -1.900  1.00  1.18           C  
ATOM   1789  CE1 TYR A 109       9.918   1.600  -4.332  1.00  1.18           C  
ATOM   1790  CE2 TYR A 109       9.337   3.289  -2.727  1.00  1.18           C  
ATOM   1791  CZ  TYR A 109       9.871   2.924  -3.936  1.00  1.18           C  
ATOM   1792  OH  TYR A 109      10.330   3.882  -4.756  1.00  1.18           O  
ATOM   1793  H   TYR A 109       9.763  -2.287  -1.849  1.00  1.18           H  
ATOM   1794  HA  TYR A 109       9.685  -0.055   0.146  1.00  1.18           H  
ATOM   1795 1HB  TYR A 109       7.654  -0.690  -2.023  1.00  1.18           H  
ATOM   1796 2HB  TYR A 109       7.454   0.526  -0.771  1.00  1.18           H  
ATOM   1797  HD1 TYR A 109       9.403  -0.409  -3.805  1.00  1.18           H  
ATOM   1798  HD2 TYR A 109       8.396   2.632  -0.948  1.00  1.18           H  
ATOM   1799  HE1 TYR A 109      10.341   1.321  -5.300  1.00  1.18           H  
ATOM   1800  HE2 TYR A 109       9.309   4.338  -2.435  1.00  1.18           H  
ATOM   1801  HH  TYR A 109      10.749   3.466  -5.528  1.00  1.18           H  
ATOM   1802  N   LEU A 110       7.764  -1.158   1.484  1.00  1.31           N  
ATOM   1803  CA  LEU A 110       6.885  -1.988   2.318  1.00  1.31           C  
ATOM   1804  C   LEU A 110       5.426  -1.852   1.925  1.00  1.31           C  
ATOM   1805  O   LEU A 110       5.021  -0.837   1.365  1.00  1.31           O  
ATOM   1806  CB  LEU A 110       7.037  -1.628   3.787  1.00  1.31           C  
ATOM   1807  CG  LEU A 110       8.393  -1.833   4.299  1.00  1.31           C  
ATOM   1808  CD1 LEU A 110       8.567  -1.367   5.714  1.00  1.31           C  
ATOM   1809  CD2 LEU A 110       8.652  -3.270   4.225  1.00  1.31           C  
ATOM   1810  H   LEU A 110       7.912  -0.172   1.717  1.00  1.31           H  
ATOM   1811  HA  LEU A 110       7.169  -3.032   2.193  1.00  1.31           H  
ATOM   1812 1HB  LEU A 110       6.767  -0.611   3.888  1.00  1.31           H  
ATOM   1813 2HB  LEU A 110       6.345  -2.235   4.372  1.00  1.31           H  
ATOM   1814  HG  LEU A 110       9.073  -1.282   3.679  1.00  1.31           H  
ATOM   1815 1HD1 LEU A 110       9.582  -1.559   6.025  1.00  1.31           H  
ATOM   1816 2HD1 LEU A 110       8.378  -0.304   5.773  1.00  1.31           H  
ATOM   1817 3HD1 LEU A 110       7.885  -1.902   6.364  1.00  1.31           H  
ATOM   1818 1HD2 LEU A 110       9.636  -3.468   4.565  1.00  1.31           H  
ATOM   1819 2HD2 LEU A 110       7.945  -3.796   4.846  1.00  1.31           H  
ATOM   1820 3HD2 LEU A 110       8.540  -3.598   3.199  1.00  1.31           H  
ATOM   1821  N   HIS A 111       4.637  -2.878   2.224  1.00  1.50           N  
ATOM   1822  CA  HIS A 111       3.198  -2.803   2.003  1.00  1.50           C  
ATOM   1823  C   HIS A 111       2.402  -3.407   3.144  1.00  1.50           C  
ATOM   1824  O   HIS A 111       2.433  -4.620   3.368  1.00  1.50           O  
ATOM   1825  CB  HIS A 111       2.818  -3.518   0.701  1.00  1.50           C  
ATOM   1826  CG  HIS A 111       1.332  -3.450   0.307  1.00  1.50           C  
ATOM   1827  ND1 HIS A 111       0.799  -4.228  -0.701  1.00  1.50           N  
ATOM   1828  CD2 HIS A 111       0.303  -2.703   0.777  1.00  1.50           C  
ATOM   1829  CE1 HIS A 111      -0.484  -3.959  -0.835  1.00  1.50           C  
ATOM   1830  NE2 HIS A 111      -0.811  -3.034   0.039  1.00  1.50           N  
ATOM   1831  H   HIS A 111       5.052  -3.723   2.617  1.00  1.50           H  
ATOM   1832  HA  HIS A 111       2.899  -1.757   1.919  1.00  1.50           H  
ATOM   1833 1HB  HIS A 111       3.397  -3.084  -0.102  1.00  1.50           H  
ATOM   1834 2HB  HIS A 111       3.105  -4.567   0.769  1.00  1.50           H  
ATOM   1835  HD1 HIS A 111       1.286  -4.896  -1.255  1.00  1.50           H  
ATOM   1836  HD2 HIS A 111       0.228  -1.946   1.557  1.00  1.50           H  
ATOM   1837  HE1 HIS A 111      -1.083  -4.477  -1.584  1.00  1.50           H  
ATOM   1838  N   VAL A 112       1.674  -2.560   3.859  1.00  1.75           N  
ATOM   1839  CA  VAL A 112       0.838  -3.008   4.953  1.00  1.75           C  
ATOM   1840  C   VAL A 112      -0.611  -2.930   4.489  1.00  1.75           C  
ATOM   1841  O   VAL A 112      -1.015  -1.949   3.865  1.00  1.75           O  
ATOM   1842  CB  VAL A 112       1.044  -2.142   6.197  1.00  1.75           C  
ATOM   1843  CG1 VAL A 112       0.135  -2.606   7.319  1.00  1.75           C  
ATOM   1844  CG2 VAL A 112       2.497  -2.200   6.618  1.00  1.75           C  
ATOM   1845  H   VAL A 112       1.711  -1.563   3.669  1.00  1.75           H  
ATOM   1846  HA  VAL A 112       1.084  -4.034   5.192  1.00  1.75           H  
ATOM   1847  HB  VAL A 112       0.766  -1.146   5.958  1.00  1.75           H  
ATOM   1848 1HG1 VAL A 112       0.264  -1.976   8.174  1.00  1.75           H  
ATOM   1849 2HG1 VAL A 112      -0.898  -2.547   6.995  1.00  1.75           H  
ATOM   1850 3HG1 VAL A 112       0.378  -3.639   7.583  1.00  1.75           H  
ATOM   1851 1HG2 VAL A 112       2.646  -1.572   7.480  1.00  1.75           H  
ATOM   1852 2HG2 VAL A 112       2.742  -3.223   6.863  1.00  1.75           H  
ATOM   1853 3HG2 VAL A 112       3.134  -1.854   5.806  1.00  1.75           H  
ATOM   1854  N   GLU A 113      -1.363  -3.989   4.720  1.00  2.02           N  
ATOM   1855  CA  GLU A 113      -2.755  -4.022   4.292  1.00  2.02           C  
ATOM   1856  C   GLU A 113      -3.690  -3.604   5.413  1.00  2.02           C  
ATOM   1857  O   GLU A 113      -3.265  -3.369   6.540  1.00  2.02           O  
ATOM   1858  CB  GLU A 113      -3.119  -5.377   3.681  1.00  2.02           C  
ATOM   1859  CG  GLU A 113      -2.357  -5.642   2.364  1.00  2.02           C  
ATOM   1860  CD  GLU A 113      -2.757  -6.908   1.628  1.00  2.02           C  
ATOM   1861  OE1 GLU A 113      -3.915  -7.239   1.613  1.00  2.02           O  
ATOM   1862  OE2 GLU A 113      -1.888  -7.532   1.051  1.00  2.02           O  
ATOM   1863  H   GLU A 113      -0.953  -4.773   5.235  1.00  2.02           H  
ATOM   1864  HA  GLU A 113      -2.875  -3.293   3.491  1.00  2.02           H  
ATOM   1865 1HB  GLU A 113      -2.874  -6.175   4.389  1.00  2.02           H  
ATOM   1866 2HB  GLU A 113      -4.186  -5.427   3.480  1.00  2.02           H  
ATOM   1867 1HG  GLU A 113      -2.517  -4.792   1.703  1.00  2.02           H  
ATOM   1868 2HG  GLU A 113      -1.289  -5.684   2.589  1.00  2.02           H  
ATOM   1869  N   LYS A 114      -4.971  -3.473   5.105  1.00  2.23           N  
ATOM   1870  CA  LYS A 114      -5.941  -2.995   6.086  1.00  2.23           C  
ATOM   1871  C   LYS A 114      -6.118  -3.956   7.272  1.00  2.23           C  
ATOM   1872  O   LYS A 114      -6.550  -3.548   8.348  1.00  2.23           O  
ATOM   1873  CB  LYS A 114      -7.257  -2.686   5.378  1.00  2.23           C  
ATOM   1874  CG  LYS A 114      -7.107  -1.538   4.341  1.00  2.23           C  
ATOM   1875  CD  LYS A 114      -6.744  -0.186   5.002  1.00  2.23           C  
ATOM   1876  CE  LYS A 114      -6.492   0.917   3.939  1.00  2.23           C  
ATOM   1877  NZ  LYS A 114      -6.161   2.250   4.558  1.00  2.23           N  
ATOM   1878  H   LYS A 114      -5.277  -3.688   4.167  1.00  2.23           H  
ATOM   1879  HA  LYS A 114      -5.566  -2.055   6.491  1.00  2.23           H  
ATOM   1880 1HB  LYS A 114      -7.616  -3.574   4.858  1.00  2.23           H  
ATOM   1881 2HB  LYS A 114      -8.013  -2.398   6.109  1.00  2.23           H  
ATOM   1882 1HG  LYS A 114      -6.327  -1.800   3.625  1.00  2.23           H  
ATOM   1883 2HG  LYS A 114      -8.044  -1.416   3.799  1.00  2.23           H  
ATOM   1884 1HD  LYS A 114      -7.556   0.131   5.657  1.00  2.23           H  
ATOM   1885 2HD  LYS A 114      -5.840  -0.305   5.605  1.00  2.23           H  
ATOM   1886 1HE  LYS A 114      -5.648   0.607   3.323  1.00  2.23           H  
ATOM   1887 2HE  LYS A 114      -7.369   1.027   3.308  1.00  2.23           H  
ATOM   1888 1HZ  LYS A 114      -5.957   2.955   3.818  1.00  2.23           H  
ATOM   1889 2HZ  LYS A 114      -6.925   2.569   5.117  1.00  2.23           H  
ATOM   1890 3HZ  LYS A 114      -5.342   2.164   5.132  1.00  2.23           H  
ATOM   1891  N   ASP A 115      -5.754  -5.233   7.086  1.00  2.28           N  
ATOM   1892  CA  ASP A 115      -5.805  -6.224   8.170  1.00  2.28           C  
ATOM   1893  C   ASP A 115      -4.495  -6.219   8.980  1.00  2.28           C  
ATOM   1894  O   ASP A 115      -4.270  -7.080   9.831  1.00  2.28           O  
ATOM   1895  CB  ASP A 115      -6.094  -7.632   7.628  1.00  2.28           C  
ATOM   1896  CG  ASP A 115      -4.988  -8.259   6.725  1.00  2.28           C  
ATOM   1897  OD1 ASP A 115      -3.898  -7.705   6.588  1.00  2.28           O  
ATOM   1898  OD2 ASP A 115      -5.257  -9.310   6.189  1.00  2.28           O  
ATOM   1899  H   ASP A 115      -5.425  -5.514   6.173  1.00  2.28           H  
ATOM   1900  HA  ASP A 115      -6.615  -5.953   8.847  1.00  2.28           H  
ATOM   1901 1HB  ASP A 115      -6.255  -8.303   8.473  1.00  2.28           H  
ATOM   1902 2HB  ASP A 115      -7.025  -7.609   7.061  1.00  2.28           H  
ATOM   1903  N   LYS A 116      -3.635  -5.243   8.677  1.00  2.16           N  
ATOM   1904  CA  LYS A 116      -2.315  -4.988   9.238  1.00  2.16           C  
ATOM   1905  C   LYS A 116      -1.248  -6.019   8.894  1.00  2.16           C  
ATOM   1906  O   LYS A 116      -0.144  -5.933   9.419  1.00  2.16           O  
ATOM   1907  CB  LYS A 116      -2.376  -4.828  10.761  1.00  2.16           C  
ATOM   1908  CG  LYS A 116      -3.289  -3.701  11.236  1.00  2.16           C  
ATOM   1909  CD  LYS A 116      -3.245  -3.553  12.752  1.00  2.16           C  
ATOM   1910  CE  LYS A 116      -4.187  -2.448  13.231  1.00  2.16           C  
ATOM   1911  NZ  LYS A 116      -4.209  -2.337  14.721  1.00  2.16           N  
ATOM   1912  H   LYS A 116      -3.901  -4.587   7.952  1.00  2.16           H  
ATOM   1913  HA  LYS A 116      -1.978  -4.038   8.827  1.00  2.16           H  
ATOM   1914 1HB  LYS A 116      -2.702  -5.757  11.224  1.00  2.16           H  
ATOM   1915 2HB  LYS A 116      -1.374  -4.620  11.138  1.00  2.16           H  
ATOM   1916 1HG  LYS A 116      -2.974  -2.765  10.774  1.00  2.16           H  
ATOM   1917 2HG  LYS A 116      -4.315  -3.906  10.929  1.00  2.16           H  
ATOM   1918 1HD  LYS A 116      -3.539  -4.496  13.215  1.00  2.16           H  
ATOM   1919 2HD  LYS A 116      -2.228  -3.318  13.066  1.00  2.16           H  
ATOM   1920 1HE  LYS A 116      -3.861  -1.497  12.811  1.00  2.16           H  
ATOM   1921 2HE  LYS A 116      -5.196  -2.664  12.878  1.00  2.16           H  
ATOM   1922 1HZ  LYS A 116      -4.842  -1.598  14.995  1.00  2.16           H  
ATOM   1923 2HZ  LYS A 116      -4.522  -3.211  15.121  1.00  2.16           H  
ATOM   1924 3HZ  LYS A 116      -3.282  -2.126  15.060  1.00  2.16           H  
ATOM   1925  N   SER A 117      -1.500  -6.934   7.961  1.00  1.92           N  
ATOM   1926  CA  SER A 117      -0.420  -7.831   7.574  1.00  1.92           C  
ATOM   1927  C   SER A 117       0.609  -7.027   6.797  1.00  1.92           C  
ATOM   1928  O   SER A 117       0.283  -5.960   6.274  1.00  1.92           O  
ATOM   1929  CB  SER A 117      -0.958  -8.999   6.766  1.00  1.92           C  
ATOM   1930  OG  SER A 117      -1.482  -8.581   5.544  1.00  1.92           O  
ATOM   1931  H   SER A 117      -2.429  -7.031   7.527  1.00  1.92           H  
ATOM   1932  HA  SER A 117       0.054  -8.224   8.475  1.00  1.92           H  
ATOM   1933 1HB  SER A 117      -0.157  -9.716   6.595  1.00  1.92           H  
ATOM   1934 2HB  SER A 117      -1.738  -9.506   7.337  1.00  1.92           H  
ATOM   1935  HG  SER A 117      -2.385  -8.222   5.765  1.00  1.92           H  
ATOM   1936  N   ILE A 118       1.844  -7.533   6.682  1.00  1.63           N  
ATOM   1937  CA  ILE A 118       2.864  -6.768   5.960  1.00  1.63           C  
ATOM   1938  C   ILE A 118       3.691  -7.591   4.984  1.00  1.63           C  
ATOM   1939  O   ILE A 118       4.122  -8.700   5.301  1.00  1.63           O  
ATOM   1940  CB  ILE A 118       3.859  -6.128   6.960  1.00  1.63           C  
ATOM   1941  CG1 ILE A 118       4.860  -5.178   6.196  1.00  1.63           C  
ATOM   1942  CG2 ILE A 118       4.628  -7.257   7.677  1.00  1.63           C  
ATOM   1943  CD1 ILE A 118       5.667  -4.222   7.085  1.00  1.63           C  
ATOM   1944  H   ILE A 118       2.075  -8.419   7.108  1.00  1.63           H  
ATOM   1945  HA  ILE A 118       2.370  -5.983   5.399  1.00  1.63           H  
ATOM   1946  HB  ILE A 118       3.316  -5.527   7.691  1.00  1.63           H  
ATOM   1947 1HG1 ILE A 118       5.566  -5.788   5.642  1.00  1.63           H  
ATOM   1948 2HG1 ILE A 118       4.290  -4.582   5.483  1.00  1.63           H  
ATOM   1949 1HG2 ILE A 118       5.319  -6.846   8.368  1.00  1.63           H  
ATOM   1950 2HG2 ILE A 118       3.926  -7.896   8.212  1.00  1.63           H  
ATOM   1951 3HG2 ILE A 118       5.174  -7.850   6.943  1.00  1.63           H  
ATOM   1952 1HD1 ILE A 118       6.308  -3.622   6.467  1.00  1.63           H  
ATOM   1953 2HD1 ILE A 118       4.996  -3.572   7.640  1.00  1.63           H  
ATOM   1954 3HD1 ILE A 118       6.271  -4.791   7.777  1.00  1.63           H  
ATOM   1955  N   GLY A 119       3.956  -7.009   3.815  1.00  1.38           N  
ATOM   1956  CA  GLY A 119       4.854  -7.610   2.843  1.00  1.38           C  
ATOM   1957  C   GLY A 119       5.857  -6.597   2.297  1.00  1.38           C  
ATOM   1958  O   GLY A 119       5.943  -5.453   2.765  1.00  1.38           O  
ATOM   1959  H   GLY A 119       3.513  -6.116   3.606  1.00  1.38           H  
ATOM   1960 1HA  GLY A 119       5.391  -8.439   3.300  1.00  1.38           H  
ATOM   1961 2HA  GLY A 119       4.276  -8.022   2.016  1.00  1.38           H  
ATOM   1962  N   VAL A 120       6.611  -7.034   1.294  1.00  1.20           N  
ATOM   1963  CA  VAL A 120       7.628  -6.217   0.633  1.00  1.20           C  
ATOM   1964  C   VAL A 120       7.445  -6.211  -0.873  1.00  1.20           C  
ATOM   1965  O   VAL A 120       7.287  -7.274  -1.461  1.00  1.20           O  
ATOM   1966  CB  VAL A 120       9.022  -6.761   0.961  1.00  1.20           C  
ATOM   1967  CG1 VAL A 120      10.110  -5.945   0.243  1.00  1.20           C  
ATOM   1968  CG2 VAL A 120       9.215  -6.721   2.435  1.00  1.20           C  
ATOM   1969  H   VAL A 120       6.487  -8.006   1.012  1.00  1.20           H  
ATOM   1970  HA  VAL A 120       7.550  -5.193   1.000  1.00  1.20           H  
ATOM   1971  HB  VAL A 120       9.101  -7.797   0.619  1.00  1.20           H  
ATOM   1972 1HG1 VAL A 120      11.092  -6.348   0.496  1.00  1.20           H  
ATOM   1973 2HG1 VAL A 120       9.968  -5.997  -0.836  1.00  1.20           H  
ATOM   1974 3HG1 VAL A 120      10.047  -4.923   0.559  1.00  1.20           H  
ATOM   1975 1HG2 VAL A 120      10.160  -7.115   2.665  1.00  1.20           H  
ATOM   1976 2HG2 VAL A 120       9.154  -5.709   2.783  1.00  1.20           H  
ATOM   1977 3HG2 VAL A 120       8.462  -7.325   2.925  1.00  1.20           H  
ATOM   1978  N   ILE A 121       7.469  -5.028  -1.492  1.00  1.08           N  
ATOM   1979  CA  ILE A 121       7.327  -4.880  -2.946  1.00  1.08           C  
ATOM   1980  C   ILE A 121       8.650  -4.478  -3.583  1.00  1.08           C  
ATOM   1981  O   ILE A 121       9.255  -3.481  -3.184  1.00  1.08           O  
ATOM   1982  CB  ILE A 121       6.266  -3.823  -3.330  1.00  1.08           C  
ATOM   1983  CG1 ILE A 121       4.904  -4.232  -2.788  1.00  1.08           C  
ATOM   1984  CG2 ILE A 121       6.210  -3.673  -4.863  1.00  1.08           C  
ATOM   1985  CD1 ILE A 121       3.858  -3.160  -2.906  1.00  1.08           C  
ATOM   1986  H   ILE A 121       7.615  -4.201  -0.927  1.00  1.08           H  
ATOM   1987  HA  ILE A 121       7.020  -5.829  -3.362  1.00  1.08           H  
ATOM   1988  HB  ILE A 121       6.527  -2.864  -2.879  1.00  1.08           H  
ATOM   1989 1HG1 ILE A 121       4.566  -5.099  -3.334  1.00  1.08           H  
ATOM   1990 2HG1 ILE A 121       5.005  -4.498  -1.735  1.00  1.08           H  
ATOM   1991 1HG2 ILE A 121       5.470  -2.931  -5.129  1.00  1.08           H  
ATOM   1992 2HG2 ILE A 121       7.182  -3.357  -5.241  1.00  1.08           H  
ATOM   1993 3HG2 ILE A 121       5.939  -4.633  -5.307  1.00  1.08           H  
ATOM   1994 1HD1 ILE A 121       2.914  -3.520  -2.511  1.00  1.08           H  
ATOM   1995 2HD1 ILE A 121       4.172  -2.273  -2.347  1.00  1.08           H  
ATOM   1996 3HD1 ILE A 121       3.736  -2.907  -3.937  1.00  1.08           H  
ATOM   1997  N   SER A 122       9.103  -5.244  -4.574  1.00  1.04           N  
ATOM   1998  CA  SER A 122      10.392  -4.972  -5.202  1.00  1.04           C  
ATOM   1999  C   SER A 122      10.380  -5.038  -6.721  1.00  1.04           C  
ATOM   2000  O   SER A 122       9.659  -5.837  -7.313  1.00  1.04           O  
ATOM   2001  CB  SER A 122      11.370  -6.013  -4.697  1.00  1.04           C  
ATOM   2002  OG  SER A 122      10.963  -7.312  -5.067  1.00  1.04           O  
ATOM   2003  H   SER A 122       8.565  -6.064  -4.844  1.00  1.04           H  
ATOM   2004  HA  SER A 122      10.718  -3.981  -4.905  1.00  1.04           H  
ATOM   2005 1HB  SER A 122      12.353  -5.814  -5.116  1.00  1.04           H  
ATOM   2006 2HB  SER A 122      11.446  -5.947  -3.616  1.00  1.04           H  
ATOM   2007  HG  SER A 122      10.080  -7.437  -4.685  1.00  1.04           H  
ATOM   2008  N   LYS A 123      11.253  -4.270  -7.377  1.00  1.04           N  
ATOM   2009  CA  LYS A 123      11.340  -4.436  -8.837  1.00  1.04           C  
ATOM   2010  C   LYS A 123      11.736  -5.868  -9.171  1.00  1.04           C  
ATOM   2011  O   LYS A 123      12.682  -6.396  -8.582  1.00  1.04           O  
ATOM   2012  CB  LYS A 123      12.346  -3.475  -9.477  1.00  1.04           C  
ATOM   2013  CG  LYS A 123      11.931  -2.021  -9.479  1.00  1.04           C  
ATOM   2014  CD  LYS A 123      12.945  -1.150 -10.212  1.00  1.04           C  
ATOM   2015  CE  LYS A 123      12.498   0.313 -10.262  1.00  1.04           C  
ATOM   2016  NZ  LYS A 123      13.444   1.152 -11.059  1.00  1.04           N  
ATOM   2017  H   LYS A 123      11.802  -3.579  -6.855  1.00  1.04           H  
ATOM   2018  HA  LYS A 123      10.358  -4.255  -9.277  1.00  1.04           H  
ATOM   2019 1HB  LYS A 123      13.299  -3.551  -8.951  1.00  1.04           H  
ATOM   2020 2HB  LYS A 123      12.520  -3.779 -10.512  1.00  1.04           H  
ATOM   2021 1HG  LYS A 123      10.990  -1.942 -10.004  1.00  1.04           H  
ATOM   2022 2HG  LYS A 123      11.796  -1.663  -8.457  1.00  1.04           H  
ATOM   2023 1HD  LYS A 123      13.907  -1.204  -9.701  1.00  1.04           H  
ATOM   2024 2HD  LYS A 123      13.072  -1.516 -11.231  1.00  1.04           H  
ATOM   2025 1HE  LYS A 123      11.506   0.370 -10.712  1.00  1.04           H  
ATOM   2026 2HE  LYS A 123      12.444   0.706  -9.249  1.00  1.04           H  
ATOM   2027 1HZ  LYS A 123      13.122   2.112 -11.077  1.00  1.04           H  
ATOM   2028 2HZ  LYS A 123      14.369   1.120 -10.655  1.00  1.04           H  
ATOM   2029 3HZ  LYS A 123      13.482   0.798 -12.001  1.00  1.04           H  
ATOM   2030  N   PHE A 124      11.032  -6.505 -10.109  1.00  1.08           N  
ATOM   2031  CA  PHE A 124      11.393  -7.875 -10.454  1.00  1.08           C  
ATOM   2032  C   PHE A 124      12.693  -7.896 -11.256  1.00  1.08           C  
ATOM   2033  O   PHE A 124      12.848  -7.140 -12.218  1.00  1.08           O  
ATOM   2034  CB  PHE A 124      10.290  -8.573 -11.267  1.00  1.08           C  
ATOM   2035  CG  PHE A 124      10.553 -10.070 -11.482  1.00  1.08           C  
ATOM   2036  CD1 PHE A 124      10.279 -10.985 -10.462  1.00  1.08           C  
ATOM   2037  CD2 PHE A 124      11.096 -10.555 -12.666  1.00  1.08           C  
ATOM   2038  CE1 PHE A 124      10.526 -12.334 -10.622  1.00  1.08           C  
ATOM   2039  CE2 PHE A 124      11.353 -11.909 -12.825  1.00  1.08           C  
ATOM   2040  CZ  PHE A 124      11.063 -12.798 -11.804  1.00  1.08           C  
ATOM   2041  H   PHE A 124      10.244  -6.052 -10.575  1.00  1.08           H  
ATOM   2042  HA  PHE A 124      11.550  -8.435  -9.530  1.00  1.08           H  
ATOM   2043 1HB  PHE A 124       9.331  -8.458 -10.755  1.00  1.08           H  
ATOM   2044 2HB  PHE A 124      10.199  -8.093 -12.242  1.00  1.08           H  
ATOM   2045  HD1 PHE A 124       9.869 -10.624  -9.535  1.00  1.08           H  
ATOM   2046  HD2 PHE A 124      11.327  -9.857 -13.472  1.00  1.08           H  
ATOM   2047  HE1 PHE A 124      10.301 -13.031  -9.816  1.00  1.08           H  
ATOM   2048  HE2 PHE A 124      11.780 -12.277 -13.759  1.00  1.08           H  
ATOM   2049  HZ  PHE A 124      11.262 -13.864 -11.937  1.00  1.08           H  
ATOM   2050  N   ILE A 125      13.612  -8.770 -10.866  1.00  1.16           N  
ATOM   2051  CA  ILE A 125      14.872  -8.964 -11.575  1.00  1.16           C  
ATOM   2052  C   ILE A 125      15.004 -10.441 -11.926  1.00  1.16           C  
ATOM   2053  O   ILE A 125      14.723 -11.304 -11.097  1.00  1.16           O  
ATOM   2054  CB  ILE A 125      16.100  -8.478 -10.764  1.00  1.16           C  
ATOM   2055  CG1 ILE A 125      16.004  -6.977 -10.455  1.00  1.16           C  
ATOM   2056  CG2 ILE A 125      17.380  -8.744 -11.526  1.00  1.16           C  
ATOM   2057  CD1 ILE A 125      17.102  -6.497  -9.538  1.00  1.16           C  
ATOM   2058  H   ILE A 125      13.420  -9.335 -10.053  1.00  1.16           H  
ATOM   2059  HA  ILE A 125      14.844  -8.398 -12.506  1.00  1.16           H  
ATOM   2060  HB  ILE A 125      16.135  -9.003  -9.827  1.00  1.16           H  
ATOM   2061 1HG1 ILE A 125      16.049  -6.416 -11.390  1.00  1.16           H  
ATOM   2062 2HG1 ILE A 125      15.048  -6.768  -9.971  1.00  1.16           H  
ATOM   2063 1HG2 ILE A 125      18.233  -8.414 -10.946  1.00  1.16           H  
ATOM   2064 2HG2 ILE A 125      17.472  -9.804 -11.721  1.00  1.16           H  
ATOM   2065 3HG2 ILE A 125      17.360  -8.205 -12.475  1.00  1.16           H  
ATOM   2066 1HD1 ILE A 125      16.987  -5.432  -9.348  1.00  1.16           H  
ATOM   2067 2HD1 ILE A 125      17.042  -7.046  -8.605  1.00  1.16           H  
ATOM   2068 3HD1 ILE A 125      18.069  -6.675 -10.004  1.00  1.16           H  
ATOM   2069  N   ASN A 126      15.379 -10.739 -13.162  1.00  1.26           N  
ATOM   2070  CA  ASN A 126      15.507 -12.129 -13.588  1.00  1.26           C  
ATOM   2071  C   ASN A 126      16.423 -12.924 -12.668  1.00  1.26           C  
ATOM   2072  O   ASN A 126      17.511 -12.475 -12.304  1.00  1.26           O  
ATOM   2073  CB  ASN A 126      16.003 -12.210 -15.009  1.00  1.26           C  
ATOM   2074  CG  ASN A 126      14.985 -11.762 -16.008  1.00  1.26           C  
ATOM   2075  OD1 ASN A 126      14.566 -10.594 -16.026  1.00  1.26           O  
ATOM   2076  ND2 ASN A 126      14.568 -12.675 -16.851  1.00  1.26           N  
ATOM   2077  H   ASN A 126      15.592  -9.994 -13.810  1.00  1.26           H  
ATOM   2078  HA  ASN A 126      14.521 -12.595 -13.538  1.00  1.26           H  
ATOM   2079 1HB  ASN A 126      16.910 -11.610 -15.120  1.00  1.26           H  
ATOM   2080 2HB  ASN A 126      16.256 -13.243 -15.229  1.00  1.26           H  
ATOM   2081 1HD2 ASN A 126      13.886 -12.447 -17.543  1.00  1.26           H  
ATOM   2082 2HD2 ASN A 126      14.935 -13.630 -16.794  1.00  1.26           H  
ATOM   2083  N   ASN A 127      15.959 -14.113 -12.285  1.00  1.37           N  
ATOM   2084  CA  ASN A 127      16.688 -15.005 -11.378  1.00  1.37           C  
ATOM   2085  C   ASN A 127      18.047 -15.474 -11.884  1.00  1.37           C  
ATOM   2086  O   ASN A 127      18.207 -15.917 -13.024  1.00  1.37           O  
ATOM   2087  CB  ASN A 127      15.833 -16.204 -11.026  1.00  1.37           C  
ATOM   2088  CG  ASN A 127      14.675 -15.826 -10.136  1.00  1.37           C  
ATOM   2089  OD1 ASN A 127      14.723 -14.836  -9.396  1.00  1.37           O  
ATOM   2090  ND2 ASN A 127      13.628 -16.601 -10.199  1.00  1.37           N  
ATOM   2091  H   ASN A 127      15.054 -14.406 -12.629  1.00  1.37           H  
ATOM   2092  HA  ASN A 127      16.875 -14.453 -10.453  1.00  1.37           H  
ATOM   2093 1HB  ASN A 127      15.450 -16.662 -11.939  1.00  1.37           H  
ATOM   2094 2HB  ASN A 127      16.440 -16.952 -10.519  1.00  1.37           H  
ATOM   2095 1HD2 ASN A 127      12.827 -16.403  -9.631  1.00  1.37           H  
ATOM   2096 2HD2 ASN A 127      13.632 -17.390 -10.810  1.00  1.37           H  
ATOM   2097  N   PHE A 128      19.020 -15.483 -10.991  1.00  1.48           N  
ATOM   2098  CA  PHE A 128      20.366 -15.933 -11.317  1.00  1.48           C  
ATOM   2099  C   PHE A 128      20.321 -17.409 -11.697  1.00  1.48           C  
ATOM   2100  O   PHE A 128      21.160 -17.890 -12.454  1.00  1.48           O  
ATOM   2101  CB  PHE A 128      21.299 -15.683 -10.161  1.00  1.48           C  
ATOM   2102  CG  PHE A 128      22.775 -15.637 -10.448  1.00  1.48           C  
ATOM   2103  CD1 PHE A 128      23.311 -14.505 -11.053  1.00  1.48           C  
ATOM   2104  CD2 PHE A 128      23.628 -16.662 -10.094  1.00  1.48           C  
ATOM   2105  CE1 PHE A 128      24.656 -14.402 -11.296  1.00  1.48           C  
ATOM   2106  CE2 PHE A 128      24.989 -16.560 -10.344  1.00  1.48           C  
ATOM   2107  CZ  PHE A 128      25.498 -15.428 -10.943  1.00  1.48           C  
ATOM   2108  H   PHE A 128      18.834 -15.118 -10.059  1.00  1.48           H  
ATOM   2109  HA  PHE A 128      20.729 -15.363 -12.168  1.00  1.48           H  
ATOM   2110 1HB  PHE A 128      21.036 -14.730  -9.750  1.00  1.48           H  
ATOM   2111 2HB  PHE A 128      21.125 -16.428  -9.410  1.00  1.48           H  
ATOM   2112  HD1 PHE A 128      22.646 -13.685 -11.326  1.00  1.48           H  
ATOM   2113  HD2 PHE A 128      23.219 -17.551  -9.611  1.00  1.48           H  
ATOM   2114  HE1 PHE A 128      25.054 -13.509 -11.773  1.00  1.48           H  
ATOM   2115  HE2 PHE A 128      25.657 -17.372 -10.062  1.00  1.48           H  
ATOM   2116  HZ  PHE A 128      26.562 -15.343 -11.140  1.00  1.48           H  
ATOM   2117  N   SER A 129      19.310 -18.154 -11.238  1.00  1.57           N  
ATOM   2118  CA  SER A 129      19.250 -19.531 -11.704  1.00  1.57           C  
ATOM   2119  C   SER A 129      19.126 -19.605 -13.239  1.00  1.57           C  
ATOM   2120  O   SER A 129      19.560 -20.592 -13.835  1.00  1.57           O  
ATOM   2121  CB  SER A 129      18.085 -20.261 -11.081  1.00  1.57           C  
ATOM   2122  OG  SER A 129      16.864 -19.704 -11.475  1.00  1.57           O  
ATOM   2123  H   SER A 129      18.634 -17.784 -10.558  1.00  1.57           H  
ATOM   2124  HA  SER A 129      20.173 -20.034 -11.409  1.00  1.57           H  
ATOM   2125 1HB  SER A 129      18.112 -21.300 -11.387  1.00  1.57           H  
ATOM   2126 2HB  SER A 129      18.182 -20.239 -10.029  1.00  1.57           H  
ATOM   2127  HG  SER A 129      16.898 -19.657 -12.435  1.00  1.57           H  
ATOM   2128  N   GLU A 130      18.573 -18.563 -13.897  1.00  1.63           N  
ATOM   2129  CA  GLU A 130      18.469 -18.570 -15.358  1.00  1.63           C  
ATOM   2130  C   GLU A 130      19.851 -18.316 -15.929  1.00  1.63           C  
ATOM   2131  O   GLU A 130      20.281 -18.949 -16.891  1.00  1.63           O  
ATOM   2132  CB  GLU A 130      17.537 -17.472 -15.890  1.00  1.63           C  
ATOM   2133  CG  GLU A 130      16.076 -17.612 -15.585  1.00  1.63           C  
ATOM   2134  CD  GLU A 130      15.249 -16.461 -16.179  1.00  1.63           C  
ATOM   2135  OE1 GLU A 130      15.810 -15.420 -16.519  1.00  1.63           O  
ATOM   2136  OE2 GLU A 130      14.064 -16.639 -16.316  1.00  1.63           O  
ATOM   2137  H   GLU A 130      18.263 -17.742 -13.385  1.00  1.63           H  
ATOM   2138  HA  GLU A 130      18.113 -19.541 -15.690  1.00  1.63           H  
ATOM   2139 1HB  GLU A 130      17.850 -16.536 -15.498  1.00  1.63           H  
ATOM   2140 2HB  GLU A 130      17.641 -17.414 -16.973  1.00  1.63           H  
ATOM   2141 1HG  GLU A 130      15.715 -18.560 -15.983  1.00  1.63           H  
ATOM   2142 2HG  GLU A 130      15.949 -17.628 -14.501  1.00  1.63           H  
ATOM   2143  N   PHE A 131      20.558 -17.400 -15.280  1.00  1.67           N  
ATOM   2144  CA  PHE A 131      21.899 -16.978 -15.685  1.00  1.67           C  
ATOM   2145  C   PHE A 131      22.769 -18.230 -15.779  1.00  1.67           C  
ATOM   2146  O   PHE A 131      23.492 -18.454 -16.753  1.00  1.67           O  
ATOM   2147  CB  PHE A 131      22.446 -16.031 -14.618  1.00  1.67           C  
ATOM   2148  CG  PHE A 131      23.718 -15.321 -14.814  1.00  1.67           C  
ATOM   2149  CD1 PHE A 131      23.720 -14.102 -15.454  1.00  1.67           C  
ATOM   2150  CD2 PHE A 131      24.908 -15.821 -14.317  1.00  1.67           C  
ATOM   2151  CE1 PHE A 131      24.869 -13.374 -15.586  1.00  1.67           C  
ATOM   2152  CE2 PHE A 131      26.080 -15.092 -14.452  1.00  1.67           C  
ATOM   2153  CZ  PHE A 131      26.045 -13.859 -15.083  1.00  1.67           C  
ATOM   2154  H   PHE A 131      20.102 -16.949 -14.482  1.00  1.67           H  
ATOM   2155  HA  PHE A 131      21.851 -16.484 -16.658  1.00  1.67           H  
ATOM   2156 1HB  PHE A 131      21.695 -15.299 -14.396  1.00  1.67           H  
ATOM   2157 2HB  PHE A 131      22.589 -16.594 -13.722  1.00  1.67           H  
ATOM   2158  HD1 PHE A 131      22.787 -13.714 -15.840  1.00  1.67           H  
ATOM   2159  HD2 PHE A 131      24.909 -16.785 -13.802  1.00  1.67           H  
ATOM   2160  HE1 PHE A 131      24.844 -12.408 -16.081  1.00  1.67           H  
ATOM   2161  HE2 PHE A 131      27.019 -15.478 -14.055  1.00  1.67           H  
ATOM   2162  HZ  PHE A 131      26.946 -13.270 -15.185  1.00  1.67           H  
ATOM   2163  N   LEU A 132      22.669 -19.062 -14.742  1.00  1.69           N  
ATOM   2164  CA  LEU A 132      23.426 -20.298 -14.660  1.00  1.69           C  
ATOM   2165  C   LEU A 132      22.838 -21.408 -15.561  1.00  1.69           C  
ATOM   2166  O   LEU A 132      23.583 -22.139 -16.212  1.00  1.69           O  
ATOM   2167  CB  LEU A 132      23.458 -20.748 -13.196  1.00  1.69           C  
ATOM   2168  CG  LEU A 132      24.207 -19.802 -12.230  1.00  1.69           C  
ATOM   2169  CD1 LEU A 132      24.030 -20.311 -10.801  1.00  1.69           C  
ATOM   2170  CD2 LEU A 132      25.689 -19.728 -12.623  1.00  1.69           C  
ATOM   2171  H   LEU A 132      22.053 -18.794 -13.973  1.00  1.69           H  
ATOM   2172  HA  LEU A 132      24.443 -20.096 -14.986  1.00  1.69           H  
ATOM   2173 1HB  LEU A 132      22.428 -20.838 -12.843  1.00  1.69           H  
ATOM   2174 2HB  LEU A 132      23.926 -21.707 -13.132  1.00  1.69           H  
ATOM   2175  HG  LEU A 132      23.767 -18.802 -12.290  1.00  1.69           H  
ATOM   2176 1HD1 LEU A 132      24.540 -19.647 -10.107  1.00  1.69           H  
ATOM   2177 2HD1 LEU A 132      22.966 -20.342 -10.554  1.00  1.69           H  
ATOM   2178 3HD1 LEU A 132      24.450 -21.305 -10.717  1.00  1.69           H  
ATOM   2179 1HD2 LEU A 132      26.213 -19.054 -11.945  1.00  1.69           H  
ATOM   2180 2HD2 LEU A 132      26.133 -20.723 -12.564  1.00  1.69           H  
ATOM   2181 3HD2 LEU A 132      25.774 -19.351 -13.644  1.00  1.69           H  
ATOM   2182  N   SER A 133      21.503 -21.486 -15.682  1.00  1.69           N  
ATOM   2183  CA  SER A 133      20.857 -22.513 -16.510  1.00  1.69           C  
ATOM   2184  C   SER A 133      21.203 -22.375 -17.987  1.00  1.69           C  
ATOM   2185  O   SER A 133      21.089 -23.336 -18.747  1.00  1.69           O  
ATOM   2186  CB  SER A 133      19.354 -22.486 -16.343  1.00  1.69           C  
ATOM   2187  OG  SER A 133      18.984 -22.843 -15.037  1.00  1.69           O  
ATOM   2188  H   SER A 133      20.901 -20.867 -15.146  1.00  1.69           H  
ATOM   2189  HA  SER A 133      21.210 -23.481 -16.181  1.00  1.69           H  
ATOM   2190 1HB  SER A 133      18.986 -21.494 -16.574  1.00  1.69           H  
ATOM   2191 2HB  SER A 133      18.902 -23.176 -17.052  1.00  1.69           H  
ATOM   2192  HG  SER A 133      19.336 -22.131 -14.467  1.00  1.69           H  
ATOM   2193  N   GLN A 134      21.652 -21.187 -18.390  1.00  1.69           N  
ATOM   2194  CA  GLN A 134      22.068 -20.935 -19.761  1.00  1.69           C  
ATOM   2195  C   GLN A 134      23.471 -21.475 -20.062  1.00  1.69           C  
ATOM   2196  O   GLN A 134      23.928 -21.388 -21.206  1.00  1.69           O  
ATOM   2197  CB  GLN A 134      22.007 -19.435 -20.082  1.00  1.69           C  
ATOM   2198  CG  GLN A 134      20.596 -18.853 -20.135  1.00  1.69           C  
ATOM   2199  CD  GLN A 134      20.577 -17.330 -20.300  1.00  1.69           C  
ATOM   2200  OE1 GLN A 134      21.558 -16.704 -20.729  1.00  1.69           O  
ATOM   2201  NE2 GLN A 134      19.443 -16.727 -19.963  1.00  1.69           N  
ATOM   2202  H   GLN A 134      21.653 -20.416 -17.721  1.00  1.69           H  
ATOM   2203  HA  GLN A 134      21.371 -21.446 -20.421  1.00  1.69           H  
ATOM   2204 1HB  GLN A 134      22.556 -18.887 -19.308  1.00  1.69           H  
ATOM   2205 2HB  GLN A 134      22.497 -19.242 -21.032  1.00  1.69           H  
ATOM   2206 1HG  GLN A 134      20.086 -19.285 -20.994  1.00  1.69           H  
ATOM   2207 2HG  GLN A 134      20.063 -19.112 -19.238  1.00  1.69           H  
ATOM   2208 1HE2 GLN A 134      19.355 -15.732 -20.040  1.00  1.69           H  
ATOM   2209 2HE2 GLN A 134      18.672 -17.270 -19.630  1.00  1.69           H  
ATOM   2210  N   LYS A 135      24.167 -22.034 -19.065  1.00  1.71           N  
ATOM   2211  CA  LYS A 135      25.477 -22.612 -19.334  1.00  1.71           C  
ATOM   2212  C   LYS A 135      25.277 -24.043 -19.815  1.00  1.71           C  
ATOM   2213  O   LYS A 135      24.476 -24.793 -19.252  1.00  1.71           O  
ATOM   2214  CB  LYS A 135      26.372 -22.546 -18.099  1.00  1.71           C  
ATOM   2215  CG  LYS A 135      26.553 -21.142 -17.618  1.00  1.71           C  
ATOM   2216  CD  LYS A 135      27.157 -20.306 -18.711  1.00  1.71           C  
ATOM   2217  CE  LYS A 135      27.346 -18.904 -18.266  1.00  1.71           C  
ATOM   2218  NZ  LYS A 135      27.755 -18.033 -19.384  1.00  1.71           N  
ATOM   2219  H   LYS A 135      23.788 -22.072 -18.119  1.00  1.71           H  
ATOM   2220  HA  LYS A 135      25.956 -22.050 -20.136  1.00  1.71           H  
ATOM   2221 1HB  LYS A 135      25.923 -23.126 -17.289  1.00  1.71           H  
ATOM   2222 2HB  LYS A 135      27.350 -22.972 -18.318  1.00  1.71           H  
ATOM   2223 1HG  LYS A 135      25.582 -20.721 -17.336  1.00  1.71           H  
ATOM   2224 2HG  LYS A 135      27.207 -21.125 -16.747  1.00  1.71           H  
ATOM   2225 1HD  LYS A 135      28.129 -20.718 -18.995  1.00  1.71           H  
ATOM   2226 2HD  LYS A 135      26.504 -20.313 -19.583  1.00  1.71           H  
ATOM   2227 1HE  LYS A 135      26.407 -18.531 -17.853  1.00  1.71           H  
ATOM   2228 2HE  LYS A 135      28.115 -18.865 -17.491  1.00  1.71           H  
ATOM   2229 1HZ  LYS A 135      27.853 -17.095 -19.006  1.00  1.71           H  
ATOM   2230 2HZ  LYS A 135      28.636 -18.332 -19.772  1.00  1.71           H  
ATOM   2231 3HZ  LYS A 135      27.052 -18.042 -20.094  1.00  1.71           H  
ATOM   2232  N   ASP A 136      26.063 -24.457 -20.802  1.00  1.76           N  
ATOM   2233  CA  ASP A 136      25.890 -25.791 -21.368  1.00  1.76           C  
ATOM   2234  C   ASP A 136      26.031 -26.945 -20.385  1.00  1.76           C  
ATOM   2235  O   ASP A 136      25.329 -27.946 -20.499  1.00  1.76           O  
ATOM   2236  CB  ASP A 136      26.845 -25.992 -22.541  1.00  1.76           C  
ATOM   2237  CG  ASP A 136      26.433 -25.190 -23.820  1.00  1.76           C  
ATOM   2238  OD1 ASP A 136      25.302 -24.706 -23.898  1.00  1.76           O  
ATOM   2239  OD2 ASP A 136      27.253 -25.070 -24.693  1.00  1.76           O  
ATOM   2240  H   ASP A 136      26.737 -23.822 -21.207  1.00  1.76           H  
ATOM   2241  HA  ASP A 136      24.886 -25.841 -21.766  1.00  1.76           H  
ATOM   2242 1HB  ASP A 136      27.852 -25.692 -22.246  1.00  1.76           H  
ATOM   2243 2HB  ASP A 136      26.885 -27.053 -22.792  1.00  1.76           H  
ATOM   2244  N   ALA A 137      26.923 -26.849 -19.407  1.00  1.85           N  
ATOM   2245  CA  ALA A 137      27.024 -27.977 -18.488  1.00  1.85           C  
ATOM   2246  C   ALA A 137      25.733 -28.173 -17.702  1.00  1.85           C  
ATOM   2247  O   ALA A 137      25.224 -29.289 -17.594  1.00  1.85           O  
ATOM   2248  CB  ALA A 137      28.155 -27.769 -17.516  1.00  1.85           C  
ATOM   2249  H   ALA A 137      27.503 -26.031 -19.304  1.00  1.85           H  
ATOM   2250  HA  ALA A 137      27.209 -28.877 -19.074  1.00  1.85           H  
ATOM   2251 1HB  ALA A 137      28.215 -28.633 -16.860  1.00  1.85           H  
ATOM   2252 2HB  ALA A 137      29.093 -27.656 -18.060  1.00  1.85           H  
ATOM   2253 3HB  ALA A 137      27.968 -26.874 -16.924  1.00  1.85           H  
ATOM   2254  N   ILE A 138      25.172 -27.065 -17.220  1.00  1.98           N  
ATOM   2255  CA  ILE A 138      23.963 -27.049 -16.403  1.00  1.98           C  
ATOM   2256  C   ILE A 138      22.747 -27.507 -17.196  1.00  1.98           C  
ATOM   2257  O   ILE A 138      21.870 -28.190 -16.666  1.00  1.98           O  
ATOM   2258  CB  ILE A 138      23.757 -25.704 -15.702  1.00  1.98           C  
ATOM   2259  CG1 ILE A 138      24.876 -25.525 -14.664  1.00  1.98           C  
ATOM   2260  CG2 ILE A 138      22.420 -25.693 -14.987  1.00  1.98           C  
ATOM   2261  CD1 ILE A 138      24.946 -24.163 -14.067  1.00  1.98           C  
ATOM   2262  H   ILE A 138      25.620 -26.180 -17.415  1.00  1.98           H  
ATOM   2263  HA  ILE A 138      24.107 -27.768 -15.601  1.00  1.98           H  
ATOM   2264  HB  ILE A 138      23.808 -24.885 -16.432  1.00  1.98           H  
ATOM   2265 1HG1 ILE A 138      24.711 -26.242 -13.868  1.00  1.98           H  
ATOM   2266 2HG1 ILE A 138      25.835 -25.745 -15.135  1.00  1.98           H  
ATOM   2267 1HG2 ILE A 138      22.290 -24.741 -14.472  1.00  1.98           H  
ATOM   2268 2HG2 ILE A 138      21.620 -25.833 -15.714  1.00  1.98           H  
ATOM   2269 3HG2 ILE A 138      22.405 -26.499 -14.270  1.00  1.98           H  
ATOM   2270 1HD1 ILE A 138      25.742 -24.118 -13.342  1.00  1.98           H  
ATOM   2271 2HD1 ILE A 138      25.134 -23.433 -14.845  1.00  1.98           H  
ATOM   2272 3HD1 ILE A 138      24.000 -23.949 -13.578  1.00  1.98           H  
ATOM   2273  N   LYS A 139      22.696 -27.146 -18.482  1.00  2.16           N  
ATOM   2274  CA  LYS A 139      21.597 -27.566 -19.360  1.00  2.16           C  
ATOM   2275  C   LYS A 139      21.465 -29.097 -19.416  1.00  2.16           C  
ATOM   2276  O   LYS A 139      20.404 -29.613 -19.776  1.00  2.16           O  
ATOM   2277  CB  LYS A 139      21.819 -27.093 -20.800  1.00  2.16           C  
ATOM   2278  CG  LYS A 139      21.706 -25.603 -21.062  1.00  2.16           C  
ATOM   2279  CD  LYS A 139      22.036 -25.307 -22.526  1.00  2.16           C  
ATOM   2280  CE  LYS A 139      22.135 -23.834 -22.789  1.00  2.16           C  
ATOM   2281  NZ  LYS A 139      22.678 -23.555 -24.149  1.00  2.16           N  
ATOM   2282  H   LYS A 139      23.433 -26.545 -18.855  1.00  2.16           H  
ATOM   2283  HA  LYS A 139      20.667 -27.151 -18.975  1.00  2.16           H  
ATOM   2284 1HB  LYS A 139      22.814 -27.401 -21.119  1.00  2.16           H  
ATOM   2285 2HB  LYS A 139      21.106 -27.596 -21.450  1.00  2.16           H  
ATOM   2286 1HG  LYS A 139      20.693 -25.263 -20.843  1.00  2.16           H  
ATOM   2287 2HG  LYS A 139      22.387 -25.058 -20.424  1.00  2.16           H  
ATOM   2288 1HD  LYS A 139      22.966 -25.779 -22.816  1.00  2.16           H  
ATOM   2289 2HD  LYS A 139      21.247 -25.711 -23.153  1.00  2.16           H  
ATOM   2290 1HE  LYS A 139      21.152 -23.380 -22.692  1.00  2.16           H  
ATOM   2291 2HE  LYS A 139      22.794 -23.403 -22.056  1.00  2.16           H  
ATOM   2292 1HZ  LYS A 139      22.754 -22.562 -24.289  1.00  2.16           H  
ATOM   2293 2HZ  LYS A 139      23.633 -23.983 -24.204  1.00  2.16           H  
ATOM   2294 3HZ  LYS A 139      22.086 -23.952 -24.851  1.00  2.16           H  
ATOM   2295  N   ILE A 140      22.552 -29.819 -19.115  1.00  2.37           N  
ATOM   2296  CA  ILE A 140      22.562 -31.268 -19.131  1.00  2.37           C  
ATOM   2297  C   ILE A 140      22.468 -31.804 -17.700  1.00  2.37           C  
ATOM   2298  O   ILE A 140      21.643 -32.672 -17.400  1.00  2.37           O  
ATOM   2299  CB  ILE A 140      23.841 -31.787 -19.801  1.00  2.37           C  
ATOM   2300  CG1 ILE A 140      23.941 -31.219 -21.221  1.00  2.37           C  
ATOM   2301  CG2 ILE A 140      23.851 -33.304 -19.813  1.00  2.37           C  
ATOM   2302  CD1 ILE A 140      22.769 -31.577 -22.106  1.00  2.37           C  
ATOM   2303  H   ILE A 140      23.405 -29.355 -18.808  1.00  2.37           H  
ATOM   2304  HA  ILE A 140      21.700 -31.622 -19.692  1.00  2.37           H  
ATOM   2305  HB  ILE A 140      24.707 -31.423 -19.243  1.00  2.37           H  
ATOM   2306 1HG1 ILE A 140      24.011 -30.129 -21.157  1.00  2.37           H  
ATOM   2307 2HG1 ILE A 140      24.851 -31.594 -21.685  1.00  2.37           H  
ATOM   2308 1HG2 ILE A 140      24.769 -33.656 -20.278  1.00  2.37           H  
ATOM   2309 2HG2 ILE A 140      23.798 -33.671 -18.788  1.00  2.37           H  
ATOM   2310 3HG2 ILE A 140      22.993 -33.669 -20.375  1.00  2.37           H  
ATOM   2311 1HD1 ILE A 140      22.914 -31.137 -23.092  1.00  2.37           H  
ATOM   2312 2HD1 ILE A 140      22.698 -32.661 -22.198  1.00  2.37           H  
ATOM   2313 3HD1 ILE A 140      21.849 -31.188 -21.668  1.00  2.37           H  
ATOM   2314  N   GLU A 141      23.334 -31.291 -16.825  1.00  2.60           N  
ATOM   2315  CA  GLU A 141      23.388 -31.696 -15.427  1.00  2.60           C  
ATOM   2316  C   GLU A 141      22.913 -30.562 -14.521  1.00  2.60           C  
ATOM   2317  O   GLU A 141      23.701 -29.704 -14.119  1.00  2.60           O  
ATOM   2318  CB  GLU A 141      24.811 -32.122 -15.060  1.00  2.60           C  
ATOM   2319  CG  GLU A 141      25.290 -33.382 -15.800  1.00  2.60           C  
ATOM   2320  CD  GLU A 141      26.680 -33.840 -15.408  1.00  2.60           C  
ATOM   2321  OE1 GLU A 141      27.306 -33.191 -14.609  1.00  2.60           O  
ATOM   2322  OE2 GLU A 141      27.111 -34.848 -15.919  1.00  2.60           O  
ATOM   2323  H   GLU A 141      23.979 -30.570 -17.136  1.00  2.60           H  
ATOM   2324  HA  GLU A 141      22.723 -32.546 -15.281  1.00  2.60           H  
ATOM   2325 1HB  GLU A 141      25.499 -31.312 -15.309  1.00  2.60           H  
ATOM   2326 2HB  GLU A 141      24.881 -32.285 -13.992  1.00  2.60           H  
ATOM   2327 1HG  GLU A 141      24.584 -34.188 -15.601  1.00  2.60           H  
ATOM   2328 2HG  GLU A 141      25.274 -33.178 -16.868  1.00  2.60           H  
ATOM   2329  N   SER A 142      21.617 -30.555 -14.221  1.00  2.84           N  
ATOM   2330  CA  SER A 142      21.028 -29.453 -13.478  1.00  2.84           C  
ATOM   2331  C   SER A 142      21.696 -29.275 -12.120  1.00  2.84           C  
ATOM   2332  O   SER A 142      21.891 -30.230 -11.369  1.00  2.84           O  
ATOM   2333  CB  SER A 142      19.536 -29.674 -13.319  1.00  2.84           C  
ATOM   2334  OG  SER A 142      18.947 -28.677 -12.520  1.00  2.84           O  
ATOM   2335  H   SER A 142      21.029 -31.305 -14.561  1.00  2.84           H  
ATOM   2336  HA  SER A 142      21.177 -28.541 -14.059  1.00  2.84           H  
ATOM   2337 1HB  SER A 142      19.064 -29.682 -14.300  1.00  2.84           H  
ATOM   2338 2HB  SER A 142      19.363 -30.651 -12.868  1.00  2.84           H  
ATOM   2339  HG  SER A 142      18.020 -28.945 -12.421  1.00  2.84           H  
ATOM   2340  N   LEU A 143      21.997 -28.027 -11.796  1.00  3.06           N  
ATOM   2341  CA  LEU A 143      22.654 -27.634 -10.560  1.00  3.06           C  
ATOM   2342  C   LEU A 143      21.778 -27.874  -9.335  1.00  3.06           C  
ATOM   2343  O   LEU A 143      22.197 -28.445  -8.327  1.00  3.06           O  
ATOM   2344  CB  LEU A 143      23.064 -26.149 -10.679  1.00  3.06           C  
ATOM   2345  CG  LEU A 143      23.948 -25.553  -9.577  1.00  3.06           C  
ATOM   2346  CD1 LEU A 143      24.750 -24.405 -10.168  1.00  3.06           C  
ATOM   2347  CD2 LEU A 143      23.091 -25.076  -8.428  1.00  3.06           C  
ATOM   2348  H   LEU A 143      21.778 -27.311 -12.471  1.00  3.06           H  
ATOM   2349  HA  LEU A 143      23.541 -28.235 -10.447  1.00  3.06           H  
ATOM   2350 1HB  LEU A 143      23.591 -26.020 -11.621  1.00  3.06           H  
ATOM   2351 2HB  LEU A 143      22.157 -25.550 -10.722  1.00  3.06           H  
ATOM   2352  HG  LEU A 143      24.640 -26.290  -9.226  1.00  3.06           H  
ATOM   2353 1HD1 LEU A 143      25.393 -23.973  -9.401  1.00  3.06           H  
ATOM   2354 2HD1 LEU A 143      25.360 -24.777 -10.985  1.00  3.06           H  
ATOM   2355 3HD1 LEU A 143      24.065 -23.644 -10.540  1.00  3.06           H  
ATOM   2356 1HD2 LEU A 143      23.730 -24.654  -7.658  1.00  3.06           H  
ATOM   2357 2HD2 LEU A 143      22.396 -24.317  -8.778  1.00  3.06           H  
ATOM   2358 3HD2 LEU A 143      22.532 -25.912  -8.022  1.00  3.06           H  
ATOM   2359  N   PHE A 144      20.532 -27.467  -9.443  1.00  3.22           N  
ATOM   2360  CA  PHE A 144      19.622 -27.466  -8.317  1.00  3.22           C  
ATOM   2361  C   PHE A 144      19.180 -28.870  -7.888  1.00  3.22           C  
ATOM   2362  O   PHE A 144      18.695 -29.051  -6.772  1.00  3.22           O  
ATOM   2363  CB  PHE A 144      18.458 -26.561  -8.687  1.00  3.22           C  
ATOM   2364  CG  PHE A 144      18.966 -25.139  -8.831  1.00  3.22           C  
ATOM   2365  CD1 PHE A 144      19.312 -24.651 -10.089  1.00  3.22           C  
ATOM   2366  CD2 PHE A 144      19.137 -24.311  -7.744  1.00  3.22           C  
ATOM   2367  CE1 PHE A 144      19.821 -23.373 -10.243  1.00  3.22           C  
ATOM   2368  CE2 PHE A 144      19.641 -23.036  -7.910  1.00  3.22           C  
ATOM   2369  CZ  PHE A 144      19.984 -22.568  -9.144  1.00  3.22           C  
ATOM   2370  H   PHE A 144      20.222 -27.082 -10.323  1.00  3.22           H  
ATOM   2371  HA  PHE A 144      20.138 -27.012  -7.473  1.00  3.22           H  
ATOM   2372 1HB  PHE A 144      18.011 -26.880  -9.629  1.00  3.22           H  
ATOM   2373 2HB  PHE A 144      17.691 -26.589  -7.913  1.00  3.22           H  
ATOM   2374  HD1 PHE A 144      19.189 -25.297 -10.959  1.00  3.22           H  
ATOM   2375  HD2 PHE A 144      18.878 -24.669  -6.748  1.00  3.22           H  
ATOM   2376  HE1 PHE A 144      20.095 -23.008 -11.235  1.00  3.22           H  
ATOM   2377  HE2 PHE A 144      19.778 -22.396  -7.052  1.00  3.22           H  
ATOM   2378  HZ  PHE A 144      20.388 -21.561  -9.244  1.00  3.22           H  
ATOM   2379  N   ASP A 145      19.373 -29.867  -8.756  1.00  3.25           N  
ATOM   2380  CA  ASP A 145      19.037 -31.252  -8.423  1.00  3.25           C  
ATOM   2381  C   ASP A 145      20.003 -31.860  -7.393  1.00  3.25           C  
ATOM   2382  O   ASP A 145      19.724 -32.912  -6.823  1.00  3.25           O  
ATOM   2383  CB  ASP A 145      19.010 -32.141  -9.669  1.00  3.25           C  
ATOM   2384  CG  ASP A 145      17.795 -31.879 -10.584  1.00  3.25           C  
ATOM   2385  OD1 ASP A 145      16.872 -31.221 -10.159  1.00  3.25           O  
ATOM   2386  OD2 ASP A 145      17.810 -32.348 -11.699  1.00  3.25           O  
ATOM   2387  H   ASP A 145      19.775 -29.659  -9.661  1.00  3.25           H  
ATOM   2388  HA  ASP A 145      18.039 -31.262  -7.985  1.00  3.25           H  
ATOM   2389 1HB  ASP A 145      19.922 -31.962 -10.251  1.00  3.25           H  
ATOM   2390 2HB  ASP A 145      19.014 -33.191  -9.372  1.00  3.25           H  
ATOM   2391  N   ARG A 146      21.197 -31.270  -7.239  1.00  3.11           N  
ATOM   2392  CA  ARG A 146      22.271 -31.685  -6.306  1.00  3.11           C  
ATOM   2393  C   ARG A 146      22.973 -33.034  -6.593  1.00  3.11           C  
ATOM   2394  O   ARG A 146      24.196 -33.145  -6.478  1.00  3.11           O  
ATOM   2395  CB  ARG A 146      21.750 -31.746  -4.874  1.00  3.11           C  
ATOM   2396  CG  ARG A 146      22.814 -32.067  -3.832  1.00  3.11           C  
ATOM   2397  CD  ARG A 146      22.256 -32.071  -2.448  1.00  3.11           C  
ATOM   2398  NE  ARG A 146      23.274 -32.390  -1.450  1.00  3.11           N  
ATOM   2399  CZ  ARG A 146      23.043 -32.538  -0.127  1.00  3.11           C  
ATOM   2400  NH1 ARG A 146      21.826 -32.403   0.355  1.00  3.11           N  
ATOM   2401  NH2 ARG A 146      24.044 -32.822   0.688  1.00  3.11           N  
ATOM   2402  H   ARG A 146      21.373 -30.405  -7.757  1.00  3.11           H  
ATOM   2403  HA  ARG A 146      23.024 -30.901  -6.336  1.00  3.11           H  
ATOM   2404 1HB  ARG A 146      21.291 -30.794  -4.612  1.00  3.11           H  
ATOM   2405 2HB  ARG A 146      20.991 -32.515  -4.779  1.00  3.11           H  
ATOM   2406 1HG  ARG A 146      23.228 -33.055  -4.038  1.00  3.11           H  
ATOM   2407 2HG  ARG A 146      23.610 -31.322  -3.885  1.00  3.11           H  
ATOM   2408 1HD  ARG A 146      21.847 -31.090  -2.217  1.00  3.11           H  
ATOM   2409 2HD  ARG A 146      21.466 -32.819  -2.382  1.00  3.11           H  
ATOM   2410  HE  ARG A 146      24.225 -32.505  -1.774  1.00  3.11           H  
ATOM   2411 1HH1 ARG A 146      21.058 -32.188  -0.264  1.00  3.11           H  
ATOM   2412 2HH1 ARG A 146      21.661 -32.515   1.345  1.00  3.11           H  
ATOM   2413 1HH2 ARG A 146      24.980 -32.927   0.321  1.00  3.11           H  
ATOM   2414 2HH2 ARG A 146      23.874 -32.933   1.676  1.00  3.11           H  
ATOM   2415  N   GLU A 147      22.232 -34.028  -7.074  1.00  2.80           N  
ATOM   2416  CA  GLU A 147      22.785 -35.353  -7.377  1.00  2.80           C  
ATOM   2417  C   GLU A 147      23.871 -35.279  -8.445  1.00  2.80           C  
ATOM   2418  O   GLU A 147      24.806 -36.080  -8.463  1.00  2.80           O  
ATOM   2419  CB  GLU A 147      21.674 -36.317  -7.813  1.00  2.80           C  
ATOM   2420  CG  GLU A 147      20.715 -36.710  -6.680  1.00  2.80           C  
ATOM   2421  CD  GLU A 147      19.606 -37.661  -7.101  1.00  2.80           C  
ATOM   2422  OE1 GLU A 147      19.448 -37.894  -8.275  1.00  2.80           O  
ATOM   2423  OE2 GLU A 147      18.925 -38.160  -6.233  1.00  2.80           O  
ATOM   2424  H   GLU A 147      21.233 -33.870  -7.136  1.00  2.80           H  
ATOM   2425  HA  GLU A 147      23.239 -35.748  -6.468  1.00  2.80           H  
ATOM   2426 1HB  GLU A 147      21.086 -35.854  -8.607  1.00  2.80           H  
ATOM   2427 2HB  GLU A 147      22.118 -37.225  -8.221  1.00  2.80           H  
ATOM   2428 1HG  GLU A 147      21.293 -37.177  -5.883  1.00  2.80           H  
ATOM   2429 2HG  GLU A 147      20.270 -35.798  -6.279  1.00  2.80           H  
ATOM   2430  N   HIS A 148      23.729 -34.311  -9.338  1.00  2.42           N  
ATOM   2431  CA  HIS A 148      24.654 -34.080 -10.430  1.00  2.42           C  
ATOM   2432  C   HIS A 148      25.201 -32.662 -10.336  1.00  2.42           C  
ATOM   2433  O   HIS A 148      25.411 -32.003 -11.348  1.00  2.42           O  
ATOM   2434  CB  HIS A 148      23.950 -34.285 -11.770  1.00  2.42           C  
ATOM   2435  CG  HIS A 148      23.459 -35.680 -11.987  1.00  2.42           C  
ATOM   2436  ND1 HIS A 148      24.311 -36.733 -12.240  1.00  2.42           N  
ATOM   2437  CD2 HIS A 148      22.209 -36.198 -11.990  1.00  2.42           C  
ATOM   2438  CE1 HIS A 148      23.608 -37.839 -12.392  1.00  2.42           C  
ATOM   2439  NE2 HIS A 148      22.330 -37.542 -12.247  1.00  2.42           N  
ATOM   2440  H   HIS A 148      22.933 -33.697  -9.243  1.00  2.42           H  
ATOM   2441  HA  HIS A 148      25.494 -34.770 -10.366  1.00  2.42           H  
ATOM   2442 1HB  HIS A 148      23.107 -33.594 -11.855  1.00  2.42           H  
ATOM   2443 2HB  HIS A 148      24.644 -34.054 -12.572  1.00  2.42           H  
ATOM   2444  HD1 HIS A 148      25.310 -36.681 -12.305  1.00  2.42           H  
ATOM   2445  HD2 HIS A 148      21.221 -35.759 -11.835  1.00  2.42           H  
ATOM   2446  HE1 HIS A 148      24.104 -38.785 -12.600  1.00  2.42           H  
ATOM   2447  N   LEU A 149      25.429 -32.183  -9.113  1.00  2.04           N  
ATOM   2448  CA  LEU A 149      25.886 -30.813  -8.921  1.00  2.04           C  
ATOM   2449  C   LEU A 149      27.235 -30.603  -9.661  1.00  2.04           C  
ATOM   2450  O   LEU A 149      28.165 -31.387  -9.456  1.00  2.04           O  
ATOM   2451  CB  LEU A 149      26.058 -30.560  -7.416  1.00  2.04           C  
ATOM   2452  CG  LEU A 149      26.263 -29.137  -6.961  1.00  2.04           C  
ATOM   2453  CD1 LEU A 149      25.019 -28.337  -7.229  1.00  2.04           C  
ATOM   2454  CD2 LEU A 149      26.505 -29.131  -5.490  1.00  2.04           C  
ATOM   2455  H   LEU A 149      25.230 -32.758  -8.291  1.00  2.04           H  
ATOM   2456  HA  LEU A 149      25.106 -30.154  -9.268  1.00  2.04           H  
ATOM   2457 1HB  LEU A 149      25.198 -30.930  -6.907  1.00  2.04           H  
ATOM   2458 2HB  LEU A 149      26.919 -31.133  -7.073  1.00  2.04           H  
ATOM   2459  HG  LEU A 149      27.097 -28.691  -7.502  1.00  2.04           H  
ATOM   2460 1HD1 LEU A 149      25.165 -27.310  -6.897  1.00  2.04           H  
ATOM   2461 2HD1 LEU A 149      24.801 -28.352  -8.271  1.00  2.04           H  
ATOM   2462 3HD1 LEU A 149      24.186 -28.772  -6.690  1.00  2.04           H  
ATOM   2463 1HD2 LEU A 149      26.618 -28.115  -5.167  1.00  2.04           H  
ATOM   2464 2HD2 LEU A 149      25.653 -29.577  -4.980  1.00  2.04           H  
ATOM   2465 3HD2 LEU A 149      27.407 -29.698  -5.258  1.00  2.04           H  
ATOM   2466  N   PRO A 150      27.361 -29.585 -10.543  1.00  1.73           N  
ATOM   2467  CA  PRO A 150      28.541 -29.223 -11.313  1.00  1.73           C  
ATOM   2468  C   PRO A 150      29.772 -28.895 -10.484  1.00  1.73           C  
ATOM   2469  O   PRO A 150      29.668 -28.357  -9.384  1.00  1.73           O  
ATOM   2470  CB  PRO A 150      28.074 -27.963 -12.043  1.00  1.73           C  
ATOM   2471  CG  PRO A 150      26.600 -28.071 -12.127  1.00  1.73           C  
ATOM   2472  CD  PRO A 150      26.189 -28.766 -10.889  1.00  1.73           C  
ATOM   2473  HA  PRO A 150      28.764 -30.034 -12.032  1.00  1.73           H  
ATOM   2474 1HB  PRO A 150      28.395 -27.111 -11.455  1.00  1.73           H  
ATOM   2475 2HB  PRO A 150      28.555 -27.876 -13.020  1.00  1.73           H  
ATOM   2476 1HG  PRO A 150      26.157 -27.073 -12.203  1.00  1.73           H  
ATOM   2477 2HG  PRO A 150      26.298 -28.625 -13.038  1.00  1.73           H  
ATOM   2478 1HD  PRO A 150      25.972 -28.046 -10.115  1.00  1.73           H  
ATOM   2479 2HD  PRO A 150      25.335 -29.397 -11.188  1.00  1.73           H  
ATOM   2480  N   ARG A 151      30.944 -29.163 -11.045  1.00  1.52           N  
ATOM   2481  CA  ARG A 151      32.216 -28.793 -10.429  1.00  1.52           C  
ATOM   2482  C   ARG A 151      32.691 -27.505 -11.115  1.00  1.52           C  
ATOM   2483  O   ARG A 151      32.104 -27.108 -12.126  1.00  1.52           O  
ATOM   2484  CB  ARG A 151      33.212 -29.935 -10.563  1.00  1.52           C  
ATOM   2485  CG  ARG A 151      32.771 -31.241  -9.887  1.00  1.52           C  
ATOM   2486  CD  ARG A 151      32.697 -31.072  -8.424  1.00  1.52           C  
ATOM   2487  NE  ARG A 151      34.003 -30.800  -7.842  1.00  1.52           N  
ATOM   2488  CZ  ARG A 151      34.877 -31.729  -7.402  1.00  1.52           C  
ATOM   2489  NH1 ARG A 151      34.576 -33.018  -7.457  1.00  1.52           N  
ATOM   2490  NH2 ARG A 151      36.037 -31.330  -6.905  1.00  1.52           N  
ATOM   2491  H   ARG A 151      30.993 -29.657 -11.949  1.00  1.52           H  
ATOM   2492  HA  ARG A 151      32.064 -28.590  -9.367  1.00  1.52           H  
ATOM   2493 1HB  ARG A 151      33.312 -30.170 -11.609  1.00  1.52           H  
ATOM   2494 2HB  ARG A 151      34.187 -29.646 -10.182  1.00  1.52           H  
ATOM   2495 1HG  ARG A 151      31.783 -31.527 -10.254  1.00  1.52           H  
ATOM   2496 2HG  ARG A 151      33.488 -32.027 -10.108  1.00  1.52           H  
ATOM   2497 1HD  ARG A 151      32.043 -30.228  -8.195  1.00  1.52           H  
ATOM   2498 2HD  ARG A 151      32.297 -31.974  -7.968  1.00  1.52           H  
ATOM   2499  HE  ARG A 151      34.319 -29.818  -7.825  1.00  1.52           H  
ATOM   2500 1HH1 ARG A 151      33.687 -33.313  -7.835  1.00  1.52           H  
ATOM   2501 2HH1 ARG A 151      35.236 -33.706  -7.122  1.00  1.52           H  
ATOM   2502 1HH2 ARG A 151      36.240 -30.308  -6.850  1.00  1.52           H  
ATOM   2503 2HH2 ARG A 151      36.705 -31.998  -6.567  1.00  1.52           H  
ATOM   2504  N   ARG A 152      33.720 -26.829 -10.598  1.00  1.40           N  
ATOM   2505  CA  ARG A 152      34.147 -25.570 -11.255  1.00  1.40           C  
ATOM   2506  C   ARG A 152      34.480 -25.791 -12.733  1.00  1.40           C  
ATOM   2507  O   ARG A 152      34.234 -24.924 -13.562  1.00  1.40           O  
ATOM   2508  CB  ARG A 152      35.319 -24.919 -10.540  1.00  1.40           C  
ATOM   2509  CG  ARG A 152      35.787 -23.545 -11.036  1.00  1.40           C  
ATOM   2510  CD  ARG A 152      36.895 -22.986 -10.132  1.00  1.40           C  
ATOM   2511  NE  ARG A 152      38.180 -23.679 -10.312  1.00  1.40           N  
ATOM   2512  CZ  ARG A 152      39.104 -23.998  -9.360  1.00  1.40           C  
ATOM   2513  NH1 ARG A 152      38.914 -23.767  -8.079  1.00  1.40           N  
ATOM   2514  NH2 ARG A 152      40.223 -24.550  -9.773  1.00  1.40           N  
ATOM   2515  H   ARG A 152      34.202 -27.194  -9.764  1.00  1.40           H  
ATOM   2516  HA  ARG A 152      33.317 -24.868 -11.200  1.00  1.40           H  
ATOM   2517 1HB  ARG A 152      34.995 -24.701  -9.548  1.00  1.40           H  
ATOM   2518 2HB  ARG A 152      36.172 -25.595 -10.492  1.00  1.40           H  
ATOM   2519 1HG  ARG A 152      36.188 -23.638 -12.048  1.00  1.40           H  
ATOM   2520 2HG  ARG A 152      34.951 -22.846 -11.039  1.00  1.40           H  
ATOM   2521 1HD  ARG A 152      37.052 -21.929 -10.359  1.00  1.40           H  
ATOM   2522 2HD  ARG A 152      36.596 -23.086  -9.102  1.00  1.40           H  
ATOM   2523  HE  ARG A 152      38.481 -23.855 -11.278  1.00  1.40           H  
ATOM   2524 1HH1 ARG A 152      38.047 -23.367  -7.747  1.00  1.40           H  
ATOM   2525 2HH1 ARG A 152      39.629 -23.984  -7.374  1.00  1.40           H  
ATOM   2526 1HH2 ARG A 152      40.328 -24.691 -10.789  1.00  1.40           H  
ATOM   2527 2HH2 ARG A 152      40.942 -24.806  -9.120  1.00  1.40           H  
ATOM   2528  N   LYS A 153      35.051 -26.953 -13.061  1.00  1.34           N  
ATOM   2529  CA  LYS A 153      35.394 -27.323 -14.437  1.00  1.34           C  
ATOM   2530  C   LYS A 153      34.176 -27.420 -15.379  1.00  1.34           C  
ATOM   2531  O   LYS A 153      34.332 -27.380 -16.601  1.00  1.34           O  
ATOM   2532  CB  LYS A 153      36.132 -28.670 -14.444  1.00  1.34           C  
ATOM   2533  CG  LYS A 153      35.259 -29.850 -13.972  1.00  1.34           C  
ATOM   2534  CD  LYS A 153      35.975 -31.181 -14.048  1.00  1.34           C  
ATOM   2535  CE  LYS A 153      35.162 -32.345 -13.397  1.00  1.34           C  
ATOM   2536  NZ  LYS A 153      33.785 -32.574 -14.022  1.00  1.34           N  
ATOM   2537  H   LYS A 153      35.233 -27.615 -12.322  1.00  1.34           H  
ATOM   2538  HA  LYS A 153      36.058 -26.557 -14.837  1.00  1.34           H  
ATOM   2539 1HB  LYS A 153      36.474 -28.891 -15.455  1.00  1.34           H  
ATOM   2540 2HB  LYS A 153      37.008 -28.613 -13.800  1.00  1.34           H  
ATOM   2541 1HG  LYS A 153      34.971 -29.663 -12.955  1.00  1.34           H  
ATOM   2542 2HG  LYS A 153      34.362 -29.918 -14.581  1.00  1.34           H  
ATOM   2543 1HD  LYS A 153      36.151 -31.426 -15.096  1.00  1.34           H  
ATOM   2544 2HD  LYS A 153      36.939 -31.100 -13.547  1.00  1.34           H  
ATOM   2545 1HE  LYS A 153      35.746 -33.253 -13.521  1.00  1.34           H  
ATOM   2546 2HE  LYS A 153      35.037 -32.149 -12.332  1.00  1.34           H  
ATOM   2547 1HZ  LYS A 153      33.344 -33.354 -13.572  1.00  1.34           H  
ATOM   2548 2HZ  LYS A 153      33.147 -31.752 -13.912  1.00  1.34           H  
ATOM   2549 3HZ  LYS A 153      33.875 -32.768 -15.005  1.00  1.34           H  
ATOM   2550  N   ASP A 154      32.977 -27.591 -14.807  1.00  1.30           N  
ATOM   2551  CA  ASP A 154      31.728 -27.735 -15.546  1.00  1.30           C  
ATOM   2552  C   ASP A 154      31.029 -26.375 -15.600  1.00  1.30           C  
ATOM   2553  O   ASP A 154      30.383 -25.997 -16.589  1.00  1.30           O  
ATOM   2554  CB  ASP A 154      30.847 -28.761 -14.834  1.00  1.30           C  
ATOM   2555  CG  ASP A 154      31.492 -30.134 -14.740  1.00  1.30           C  
ATOM   2556  OD1 ASP A 154      31.859 -30.700 -15.744  1.00  1.30           O  
ATOM   2557  OD2 ASP A 154      31.671 -30.612 -13.624  1.00  1.30           O  
ATOM   2558  H   ASP A 154      32.913 -27.576 -13.798  1.00  1.30           H  
ATOM   2559  HA  ASP A 154      31.944 -28.066 -16.561  1.00  1.30           H  
ATOM   2560 1HB  ASP A 154      30.652 -28.402 -13.832  1.00  1.30           H  
ATOM   2561 2HB  ASP A 154      29.900 -28.852 -15.338  1.00  1.30           H  
ATOM   2562  N   LEU A 155      31.232 -25.588 -14.554  1.00  1.25           N  
ATOM   2563  CA  LEU A 155      30.619 -24.278 -14.466  1.00  1.25           C  
ATOM   2564  C   LEU A 155      31.375 -23.349 -15.379  1.00  1.25           C  
ATOM   2565  O   LEU A 155      32.271 -22.622 -14.955  1.00  1.25           O  
ATOM   2566  CB  LEU A 155      30.649 -23.733 -13.034  1.00  1.25           C  
ATOM   2567  CG  LEU A 155      29.855 -24.512 -11.996  1.00  1.25           C  
ATOM   2568  CD1 LEU A 155      30.117 -23.943 -10.635  1.00  1.25           C  
ATOM   2569  CD2 LEU A 155      28.381 -24.404 -12.327  1.00  1.25           C  
ATOM   2570  H   LEU A 155      31.782 -25.937 -13.771  1.00  1.25           H  
ATOM   2571  HA  LEU A 155      29.587 -24.342 -14.801  1.00  1.25           H  
ATOM   2572 1HB  LEU A 155      31.687 -23.698 -12.705  1.00  1.25           H  
ATOM   2573 2HB  LEU A 155      30.261 -22.722 -13.041  1.00  1.25           H  
ATOM   2574  HG  LEU A 155      30.164 -25.553 -11.997  1.00  1.25           H  
ATOM   2575 1HD1 LEU A 155      29.547 -24.508  -9.906  1.00  1.25           H  
ATOM   2576 2HD1 LEU A 155      31.176 -24.025 -10.412  1.00  1.25           H  
ATOM   2577 3HD1 LEU A 155      29.818 -22.898 -10.607  1.00  1.25           H  
ATOM   2578 1HD2 LEU A 155      27.798 -24.943 -11.587  1.00  1.25           H  
ATOM   2579 2HD2 LEU A 155      28.083 -23.354 -12.320  1.00  1.25           H  
ATOM   2580 3HD2 LEU A 155      28.201 -24.828 -13.316  1.00  1.25           H  
ATOM   2581  N   SER A 156      31.001 -23.377 -16.658  1.00  1.18           N  
ATOM   2582  CA  SER A 156      31.688 -22.640 -17.715  1.00  1.18           C  
ATOM   2583  C   SER A 156      31.446 -21.139 -17.612  1.00  1.18           C  
ATOM   2584  O   SER A 156      30.775 -20.526 -18.444  1.00  1.18           O  
ATOM   2585  CB  SER A 156      31.214 -23.124 -19.076  1.00  1.18           C  
ATOM   2586  OG  SER A 156      31.518 -24.480 -19.272  1.00  1.18           O  
ATOM   2587  H   SER A 156      30.268 -24.039 -16.894  1.00  1.18           H  
ATOM   2588  HA  SER A 156      32.758 -22.824 -17.621  1.00  1.18           H  
ATOM   2589 1HB  SER A 156      30.137 -22.977 -19.153  1.00  1.18           H  
ATOM   2590 2HB  SER A 156      31.682 -22.527 -19.855  1.00  1.18           H  
ATOM   2591  HG  SER A 156      31.121 -24.960 -18.522  1.00  1.18           H  
ATOM   2592  N   LEU A 157      32.007 -20.572 -16.560  1.00  1.11           N  
ATOM   2593  CA  LEU A 157      31.914 -19.174 -16.216  1.00  1.11           C  
ATOM   2594  C   LEU A 157      33.006 -18.407 -16.921  1.00  1.11           C  
ATOM   2595  O   LEU A 157      34.122 -18.906 -17.074  1.00  1.11           O  
ATOM   2596  CB  LEU A 157      32.114 -19.012 -14.698  1.00  1.11           C  
ATOM   2597  CG  LEU A 157      31.100 -19.691 -13.769  1.00  1.11           C  
ATOM   2598  CD1 LEU A 157      31.592 -19.541 -12.329  1.00  1.11           C  
ATOM   2599  CD2 LEU A 157      29.724 -19.050 -13.952  1.00  1.11           C  
ATOM   2600  H   LEU A 157      32.523 -21.185 -15.938  1.00  1.11           H  
ATOM   2601  HA  LEU A 157      30.943 -18.787 -16.521  1.00  1.11           H  
ATOM   2602 1HB  LEU A 157      33.094 -19.411 -14.448  1.00  1.11           H  
ATOM   2603 2HB  LEU A 157      32.119 -17.943 -14.468  1.00  1.11           H  
ATOM   2604  HG  LEU A 157      31.036 -20.737 -14.001  1.00  1.11           H  
ATOM   2605 1HD1 LEU A 157      30.890 -20.023 -11.648  1.00  1.11           H  
ATOM   2606 2HD1 LEU A 157      32.571 -20.011 -12.232  1.00  1.11           H  
ATOM   2607 3HD1 LEU A 157      31.674 -18.484 -12.089  1.00  1.11           H  
ATOM   2608 1HD2 LEU A 157      29.005 -19.531 -13.288  1.00  1.11           H  
ATOM   2609 2HD2 LEU A 157      29.788 -17.991 -13.710  1.00  1.11           H  
ATOM   2610 3HD2 LEU A 157      29.402 -19.167 -14.989  1.00  1.11           H  
ATOM   2611  N   THR A 158      32.711 -17.190 -17.318  1.00  1.03           N  
ATOM   2612  CA  THR A 158      33.762 -16.342 -17.838  1.00  1.03           C  
ATOM   2613  C   THR A 158      34.359 -15.672 -16.612  1.00  1.03           C  
ATOM   2614  O   THR A 158      33.707 -15.679 -15.570  1.00  1.03           O  
ATOM   2615  CB  THR A 158      33.198 -15.289 -18.805  1.00  1.03           C  
ATOM   2616  OG1 THR A 158      32.322 -14.387 -18.095  1.00  1.03           O  
ATOM   2617  CG2 THR A 158      32.411 -15.984 -19.885  1.00  1.03           C  
ATOM   2618  H   THR A 158      31.741 -16.867 -17.242  1.00  1.03           H  
ATOM   2619  HA  THR A 158      34.498 -16.958 -18.348  1.00  1.03           H  
ATOM   2620  HB  THR A 158      33.992 -14.724 -19.265  1.00  1.03           H  
ATOM   2621  HG1 THR A 158      31.733 -13.949 -18.730  1.00  1.03           H  
ATOM   2622 1HG2 THR A 158      31.999 -15.244 -20.571  1.00  1.03           H  
ATOM   2623 2HG2 THR A 158      33.064 -16.664 -20.431  1.00  1.03           H  
ATOM   2624 3HG2 THR A 158      31.596 -16.551 -19.430  1.00  1.03           H  
ATOM   2625  N   PRO A 159      35.568 -15.097 -16.663  1.00  0.97           N  
ATOM   2626  CA  PRO A 159      36.126 -14.309 -15.584  1.00  0.97           C  
ATOM   2627  C   PRO A 159      35.139 -13.226 -15.131  1.00  0.97           C  
ATOM   2628  O   PRO A 159      35.035 -12.936 -13.944  1.00  0.97           O  
ATOM   2629  CB  PRO A 159      37.384 -13.737 -16.240  1.00  0.97           C  
ATOM   2630  CG  PRO A 159      37.778 -14.806 -17.247  1.00  0.97           C  
ATOM   2631  CD  PRO A 159      36.471 -15.305 -17.807  1.00  0.97           C  
ATOM   2632  HA  PRO A 159      36.386 -14.973 -14.753  1.00  0.97           H  
ATOM   2633 1HB  PRO A 159      37.164 -12.764 -16.700  1.00  0.97           H  
ATOM   2634 2HB  PRO A 159      38.157 -13.565 -15.475  1.00  0.97           H  
ATOM   2635 1HG  PRO A 159      38.445 -14.381 -18.015  1.00  0.97           H  
ATOM   2636 2HG  PRO A 159      38.330 -15.605 -16.751  1.00  0.97           H  
ATOM   2637 1HD  PRO A 159      36.176 -14.707 -18.670  1.00  0.97           H  
ATOM   2638 2HD  PRO A 159      36.576 -16.371 -18.043  1.00  0.97           H  
ATOM   2639  N   GLU A 160      34.350 -12.669 -16.058  1.00  0.93           N  
ATOM   2640  CA  GLU A 160      33.371 -11.653 -15.678  1.00  0.93           C  
ATOM   2641  C   GLU A 160      32.330 -12.266 -14.753  1.00  0.93           C  
ATOM   2642  O   GLU A 160      31.996 -11.705 -13.710  1.00  0.93           O  
ATOM   2643  CB  GLU A 160      32.691 -11.060 -16.920  1.00  0.93           C  
ATOM   2644  CG  GLU A 160      31.664  -9.934 -16.650  1.00  0.93           C  
ATOM   2645  CD  GLU A 160      31.040  -9.360 -17.944  1.00  0.93           C  
ATOM   2646  OE1 GLU A 160      31.376  -9.839 -19.000  1.00  0.93           O  
ATOM   2647  OE2 GLU A 160      30.247  -8.442 -17.863  1.00  0.93           O  
ATOM   2648  H   GLU A 160      34.431 -12.932 -17.030  1.00  0.93           H  
ATOM   2649  HA  GLU A 160      33.883 -10.855 -15.139  1.00  0.93           H  
ATOM   2650 1HB  GLU A 160      33.451 -10.667 -17.593  1.00  0.93           H  
ATOM   2651 2HB  GLU A 160      32.168 -11.851 -17.452  1.00  0.93           H  
ATOM   2652 1HG  GLU A 160      30.865 -10.334 -16.022  1.00  0.93           H  
ATOM   2653 2HG  GLU A 160      32.153  -9.133 -16.098  1.00  0.93           H  
ATOM   2654  N   GLU A 161      31.815 -13.430 -15.143  1.00  0.91           N  
ATOM   2655  CA  GLU A 161      30.782 -14.098 -14.358  1.00  0.91           C  
ATOM   2656  C   GLU A 161      31.329 -14.525 -13.005  1.00  0.91           C  
ATOM   2657  O   GLU A 161      30.636 -14.471 -11.985  1.00  0.91           O  
ATOM   2658  CB  GLU A 161      30.243 -15.257 -15.156  1.00  0.91           C  
ATOM   2659  CG  GLU A 161      29.506 -14.774 -16.384  1.00  0.91           C  
ATOM   2660  CD  GLU A 161      29.148 -15.824 -17.326  1.00  0.91           C  
ATOM   2661  OE1 GLU A 161      29.885 -16.771 -17.452  1.00  0.91           O  
ATOM   2662  OE2 GLU A 161      28.136 -15.703 -17.976  1.00  0.91           O  
ATOM   2663  H   GLU A 161      32.136 -13.848 -16.022  1.00  0.91           H  
ATOM   2664  HA  GLU A 161      29.974 -13.401 -14.187  1.00  0.91           H  
ATOM   2665 1HB  GLU A 161      31.050 -15.912 -15.456  1.00  0.91           H  
ATOM   2666 2HB  GLU A 161      29.549 -15.827 -14.550  1.00  0.91           H  
ATOM   2667 1HG  GLU A 161      28.622 -14.276 -16.079  1.00  0.91           H  
ATOM   2668 2HG  GLU A 161      30.127 -14.040 -16.887  1.00  0.91           H  
ATOM   2669  N   ALA A 162      32.587 -14.947 -12.997  1.00  0.91           N  
ATOM   2670  CA  ALA A 162      33.259 -15.328 -11.772  1.00  0.91           C  
ATOM   2671  C   ALA A 162      33.339 -14.133 -10.819  1.00  0.91           C  
ATOM   2672  O   ALA A 162      33.037 -14.250  -9.627  1.00  0.91           O  
ATOM   2673  CB  ALA A 162      34.613 -15.824 -12.131  1.00  0.91           C  
ATOM   2674  H   ALA A 162      33.090 -15.008 -13.884  1.00  0.91           H  
ATOM   2675  HA  ALA A 162      32.688 -16.119 -11.286  1.00  0.91           H  
ATOM   2676 1HB  ALA A 162      35.156 -16.127 -11.269  1.00  0.91           H  
ATOM   2677 2HB  ALA A 162      34.503 -16.648 -12.811  1.00  0.91           H  
ATOM   2678 3HB  ALA A 162      35.122 -15.035 -12.619  1.00  0.91           H  
ATOM   2679  N   ILE A 163      33.643 -12.958 -11.378  1.00  0.92           N  
ATOM   2680  CA  ILE A 163      33.675 -11.720 -10.613  1.00  0.92           C  
ATOM   2681  C   ILE A 163      32.299 -11.424 -10.056  1.00  0.92           C  
ATOM   2682  O   ILE A 163      32.163 -11.119  -8.868  1.00  0.92           O  
ATOM   2683  CB  ILE A 163      34.228 -10.557 -11.478  1.00  0.92           C  
ATOM   2684  CG1 ILE A 163      35.725 -10.788 -11.683  1.00  0.92           C  
ATOM   2685  CG2 ILE A 163      33.912  -9.216 -10.901  1.00  0.92           C  
ATOM   2686  CD1 ILE A 163      36.377  -9.940 -12.722  1.00  0.92           C  
ATOM   2687  H   ILE A 163      33.900 -12.923 -12.363  1.00  0.92           H  
ATOM   2688  HA  ILE A 163      34.360 -11.857  -9.784  1.00  0.92           H  
ATOM   2689  HB  ILE A 163      33.779 -10.613 -12.455  1.00  0.92           H  
ATOM   2690 1HG1 ILE A 163      36.229 -10.599 -10.739  1.00  0.92           H  
ATOM   2691 2HG1 ILE A 163      35.861 -11.806 -11.934  1.00  0.92           H  
ATOM   2692 1HG2 ILE A 163      34.301  -8.438 -11.552  1.00  0.92           H  
ATOM   2693 2HG2 ILE A 163      32.833  -9.117 -10.819  1.00  0.92           H  
ATOM   2694 3HG2 ILE A 163      34.350  -9.119  -9.957  1.00  0.92           H  
ATOM   2695 1HD1 ILE A 163      37.438 -10.192 -12.777  1.00  0.92           H  
ATOM   2696 2HD1 ILE A 163      35.906 -10.130 -13.688  1.00  0.92           H  
ATOM   2697 3HD1 ILE A 163      36.264  -8.893 -12.457  1.00  0.92           H  
ATOM   2698  N   ILE A 164      31.271 -11.592 -10.866  1.00  0.94           N  
ATOM   2699  CA  ILE A 164      29.918 -11.347 -10.408  1.00  0.94           C  
ATOM   2700  C   ILE A 164      29.545 -12.232  -9.214  1.00  0.94           C  
ATOM   2701  O   ILE A 164      28.967 -11.757  -8.229  1.00  0.94           O  
ATOM   2702  CB  ILE A 164      28.922 -11.553 -11.542  1.00  0.94           C  
ATOM   2703  CG1 ILE A 164      29.077 -10.480 -12.609  1.00  0.94           C  
ATOM   2704  CG2 ILE A 164      27.626 -11.557 -11.039  1.00  0.94           C  
ATOM   2705  CD1 ILE A 164      28.303 -10.779 -13.891  1.00  0.94           C  
ATOM   2706  H   ILE A 164      31.442 -11.852 -11.841  1.00  0.94           H  
ATOM   2707  HA  ILE A 164      29.855 -10.306 -10.087  1.00  0.94           H  
ATOM   2708  HB  ILE A 164      29.112 -12.510 -12.012  1.00  0.94           H  
ATOM   2709 1HG1 ILE A 164      28.733  -9.528 -12.207  1.00  0.94           H  
ATOM   2710 2HG1 ILE A 164      30.127 -10.385 -12.855  1.00  0.94           H  
ATOM   2711 1HG2 ILE A 164      26.931 -11.723 -11.863  1.00  0.94           H  
ATOM   2712 2HG2 ILE A 164      27.516 -12.350 -10.297  1.00  0.94           H  
ATOM   2713 3HG2 ILE A 164      27.452 -10.594 -10.580  1.00  0.94           H  
ATOM   2714 1HD1 ILE A 164      28.475  -9.991 -14.601  1.00  0.94           H  
ATOM   2715 2HD1 ILE A 164      28.640 -11.700 -14.319  1.00  0.94           H  
ATOM   2716 3HD1 ILE A 164      27.238 -10.851 -13.673  1.00  0.94           H  
ATOM   2717  N   ILE A 165      29.876 -13.520  -9.285  1.00  0.96           N  
ATOM   2718  CA  ILE A 165      29.562 -14.398  -8.168  1.00  0.96           C  
ATOM   2719  C   ILE A 165      30.327 -13.985  -6.910  1.00  0.96           C  
ATOM   2720  O   ILE A 165      29.758 -13.973  -5.811  1.00  0.96           O  
ATOM   2721  CB  ILE A 165      29.812 -15.870  -8.488  1.00  0.96           C  
ATOM   2722  CG1 ILE A 165      28.819 -16.336  -9.548  1.00  0.96           C  
ATOM   2723  CG2 ILE A 165      29.632 -16.689  -7.208  1.00  0.96           C  
ATOM   2724  CD1 ILE A 165      29.138 -17.679 -10.133  1.00  0.96           C  
ATOM   2725  H   ILE A 165      30.336 -13.880 -10.124  1.00  0.96           H  
ATOM   2726  HA  ILE A 165      28.501 -14.297  -7.955  1.00  0.96           H  
ATOM   2727  HB  ILE A 165      30.819 -15.990  -8.895  1.00  0.96           H  
ATOM   2728 1HG1 ILE A 165      27.829 -16.373  -9.101  1.00  0.96           H  
ATOM   2729 2HG1 ILE A 165      28.810 -15.605 -10.359  1.00  0.96           H  
ATOM   2730 1HG2 ILE A 165      29.800 -17.745  -7.420  1.00  0.96           H  
ATOM   2731 2HG2 ILE A 165      30.340 -16.351  -6.455  1.00  0.96           H  
ATOM   2732 3HG2 ILE A 165      28.621 -16.547  -6.837  1.00  0.96           H  
ATOM   2733 1HD1 ILE A 165      28.391 -17.938 -10.885  1.00  0.96           H  
ATOM   2734 2HD1 ILE A 165      30.117 -17.629 -10.595  1.00  0.96           H  
ATOM   2735 3HD1 ILE A 165      29.142 -18.433  -9.349  1.00  0.96           H  
ATOM   2736  N   GLY A 166      31.620 -13.662  -7.056  1.00  0.98           N  
ATOM   2737  CA  GLY A 166      32.419 -13.230  -5.909  1.00  0.98           C  
ATOM   2738  C   GLY A 166      31.802 -11.989  -5.237  1.00  0.98           C  
ATOM   2739  O   GLY A 166      31.802 -11.870  -4.005  1.00  0.98           O  
ATOM   2740  H   GLY A 166      32.053 -13.711  -7.980  1.00  0.98           H  
ATOM   2741 1HA  GLY A 166      32.502 -14.043  -5.190  1.00  0.98           H  
ATOM   2742 2HA  GLY A 166      33.429 -12.996  -6.250  1.00  0.98           H  
ATOM   2743  N   GLN A 167      31.228 -11.095  -6.053  1.00  1.00           N  
ATOM   2744  CA  GLN A 167      30.581  -9.890  -5.544  1.00  1.00           C  
ATOM   2745  C   GLN A 167      29.323 -10.255  -4.741  1.00  1.00           C  
ATOM   2746  O   GLN A 167      29.083  -9.679  -3.669  1.00  1.00           O  
ATOM   2747  CB  GLN A 167      30.242  -8.975  -6.724  1.00  1.00           C  
ATOM   2748  CG  GLN A 167      31.484  -8.382  -7.400  1.00  1.00           C  
ATOM   2749  CD  GLN A 167      31.205  -7.710  -8.730  1.00  1.00           C  
ATOM   2750  OE1 GLN A 167      30.143  -7.882  -9.336  1.00  1.00           O  
ATOM   2751  NE2 GLN A 167      32.172  -6.926  -9.200  1.00  1.00           N  
ATOM   2752  H   GLN A 167      31.290 -11.237  -7.062  1.00  1.00           H  
ATOM   2753  HA  GLN A 167      31.273  -9.376  -4.886  1.00  1.00           H  
ATOM   2754 1HB  GLN A 167      29.674  -9.515  -7.464  1.00  1.00           H  
ATOM   2755 2HB  GLN A 167      29.641  -8.149  -6.375  1.00  1.00           H  
ATOM   2756 1HG  GLN A 167      31.901  -7.626  -6.749  1.00  1.00           H  
ATOM   2757 2HG  GLN A 167      32.213  -9.153  -7.548  1.00  1.00           H  
ATOM   2758 1HE2 GLN A 167      32.052  -6.449 -10.071  1.00  1.00           H  
ATOM   2759 2HE2 GLN A 167      33.032  -6.812  -8.686  1.00  1.00           H  
ATOM   2760  N   LEU A 168      28.549 -11.249  -5.212  1.00  1.01           N  
ATOM   2761  CA  LEU A 168      27.351 -11.677  -4.482  1.00  1.01           C  
ATOM   2762  C   LEU A 168      27.741 -12.216  -3.113  1.00  1.01           C  
ATOM   2763  O   LEU A 168      27.089 -11.918  -2.104  1.00  1.01           O  
ATOM   2764  CB  LEU A 168      26.598 -12.780  -5.249  1.00  1.01           C  
ATOM   2765  CG  LEU A 168      25.888 -12.362  -6.517  1.00  1.01           C  
ATOM   2766  CD1 LEU A 168      25.350 -13.630  -7.252  1.00  1.01           C  
ATOM   2767  CD2 LEU A 168      24.761 -11.427  -6.117  1.00  1.01           C  
ATOM   2768  H   LEU A 168      28.784 -11.678  -6.113  1.00  1.01           H  
ATOM   2769  HA  LEU A 168      26.697 -10.818  -4.345  1.00  1.01           H  
ATOM   2770 1HB  LEU A 168      27.306 -13.558  -5.518  1.00  1.01           H  
ATOM   2771 2HB  LEU A 168      25.859 -13.215  -4.590  1.00  1.01           H  
ATOM   2772  HG  LEU A 168      26.582 -11.846  -7.183  1.00  1.01           H  
ATOM   2773 1HD1 LEU A 168      24.827 -13.350  -8.160  1.00  1.01           H  
ATOM   2774 2HD1 LEU A 168      26.178 -14.284  -7.508  1.00  1.01           H  
ATOM   2775 3HD1 LEU A 168      24.661 -14.160  -6.601  1.00  1.01           H  
ATOM   2776 1HD2 LEU A 168      24.205 -11.092  -6.969  1.00  1.01           H  
ATOM   2777 2HD2 LEU A 168      24.097 -11.965  -5.454  1.00  1.01           H  
ATOM   2778 3HD2 LEU A 168      25.176 -10.564  -5.602  1.00  1.01           H  
ATOM   2779  N   TYR A 169      28.845 -12.972  -3.089  1.00  1.03           N  
ATOM   2780  CA  TYR A 169      29.397 -13.518  -1.856  1.00  1.03           C  
ATOM   2781  C   TYR A 169      29.741 -12.403  -0.879  1.00  1.03           C  
ATOM   2782  O   TYR A 169      29.349 -12.464   0.291  1.00  1.03           O  
ATOM   2783  CB  TYR A 169      30.593 -14.441  -2.150  1.00  1.03           C  
ATOM   2784  CG  TYR A 169      31.383 -14.855  -0.923  1.00  1.03           C  
ATOM   2785  CD1 TYR A 169      30.896 -15.780  -0.040  1.00  1.03           C  
ATOM   2786  CD2 TYR A 169      32.638 -14.316  -0.718  1.00  1.03           C  
ATOM   2787  CE1 TYR A 169      31.657 -16.135   1.059  1.00  1.03           C  
ATOM   2788  CE2 TYR A 169      33.395 -14.687   0.385  1.00  1.03           C  
ATOM   2789  CZ  TYR A 169      32.890 -15.588   1.269  1.00  1.03           C  
ATOM   2790  OH  TYR A 169      33.602 -15.966   2.373  1.00  1.03           O  
ATOM   2791  H   TYR A 169      29.305 -13.183  -3.976  1.00  1.03           H  
ATOM   2792  HA  TYR A 169      28.633 -14.130  -1.385  1.00  1.03           H  
ATOM   2793 1HB  TYR A 169      30.237 -15.344  -2.649  1.00  1.03           H  
ATOM   2794 2HB  TYR A 169      31.271 -13.951  -2.830  1.00  1.03           H  
ATOM   2795  HD1 TYR A 169      29.913 -16.223  -0.197  1.00  1.03           H  
ATOM   2796  HD2 TYR A 169      33.025 -13.601  -1.434  1.00  1.03           H  
ATOM   2797  HE1 TYR A 169      31.288 -16.848   1.763  1.00  1.03           H  
ATOM   2798  HE2 TYR A 169      34.383 -14.264   0.544  1.00  1.03           H  
ATOM   2799  HH  TYR A 169      32.999 -16.433   2.998  1.00  1.03           H  
ATOM   2800  N   ALA A 170      30.452 -11.377  -1.350  1.00  1.05           N  
ATOM   2801  CA  ALA A 170      30.823 -10.270  -0.480  1.00  1.05           C  
ATOM   2802  C   ALA A 170      29.609  -9.605   0.156  1.00  1.05           C  
ATOM   2803  O   ALA A 170      29.613  -9.305   1.357  1.00  1.05           O  
ATOM   2804  CB  ALA A 170      31.543  -9.218  -1.284  1.00  1.05           C  
ATOM   2805  H   ALA A 170      30.760 -11.391  -2.325  1.00  1.05           H  
ATOM   2806  HA  ALA A 170      31.464 -10.654   0.309  1.00  1.05           H  
ATOM   2807 1HB  ALA A 170      31.823  -8.396  -0.646  1.00  1.05           H  
ATOM   2808 2HB  ALA A 170      32.419  -9.621  -1.751  1.00  1.05           H  
ATOM   2809 3HB  ALA A 170      30.868  -8.858  -2.051  1.00  1.05           H  
ATOM   2810  N   VAL A 171      28.531  -9.437  -0.605  1.00  1.07           N  
ATOM   2811  CA  VAL A 171      27.362  -8.792  -0.024  1.00  1.07           C  
ATOM   2812  C   VAL A 171      26.735  -9.690   1.027  1.00  1.07           C  
ATOM   2813  O   VAL A 171      26.355  -9.231   2.110  1.00  1.07           O  
ATOM   2814  CB  VAL A 171      26.306  -8.450  -1.068  1.00  1.07           C  
ATOM   2815  CG1 VAL A 171      25.075  -7.900  -0.370  1.00  1.07           C  
ATOM   2816  CG2 VAL A 171      26.823  -7.462  -1.984  1.00  1.07           C  
ATOM   2817  H   VAL A 171      28.552  -9.704  -1.595  1.00  1.07           H  
ATOM   2818  HA  VAL A 171      27.682  -7.867   0.453  1.00  1.07           H  
ATOM   2819  HB  VAL A 171      26.029  -9.350  -1.614  1.00  1.07           H  
ATOM   2820 1HG1 VAL A 171      24.316  -7.639  -1.093  1.00  1.07           H  
ATOM   2821 2HG1 VAL A 171      24.682  -8.643   0.322  1.00  1.07           H  
ATOM   2822 3HG1 VAL A 171      25.366  -7.007   0.167  1.00  1.07           H  
ATOM   2823 1HG2 VAL A 171      26.044  -7.230  -2.691  1.00  1.07           H  
ATOM   2824 2HG2 VAL A 171      27.082  -6.590  -1.440  1.00  1.07           H  
ATOM   2825 3HG2 VAL A 171      27.703  -7.851  -2.495  1.00  1.07           H  
ATOM   2826  N   ALA A 172      26.618 -10.984   0.712  1.00  1.10           N  
ATOM   2827  CA  ALA A 172      26.030 -11.930   1.649  1.00  1.10           C  
ATOM   2828  C   ALA A 172      26.794 -11.966   2.950  1.00  1.10           C  
ATOM   2829  O   ALA A 172      26.193 -12.062   4.029  1.00  1.10           O  
ATOM   2830  CB  ALA A 172      26.029 -13.319   1.057  1.00  1.10           C  
ATOM   2831  H   ALA A 172      26.939 -11.315  -0.201  1.00  1.10           H  
ATOM   2832  HA  ALA A 172      25.021 -11.607   1.855  1.00  1.10           H  
ATOM   2833 1HB  ALA A 172      25.565 -14.017   1.756  1.00  1.10           H  
ATOM   2834 2HB  ALA A 172      25.476 -13.297   0.147  1.00  1.10           H  
ATOM   2835 3HB  ALA A 172      27.053 -13.631   0.854  1.00  1.10           H  
ATOM   2836  N   LEU A 173      28.120 -11.863   2.843  1.00  1.14           N  
ATOM   2837  CA  LEU A 173      29.005 -11.899   3.986  1.00  1.14           C  
ATOM   2838  C   LEU A 173      28.750 -10.688   4.877  1.00  1.14           C  
ATOM   2839  O   LEU A 173      28.601 -10.812   6.092  1.00  1.14           O  
ATOM   2840  CB  LEU A 173      30.455 -11.968   3.499  1.00  1.14           C  
ATOM   2841  CG  LEU A 173      31.525 -12.062   4.548  1.00  1.14           C  
ATOM   2842  CD1 LEU A 173      31.324 -13.314   5.349  1.00  1.14           C  
ATOM   2843  CD2 LEU A 173      32.854 -12.094   3.869  1.00  1.14           C  
ATOM   2844  H   LEU A 173      28.535 -11.802   1.913  1.00  1.14           H  
ATOM   2845  HA  LEU A 173      28.807 -12.788   4.544  1.00  1.14           H  
ATOM   2846 1HB  LEU A 173      30.553 -12.839   2.845  1.00  1.14           H  
ATOM   2847 2HB  LEU A 173      30.658 -11.081   2.903  1.00  1.14           H  
ATOM   2848  HG  LEU A 173      31.470 -11.201   5.219  1.00  1.14           H  
ATOM   2849 1HD1 LEU A 173      32.108 -13.384   6.102  1.00  1.14           H  
ATOM   2850 2HD1 LEU A 173      30.351 -13.291   5.840  1.00  1.14           H  
ATOM   2851 3HD1 LEU A 173      31.378 -14.174   4.677  1.00  1.14           H  
ATOM   2852 1HD2 LEU A 173      33.636 -12.160   4.614  1.00  1.14           H  
ATOM   2853 2HD2 LEU A 173      32.907 -12.957   3.200  1.00  1.14           H  
ATOM   2854 3HD2 LEU A 173      32.960 -11.185   3.304  1.00  1.14           H  
ATOM   2855  N   VAL A 174      28.653  -9.514   4.261  1.00  1.21           N  
ATOM   2856  CA  VAL A 174      28.384  -8.275   4.980  1.00  1.21           C  
ATOM   2857  C   VAL A 174      26.999  -8.190   5.637  1.00  1.21           C  
ATOM   2858  O   VAL A 174      26.886  -7.652   6.738  1.00  1.21           O  
ATOM   2859  CB  VAL A 174      28.620  -7.060   4.074  1.00  1.21           C  
ATOM   2860  CG1 VAL A 174      28.120  -5.792   4.765  1.00  1.21           C  
ATOM   2861  CG2 VAL A 174      30.134  -6.941   3.810  1.00  1.21           C  
ATOM   2862  H   VAL A 174      28.794  -9.477   3.249  1.00  1.21           H  
ATOM   2863  HA  VAL A 174      29.121  -8.207   5.780  1.00  1.21           H  
ATOM   2864  HB  VAL A 174      28.068  -7.186   3.135  1.00  1.21           H  
ATOM   2865 1HG1 VAL A 174      28.289  -4.962   4.112  1.00  1.21           H  
ATOM   2866 2HG1 VAL A 174      27.053  -5.880   4.965  1.00  1.21           H  
ATOM   2867 3HG1 VAL A 174      28.655  -5.641   5.705  1.00  1.21           H  
ATOM   2868 1HG2 VAL A 174      30.330  -6.089   3.191  1.00  1.21           H  
ATOM   2869 2HG2 VAL A 174      30.652  -6.819   4.761  1.00  1.21           H  
ATOM   2870 3HG2 VAL A 174      30.493  -7.845   3.315  1.00  1.21           H  
ATOM   2871  N   PHE A 175      25.943  -8.674   4.974  1.00  1.30           N  
ATOM   2872  CA  PHE A 175      24.592  -8.567   5.548  1.00  1.30           C  
ATOM   2873  C   PHE A 175      23.944  -9.827   6.161  1.00  1.30           C  
ATOM   2874  O   PHE A 175      22.747  -9.822   6.447  1.00  1.30           O  
ATOM   2875  CB  PHE A 175      23.661  -7.994   4.512  1.00  1.30           C  
ATOM   2876  CG  PHE A 175      24.017  -6.601   4.155  1.00  1.30           C  
ATOM   2877  CD1 PHE A 175      24.626  -6.341   2.966  1.00  1.30           C  
ATOM   2878  CD2 PHE A 175      23.753  -5.546   5.015  1.00  1.30           C  
ATOM   2879  CE1 PHE A 175      24.958  -5.064   2.608  1.00  1.30           C  
ATOM   2880  CE2 PHE A 175      24.092  -4.263   4.665  1.00  1.30           C  
ATOM   2881  CZ  PHE A 175      24.691  -4.025   3.454  1.00  1.30           C  
ATOM   2882  H   PHE A 175      26.080  -9.087   4.048  1.00  1.30           H  
ATOM   2883  HA  PHE A 175      24.652  -7.833   6.351  1.00  1.30           H  
ATOM   2884 1HB  PHE A 175      23.718  -8.588   3.606  1.00  1.30           H  
ATOM   2885 2HB  PHE A 175      22.634  -8.018   4.871  1.00  1.30           H  
ATOM   2886  HD1 PHE A 175      24.834  -7.172   2.312  1.00  1.30           H  
ATOM   2887  HD2 PHE A 175      23.273  -5.743   5.973  1.00  1.30           H  
ATOM   2888  HE1 PHE A 175      25.424  -4.879   1.655  1.00  1.30           H  
ATOM   2889  HE2 PHE A 175      23.884  -3.442   5.342  1.00  1.30           H  
ATOM   2890  HZ  PHE A 175      24.948  -3.016   3.168  1.00  1.30           H  
ATOM   2891  N   ASN A 176      24.717 -10.880   6.391  1.00  1.43           N  
ATOM   2892  CA  ASN A 176      24.255 -12.133   7.024  1.00  1.43           C  
ATOM   2893  C   ASN A 176      23.106 -12.794   6.224  1.00  1.43           C  
ATOM   2894  O   ASN A 176      22.154 -13.362   6.788  1.00  1.43           O  
ATOM   2895  CB  ASN A 176      23.832 -11.858   8.460  1.00  1.43           C  
ATOM   2896  CG  ASN A 176      23.965 -13.033   9.472  1.00  1.43           C  
ATOM   2897  OD1 ASN A 176      24.795 -13.945   9.394  1.00  1.43           O  
ATOM   2898  ND2 ASN A 176      23.183 -12.955  10.488  1.00  1.43           N  
ATOM   2899  H   ASN A 176      25.691 -10.816   6.112  1.00  1.43           H  
ATOM   2900  HA  ASN A 176      25.090 -12.811   7.050  1.00  1.43           H  
ATOM   2901 1HB  ASN A 176      24.326 -11.027   8.828  1.00  1.43           H  
ATOM   2902 2HB  ASN A 176      22.778 -11.584   8.444  1.00  1.43           H  
ATOM   2903 1HD2 ASN A 176      23.222 -13.641  11.213  1.00  1.43           H  
ATOM   2904 2HD2 ASN A 176      22.551 -12.185  10.563  1.00  1.43           H  
ATOM   2905  N   LEU A 177      23.225 -12.774   4.891  1.00  1.58           N  
ATOM   2906  CA  LEU A 177      22.185 -13.312   4.006  1.00  1.58           C  
ATOM   2907  C   LEU A 177      22.374 -14.794   3.741  1.00  1.58           C  
ATOM   2908  O   LEU A 177      22.667 -15.214   2.619  1.00  1.58           O  
ATOM   2909  CB  LEU A 177      22.217 -12.582   2.677  1.00  1.58           C  
ATOM   2910  CG  LEU A 177      22.084 -11.097   2.784  1.00  1.58           C  
ATOM   2911  CD1 LEU A 177      22.188 -10.465   1.396  1.00  1.58           C  
ATOM   2912  CD2 LEU A 177      20.776 -10.776   3.473  1.00  1.58           C  
ATOM   2913  H   LEU A 177      24.070 -12.356   4.495  1.00  1.58           H  
ATOM   2914  HA  LEU A 177      21.217 -13.163   4.478  1.00  1.58           H  
ATOM   2915 1HB  LEU A 177      23.137 -12.821   2.170  1.00  1.58           H  
ATOM   2916 2HB  LEU A 177      21.388 -12.946   2.065  1.00  1.58           H  
ATOM   2917  HG  LEU A 177      22.901 -10.715   3.382  1.00  1.58           H  
ATOM   2918 1HD1 LEU A 177      22.113  -9.385   1.491  1.00  1.58           H  
ATOM   2919 2HD1 LEU A 177      23.138 -10.715   0.937  1.00  1.58           H  
ATOM   2920 3HD1 LEU A 177      21.383 -10.839   0.772  1.00  1.58           H  
ATOM   2921 1HD2 LEU A 177      20.686  -9.722   3.577  1.00  1.58           H  
ATOM   2922 2HD2 LEU A 177      19.938 -11.163   2.885  1.00  1.58           H  
ATOM   2923 3HD2 LEU A 177      20.768 -11.234   4.461  1.00  1.58           H  
ATOM   2924  N   TRP A 178      22.177 -15.582   4.780  1.00  1.76           N  
ATOM   2925  CA  TRP A 178      22.403 -17.025   4.724  1.00  1.76           C  
ATOM   2926  C   TRP A 178      21.640 -17.767   3.631  1.00  1.76           C  
ATOM   2927  O   TRP A 178      22.148 -18.727   3.035  1.00  1.76           O  
ATOM   2928  CB  TRP A 178      22.023 -17.645   6.054  1.00  1.76           C  
ATOM   2929  CG  TRP A 178      20.611 -17.651   6.383  1.00  1.76           C  
ATOM   2930  CD1 TRP A 178      19.927 -16.732   7.083  1.00  1.76           C  
ATOM   2931  CD2 TRP A 178      19.665 -18.664   6.019  1.00  1.76           C  
ATOM   2932  NE1 TRP A 178      18.630 -17.111   7.192  1.00  1.76           N  
ATOM   2933  CE2 TRP A 178      18.452 -18.290   6.544  1.00  1.76           C  
ATOM   2934  CE3 TRP A 178      19.756 -19.831   5.294  1.00  1.76           C  
ATOM   2935  CZ2 TRP A 178      17.321 -19.056   6.377  1.00  1.76           C  
ATOM   2936  CZ3 TRP A 178      18.623 -20.577   5.100  1.00  1.76           C  
ATOM   2937  CH2 TRP A 178      17.437 -20.198   5.637  1.00  1.76           C  
ATOM   2938  H   TRP A 178      21.918 -15.123   5.653  1.00  1.76           H  
ATOM   2939  HA  TRP A 178      23.467 -17.190   4.554  1.00  1.76           H  
ATOM   2940 1HB  TRP A 178      22.349 -18.656   6.083  1.00  1.76           H  
ATOM   2941 2HB  TRP A 178      22.518 -17.115   6.816  1.00  1.76           H  
ATOM   2942  HD1 TRP A 178      20.346 -15.818   7.506  1.00  1.76           H  
ATOM   2943  HE1 TRP A 178      17.913 -16.565   7.671  1.00  1.76           H  
ATOM   2944  HE3 TRP A 178      20.707 -20.134   4.869  1.00  1.76           H  
ATOM   2945  HZ2 TRP A 178      16.357 -18.791   6.803  1.00  1.76           H  
ATOM   2946  HZ3 TRP A 178      18.694 -21.487   4.516  1.00  1.76           H  
ATOM   2947  HH2 TRP A 178      16.555 -20.820   5.482  1.00  1.76           H  
ATOM   2948  N   ASP A 179      20.454 -17.285   3.286  1.00  1.96           N  
ATOM   2949  CA  ASP A 179      19.686 -18.008   2.298  1.00  1.96           C  
ATOM   2950  C   ASP A 179      20.155 -17.794   0.877  1.00  1.96           C  
ATOM   2951  O   ASP A 179      19.696 -18.500  -0.024  1.00  1.96           O  
ATOM   2952  CB  ASP A 179      18.185 -17.703   2.462  1.00  1.96           C  
ATOM   2953  CG  ASP A 179      17.795 -16.190   2.372  1.00  1.96           C  
ATOM   2954  OD1 ASP A 179      18.667 -15.372   2.214  1.00  1.96           O  
ATOM   2955  OD2 ASP A 179      16.599 -15.892   2.446  1.00  1.96           O  
ATOM   2956  H   ASP A 179      20.083 -16.472   3.753  1.00  1.96           H  
ATOM   2957  HA  ASP A 179      19.802 -19.067   2.511  1.00  1.96           H  
ATOM   2958 1HB  ASP A 179      17.624 -18.251   1.706  1.00  1.96           H  
ATOM   2959 2HB  ASP A 179      17.857 -18.070   3.430  1.00  1.96           H  
ATOM   2960  N   LEU A 180      21.135 -16.900   0.666  1.00  2.17           N  
ATOM   2961  CA  LEU A 180      21.669 -16.722  -0.671  1.00  2.17           C  
ATOM   2962  C   LEU A 180      22.395 -18.028  -1.022  1.00  2.17           C  
ATOM   2963  O   LEU A 180      22.459 -18.446  -2.182  1.00  2.17           O  
ATOM   2964  CB  LEU A 180      22.656 -15.545  -0.736  1.00  2.17           C  
ATOM   2965  CG  LEU A 180      22.878 -14.937  -2.135  1.00  2.17           C  
ATOM   2966  CD1 LEU A 180      21.552 -14.382  -2.577  1.00  2.17           C  
ATOM   2967  CD2 LEU A 180      23.929 -13.851  -2.108  1.00  2.17           C  
ATOM   2968  H   LEU A 180      21.504 -16.338   1.435  1.00  2.17           H  
ATOM   2969  HA  LEU A 180      20.851 -16.561  -1.372  1.00  2.17           H  
ATOM   2970 1HB  LEU A 180      22.291 -14.754  -0.076  1.00  2.17           H  
ATOM   2971 2HB  LEU A 180      23.620 -15.882  -0.355  1.00  2.17           H  
ATOM   2972  HG  LEU A 180      23.174 -15.693  -2.829  1.00  2.17           H  
ATOM   2973 1HD1 LEU A 180      21.653 -13.932  -3.531  1.00  2.17           H  
ATOM   2974 2HD1 LEU A 180      20.805 -15.175  -2.614  1.00  2.17           H  
ATOM   2975 3HD1 LEU A 180      21.243 -13.625  -1.859  1.00  2.17           H  
ATOM   2976 1HD2 LEU A 180      24.036 -13.427  -3.103  1.00  2.17           H  
ATOM   2977 2HD2 LEU A 180      23.627 -13.072  -1.411  1.00  2.17           H  
ATOM   2978 3HD2 LEU A 180      24.879 -14.278  -1.795  1.00  2.17           H  
ATOM   2979  N   LEU A 181      22.954 -18.668   0.028  1.00  2.34           N  
ATOM   2980  CA  LEU A 181      23.733 -19.895  -0.067  1.00  2.34           C  
ATOM   2981  C   LEU A 181      22.884 -21.116  -0.216  1.00  2.34           C  
ATOM   2982  O   LEU A 181      23.036 -21.904  -1.144  1.00  2.34           O  
ATOM   2983  CB  LEU A 181      24.514 -20.131   1.213  1.00  2.34           C  
ATOM   2984  CG  LEU A 181      25.279 -21.406   1.230  1.00  2.34           C  
ATOM   2985  CD1 LEU A 181      26.274 -21.338   0.163  1.00  2.34           C  
ATOM   2986  CD2 LEU A 181      25.863 -21.592   2.569  1.00  2.34           C  
ATOM   2987  H   LEU A 181      22.803 -18.295   0.966  1.00  2.34           H  
ATOM   2988  HA  LEU A 181      24.404 -19.817  -0.920  1.00  2.34           H  
ATOM   2989 1HB  LEU A 181      25.213 -19.310   1.366  1.00  2.34           H  
ATOM   2990 2HB  LEU A 181      23.834 -20.157   2.052  1.00  2.34           H  
ATOM   2991  HG  LEU A 181      24.626 -22.251   1.019  1.00  2.34           H  
ATOM   2992 1HD1 LEU A 181      26.848 -22.248   0.153  1.00  2.34           H  
ATOM   2993 2HD1 LEU A 181      25.775 -21.211  -0.793  1.00  2.34           H  
ATOM   2994 3HD1 LEU A 181      26.921 -20.491   0.349  1.00  2.34           H  
ATOM   2995 1HD2 LEU A 181      26.441 -22.512   2.608  1.00  2.34           H  
ATOM   2996 2HD2 LEU A 181      26.485 -20.759   2.769  1.00  2.34           H  
ATOM   2997 3HD2 LEU A 181      25.070 -21.638   3.303  1.00  2.34           H  
ATOM   2998  N   ASN A 182      21.960 -21.265   0.719  1.00  2.45           N  
ATOM   2999  CA  ASN A 182      21.099 -22.434   0.757  1.00  2.45           C  
ATOM   3000  C   ASN A 182      20.217 -22.524  -0.488  1.00  2.45           C  
ATOM   3001  O   ASN A 182      19.875 -23.619  -0.944  1.00  2.45           O  
ATOM   3002  CB  ASN A 182      20.342 -22.443   2.059  1.00  2.45           C  
ATOM   3003  CG  ASN A 182      21.261 -22.863   3.207  1.00  2.45           C  
ATOM   3004  OD1 ASN A 182      21.005 -22.552   4.356  1.00  2.45           O  
ATOM   3005  ND2 ASN A 182      22.318 -23.582   2.900  1.00  2.45           N  
ATOM   3006  H   ASN A 182      21.880 -20.545   1.439  1.00  2.45           H  
ATOM   3007  HA  ASN A 182      21.735 -23.319   0.748  1.00  2.45           H  
ATOM   3008 1HB  ASN A 182      19.955 -21.447   2.262  1.00  2.45           H  
ATOM   3009 2HB  ASN A 182      19.495 -23.126   2.002  1.00  2.45           H  
ATOM   3010 1HD2 ASN A 182      22.942 -23.892   3.620  1.00  2.45           H  
ATOM   3011 2HD2 ASN A 182      22.494 -23.841   1.952  1.00  2.45           H  
ATOM   3012  N   SER A 183      19.939 -21.365  -1.093  1.00  2.46           N  
ATOM   3013  CA  SER A 183      19.157 -21.276  -2.308  1.00  2.46           C  
ATOM   3014  C   SER A 183      20.043 -21.498  -3.546  1.00  2.46           C  
ATOM   3015  O   SER A 183      19.562 -21.439  -4.675  1.00  2.46           O  
ATOM   3016  CB  SER A 183      18.519 -19.904  -2.402  1.00  2.46           C  
ATOM   3017  OG  SER A 183      17.659 -19.663  -1.324  1.00  2.46           O  
ATOM   3018  H   SER A 183      20.221 -20.484  -0.663  1.00  2.46           H  
ATOM   3019  HA  SER A 183      18.383 -22.043  -2.285  1.00  2.46           H  
ATOM   3020 1HB  SER A 183      19.297 -19.138  -2.441  1.00  2.46           H  
ATOM   3021 2HB  SER A 183      17.958 -19.841  -3.330  1.00  2.46           H  
ATOM   3022  HG  SER A 183      18.239 -19.318  -0.608  1.00  2.46           H  
ATOM   3023  N   LYS A 184      21.351 -21.697  -3.340  1.00  2.35           N  
ATOM   3024  CA  LYS A 184      22.343 -21.903  -4.391  1.00  2.35           C  
ATOM   3025  C   LYS A 184      22.311 -20.759  -5.393  1.00  2.35           C  
ATOM   3026  O   LYS A 184      22.396 -20.974  -6.603  1.00  2.35           O  
ATOM   3027  CB  LYS A 184      22.066 -23.224  -5.098  1.00  2.35           C  
ATOM   3028  CG  LYS A 184      22.084 -24.430  -4.196  1.00  2.35           C  
ATOM   3029  CD  LYS A 184      21.834 -25.713  -4.975  1.00  2.35           C  
ATOM   3030  CE  LYS A 184      21.729 -26.905  -4.055  1.00  2.35           C  
ATOM   3031  NZ  LYS A 184      20.575 -26.758  -3.103  1.00  2.35           N  
ATOM   3032  H   LYS A 184      21.702 -21.744  -2.392  1.00  2.35           H  
ATOM   3033  HA  LYS A 184      23.334 -21.933  -3.933  1.00  2.35           H  
ATOM   3034 1HB  LYS A 184      21.104 -23.204  -5.545  1.00  2.35           H  
ATOM   3035 2HB  LYS A 184      22.797 -23.372  -5.885  1.00  2.35           H  
ATOM   3036 1HG  LYS A 184      23.037 -24.475  -3.710  1.00  2.35           H  
ATOM   3037 2HG  LYS A 184      21.317 -24.321  -3.427  1.00  2.35           H  
ATOM   3038 1HD  LYS A 184      20.923 -25.620  -5.561  1.00  2.35           H  
ATOM   3039 2HD  LYS A 184      22.667 -25.888  -5.648  1.00  2.35           H  
ATOM   3040 1HE  LYS A 184      21.581 -27.805  -4.657  1.00  2.35           H  
ATOM   3041 2HE  LYS A 184      22.644 -27.010  -3.492  1.00  2.35           H  
ATOM   3042 1HZ  LYS A 184      20.520 -27.564  -2.506  1.00  2.35           H  
ATOM   3043 2HZ  LYS A 184      20.704 -25.920  -2.530  1.00  2.35           H  
ATOM   3044 3HZ  LYS A 184      19.714 -26.673  -3.625  1.00  2.35           H  
ATOM   3045  N   LEU A 185      22.190 -19.539  -4.866  1.00  2.14           N  
ATOM   3046  CA  LEU A 185      22.096 -18.287  -5.602  1.00  2.14           C  
ATOM   3047  C   LEU A 185      20.832 -18.167  -6.472  1.00  2.14           C  
ATOM   3048  O   LEU A 185      20.696 -17.176  -7.183  1.00  2.14           O  
ATOM   3049  CB  LEU A 185      23.320 -18.086  -6.529  1.00  2.14           C  
ATOM   3050  CG  LEU A 185      24.708 -18.126  -5.893  1.00  2.14           C  
ATOM   3051  CD1 LEU A 185      25.751 -17.883  -6.988  1.00  2.14           C  
ATOM   3052  CD2 LEU A 185      24.791 -17.086  -4.792  1.00  2.14           C  
ATOM   3053  H   LEU A 185      22.173 -19.449  -3.849  1.00  2.14           H  
ATOM   3054  HA  LEU A 185      22.082 -17.478  -4.869  1.00  2.14           H  
ATOM   3055 1HB  LEU A 185      23.294 -18.824  -7.325  1.00  2.14           H  
ATOM   3056 2HB  LEU A 185      23.225 -17.104  -6.992  1.00  2.14           H  
ATOM   3057  HG  LEU A 185      24.892 -19.114  -5.471  1.00  2.14           H  
ATOM   3058 1HD1 LEU A 185      26.744 -17.924  -6.553  1.00  2.14           H  
ATOM   3059 2HD1 LEU A 185      25.660 -18.650  -7.757  1.00  2.14           H  
ATOM   3060 3HD1 LEU A 185      25.586 -16.901  -7.431  1.00  2.14           H  
ATOM   3061 1HD2 LEU A 185      25.779 -17.110  -4.333  1.00  2.14           H  
ATOM   3062 2HD2 LEU A 185      24.606 -16.095  -5.200  1.00  2.14           H  
ATOM   3063 3HD2 LEU A 185      24.039 -17.324  -4.047  1.00  2.14           H  
ATOM   3064  N   LEU A 186      19.856 -19.081  -6.349  1.00  1.87           N  
ATOM   3065  CA  LEU A 186      18.637 -19.048  -7.174  1.00  1.87           C  
ATOM   3066  C   LEU A 186      17.925 -17.712  -7.184  1.00  1.87           C  
ATOM   3067  O   LEU A 186      17.543 -17.218  -8.248  1.00  1.87           O  
ATOM   3068  CB  LEU A 186      17.635 -20.122  -6.716  1.00  1.87           C  
ATOM   3069  CG  LEU A 186      16.350 -20.319  -7.560  1.00  1.87           C  
ATOM   3070  CD1 LEU A 186      15.874 -21.757  -7.396  1.00  1.87           C  
ATOM   3071  CD2 LEU A 186      15.295 -19.352  -7.108  1.00  1.87           C  
ATOM   3072  H   LEU A 186      19.971 -19.872  -5.717  1.00  1.87           H  
ATOM   3073  HA  LEU A 186      18.940 -19.269  -8.192  1.00  1.87           H  
ATOM   3074 1HB  LEU A 186      18.126 -21.061  -6.672  1.00  1.87           H  
ATOM   3075 2HB  LEU A 186      17.314 -19.872  -5.707  1.00  1.87           H  
ATOM   3076  HG  LEU A 186      16.551 -20.150  -8.593  1.00  1.87           H  
ATOM   3077 1HD1 LEU A 186      14.971 -21.911  -7.986  1.00  1.87           H  
ATOM   3078 2HD1 LEU A 186      16.653 -22.437  -7.740  1.00  1.87           H  
ATOM   3079 3HD1 LEU A 186      15.659 -21.950  -6.346  1.00  1.87           H  
ATOM   3080 1HD2 LEU A 186      14.400 -19.500  -7.686  1.00  1.87           H  
ATOM   3081 2HD2 LEU A 186      15.077 -19.522  -6.055  1.00  1.87           H  
ATOM   3082 3HD2 LEU A 186      15.647 -18.335  -7.248  1.00  1.87           H  
ATOM   3083  N   ASN A 187      17.775 -17.125  -5.983  1.00  1.61           N  
ATOM   3084  CA  ASN A 187      17.039 -15.885  -5.771  1.00  1.61           C  
ATOM   3085  C   ASN A 187      17.912 -14.642  -5.839  1.00  1.61           C  
ATOM   3086  O   ASN A 187      17.507 -13.544  -5.401  1.00  1.61           O  
ATOM   3087  CB  ASN A 187      16.345 -15.908  -4.446  1.00  1.61           C  
ATOM   3088  CG  ASN A 187      15.200 -16.862  -4.375  1.00  1.61           C  
ATOM   3089  OD1 ASN A 187      14.417 -16.993  -5.318  1.00  1.61           O  
ATOM   3090  ND2 ASN A 187      15.085 -17.540  -3.266  1.00  1.61           N  
ATOM   3091  H   ASN A 187      18.165 -17.591  -5.181  1.00  1.61           H  
ATOM   3092  HA  ASN A 187      16.292 -15.791  -6.563  1.00  1.61           H  
ATOM   3093 1HB  ASN A 187      17.060 -16.144  -3.654  1.00  1.61           H  
ATOM   3094 2HB  ASN A 187      15.978 -14.915  -4.273  1.00  1.61           H  
ATOM   3095 1HD2 ASN A 187      14.340 -18.196  -3.152  1.00  1.61           H  
ATOM   3096 2HD2 ASN A 187      15.735 -17.388  -2.516  1.00  1.61           H  
ATOM   3097  N   SER A 188      19.144 -14.820  -6.292  1.00  1.42           N  
ATOM   3098  CA  SER A 188      19.948 -13.664  -6.568  1.00  1.42           C  
ATOM   3099  C   SER A 188      19.440 -13.377  -7.973  1.00  1.42           C  
ATOM   3100  O   SER A 188      18.712 -14.211  -8.509  1.00  1.42           O  
ATOM   3101  CB  SER A 188      21.444 -13.950  -6.474  1.00  1.42           C  
ATOM   3102  OG  SER A 188      21.887 -14.750  -7.483  1.00  1.42           O  
ATOM   3103  H   SER A 188      19.490 -15.740  -6.567  1.00  1.42           H  
ATOM   3104  HA  SER A 188      19.684 -12.848  -5.913  1.00  1.42           H  
ATOM   3105 1HB  SER A 188      22.010 -13.030  -6.457  1.00  1.42           H  
ATOM   3106 2HB  SER A 188      21.638 -14.462  -5.564  1.00  1.42           H  
ATOM   3107  HG  SER A 188      21.398 -15.591  -7.395  1.00  1.42           H  
ATOM   3108  N   GLY A 189      19.745 -12.253  -8.564  1.00  1.31           N  
ATOM   3109  CA  GLY A 189      19.272 -12.003  -9.915  1.00  1.31           C  
ATOM   3110  C   GLY A 189      20.370 -11.483 -10.807  1.00  1.31           C  
ATOM   3111  O   GLY A 189      21.543 -11.463 -10.426  1.00  1.31           O  
ATOM   3112  H   GLY A 189      20.337 -11.601  -8.090  1.00  1.31           H  
ATOM   3113 1HA  GLY A 189      18.867 -12.908 -10.338  1.00  1.31           H  
ATOM   3114 2HA  GLY A 189      18.455 -11.283  -9.883  1.00  1.31           H  
ATOM   3115  N   TYR A 190      19.985 -11.034 -11.989  1.00  1.29           N  
ATOM   3116  CA  TYR A 190      20.948 -10.442 -12.895  1.00  1.29           C  
ATOM   3117  C   TYR A 190      20.291  -9.399 -13.770  1.00  1.29           C  
ATOM   3118  O   TYR A 190      19.091  -9.462 -14.053  1.00  1.29           O  
ATOM   3119  CB  TYR A 190      21.631 -11.513 -13.748  1.00  1.29           C  
ATOM   3120  CG  TYR A 190      20.717 -12.194 -14.726  1.00  1.29           C  
ATOM   3121  CD1 TYR A 190      20.685 -11.780 -16.051  1.00  1.29           C  
ATOM   3122  CD2 TYR A 190      19.896 -13.207 -14.310  1.00  1.29           C  
ATOM   3123  CE1 TYR A 190      19.840 -12.407 -16.952  1.00  1.29           C  
ATOM   3124  CE2 TYR A 190      19.055 -13.818 -15.207  1.00  1.29           C  
ATOM   3125  CZ  TYR A 190      19.020 -13.441 -16.516  1.00  1.29           C  
ATOM   3126  OH  TYR A 190      18.156 -14.073 -17.408  1.00  1.29           O  
ATOM   3127  H   TYR A 190      19.007 -11.153 -12.255  1.00  1.29           H  
ATOM   3128  HA  TYR A 190      21.694  -9.923 -12.313  1.00  1.29           H  
ATOM   3129 1HB  TYR A 190      22.452 -11.057 -14.308  1.00  1.29           H  
ATOM   3130 2HB  TYR A 190      22.066 -12.273 -13.103  1.00  1.29           H  
ATOM   3131  HD1 TYR A 190      21.333 -10.965 -16.381  1.00  1.29           H  
ATOM   3132  HD2 TYR A 190      19.901 -13.520 -13.272  1.00  1.29           H  
ATOM   3133  HE1 TYR A 190      19.818 -12.088 -17.994  1.00  1.29           H  
ATOM   3134  HE2 TYR A 190      18.409 -14.594 -14.881  1.00  1.29           H  
ATOM   3135  HH  TYR A 190      17.468 -14.602 -16.921  1.00  1.29           H  
ATOM   3136  N   CYS A 191      21.123  -8.504 -14.283  1.00  1.33           N  
ATOM   3137  CA  CYS A 191      20.677  -7.455 -15.179  1.00  1.33           C  
ATOM   3138  C   CYS A 191      21.822  -6.913 -16.030  1.00  1.33           C  
ATOM   3139  O   CYS A 191      22.928  -6.705 -15.538  1.00  1.33           O  
ATOM   3140  CB  CYS A 191      20.063  -6.308 -14.376  1.00  1.33           C  
ATOM   3141  SG  CYS A 191      19.362  -5.006 -15.399  1.00  1.33           S  
ATOM   3142  H   CYS A 191      22.097  -8.535 -13.983  1.00  1.33           H  
ATOM   3143  HA  CYS A 191      19.916  -7.869 -15.839  1.00  1.33           H  
ATOM   3144 1HB  CYS A 191      19.279  -6.690 -13.719  1.00  1.33           H  
ATOM   3145 2HB  CYS A 191      20.830  -5.863 -13.745  1.00  1.33           H  
ATOM   3146  HG  CYS A 191      20.425  -4.885 -16.234  1.00  1.33           H  
ATOM   3147  N   LEU A 192      21.543  -6.714 -17.321  1.00  1.42           N  
ATOM   3148  CA  LEU A 192      22.488  -6.145 -18.291  1.00  1.42           C  
ATOM   3149  C   LEU A 192      22.562  -4.618 -18.229  1.00  1.42           C  
ATOM   3150  O   LEU A 192      23.534  -3.979 -18.659  1.00  1.42           O  
ATOM   3151  CB  LEU A 192      22.060  -6.506 -19.715  1.00  1.42           C  
ATOM   3152  CG  LEU A 192      23.050  -6.097 -20.811  1.00  1.42           C  
ATOM   3153  CD1 LEU A 192      24.348  -6.828 -20.589  1.00  1.42           C  
ATOM   3154  CD2 LEU A 192      22.470  -6.386 -22.170  1.00  1.42           C  
ATOM   3155  H   LEU A 192      20.617  -6.953 -17.648  1.00  1.42           H  
ATOM   3156  HA  LEU A 192      23.478  -6.547 -18.090  1.00  1.42           H  
ATOM   3157 1HB  LEU A 192      21.912  -7.582 -19.777  1.00  1.42           H  
ATOM   3158 2HB  LEU A 192      21.112  -6.008 -19.928  1.00  1.42           H  
ATOM   3159  HG  LEU A 192      23.248  -5.027 -20.731  1.00  1.42           H  
ATOM   3160 1HD1 LEU A 192      25.076  -6.534 -21.343  1.00  1.42           H  
ATOM   3161 2HD1 LEU A 192      24.717  -6.589 -19.615  1.00  1.42           H  
ATOM   3162 3HD1 LEU A 192      24.171  -7.898 -20.656  1.00  1.42           H  
ATOM   3163 1HD2 LEU A 192      23.179  -6.080 -22.939  1.00  1.42           H  
ATOM   3164 2HD2 LEU A 192      22.267  -7.452 -22.263  1.00  1.42           H  
ATOM   3165 3HD2 LEU A 192      21.541  -5.826 -22.289  1.00  1.42           H  
ATOM   3166  N   LYS A 193      21.462  -4.011 -17.802  1.00  1.51           N  
ATOM   3167  CA  LYS A 193      21.326  -2.567 -17.896  1.00  1.51           C  
ATOM   3168  C   LYS A 193      21.616  -2.162 -19.341  1.00  1.51           C  
ATOM   3169  O   LYS A 193      20.946  -2.651 -20.250  1.00  1.51           O  
ATOM   3170  CB  LYS A 193      22.216  -1.833 -16.881  1.00  1.51           C  
ATOM   3171  CG  LYS A 193      21.847  -2.095 -15.425  1.00  1.51           C  
ATOM   3172  CD  LYS A 193      20.456  -1.517 -15.129  1.00  1.51           C  
ATOM   3173  CE  LYS A 193      20.062  -1.677 -13.676  1.00  1.51           C  
ATOM   3174  NZ  LYS A 193      18.669  -1.217 -13.425  1.00  1.51           N  
ATOM   3175  H   LYS A 193      20.710  -4.564 -17.420  1.00  1.51           H  
ATOM   3176  HA  LYS A 193      20.291  -2.297 -17.681  1.00  1.51           H  
ATOM   3177 1HB  LYS A 193      23.261  -2.116 -17.013  1.00  1.51           H  
ATOM   3178 2HB  LYS A 193      22.139  -0.758 -17.042  1.00  1.51           H  
ATOM   3179 1HG  LYS A 193      21.857  -3.168 -15.225  1.00  1.51           H  
ATOM   3180 2HG  LYS A 193      22.577  -1.621 -14.773  1.00  1.51           H  
ATOM   3181 1HD  LYS A 193      20.458  -0.455 -15.370  1.00  1.51           H  
ATOM   3182 2HD  LYS A 193      19.713  -2.004 -15.757  1.00  1.51           H  
ATOM   3183 1HE  LYS A 193      20.149  -2.723 -13.396  1.00  1.51           H  
ATOM   3184 2HE  LYS A 193      20.735  -1.089 -13.064  1.00  1.51           H  
ATOM   3185 1HZ  LYS A 193      18.450  -1.337 -12.447  1.00  1.51           H  
ATOM   3186 2HZ  LYS A 193      18.584  -0.242 -13.672  1.00  1.51           H  
ATOM   3187 3HZ  LYS A 193      18.027  -1.764 -13.983  1.00  1.51           H  
ATOM   3188  N   GLU A 194      22.595  -1.294 -19.571  1.00  1.57           N  
ATOM   3189  CA  GLU A 194      22.873  -0.860 -20.936  1.00  1.57           C  
ATOM   3190  C   GLU A 194      23.784  -1.808 -21.732  1.00  1.57           C  
ATOM   3191  O   GLU A 194      23.630  -1.946 -22.947  1.00  1.57           O  
ATOM   3192  CB  GLU A 194      23.506   0.533 -20.906  1.00  1.57           C  
ATOM   3193  CG  GLU A 194      22.577   1.631 -20.384  1.00  1.57           C  
ATOM   3194  CD  GLU A 194      23.224   3.001 -20.349  1.00  1.57           C  
ATOM   3195  OE1 GLU A 194      24.394   3.098 -20.638  1.00  1.57           O  
ATOM   3196  OE2 GLU A 194      22.541   3.948 -20.034  1.00  1.57           O  
ATOM   3197  H   GLU A 194      23.137  -0.926 -18.807  1.00  1.57           H  
ATOM   3198  HA  GLU A 194      21.922  -0.793 -21.465  1.00  1.57           H  
ATOM   3199 1HB  GLU A 194      24.394   0.514 -20.275  1.00  1.57           H  
ATOM   3200 2HB  GLU A 194      23.824   0.809 -21.911  1.00  1.57           H  
ATOM   3201 1HG  GLU A 194      21.694   1.675 -21.020  1.00  1.57           H  
ATOM   3202 2HG  GLU A 194      22.252   1.363 -19.379  1.00  1.57           H  
ATOM   3203  N   GLY A 195      24.771  -2.407 -21.067  1.00  1.56           N  
ATOM   3204  CA  GLY A 195      25.735  -3.247 -21.772  1.00  1.56           C  
ATOM   3205  C   GLY A 195      26.717  -3.994 -20.864  1.00  1.56           C  
ATOM   3206  O   GLY A 195      27.833  -4.292 -21.293  1.00  1.56           O  
ATOM   3207  H   GLY A 195      24.839  -2.284 -20.068  1.00  1.56           H  
ATOM   3208 1HA  GLY A 195      25.189  -3.972 -22.377  1.00  1.56           H  
ATOM   3209 2HA  GLY A 195      26.296  -2.627 -22.468  1.00  1.56           H  
ATOM   3210  N   ARG A 196      26.358  -4.233 -19.604  1.00  1.49           N  
ATOM   3211  CA  ARG A 196      27.290  -4.871 -18.671  1.00  1.49           C  
ATOM   3212  C   ARG A 196      26.567  -5.833 -17.768  1.00  1.49           C  
ATOM   3213  O   ARG A 196      25.671  -5.438 -17.029  1.00  1.49           O  
ATOM   3214  CB  ARG A 196      27.974  -3.816 -17.814  1.00  1.49           C  
ATOM   3215  CG  ARG A 196      29.023  -4.330 -16.842  1.00  1.49           C  
ATOM   3216  CD  ARG A 196      29.707  -3.199 -16.133  1.00  1.49           C  
ATOM   3217  NE  ARG A 196      28.808  -2.468 -15.232  1.00  1.49           N  
ATOM   3218  CZ  ARG A 196      29.094  -1.296 -14.634  1.00  1.49           C  
ATOM   3219  NH1 ARG A 196      30.248  -0.699 -14.834  1.00  1.49           N  
ATOM   3220  NH2 ARG A 196      28.186  -0.763 -13.838  1.00  1.49           N  
ATOM   3221  H   ARG A 196      25.408  -4.027 -19.291  1.00  1.49           H  
ATOM   3222  HA  ARG A 196      28.039  -5.423 -19.236  1.00  1.49           H  
ATOM   3223 1HB  ARG A 196      28.456  -3.084 -18.459  1.00  1.49           H  
ATOM   3224 2HB  ARG A 196      27.222  -3.291 -17.224  1.00  1.49           H  
ATOM   3225 1HG  ARG A 196      28.549  -4.973 -16.099  1.00  1.49           H  
ATOM   3226 2HG  ARG A 196      29.773  -4.906 -17.387  1.00  1.49           H  
ATOM   3227 1HD  ARG A 196      30.530  -3.596 -15.540  1.00  1.49           H  
ATOM   3228 2HD  ARG A 196      30.096  -2.497 -16.868  1.00  1.49           H  
ATOM   3229  HE  ARG A 196      27.889  -2.867 -15.009  1.00  1.49           H  
ATOM   3230 1HH1 ARG A 196      30.933  -1.119 -15.444  1.00  1.49           H  
ATOM   3231 2HH1 ARG A 196      30.447   0.177 -14.374  1.00  1.49           H  
ATOM   3232 1HH2 ARG A 196      27.303  -1.273 -13.707  1.00  1.49           H  
ATOM   3233 2HH2 ARG A 196      28.362   0.111 -13.366  1.00  1.49           H  
ATOM   3234  N   LYS A 197      26.964  -7.094 -17.767  1.00  1.39           N  
ATOM   3235  CA  LYS A 197      26.221  -7.993 -16.914  1.00  1.39           C  
ATOM   3236  C   LYS A 197      26.647  -7.826 -15.483  1.00  1.39           C  
ATOM   3237  O   LYS A 197      27.836  -7.785 -15.167  1.00  1.39           O  
ATOM   3238  CB  LYS A 197      26.374  -9.440 -17.364  1.00  1.39           C  
ATOM   3239  CG  LYS A 197      25.711  -9.724 -18.703  1.00  1.39           C  
ATOM   3240  CD  LYS A 197      25.819 -11.181 -19.107  1.00  1.39           C  
ATOM   3241  CE  LYS A 197      25.126 -11.424 -20.444  1.00  1.39           C  
ATOM   3242  NZ  LYS A 197      25.222 -12.847 -20.869  1.00  1.39           N  
ATOM   3243  H   LYS A 197      27.734  -7.421 -18.344  1.00  1.39           H  
ATOM   3244  HA  LYS A 197      25.163  -7.736 -16.967  1.00  1.39           H  
ATOM   3245 1HB  LYS A 197      27.438  -9.684 -17.449  1.00  1.39           H  
ATOM   3246 2HB  LYS A 197      25.941 -10.102 -16.615  1.00  1.39           H  
ATOM   3247 1HG  LYS A 197      24.656  -9.450 -18.644  1.00  1.39           H  
ATOM   3248 2HG  LYS A 197      26.184  -9.112 -19.470  1.00  1.39           H  
ATOM   3249 1HD  LYS A 197      26.873 -11.460 -19.191  1.00  1.39           H  
ATOM   3250 2HD  LYS A 197      25.355 -11.810 -18.351  1.00  1.39           H  
ATOM   3251 1HE  LYS A 197      24.076 -11.151 -20.352  1.00  1.39           H  
ATOM   3252 2HE  LYS A 197      25.589 -10.795 -21.205  1.00  1.39           H  
ATOM   3253 1HZ  LYS A 197      24.751 -12.971 -21.755  1.00  1.39           H  
ATOM   3254 2HZ  LYS A 197      26.195 -13.104 -20.966  1.00  1.39           H  
ATOM   3255 3HZ  LYS A 197      24.786 -13.438 -20.173  1.00  1.39           H  
ATOM   3256  N   GLN A 198      25.662  -7.732 -14.617  1.00  1.28           N  
ATOM   3257  CA  GLN A 198      25.876  -7.647 -13.191  1.00  1.28           C  
ATOM   3258  C   GLN A 198      24.859  -8.507 -12.467  1.00  1.28           C  
ATOM   3259  O   GLN A 198      23.735  -8.686 -12.943  1.00  1.28           O  
ATOM   3260  CB  GLN A 198      25.785  -6.188 -12.752  1.00  1.28           C  
ATOM   3261  CG  GLN A 198      26.907  -5.319 -13.299  1.00  1.28           C  
ATOM   3262  CD  GLN A 198      26.822  -3.902 -12.883  1.00  1.28           C  
ATOM   3263  OE1 GLN A 198      26.449  -3.023 -13.685  1.00  1.28           O  
ATOM   3264  NE2 GLN A 198      27.164  -3.645 -11.644  1.00  1.28           N  
ATOM   3265  H   GLN A 198      24.708  -7.668 -14.970  1.00  1.28           H  
ATOM   3266  HA  GLN A 198      26.870  -8.024 -12.958  1.00  1.28           H  
ATOM   3267 1HB  GLN A 198      24.848  -5.776 -13.117  1.00  1.28           H  
ATOM   3268 2HB  GLN A 198      25.786  -6.127 -11.657  1.00  1.28           H  
ATOM   3269 1HG  GLN A 198      27.866  -5.726 -12.975  1.00  1.28           H  
ATOM   3270 2HG  GLN A 198      26.845  -5.321 -14.380  1.00  1.28           H  
ATOM   3271 1HE2 GLN A 198      27.133  -2.710 -11.290  1.00  1.28           H  
ATOM   3272 2HE2 GLN A 198      27.481  -4.403 -11.036  1.00  1.28           H  
ATOM   3273  N   ALA A 199      25.228  -9.042 -11.318  1.00  1.21           N  
ATOM   3274  CA  ALA A 199      24.238  -9.756 -10.529  1.00  1.21           C  
ATOM   3275  C   ALA A 199      23.519  -8.791  -9.635  1.00  1.21           C  
ATOM   3276  O   ALA A 199      23.881  -7.608  -9.545  1.00  1.21           O  
ATOM   3277  CB  ALA A 199      24.794 -10.873  -9.697  1.00  1.21           C  
ATOM   3278  H   ALA A 199      26.169  -8.915 -10.971  1.00  1.21           H  
ATOM   3279  HA  ALA A 199      23.520 -10.196 -11.203  1.00  1.21           H  
ATOM   3280 1HB  ALA A 199      23.975 -11.346  -9.170  1.00  1.21           H  
ATOM   3281 2HB  ALA A 199      25.221 -11.594 -10.317  1.00  1.21           H  
ATOM   3282 3HB  ALA A 199      25.521 -10.499  -8.990  1.00  1.21           H  
ATOM   3283  N   ALA A 200      22.507  -9.327  -8.989  1.00  1.18           N  
ATOM   3284  CA  ALA A 200      21.659  -8.633  -8.058  1.00  1.18           C  
ATOM   3285  C   ALA A 200      21.266  -9.572  -6.947  1.00  1.18           C  
ATOM   3286  O   ALA A 200      21.436 -10.774  -7.081  1.00  1.18           O  
ATOM   3287  CB  ALA A 200      20.401  -8.146  -8.774  1.00  1.18           C  
ATOM   3288  H   ALA A 200      22.287 -10.293  -9.206  1.00  1.18           H  
ATOM   3289  HA  ALA A 200      22.224  -7.815  -7.626  1.00  1.18           H  
ATOM   3290 1HB  ALA A 200      19.763  -7.623  -8.065  1.00  1.18           H  
ATOM   3291 2HB  ALA A 200      20.676  -7.472  -9.575  1.00  1.18           H  
ATOM   3292 3HB  ALA A 200      19.865  -8.992  -9.184  1.00  1.18           H  
ATOM   3293  N   ILE A 201      20.805  -9.049  -5.832  1.00  1.19           N  
ATOM   3294  CA  ILE A 201      20.232  -9.913  -4.808  1.00  1.19           C  
ATOM   3295  C   ILE A 201      18.787  -9.508  -4.638  1.00  1.19           C  
ATOM   3296  O   ILE A 201      18.504  -8.325  -4.472  1.00  1.19           O  
ATOM   3297  CB  ILE A 201      21.005  -9.890  -3.482  1.00  1.19           C  
ATOM   3298  CG1 ILE A 201      22.420 -10.402  -3.707  1.00  1.19           C  
ATOM   3299  CG2 ILE A 201      20.272 -10.757  -2.453  1.00  1.19           C  
ATOM   3300  CD1 ILE A 201      23.330 -10.234  -2.542  1.00  1.19           C  
ATOM   3301  H   ILE A 201      20.767  -8.043  -5.727  1.00  1.19           H  
ATOM   3302  HA  ILE A 201      20.251 -10.932  -5.156  1.00  1.19           H  
ATOM   3303  HB  ILE A 201      21.084  -8.874  -3.123  1.00  1.19           H  
ATOM   3304 1HG1 ILE A 201      22.365 -11.460  -3.955  1.00  1.19           H  
ATOM   3305 2HG1 ILE A 201      22.856  -9.870  -4.544  1.00  1.19           H  
ATOM   3306 1HG2 ILE A 201      20.815 -10.748  -1.517  1.00  1.19           H  
ATOM   3307 2HG2 ILE A 201      19.266 -10.371  -2.291  1.00  1.19           H  
ATOM   3308 3HG2 ILE A 201      20.202 -11.768  -2.826  1.00  1.19           H  
ATOM   3309 1HD1 ILE A 201      24.322 -10.625  -2.791  1.00  1.19           H  
ATOM   3310 2HD1 ILE A 201      23.393  -9.191  -2.322  1.00  1.19           H  
ATOM   3311 3HD1 ILE A 201      22.933 -10.768  -1.685  1.00  1.19           H  
ATOM   3312  N   VAL A 202      17.862 -10.458  -4.744  1.00  1.25           N  
ATOM   3313  CA  VAL A 202      16.465 -10.093  -4.650  1.00  1.25           C  
ATOM   3314  C   VAL A 202      15.830 -10.617  -3.369  1.00  1.25           C  
ATOM   3315  O   VAL A 202      15.271  -9.856  -2.570  1.00  1.25           O  
ATOM   3316  CB  VAL A 202      15.722 -10.648  -5.879  1.00  1.25           C  
ATOM   3317  CG1 VAL A 202      14.228 -10.312  -5.797  1.00  1.25           C  
ATOM   3318  CG2 VAL A 202      16.372 -10.088  -7.165  1.00  1.25           C  
ATOM   3319  H   VAL A 202      18.096 -11.439  -4.900  1.00  1.25           H  
ATOM   3320  HA  VAL A 202      16.383  -9.008  -4.656  1.00  1.25           H  
ATOM   3321  HB  VAL A 202      15.804 -11.734  -5.885  1.00  1.25           H  
ATOM   3322 1HG1 VAL A 202      13.714 -10.729  -6.664  1.00  1.25           H  
ATOM   3323 2HG1 VAL A 202      13.808 -10.738  -4.887  1.00  1.25           H  
ATOM   3324 3HG1 VAL A 202      14.097  -9.227  -5.786  1.00  1.25           H  
ATOM   3325 1HG2 VAL A 202      15.856 -10.505  -8.033  1.00  1.25           H  
ATOM   3326 2HG2 VAL A 202      16.290  -9.004  -7.177  1.00  1.25           H  
ATOM   3327 3HG2 VAL A 202      17.424 -10.375  -7.201  1.00  1.25           H  
ATOM   3328  N   ASP A 203      15.875 -11.926  -3.153  1.00  1.37           N  
ATOM   3329  CA  ASP A 203      15.170 -12.398  -1.971  1.00  1.37           C  
ATOM   3330  C   ASP A 203      16.072 -12.361  -0.745  1.00  1.37           C  
ATOM   3331  O   ASP A 203      16.854 -13.270  -0.498  1.00  1.37           O  
ATOM   3332  CB  ASP A 203      14.583 -13.792  -2.153  1.00  1.37           C  
ATOM   3333  CG  ASP A 203      13.628 -14.255  -1.024  1.00  1.37           C  
ATOM   3334  OD1 ASP A 203      13.595 -13.704   0.076  1.00  1.37           O  
ATOM   3335  OD2 ASP A 203      12.838 -15.154  -1.290  1.00  1.37           O  
ATOM   3336  H   ASP A 203      16.348 -12.556  -3.803  1.00  1.37           H  
ATOM   3337  HA  ASP A 203      14.330 -11.729  -1.783  1.00  1.37           H  
ATOM   3338 1HB  ASP A 203      14.068 -13.859  -3.111  1.00  1.37           H  
ATOM   3339 2HB  ASP A 203      15.399 -14.497  -2.157  1.00  1.37           H  
ATOM   3340  N   PHE A 204      15.921 -11.300   0.030  1.00  1.55           N  
ATOM   3341  CA  PHE A 204      16.676 -11.072   1.270  1.00  1.55           C  
ATOM   3342  C   PHE A 204      15.805 -11.500   2.463  1.00  1.55           C  
ATOM   3343  O   PHE A 204      16.105 -11.175   3.618  1.00  1.55           O  
ATOM   3344  CB  PHE A 204      16.956  -9.573   1.471  1.00  1.55           C  
ATOM   3345  CG  PHE A 204      17.839  -8.868   0.465  1.00  1.55           C  
ATOM   3346  CD1 PHE A 204      17.287  -8.274  -0.636  1.00  1.55           C  
ATOM   3347  CD2 PHE A 204      19.190  -8.738   0.653  1.00  1.55           C  
ATOM   3348  CE1 PHE A 204      18.060  -7.587  -1.532  1.00  1.55           C  
ATOM   3349  CE2 PHE A 204      19.981  -8.036  -0.246  1.00  1.55           C  
ATOM   3350  CZ  PHE A 204      19.409  -7.461  -1.336  1.00  1.55           C  
ATOM   3351  H   PHE A 204      15.274 -10.594  -0.318  1.00  1.55           H  
ATOM   3352  HA  PHE A 204      17.598 -11.657   1.257  1.00  1.55           H  
ATOM   3353 1HB  PHE A 204      15.999  -9.046   1.489  1.00  1.55           H  
ATOM   3354 2HB  PHE A 204      17.404  -9.433   2.455  1.00  1.55           H  
ATOM   3355  HD1 PHE A 204      16.211  -8.354  -0.798  1.00  1.55           H  
ATOM   3356  HD2 PHE A 204      19.630  -9.184   1.522  1.00  1.55           H  
ATOM   3357  HE1 PHE A 204      17.592  -7.130  -2.406  1.00  1.55           H  
ATOM   3358  HE2 PHE A 204      21.052  -7.938  -0.084  1.00  1.55           H  
ATOM   3359  HZ  PHE A 204      20.015  -6.908  -2.052  1.00  1.55           H  
ATOM   3360  N   GLY A 205      14.708 -12.210   2.168  1.00  1.79           N  
ATOM   3361  CA  GLY A 205      13.672 -12.570   3.130  1.00  1.79           C  
ATOM   3362  C   GLY A 205      14.066 -13.310   4.390  1.00  1.79           C  
ATOM   3363  O   GLY A 205      13.459 -13.061   5.433  1.00  1.79           O  
ATOM   3364  H   GLY A 205      14.545 -12.524   1.208  1.00  1.79           H  
ATOM   3365 1HA  GLY A 205      13.159 -11.664   3.430  1.00  1.79           H  
ATOM   3366 2HA  GLY A 205      12.926 -13.160   2.607  1.00  1.79           H  
ATOM   3367  N   CYS A 206      15.055 -14.205   4.356  1.00  2.11           N  
ATOM   3368  CA  CYS A 206      15.378 -14.860   5.608  1.00  2.11           C  
ATOM   3369  C   CYS A 206      16.688 -14.388   6.192  1.00  2.11           C  
ATOM   3370  O   CYS A 206      17.199 -15.017   7.123  1.00  2.11           O  
ATOM   3371  CB  CYS A 206      15.435 -16.362   5.474  1.00  2.11           C  
ATOM   3372  SG  CYS A 206      13.886 -17.148   5.042  1.00  2.11           S  
ATOM   3373  H   CYS A 206      15.573 -14.469   3.503  1.00  2.11           H  
ATOM   3374  HA  CYS A 206      14.599 -14.633   6.328  1.00  2.11           H  
ATOM   3375 1HB  CYS A 206      16.187 -16.645   4.750  1.00  2.11           H  
ATOM   3376 2HB  CYS A 206      15.733 -16.750   6.430  1.00  2.11           H  
ATOM   3377  HG  CYS A 206      14.325 -18.398   5.195  1.00  2.11           H  
ATOM   3378  N   GLY A 207      17.232 -13.268   5.702  1.00  2.49           N  
ATOM   3379  CA  GLY A 207      18.497 -12.816   6.268  1.00  2.49           C  
ATOM   3380  C   GLY A 207      18.216 -12.691   7.745  1.00  2.49           C  
ATOM   3381  O   GLY A 207      17.078 -12.423   8.124  1.00  2.49           O  
ATOM   3382  H   GLY A 207      16.777 -12.733   4.958  1.00  2.49           H  
ATOM   3383 1HA  GLY A 207      19.288 -13.542   6.079  1.00  2.49           H  
ATOM   3384 2HA  GLY A 207      18.788 -11.856   5.845  1.00  2.49           H  
ATOM   3385  N   ALA A 208      19.206 -12.906   8.603  1.00  2.91           N  
ATOM   3386  CA  ALA A 208      18.835 -12.866  10.022  1.00  2.91           C  
ATOM   3387  C   ALA A 208      18.241 -11.514  10.357  1.00  2.91           C  
ATOM   3388  O   ALA A 208      18.705 -10.482   9.861  1.00  2.91           O  
ATOM   3389  CB  ALA A 208      20.000 -13.139  10.929  1.00  2.91           C  
ATOM   3390  H   ALA A 208      20.154 -13.097   8.264  1.00  2.91           H  
ATOM   3391  HA  ALA A 208      18.073 -13.629  10.191  1.00  2.91           H  
ATOM   3392 1HB  ALA A 208      19.669 -13.113  11.970  1.00  2.91           H  
ATOM   3393 2HB  ALA A 208      20.429 -14.117  10.703  1.00  2.91           H  
ATOM   3394 3HB  ALA A 208      20.714 -12.365  10.767  1.00  2.91           H  
ATOM   3395  N   THR A 209      17.235 -11.518  11.218  1.00  3.33           N  
ATOM   3396  CA  THR A 209      16.570 -10.289  11.587  1.00  3.33           C  
ATOM   3397  C   THR A 209      16.705  -9.976  13.056  1.00  3.33           C  
ATOM   3398  O   THR A 209      17.015 -10.844  13.871  1.00  3.33           O  
ATOM   3399  CB  THR A 209      15.063 -10.383  11.261  1.00  3.33           C  
ATOM   3400  OG1 THR A 209      14.457 -11.388  12.082  1.00  3.33           O  
ATOM   3401  CG2 THR A 209      14.854 -10.766   9.820  1.00  3.33           C  
ATOM   3402  H   THR A 209      16.906 -12.392  11.595  1.00  3.33           H  
ATOM   3403  HA  THR A 209      17.018  -9.477  11.025  1.00  3.33           H  
ATOM   3404  HB  THR A 209      14.582  -9.424  11.461  1.00  3.33           H  
ATOM   3405  HG1 THR A 209      13.509 -11.397  11.930  1.00  3.33           H  
ATOM   3406 1HG2 THR A 209      13.793 -10.842   9.616  1.00  3.33           H  
ATOM   3407 2HG2 THR A 209      15.302 -10.019   9.162  1.00  3.33           H  
ATOM   3408 3HG2 THR A 209      15.312 -11.729   9.639  1.00  3.33           H  
ATOM   3409  N   LEU A 210      16.361  -8.752  13.421  1.00  3.71           N  
ATOM   3410  CA  LEU A 210      16.359  -8.345  14.816  1.00  3.71           C  
ATOM   3411  C   LEU A 210      15.084  -8.904  15.407  1.00  3.71           C  
ATOM   3412  O   LEU A 210      14.083  -8.210  15.552  1.00  3.71           O  
ATOM   3413  CB  LEU A 210      16.387  -6.827  14.919  1.00  3.71           C  
ATOM   3414  CG  LEU A 210      17.577  -6.171  14.301  1.00  3.71           C  
ATOM   3415  CD1 LEU A 210      17.376  -4.676  14.352  1.00  3.71           C  
ATOM   3416  CD2 LEU A 210      18.822  -6.606  15.041  1.00  3.71           C  
ATOM   3417  H   LEU A 210      16.104  -8.081  12.712  1.00  3.71           H  
ATOM   3418  HA  LEU A 210      17.216  -8.773  15.333  1.00  3.71           H  
ATOM   3419 1HB  LEU A 210      15.517  -6.416  14.453  1.00  3.71           H  
ATOM   3420 2HB  LEU A 210      16.367  -6.552  15.971  1.00  3.71           H  
ATOM   3421  HG  LEU A 210      17.657  -6.466  13.258  1.00  3.71           H  
ATOM   3422 1HD1 LEU A 210      18.222  -4.176  13.887  1.00  3.71           H  
ATOM   3423 2HD1 LEU A 210      16.465  -4.420  13.808  1.00  3.71           H  
ATOM   3424 3HD1 LEU A 210      17.277  -4.353  15.394  1.00  3.71           H  
ATOM   3425 1HD2 LEU A 210      19.694  -6.138  14.591  1.00  3.71           H  
ATOM   3426 2HD2 LEU A 210      18.744  -6.307  16.081  1.00  3.71           H  
ATOM   3427 3HD2 LEU A 210      18.922  -7.690  14.983  1.00  3.71           H  
ATOM   3428  N   SER A 211      15.138 -10.189  15.709  1.00  4.01           N  
ATOM   3429  CA  SER A 211      13.966 -10.958  16.064  1.00  4.01           C  
ATOM   3430  C   SER A 211      13.698 -10.928  17.573  1.00  4.01           C  
ATOM   3431  O   SER A 211      13.047 -10.020  18.079  1.00  4.01           O  
ATOM   3432  CB  SER A 211      14.177 -12.398  15.521  1.00  4.01           C  
ATOM   3433  OG  SER A 211      15.208 -13.168  16.210  1.00  4.01           O  
ATOM   3434  H   SER A 211      16.027 -10.647  15.538  1.00  4.01           H  
ATOM   3435  HA  SER A 211      13.104 -10.521  15.555  1.00  4.01           H  
ATOM   3436 1HB  SER A 211      13.238 -12.938  15.532  1.00  4.01           H  
ATOM   3437 2HB  SER A 211      14.464 -12.317  14.475  1.00  4.01           H  
ATOM   3438  HG  SER A 211      15.359 -13.962  15.587  1.00  4.01           H  
ATOM   3439  N   TYR A 212      14.194 -11.917  18.277  1.00  4.21           N  
ATOM   3440  CA  TYR A 212      14.067 -12.044  19.710  1.00  4.21           C  
ATOM   3441  C   TYR A 212      15.358 -12.688  20.161  1.00  4.21           C  
ATOM   3442  O   TYR A 212      15.709 -12.703  21.343  1.00  4.21           O  
ATOM   3443  CB  TYR A 212      12.773 -12.802  20.014  1.00  4.21           C  
ATOM   3444  CG  TYR A 212      12.715 -14.169  19.409  1.00  4.21           C  
ATOM   3445  CD1 TYR A 212      12.951 -15.290  20.134  1.00  4.21           C  
ATOM   3446  CD2 TYR A 212      12.481 -14.270  18.069  1.00  4.21           C  
ATOM   3447  CE1 TYR A 212      12.916 -16.519  19.515  1.00  4.21           C  
ATOM   3448  CE2 TYR A 212      12.467 -15.477  17.451  1.00  4.21           C  
ATOM   3449  CZ  TYR A 212      12.671 -16.600  18.182  1.00  4.21           C  
ATOM   3450  OH  TYR A 212      12.619 -17.824  17.609  1.00  4.21           O  
ATOM   3451  H   TYR A 212      14.698 -12.622  17.783  1.00  4.21           H  
ATOM   3452  HA  TYR A 212      14.010 -11.051  20.161  1.00  4.21           H  
ATOM   3453 1HB  TYR A 212      12.653 -12.901  21.096  1.00  4.21           H  
ATOM   3454 2HB  TYR A 212      11.927 -12.228  19.639  1.00  4.21           H  
ATOM   3455  HD1 TYR A 212      13.159 -15.214  21.179  1.00  4.21           H  
ATOM   3456  HD2 TYR A 212      12.307 -13.377  17.499  1.00  4.21           H  
ATOM   3457  HE1 TYR A 212      13.094 -17.427  20.064  1.00  4.21           H  
ATOM   3458  HE2 TYR A 212      12.276 -15.541  16.379  1.00  4.21           H  
ATOM   3459  HH  TYR A 212      12.051 -18.389  18.183  1.00  4.21           H  
ATOM   3460  N   LYS A 213      16.077 -13.195  19.152  1.00  4.34           N  
ATOM   3461  CA  LYS A 213      17.394 -13.791  19.310  1.00  4.34           C  
ATOM   3462  C   LYS A 213      18.384 -13.068  18.389  1.00  4.34           C  
ATOM   3463  O   LYS A 213      19.591 -13.092  18.622  1.00  4.34           O  
ATOM   3464  CB  LYS A 213      17.368 -15.289  19.002  1.00  4.34           C  
ATOM   3465  CG  LYS A 213      16.440 -16.082  19.900  1.00  4.34           C  
ATOM   3466  CD  LYS A 213      16.842 -16.097  21.368  1.00  4.34           C  
ATOM   3467  CE  LYS A 213      17.988 -17.052  21.639  1.00  4.34           C  
ATOM   3468  NZ  LYS A 213      18.325 -17.112  23.089  1.00  4.34           N  
ATOM   3469  H   LYS A 213      15.687 -13.151  18.219  1.00  4.34           H  
ATOM   3470  HA  LYS A 213      17.727 -13.649  20.339  1.00  4.34           H  
ATOM   3471 1HB  LYS A 213      17.039 -15.438  17.978  1.00  4.34           H  
ATOM   3472 2HB  LYS A 213      18.374 -15.704  19.092  1.00  4.34           H  
ATOM   3473 1HG  LYS A 213      15.513 -15.613  19.835  1.00  4.34           H  
ATOM   3474 2HG  LYS A 213      16.335 -17.093  19.547  1.00  4.34           H  
ATOM   3475 1HD  LYS A 213      17.132 -15.089  21.678  1.00  4.34           H  
ATOM   3476 2HD  LYS A 213      15.982 -16.404  21.966  1.00  4.34           H  
ATOM   3477 1HE  LYS A 213      17.702 -18.047  21.310  1.00  4.34           H  
ATOM   3478 2HE  LYS A 213      18.866 -16.729  21.080  1.00  4.34           H  
ATOM   3479 1HZ  LYS A 213      19.083 -17.761  23.232  1.00  4.34           H  
ATOM   3480 2HZ  LYS A 213      18.598 -16.193  23.409  1.00  4.34           H  
ATOM   3481 3HZ  LYS A 213      17.514 -17.424  23.607  1.00  4.34           H  
ATOM   3482  N   GLY A 214      17.866 -12.423  17.329  1.00  4.41           N  
ATOM   3483  CA  GLY A 214      18.743 -11.839  16.313  1.00  4.41           C  
ATOM   3484  C   GLY A 214      19.026 -12.920  15.271  1.00  4.41           C  
ATOM   3485  O   GLY A 214      20.114 -12.998  14.684  1.00  4.41           O  
ATOM   3486  H   GLY A 214      16.868 -12.424  17.169  1.00  4.41           H  
ATOM   3487 1HA  GLY A 214      18.273 -10.972  15.861  1.00  4.41           H  
ATOM   3488 2HA  GLY A 214      19.674 -11.508  16.771  1.00  4.41           H  
ATOM   3489  N   ARG A 215      18.060 -13.832  15.154  1.00  4.46           N  
ATOM   3490  CA  ARG A 215      18.131 -14.996  14.290  1.00  4.46           C  
ATOM   3491  C   ARG A 215      16.810 -15.289  13.610  1.00  4.46           C  
ATOM   3492  O   ARG A 215      15.738 -15.033  14.182  1.00  4.46           O  
ATOM   3493  CB  ARG A 215      18.433 -16.231  15.118  1.00  4.46           C  
ATOM   3494  CG  ARG A 215      19.740 -16.271  15.848  1.00  4.46           C  
ATOM   3495  CD  ARG A 215      20.868 -16.436  14.945  1.00  4.46           C  
ATOM   3496  NE  ARG A 215      22.077 -16.590  15.693  1.00  4.46           N  
ATOM   3497  CZ  ARG A 215      22.888 -15.615  16.121  1.00  4.46           C  
ATOM   3498  NH1 ARG A 215      22.652 -14.336  15.826  1.00  4.46           N  
ATOM   3499  NH2 ARG A 215      23.939 -15.961  16.860  1.00  4.46           N  
ATOM   3500  H   ARG A 215      17.198 -13.657  15.647  1.00  4.46           H  
ATOM   3501  HA  ARG A 215      18.901 -14.838  13.537  1.00  4.46           H  
ATOM   3502 1HB  ARG A 215      17.646 -16.370  15.847  1.00  4.46           H  
ATOM   3503 2HB  ARG A 215      18.412 -17.109  14.463  1.00  4.46           H  
ATOM   3504 1HG  ARG A 215      19.885 -15.362  16.427  1.00  4.46           H  
ATOM   3505 2HG  ARG A 215      19.747 -17.124  16.523  1.00  4.46           H  
ATOM   3506 1HD  ARG A 215      20.716 -17.335  14.350  1.00  4.46           H  
ATOM   3507 2HD  ARG A 215      20.966 -15.568  14.294  1.00  4.46           H  
ATOM   3508  HE  ARG A 215      22.297 -17.546  16.000  1.00  4.46           H  
ATOM   3509 1HH1 ARG A 215      21.822 -14.058  15.274  1.00  4.46           H  
ATOM   3510 2HH1 ARG A 215      23.275 -13.621  16.166  1.00  4.46           H  
ATOM   3511 1HH2 ARG A 215      24.086 -16.970  17.106  1.00  4.46           H  
ATOM   3512 2HH2 ARG A 215      24.577 -15.263  17.199  1.00  4.46           H  
ATOM   3513  N   HIS A 216      16.880 -15.884  12.414  1.00  4.52           N  
ATOM   3514  CA  HIS A 216      15.687 -16.451  11.798  1.00  4.52           C  
ATOM   3515  C   HIS A 216      15.384 -17.713  12.598  1.00  4.52           C  
ATOM   3516  O   HIS A 216      16.319 -18.414  13.019  1.00  4.52           O  
ATOM   3517  CB  HIS A 216      15.845 -16.801  10.317  1.00  4.52           C  
ATOM   3518  CG  HIS A 216      14.516 -17.120   9.658  1.00  4.52           C  
ATOM   3519  ND1 HIS A 216      13.843 -18.318   9.848  1.00  4.52           N  
ATOM   3520  CD2 HIS A 216      13.752 -16.391   8.815  1.00  4.52           C  
ATOM   3521  CE1 HIS A 216      12.729 -18.310   9.138  1.00  4.52           C  
ATOM   3522  NE2 HIS A 216      12.647 -17.151   8.503  1.00  4.52           N  
ATOM   3523  H   HIS A 216      17.778 -16.012  11.962  1.00  4.52           H  
ATOM   3524  HA  HIS A 216      14.842 -15.770  11.900  1.00  4.52           H  
ATOM   3525 1HB  HIS A 216      16.309 -15.968   9.779  1.00  4.52           H  
ATOM   3526 2HB  HIS A 216      16.493 -17.667  10.205  1.00  4.52           H  
ATOM   3527  HD2 HIS A 216      13.975 -15.390   8.450  1.00  4.52           H  
ATOM   3528  HE1 HIS A 216      12.002 -19.122   9.087  1.00  4.52           H  
ATOM   3529  HE2 HIS A 216      11.900 -16.860   7.883  1.00  4.52           H  
ATOM   3530  N   ALA A 217      14.116 -18.022  12.792  1.00  4.62           N  
ATOM   3531  CA  ALA A 217      13.739 -19.202  13.556  1.00  4.62           C  
ATOM   3532  C   ALA A 217      14.357 -20.505  13.007  1.00  4.62           C  
ATOM   3533  O   ALA A 217      14.671 -21.404  13.796  1.00  4.62           O  
ATOM   3534  CB  ALA A 217      12.230 -19.321  13.582  1.00  4.62           C  
ATOM   3535  H   ALA A 217      13.394 -17.432  12.403  1.00  4.62           H  
ATOM   3536  HA  ALA A 217      14.097 -19.067  14.577  1.00  4.62           H  
ATOM   3537 1HB  ALA A 217      11.945 -20.176  14.179  1.00  4.62           H  
ATOM   3538 2HB  ALA A 217      11.793 -18.421  14.010  1.00  4.62           H  
ATOM   3539 3HB  ALA A 217      11.857 -19.457  12.565  1.00  4.62           H  
ATOM   3540  N   ASP A 218      14.570 -20.638  11.678  1.00  4.78           N  
ATOM   3541  CA  ASP A 218      15.149 -21.912  11.212  1.00  4.78           C  
ATOM   3542  C   ASP A 218      16.682 -21.902  11.225  1.00  4.78           C  
ATOM   3543  O   ASP A 218      17.307 -22.858  10.772  1.00  4.78           O  
ATOM   3544  CB  ASP A 218      14.678 -22.358   9.807  1.00  4.78           C  
ATOM   3545  CG  ASP A 218      15.130 -21.488   8.612  1.00  4.78           C  
ATOM   3546  OD1 ASP A 218      15.717 -20.485   8.848  1.00  4.78           O  
ATOM   3547  OD2 ASP A 218      14.932 -21.899   7.473  1.00  4.78           O  
ATOM   3548  H   ASP A 218      14.323 -19.887  11.030  1.00  4.78           H  
ATOM   3549  HA  ASP A 218      14.825 -22.692  11.899  1.00  4.78           H  
ATOM   3550 1HB  ASP A 218      15.009 -23.385   9.629  1.00  4.78           H  
ATOM   3551 2HB  ASP A 218      13.587 -22.374   9.807  1.00  4.78           H  
ATOM   3552  N   THR A 219      17.290 -20.838  11.763  1.00  5.00           N  
ATOM   3553  CA  THR A 219      18.736 -20.758  11.862  1.00  5.00           C  
ATOM   3554  C   THR A 219      19.126 -20.821  13.319  1.00  5.00           C  
ATOM   3555  O   THR A 219      20.251 -21.189  13.670  1.00  5.00           O  
ATOM   3556  CB  THR A 219      19.296 -19.492  11.202  1.00  5.00           C  
ATOM   3557  OG1 THR A 219      18.739 -18.320  11.836  1.00  5.00           O  
ATOM   3558  CG2 THR A 219      18.993 -19.501   9.736  1.00  5.00           C  
ATOM   3559  H   THR A 219      16.739 -20.063  12.116  1.00  5.00           H  
ATOM   3560  HA  THR A 219      19.150 -21.620  11.355  1.00  5.00           H  
ATOM   3561  HB  THR A 219      20.352 -19.470  11.319  1.00  5.00           H  
ATOM   3562  HG1 THR A 219      17.806 -18.508  12.086  1.00  5.00           H  
ATOM   3563 1HG2 THR A 219      19.409 -18.618   9.296  1.00  5.00           H  
ATOM   3564 2HG2 THR A 219      19.434 -20.377   9.276  1.00  5.00           H  
ATOM   3565 3HG2 THR A 219      17.917 -19.519   9.578  1.00  5.00           H  
ATOM   3566  N   LEU A 220      18.125 -20.582  14.166  1.00  5.29           N  
ATOM   3567  CA  LEU A 220      18.235 -20.611  15.620  1.00  5.29           C  
ATOM   3568  C   LEU A 220      18.728 -21.975  16.075  1.00  5.29           C  
ATOM   3569  O   LEU A 220      19.351 -22.116  17.127  1.00  5.29           O  
ATOM   3570  CB  LEU A 220      16.896 -20.271  16.276  1.00  5.29           C  
ATOM   3571  CG  LEU A 220      16.958 -20.077  17.785  1.00  5.29           C  
ATOM   3572  CD1 LEU A 220      17.958 -18.979  18.078  1.00  5.29           C  
ATOM   3573  CD2 LEU A 220      15.565 -19.692  18.316  1.00  5.29           C  
ATOM   3574  H   LEU A 220      17.241 -20.274  13.765  1.00  5.29           H  
ATOM   3575  HA  LEU A 220      18.968 -19.862  15.924  1.00  5.29           H  
ATOM   3576 1HB  LEU A 220      16.514 -19.350  15.827  1.00  5.29           H  
ATOM   3577 2HB  LEU A 220      16.186 -21.073  16.063  1.00  5.29           H  
ATOM   3578  HG  LEU A 220      17.299 -20.996  18.264  1.00  5.29           H  
ATOM   3579 1HD1 LEU A 220      18.028 -18.830  19.142  1.00  5.29           H  
ATOM   3580 2HD1 LEU A 220      18.939 -19.259  17.688  1.00  5.29           H  
ATOM   3581 3HD1 LEU A 220      17.630 -18.065  17.600  1.00  5.29           H  
ATOM   3582 1HD2 LEU A 220      15.611 -19.540  19.398  1.00  5.29           H  
ATOM   3583 2HD2 LEU A 220      15.234 -18.768  17.834  1.00  5.29           H  
ATOM   3584 3HD2 LEU A 220      14.854 -20.488  18.092  1.00  5.29           H  
ATOM   3585  N   ALA A 221      18.455 -22.983  15.257  1.00  5.62           N  
ATOM   3586  CA  ALA A 221      18.834 -24.357  15.508  1.00  5.62           C  
ATOM   3587  C   ALA A 221      20.346 -24.486  15.768  1.00  5.62           C  
ATOM   3588  O   ALA A 221      20.758 -25.372  16.505  1.00  5.62           O  
ATOM   3589  CB  ALA A 221      18.427 -25.200  14.321  1.00  5.62           C  
ATOM   3590  H   ALA A 221      17.944 -22.771  14.411  1.00  5.62           H  
ATOM   3591  HA  ALA A 221      18.302 -24.704  16.392  1.00  5.62           H  
ATOM   3592 1HB  ALA A 221      18.671 -26.226  14.500  1.00  5.62           H  
ATOM   3593 2HB  ALA A 221      17.363 -25.101  14.184  1.00  5.62           H  
ATOM   3594 3HB  ALA A 221      18.948 -24.856  13.422  1.00  5.62           H  
ATOM   3595  N   MET A 222      21.188 -23.624  15.172  1.00  5.96           N  
ATOM   3596  CA  MET A 222      22.634 -23.722  15.431  1.00  5.96           C  
ATOM   3597  C   MET A 222      23.019 -23.247  16.836  1.00  5.96           C  
ATOM   3598  O   MET A 222      24.075 -23.619  17.350  1.00  5.96           O  
ATOM   3599  CB  MET A 222      23.463 -22.934  14.427  1.00  5.96           C  
ATOM   3600  CG  MET A 222      24.983 -23.050  14.666  1.00  5.96           C  
ATOM   3601  SD  MET A 222      25.986 -22.158  13.445  1.00  5.96           S  
ATOM   3602  CE  MET A 222      27.649 -22.556  13.927  1.00  5.96           C  
ATOM   3603  H   MET A 222      20.827 -22.875  14.578  1.00  5.96           H  
ATOM   3604  HA  MET A 222      22.918 -24.772  15.355  1.00  5.96           H  
ATOM   3605 1HB  MET A 222      23.288 -23.336  13.450  1.00  5.96           H  
ATOM   3606 2HB  MET A 222      23.167 -21.879  14.426  1.00  5.96           H  
ATOM   3607 1HG  MET A 222      25.214 -22.648  15.654  1.00  5.96           H  
ATOM   3608 2HG  MET A 222      25.268 -24.095  14.652  1.00  5.96           H  
ATOM   3609 1HE  MET A 222      28.347 -22.045  13.272  1.00  5.96           H  
ATOM   3610 2HE  MET A 222      27.798 -22.230  14.938  1.00  5.96           H  
ATOM   3611 3HE  MET A 222      27.807 -23.628  13.871  1.00  5.96           H  
ATOM   3612  N   ASP A 223      22.195 -22.377  17.426  1.00  6.29           N  
ATOM   3613  CA  ASP A 223      22.448 -21.810  18.747  1.00  6.29           C  
ATOM   3614  C   ASP A 223      21.804 -22.690  19.814  1.00  6.29           C  
ATOM   3615  O   ASP A 223      22.273 -22.778  20.951  1.00  6.29           O  
ATOM   3616  CB  ASP A 223      21.859 -20.394  18.840  1.00  6.29           C  
ATOM   3617  CG  ASP A 223      22.501 -19.347  17.886  1.00  6.29           C  
ATOM   3618  OD1 ASP A 223      23.637 -18.969  18.069  1.00  6.29           O  
ATOM   3619  OD2 ASP A 223      21.838 -18.936  16.972  1.00  6.29           O  
ATOM   3620  H   ASP A 223      21.319 -22.140  16.972  1.00  6.29           H  
ATOM   3621  HA  ASP A 223      23.523 -21.774  18.921  1.00  6.29           H  
ATOM   3622 1HB  ASP A 223      20.793 -20.451  18.617  1.00  6.29           H  
ATOM   3623 2HB  ASP A 223      21.952 -20.037  19.864  1.00  6.29           H  
ATOM   3624  N   ASP A 224      20.710 -23.333  19.420  1.00  6.56           N  
ATOM   3625  CA  ASP A 224      19.883 -24.167  20.274  1.00  6.56           C  
ATOM   3626  C   ASP A 224      20.545 -25.528  20.594  1.00  6.56           C  
ATOM   3627  O   ASP A 224      20.653 -26.385  19.716  1.00  6.56           O  
ATOM   3628  CB  ASP A 224      18.537 -24.386  19.572  1.00  6.56           C  
ATOM   3629  CG  ASP A 224      17.495 -25.168  20.359  1.00  6.56           C  
ATOM   3630  OD1 ASP A 224      17.832 -25.815  21.332  1.00  6.56           O  
ATOM   3631  OD2 ASP A 224      16.355 -25.133  19.964  1.00  6.56           O  
ATOM   3632  H   ASP A 224      20.397 -23.181  18.462  1.00  6.56           H  
ATOM   3633  HA  ASP A 224      19.693 -23.591  21.168  1.00  6.56           H  
ATOM   3634 1HB  ASP A 224      18.116 -23.416  19.291  1.00  6.56           H  
ATOM   3635 2HB  ASP A 224      18.724 -24.925  18.649  1.00  6.56           H  
ATOM   3636  N   PRO A 225      20.907 -25.812  21.864  1.00  6.76           N  
ATOM   3637  CA  PRO A 225      21.621 -26.999  22.303  1.00  6.76           C  
ATOM   3638  C   PRO A 225      20.784 -28.264  22.130  1.00  6.76           C  
ATOM   3639  O   PRO A 225      21.312 -29.378  22.183  1.00  6.76           O  
ATOM   3640  CB  PRO A 225      21.898 -26.711  23.784  1.00  6.76           C  
ATOM   3641  CG  PRO A 225      20.802 -25.769  24.200  1.00  6.76           C  
ATOM   3642  CD  PRO A 225      20.522 -24.916  22.976  1.00  6.76           C  
ATOM   3643  HA  PRO A 225      22.560 -27.078  21.737  1.00  6.76           H  
ATOM   3644 1HB  PRO A 225      21.886 -27.653  24.356  1.00  6.76           H  
ATOM   3645 2HB  PRO A 225      22.902 -26.276  23.900  1.00  6.76           H  
ATOM   3646 1HG  PRO A 225      19.918 -26.352  24.514  1.00  6.76           H  
ATOM   3647 2HG  PRO A 225      21.116 -25.176  25.068  1.00  6.76           H  
ATOM   3648 1HD  PRO A 225      19.439 -24.714  22.964  1.00  6.76           H  
ATOM   3649 2HD  PRO A 225      21.135 -24.000  22.977  1.00  6.76           H  
ATOM   3650  N   ASN A 226      19.475 -28.106  21.899  1.00  6.92           N  
ATOM   3651  CA  ASN A 226      18.599 -29.253  21.768  1.00  6.92           C  
ATOM   3652  C   ASN A 226      18.468 -29.709  20.313  1.00  6.92           C  
ATOM   3653  O   ASN A 226      17.711 -30.631  20.019  1.00  6.92           O  
ATOM   3654  CB  ASN A 226      17.247 -28.935  22.366  1.00  6.92           C  
ATOM   3655  CG  ASN A 226      17.311 -28.795  23.869  1.00  6.92           C  
ATOM   3656  OD1 ASN A 226      18.009 -29.554  24.556  1.00  6.92           O  
ATOM   3657  ND2 ASN A 226      16.602 -27.828  24.391  1.00  6.92           N  
ATOM   3658  H   ASN A 226      19.045 -27.177  21.809  1.00  6.92           H  
ATOM   3659  HA  ASN A 226      19.033 -30.081  22.328  1.00  6.92           H  
ATOM   3660 1HB  ASN A 226      16.869 -28.006  21.939  1.00  6.92           H  
ATOM   3661 2HB  ASN A 226      16.541 -29.723  22.113  1.00  6.92           H  
ATOM   3662 1HD2 ASN A 226      16.605 -27.680  25.379  1.00  6.92           H  
ATOM   3663 2HD2 ASN A 226      16.059 -27.230  23.794  1.00  6.92           H  
ATOM   3664  N   PHE A 227      19.264 -29.110  19.419  1.00  7.02           N  
ATOM   3665  CA  PHE A 227      19.301 -29.493  18.006  1.00  7.02           C  
ATOM   3666  C   PHE A 227      20.615 -30.165  17.624  1.00  7.02           C  
ATOM   3667  O   PHE A 227      20.967 -30.250  16.446  1.00  7.02           O  
ATOM   3668  CB  PHE A 227      19.108 -28.307  17.078  1.00  7.02           C  
ATOM   3669  CG  PHE A 227      19.170 -28.733  15.644  1.00  7.02           C  
ATOM   3670  CD1 PHE A 227      18.127 -29.397  15.047  1.00  7.02           C  
ATOM   3671  CD2 PHE A 227      20.317 -28.500  14.906  1.00  7.02           C  
ATOM   3672  CE1 PHE A 227      18.219 -29.825  13.751  1.00  7.02           C  
ATOM   3673  CE2 PHE A 227      20.416 -28.921  13.606  1.00  7.02           C  
ATOM   3674  CZ  PHE A 227      19.370 -29.590  13.029  1.00  7.02           C  
ATOM   3675  H   PHE A 227      19.846 -28.318  19.712  1.00  7.02           H  
ATOM   3676  HA  PHE A 227      18.495 -30.206  17.823  1.00  7.02           H  
ATOM   3677 1HB  PHE A 227      18.146 -27.833  17.265  1.00  7.02           H  
ATOM   3678 2HB  PHE A 227      19.887 -27.569  17.261  1.00  7.02           H  
ATOM   3679  HD1 PHE A 227      17.244 -29.580  15.614  1.00  7.02           H  
ATOM   3680  HD2 PHE A 227      21.152 -27.974  15.378  1.00  7.02           H  
ATOM   3681  HE1 PHE A 227      17.388 -30.356  13.285  1.00  7.02           H  
ATOM   3682  HE2 PHE A 227      21.326 -28.729  13.035  1.00  7.02           H  
ATOM   3683  HZ  PHE A 227      19.446 -29.933  11.994  1.00  7.02           H  
ATOM   3684  N   SER A 228      21.339 -30.652  18.619  1.00  7.07           N  
ATOM   3685  CA  SER A 228      22.590 -31.346  18.371  1.00  7.07           C  
ATOM   3686  C   SER A 228      22.410 -32.437  17.327  1.00  7.07           C  
ATOM   3687  O   SER A 228      21.335 -33.036  17.240  1.00  7.07           O  
ATOM   3688  CB  SER A 228      23.084 -32.020  19.640  1.00  7.07           C  
ATOM   3689  OG  SER A 228      24.163 -32.908  19.371  1.00  7.07           O  
ATOM   3690  H   SER A 228      21.003 -30.540  19.568  1.00  7.07           H  
ATOM   3691  HA  SER A 228      23.313 -30.604  18.052  1.00  7.07           H  
ATOM   3692 1HB  SER A 228      23.398 -31.262  20.357  1.00  7.07           H  
ATOM   3693 2HB  SER A 228      22.266 -32.571  20.086  1.00  7.07           H  
ATOM   3694  HG  SER A 228      23.812 -33.617  18.732  1.00  7.07           H  
ATOM   3695  N   PRO A 229      23.427 -32.735  16.516  1.00  7.08           N  
ATOM   3696  CA  PRO A 229      23.405 -33.841  15.612  1.00  7.08           C  
ATOM   3697  C   PRO A 229      23.020 -35.026  16.460  1.00  7.08           C  
ATOM   3698  O   PRO A 229      23.328 -35.054  17.662  1.00  7.08           O  
ATOM   3699  CB  PRO A 229      24.840 -33.890  15.086  1.00  7.08           C  
ATOM   3700  CG  PRO A 229      25.311 -32.448  15.176  1.00  7.08           C  
ATOM   3701  CD  PRO A 229      24.654 -31.898  16.430  1.00  7.08           C  
ATOM   3702  HA  PRO A 229      22.670 -33.654  14.812  1.00  7.08           H  
ATOM   3703 1HB  PRO A 229      25.441 -34.579  15.700  1.00  7.08           H  
ATOM   3704 2HB  PRO A 229      24.854 -34.282  14.058  1.00  7.08           H  
ATOM   3705 1HG  PRO A 229      26.410 -32.409  15.222  1.00  7.08           H  
ATOM   3706 2HG  PRO A 229      25.013 -31.896  14.269  1.00  7.08           H  
ATOM   3707 1HD  PRO A 229      25.306 -32.032  17.306  1.00  7.08           H  
ATOM   3708 2HD  PRO A 229      24.407 -30.846  16.237  1.00  7.08           H  
ATOM   3709  N   ALA A 230      22.257 -35.930  15.846  1.00  7.03           N  
ATOM   3710  CA  ALA A 230      21.640 -37.141  16.410  1.00  7.03           C  
ATOM   3711  C   ALA A 230      20.441 -36.846  17.335  1.00  7.03           C  
ATOM   3712  O   ALA A 230      19.775 -37.776  17.791  1.00  7.03           O  
ATOM   3713  CB  ALA A 230      22.669 -37.954  17.187  1.00  7.03           C  
ATOM   3714  H   ALA A 230      22.093 -35.773  14.863  1.00  7.03           H  
ATOM   3715  HA  ALA A 230      21.278 -37.741  15.577  1.00  7.03           H  
ATOM   3716 1HB  ALA A 230      22.199 -38.866  17.549  1.00  7.03           H  
ATOM   3717 2HB  ALA A 230      23.500 -38.211  16.532  1.00  7.03           H  
ATOM   3718 3HB  ALA A 230      23.043 -37.395  18.038  1.00  7.03           H  
ATOM   3719  N   LYS A 231      20.112 -35.565  17.532  1.00  6.99           N  
ATOM   3720  CA  LYS A 231      18.942 -35.131  18.297  1.00  6.99           C  
ATOM   3721  C   LYS A 231      18.125 -34.158  17.450  1.00  6.99           C  
ATOM   3722  O   LYS A 231      17.326 -33.378  17.965  1.00  6.99           O  
ATOM   3723  CB  LYS A 231      19.358 -34.457  19.606  1.00  6.99           C  
ATOM   3724  CG  LYS A 231      20.142 -35.356  20.563  1.00  6.99           C  
ATOM   3725  CD  LYS A 231      20.424 -34.651  21.890  1.00  6.99           C  
ATOM   3726  CE  LYS A 231      21.226 -35.533  22.835  1.00  6.99           C  
ATOM   3727  NZ  LYS A 231      21.535 -34.835  24.115  1.00  6.99           N  
ATOM   3728  H   LYS A 231      20.709 -34.822  17.170  1.00  6.99           H  
ATOM   3729  HA  LYS A 231      18.317 -35.997  18.518  1.00  6.99           H  
ATOM   3730 1HB  LYS A 231      19.973 -33.585  19.379  1.00  6.99           H  
ATOM   3731 2HB  LYS A 231      18.470 -34.098  20.127  1.00  6.99           H  
ATOM   3732 1HG  LYS A 231      19.585 -36.275  20.744  1.00  6.99           H  
ATOM   3733 2HG  LYS A 231      21.096 -35.616  20.097  1.00  6.99           H  
ATOM   3734 1HD  LYS A 231      20.981 -33.734  21.705  1.00  6.99           H  
ATOM   3735 2HD  LYS A 231      19.480 -34.389  22.368  1.00  6.99           H  
ATOM   3736 1HE  LYS A 231      20.658 -36.436  23.051  1.00  6.99           H  
ATOM   3737 2HE  LYS A 231      22.163 -35.812  22.350  1.00  6.99           H  
ATOM   3738 1HZ  LYS A 231      22.069 -35.449  24.713  1.00  6.99           H  
ATOM   3739 2HZ  LYS A 231      22.073 -33.999  23.920  1.00  6.99           H  
ATOM   3740 3HZ  LYS A 231      20.674 -34.581  24.577  1.00  6.99           H  
ATOM   3741  N   LYS A 232      18.350 -34.211  16.146  1.00  6.97           N  
ATOM   3742  CA  LYS A 232      17.741 -33.298  15.185  1.00  6.97           C  
ATOM   3743  C   LYS A 232      16.209 -33.301  15.296  1.00  6.97           C  
ATOM   3744  O   LYS A 232      15.579 -34.355  15.398  1.00  6.97           O  
ATOM   3745  CB  LYS A 232      18.228 -33.671  13.789  1.00  6.97           C  
ATOM   3746  CG  LYS A 232      19.732 -33.478  13.602  1.00  6.97           C  
ATOM   3747  CD  LYS A 232      20.177 -33.797  12.164  1.00  6.97           C  
ATOM   3748  CE  LYS A 232      20.159 -35.313  11.896  1.00  6.97           C  
ATOM   3749  NZ  LYS A 232      20.671 -35.662  10.530  1.00  6.97           N  
ATOM   3750  H   LYS A 232      19.000 -34.906  15.816  1.00  6.97           H  
ATOM   3751  HA  LYS A 232      18.092 -32.292  15.414  1.00  6.97           H  
ATOM   3752 1HB  LYS A 232      17.964 -34.700  13.552  1.00  6.97           H  
ATOM   3753 2HB  LYS A 232      17.756 -33.024  13.062  1.00  6.97           H  
ATOM   3754 1HG  LYS A 232      19.993 -32.445  13.841  1.00  6.97           H  
ATOM   3755 2HG  LYS A 232      20.259 -34.127  14.298  1.00  6.97           H  
ATOM   3756 1HD  LYS A 232      19.499 -33.310  11.452  1.00  6.97           H  
ATOM   3757 2HD  LYS A 232      21.182 -33.414  11.999  1.00  6.97           H  
ATOM   3758 1HE  LYS A 232      20.776 -35.810  12.641  1.00  6.97           H  
ATOM   3759 2HE  LYS A 232      19.133 -35.673  11.984  1.00  6.97           H  
ATOM   3760 1HZ  LYS A 232      20.635 -36.655  10.390  1.00  6.97           H  
ATOM   3761 2HZ  LYS A 232      20.087 -35.211   9.819  1.00  6.97           H  
ATOM   3762 3HZ  LYS A 232      21.614 -35.344  10.417  1.00  6.97           H  
ATOM   3763  N   ILE A 233      15.625 -32.105  15.264  1.00  7.00           N  
ATOM   3764  CA  ILE A 233      14.193 -31.874  15.460  1.00  7.00           C  
ATOM   3765  C   ILE A 233      13.237 -32.325  14.347  1.00  7.00           C  
ATOM   3766  O   ILE A 233      13.283 -31.831  13.219  1.00  7.00           O  
ATOM   3767  CB  ILE A 233      14.002 -30.354  15.642  1.00  7.00           C  
ATOM   3768  CG1 ILE A 233      14.720 -29.864  16.898  1.00  7.00           C  
ATOM   3769  CG2 ILE A 233      12.528 -29.998  15.689  1.00  7.00           C  
ATOM   3770  CD1 ILE A 233      14.839 -28.340  16.960  1.00  7.00           C  
ATOM   3771  H   ILE A 233      16.223 -31.301  15.151  1.00  7.00           H  
ATOM   3772  HA  ILE A 233      13.905 -32.384  16.379  1.00  7.00           H  
ATOM   3773  HB  ILE A 233      14.463 -29.852  14.807  1.00  7.00           H  
ATOM   3774 1HG1 ILE A 233      14.164 -30.199  17.771  1.00  7.00           H  
ATOM   3775 2HG1 ILE A 233      15.709 -30.308  16.947  1.00  7.00           H  
ATOM   3776 1HG2 ILE A 233      12.416 -28.917  15.789  1.00  7.00           H  
ATOM   3777 2HG2 ILE A 233      12.056 -30.326  14.783  1.00  7.00           H  
ATOM   3778 3HG2 ILE A 233      12.056 -30.492  16.537  1.00  7.00           H  
ATOM   3779 1HD1 ILE A 233      15.351 -28.051  17.883  1.00  7.00           H  
ATOM   3780 2HD1 ILE A 233      15.411 -27.980  16.102  1.00  7.00           H  
ATOM   3781 3HD1 ILE A 233      13.845 -27.892  16.942  1.00  7.00           H  
ATOM   3782  N   ASP A 234      12.272 -33.182  14.709  1.00  7.08           N  
ATOM   3783  CA  ASP A 234      11.271 -33.696  13.763  1.00  7.08           C  
ATOM   3784  C   ASP A 234      10.146 -32.694  13.562  1.00  7.08           C  
ATOM   3785  O   ASP A 234       9.016 -32.866  14.030  1.00  7.08           O  
ATOM   3786  CB  ASP A 234      10.689 -35.026  14.268  1.00  7.08           C  
ATOM   3787  CG  ASP A 234       9.707 -35.730  13.284  1.00  7.08           C  
ATOM   3788  OD1 ASP A 234       9.609 -35.333  12.149  1.00  7.08           O  
ATOM   3789  OD2 ASP A 234       9.067 -36.665  13.705  1.00  7.08           O  
ATOM   3790  H   ASP A 234      12.270 -33.527  15.658  1.00  7.08           H  
ATOM   3791  HA  ASP A 234      11.755 -33.864  12.800  1.00  7.08           H  
ATOM   3792 1HB  ASP A 234      11.506 -35.715  14.485  1.00  7.08           H  
ATOM   3793 2HB  ASP A 234      10.161 -34.851  15.206  1.00  7.08           H  
ATOM   3794  N   TYR A 235      10.447 -31.645  12.830  1.00  7.24           N  
ATOM   3795  CA  TYR A 235       9.488 -30.574  12.655  1.00  7.24           C  
ATOM   3796  C   TYR A 235       8.503 -30.896  11.535  1.00  7.24           C  
ATOM   3797  O   TYR A 235       8.544 -30.312  10.440  1.00  7.24           O  
ATOM   3798  CB  TYR A 235      10.227 -29.281  12.419  1.00  7.24           C  
ATOM   3799  CG  TYR A 235       9.423 -28.084  12.599  1.00  7.24           C  
ATOM   3800  CD1 TYR A 235       9.014 -27.741  13.876  1.00  7.24           C  
ATOM   3801  CD2 TYR A 235       9.126 -27.294  11.533  1.00  7.24           C  
ATOM   3802  CE1 TYR A 235       8.280 -26.604  14.070  1.00  7.24           C  
ATOM   3803  CE2 TYR A 235       8.405 -26.149  11.728  1.00  7.24           C  
ATOM   3804  CZ  TYR A 235       7.977 -25.816  12.984  1.00  7.24           C  
ATOM   3805  OH  TYR A 235       7.268 -24.692  13.156  1.00  7.24           O  
ATOM   3806  H   TYR A 235      11.400 -31.581  12.470  1.00  7.24           H  
ATOM   3807  HA  TYR A 235       8.914 -30.475  13.577  1.00  7.24           H  
ATOM   3808 1HB  TYR A 235      11.076 -29.223  13.072  1.00  7.24           H  
ATOM   3809 2HB  TYR A 235      10.583 -29.283  11.418  1.00  7.24           H  
ATOM   3810  HD1 TYR A 235       9.273 -28.378  14.725  1.00  7.24           H  
ATOM   3811  HD2 TYR A 235       9.465 -27.576  10.548  1.00  7.24           H  
ATOM   3812  HE1 TYR A 235       7.947 -26.322  15.070  1.00  7.24           H  
ATOM   3813  HE2 TYR A 235       8.163 -25.502  10.893  1.00  7.24           H  
ATOM   3814  HH  TYR A 235       7.338 -24.156  12.357  1.00  7.24           H  
ATOM   3815  N   SER A 236       7.542 -31.752  11.891  1.00  7.44           N  
ATOM   3816  CA  SER A 236       6.543 -32.339  10.993  1.00  7.44           C  
ATOM   3817  C   SER A 236       5.673 -31.305  10.275  1.00  7.44           C  
ATOM   3818  O   SER A 236       5.054 -31.611   9.260  1.00  7.44           O  
ATOM   3819  CB  SER A 236       5.669 -33.299  11.779  1.00  7.44           C  
ATOM   3820  OG  SER A 236       4.891 -32.621  12.732  1.00  7.44           O  
ATOM   3821  H   SER A 236       7.630 -32.124  12.840  1.00  7.44           H  
ATOM   3822  HA  SER A 236       7.078 -32.915  10.238  1.00  7.44           H  
ATOM   3823 1HB  SER A 236       5.023 -33.849  11.100  1.00  7.44           H  
ATOM   3824 2HB  SER A 236       6.314 -34.027  12.283  1.00  7.44           H  
ATOM   3825  HG  SER A 236       4.514 -33.301  13.297  1.00  7.44           H  
ATOM   3826  N   PHE A 237       5.660 -30.075  10.783  1.00  7.63           N  
ATOM   3827  CA  PHE A 237       4.952 -28.953  10.174  1.00  7.63           C  
ATOM   3828  C   PHE A 237       5.391 -28.822   8.708  1.00  7.63           C  
ATOM   3829  O   PHE A 237       4.565 -28.584   7.825  1.00  7.63           O  
ATOM   3830  CB  PHE A 237       5.237 -27.668  10.940  1.00  7.63           C  
ATOM   3831  CG  PHE A 237       4.582 -26.427  10.403  1.00  7.63           C  
ATOM   3832  CD1 PHE A 237       3.248 -26.142  10.666  1.00  7.63           C  
ATOM   3833  CD2 PHE A 237       5.305 -25.535   9.647  1.00  7.63           C  
ATOM   3834  CE1 PHE A 237       2.665 -24.983  10.175  1.00  7.63           C  
ATOM   3835  CE2 PHE A 237       4.733 -24.382   9.157  1.00  7.63           C  
ATOM   3836  CZ  PHE A 237       3.415 -24.103   9.418  1.00  7.63           C  
ATOM   3837  H   PHE A 237       6.184 -29.923  11.631  1.00  7.63           H  
ATOM   3838  HA  PHE A 237       3.881 -29.154  10.201  1.00  7.63           H  
ATOM   3839 1HB  PHE A 237       4.945 -27.789  11.980  1.00  7.63           H  
ATOM   3840 2HB  PHE A 237       6.285 -27.515  10.919  1.00  7.63           H  
ATOM   3841  HD1 PHE A 237       2.662 -26.838  11.267  1.00  7.63           H  
ATOM   3842  HD2 PHE A 237       6.340 -25.758   9.441  1.00  7.63           H  
ATOM   3843  HE1 PHE A 237       1.617 -24.767  10.387  1.00  7.63           H  
ATOM   3844  HE2 PHE A 237       5.321 -23.691   8.560  1.00  7.63           H  
ATOM   3845  HZ  PHE A 237       2.963 -23.189   9.028  1.00  7.63           H  
ATOM   3846  N   PHE A 238       6.709 -28.928   8.459  1.00  7.75           N  
ATOM   3847  CA  PHE A 238       7.218 -28.879   7.089  1.00  7.75           C  
ATOM   3848  C   PHE A 238       7.601 -30.281   6.611  1.00  7.75           C  
ATOM   3849  O   PHE A 238       7.679 -30.531   5.405  1.00  7.75           O  
ATOM   3850  CB  PHE A 238       8.432 -27.964   6.917  1.00  7.75           C  
ATOM   3851  CG  PHE A 238       8.214 -26.481   7.058  1.00  7.75           C  
ATOM   3852  CD1 PHE A 238       8.769 -25.778   8.096  1.00  7.75           C  
ATOM   3853  CD2 PHE A 238       7.466 -25.787   6.118  1.00  7.75           C  
ATOM   3854  CE1 PHE A 238       8.600 -24.415   8.206  1.00  7.75           C  
ATOM   3855  CE2 PHE A 238       7.286 -24.426   6.220  1.00  7.75           C  
ATOM   3856  CZ  PHE A 238       7.858 -23.736   7.265  1.00  7.75           C  
ATOM   3857  H   PHE A 238       7.347 -29.140   9.224  1.00  7.75           H  
ATOM   3858  HA  PHE A 238       6.427 -28.507   6.439  1.00  7.75           H  
ATOM   3859 1HB  PHE A 238       9.162 -28.252   7.665  1.00  7.75           H  
ATOM   3860 2HB  PHE A 238       8.882 -28.149   5.946  1.00  7.75           H  
ATOM   3861  HD1 PHE A 238       9.360 -26.305   8.822  1.00  7.75           H  
ATOM   3862  HD2 PHE A 238       7.020 -26.333   5.286  1.00  7.75           H  
ATOM   3863  HE1 PHE A 238       9.060 -23.876   9.038  1.00  7.75           H  
ATOM   3864  HE2 PHE A 238       6.694 -23.894   5.473  1.00  7.75           H  
ATOM   3865  HZ  PHE A 238       7.719 -22.658   7.347  1.00  7.75           H  
ATOM   3866  N   GLY A 239       7.815 -31.204   7.551  1.00  7.76           N  
ATOM   3867  CA  GLY A 239       8.163 -32.579   7.201  1.00  7.76           C  
ATOM   3868  C   GLY A 239       9.293 -33.165   8.040  1.00  7.76           C  
ATOM   3869  O   GLY A 239      10.070 -32.450   8.668  1.00  7.76           O  
ATOM   3870  H   GLY A 239       7.769 -30.937   8.532  1.00  7.76           H  
ATOM   3871 1HA  GLY A 239       7.275 -33.201   7.316  1.00  7.76           H  
ATOM   3872 2HA  GLY A 239       8.438 -32.622   6.148  1.00  7.76           H  
ATOM   3873  N   GLN A 240       9.452 -34.486   7.966  1.00  7.64           N  
ATOM   3874  CA  GLN A 240      10.484 -35.177   8.743  1.00  7.64           C  
ATOM   3875  C   GLN A 240      11.880 -34.698   8.390  1.00  7.64           C  
ATOM   3876  O   GLN A 240      12.747 -34.568   9.252  1.00  7.64           O  
ATOM   3877  CB  GLN A 240      10.416 -36.686   8.502  1.00  7.64           C  
ATOM   3878  CG  GLN A 240       9.196 -37.363   9.104  1.00  7.64           C  
ATOM   3879  CD  GLN A 240       9.137 -38.848   8.772  1.00  7.64           C  
ATOM   3880  OE1 GLN A 240       9.679 -39.285   7.752  1.00  7.64           O  
ATOM   3881  NE2 GLN A 240       8.480 -39.629   9.623  1.00  7.64           N  
ATOM   3882  H   GLN A 240       8.812 -35.030   7.409  1.00  7.64           H  
ATOM   3883  HA  GLN A 240      10.312 -34.977   9.803  1.00  7.64           H  
ATOM   3884 1HB  GLN A 240      10.425 -36.886   7.430  1.00  7.64           H  
ATOM   3885 2HB  GLN A 240      11.303 -37.156   8.926  1.00  7.64           H  
ATOM   3886 1HG  GLN A 240       9.239 -37.250  10.196  1.00  7.64           H  
ATOM   3887 2HG  GLN A 240       8.297 -36.885   8.719  1.00  7.64           H  
ATOM   3888 1HE2 GLN A 240       8.412 -40.613   9.450  1.00  7.64           H  
ATOM   3889 2HE2 GLN A 240       8.058 -39.230  10.441  1.00  7.64           H  
ATOM   3890  N   TYR A 241      12.091 -34.354   7.125  1.00  7.40           N  
ATOM   3891  CA  TYR A 241      13.414 -33.957   6.674  1.00  7.40           C  
ATOM   3892  C   TYR A 241      13.739 -32.525   7.053  1.00  7.40           C  
ATOM   3893  O   TYR A 241      14.857 -32.049   6.846  1.00  7.40           O  
ATOM   3894  CB  TYR A 241      13.544 -34.178   5.179  1.00  7.40           C  
ATOM   3895  CG  TYR A 241      13.534 -35.643   4.857  1.00  7.40           C  
ATOM   3896  CD1 TYR A 241      12.443 -36.208   4.216  1.00  7.40           C  
ATOM   3897  CD2 TYR A 241      14.611 -36.434   5.232  1.00  7.40           C  
ATOM   3898  CE1 TYR A 241      12.431 -37.561   3.943  1.00  7.40           C  
ATOM   3899  CE2 TYR A 241      14.599 -37.785   4.959  1.00  7.40           C  
ATOM   3900  CZ  TYR A 241      13.515 -38.350   4.317  1.00  7.40           C  
ATOM   3901  OH  TYR A 241      13.503 -39.700   4.047  1.00  7.40           O  
ATOM   3902  H   TYR A 241      11.333 -34.421   6.462  1.00  7.40           H  
ATOM   3903  HA  TYR A 241      14.148 -34.600   7.166  1.00  7.40           H  
ATOM   3904 1HB  TYR A 241      12.718 -33.694   4.653  1.00  7.40           H  
ATOM   3905 2HB  TYR A 241      14.479 -33.745   4.817  1.00  7.40           H  
ATOM   3906  HD1 TYR A 241      11.594 -35.586   3.929  1.00  7.40           H  
ATOM   3907  HD2 TYR A 241      15.468 -35.985   5.747  1.00  7.40           H  
ATOM   3908  HE1 TYR A 241      11.574 -38.008   3.440  1.00  7.40           H  
ATOM   3909  HE2 TYR A 241      15.443 -38.406   5.252  1.00  7.40           H  
ATOM   3910  HH  TYR A 241      12.667 -39.935   3.638  1.00  7.40           H  
ATOM   3911  N   TYR A 242      12.799 -31.834   7.686  1.00  7.08           N  
ATOM   3912  CA  TYR A 242      13.074 -30.488   8.121  1.00  7.08           C  
ATOM   3913  C   TYR A 242      14.181 -30.557   9.176  1.00  7.08           C  
ATOM   3914  O   TYR A 242      14.936 -29.601   9.362  1.00  7.08           O  
ATOM   3915  CB  TYR A 242      11.828 -29.779   8.601  1.00  7.08           C  
ATOM   3916  CG  TYR A 242      12.001 -28.272   8.569  1.00  7.08           C  
ATOM   3917  CD1 TYR A 242      11.959 -27.630   7.336  1.00  7.08           C  
ATOM   3918  CD2 TYR A 242      12.185 -27.538   9.707  1.00  7.08           C  
ATOM   3919  CE1 TYR A 242      12.104 -26.267   7.260  1.00  7.08           C  
ATOM   3920  CE2 TYR A 242      12.323 -26.172   9.635  1.00  7.08           C  
ATOM   3921  CZ  TYR A 242      12.284 -25.540   8.421  1.00  7.08           C  
ATOM   3922  OH  TYR A 242      12.416 -24.185   8.362  1.00  7.08           O  
ATOM   3923  H   TYR A 242      11.882 -32.230   7.886  1.00  7.08           H  
ATOM   3924  HA  TYR A 242      13.455 -29.925   7.285  1.00  7.08           H  
ATOM   3925 1HB  TYR A 242      10.978 -30.048   7.970  1.00  7.08           H  
ATOM   3926 2HB  TYR A 242      11.599 -30.094   9.612  1.00  7.08           H  
ATOM   3927  HD1 TYR A 242      11.811 -28.212   6.426  1.00  7.08           H  
ATOM   3928  HD2 TYR A 242      12.216 -28.030  10.655  1.00  7.08           H  
ATOM   3929  HE1 TYR A 242      12.070 -25.765   6.293  1.00  7.08           H  
ATOM   3930  HE2 TYR A 242      12.462 -25.590  10.541  1.00  7.08           H  
ATOM   3931  HH  TYR A 242      12.496 -23.902   7.445  1.00  7.08           H  
ATOM   3932  N   ARG A 243      14.317 -31.730   9.828  1.00  6.73           N  
ATOM   3933  CA  ARG A 243      15.328 -31.977  10.846  1.00  6.73           C  
ATOM   3934  C   ARG A 243      16.731 -31.743  10.251  1.00  6.73           C  
ATOM   3935  O   ARG A 243      17.674 -31.410  10.970  1.00  6.73           O  
ATOM   3936  CB  ARG A 243      15.237 -33.431  11.300  1.00  6.73           C  
ATOM   3937  CG  ARG A 243      15.719 -34.417  10.243  1.00  6.73           C  
ATOM   3938  CD  ARG A 243      15.482 -35.835  10.552  1.00  6.73           C  
ATOM   3939  NE  ARG A 243      15.979 -36.670   9.448  1.00  6.73           N  
ATOM   3940  CZ  ARG A 243      15.773 -37.993   9.308  1.00  6.73           C  
ATOM   3941  NH1 ARG A 243      15.071 -38.659  10.202  1.00  6.73           N  
ATOM   3942  NH2 ARG A 243      16.281 -38.624   8.264  1.00  6.73           N  
ATOM   3943  H   ARG A 243      13.685 -32.504   9.606  1.00  6.73           H  
ATOM   3944  HA  ARG A 243      15.163 -31.318  11.689  1.00  6.73           H  
ATOM   3945 1HB  ARG A 243      15.777 -33.590  12.211  1.00  6.73           H  
ATOM   3946 2HB  ARG A 243      14.191 -33.673  11.496  1.00  6.73           H  
ATOM   3947 1HG  ARG A 243      15.263 -34.194   9.286  1.00  6.73           H  
ATOM   3948 2HG  ARG A 243      16.797 -34.314  10.158  1.00  6.73           H  
ATOM   3949 1HD  ARG A 243      16.016 -36.105  11.461  1.00  6.73           H  
ATOM   3950 2HD  ARG A 243      14.414 -36.017  10.677  1.00  6.73           H  
ATOM   3951  HE  ARG A 243      16.548 -36.192   8.718  1.00  6.73           H  
ATOM   3952 1HH1 ARG A 243      14.681 -38.176  11.000  1.00  6.73           H  
ATOM   3953 2HH1 ARG A 243      14.923 -39.652  10.090  1.00  6.73           H  
ATOM   3954 1HH2 ARG A 243      16.822 -38.108   7.574  1.00  6.73           H  
ATOM   3955 2HH2 ARG A 243      16.132 -39.613   8.149  1.00  6.73           H  
ATOM   3956  N   ASP A 244      16.856 -31.911   8.921  1.00  6.36           N  
ATOM   3957  CA  ASP A 244      18.088 -31.732   8.177  1.00  6.36           C  
ATOM   3958  C   ASP A 244      18.112 -30.334   7.574  1.00  6.36           C  
ATOM   3959  O   ASP A 244      19.168 -29.717   7.427  1.00  6.36           O  
ATOM   3960  CB  ASP A 244      18.229 -32.825   7.112  1.00  6.36           C  
ATOM   3961  CG  ASP A 244      18.348 -34.214   7.766  1.00  6.36           C  
ATOM   3962  OD1 ASP A 244      19.242 -34.373   8.579  1.00  6.36           O  
ATOM   3963  OD2 ASP A 244      17.553 -35.090   7.482  1.00  6.36           O  
ATOM   3964  H   ASP A 244      16.036 -32.152   8.375  1.00  6.36           H  
ATOM   3965  HA  ASP A 244      18.927 -31.818   8.866  1.00  6.36           H  
ATOM   3966 1HB  ASP A 244      17.354 -32.807   6.454  1.00  6.36           H  
ATOM   3967 2HB  ASP A 244      19.110 -32.635   6.500  1.00  6.36           H  
ATOM   3968  N   HIS A 245      16.935 -29.776   7.280  1.00  6.00           N  
ATOM   3969  CA  HIS A 245      16.911 -28.440   6.691  1.00  6.00           C  
ATOM   3970  C   HIS A 245      17.318 -27.412   7.740  1.00  6.00           C  
ATOM   3971  O   HIS A 245      17.889 -26.380   7.405  1.00  6.00           O  
ATOM   3972  CB  HIS A 245      15.582 -28.088   6.031  1.00  6.00           C  
ATOM   3973  CG  HIS A 245      15.301 -28.924   4.777  1.00  6.00           C  
ATOM   3974  ND1 HIS A 245      16.155 -28.935   3.669  1.00  6.00           N  
ATOM   3975  CD2 HIS A 245      14.262 -29.740   4.446  1.00  6.00           C  
ATOM   3976  CE1 HIS A 245      15.647 -29.726   2.737  1.00  6.00           C  
ATOM   3977  NE2 HIS A 245      14.507 -30.221   3.183  1.00  6.00           N  
ATOM   3978  H   HIS A 245      16.079 -30.312   7.405  1.00  6.00           H  
ATOM   3979  HA  HIS A 245      17.653 -28.379   5.909  1.00  6.00           H  
ATOM   3980 1HB  HIS A 245      14.784 -28.220   6.739  1.00  6.00           H  
ATOM   3981 2HB  HIS A 245      15.590 -27.038   5.744  1.00  6.00           H  
ATOM   3982  HD2 HIS A 245      13.394 -29.975   5.051  1.00  6.00           H  
ATOM   3983  HE1 HIS A 245      16.090 -29.932   1.763  1.00  6.00           H  
ATOM   3984  HE2 HIS A 245      13.903 -30.852   2.679  1.00  6.00           H  
ATOM   3985  N   TYR A 246      17.230 -27.772   9.021  1.00  5.66           N  
ATOM   3986  CA  TYR A 246      17.720 -26.888  10.082  1.00  5.66           C  
ATOM   3987  C   TYR A 246      19.253 -26.703  10.047  1.00  5.66           C  
ATOM   3988  O   TYR A 246      19.811 -25.900  10.807  1.00  5.66           O  
ATOM   3989  CB  TYR A 246      17.366 -27.405  11.461  1.00  5.66           C  
ATOM   3990  CG  TYR A 246      15.991 -27.184  11.977  1.00  5.66           C  
ATOM   3991  CD1 TYR A 246      15.180 -28.248  12.213  1.00  5.66           C  
ATOM   3992  CD2 TYR A 246      15.557 -25.908  12.245  1.00  5.66           C  
ATOM   3993  CE1 TYR A 246      13.932 -28.062  12.726  1.00  5.66           C  
ATOM   3994  CE2 TYR A 246      14.308 -25.705  12.762  1.00  5.66           C  
ATOM   3995  CZ  TYR A 246      13.492 -26.781  13.006  1.00  5.66           C  
ATOM   3996  OH  TYR A 246      12.248 -26.576  13.522  1.00  5.66           O  
ATOM   3997  H   TYR A 246      16.726 -28.630   9.254  1.00  5.66           H  
ATOM   3998  HA  TYR A 246      17.263 -25.905   9.948  1.00  5.66           H  
ATOM   3999 1HB  TYR A 246      17.493 -28.474  11.411  1.00  5.66           H  
ATOM   4000 2HB  TYR A 246      18.073 -27.025  12.182  1.00  5.66           H  
ATOM   4001  HD1 TYR A 246      15.538 -29.237  12.000  1.00  5.66           H  
ATOM   4002  HD2 TYR A 246      16.212 -25.057  12.052  1.00  5.66           H  
ATOM   4003  HE1 TYR A 246      13.300 -28.921  12.913  1.00  5.66           H  
ATOM   4004  HE2 TYR A 246      13.965 -24.694  12.979  1.00  5.66           H  
ATOM   4005  HH  TYR A 246      11.707 -27.352  13.372  1.00  5.66           H  
ATOM   4006  N   ARG A 247      19.942 -27.363   9.086  1.00  5.32           N  
ATOM   4007  CA  ARG A 247      21.367 -27.166   8.819  1.00  5.32           C  
ATOM   4008  C   ARG A 247      21.596 -25.714   8.398  1.00  5.32           C  
ATOM   4009  O   ARG A 247      22.722 -25.218   8.438  1.00  5.32           O  
ATOM   4010  CB  ARG A 247      21.890 -28.042   7.684  1.00  5.32           C  
ATOM   4011  CG  ARG A 247      21.415 -27.631   6.275  1.00  5.32           C  
ATOM   4012  CD  ARG A 247      21.846 -28.600   5.205  1.00  5.32           C  
ATOM   4013  NE  ARG A 247      21.487 -28.107   3.868  1.00  5.32           N  
ATOM   4014  CZ  ARG A 247      20.265 -28.225   3.316  1.00  5.32           C  
ATOM   4015  NH1 ARG A 247      19.330 -28.833   3.989  1.00  5.32           N  
ATOM   4016  NH2 ARG A 247      20.025 -27.721   2.119  1.00  5.32           N  
ATOM   4017  H   ARG A 247      19.459 -28.047   8.502  1.00  5.32           H  
ATOM   4018  HA  ARG A 247      21.932 -27.372   9.727  1.00  5.32           H  
ATOM   4019 1HB  ARG A 247      22.978 -28.026   7.684  1.00  5.32           H  
ATOM   4020 2HB  ARG A 247      21.582 -29.073   7.850  1.00  5.32           H  
ATOM   4021 1HG  ARG A 247      20.323 -27.578   6.267  1.00  5.32           H  
ATOM   4022 2HG  ARG A 247      21.821 -26.651   6.025  1.00  5.32           H  
ATOM   4023 1HD  ARG A 247      22.925 -28.738   5.244  1.00  5.32           H  
ATOM   4024 2HD  ARG A 247      21.345 -29.555   5.366  1.00  5.32           H  
ATOM   4025  HE  ARG A 247      22.202 -27.631   3.334  1.00  5.32           H  
ATOM   4026 1HH1 ARG A 247      19.558 -29.209   4.908  1.00  5.32           H  
ATOM   4027 2HH1 ARG A 247      18.368 -28.912   3.630  1.00  5.32           H  
ATOM   4028 1HH2 ARG A 247      20.761 -27.249   1.618  1.00  5.32           H  
ATOM   4029 2HH2 ARG A 247      19.106 -27.796   1.708  1.00  5.32           H  
ATOM   4030  N   HIS A 248      20.503 -25.013   8.046  1.00  4.98           N  
ATOM   4031  CA  HIS A 248      20.490 -23.616   7.648  1.00  4.98           C  
ATOM   4032  C   HIS A 248      21.165 -22.756   8.718  1.00  4.98           C  
ATOM   4033  O   HIS A 248      21.738 -21.709   8.424  1.00  4.98           O  
ATOM   4034  CB  HIS A 248      19.039 -23.125   7.481  1.00  4.98           C  
ATOM   4035  CG  HIS A 248      18.270 -23.697   6.278  1.00  4.98           C  
ATOM   4036  ND1 HIS A 248      16.900 -23.499   6.097  1.00  4.98           N  
ATOM   4037  CD2 HIS A 248      18.676 -24.454   5.225  1.00  4.98           C  
ATOM   4038  CE1 HIS A 248      16.515 -24.096   4.984  1.00  4.98           C  
ATOM   4039  NE2 HIS A 248      17.566 -24.683   4.430  1.00  4.98           N  
ATOM   4040  H   HIS A 248      19.608 -25.501   8.019  1.00  4.98           H  
ATOM   4041  HA  HIS A 248      21.025 -23.488   6.711  1.00  4.98           H  
ATOM   4042 1HB  HIS A 248      18.474 -23.394   8.377  1.00  4.98           H  
ATOM   4043 2HB  HIS A 248      19.028 -22.047   7.428  1.00  4.98           H  
ATOM   4044  HD1 HIS A 248      16.258 -22.954   6.696  1.00  4.98           H  
ATOM   4045  HD2 HIS A 248      19.645 -24.863   4.941  1.00  4.98           H  
ATOM   4046  HE1 HIS A 248      15.473 -24.049   4.670  1.00  4.98           H  
ATOM   4047  N   GLY A 249      21.138 -23.197   9.972  1.00  4.64           N  
ATOM   4048  CA  GLY A 249      21.776 -22.443  11.040  1.00  4.64           C  
ATOM   4049  C   GLY A 249      23.281 -22.276  10.844  1.00  4.64           C  
ATOM   4050  O   GLY A 249      23.863 -21.320  11.346  1.00  4.64           O  
ATOM   4051  H   GLY A 249      20.666 -24.077  10.191  1.00  4.64           H  
ATOM   4052 1HA  GLY A 249      21.347 -21.457  11.092  1.00  4.64           H  
ATOM   4053 2HA  GLY A 249      21.569 -22.928  11.990  1.00  4.64           H  
ATOM   4054  N   HIS A 250      23.905 -23.150  10.056  1.00  4.35           N  
ATOM   4055  CA  HIS A 250      25.340 -23.106   9.825  1.00  4.35           C  
ATOM   4056  C   HIS A 250      25.650 -22.359   8.542  1.00  4.35           C  
ATOM   4057  O   HIS A 250      26.789 -22.337   8.078  1.00  4.35           O  
ATOM   4058  CB  HIS A 250      25.871 -24.536   9.737  1.00  4.35           C  
ATOM   4059  CG  HIS A 250      25.727 -25.299  11.014  1.00  4.35           C  
ATOM   4060  ND1 HIS A 250      26.759 -25.453  11.911  1.00  4.35           N  
ATOM   4061  CD2 HIS A 250      24.657 -25.927  11.555  1.00  4.35           C  
ATOM   4062  CE1 HIS A 250      26.337 -26.159  12.946  1.00  4.35           C  
ATOM   4063  NE2 HIS A 250      25.063 -26.457  12.757  1.00  4.35           N  
ATOM   4064  H   HIS A 250      23.375 -23.894   9.607  1.00  4.35           H  
ATOM   4065  HA  HIS A 250      25.839 -22.592  10.636  1.00  4.35           H  
ATOM   4066 1HB  HIS A 250      25.334 -25.073   8.952  1.00  4.35           H  
ATOM   4067 2HB  HIS A 250      26.924 -24.516   9.463  1.00  4.35           H  
ATOM   4068  HD1 HIS A 250      27.688 -25.096  11.809  1.00  4.35           H  
ATOM   4069  HD2 HIS A 250      23.628 -26.057  11.214  1.00  4.35           H  
ATOM   4070  HE1 HIS A 250      27.014 -26.390  13.770  1.00  4.35           H  
ATOM   4071  N   ALA A 251      24.619 -21.739   7.972  1.00  4.15           N  
ATOM   4072  CA  ALA A 251      24.745 -20.942   6.777  1.00  4.15           C  
ATOM   4073  C   ALA A 251      24.811 -19.461   7.103  1.00  4.15           C  
ATOM   4074  O   ALA A 251      24.866 -18.669   6.181  1.00  4.15           O  
ATOM   4075  CB  ALA A 251      23.582 -21.212   5.838  1.00  4.15           C  
ATOM   4076  H   ALA A 251      23.690 -21.804   8.381  1.00  4.15           H  
ATOM   4077  HA  ALA A 251      25.675 -21.215   6.280  1.00  4.15           H  
ATOM   4078 1HB  ALA A 251      23.693 -20.622   4.929  1.00  4.15           H  
ATOM   4079 2HB  ALA A 251      23.558 -22.269   5.586  1.00  4.15           H  
ATOM   4080 3HB  ALA A 251      22.656 -20.942   6.321  1.00  4.15           H  
ATOM   4081  N   LEU A 252      24.812 -19.080   8.396  1.00  4.06           N  
ATOM   4082  CA  LEU A 252      24.814 -17.662   8.829  1.00  4.06           C  
ATOM   4083  C   LEU A 252      26.178 -16.966   8.723  1.00  4.06           C  
ATOM   4084  O   LEU A 252      26.975 -17.095   9.650  1.00  4.06           O  
ATOM   4085  CB  LEU A 252      24.408 -17.592  10.306  1.00  4.06           C  
ATOM   4086  CG  LEU A 252      22.976 -17.980  10.661  1.00  4.06           C  
ATOM   4087  CD1 LEU A 252      22.848 -18.039  12.182  1.00  4.06           C  
ATOM   4088  CD2 LEU A 252      22.034 -16.926  10.093  1.00  4.06           C  
ATOM   4089  H   LEU A 252      24.783 -19.803   9.105  1.00  4.06           H  
ATOM   4090  HA  LEU A 252      24.070 -17.132   8.268  1.00  4.06           H  
ATOM   4091 1HB  LEU A 252      25.068 -18.253  10.873  1.00  4.06           H  
ATOM   4092 2HB  LEU A 252      24.567 -16.571  10.660  1.00  4.06           H  
ATOM   4093  HG  LEU A 252      22.733 -18.965  10.249  1.00  4.06           H  
ATOM   4094 1HD1 LEU A 252      21.842 -18.303  12.467  1.00  4.06           H  
ATOM   4095 2HD1 LEU A 252      23.538 -18.794  12.573  1.00  4.06           H  
ATOM   4096 3HD1 LEU A 252      23.094 -17.069  12.607  1.00  4.06           H  
ATOM   4097 1HD2 LEU A 252      21.008 -17.172  10.344  1.00  4.06           H  
ATOM   4098 2HD2 LEU A 252      22.285 -15.953  10.512  1.00  4.06           H  
ATOM   4099 3HD2 LEU A 252      22.146 -16.892   9.027  1.00  4.06           H  
ATOM   4100  N   PRO A 253      26.424 -16.113   7.696  1.00  4.11           N  
ATOM   4101  CA  PRO A 253      27.703 -15.493   7.362  1.00  4.11           C  
ATOM   4102  C   PRO A 253      28.406 -14.736   8.477  1.00  4.11           C  
ATOM   4103  O   PRO A 253      29.634 -14.640   8.478  1.00  4.11           O  
ATOM   4104  CB  PRO A 253      27.299 -14.490   6.298  1.00  4.11           C  
ATOM   4105  CG  PRO A 253      26.070 -15.062   5.660  1.00  4.11           C  
ATOM   4106  CD  PRO A 253      25.330 -15.698   6.777  1.00  4.11           C  
ATOM   4107  HA  PRO A 253      28.368 -16.260   6.946  1.00  4.11           H  
ATOM   4108 1HB  PRO A 253      27.179 -13.493   6.736  1.00  4.11           H  
ATOM   4109 2HB  PRO A 253      28.101 -14.407   5.624  1.00  4.11           H  
ATOM   4110 1HG  PRO A 253      25.507 -14.275   5.169  1.00  4.11           H  
ATOM   4111 2HG  PRO A 253      26.298 -15.771   4.880  1.00  4.11           H  
ATOM   4112 1HD  PRO A 253      24.641 -15.032   7.248  1.00  4.11           H  
ATOM   4113 2HD  PRO A 253      24.831 -16.481   6.347  1.00  4.11           H  
ATOM   4114  N   PHE A 254      27.645 -14.173   9.413  1.00  4.24           N  
ATOM   4115  CA  PHE A 254      28.248 -13.423  10.506  1.00  4.24           C  
ATOM   4116  C   PHE A 254      29.117 -14.258  11.421  1.00  4.24           C  
ATOM   4117  O   PHE A 254      30.110 -13.762  11.959  1.00  4.24           O  
ATOM   4118  CB  PHE A 254      27.208 -12.678  11.335  1.00  4.24           C  
ATOM   4119  CG  PHE A 254      26.769 -11.422  10.681  1.00  4.24           C  
ATOM   4120  CD1 PHE A 254      27.200 -11.139   9.407  1.00  4.24           C  
ATOM   4121  CD2 PHE A 254      25.960 -10.499  11.334  1.00  4.24           C  
ATOM   4122  CE1 PHE A 254      26.843  -9.987   8.797  1.00  4.24           C  
ATOM   4123  CE2 PHE A 254      25.595  -9.323  10.700  1.00  4.24           C  
ATOM   4124  CZ  PHE A 254      26.039  -9.072   9.435  1.00  4.24           C  
ATOM   4125  H   PHE A 254      26.635 -14.246   9.371  1.00  4.24           H  
ATOM   4126  HA  PHE A 254      28.894 -12.673  10.056  1.00  4.24           H  
ATOM   4127 1HB  PHE A 254      26.339 -13.315  11.488  1.00  4.24           H  
ATOM   4128 2HB  PHE A 254      27.618 -12.439  12.313  1.00  4.24           H  
ATOM   4129  HD1 PHE A 254      27.841 -11.844   8.879  1.00  4.24           H  
ATOM   4130  HD2 PHE A 254      25.614 -10.709  12.348  1.00  4.24           H  
ATOM   4131  HE1 PHE A 254      27.198  -9.795   7.805  1.00  4.24           H  
ATOM   4132  HE2 PHE A 254      24.959  -8.599  11.196  1.00  4.24           H  
ATOM   4133  HZ  PHE A 254      25.760  -8.161   8.929  1.00  4.24           H  
ATOM   4134  N   ASP A 255      28.721 -15.498  11.685  1.00  4.41           N  
ATOM   4135  CA  ASP A 255      29.543 -16.279  12.583  1.00  4.41           C  
ATOM   4136  C   ASP A 255      30.904 -16.441  11.944  1.00  4.41           C  
ATOM   4137  O   ASP A 255      30.996 -16.715  10.741  1.00  4.41           O  
ATOM   4138  CB  ASP A 255      28.914 -17.622  12.932  1.00  4.41           C  
ATOM   4139  CG  ASP A 255      27.750 -17.503  13.952  1.00  4.41           C  
ATOM   4140  OD1 ASP A 255      27.521 -16.430  14.466  1.00  4.41           O  
ATOM   4141  OD2 ASP A 255      27.181 -18.514  14.276  1.00  4.41           O  
ATOM   4142  H   ASP A 255      27.930 -15.912  11.189  1.00  4.41           H  
ATOM   4143  HA  ASP A 255      29.671 -15.723  13.513  1.00  4.41           H  
ATOM   4144 1HB  ASP A 255      28.504 -18.058  12.016  1.00  4.41           H  
ATOM   4145 2HB  ASP A 255      29.668 -18.305  13.297  1.00  4.41           H  
ATOM   4146  N   GLN A 256      31.970 -16.390  12.750  1.00  4.57           N  
ATOM   4147  CA  GLN A 256      33.300 -16.517  12.166  1.00  4.57           C  
ATOM   4148  C   GLN A 256      33.435 -17.842  11.465  1.00  4.57           C  
ATOM   4149  O   GLN A 256      34.064 -17.913  10.422  1.00  4.57           O  
ATOM   4150  CB  GLN A 256      34.399 -16.384  13.226  1.00  4.57           C  
ATOM   4151  CG  GLN A 256      34.571 -14.980  13.822  1.00  4.57           C  
ATOM   4152  CD  GLN A 256      35.109 -13.931  12.824  1.00  4.57           C  
ATOM   4153  OE1 GLN A 256      36.115 -14.149  12.141  1.00  4.57           O  
ATOM   4154  NE2 GLN A 256      34.438 -12.786  12.769  1.00  4.57           N  
ATOM   4155  H   GLN A 256      31.853 -16.194  13.733  1.00  4.57           H  
ATOM   4156  HA  GLN A 256      33.427 -15.725  11.426  1.00  4.57           H  
ATOM   4157 1HB  GLN A 256      34.198 -17.075  14.046  1.00  4.57           H  
ATOM   4158 2HB  GLN A 256      35.353 -16.680  12.788  1.00  4.57           H  
ATOM   4159 1HG  GLN A 256      33.601 -14.634  14.180  1.00  4.57           H  
ATOM   4160 2HG  GLN A 256      35.266 -15.037  14.644  1.00  4.57           H  
ATOM   4161 1HE2 GLN A 256      34.739 -12.030  12.145  1.00  4.57           H  
ATOM   4162 2HE2 GLN A 256      33.635 -12.672  13.355  1.00  4.57           H  
ATOM   4163  N   LEU A 257      32.781 -18.863  12.017  1.00  4.66           N  
ATOM   4164  CA  LEU A 257      32.752 -20.230  11.510  1.00  4.66           C  
ATOM   4165  C   LEU A 257      32.179 -20.376  10.112  1.00  4.66           C  
ATOM   4166  O   LEU A 257      32.455 -21.364   9.427  1.00  4.66           O  
ATOM   4167  CB  LEU A 257      31.911 -21.118  12.415  1.00  4.66           C  
ATOM   4168  CG  LEU A 257      31.861 -22.573  12.016  1.00  4.66           C  
ATOM   4169  CD1 LEU A 257      31.672 -23.411  13.251  1.00  4.66           C  
ATOM   4170  CD2 LEU A 257      30.723 -22.826  11.038  1.00  4.66           C  
ATOM   4171  H   LEU A 257      32.284 -18.671  12.871  1.00  4.66           H  
ATOM   4172  HA  LEU A 257      33.766 -20.605  11.514  1.00  4.66           H  
ATOM   4173 1HB  LEU A 257      32.344 -21.094  13.368  1.00  4.66           H  
ATOM   4174 2HB  LEU A 257      30.892 -20.731  12.474  1.00  4.66           H  
ATOM   4175  HG  LEU A 257      32.792 -22.834  11.553  1.00  4.66           H  
ATOM   4176 1HD1 LEU A 257      31.654 -24.459  12.969  1.00  4.66           H  
ATOM   4177 2HD1 LEU A 257      32.491 -23.237  13.945  1.00  4.66           H  
ATOM   4178 3HD1 LEU A 257      30.732 -23.150  13.730  1.00  4.66           H  
ATOM   4179 1HD2 LEU A 257      30.709 -23.879  10.765  1.00  4.66           H  
ATOM   4180 2HD2 LEU A 257      29.780 -22.564  11.502  1.00  4.66           H  
ATOM   4181 3HD2 LEU A 257      30.859 -22.231  10.144  1.00  4.66           H  
ATOM   4182  N   VAL A 258      31.289 -19.472   9.741  1.00  4.61           N  
ATOM   4183  CA  VAL A 258      30.563 -19.596   8.504  1.00  4.61           C  
ATOM   4184  C   VAL A 258      31.048 -18.697   7.378  1.00  4.61           C  
ATOM   4185  O   VAL A 258      31.120 -19.124   6.230  1.00  4.61           O  
ATOM   4186  CB  VAL A 258      29.100 -19.287   8.729  1.00  4.61           C  
ATOM   4187  CG1 VAL A 258      28.433 -19.361   7.440  1.00  4.61           C  
ATOM   4188  CG2 VAL A 258      28.492 -20.240   9.741  1.00  4.61           C  
ATOM   4189  H   VAL A 258      31.138 -18.643  10.309  1.00  4.61           H  
ATOM   4190  HA  VAL A 258      30.640 -20.632   8.183  1.00  4.61           H  
ATOM   4191  HB  VAL A 258      29.010 -18.268   9.092  1.00  4.61           H  
ATOM   4192 1HG1 VAL A 258      27.422 -19.116   7.552  1.00  4.61           H  
ATOM   4193 2HG1 VAL A 258      28.903 -18.660   6.791  1.00  4.61           H  
ATOM   4194 3HG1 VAL A 258      28.522 -20.370   7.038  1.00  4.61           H  
ATOM   4195 1HG2 VAL A 258      27.439 -19.991   9.878  1.00  4.61           H  
ATOM   4196 2HG2 VAL A 258      28.583 -21.259   9.379  1.00  4.61           H  
ATOM   4197 3HG2 VAL A 258      29.011 -20.145  10.691  1.00  4.61           H  
ATOM   4198  N   GLY A 259      31.317 -17.432   7.663  1.00  4.44           N  
ATOM   4199  CA  GLY A 259      31.692 -16.479   6.609  1.00  4.44           C  
ATOM   4200  C   GLY A 259      32.463 -17.089   5.400  1.00  4.44           C  
ATOM   4201  O   GLY A 259      31.974 -17.029   4.272  1.00  4.44           O  
ATOM   4202  H   GLY A 259      31.246 -17.112   8.636  1.00  4.44           H  
ATOM   4203 1HA  GLY A 259      30.768 -16.042   6.234  1.00  4.44           H  
ATOM   4204 2HA  GLY A 259      32.233 -15.647   7.048  1.00  4.44           H  
ATOM   4205  N   PRO A 260      33.721 -17.547   5.585  1.00  4.17           N  
ATOM   4206  CA  PRO A 260      34.605 -18.287   4.660  1.00  4.17           C  
ATOM   4207  C   PRO A 260      34.119 -19.639   4.140  1.00  4.17           C  
ATOM   4208  O   PRO A 260      34.700 -20.181   3.192  1.00  4.17           O  
ATOM   4209  CB  PRO A 260      35.843 -18.520   5.494  1.00  4.17           C  
ATOM   4210  CG  PRO A 260      35.802 -17.458   6.496  1.00  4.17           C  
ATOM   4211  CD  PRO A 260      34.375 -17.269   6.856  1.00  4.17           C  
ATOM   4212  HA  PRO A 260      34.855 -17.631   3.814  1.00  4.17           H  
ATOM   4213 1HB  PRO A 260      35.820 -19.536   5.910  1.00  4.17           H  
ATOM   4214 2HB  PRO A 260      36.727 -18.466   4.848  1.00  4.17           H  
ATOM   4215 1HG  PRO A 260      36.475 -17.621   7.317  1.00  4.17           H  
ATOM   4216 2HG  PRO A 260      36.141 -16.621   6.000  1.00  4.17           H  
ATOM   4217 1HD  PRO A 260      34.053 -17.974   7.630  1.00  4.17           H  
ATOM   4218 2HD  PRO A 260      34.262 -16.237   7.170  1.00  4.17           H  
ATOM   4219  N   LEU A 261      33.151 -20.226   4.833  1.00  3.87           N  
ATOM   4220  CA  LEU A 261      32.599 -21.525   4.510  1.00  3.87           C  
ATOM   4221  C   LEU A 261      31.507 -21.415   3.484  1.00  3.87           C  
ATOM   4222  O   LEU A 261      31.552 -22.089   2.461  1.00  3.87           O  
ATOM   4223  CB  LEU A 261      32.051 -22.178   5.784  1.00  3.87           C  
ATOM   4224  CG  LEU A 261      31.412 -23.539   5.666  1.00  3.87           C  
ATOM   4225  CD1 LEU A 261      32.422 -24.543   5.155  1.00  3.87           C  
ATOM   4226  CD2 LEU A 261      30.897 -23.921   7.053  1.00  3.87           C  
ATOM   4227  H   LEU A 261      32.708 -19.726   5.587  1.00  3.87           H  
ATOM   4228  HA  LEU A 261      33.370 -22.144   4.104  1.00  3.87           H  
ATOM   4229 1HB  LEU A 261      32.840 -22.232   6.532  1.00  3.87           H  
ATOM   4230 2HB  LEU A 261      31.279 -21.543   6.170  1.00  3.87           H  
ATOM   4231  HG  LEU A 261      30.577 -23.502   4.960  1.00  3.87           H  
ATOM   4232 1HD1 LEU A 261      31.956 -25.522   5.077  1.00  3.87           H  
ATOM   4233 2HD1 LEU A 261      32.773 -24.236   4.176  1.00  3.87           H  
ATOM   4234 3HD1 LEU A 261      33.262 -24.593   5.843  1.00  3.87           H  
ATOM   4235 1HD2 LEU A 261      30.420 -24.900   7.012  1.00  3.87           H  
ATOM   4236 2HD2 LEU A 261      31.731 -23.946   7.757  1.00  3.87           H  
ATOM   4237 3HD2 LEU A 261      30.168 -23.176   7.384  1.00  3.87           H  
ATOM   4238  N   LEU A 262      30.550 -20.542   3.757  1.00  3.56           N  
ATOM   4239  CA  LEU A 262      29.352 -20.357   2.948  1.00  3.56           C  
ATOM   4240  C   LEU A 262      29.330 -21.164   1.608  1.00  3.56           C  
ATOM   4241  O   LEU A 262      28.973 -22.345   1.658  1.00  3.56           O  
ATOM   4242  CB  LEU A 262      29.081 -18.854   2.771  1.00  3.56           C  
ATOM   4243  CG  LEU A 262      28.688 -18.096   3.929  1.00  3.56           C  
ATOM   4244  CD1 LEU A 262      28.698 -16.650   3.551  1.00  3.56           C  
ATOM   4245  CD2 LEU A 262      27.321 -18.525   4.400  1.00  3.56           C  
ATOM   4246  H   LEU A 262      30.652 -20.002   4.617  1.00  3.56           H  
ATOM   4247  HA  LEU A 262      28.532 -20.727   3.554  1.00  3.56           H  
ATOM   4248 1HB  LEU A 262      29.991 -18.359   2.583  1.00  3.56           H  
ATOM   4249 2HB  LEU A 262      28.357 -18.678   1.974  1.00  3.56           H  
ATOM   4250  HG  LEU A 262      29.413 -18.236   4.702  1.00  3.56           H  
ATOM   4251 1HD1 LEU A 262      28.453 -16.099   4.386  1.00  3.56           H  
ATOM   4252 2HD1 LEU A 262      29.684 -16.363   3.222  1.00  3.56           H  
ATOM   4253 3HD1 LEU A 262      27.983 -16.462   2.754  1.00  3.56           H  
ATOM   4254 1HD2 LEU A 262      27.048 -17.940   5.265  1.00  3.56           H  
ATOM   4255 2HD2 LEU A 262      26.585 -18.366   3.613  1.00  3.56           H  
ATOM   4256 3HD2 LEU A 262      27.336 -19.576   4.673  1.00  3.56           H  
ATOM   4257  N   PRO A 263      29.803 -20.640   0.435  1.00  3.24           N  
ATOM   4258  CA  PRO A 263      29.684 -21.223  -0.902  1.00  3.24           C  
ATOM   4259  C   PRO A 263      30.360 -22.567  -1.058  1.00  3.24           C  
ATOM   4260  O   PRO A 263      30.018 -23.347  -1.953  1.00  3.24           O  
ATOM   4261  CB  PRO A 263      30.399 -20.198  -1.771  1.00  3.24           C  
ATOM   4262  CG  PRO A 263      31.343 -19.518  -0.818  1.00  3.24           C  
ATOM   4263  CD  PRO A 263      30.644 -19.449   0.429  1.00  3.24           C  
ATOM   4264  HA  PRO A 263      28.630 -21.288  -1.193  1.00  3.24           H  
ATOM   4265 1HB  PRO A 263      30.916 -20.710  -2.595  1.00  3.24           H  
ATOM   4266 2HB  PRO A 263      29.673 -19.509  -2.223  1.00  3.24           H  
ATOM   4267 1HG  PRO A 263      32.281 -20.078  -0.722  1.00  3.24           H  
ATOM   4268 2HG  PRO A 263      31.599 -18.517  -1.162  1.00  3.24           H  
ATOM   4269 1HD  PRO A 263      31.384 -19.453   1.246  1.00  3.24           H  
ATOM   4270 2HD  PRO A 263      30.042 -18.549   0.361  1.00  3.24           H  
ATOM   4271  N   HIS A 264      31.306 -22.866  -0.158  1.00  2.93           N  
ATOM   4272  CA  HIS A 264      32.084 -24.096  -0.191  1.00  2.93           C  
ATOM   4273  C   HIS A 264      31.139 -25.280   0.000  1.00  2.93           C  
ATOM   4274  O   HIS A 264      31.430 -26.419  -0.399  1.00  2.93           O  
ATOM   4275  CB  HIS A 264      33.142 -24.068   0.917  1.00  2.93           C  
ATOM   4276  CG  HIS A 264      34.357 -24.996   0.774  1.00  2.93           C  
ATOM   4277  ND1 HIS A 264      35.312 -24.816  -0.206  1.00  2.93           N  
ATOM   4278  CD2 HIS A 264      34.785 -26.050   1.523  1.00  2.93           C  
ATOM   4279  CE1 HIS A 264      36.275 -25.711  -0.057  1.00  2.93           C  
ATOM   4280  NE2 HIS A 264      35.991 -26.467   0.990  1.00  2.93           N  
ATOM   4281  H   HIS A 264      31.494 -22.230   0.610  1.00  2.93           H  
ATOM   4282  HA  HIS A 264      32.577 -24.158  -1.145  1.00  2.93           H  
ATOM   4283 1HB  HIS A 264      33.512 -23.047   1.014  1.00  2.93           H  
ATOM   4284 2HB  HIS A 264      32.658 -24.316   1.857  1.00  2.93           H  
ATOM   4285  HD1 HIS A 264      35.305 -24.106  -0.915  1.00  2.93           H  
ATOM   4286  HD2 HIS A 264      34.378 -26.543   2.408  1.00  2.93           H  
ATOM   4287  HE1 HIS A 264      37.124 -25.722  -0.740  1.00  2.93           H  
ATOM   4288  N   THR A 265      29.999 -24.973   0.638  1.00  2.62           N  
ATOM   4289  CA  THR A 265      28.899 -25.862   0.947  1.00  2.62           C  
ATOM   4290  C   THR A 265      28.266 -26.430  -0.313  1.00  2.62           C  
ATOM   4291  O   THR A 265      27.755 -27.551  -0.298  1.00  2.62           O  
ATOM   4292  CB  THR A 265      27.803 -25.116   1.727  1.00  2.62           C  
ATOM   4293  OG1 THR A 265      28.347 -24.602   2.938  1.00  2.62           O  
ATOM   4294  CG2 THR A 265      26.649 -26.028   2.042  1.00  2.62           C  
ATOM   4295  H   THR A 265      29.865 -24.002   0.932  1.00  2.62           H  
ATOM   4296  HA  THR A 265      29.277 -26.688   1.549  1.00  2.62           H  
ATOM   4297  HB  THR A 265      27.440 -24.294   1.125  1.00  2.62           H  
ATOM   4298  HG1 THR A 265      28.811 -23.761   2.724  1.00  2.62           H  
ATOM   4299 1HG2 THR A 265      25.888 -25.470   2.586  1.00  2.62           H  
ATOM   4300 2HG2 THR A 265      26.230 -26.410   1.120  1.00  2.62           H  
ATOM   4301 3HG2 THR A 265      26.999 -26.858   2.653  1.00  2.62           H  
ATOM   4302  N   ILE A 266      28.193 -25.610  -1.369  1.00  2.34           N  
ATOM   4303  CA  ILE A 266      27.518 -26.017  -2.584  1.00  2.34           C  
ATOM   4304  C   ILE A 266      28.566 -26.377  -3.630  1.00  2.34           C  
ATOM   4305  O   ILE A 266      28.627 -27.517  -4.086  1.00  2.34           O  
ATOM   4306  CB  ILE A 266      26.631 -24.869  -3.110  1.00  2.34           C  
ATOM   4307  CG1 ILE A 266      25.681 -24.402  -1.992  1.00  2.34           C  
ATOM   4308  CG2 ILE A 266      25.828 -25.331  -4.344  1.00  2.34           C  
ATOM   4309  CD1 ILE A 266      24.773 -25.452  -1.460  1.00  2.34           C  
ATOM   4310  H   ILE A 266      28.674 -24.715  -1.350  1.00  2.34           H  
ATOM   4311  HA  ILE A 266      26.903 -26.893  -2.384  1.00  2.34           H  
ATOM   4312  HB  ILE A 266      27.262 -24.024  -3.384  1.00  2.34           H  
ATOM   4313 1HG1 ILE A 266      26.279 -24.033  -1.174  1.00  2.34           H  
ATOM   4314 2HG1 ILE A 266      25.069 -23.582  -2.370  1.00  2.34           H  
ATOM   4315 1HG2 ILE A 266      25.218 -24.510  -4.710  1.00  2.34           H  
ATOM   4316 2HG2 ILE A 266      26.507 -25.645  -5.121  1.00  2.34           H  
ATOM   4317 3HG2 ILE A 266      25.188 -26.168  -4.071  1.00  2.34           H  
ATOM   4318 1HD1 ILE A 266      24.148 -25.021  -0.675  1.00  2.34           H  
ATOM   4319 2HD1 ILE A 266      24.154 -25.827  -2.248  1.00  2.34           H  
ATOM   4320 3HD1 ILE A 266      25.359 -26.269  -1.054  1.00  2.34           H  
ATOM   4321  N   ILE A 267      29.412 -25.416  -4.000  1.00  2.09           N  
ATOM   4322  CA  ILE A 267      30.434 -25.711  -4.987  1.00  2.09           C  
ATOM   4323  C   ILE A 267      31.775 -25.452  -4.317  1.00  2.09           C  
ATOM   4324  O   ILE A 267      32.271 -24.320  -4.315  1.00  2.09           O  
ATOM   4325  CB  ILE A 267      30.344 -24.820  -6.231  1.00  2.09           C  
ATOM   4326  CG1 ILE A 267      28.915 -24.766  -6.856  1.00  2.09           C  
ATOM   4327  CG2 ILE A 267      31.334 -25.417  -7.271  1.00  2.09           C  
ATOM   4328  CD1 ILE A 267      28.397 -26.056  -7.407  1.00  2.09           C  
ATOM   4329  H   ILE A 267      29.381 -24.505  -3.547  1.00  2.09           H  
ATOM   4330  HA  ILE A 267      30.378 -26.758  -5.281  1.00  2.09           H  
ATOM   4331  HB  ILE A 267      30.624 -23.819  -5.969  1.00  2.09           H  
ATOM   4332 1HG1 ILE A 267      28.234 -24.419  -6.092  1.00  2.09           H  
ATOM   4333 2HG1 ILE A 267      28.921 -24.032  -7.658  1.00  2.09           H  
ATOM   4334 1HG2 ILE A 267      31.335 -24.831  -8.171  1.00  2.09           H  
ATOM   4335 2HG2 ILE A 267      32.330 -25.433  -6.847  1.00  2.09           H  
ATOM   4336 3HG2 ILE A 267      31.028 -26.437  -7.520  1.00  2.09           H  
ATOM   4337 1HD1 ILE A 267      27.396 -25.913  -7.816  1.00  2.09           H  
ATOM   4338 2HD1 ILE A 267      29.059 -26.388  -8.191  1.00  2.09           H  
ATOM   4339 3HD1 ILE A 267      28.364 -26.802  -6.622  1.00  2.09           H  
ATOM   4340  N   SER A 268      32.405 -26.500  -3.812  1.00  1.89           N  
ATOM   4341  CA  SER A 268      33.631 -26.332  -3.032  1.00  1.89           C  
ATOM   4342  C   SER A 268      34.726 -25.667  -3.854  1.00  1.89           C  
ATOM   4343  O   SER A 268      35.459 -24.769  -3.401  1.00  1.89           O  
ATOM   4344  CB  SER A 268      34.088 -27.674  -2.510  1.00  1.89           C  
ATOM   4345  OG  SER A 268      33.142 -28.200  -1.598  1.00  1.89           O  
ATOM   4346  H   SER A 268      31.977 -27.413  -3.888  1.00  1.89           H  
ATOM   4347  HA  SER A 268      33.419 -25.719  -2.183  1.00  1.89           H  
ATOM   4348 1HB  SER A 268      34.238 -28.369  -3.336  1.00  1.89           H  
ATOM   4349 2HB  SER A 268      35.044 -27.552  -2.010  1.00  1.89           H  
ATOM   4350  HG  SER A 268      32.678 -27.428  -1.167  1.00  1.89           H  
ATOM   4351  N   ASP A 269      34.763 -26.060  -5.107  1.00  1.72           N  
ATOM   4352  CA  ASP A 269      35.745 -25.601  -6.052  1.00  1.72           C  
ATOM   4353  C   ASP A 269      35.708 -24.083  -6.276  1.00  1.72           C  
ATOM   4354  O   ASP A 269      36.701 -23.495  -6.696  1.00  1.72           O  
ATOM   4355  CB  ASP A 269      35.461 -26.235  -7.379  1.00  1.72           C  
ATOM   4356  CG  ASP A 269      35.624 -27.686  -7.450  1.00  1.72           C  
ATOM   4357  OD1 ASP A 269      36.210 -28.318  -6.598  1.00  1.72           O  
ATOM   4358  OD2 ASP A 269      35.073 -28.208  -8.387  1.00  1.72           O  
ATOM   4359  H   ASP A 269      34.095 -26.756  -5.397  1.00  1.72           H  
ATOM   4360  HA  ASP A 269      36.731 -25.888  -5.698  1.00  1.72           H  
ATOM   4361 1HB  ASP A 269      34.465 -25.966  -7.705  1.00  1.72           H  
ATOM   4362 2HB  ASP A 269      36.176 -25.820  -8.068  1.00  1.72           H  
ATOM   4363  N   LEU A 270      34.571 -23.417  -6.067  1.00  1.60           N  
ATOM   4364  CA  LEU A 270      34.576 -21.988  -6.367  1.00  1.60           C  
ATOM   4365  C   LEU A 270      35.486 -21.203  -5.426  1.00  1.60           C  
ATOM   4366  O   LEU A 270      36.065 -20.194  -5.824  1.00  1.60           O  
ATOM   4367  CB  LEU A 270      33.165 -21.405  -6.351  1.00  1.60           C  
ATOM   4368  CG  LEU A 270      32.242 -21.868  -7.504  1.00  1.60           C  
ATOM   4369  CD1 LEU A 270      30.857 -21.249  -7.322  1.00  1.60           C  
ATOM   4370  CD2 LEU A 270      32.830 -21.529  -8.877  1.00  1.60           C  
ATOM   4371  H   LEU A 270      33.745 -23.863  -5.668  1.00  1.60           H  
ATOM   4372  HA  LEU A 270      34.960 -21.859  -7.377  1.00  1.60           H  
ATOM   4373 1HB  LEU A 270      32.686 -21.726  -5.425  1.00  1.60           H  
ATOM   4374 2HB  LEU A 270      33.224 -20.361  -6.333  1.00  1.60           H  
ATOM   4375  HG  LEU A 270      32.158 -22.905  -7.441  1.00  1.60           H  
ATOM   4376 1HD1 LEU A 270      30.194 -21.611  -8.108  1.00  1.60           H  
ATOM   4377 2HD1 LEU A 270      30.453 -21.529  -6.350  1.00  1.60           H  
ATOM   4378 3HD1 LEU A 270      30.935 -20.166  -7.384  1.00  1.60           H  
ATOM   4379 1HD2 LEU A 270      32.169 -21.902  -9.655  1.00  1.60           H  
ATOM   4380 2HD2 LEU A 270      32.922 -20.473  -8.992  1.00  1.60           H  
ATOM   4381 3HD2 LEU A 270      33.808 -21.996  -8.977  1.00  1.60           H  
ATOM   4382  N   PHE A 271      35.591 -21.648  -4.173  1.00  1.53           N  
ATOM   4383  CA  PHE A 271      36.428 -20.960  -3.194  1.00  1.53           C  
ATOM   4384  C   PHE A 271      37.705 -21.731  -2.865  1.00  1.53           C  
ATOM   4385  O   PHE A 271      38.590 -21.250  -2.144  1.00  1.53           O  
ATOM   4386  CB  PHE A 271      35.563 -20.518  -2.027  1.00  1.53           C  
ATOM   4387  CG  PHE A 271      34.745 -19.301  -2.464  1.00  1.53           C  
ATOM   4388  CD1 PHE A 271      33.565 -19.421  -3.172  1.00  1.53           C  
ATOM   4389  CD2 PHE A 271      35.178 -18.023  -2.132  1.00  1.53           C  
ATOM   4390  CE1 PHE A 271      32.852 -18.290  -3.559  1.00  1.53           C  
ATOM   4391  CE2 PHE A 271      34.471 -16.901  -2.509  1.00  1.53           C  
ATOM   4392  CZ  PHE A 271      33.309 -17.034  -3.230  1.00  1.53           C  
ATOM   4393  H   PHE A 271      35.130 -22.519  -3.907  1.00  1.53           H  
ATOM   4394  HA  PHE A 271      36.757 -20.028  -3.652  1.00  1.53           H  
ATOM   4395 1HB  PHE A 271      34.884 -21.318  -1.724  1.00  1.53           H  
ATOM   4396 2HB  PHE A 271      36.179 -20.240  -1.176  1.00  1.53           H  
ATOM   4397  HD1 PHE A 271      33.200 -20.412  -3.432  1.00  1.53           H  
ATOM   4398  HD2 PHE A 271      36.099 -17.914  -1.557  1.00  1.53           H  
ATOM   4399  HE1 PHE A 271      31.926 -18.401  -4.122  1.00  1.53           H  
ATOM   4400  HE2 PHE A 271      34.836 -15.909  -2.238  1.00  1.53           H  
ATOM   4401  HZ  PHE A 271      32.749 -16.150  -3.531  1.00  1.53           H  
ATOM   4402  N   ASN A 272      37.873 -22.899  -3.487  1.00  1.49           N  
ATOM   4403  CA  ASN A 272      39.136 -23.616  -3.355  1.00  1.49           C  
ATOM   4404  C   ASN A 272      40.076 -23.000  -4.393  1.00  1.49           C  
ATOM   4405  O   ASN A 272      40.341 -23.576  -5.456  1.00  1.49           O  
ATOM   4406  CB  ASN A 272      38.980 -25.105  -3.562  1.00  1.49           C  
ATOM   4407  CG  ASN A 272      40.227 -25.850  -3.174  1.00  1.49           C  
ATOM   4408  OD1 ASN A 272      41.138 -25.263  -2.563  1.00  1.49           O  
ATOM   4409  ND2 ASN A 272      40.291 -27.119  -3.510  1.00  1.49           N  
ATOM   4410  H   ASN A 272      37.112 -23.306  -4.025  1.00  1.49           H  
ATOM   4411  HA  ASN A 272      39.557 -23.437  -2.365  1.00  1.49           H  
ATOM   4412 1HB  ASN A 272      38.132 -25.477  -2.988  1.00  1.49           H  
ATOM   4413 2HB  ASN A 272      38.771 -25.294  -4.614  1.00  1.49           H  
ATOM   4414 1HD2 ASN A 272      41.100 -27.658  -3.273  1.00  1.49           H  
ATOM   4415 2HD2 ASN A 272      39.530 -27.545  -4.000  1.00  1.49           H  
ATOM   4416  N   MET A 273      40.531 -21.798  -4.060  1.00  1.44           N  
ATOM   4417  CA  MET A 273      41.277 -20.905  -4.927  1.00  1.44           C  
ATOM   4418  C   MET A 273      42.673 -21.360  -5.269  1.00  1.44           C  
ATOM   4419  O   MET A 273      43.354 -21.990  -4.456  1.00  1.44           O  
ATOM   4420  CB  MET A 273      41.329 -19.524  -4.270  1.00  1.44           C  
ATOM   4421  CG  MET A 273      39.987 -18.821  -4.235  1.00  1.44           C  
ATOM   4422  SD  MET A 273      40.037 -17.243  -3.453  1.00  1.44           S  
ATOM   4423  CE  MET A 273      38.324 -16.786  -3.648  1.00  1.44           C  
ATOM   4424  H   MET A 273      40.239 -21.459  -3.146  1.00  1.44           H  
ATOM   4425  HA  MET A 273      40.741 -20.834  -5.860  1.00  1.44           H  
ATOM   4426 1HB  MET A 273      41.687 -19.619  -3.245  1.00  1.44           H  
ATOM   4427 2HB  MET A 273      42.033 -18.888  -4.811  1.00  1.44           H  
ATOM   4428 1HG  MET A 273      39.626 -18.676  -5.246  1.00  1.44           H  
ATOM   4429 2HG  MET A 273      39.273 -19.432  -3.712  1.00  1.44           H  
ATOM   4430 1HE  MET A 273      38.144 -15.814  -3.196  1.00  1.44           H  
ATOM   4431 2HE  MET A 273      38.075 -16.752  -4.713  1.00  1.44           H  
ATOM   4432 3HE  MET A 273      37.714 -17.528  -3.164  1.00  1.44           H  
ATOM   4433  N   SER A 274      43.110 -20.977  -6.471  1.00  1.38           N  
ATOM   4434  CA  SER A 274      44.468 -21.268  -6.918  1.00  1.38           C  
ATOM   4435  C   SER A 274      45.075 -20.110  -7.686  1.00  1.38           C  
ATOM   4436  O   SER A 274      44.377 -19.215  -8.156  1.00  1.38           O  
ATOM   4437  CB  SER A 274      44.488 -22.499  -7.805  1.00  1.38           C  
ATOM   4438  OG  SER A 274      43.774 -22.281  -9.007  1.00  1.38           O  
ATOM   4439  H   SER A 274      42.462 -20.493  -7.102  1.00  1.38           H  
ATOM   4440  HA  SER A 274      45.087 -21.456  -6.040  1.00  1.38           H  
ATOM   4441 1HB  SER A 274      45.517 -22.769  -8.033  1.00  1.38           H  
ATOM   4442 2HB  SER A 274      44.043 -23.334  -7.265  1.00  1.38           H  
ATOM   4443  HG  SER A 274      42.864 -22.089  -8.733  1.00  1.38           H  
ATOM   4444  N   GLU A 275      46.391 -20.165  -7.855  1.00  1.30           N  
ATOM   4445  CA  GLU A 275      47.130 -19.134  -8.572  1.00  1.30           C  
ATOM   4446  C   GLU A 275      47.125 -19.335 -10.085  1.00  1.30           C  
ATOM   4447  O   GLU A 275      47.673 -18.517 -10.824  1.00  1.30           O  
ATOM   4448  CB  GLU A 275      48.572 -19.100  -8.070  1.00  1.30           C  
ATOM   4449  CG  GLU A 275      48.720 -18.674  -6.609  1.00  1.30           C  
ATOM   4450  CD  GLU A 275      50.156 -18.689  -6.125  1.00  1.30           C  
ATOM   4451  OE1 GLU A 275      51.024 -19.029  -6.895  1.00  1.30           O  
ATOM   4452  OE2 GLU A 275      50.379 -18.360  -4.984  1.00  1.30           O  
ATOM   4453  H   GLU A 275      46.902 -20.935  -7.448  1.00  1.30           H  
ATOM   4454  HA  GLU A 275      46.663 -18.173  -8.358  1.00  1.30           H  
ATOM   4455 1HB  GLU A 275      49.018 -20.089  -8.184  1.00  1.30           H  
ATOM   4456 2HB  GLU A 275      49.150 -18.409  -8.683  1.00  1.30           H  
ATOM   4457 1HG  GLU A 275      48.321 -17.666  -6.496  1.00  1.30           H  
ATOM   4458 2HG  GLU A 275      48.124 -19.341  -5.986  1.00  1.30           H  
ATOM   4459  N   LYS A 276      46.555 -20.449 -10.534  1.00  1.20           N  
ATOM   4460  CA  LYS A 276      46.523 -20.770 -11.951  1.00  1.20           C  
ATOM   4461  C   LYS A 276      45.110 -20.723 -12.539  1.00  1.20           C  
ATOM   4462  O   LYS A 276      44.915 -20.330 -13.695  1.00  1.20           O  
ATOM   4463  CB  LYS A 276      47.127 -22.156 -12.179  1.00  1.20           C  
ATOM   4464  CG  LYS A 276      48.588 -22.306 -11.711  1.00  1.20           C  
ATOM   4465  CD  LYS A 276      49.536 -21.398 -12.494  1.00  1.20           C  
ATOM   4466  CE  LYS A 276      50.991 -21.614 -12.077  1.00  1.20           C  
ATOM   4467  NZ  LYS A 276      51.927 -20.715 -12.820  1.00  1.20           N  
ATOM   4468  H   LYS A 276      46.128 -21.075  -9.869  1.00  1.20           H  
ATOM   4469  HA  LYS A 276      47.126 -20.036 -12.486  1.00  1.20           H  
ATOM   4470 1HB  LYS A 276      46.527 -22.901 -11.655  1.00  1.20           H  
ATOM   4471 2HB  LYS A 276      47.090 -22.396 -13.241  1.00  1.20           H  
ATOM   4472 1HG  LYS A 276      48.656 -22.058 -10.651  1.00  1.20           H  
ATOM   4473 2HG  LYS A 276      48.904 -23.341 -11.843  1.00  1.20           H  
ATOM   4474 1HD  LYS A 276      49.439 -21.602 -13.560  1.00  1.20           H  
ATOM   4475 2HD  LYS A 276      49.269 -20.353 -12.315  1.00  1.20           H  
ATOM   4476 1HE  LYS A 276      51.087 -21.417 -11.008  1.00  1.20           H  
ATOM   4477 2HE  LYS A 276      51.268 -22.650 -12.272  1.00  1.20           H  
ATOM   4478 1HZ  LYS A 276      52.875 -20.887 -12.516  1.00  1.20           H  
ATOM   4479 2HZ  LYS A 276      51.853 -20.896 -13.812  1.00  1.20           H  
ATOM   4480 3HZ  LYS A 276      51.683 -19.751 -12.636  1.00  1.20           H  
ATOM   4481  N   ASP A 277      44.095 -21.122 -11.772  1.00  1.09           N  
ATOM   4482  CA  ASP A 277      42.783 -21.161 -12.397  1.00  1.09           C  
ATOM   4483  C   ASP A 277      42.107 -19.817 -12.351  1.00  1.09           C  
ATOM   4484  O   ASP A 277      41.483 -19.433 -11.346  1.00  1.09           O  
ATOM   4485  CB  ASP A 277      41.882 -22.237 -11.804  1.00  1.09           C  
ATOM   4486  CG  ASP A 277      40.482 -22.387 -12.519  1.00  1.09           C  
ATOM   4487  OD1 ASP A 277      40.025 -21.472 -13.211  1.00  1.09           O  
ATOM   4488  OD2 ASP A 277      39.895 -23.460 -12.359  1.00  1.09           O  
ATOM   4489  H   ASP A 277      44.215 -21.429 -10.808  1.00  1.09           H  
ATOM   4490  HA  ASP A 277      42.919 -21.422 -13.448  1.00  1.09           H  
ATOM   4491 1HB  ASP A 277      42.400 -23.197 -11.841  1.00  1.09           H  
ATOM   4492 2HB  ASP A 277      41.705 -22.009 -10.753  1.00  1.09           H  
ATOM   4493  N   THR A 278      42.161 -19.162 -13.506  1.00  0.99           N  
ATOM   4494  CA  THR A 278      41.612 -17.835 -13.745  1.00  0.99           C  
ATOM   4495  C   THR A 278      40.247 -17.621 -13.116  1.00  0.99           C  
ATOM   4496  O   THR A 278      39.956 -16.522 -12.647  1.00  0.99           O  
ATOM   4497  CB  THR A 278      41.473 -17.536 -15.245  1.00  0.99           C  
ATOM   4498  OG1 THR A 278      42.761 -17.570 -15.870  1.00  0.99           O  
ATOM   4499  CG2 THR A 278      40.841 -16.162 -15.424  1.00  0.99           C  
ATOM   4500  H   THR A 278      42.731 -19.609 -14.222  1.00  0.99           H  
ATOM   4501  HA  THR A 278      42.296 -17.108 -13.318  1.00  0.99           H  
ATOM   4502  HB  THR A 278      40.834 -18.286 -15.709  1.00  0.99           H  
ATOM   4503  HG1 THR A 278      43.383 -17.051 -15.345  1.00  0.99           H  
ATOM   4504 1HG2 THR A 278      40.737 -15.946 -16.486  1.00  0.99           H  
ATOM   4505 2HG2 THR A 278      39.858 -16.151 -14.948  1.00  0.99           H  
ATOM   4506 3HG2 THR A 278      41.475 -15.406 -14.961  1.00  0.99           H  
ATOM   4507  N   ILE A 279      39.377 -18.624 -13.154  1.00  0.91           N  
ATOM   4508  CA  ILE A 279      38.043 -18.431 -12.621  1.00  0.91           C  
ATOM   4509  C   ILE A 279      38.066 -18.201 -11.125  1.00  0.91           C  
ATOM   4510  O   ILE A 279      37.319 -17.365 -10.623  1.00  0.91           O  
ATOM   4511  CB  ILE A 279      37.117 -19.589 -13.009  1.00  0.91           C  
ATOM   4512  CG1 ILE A 279      36.949 -19.532 -14.525  1.00  0.91           C  
ATOM   4513  CG2 ILE A 279      35.777 -19.557 -12.252  1.00  0.91           C  
ATOM   4514  CD1 ILE A 279      36.384 -18.189 -15.014  1.00  0.91           C  
ATOM   4515  H   ILE A 279      39.669 -19.555 -13.483  1.00  0.91           H  
ATOM   4516  HA  ILE A 279      37.627 -17.536 -13.078  1.00  0.91           H  
ATOM   4517  HB  ILE A 279      37.628 -20.530 -12.782  1.00  0.91           H  
ATOM   4518 1HG1 ILE A 279      37.923 -19.694 -14.988  1.00  0.91           H  
ATOM   4519 2HG1 ILE A 279      36.272 -20.329 -14.847  1.00  0.91           H  
ATOM   4520 1HG2 ILE A 279      35.169 -20.408 -12.565  1.00  0.91           H  
ATOM   4521 2HG2 ILE A 279      35.962 -19.616 -11.179  1.00  0.91           H  
ATOM   4522 3HG2 ILE A 279      35.258 -18.655 -12.474  1.00  0.91           H  
ATOM   4523 1HD1 ILE A 279      36.300 -18.209 -16.097  1.00  0.91           H  
ATOM   4524 2HD1 ILE A 279      35.398 -18.020 -14.582  1.00  0.91           H  
ATOM   4525 3HD1 ILE A 279      37.049 -17.381 -14.723  1.00  0.91           H  
ATOM   4526  N   SER A 280      38.914 -18.920 -10.393  1.00  0.86           N  
ATOM   4527  CA  SER A 280      38.924 -18.715  -8.957  1.00  0.86           C  
ATOM   4528  C   SER A 280      39.642 -17.407  -8.641  1.00  0.86           C  
ATOM   4529  O   SER A 280      39.335 -16.732  -7.651  1.00  0.86           O  
ATOM   4530  CB  SER A 280      39.607 -19.870  -8.269  1.00  0.86           C  
ATOM   4531  OG  SER A 280      41.008 -19.882  -8.522  1.00  0.86           O  
ATOM   4532  H   SER A 280      39.574 -19.555 -10.840  1.00  0.86           H  
ATOM   4533  HA  SER A 280      37.894 -18.648  -8.600  1.00  0.86           H  
ATOM   4534 1HB  SER A 280      39.405 -19.814  -7.222  1.00  0.86           H  
ATOM   4535 2HB  SER A 280      39.170 -20.798  -8.632  1.00  0.86           H  
ATOM   4536  HG  SER A 280      41.112 -19.689  -9.488  1.00  0.86           H  
ATOM   4537  N   GLN A 281      40.544 -16.995  -9.542  1.00  0.84           N  
ATOM   4538  CA  GLN A 281      41.236 -15.730  -9.343  1.00  0.84           C  
ATOM   4539  C   GLN A 281      40.228 -14.611  -9.516  1.00  0.84           C  
ATOM   4540  O   GLN A 281      40.178 -13.670  -8.725  1.00  0.84           O  
ATOM   4541  CB  GLN A 281      42.375 -15.539 -10.349  1.00  0.84           C  
ATOM   4542  CG  GLN A 281      43.547 -16.485 -10.171  1.00  0.84           C  
ATOM   4543  CD  GLN A 281      44.641 -16.269 -11.212  1.00  0.84           C  
ATOM   4544  OE1 GLN A 281      44.388 -16.076 -12.408  1.00  0.84           O  
ATOM   4545  NE2 GLN A 281      45.874 -16.284 -10.746  1.00  0.84           N  
ATOM   4546  H   GLN A 281      40.769 -17.600 -10.332  1.00  0.84           H  
ATOM   4547  HA  GLN A 281      41.634 -15.693  -8.329  1.00  0.84           H  
ATOM   4548 1HB  GLN A 281      41.992 -15.663 -11.354  1.00  0.84           H  
ATOM   4549 2HB  GLN A 281      42.752 -14.522 -10.273  1.00  0.84           H  
ATOM   4550 1HG  GLN A 281      43.981 -16.345  -9.181  1.00  0.84           H  
ATOM   4551 2HG  GLN A 281      43.187 -17.516 -10.268  1.00  0.84           H  
ATOM   4552 1HE2 GLN A 281      46.656 -16.164 -11.361  1.00  0.84           H  
ATOM   4553 2HE2 GLN A 281      46.035 -16.433  -9.773  1.00  0.84           H  
ATOM   4554  N   ALA A 282      39.386 -14.761 -10.533  1.00  0.82           N  
ATOM   4555  CA  ALA A 282      38.333 -13.825 -10.851  1.00  0.82           C  
ATOM   4556  C   ALA A 282      37.324 -13.724  -9.705  1.00  0.82           C  
ATOM   4557  O   ALA A 282      36.869 -12.629  -9.367  1.00  0.82           O  
ATOM   4558  CB  ALA A 282      37.691 -14.267 -12.135  1.00  0.82           C  
ATOM   4559  H   ALA A 282      39.504 -15.561 -11.148  1.00  0.82           H  
ATOM   4560  HA  ALA A 282      38.772 -12.840 -10.997  1.00  0.82           H  
ATOM   4561 1HB  ALA A 282      36.925 -13.593 -12.423  1.00  0.82           H  
ATOM   4562 2HB  ALA A 282      38.446 -14.306 -12.918  1.00  0.82           H  
ATOM   4563 3HB  ALA A 282      37.286 -15.248 -11.993  1.00  0.82           H  
ATOM   4564  N   MET A 283      37.006 -14.848  -9.052  1.00  0.82           N  
ATOM   4565  CA  MET A 283      36.076 -14.770  -7.932  1.00  0.82           C  
ATOM   4566  C   MET A 283      36.701 -14.003  -6.785  1.00  0.82           C  
ATOM   4567  O   MET A 283      36.029 -13.213  -6.110  1.00  0.82           O  
ATOM   4568  CB  MET A 283      35.648 -16.140  -7.457  1.00  0.82           C  
ATOM   4569  CG  MET A 283      34.838 -16.840  -8.459  1.00  0.82           C  
ATOM   4570  SD  MET A 283      34.269 -18.307  -7.945  1.00  0.82           S  
ATOM   4571  CE  MET A 283      33.048 -17.567  -6.922  1.00  0.82           C  
ATOM   4572  H   MET A 283      37.365 -15.748  -9.370  1.00  0.82           H  
ATOM   4573  HA  MET A 283      35.192 -14.225  -8.255  1.00  0.82           H  
ATOM   4574 1HB  MET A 283      36.531 -16.746  -7.245  1.00  0.82           H  
ATOM   4575 2HB  MET A 283      35.076 -16.053  -6.534  1.00  0.82           H  
ATOM   4576 1HG  MET A 283      33.995 -16.239  -8.728  1.00  0.82           H  
ATOM   4577 2HG  MET A 283      35.423 -17.007  -9.314  1.00  0.82           H  
ATOM   4578 1HE  MET A 283      32.446 -18.315  -6.444  1.00  0.82           H  
ATOM   4579 2HE  MET A 283      33.533 -16.945  -6.175  1.00  0.82           H  
ATOM   4580 3HE  MET A 283      32.426 -16.950  -7.537  1.00  0.82           H  
ATOM   4581  N   LEU A 284      38.006 -14.189  -6.587  1.00  0.81           N  
ATOM   4582  CA  LEU A 284      38.690 -13.452  -5.547  1.00  0.81           C  
ATOM   4583  C   LEU A 284      38.669 -11.978  -5.886  1.00  0.81           C  
ATOM   4584  O   LEU A 284      38.400 -11.155  -5.012  1.00  0.81           O  
ATOM   4585  CB  LEU A 284      40.117 -13.948  -5.339  1.00  0.81           C  
ATOM   4586  CG  LEU A 284      40.895 -13.211  -4.223  1.00  0.81           C  
ATOM   4587  CD1 LEU A 284      40.108 -13.289  -2.913  1.00  0.81           C  
ATOM   4588  CD2 LEU A 284      42.256 -13.874  -4.043  1.00  0.81           C  
ATOM   4589  H   LEU A 284      38.522 -14.871  -7.147  1.00  0.81           H  
ATOM   4590  HA  LEU A 284      38.151 -13.595  -4.613  1.00  0.81           H  
ATOM   4591 1HB  LEU A 284      40.105 -14.994  -5.142  1.00  0.81           H  
ATOM   4592 2HB  LEU A 284      40.665 -13.794  -6.264  1.00  0.81           H  
ATOM   4593  HG  LEU A 284      41.028 -12.168  -4.493  1.00  0.81           H  
ATOM   4594 1HD1 LEU A 284      40.656 -12.771  -2.123  1.00  0.81           H  
ATOM   4595 2HD1 LEU A 284      39.140 -12.816  -3.051  1.00  0.81           H  
ATOM   4596 3HD1 LEU A 284      39.962 -14.316  -2.641  1.00  0.81           H  
ATOM   4597 1HD2 LEU A 284      42.801 -13.372  -3.258  1.00  0.81           H  
ATOM   4598 2HD2 LEU A 284      42.123 -14.920  -3.775  1.00  0.81           H  
ATOM   4599 3HD2 LEU A 284      42.815 -13.812  -4.974  1.00  0.81           H  
ATOM   4600  N   GLN A 285      38.912 -11.633  -7.157  1.00  0.81           N  
ATOM   4601  CA  GLN A 285      38.896 -10.234  -7.561  1.00  0.81           C  
ATOM   4602  C   GLN A 285      37.516  -9.639  -7.311  1.00  0.81           C  
ATOM   4603  O   GLN A 285      37.406  -8.538  -6.784  1.00  0.81           O  
ATOM   4604  CB  GLN A 285      39.232 -10.090  -9.053  1.00  0.81           C  
ATOM   4605  CG  GLN A 285      40.666 -10.401  -9.417  1.00  0.81           C  
ATOM   4606  CD  GLN A 285      40.899 -10.405 -10.924  1.00  0.81           C  
ATOM   4607  OE1 GLN A 285      39.965 -10.509 -11.728  1.00  0.81           O  
ATOM   4608  NE2 GLN A 285      42.164 -10.291 -11.316  1.00  0.81           N  
ATOM   4609  H   GLN A 285      39.145 -12.359  -7.835  1.00  0.81           H  
ATOM   4610  HA  GLN A 285      39.627  -9.687  -6.968  1.00  0.81           H  
ATOM   4611 1HB  GLN A 285      38.595 -10.754  -9.627  1.00  0.81           H  
ATOM   4612 2HB  GLN A 285      39.010  -9.074  -9.376  1.00  0.81           H  
ATOM   4613 1HG  GLN A 285      41.308  -9.640  -8.978  1.00  0.81           H  
ATOM   4614 2HG  GLN A 285      40.928 -11.373  -9.025  1.00  0.81           H  
ATOM   4615 1HE2 GLN A 285      42.389 -10.286 -12.292  1.00  0.81           H  
ATOM   4616 2HE2 GLN A 285      42.892 -10.210 -10.636  1.00  0.81           H  
ATOM   4617  N   GLY A 286      36.459 -10.394  -7.602  1.00  0.80           N  
ATOM   4618  CA  GLY A 286      35.101  -9.918  -7.366  1.00  0.80           C  
ATOM   4619  C   GLY A 286      34.898  -9.595  -5.906  1.00  0.80           C  
ATOM   4620  O   GLY A 286      34.492  -8.483  -5.548  1.00  0.80           O  
ATOM   4621  H   GLY A 286      36.603 -11.302  -8.043  1.00  0.80           H  
ATOM   4622 1HA  GLY A 286      34.932  -9.016  -7.941  1.00  0.80           H  
ATOM   4623 2HA  GLY A 286      34.385 -10.672  -7.685  1.00  0.80           H  
ATOM   4624  N   PHE A 287      35.225 -10.558  -5.055  1.00  0.79           N  
ATOM   4625  CA  PHE A 287      35.107 -10.389  -3.624  1.00  0.79           C  
ATOM   4626  C   PHE A 287      35.904  -9.172  -3.166  1.00  0.79           C  
ATOM   4627  O   PHE A 287      35.369  -8.295  -2.485  1.00  0.79           O  
ATOM   4628  CB  PHE A 287      35.532 -11.692  -2.919  1.00  0.79           C  
ATOM   4629  CG  PHE A 287      35.621 -11.636  -1.407  1.00  0.79           C  
ATOM   4630  CD1 PHE A 287      34.500 -11.446  -0.652  1.00  0.79           C  
ATOM   4631  CD2 PHE A 287      36.820 -11.862  -0.744  1.00  0.79           C  
ATOM   4632  CE1 PHE A 287      34.544 -11.435   0.714  1.00  0.79           C  
ATOM   4633  CE2 PHE A 287      36.864 -11.875   0.643  1.00  0.79           C  
ATOM   4634  CZ  PHE A 287      35.728 -11.652   1.370  1.00  0.79           C  
ATOM   4635  H   PHE A 287      35.566 -11.447  -5.424  1.00  0.79           H  
ATOM   4636  HA  PHE A 287      34.057 -10.217  -3.391  1.00  0.79           H  
ATOM   4637 1HB  PHE A 287      34.824 -12.478  -3.185  1.00  0.79           H  
ATOM   4638 2HB  PHE A 287      36.505 -11.997  -3.303  1.00  0.79           H  
ATOM   4639  HD1 PHE A 287      33.565 -11.305  -1.159  1.00  0.79           H  
ATOM   4640  HD2 PHE A 287      37.725 -12.040  -1.322  1.00  0.79           H  
ATOM   4641  HE1 PHE A 287      33.635 -11.272   1.260  1.00  0.79           H  
ATOM   4642  HE2 PHE A 287      37.804 -12.062   1.158  1.00  0.79           H  
ATOM   4643  HZ  PHE A 287      35.768 -11.658   2.459  1.00  0.79           H  
ATOM   4644  N   CYS A 288      37.161  -9.078  -3.588  1.00  0.78           N  
ATOM   4645  CA  CYS A 288      38.024  -7.993  -3.165  1.00  0.78           C  
ATOM   4646  C   CYS A 288      37.496  -6.632  -3.605  1.00  0.78           C  
ATOM   4647  O   CYS A 288      37.533  -5.668  -2.828  1.00  0.78           O  
ATOM   4648  CB  CYS A 288      39.407  -8.179  -3.769  1.00  0.78           C  
ATOM   4649  SG  CYS A 288      40.265  -9.591  -3.135  1.00  0.78           S  
ATOM   4650  H   CYS A 288      37.543  -9.803  -4.187  1.00  0.78           H  
ATOM   4651  HA  CYS A 288      38.086  -8.014  -2.090  1.00  0.78           H  
ATOM   4652 1HB  CYS A 288      39.317  -8.290  -4.851  1.00  0.78           H  
ATOM   4653 2HB  CYS A 288      40.010  -7.296  -3.575  1.00  0.78           H  
ATOM   4654  HG  CYS A 288      39.452 -10.490  -3.747  1.00  0.78           H  
ATOM   4655  N   GLN A 289      36.987  -6.543  -4.840  1.00  0.76           N  
ATOM   4656  CA  GLN A 289      36.451  -5.293  -5.359  1.00  0.76           C  
ATOM   4657  C   GLN A 289      35.219  -4.885  -4.586  1.00  0.76           C  
ATOM   4658  O   GLN A 289      35.040  -3.713  -4.253  1.00  0.76           O  
ATOM   4659  CB  GLN A 289      36.056  -5.450  -6.833  1.00  0.76           C  
ATOM   4660  CG  GLN A 289      37.199  -5.601  -7.817  1.00  0.76           C  
ATOM   4661  CD  GLN A 289      36.687  -6.020  -9.194  1.00  0.76           C  
ATOM   4662  OE1 GLN A 289      35.542  -6.479  -9.333  1.00  0.76           O  
ATOM   4663  NE2 GLN A 289      37.531  -5.874 -10.210  1.00  0.76           N  
ATOM   4664  H   GLN A 289      36.988  -7.364  -5.443  1.00  0.76           H  
ATOM   4665  HA  GLN A 289      37.206  -4.516  -5.258  1.00  0.76           H  
ATOM   4666 1HB  GLN A 289      35.430  -6.339  -6.933  1.00  0.76           H  
ATOM   4667 2HB  GLN A 289      35.455  -4.595  -7.139  1.00  0.76           H  
ATOM   4668 1HG  GLN A 289      37.688  -4.634  -7.925  1.00  0.76           H  
ATOM   4669 2HG  GLN A 289      37.913  -6.328  -7.461  1.00  0.76           H  
ATOM   4670 1HE2 GLN A 289      37.257  -6.136 -11.136  1.00  0.76           H  
ATOM   4671 2HE2 GLN A 289      38.445  -5.502 -10.048  1.00  0.76           H  
ATOM   4672  N   ALA A 290      34.357  -5.852  -4.286  1.00  0.75           N  
ATOM   4673  CA  ALA A 290      33.133  -5.574  -3.559  1.00  0.75           C  
ATOM   4674  C   ALA A 290      33.417  -5.082  -2.155  1.00  0.75           C  
ATOM   4675  O   ALA A 290      32.813  -4.109  -1.700  1.00  0.75           O  
ATOM   4676  CB  ALA A 290      32.299  -6.818  -3.521  1.00  0.75           C  
ATOM   4677  H   ALA A 290      34.545  -6.811  -4.590  1.00  0.75           H  
ATOM   4678  HA  ALA A 290      32.596  -4.786  -4.080  1.00  0.75           H  
ATOM   4679 1HB  ALA A 290      31.371  -6.648  -3.013  1.00  0.75           H  
ATOM   4680 2HB  ALA A 290      32.100  -7.132  -4.530  1.00  0.75           H  
ATOM   4681 3HB  ALA A 290      32.869  -7.582  -3.014  1.00  0.75           H  
ATOM   4682  N   ILE A 291      34.391  -5.696  -1.491  1.00  0.74           N  
ATOM   4683  CA  ILE A 291      34.730  -5.302  -0.135  1.00  0.74           C  
ATOM   4684  C   ILE A 291      35.426  -3.956  -0.138  1.00  0.74           C  
ATOM   4685  O   ILE A 291      35.118  -3.104   0.692  1.00  0.74           O  
ATOM   4686  CB  ILE A 291      35.592  -6.366   0.551  1.00  0.74           C  
ATOM   4687  CG1 ILE A 291      34.787  -7.686   0.671  1.00  0.74           C  
ATOM   4688  CG2 ILE A 291      36.090  -5.901   1.931  1.00  0.74           C  
ATOM   4689  CD1 ILE A 291      33.499  -7.552   1.445  1.00  0.74           C  
ATOM   4690  H   ILE A 291      34.870  -6.493  -1.918  1.00  0.74           H  
ATOM   4691  HA  ILE A 291      33.809  -5.206   0.435  1.00  0.74           H  
ATOM   4692  HB  ILE A 291      36.438  -6.562  -0.095  1.00  0.74           H  
ATOM   4693 1HG1 ILE A 291      34.535  -8.036  -0.309  1.00  0.74           H  
ATOM   4694 2HG1 ILE A 291      35.414  -8.433   1.151  1.00  0.74           H  
ATOM   4695 1HG2 ILE A 291      36.712  -6.681   2.371  1.00  0.74           H  
ATOM   4696 2HG2 ILE A 291      36.674  -4.988   1.821  1.00  0.74           H  
ATOM   4697 3HG2 ILE A 291      35.257  -5.715   2.578  1.00  0.74           H  
ATOM   4698 1HD1 ILE A 291      32.991  -8.518   1.485  1.00  0.74           H  
ATOM   4699 2HD1 ILE A 291      33.716  -7.223   2.443  1.00  0.74           H  
ATOM   4700 3HD1 ILE A 291      32.852  -6.822   0.957  1.00  0.74           H  
ATOM   4701  N   THR A 292      36.337  -3.742  -1.087  1.00  0.73           N  
ATOM   4702  CA  THR A 292      37.041  -2.475  -1.200  1.00  0.73           C  
ATOM   4703  C   THR A 292      36.060  -1.345  -1.499  1.00  0.73           C  
ATOM   4704  O   THR A 292      36.133  -0.270  -0.901  1.00  0.73           O  
ATOM   4705  CB  THR A 292      38.094  -2.530  -2.310  1.00  0.73           C  
ATOM   4706  OG1 THR A 292      39.050  -3.555  -2.012  1.00  0.73           O  
ATOM   4707  CG2 THR A 292      38.789  -1.189  -2.418  1.00  0.73           C  
ATOM   4708  H   THR A 292      36.571  -4.481  -1.748  1.00  0.73           H  
ATOM   4709  HA  THR A 292      37.536  -2.263  -0.251  1.00  0.73           H  
ATOM   4710  HB  THR A 292      37.610  -2.766  -3.258  1.00  0.73           H  
ATOM   4711  HG1 THR A 292      38.599  -4.428  -2.099  1.00  0.73           H  
ATOM   4712 1HG2 THR A 292      39.535  -1.229  -3.209  1.00  0.73           H  
ATOM   4713 2HG2 THR A 292      38.048  -0.425  -2.650  1.00  0.73           H  
ATOM   4714 3HG2 THR A 292      39.273  -0.955  -1.470  1.00  0.73           H  
ATOM   4715  N   THR A 293      35.119  -1.591  -2.415  1.00  0.72           N  
ATOM   4716  CA  THR A 293      34.115  -0.602  -2.772  1.00  0.72           C  
ATOM   4717  C   THR A 293      33.315  -0.257  -1.524  1.00  0.72           C  
ATOM   4718  O   THR A 293      33.144   0.920  -1.188  1.00  0.72           O  
ATOM   4719  CB  THR A 293      33.187  -1.163  -3.883  1.00  0.72           C  
ATOM   4720  OG1 THR A 293      33.968  -1.443  -5.048  1.00  0.72           O  
ATOM   4721  CG2 THR A 293      32.075  -0.199  -4.251  1.00  0.72           C  
ATOM   4722  H   THR A 293      35.103  -2.486  -2.897  1.00  0.72           H  
ATOM   4723  HA  THR A 293      34.610   0.299  -3.131  1.00  0.72           H  
ATOM   4724  HB  THR A 293      32.739  -2.093  -3.529  1.00  0.72           H  
ATOM   4725  HG1 THR A 293      34.577  -2.181  -4.841  1.00  0.72           H  
ATOM   4726 1HG2 THR A 293      31.452  -0.650  -5.024  1.00  0.72           H  
ATOM   4727 2HG2 THR A 293      31.483  -0.004  -3.378  1.00  0.72           H  
ATOM   4728 3HG2 THR A 293      32.502   0.732  -4.617  1.00  0.72           H  
ATOM   4729  N   ALA A 294      32.886  -1.293  -0.795  1.00  0.73           N  
ATOM   4730  CA  ALA A 294      32.139  -1.120   0.435  1.00  0.73           C  
ATOM   4731  C   ALA A 294      32.924  -0.348   1.488  1.00  0.73           C  
ATOM   4732  O   ALA A 294      32.371   0.536   2.151  1.00  0.73           O  
ATOM   4733  CB  ALA A 294      31.789  -2.478   0.978  1.00  0.73           C  
ATOM   4734  H   ALA A 294      33.055  -2.244  -1.121  1.00  0.73           H  
ATOM   4735  HA  ALA A 294      31.231  -0.559   0.216  1.00  0.73           H  
ATOM   4736 1HB  ALA A 294      31.260  -2.370   1.873  1.00  0.73           H  
ATOM   4737 2HB  ALA A 294      31.201  -3.006   0.245  1.00  0.73           H  
ATOM   4738 3HB  ALA A 294      32.689  -3.017   1.167  1.00  0.73           H  
ATOM   4739  N   GLU A 295      34.220  -0.637   1.629  1.00  0.74           N  
ATOM   4740  CA  GLU A 295      35.024   0.059   2.622  1.00  0.74           C  
ATOM   4741  C   GLU A 295      35.140   1.522   2.286  1.00  0.74           C  
ATOM   4742  O   GLU A 295      34.942   2.379   3.151  1.00  0.74           O  
ATOM   4743  CB  GLU A 295      36.422  -0.545   2.753  1.00  0.74           C  
ATOM   4744  CG  GLU A 295      37.263   0.126   3.849  1.00  0.74           C  
ATOM   4745  CD  GLU A 295      38.626  -0.481   4.030  1.00  0.74           C  
ATOM   4746  OE1 GLU A 295      39.002  -1.327   3.260  1.00  0.74           O  
ATOM   4747  OE2 GLU A 295      39.289  -0.141   4.983  1.00  0.74           O  
ATOM   4748  H   GLU A 295      34.639  -1.378   1.072  1.00  0.74           H  
ATOM   4749  HA  GLU A 295      34.531  -0.015   3.586  1.00  0.74           H  
ATOM   4750 1HB  GLU A 295      36.339  -1.611   2.981  1.00  0.74           H  
ATOM   4751 2HB  GLU A 295      36.951  -0.453   1.802  1.00  0.74           H  
ATOM   4752 1HG  GLU A 295      37.378   1.183   3.600  1.00  0.74           H  
ATOM   4753 2HG  GLU A 295      36.717   0.063   4.790  1.00  0.74           H  
ATOM   4754  N   LYS A 296      35.437   1.822   1.023  1.00  0.77           N  
ATOM   4755  CA  LYS A 296      35.587   3.204   0.622  1.00  0.77           C  
ATOM   4756  C   LYS A 296      34.290   3.961   0.800  1.00  0.77           C  
ATOM   4757  O   LYS A 296      34.293   5.086   1.298  1.00  0.77           O  
ATOM   4758  CB  LYS A 296      36.058   3.294  -0.826  1.00  0.77           C  
ATOM   4759  CG  LYS A 296      37.512   2.873  -1.036  1.00  0.77           C  
ATOM   4760  CD  LYS A 296      37.914   2.962  -2.499  1.00  0.77           C  
ATOM   4761  CE  LYS A 296      39.385   2.614  -2.689  1.00  0.77           C  
ATOM   4762  NZ  LYS A 296      39.786   2.655  -4.122  1.00  0.77           N  
ATOM   4763  H   LYS A 296      35.581   1.075   0.342  1.00  0.77           H  
ATOM   4764  HA  LYS A 296      36.338   3.666   1.260  1.00  0.77           H  
ATOM   4765 1HB  LYS A 296      35.431   2.643  -1.444  1.00  0.77           H  
ATOM   4766 2HB  LYS A 296      35.932   4.314  -1.191  1.00  0.77           H  
ATOM   4767 1HG  LYS A 296      38.167   3.512  -0.445  1.00  0.77           H  
ATOM   4768 2HG  LYS A 296      37.636   1.843  -0.697  1.00  0.77           H  
ATOM   4769 1HD  LYS A 296      37.305   2.265  -3.078  1.00  0.77           H  
ATOM   4770 2HD  LYS A 296      37.734   3.971  -2.867  1.00  0.77           H  
ATOM   4771 1HE  LYS A 296      39.990   3.327  -2.133  1.00  0.77           H  
ATOM   4772 2HE  LYS A 296      39.568   1.619  -2.297  1.00  0.77           H  
ATOM   4773 1HZ  LYS A 296      40.765   2.421  -4.204  1.00  0.77           H  
ATOM   4774 2HZ  LYS A 296      39.236   1.988  -4.645  1.00  0.77           H  
ATOM   4775 3HZ  LYS A 296      39.629   3.582  -4.490  1.00  0.77           H  
ATOM   4776  N   ASN A 297      33.165   3.335   0.477  1.00  0.81           N  
ATOM   4777  CA  ASN A 297      31.907   4.031   0.634  1.00  0.81           C  
ATOM   4778  C   ASN A 297      31.579   4.279   2.105  1.00  0.81           C  
ATOM   4779  O   ASN A 297      31.130   5.372   2.460  1.00  0.81           O  
ATOM   4780  CB  ASN A 297      30.834   3.273  -0.109  1.00  0.81           C  
ATOM   4781  CG  ASN A 297      31.012   3.496  -1.595  1.00  0.81           C  
ATOM   4782  OD1 ASN A 297      31.553   4.531  -2.005  1.00  0.81           O  
ATOM   4783  ND2 ASN A 297      30.612   2.572  -2.398  1.00  0.81           N  
ATOM   4784  H   ASN A 297      33.181   2.396   0.074  1.00  0.81           H  
ATOM   4785  HA  ASN A 297      32.002   5.011   0.161  1.00  0.81           H  
ATOM   4786 1HB  ASN A 297      30.917   2.201   0.106  1.00  0.81           H  
ATOM   4787 2HB  ASN A 297      29.842   3.604   0.198  1.00  0.81           H  
ATOM   4788 1HD2 ASN A 297      30.720   2.693  -3.380  1.00  0.81           H  
ATOM   4789 2HD2 ASN A 297      30.207   1.721  -2.037  1.00  0.81           H  
ATOM   4790  N   MET A 298      31.889   3.321   2.988  1.00  0.88           N  
ATOM   4791  CA  MET A 298      31.633   3.573   4.400  1.00  0.88           C  
ATOM   4792  C   MET A 298      32.607   4.616   4.953  1.00  0.88           C  
ATOM   4793  O   MET A 298      32.256   5.394   5.833  1.00  0.88           O  
ATOM   4794  CB  MET A 298      31.754   2.294   5.233  1.00  0.88           C  
ATOM   4795  CG  MET A 298      30.661   1.242   5.037  1.00  0.88           C  
ATOM   4796  SD  MET A 298      29.001   1.898   5.250  1.00  0.88           S  
ATOM   4797  CE  MET A 298      29.012   2.571   6.910  1.00  0.88           C  
ATOM   4798  H   MET A 298      32.251   2.416   2.681  1.00  0.88           H  
ATOM   4799  HA  MET A 298      30.623   3.968   4.508  1.00  0.88           H  
ATOM   4800 1HB  MET A 298      32.708   1.810   4.992  1.00  0.88           H  
ATOM   4801 2HB  MET A 298      31.782   2.556   6.289  1.00  0.88           H  
ATOM   4802 1HG  MET A 298      30.738   0.838   4.032  1.00  0.88           H  
ATOM   4803 2HG  MET A 298      30.803   0.422   5.743  1.00  0.88           H  
ATOM   4804 1HE  MET A 298      28.035   2.992   7.142  1.00  0.88           H  
ATOM   4805 2HE  MET A 298      29.251   1.789   7.624  1.00  0.88           H  
ATOM   4806 3HE  MET A 298      29.763   3.360   6.973  1.00  0.88           H  
ATOM   4807  N   ALA A 299      33.837   4.657   4.431  1.00  0.97           N  
ATOM   4808  CA  ALA A 299      34.809   5.648   4.878  1.00  0.97           C  
ATOM   4809  C   ALA A 299      34.379   7.057   4.477  1.00  0.97           C  
ATOM   4810  O   ALA A 299      34.464   7.998   5.267  1.00  0.97           O  
ATOM   4811  CB  ALA A 299      36.175   5.339   4.294  1.00  0.97           C  
ATOM   4812  H   ALA A 299      34.113   3.973   3.728  1.00  0.97           H  
ATOM   4813  HA  ALA A 299      34.863   5.605   5.964  1.00  0.97           H  
ATOM   4814 1HB  ALA A 299      36.897   6.070   4.648  1.00  0.97           H  
ATOM   4815 2HB  ALA A 299      36.481   4.338   4.597  1.00  0.97           H  
ATOM   4816 3HB  ALA A 299      36.118   5.383   3.207  1.00  0.97           H  
ATOM   4817  N   GLN A 300      33.892   7.188   3.239  1.00  1.07           N  
ATOM   4818  CA  GLN A 300      33.420   8.459   2.699  1.00  1.07           C  
ATOM   4819  C   GLN A 300      32.159   8.920   3.407  1.00  1.07           C  
ATOM   4820  O   GLN A 300      31.964  10.117   3.640  1.00  1.07           O  
ATOM   4821  CB  GLN A 300      33.166   8.334   1.196  1.00  1.07           C  
ATOM   4822  CG  GLN A 300      34.434   8.167   0.369  1.00  1.07           C  
ATOM   4823  CD  GLN A 300      34.147   7.891  -1.092  1.00  1.07           C  
ATOM   4824  OE1 GLN A 300      33.000   7.677  -1.496  1.00  1.07           O  
ATOM   4825  NE2 GLN A 300      35.200   7.887  -1.904  1.00  1.07           N  
ATOM   4826  H   GLN A 300      33.872   6.370   2.631  1.00  1.07           H  
ATOM   4827  HA  GLN A 300      34.192   9.209   2.861  1.00  1.07           H  
ATOM   4828 1HB  GLN A 300      32.536   7.459   1.015  1.00  1.07           H  
ATOM   4829 2HB  GLN A 300      32.627   9.208   0.839  1.00  1.07           H  
ATOM   4830 1HG  GLN A 300      35.005   9.092   0.431  1.00  1.07           H  
ATOM   4831 2HG  GLN A 300      35.021   7.349   0.769  1.00  1.07           H  
ATOM   4832 1HE2 GLN A 300      35.077   7.706  -2.880  1.00  1.07           H  
ATOM   4833 2HE2 GLN A 300      36.114   8.064  -1.538  1.00  1.07           H  
ATOM   4834  N   ASN A 301      31.309   7.962   3.761  1.00  1.19           N  
ATOM   4835  CA  ASN A 301      30.053   8.240   4.419  1.00  1.19           C  
ATOM   4836  C   ASN A 301      29.757   7.255   5.562  1.00  1.19           C  
ATOM   4837  O   ASN A 301      28.971   6.326   5.390  1.00  1.19           O  
ATOM   4838  CB  ASN A 301      28.943   8.200   3.386  1.00  1.19           C  
ATOM   4839  CG  ASN A 301      27.621   8.586   3.930  1.00  1.19           C  
ATOM   4840  OD1 ASN A 301      27.530   9.057   5.071  1.00  1.19           O  
ATOM   4841  ND2 ASN A 301      26.596   8.405   3.127  1.00  1.19           N  
ATOM   4842  H   ASN A 301      31.520   6.994   3.516  1.00  1.19           H  
ATOM   4843  HA  ASN A 301      30.090   9.247   4.830  1.00  1.19           H  
ATOM   4844 1HB  ASN A 301      29.193   8.868   2.560  1.00  1.19           H  
ATOM   4845 2HB  ASN A 301      28.874   7.188   2.979  1.00  1.19           H  
ATOM   4846 1HD2 ASN A 301      25.644   8.649   3.417  1.00  1.19           H  
ATOM   4847 2HD2 ASN A 301      26.740   8.026   2.216  1.00  1.19           H  
ATOM   4848  N   PRO A 302      30.325   7.465   6.767  1.00  1.31           N  
ATOM   4849  CA  PRO A 302      30.161   6.637   7.960  1.00  1.31           C  
ATOM   4850  C   PRO A 302      28.699   6.516   8.392  1.00  1.31           C  
ATOM   4851  O   PRO A 302      28.317   5.585   9.102  1.00  1.31           O  
ATOM   4852  CB  PRO A 302      30.976   7.399   9.012  1.00  1.31           C  
ATOM   4853  CG  PRO A 302      31.983   8.196   8.215  1.00  1.31           C  
ATOM   4854  CD  PRO A 302      31.248   8.603   6.964  1.00  1.31           C  
ATOM   4855  HA  PRO A 302      30.595   5.643   7.768  1.00  1.31           H  
ATOM   4856 1HB  PRO A 302      30.302   8.038   9.610  1.00  1.31           H  
ATOM   4857 2HB  PRO A 302      31.445   6.689   9.708  1.00  1.31           H  
ATOM   4858 1HG  PRO A 302      32.348   9.053   8.797  1.00  1.31           H  
ATOM   4859 2HG  PRO A 302      32.864   7.570   7.978  1.00  1.31           H  
ATOM   4860 1HD  PRO A 302      30.694   9.541   7.114  1.00  1.31           H  
ATOM   4861 2HD  PRO A 302      31.988   8.673   6.173  1.00  1.31           H  
ATOM   4862  N   ASP A 303      27.880   7.470   7.945  1.00  1.42           N  
ATOM   4863  CA  ASP A 303      26.473   7.541   8.276  1.00  1.42           C  
ATOM   4864  C   ASP A 303      25.595   6.804   7.271  1.00  1.42           C  
ATOM   4865  O   ASP A 303      24.375   6.758   7.445  1.00  1.42           O  
ATOM   4866  CB  ASP A 303      26.045   9.006   8.359  1.00  1.42           C  
ATOM   4867  CG  ASP A 303      26.716   9.740   9.518  1.00  1.42           C  
ATOM   4868  OD1 ASP A 303      26.856   9.153  10.563  1.00  1.42           O  
ATOM   4869  OD2 ASP A 303      27.086  10.876   9.347  1.00  1.42           O  
ATOM   4870  H   ASP A 303      28.248   8.197   7.349  1.00  1.42           H  
ATOM   4871  HA  ASP A 303      26.328   7.082   9.254  1.00  1.42           H  
ATOM   4872 1HB  ASP A 303      26.294   9.511   7.421  1.00  1.42           H  
ATOM   4873 2HB  ASP A 303      24.961   9.064   8.480  1.00  1.42           H  
ATOM   4874  N   LEU A 304      26.210   6.161   6.276  1.00  1.50           N  
ATOM   4875  CA  LEU A 304      25.498   5.415   5.242  1.00  1.50           C  
ATOM   4876  C   LEU A 304      24.470   4.479   5.844  1.00  1.50           C  
ATOM   4877  O   LEU A 304      23.337   4.391   5.377  1.00  1.50           O  
ATOM   4878  CB  LEU A 304      26.501   4.587   4.433  1.00  1.50           C  
ATOM   4879  CG  LEU A 304      26.022   3.798   3.216  1.00  1.50           C  
ATOM   4880  CD1 LEU A 304      27.245   3.580   2.276  1.00  1.50           C  
ATOM   4881  CD2 LEU A 304      25.404   2.453   3.661  1.00  1.50           C  
ATOM   4882  H   LEU A 304      27.227   6.216   6.191  1.00  1.50           H  
ATOM   4883  HA  LEU A 304      24.987   6.133   4.589  1.00  1.50           H  
ATOM   4884 1HB  LEU A 304      27.271   5.255   4.072  1.00  1.50           H  
ATOM   4885 2HB  LEU A 304      26.959   3.893   5.106  1.00  1.50           H  
ATOM   4886  HG  LEU A 304      25.282   4.373   2.678  1.00  1.50           H  
ATOM   4887 1HD1 LEU A 304      26.949   3.033   1.400  1.00  1.50           H  
ATOM   4888 2HD1 LEU A 304      27.651   4.547   1.979  1.00  1.50           H  
ATOM   4889 3HD1 LEU A 304      28.011   3.020   2.788  1.00  1.50           H  
ATOM   4890 1HD2 LEU A 304      25.070   1.894   2.794  1.00  1.50           H  
ATOM   4891 2HD2 LEU A 304      26.147   1.871   4.198  1.00  1.50           H  
ATOM   4892 3HD2 LEU A 304      24.553   2.637   4.309  1.00  1.50           H  
ATOM   4893  N   PHE A 305      24.867   3.740   6.871  1.00  1.56           N  
ATOM   4894  CA  PHE A 305      23.952   2.799   7.481  1.00  1.56           C  
ATOM   4895  C   PHE A 305      22.737   3.473   8.133  1.00  1.56           C  
ATOM   4896  O   PHE A 305      21.612   2.976   8.023  1.00  1.56           O  
ATOM   4897  CB  PHE A 305      24.700   1.952   8.480  1.00  1.56           C  
ATOM   4898  CG  PHE A 305      25.544   0.920   7.856  1.00  1.56           C  
ATOM   4899  CD1 PHE A 305      25.165   0.375   6.691  1.00  1.56           C  
ATOM   4900  CD2 PHE A 305      26.708   0.483   8.430  1.00  1.56           C  
ATOM   4901  CE1 PHE A 305      25.891  -0.577   6.097  1.00  1.56           C  
ATOM   4902  CE2 PHE A 305      27.469  -0.474   7.830  1.00  1.56           C  
ATOM   4903  CZ  PHE A 305      27.057  -1.012   6.657  1.00  1.56           C  
ATOM   4904  H   PHE A 305      25.806   3.848   7.229  1.00  1.56           H  
ATOM   4905  HA  PHE A 305      23.584   2.146   6.692  1.00  1.56           H  
ATOM   4906 1HB  PHE A 305      25.351   2.607   9.046  1.00  1.56           H  
ATOM   4907 2HB  PHE A 305      24.001   1.469   9.161  1.00  1.56           H  
ATOM   4908  HD1 PHE A 305      24.259   0.713   6.238  1.00  1.56           H  
ATOM   4909  HD2 PHE A 305      27.023   0.893   9.352  1.00  1.56           H  
ATOM   4910  HE1 PHE A 305      25.539  -0.994   5.175  1.00  1.56           H  
ATOM   4911  HE2 PHE A 305      28.393  -0.813   8.290  1.00  1.56           H  
ATOM   4912  HZ  PHE A 305      27.648  -1.784   6.174  1.00  1.56           H  
ATOM   4913  N   GLU A 306      22.948   4.614   8.798  1.00  1.60           N  
ATOM   4914  CA  GLU A 306      21.840   5.301   9.460  1.00  1.60           C  
ATOM   4915  C   GLU A 306      20.903   5.827   8.364  1.00  1.60           C  
ATOM   4916  O   GLU A 306      19.671   5.812   8.504  1.00  1.60           O  
ATOM   4917  CB  GLU A 306      22.356   6.446  10.342  1.00  1.60           C  
ATOM   4918  CG  GLU A 306      21.313   7.125  11.265  1.00  1.60           C  
ATOM   4919  CD  GLU A 306      20.802   6.260  12.453  1.00  1.60           C  
ATOM   4920  OE1 GLU A 306      21.532   5.413  12.937  1.00  1.60           O  
ATOM   4921  OE2 GLU A 306      19.685   6.474  12.863  1.00  1.60           O  
ATOM   4922  H   GLU A 306      23.877   5.018   8.829  1.00  1.60           H  
ATOM   4923  HA  GLU A 306      21.293   4.588  10.076  1.00  1.60           H  
ATOM   4924 1HB  GLU A 306      23.165   6.079  10.971  1.00  1.60           H  
ATOM   4925 2HB  GLU A 306      22.779   7.223   9.700  1.00  1.60           H  
ATOM   4926 1HG  GLU A 306      21.754   8.036  11.665  1.00  1.60           H  
ATOM   4927 2HG  GLU A 306      20.460   7.415  10.649  1.00  1.60           H  
ATOM   4928  N   GLU A 307      21.504   6.305   7.262  1.00  1.63           N  
ATOM   4929  CA  GLU A 307      20.754   6.804   6.115  1.00  1.63           C  
ATOM   4930  C   GLU A 307      19.940   5.671   5.492  1.00  1.63           C
[truncated: 110,423 more chars]
