# Supplementary material for: Pan-kinome of Legionella expanded by a bioinformatics survey
Source: Sci Rep. 2022 Dec 16;12:21782. doi: 10.1038/s41598-022-26109-x (PMC9758233; doi:10.1038/s41598-022-26109-x)
Supplement: Supplementary file 9 — Supplementary Information 9. [file 41598_2022_26109_MOESM9_ESM.zip › S15 - Data - 3D structure models of novel kinases/pdb - whole proteins - RoseTTAFold/Lspi_2187.pdb]

PFRMAT TS
TARGET KTD61557_1
AUTHOR BAKER-ROBETTA
METHOD    ROSETTA provides both ab initio and
METHOD    comparative models of protein domains.
METHOD    Comparative models are built from structures
METHOD    detected and aligned by HHSEARCH, SPARKS, and
METHOD    Raptor. Loop regions are assembled from fragments and 
METHOD    optimized to fit the aligned template structures.
METHOD    De novo models are built using the Rosetta de
METHOD    novo protocol.  The procedure is fully automated.
MODEL     1
PARENT N/A
REMARK PARENT    N/A
REMARK PARSRC    RoseTTAFold
REMARK SCORE     0.00
ATOM      1  N   MET A   1      -0.333  -1.010   0.920  1.00 11.32           N  
ATOM      2  CA  MET A   1       1.041  -1.125   0.448  1.00 11.32           C  
ATOM      3  C   MET A   1       1.805   0.127   0.849  1.00 11.32           C  
ATOM      4  O   MET A   1       1.730   1.168   0.192  1.00 11.32           O  
ATOM      5  CB  MET A   1       1.032  -1.365  -1.062  1.00 11.32           C  
ATOM      6  CG  MET A   1       2.352  -1.755  -1.675  1.00 11.32           C  
ATOM      7  SD  MET A   1       3.468  -0.381  -2.078  1.00 11.32           S  
ATOM      8  CE  MET A   1       2.761   0.138  -3.638  1.00 11.32           C  
ATOM      9 1H   MET A   1      -0.586  -1.841   1.434  1.00 11.32           H  
ATOM     10 2H   MET A   1      -0.410  -0.204   1.524  1.00 11.32           H  
ATOM     11 3H   MET A   1      -0.954  -0.898   0.132  1.00 11.32           H  
ATOM     12  HA  MET A   1       1.513  -1.977   0.937  1.00 11.32           H  
ATOM     13 1HB  MET A   1       0.334  -2.161  -1.278  1.00 11.32           H  
ATOM     14 2HB  MET A   1       0.678  -0.470  -1.572  1.00 11.32           H  
ATOM     15 1HG  MET A   1       2.850  -2.422  -0.989  1.00 11.32           H  
ATOM     16 2HG  MET A   1       2.147  -2.303  -2.583  1.00 11.32           H  
ATOM     17 1HE  MET A   1       3.318   0.976  -4.026  1.00 11.32           H  
ATOM     18 2HE  MET A   1       2.802  -0.688  -4.354  1.00 11.32           H  
ATOM     19 3HE  MET A   1       1.720   0.434  -3.491  1.00 11.32           H  
ATOM     20  N   GLN A   2       2.572   0.031   1.931  1.00 11.19           N  
ATOM     21  CA  GLN A   2       3.252   1.209   2.477  1.00 11.19           C  
ATOM     22  C   GLN A   2       4.563   1.564   1.796  1.00 11.19           C  
ATOM     23  O   GLN A   2       5.642   1.446   2.376  1.00 11.19           O  
ATOM     24  CB  GLN A   2       3.512   1.021   3.976  1.00 11.19           C  
ATOM     25  CG  GLN A   2       2.248   0.909   4.826  1.00 11.19           C  
ATOM     26  CD  GLN A   2       2.549   0.719   6.312  1.00 11.19           C  
ATOM     27  OE1 GLN A   2       3.584   1.166   6.814  1.00 11.19           O  
ATOM     28  NE2 GLN A   2       1.640   0.058   7.022  1.00 11.19           N  
ATOM     29  H   GLN A   2       2.663  -0.852   2.416  1.00 11.19           H  
ATOM     30  HA  GLN A   2       2.587   2.064   2.357  1.00 11.19           H  
ATOM     31 1HB  GLN A   2       4.106   0.120   4.130  1.00 11.19           H  
ATOM     32 2HB  GLN A   2       4.095   1.863   4.348  1.00 11.19           H  
ATOM     33 1HG  GLN A   2       1.666   1.823   4.709  1.00 11.19           H  
ATOM     34 2HG  GLN A   2       1.669   0.053   4.486  1.00 11.19           H  
ATOM     35 1HE2 GLN A   2       1.783  -0.095   8.001  1.00 11.19           H  
ATOM     36 2HE2 GLN A   2       0.812  -0.288   6.580  1.00 11.19           H  
ATOM     37  N   GLY A   3       4.463   2.012   0.559  1.00 11.02           N  
ATOM     38  CA  GLY A   3       5.648   2.414  -0.183  1.00 11.02           C  
ATOM     39  C   GLY A   3       6.177   3.700   0.444  1.00 11.02           C  
ATOM     40  O   GLY A   3       5.404   4.489   0.988  1.00 11.02           O  
ATOM     41  H   GLY A   3       3.529   2.054   0.149  1.00 11.02           H  
ATOM     42 1HA  GLY A   3       6.405   1.632  -0.143  1.00 11.02           H  
ATOM     43 2HA  GLY A   3       5.391   2.577  -1.230  1.00 11.02           H  
ATOM     44  N   LYS A   4       7.478   3.939   0.345  1.00 10.86           N  
ATOM     45  CA  LYS A   4       8.059   5.168   0.879  1.00 10.86           C  
ATOM     46  C   LYS A   4       9.245   5.614   0.060  1.00 10.86           C  
ATOM     47  O   LYS A   4      10.092   4.803  -0.303  1.00 10.86           O  
ATOM     48  CB  LYS A   4       8.506   5.009   2.332  1.00 10.86           C  
ATOM     49  CG  LYS A   4       9.098   6.285   2.902  1.00 10.86           C  
ATOM     50  CD  LYS A   4       9.474   6.181   4.359  1.00 10.86           C  
ATOM     51  CE  LYS A   4      10.665   5.257   4.550  1.00 10.86           C  
ATOM     52  NZ  LYS A   4      11.274   5.433   5.886  1.00 10.86           N  
ATOM     53  H   LYS A   4       8.076   3.263  -0.106  1.00 10.86           H  
ATOM     54  HA  LYS A   4       7.307   5.956   0.832  1.00 10.86           H  
ATOM     55 1HB  LYS A   4       7.658   4.704   2.952  1.00 10.86           H  
ATOM     56 2HB  LYS A   4       9.268   4.237   2.401  1.00 10.86           H  
ATOM     57 1HG  LYS A   4      10.010   6.523   2.352  1.00 10.86           H  
ATOM     58 2HG  LYS A   4       8.397   7.107   2.771  1.00 10.86           H  
ATOM     59 1HD  LYS A   4       9.747   7.175   4.732  1.00 10.86           H  
ATOM     60 2HD  LYS A   4       8.629   5.810   4.938  1.00 10.86           H  
ATOM     61 1HE  LYS A   4      10.336   4.225   4.443  1.00 10.86           H  
ATOM     62 2HE  LYS A   4      11.407   5.472   3.788  1.00 10.86           H  
ATOM     63 1HZ  LYS A   4      12.064   4.819   5.983  1.00 10.86           H  
ATOM     64 2HZ  LYS A   4      11.594   6.417   5.943  1.00 10.86           H  
ATOM     65 3HZ  LYS A   4      10.604   5.244   6.611  1.00 10.86           H  
ATOM     66  N   ILE A   5       9.273   6.901  -0.264  1.00 10.70           N  
ATOM     67  CA  ILE A   5      10.367   7.489  -1.017  1.00 10.70           C  
ATOM     68  C   ILE A   5      10.896   8.717  -0.272  1.00 10.70           C  
ATOM     69  O   ILE A   5      10.125   9.604   0.096  1.00 10.70           O  
ATOM     70  CB  ILE A   5       9.879   7.855  -2.427  1.00 10.70           C  
ATOM     71  CG1 ILE A   5       9.328   6.572  -3.133  1.00 10.70           C  
ATOM     72  CG2 ILE A   5      11.039   8.475  -3.246  1.00 10.70           C  
ATOM     73  CD1 ILE A   5       8.568   6.821  -4.411  1.00 10.70           C  
ATOM     74  H   ILE A   5       8.521   7.499   0.046  1.00 10.70           H  
ATOM     75  HA  ILE A   5      11.171   6.773  -1.092  1.00 10.70           H  
ATOM     76  HB  ILE A   5       9.079   8.551  -2.344  1.00 10.70           H  
ATOM     77 1HG1 ILE A   5      10.167   5.912  -3.329  1.00 10.70           H  
ATOM     78 2HG1 ILE A   5       8.639   6.068  -2.480  1.00 10.70           H  
ATOM     79 1HG2 ILE A   5      10.684   8.738  -4.241  1.00 10.70           H  
ATOM     80 2HG2 ILE A   5      11.403   9.374  -2.742  1.00 10.70           H  
ATOM     81 3HG2 ILE A   5      11.856   7.756  -3.330  1.00 10.70           H  
ATOM     82 1HD1 ILE A   5       8.205   5.882  -4.822  1.00 10.70           H  
ATOM     83 2HD1 ILE A   5       7.716   7.445  -4.178  1.00 10.70           H  
ATOM     84 3HD1 ILE A   5       9.211   7.312  -5.140  1.00 10.70           H  
ATOM     85  N   GLU A   6      12.200   8.750  -0.021  1.00 10.56           N  
ATOM     86  CA  GLU A   6      12.846   9.856   0.690  1.00 10.56           C  
ATOM     87  C   GLU A   6      13.846  10.574  -0.218  1.00 10.56           C  
ATOM     88  O   GLU A   6      13.934  10.273  -1.412  1.00 10.56           O  
ATOM     89  CB  GLU A   6      13.483   9.393   2.008  1.00 10.56           C  
ATOM     90  CG  GLU A   6      12.459   8.803   3.020  1.00 10.56           C  
ATOM     91  CD  GLU A   6      13.057   8.320   4.359  1.00 10.56           C  
ATOM     92  OE1 GLU A   6      14.254   8.256   4.469  1.00 10.56           O  
ATOM     93  OE2 GLU A   6      12.291   8.061   5.285  1.00 10.56           O  
ATOM     94  H   GLU A   6      12.772   7.980  -0.338  1.00 10.56           H  
ATOM     95  HA  GLU A   6      12.080  10.583   0.957  1.00 10.56           H  
ATOM     96 1HB  GLU A   6      14.270   8.705   1.816  1.00 10.56           H  
ATOM     97 2HB  GLU A   6      13.933  10.248   2.505  1.00 10.56           H  
ATOM     98 1HG  GLU A   6      11.701   9.556   3.225  1.00 10.56           H  
ATOM     99 2HG  GLU A   6      11.964   7.961   2.540  1.00 10.56           H  
ATOM    100  N   SER A   7      14.556  11.551   0.348  1.00 10.40           N  
ATOM    101  CA  SER A   7      15.494  12.398  -0.381  1.00 10.40           C  
ATOM    102  C   SER A   7      16.397  11.606  -1.353  1.00 10.40           C  
ATOM    103  O   SER A   7      16.940  10.563  -0.953  1.00 10.40           O  
ATOM    104  CB  SER A   7      16.363  13.138   0.620  1.00 10.40           C  
ATOM    105  OG  SER A   7      15.595  14.013   1.399  1.00 10.40           O  
ATOM    106  H   SER A   7      14.426  11.721   1.336  1.00 10.40           H  
ATOM    107  HA  SER A   7      14.886  13.122  -0.899  1.00 10.40           H  
ATOM    108 1HB  SER A   7      16.861  12.414   1.268  1.00 10.40           H  
ATOM    109 2HB  SER A   7      17.141  13.694   0.105  1.00 10.40           H  
ATOM    110  HG  SER A   7      16.214  14.461   1.984  1.00 10.40           H  
ATOM    111  N   PRO A   8      16.704  12.178  -2.558  1.00 10.24           N  
ATOM    112  CA  PRO A   8      17.445  11.596  -3.683  1.00 10.24           C  
ATOM    113  C   PRO A   8      18.702  10.820  -3.360  1.00 10.24           C  
ATOM    114  O   PRO A   8      18.960   9.790  -3.982  1.00 10.24           O  
ATOM    115  CB  PRO A   8      17.832  12.851  -4.474  1.00 10.24           C  
ATOM    116  CG  PRO A   8      16.705  13.805  -4.244  1.00 10.24           C  
ATOM    117  CD  PRO A   8      16.292  13.598  -2.826  1.00 10.24           C  
ATOM    118  HA  PRO A   8      16.757  10.986  -4.280  1.00 10.24           H  
ATOM    119 1HB  PRO A   8      18.789  13.242  -4.088  1.00 10.24           H  
ATOM    120 2HB  PRO A   8      18.014  12.603  -5.511  1.00 10.24           H  
ATOM    121 1HG  PRO A   8      17.035  14.836  -4.447  1.00 10.24           H  
ATOM    122 2HG  PRO A   8      15.883  13.594  -4.951  1.00 10.24           H  
ATOM    123 1HD  PRO A   8      16.797  14.309  -2.159  1.00 10.24           H  
ATOM    124 2HD  PRO A   8      15.203  13.714  -2.841  1.00 10.24           H  
ATOM    125  N   ASP A   9      19.427  11.224  -2.329  1.00 10.03           N  
ATOM    126  CA  ASP A   9      20.669  10.556  -1.957  1.00 10.03           C  
ATOM    127  C   ASP A   9      20.464   9.074  -1.638  1.00 10.03           C  
ATOM    128  O   ASP A   9      21.395   8.271  -1.728  1.00 10.03           O  
ATOM    129  CB  ASP A   9      21.271  11.244  -0.736  1.00 10.03           C  
ATOM    130  CG  ASP A   9      21.824  12.629  -1.043  1.00 10.03           C  
ATOM    131  OD1 ASP A   9      21.964  12.963  -2.198  1.00 10.03           O  
ATOM    132  OD2 ASP A   9      22.091  13.349  -0.113  1.00 10.03           O  
ATOM    133  H   ASP A   9      19.145  12.041  -1.809  1.00 10.03           H  
ATOM    134  HA  ASP A   9      21.364  10.635  -2.794  1.00 10.03           H  
ATOM    135 1HB  ASP A   9      20.507  11.336   0.038  1.00 10.03           H  
ATOM    136 2HB  ASP A   9      22.072  10.627  -0.330  1.00 10.03           H  
ATOM    137  N   THR A  10      19.246   8.729  -1.230  1.00  9.77           N  
ATOM    138  CA  THR A  10      18.884   7.385  -0.836  1.00  9.77           C  
ATOM    139  C   THR A  10      17.814   6.768  -1.741  1.00  9.77           C  
ATOM    140  O   THR A  10      17.284   5.690  -1.434  1.00  9.77           O  
ATOM    141  CB  THR A  10      18.352   7.427   0.599  1.00  9.77           C  
ATOM    142  OG1 THR A  10      17.196   8.286   0.645  1.00  9.77           O  
ATOM    143  CG2 THR A  10      19.415   7.978   1.532  1.00  9.77           C  
ATOM    144  H   THR A  10      18.517   9.444  -1.195  1.00  9.77           H  
ATOM    145  HA  THR A  10      19.774   6.759  -0.878  1.00  9.77           H  
ATOM    146  HB  THR A  10      18.068   6.423   0.915  1.00  9.77           H  
ATOM    147  HG1 THR A  10      17.323   9.077   0.064  1.00  9.77           H  
ATOM    148 1HG2 THR A  10      19.022   8.010   2.546  1.00  9.77           H  
ATOM    149 2HG2 THR A  10      20.295   7.338   1.499  1.00  9.77           H  
ATOM    150 3HG2 THR A  10      19.687   8.985   1.220  1.00  9.77           H  
ATOM    151  N   CYS A  11      17.504   7.418  -2.868  1.00  9.44           N  
ATOM    152  CA  CYS A  11      16.395   6.959  -3.701  1.00  9.44           C  
ATOM    153  C   CYS A  11      16.509   5.494  -4.097  1.00  9.44           C  
ATOM    154  O   CYS A  11      15.514   4.781  -4.023  1.00  9.44           O  
ATOM    155  CB  CYS A  11      16.240   7.793  -4.959  1.00  9.44           C  
ATOM    156  SG  CYS A  11      14.723   7.407  -5.888  1.00  9.44           S  
ATOM    157  H   CYS A  11      18.015   8.260  -3.136  1.00  9.44           H  
ATOM    158  HA  CYS A  11      15.479   7.083  -3.123  1.00  9.44           H  
ATOM    159 1HB  CYS A  11      16.235   8.840  -4.715  1.00  9.44           H  
ATOM    160 2HB  CYS A  11      17.093   7.610  -5.615  1.00  9.44           H  
ATOM    161  HG  CYS A  11      15.245   7.691  -7.100  1.00  9.44           H  
ATOM    162  N   SER A  12      17.700   5.023  -4.481  1.00  9.09           N  
ATOM    163  CA  SER A  12      17.856   3.629  -4.901  1.00  9.09           C  
ATOM    164  C   SER A  12      17.406   2.657  -3.804  1.00  9.09           C  
ATOM    165  O   SER A  12      16.844   1.590  -4.084  1.00  9.09           O  
ATOM    166  CB  SER A  12      19.302   3.340  -5.267  1.00  9.09           C  
ATOM    167  OG  SER A  12      19.701   4.061  -6.405  1.00  9.09           O  
ATOM    168  H   SER A  12      18.494   5.647  -4.500  1.00  9.09           H  
ATOM    169  HA  SER A  12      17.239   3.463  -5.777  1.00  9.09           H  
ATOM    170 1HB  SER A  12      19.946   3.598  -4.425  1.00  9.09           H  
ATOM    171 2HB  SER A  12      19.421   2.273  -5.451  1.00  9.09           H  
ATOM    172  HG  SER A  12      20.630   3.848  -6.539  1.00  9.09           H  
ATOM    173  N   GLY A  13      17.670   3.003  -2.537  1.00  8.76           N  
ATOM    174  CA  GLY A  13      17.268   2.136  -1.442  1.00  8.76           C  
ATOM    175  C   GLY A  13      15.750   2.067  -1.406  1.00  8.76           C  
ATOM    176  O   GLY A  13      15.157   1.006  -1.170  1.00  8.76           O  
ATOM    177  H   GLY A  13      18.075   3.909  -2.325  1.00  8.76           H  
ATOM    178 1HA  GLY A  13      17.689   1.141  -1.580  1.00  8.76           H  
ATOM    179 2HA  GLY A  13      17.645   2.535  -0.501  1.00  8.76           H  
ATOM    180  N   HIS A  14      15.130   3.215  -1.685  1.00  8.45           N  
ATOM    181  CA  HIS A  14      13.686   3.341  -1.645  1.00  8.45           C  
ATOM    182  C   HIS A  14      13.033   2.728  -2.876  1.00  8.45           C  
ATOM    183  O   HIS A  14      11.909   2.228  -2.808  1.00  8.45           O  
ATOM    184  CB  HIS A  14      13.305   4.797  -1.462  1.00  8.45           C  
ATOM    185  CG  HIS A  14      13.740   5.267  -0.116  1.00  8.45           C  
ATOM    186  ND1 HIS A  14      13.246   4.732   1.058  1.00  8.45           N  
ATOM    187  CD2 HIS A  14      14.638   6.193   0.251  1.00  8.45           C  
ATOM    188  CE1 HIS A  14      13.833   5.313   2.079  1.00  8.45           C  
ATOM    189  NE2 HIS A  14      14.681   6.189   1.621  1.00  8.45           N  
ATOM    190  H   HIS A  14      15.703   4.041  -1.883  1.00  8.45           H  
ATOM    191  HA  HIS A  14      13.315   2.813  -0.774  1.00  8.45           H  
ATOM    192 1HB  HIS A  14      13.774   5.412  -2.227  1.00  8.45           H  
ATOM    193 2HB  HIS A  14      12.240   4.892  -1.561  1.00  8.45           H  
ATOM    194  HD2 HIS A  14      15.227   6.822  -0.409  1.00  8.45           H  
ATOM    195  HE1 HIS A  14      13.656   5.104   3.129  1.00  8.45           H  
ATOM    196  HE2 HIS A  14      15.273   6.784   2.200  1.00  8.45           H  
ATOM    197  N   ILE A  15      13.753   2.699  -3.993  1.00  8.18           N  
ATOM    198  CA  ILE A  15      13.240   2.042  -5.183  1.00  8.18           C  
ATOM    199  C   ILE A  15      13.087   0.553  -4.911  1.00  8.18           C  
ATOM    200  O   ILE A  15      12.037  -0.034  -5.195  1.00  8.18           O  
ATOM    201  CB  ILE A  15      14.132   2.306  -6.426  1.00  8.18           C  
ATOM    202  CG1 ILE A  15      14.017   3.819  -6.857  1.00  8.18           C  
ATOM    203  CG2 ILE A  15      13.811   1.342  -7.577  1.00  8.18           C  
ATOM    204  CD1 ILE A  15      15.036   4.289  -7.900  1.00  8.18           C  
ATOM    205  H   ILE A  15      14.656   3.165  -4.011  1.00  8.18           H  
ATOM    206  HA  ILE A  15      12.259   2.437  -5.384  1.00  8.18           H  
ATOM    207  HB  ILE A  15      15.169   2.150  -6.134  1.00  8.18           H  
ATOM    208 1HG1 ILE A  15      13.044   3.989  -7.269  1.00  8.18           H  
ATOM    209 2HG1 ILE A  15      14.124   4.432  -5.976  1.00  8.18           H  
ATOM    210 1HG2 ILE A  15      14.485   1.544  -8.409  1.00  8.18           H  
ATOM    211 2HG2 ILE A  15      13.951   0.314  -7.239  1.00  8.18           H  
ATOM    212 3HG2 ILE A  15      12.797   1.468  -7.911  1.00  8.18           H  
ATOM    213 1HD1 ILE A  15      14.870   5.342  -8.134  1.00  8.18           H  
ATOM    214 2HD1 ILE A  15      16.039   4.171  -7.525  1.00  8.18           H  
ATOM    215 3HD1 ILE A  15      14.926   3.704  -8.815  1.00  8.18           H  
ATOM    216  N   ARG A  16      14.114  -0.054  -4.312  1.00  7.94           N  
ATOM    217  CA  ARG A  16      14.035  -1.471  -3.982  1.00  7.94           C  
ATOM    218  C   ARG A  16      12.977  -1.743  -2.896  1.00  7.94           C  
ATOM    219  O   ARG A  16      12.244  -2.736  -2.972  1.00  7.94           O  
ATOM    220  CB  ARG A  16      15.398  -1.976  -3.553  1.00  7.94           C  
ATOM    221  CG  ARG A  16      16.416  -2.051  -4.701  1.00  7.94           C  
ATOM    222  CD  ARG A  16      17.760  -2.512  -4.250  1.00  7.94           C  
ATOM    223  NE  ARG A  16      18.720  -2.588  -5.360  1.00  7.94           N  
ATOM    224  CZ  ARG A  16      20.003  -2.995  -5.238  1.00  7.94           C  
ATOM    225  NH1 ARG A  16      20.467  -3.358  -4.062  1.00  7.94           N  
ATOM    226  NH2 ARG A  16      20.803  -3.033  -6.291  1.00  7.94           N  
ATOM    227  H   ARG A  16      14.965   0.477  -4.105  1.00  7.94           H  
ATOM    228  HA  ARG A  16      13.747  -2.012  -4.883  1.00  7.94           H  
ATOM    229 1HB  ARG A  16      15.805  -1.305  -2.790  1.00  7.94           H  
ATOM    230 2HB  ARG A  16      15.305  -2.965  -3.110  1.00  7.94           H  
ATOM    231 1HG  ARG A  16      16.049  -2.741  -5.456  1.00  7.94           H  
ATOM    232 2HG  ARG A  16      16.526  -1.053  -5.140  1.00  7.94           H  
ATOM    233 1HD  ARG A  16      18.150  -1.810  -3.510  1.00  7.94           H  
ATOM    234 2HD  ARG A  16      17.677  -3.503  -3.804  1.00  7.94           H  
ATOM    235  HE  ARG A  16      18.402  -2.303  -6.275  1.00  7.94           H  
ATOM    236 1HH1 ARG A  16      19.870  -3.343  -3.249  1.00  7.94           H  
ATOM    237 2HH1 ARG A  16      21.430  -3.671  -3.970  1.00  7.94           H  
ATOM    238 1HH2 ARG A  16      20.474  -2.752  -7.203  1.00  7.94           H  
ATOM    239 2HH2 ARG A  16      21.755  -3.351  -6.179  1.00  7.94           H  
ATOM    240  N   PHE A  17      12.868  -0.843  -1.909  1.00  7.72           N  
ATOM    241  CA  PHE A  17      11.863  -0.954  -0.850  1.00  7.72           C  
ATOM    242  C   PHE A  17      10.458  -0.955  -1.447  1.00  7.72           C  
ATOM    243  O   PHE A  17       9.640  -1.829  -1.139  1.00  7.72           O  
ATOM    244  CB  PHE A  17      12.021   0.201   0.133  1.00  7.72           C  
ATOM    245  CG  PHE A  17      11.035   0.278   1.259  1.00  7.72           C  
ATOM    246  CD1 PHE A  17      11.160  -0.546   2.363  1.00  7.72           C  
ATOM    247  CD2 PHE A  17       9.997   1.208   1.232  1.00  7.72           C  
ATOM    248  CE1 PHE A  17      10.271  -0.455   3.417  1.00  7.72           C  
ATOM    249  CE2 PHE A  17       9.108   1.299   2.287  1.00  7.72           C  
ATOM    250  CZ  PHE A  17       9.246   0.468   3.378  1.00  7.72           C  
ATOM    251  H   PHE A  17      13.526  -0.064  -1.867  1.00  7.72           H  
ATOM    252  HA  PHE A  17      12.016  -1.895  -0.322  1.00  7.72           H  
ATOM    253 1HB  PHE A  17      13.026   0.186   0.554  1.00  7.72           H  
ATOM    254 2HB  PHE A  17      11.927   1.117  -0.421  1.00  7.72           H  
ATOM    255  HD1 PHE A  17      11.975  -1.270   2.395  1.00  7.72           H  
ATOM    256  HD2 PHE A  17       9.899   1.870   0.368  1.00  7.72           H  
ATOM    257  HE1 PHE A  17      10.381  -1.111   4.280  1.00  7.72           H  
ATOM    258  HE2 PHE A  17       8.294   2.022   2.264  1.00  7.72           H  
ATOM    259  HZ  PHE A  17       8.542   0.542   4.207  1.00  7.72           H  
ATOM    260  N   PHE A  18      10.186   0.033  -2.313  1.00  7.51           N  
ATOM    261  CA  PHE A  18       8.899   0.170  -2.980  1.00  7.51           C  
ATOM    262  C   PHE A  18       8.578  -1.116  -3.702  1.00  7.51           C  
ATOM    263  O   PHE A  18       7.481  -1.651  -3.546  1.00  7.51           O  
ATOM    264  CB  PHE A  18       8.926   1.291  -4.015  1.00  7.51           C  
ATOM    265  CG  PHE A  18       7.621   1.490  -4.770  1.00  7.51           C  
ATOM    266  CD1 PHE A  18       6.654   2.378  -4.309  1.00  7.51           C  
ATOM    267  CD2 PHE A  18       7.355   0.769  -5.931  1.00  7.51           C  
ATOM    268  CE1 PHE A  18       5.472   2.559  -5.012  1.00  7.51           C  
ATOM    269  CE2 PHE A  18       6.177   0.940  -6.628  1.00  7.51           C  
ATOM    270  CZ  PHE A  18       5.237   1.840  -6.172  1.00  7.51           C  
ATOM    271  H   PHE A  18      10.903   0.726  -2.515  1.00  7.51           H  
ATOM    272  HA  PHE A  18       8.129   0.367  -2.234  1.00  7.51           H  
ATOM    273 1HB  PHE A  18       9.187   2.230  -3.525  1.00  7.51           H  
ATOM    274 2HB  PHE A  18       9.711   1.089  -4.743  1.00  7.51           H  
ATOM    275  HD1 PHE A  18       6.843   2.945  -3.399  1.00  7.51           H  
ATOM    276  HD2 PHE A  18       8.101   0.062  -6.297  1.00  7.51           H  
ATOM    277  HE1 PHE A  18       4.725   3.268  -4.654  1.00  7.51           H  
ATOM    278  HE2 PHE A  18       5.995   0.365  -7.543  1.00  7.51           H  
ATOM    279  HZ  PHE A  18       4.312   1.982  -6.723  1.00  7.51           H  
ATOM    280  N   TYR A  19       9.547  -1.621  -4.482  1.00  7.32           N  
ATOM    281  CA  TYR A  19       9.367  -2.859  -5.220  1.00  7.32           C  
ATOM    282  C   TYR A  19       8.946  -3.976  -4.288  1.00  7.32           C  
ATOM    283  O   TYR A  19       7.956  -4.651  -4.556  1.00  7.32           O  
ATOM    284  CB  TYR A  19      10.649  -3.242  -5.953  1.00  7.32           C  
ATOM    285  CG  TYR A  19      10.619  -4.593  -6.657  1.00  7.32           C  
ATOM    286  CD1 TYR A  19      10.030  -4.731  -7.896  1.00  7.32           C  
ATOM    287  CD2 TYR A  19      11.214  -5.693  -6.051  1.00  7.32           C  
ATOM    288  CE1 TYR A  19      10.035  -5.961  -8.541  1.00  7.32           C  
ATOM    289  CE2 TYR A  19      11.225  -6.912  -6.688  1.00  7.32           C  
ATOM    290  CZ  TYR A  19      10.642  -7.050  -7.926  1.00  7.32           C  
ATOM    291  OH  TYR A  19      10.690  -8.266  -8.550  1.00  7.32           O  
ATOM    292  H   TYR A  19      10.435  -1.124  -4.572  1.00  7.32           H  
ATOM    293  HA  TYR A  19       8.575  -2.713  -5.953  1.00  7.32           H  
ATOM    294 1HB  TYR A  19      10.873  -2.476  -6.703  1.00  7.32           H  
ATOM    295 2HB  TYR A  19      11.475  -3.248  -5.259  1.00  7.32           H  
ATOM    296  HD1 TYR A  19       9.582  -3.865  -8.370  1.00  7.32           H  
ATOM    297  HD2 TYR A  19      11.683  -5.584  -5.073  1.00  7.32           H  
ATOM    298  HE1 TYR A  19       9.580  -6.069  -9.529  1.00  7.32           H  
ATOM    299  HE2 TYR A  19      11.704  -7.768  -6.215  1.00  7.32           H  
ATOM    300  HH  TYR A  19       9.937  -8.367  -9.159  1.00  7.32           H  
ATOM    301  N   LYS A  20       9.658  -4.172  -3.177  1.00  7.17           N  
ATOM    302  CA  LYS A  20       9.275  -5.264  -2.294  1.00  7.17           C  
ATOM    303  C   LYS A  20       7.859  -5.089  -1.780  1.00  7.17           C  
ATOM    304  O   LYS A  20       7.075  -6.036  -1.800  1.00  7.17           O  
ATOM    305  CB  LYS A  20      10.219  -5.370  -1.101  1.00  7.17           C  
ATOM    306  CG  LYS A  20       9.843  -6.495  -0.090  1.00  7.17           C  
ATOM    307  CD  LYS A  20       9.970  -7.899  -0.695  1.00  7.17           C  
ATOM    308  CE  LYS A  20       9.929  -9.000   0.407  1.00  7.17           C  
ATOM    309  NZ  LYS A  20       8.556  -9.187   1.042  1.00  7.17           N  
ATOM    310  H   LYS A  20      10.470  -3.587  -2.971  1.00  7.17           H  
ATOM    311  HA  LYS A  20       9.315  -6.194  -2.861  1.00  7.17           H  
ATOM    312 1HB  LYS A  20      11.233  -5.547  -1.458  1.00  7.17           H  
ATOM    313 2HB  LYS A  20      10.226  -4.416  -0.564  1.00  7.17           H  
ATOM    314 1HG  LYS A  20      10.486  -6.426   0.787  1.00  7.17           H  
ATOM    315 2HG  LYS A  20       8.805  -6.353   0.235  1.00  7.17           H  
ATOM    316 1HD  LYS A  20       9.133  -8.068  -1.379  1.00  7.17           H  
ATOM    317 2HD  LYS A  20      10.900  -7.981  -1.255  1.00  7.17           H  
ATOM    318 1HE  LYS A  20      10.244  -9.945  -0.026  1.00  7.17           H  
ATOM    319 2HE  LYS A  20      10.633  -8.719   1.188  1.00  7.17           H  
ATOM    320 1HZ  LYS A  20       8.595  -9.897   1.741  1.00  7.17           H  
ATOM    321 2HZ  LYS A  20       8.167  -8.336   1.474  1.00  7.17           H  
ATOM    322 3HZ  LYS A  20       7.855  -9.461   0.354  1.00  7.17           H  
ATOM    323  N   ASN A  21       7.500  -3.882  -1.355  1.00  7.06           N  
ATOM    324  CA  ASN A  21       6.151  -3.700  -0.842  1.00  7.06           C  
ATOM    325  C   ASN A  21       5.120  -3.950  -1.932  1.00  7.06           C  
ATOM    326  O   ASN A  21       4.069  -4.556  -1.689  1.00  7.06           O  
ATOM    327  CB  ASN A  21       5.993  -2.315  -0.274  1.00  7.06           C  
ATOM    328  CG  ASN A  21       6.657  -2.133   1.032  1.00  7.06           C  
ATOM    329  OD1 ASN A  21       6.929  -3.086   1.774  1.00  7.06           O  
ATOM    330  ND2 ASN A  21       6.922  -0.921   1.338  1.00  7.06           N  
ATOM    331  H   ASN A  21       8.169  -3.108  -1.371  1.00  7.06           H  
ATOM    332  HA  ASN A  21       5.981  -4.432  -0.052  1.00  7.06           H  
ATOM    333 1HB  ASN A  21       6.402  -1.587  -0.981  1.00  7.06           H  
ATOM    334 2HB  ASN A  21       4.949  -2.093  -0.144  1.00  7.06           H  
ATOM    335 1HD2 ASN A  21       7.359  -0.701   2.211  1.00  7.06           H  
ATOM    336 2HD2 ASN A  21       6.699  -0.197   0.693  1.00  7.06           H  
ATOM    337  N   ALA A  22       5.429  -3.498  -3.139  1.00  7.03           N  
ATOM    338  CA  ALA A  22       4.546  -3.675  -4.265  1.00  7.03           C  
ATOM    339  C   ALA A  22       4.372  -5.166  -4.576  1.00  7.03           C  
ATOM    340  O   ALA A  22       3.264  -5.631  -4.864  1.00  7.03           O  
ATOM    341  CB  ALA A  22       5.078  -2.890  -5.427  1.00  7.03           C  
ATOM    342  H   ALA A  22       6.303  -2.998  -3.279  1.00  7.03           H  
ATOM    343  HA  ALA A  22       3.576  -3.272  -4.002  1.00  7.03           H  
ATOM    344 1HB  ALA A  22       4.382  -2.979  -6.213  1.00  7.03           H  
ATOM    345 2HB  ALA A  22       5.169  -1.840  -5.145  1.00  7.03           H  
ATOM    346 3HB  ALA A  22       6.051  -3.271  -5.727  1.00  7.03           H  
ATOM    347  N   ILE A  23       5.444  -5.943  -4.437  1.00  7.11           N  
ATOM    348  CA  ILE A  23       5.324  -7.369  -4.659  1.00  7.11           C  
ATOM    349  C   ILE A  23       4.498  -8.008  -3.559  1.00  7.11           C  
ATOM    350  O   ILE A  23       3.671  -8.876  -3.830  1.00  7.11           O  
ATOM    351  CB  ILE A  23       6.643  -8.114  -4.746  1.00  7.11           C  
ATOM    352  CG1 ILE A  23       7.474  -7.642  -5.953  1.00  7.11           C  
ATOM    353  CG2 ILE A  23       6.251  -9.550  -4.868  1.00  7.11           C  
ATOM    354  CD1 ILE A  23       6.788  -7.827  -7.260  1.00  7.11           C  
ATOM    355  H   ILE A  23       6.349  -5.530  -4.215  1.00  7.11           H  
ATOM    356  HA  ILE A  23       4.803  -7.521  -5.603  1.00  7.11           H  
ATOM    357  HB  ILE A  23       7.237  -7.948  -3.841  1.00  7.11           H  
ATOM    358 1HG1 ILE A  23       7.680  -6.598  -5.847  1.00  7.11           H  
ATOM    359 2HG1 ILE A  23       8.415  -8.178  -5.972  1.00  7.11           H  
ATOM    360 1HG2 ILE A  23       7.096 -10.176  -4.921  1.00  7.11           H  
ATOM    361 2HG2 ILE A  23       5.657  -9.831  -4.000  1.00  7.11           H  
ATOM    362 3HG2 ILE A  23       5.653  -9.664  -5.770  1.00  7.11           H  
ATOM    363 1HD1 ILE A  23       7.427  -7.452  -8.049  1.00  7.11           H  
ATOM    364 2HD1 ILE A  23       6.579  -8.879  -7.430  1.00  7.11           H  
ATOM    365 3HD1 ILE A  23       5.855  -7.270  -7.255  1.00  7.11           H  
ATOM    366  N   ASP A  24       4.689  -7.577  -2.317  1.00  7.29           N  
ATOM    367  CA  ASP A  24       3.880  -8.132  -1.246  1.00  7.29           C  
ATOM    368  C   ASP A  24       2.395  -7.877  -1.574  1.00  7.29           C  
ATOM    369  O   ASP A  24       1.549  -8.748  -1.346  1.00  7.29           O  
ATOM    370  CB  ASP A  24       4.324  -7.578   0.113  1.00  7.29           C  
ATOM    371  CG  ASP A  24       5.707  -8.193   0.554  1.00  7.29           C  
ATOM    372  OD1 ASP A  24       6.131  -9.171  -0.040  1.00  7.29           O  
ATOM    373  OD2 ASP A  24       6.350  -7.701   1.469  1.00  7.29           O  
ATOM    374  H   ASP A  24       5.399  -6.871  -2.124  1.00  7.29           H  
ATOM    375  HA  ASP A  24       4.036  -9.210  -1.219  1.00  7.29           H  
ATOM    376 1HB  ASP A  24       4.425  -6.495   0.048  1.00  7.29           H  
ATOM    377 2HB  ASP A  24       3.571  -7.798   0.868  1.00  7.29           H  
ATOM    378  N   LYS A  25       2.076  -6.722  -2.176  1.00  7.56           N  
ATOM    379  CA  LYS A  25       0.708  -6.501  -2.641  1.00  7.56           C  
ATOM    380  C   LYS A  25       0.335  -7.620  -3.641  1.00  7.56           C  
ATOM    381  O   LYS A  25      -0.763  -8.171  -3.584  1.00  7.56           O  
ATOM    382  CB  LYS A  25       0.530  -5.088  -3.205  1.00  7.56           C  
ATOM    383  CG  LYS A  25      -0.868  -4.762  -3.697  1.00  7.56           C  
ATOM    384  CD  LYS A  25      -0.998  -3.269  -4.034  1.00  7.56           C  
ATOM    385  CE  LYS A  25      -2.327  -2.956  -4.678  1.00  7.56           C  
ATOM    386  NZ  LYS A  25      -2.560  -1.495  -4.798  1.00  7.56           N  
ATOM    387  H   LYS A  25       2.787  -6.001  -2.302  1.00  7.56           H  
ATOM    388  HA  LYS A  25       0.036  -6.588  -1.787  1.00  7.56           H  
ATOM    389 1HB  LYS A  25       0.807  -4.365  -2.446  1.00  7.56           H  
ATOM    390 2HB  LYS A  25       1.184  -4.940  -4.040  1.00  7.56           H  
ATOM    391 1HG  LYS A  25      -1.077  -5.350  -4.590  1.00  7.56           H  
ATOM    392 2HG  LYS A  25      -1.595  -5.026  -2.932  1.00  7.56           H  
ATOM    393 1HD  LYS A  25      -0.916  -2.681  -3.133  1.00  7.56           H  
ATOM    394 2HD  LYS A  25      -0.197  -2.965  -4.714  1.00  7.56           H  
ATOM    395 1HE  LYS A  25      -2.333  -3.385  -5.677  1.00  7.56           H  
ATOM    396 2HE  LYS A  25      -3.136  -3.397  -4.099  1.00  7.56           H  
ATOM    397 1HZ  LYS A  25      -3.473  -1.383  -5.258  1.00  7.56           H  
ATOM    398 2HZ  LYS A  25      -2.586  -1.077  -3.895  1.00  7.56           H  
ATOM    399 3HZ  LYS A  25      -1.821  -1.009  -5.342  1.00  7.56           H  
ATOM    400  N   LEU A  26       1.250  -8.018  -4.530  1.00  7.90           N  
ATOM    401  CA  LEU A  26       0.901  -9.151  -5.393  1.00  7.90           C  
ATOM    402  C   LEU A  26       0.651 -10.415  -4.590  1.00  7.90           C  
ATOM    403  O   LEU A  26      -0.227 -11.206  -4.941  1.00  7.90           O  
ATOM    404  CB  LEU A  26       1.948  -9.477  -6.447  1.00  7.90           C  
ATOM    405  CG  LEU A  26       2.065  -8.566  -7.541  1.00  7.90           C  
ATOM    406  CD1 LEU A  26       3.274  -8.994  -8.395  1.00  7.90           C  
ATOM    407  CD2 LEU A  26       0.712  -8.642  -8.297  1.00  7.90           C  
ATOM    408  H   LEU A  26       2.151  -7.538  -4.595  1.00  7.90           H  
ATOM    409  HA  LEU A  26      -0.015  -8.895  -5.913  1.00  7.90           H  
ATOM    410 1HB  LEU A  26       2.920  -9.580  -5.986  1.00  7.90           H  
ATOM    411 2HB  LEU A  26       1.682 -10.424  -6.879  1.00  7.90           H  
ATOM    412  HG  LEU A  26       2.249  -7.549  -7.179  1.00  7.90           H  
ATOM    413 1HD1 LEU A  26       3.407  -8.336  -9.228  1.00  7.90           H  
ATOM    414 2HD1 LEU A  26       4.162  -8.962  -7.782  1.00  7.90           H  
ATOM    415 3HD1 LEU A  26       3.125 -10.007  -8.758  1.00  7.90           H  
ATOM    416 1HD2 LEU A  26       0.696  -8.005  -9.139  1.00  7.90           H  
ATOM    417 2HD2 LEU A  26       0.551  -9.665  -8.623  1.00  7.90           H  
ATOM    418 3HD2 LEU A  26      -0.092  -8.347  -7.621  1.00  7.90           H  
ATOM    419  N   ALA A  27       1.379 -10.624  -3.499  1.00  8.31           N  
ATOM    420  CA  ALA A  27       1.118 -11.816  -2.692  1.00  8.31           C  
ATOM    421  C   ALA A  27      -0.327 -11.775  -2.206  1.00  8.31           C  
ATOM    422  O   ALA A  27      -0.987 -12.802  -2.085  1.00  8.31           O  
ATOM    423  CB  ALA A  27       2.093 -11.923  -1.540  1.00  8.31           C  
ATOM    424  H   ALA A  27       2.112  -9.954  -3.252  1.00  8.31           H  
ATOM    425  HA  ALA A  27       1.221 -12.692  -3.325  1.00  8.31           H  
ATOM    426 1HB  ALA A  27       1.879 -12.827  -0.976  1.00  8.31           H  
ATOM    427 2HB  ALA A  27       3.112 -11.962  -1.926  1.00  8.31           H  
ATOM    428 3HB  ALA A  27       1.992 -11.068  -0.890  1.00  8.31           H  
ATOM    429  N   ALA A  28      -0.829 -10.585  -1.910  1.00  8.76           N  
ATOM    430  CA  ALA A  28      -2.230 -10.434  -1.542  1.00  8.76           C  
ATOM    431  C   ALA A  28      -3.169 -10.815  -2.717  1.00  8.76           C  
ATOM    432  O   ALA A  28      -4.305 -11.239  -2.485  1.00  8.76           O  
ATOM    433  CB  ALA A  28      -2.512  -9.012  -1.077  1.00  8.76           C  
ATOM    434  H   ALA A  28      -0.218  -9.767  -1.958  1.00  8.76           H  
ATOM    435  HA  ALA A  28      -2.431 -11.116  -0.717  1.00  8.76           H  
ATOM    436 1HB  ALA A  28      -3.552  -8.936  -0.770  1.00  8.76           H  
ATOM    437 2HB  ALA A  28      -1.861  -8.774  -0.236  1.00  8.76           H  
ATOM    438 3HB  ALA A  28      -2.335  -8.312  -1.869  1.00  8.76           H  
ATOM    439  N   ILE A  29      -2.707 -10.587  -3.965  1.00  9.21           N  
ATOM    440  CA  ILE A  29      -3.509 -10.793  -5.185  1.00  9.21           C  
ATOM    441  C   ILE A  29      -3.172 -12.045  -6.048  1.00  9.21           C  
ATOM    442  O   ILE A  29      -4.027 -12.912  -6.247  1.00  9.21           O  
ATOM    443  CB  ILE A  29      -3.330  -9.543  -6.077  1.00  9.21           C  
ATOM    444  CG1 ILE A  29      -3.819  -8.295  -5.326  1.00  9.21           C  
ATOM    445  CG2 ILE A  29      -4.081  -9.694  -7.399  1.00  9.21           C  
ATOM    446  CD1 ILE A  29      -3.456  -7.002  -6.016  1.00  9.21           C  
ATOM    447  H   ILE A  29      -1.766 -10.205  -4.051  1.00  9.21           H  
ATOM    448  HA  ILE A  29      -4.552 -10.869  -4.885  1.00  9.21           H  
ATOM    449  HB  ILE A  29      -2.276  -9.403  -6.281  1.00  9.21           H  
ATOM    450 1HG1 ILE A  29      -4.900  -8.347  -5.217  1.00  9.21           H  
ATOM    451 2HG1 ILE A  29      -3.369  -8.281  -4.333  1.00  9.21           H  
ATOM    452 1HG2 ILE A  29      -3.928  -8.803  -8.005  1.00  9.21           H  
ATOM    453 2HG2 ILE A  29      -3.715 -10.561  -7.940  1.00  9.21           H  
ATOM    454 3HG2 ILE A  29      -5.144  -9.819  -7.197  1.00  9.21           H  
ATOM    455 1HD1 ILE A  29      -3.824  -6.157  -5.431  1.00  9.21           H  
ATOM    456 2HD1 ILE A  29      -2.370  -6.937  -6.107  1.00  9.21           H  
ATOM    457 3HD1 ILE A  29      -3.906  -6.978  -7.007  1.00  9.21           H  
ATOM    458  N   GLY A  30      -1.941 -12.113  -6.594  1.00  9.61           N  
ATOM    459  CA  GLY A  30      -1.479 -13.198  -7.484  1.00  9.61           C  
ATOM    460  C   GLY A  30      -0.973 -14.417  -6.710  1.00  9.61           C  
ATOM    461  O   GLY A  30      -0.696 -15.487  -7.274  1.00  9.61           O  
ATOM    462  H   GLY A  30      -1.289 -11.383  -6.351  1.00  9.61           H  
ATOM    463 1HA  GLY A  30      -2.293 -13.494  -8.145  1.00  9.61           H  
ATOM    464 2HA  GLY A  30      -0.681 -12.817  -8.113  1.00  9.61           H  
ATOM    465  N   ARG A  31      -0.804 -14.211  -5.413  1.00  9.92           N  
ATOM    466  CA  ARG A  31      -0.445 -15.170  -4.359  1.00  9.92           C  
ATOM    467  C   ARG A  31       0.928 -15.842  -4.431  1.00  9.92           C  
ATOM    468  O   ARG A  31       1.651 -15.893  -3.435  1.00  9.92           O  
ATOM    469  CB  ARG A  31      -1.472 -16.299  -4.366  1.00  9.92           C  
ATOM    470  CG  ARG A  31      -2.923 -15.856  -4.194  1.00  9.92           C  
ATOM    471  CD  ARG A  31      -3.210 -15.344  -2.859  1.00  9.92           C  
ATOM    472  NE  ARG A  31      -4.580 -14.901  -2.747  1.00  9.92           N  
ATOM    473  CZ  ARG A  31      -5.113 -14.356  -1.644  1.00  9.92           C  
ATOM    474  NH1 ARG A  31      -4.380 -14.219  -0.560  1.00  9.92           N  
ATOM    475  NH2 ARG A  31      -6.374 -13.957  -1.648  1.00  9.92           N  
ATOM    476  H   ARG A  31      -0.962 -13.252  -5.099  1.00  9.92           H  
ATOM    477  HA  ARG A  31      -0.509 -14.655  -3.411  1.00  9.92           H  
ATOM    478 1HB  ARG A  31      -1.403 -16.871  -5.286  1.00  9.92           H  
ATOM    479 2HB  ARG A  31      -1.247 -16.984  -3.549  1.00  9.92           H  
ATOM    480 1HG  ARG A  31      -3.156 -15.067  -4.905  1.00  9.92           H  
ATOM    481 2HG  ARG A  31      -3.577 -16.707  -4.379  1.00  9.92           H  
ATOM    482 1HD  ARG A  31      -3.035 -16.118  -2.117  1.00  9.92           H  
ATOM    483 2HD  ARG A  31      -2.573 -14.499  -2.663  1.00  9.92           H  
ATOM    484  HE  ARG A  31      -5.167 -14.978  -3.564  1.00  9.92           H  
ATOM    485 1HH1 ARG A  31      -3.414 -14.522  -0.560  1.00  9.92           H  
ATOM    486 2HH1 ARG A  31      -4.779 -13.806   0.267  1.00  9.92           H  
ATOM    487 1HH2 ARG A  31      -6.930 -14.059  -2.486  1.00  9.92           H  
ATOM    488 2HH2 ARG A  31      -6.776 -13.543  -0.821  1.00  9.92           H  
ATOM    489  N   ARG A  32       1.277 -16.372  -5.600  1.00 10.13           N  
ATOM    490  CA  ARG A  32       2.551 -17.061  -5.781  1.00 10.13           C  
ATOM    491  C   ARG A  32       3.207 -16.935  -7.151  1.00 10.13           C  
ATOM    492  O   ARG A  32       4.402 -17.186  -7.294  1.00 10.13           O  
ATOM    493  CB  ARG A  32       2.410 -18.556  -5.505  1.00 10.13           C  
ATOM    494  CG  ARG A  32       2.120 -18.963  -4.061  1.00 10.13           C  
ATOM    495  CD  ARG A  32       2.078 -20.443  -3.918  1.00 10.13           C  
ATOM    496  NE  ARG A  32       1.813 -20.855  -2.548  1.00 10.13           N  
ATOM    497  CZ  ARG A  32       1.698 -22.135  -2.142  1.00 10.13           C  
ATOM    498  NH1 ARG A  32       1.827 -23.117  -3.008  1.00 10.13           N  
ATOM    499  NH2 ARG A  32       1.457 -22.404  -0.871  1.00 10.13           N  
ATOM    500  H   ARG A  32       0.617 -16.292  -6.361  1.00 10.13           H  
ATOM    501  HA  ARG A  32       3.236 -16.647  -5.050  1.00 10.13           H  
ATOM    502 1HB  ARG A  32       1.608 -18.957  -6.123  1.00 10.13           H  
ATOM    503 2HB  ARG A  32       3.329 -19.060  -5.801  1.00 10.13           H  
ATOM    504 1HG  ARG A  32       2.893 -18.565  -3.402  1.00 10.13           H  
ATOM    505 2HG  ARG A  32       1.151 -18.581  -3.755  1.00 10.13           H  
ATOM    506 1HD  ARG A  32       1.291 -20.846  -4.553  1.00 10.13           H  
ATOM    507 2HD  ARG A  32       3.037 -20.861  -4.219  1.00 10.13           H  
ATOM    508  HE  ARG A  32       1.708 -20.129  -1.851  1.00 10.13           H  
ATOM    509 1HH1 ARG A  32       2.012 -22.913  -3.981  1.00 10.13           H  
ATOM    510 2HH1 ARG A  32       1.741 -24.076  -2.703  1.00 10.13           H  
ATOM    511 1HH2 ARG A  32       1.359 -21.650  -0.206  1.00 10.13           H  
ATOM    512 2HH2 ARG A  32       1.371 -23.362  -0.566  1.00 10.13           H  
ATOM    513  N   LYS A  33       2.442 -16.600  -8.185  1.00 10.21           N  
ATOM    514  CA  LYS A  33       2.963 -16.750  -9.559  1.00 10.21           C  
ATOM    515  C   LYS A  33       4.237 -15.954  -9.852  1.00 10.21           C  
ATOM    516  O   LYS A  33       5.104 -16.392 -10.604  1.00 10.21           O  
ATOM    517  CB  LYS A  33       1.892 -16.354 -10.567  1.00 10.21           C  
ATOM    518  CG  LYS A  33       0.676 -17.296 -10.627  1.00 10.21           C  
ATOM    519  CD  LYS A  33       1.026 -18.709 -11.155  1.00 10.21           C  
ATOM    520  CE  LYS A  33       1.288 -18.720 -12.675  1.00 10.21           C  
ATOM    521  NZ  LYS A  33       1.468 -20.111 -13.213  1.00 10.21           N  
ATOM    522  H   LYS A  33       1.476 -16.317  -8.025  1.00 10.21           H  
ATOM    523  HA  LYS A  33       3.199 -17.804  -9.710  1.00 10.21           H  
ATOM    524 1HB  LYS A  33       1.534 -15.372 -10.307  1.00 10.21           H  
ATOM    525 2HB  LYS A  33       2.326 -16.292 -11.553  1.00 10.21           H  
ATOM    526 1HG  LYS A  33       0.249 -17.390  -9.624  1.00 10.21           H  
ATOM    527 2HG  LYS A  33      -0.080 -16.859 -11.277  1.00 10.21           H  
ATOM    528 1HD  LYS A  33       1.919 -19.073 -10.644  1.00 10.21           H  
ATOM    529 2HD  LYS A  33       0.204 -19.391 -10.937  1.00 10.21           H  
ATOM    530 1HE  LYS A  33       0.449 -18.251 -13.189  1.00 10.21           H  
ATOM    531 2HE  LYS A  33       2.186 -18.155 -12.880  1.00 10.21           H  
ATOM    532 1HZ  LYS A  33       1.643 -20.066 -14.236  1.00 10.21           H  
ATOM    533 2HZ  LYS A  33       2.251 -20.554 -12.769  1.00 10.21           H  
ATOM    534 3HZ  LYS A  33       0.640 -20.653 -13.051  1.00 10.21           H  
ATOM    535  N   PHE A  34       4.358 -14.807  -9.224  1.00 10.18           N  
ATOM    536  CA  PHE A  34       5.479 -13.903  -9.405  1.00 10.18           C  
ATOM    537  C   PHE A  34       6.645 -14.219  -8.464  1.00 10.18           C  
ATOM    538  O   PHE A  34       7.721 -13.655  -8.598  1.00 10.18           O  
ATOM    539  CB  PHE A  34       4.971 -12.507  -9.100  1.00 10.18           C  
ATOM    540  CG  PHE A  34       4.427 -12.531  -7.722  1.00 10.18           C  
ATOM    541  CD1 PHE A  34       5.253 -12.355  -6.656  1.00 10.18           C  
ATOM    542  CD2 PHE A  34       3.105 -12.850  -7.483  1.00 10.18           C  
ATOM    543  CE1 PHE A  34       4.789 -12.460  -5.389  1.00 10.18           C  
ATOM    544  CE2 PHE A  34       2.651 -12.965  -6.199  1.00 10.18           C  
ATOM    545  CZ  PHE A  34       3.512 -12.766  -5.161  1.00 10.18           C  
ATOM    546  H   PHE A  34       3.620 -14.534  -8.597  1.00 10.18           H  
ATOM    547  HA  PHE A  34       5.820 -13.970 -10.440  1.00 10.18           H  
ATOM    548 1HB  PHE A  34       5.784 -11.779  -9.150  1.00 10.18           H  
ATOM    549 2HB  PHE A  34       4.194 -12.209  -9.795  1.00 10.18           H  
ATOM    550  HD1 PHE A  34       6.291 -12.135  -6.831  1.00 10.18           H  
ATOM    551  HD2 PHE A  34       2.436 -13.022  -8.314  1.00 10.18           H  
ATOM    552  HE1 PHE A  34       5.458 -12.310  -4.549  1.00 10.18           H  
ATOM    553  HE2 PHE A  34       1.620 -13.217  -6.002  1.00 10.18           H  
ATOM    554  HZ  PHE A  34       3.186 -12.860  -4.152  1.00 10.18           H  
ATOM    555  N   LEU A  35       6.479 -15.135  -7.513  1.00 10.06           N  
ATOM    556  CA  LEU A  35       7.568 -15.331  -6.570  1.00 10.06           C  
ATOM    557  C   LEU A  35       8.898 -15.762  -7.193  1.00 10.06           C  
ATOM    558  O   LEU A  35       9.925 -15.179  -6.845  1.00 10.06           O  
ATOM    559  CB  LEU A  35       7.160 -16.304  -5.461  1.00 10.06           C  
ATOM    560  CG  LEU A  35       6.161 -15.747  -4.491  1.00 10.06           C  
ATOM    561  CD1 LEU A  35       5.683 -16.841  -3.572  1.00 10.06           C  
ATOM    562  CD2 LEU A  35       6.818 -14.626  -3.705  1.00 10.06           C  
ATOM    563  H   LEU A  35       5.620 -15.673  -7.434  1.00 10.06           H  
ATOM    564  HA  LEU A  35       7.740 -14.378  -6.082  1.00 10.06           H  
ATOM    565 1HB  LEU A  35       6.713 -17.187  -5.889  1.00 10.06           H  
ATOM    566 2HB  LEU A  35       8.047 -16.599  -4.903  1.00 10.06           H  
ATOM    567  HG  LEU A  35       5.304 -15.362  -5.040  1.00 10.06           H  
ATOM    568 1HD1 LEU A  35       4.946 -16.436  -2.876  1.00 10.06           H  
ATOM    569 2HD1 LEU A  35       5.228 -17.634  -4.164  1.00 10.06           H  
ATOM    570 3HD1 LEU A  35       6.526 -17.245  -3.017  1.00 10.06           H  
ATOM    571 1HD2 LEU A  35       6.098 -14.205  -3.002  1.00 10.06           H  
ATOM    572 2HD2 LEU A  35       7.666 -15.022  -3.158  1.00 10.06           H  
ATOM    573 3HD2 LEU A  35       7.162 -13.853  -4.388  1.00 10.06           H  
ATOM    574  N   PRO A  36       8.956 -16.663  -8.199  1.00  9.92           N  
ATOM    575  CA  PRO A  36      10.190 -17.134  -8.805  1.00  9.92           C  
ATOM    576  C   PRO A  36      11.044 -16.021  -9.400  1.00  9.92           C  
ATOM    577  O   PRO A  36      12.240 -16.219  -9.578  1.00  9.92           O  
ATOM    578  CB  PRO A  36       9.685 -18.060  -9.918  1.00  9.92           C  
ATOM    579  CG  PRO A  36       8.334 -18.520  -9.450  1.00  9.92           C  
ATOM    580  CD  PRO A  36       7.750 -17.326  -8.760  1.00  9.92           C  
ATOM    581  HA  PRO A  36      10.765 -17.695  -8.060  1.00  9.92           H  
ATOM    582 1HB  PRO A  36       9.640 -17.510 -10.869  1.00  9.92           H  
ATOM    583 2HB  PRO A  36      10.393 -18.890 -10.063  1.00  9.92           H  
ATOM    584 1HG  PRO A  36       7.721 -18.842 -10.308  1.00  9.92           H  
ATOM    585 2HG  PRO A  36       8.429 -19.383  -8.784  1.00  9.92           H  
ATOM    586 1HD  PRO A  36       7.291 -16.701  -9.525  1.00  9.92           H  
ATOM    587 2HD  PRO A  36       7.043 -17.664  -8.008  1.00  9.92           H  
ATOM    588  N   VAL A  37      10.453 -14.859  -9.687  1.00  9.82           N  
ATOM    589  CA  VAL A  37      11.187 -13.755 -10.286  1.00  9.82           C  
ATOM    590  C   VAL A  37      11.411 -12.602  -9.301  1.00  9.82           C  
ATOM    591  O   VAL A  37      11.922 -11.541  -9.672  1.00  9.82           O  
ATOM    592  CB  VAL A  37      10.439 -13.269 -11.548  1.00  9.82           C  
ATOM    593  CG1 VAL A  37      10.392 -14.366 -12.588  1.00  9.82           C  
ATOM    594  CG2 VAL A  37       9.023 -12.930 -11.188  1.00  9.82           C  
ATOM    595  H   VAL A  37       9.468 -14.700  -9.473  1.00  9.82           H  
ATOM    596  HA  VAL A  37      12.164 -14.125 -10.603  1.00  9.82           H  
ATOM    597  HB  VAL A  37      10.950 -12.402 -11.960  1.00  9.82           H  
ATOM    598 1HG1 VAL A  37       9.859 -14.014 -13.469  1.00  9.82           H  
ATOM    599 2HG1 VAL A  37      11.407 -14.620 -12.861  1.00  9.82           H  
ATOM    600 3HG1 VAL A  37       9.887 -15.240 -12.182  1.00  9.82           H  
ATOM    601 1HG2 VAL A  37       8.485 -12.590 -12.069  1.00  9.82           H  
ATOM    602 2HG2 VAL A  37       8.553 -13.826 -10.808  1.00  9.82           H  
ATOM    603 3HG2 VAL A  37       9.010 -12.154 -10.428  1.00  9.82           H  
ATOM    604  N   VAL A  38      11.028 -12.826  -8.044  1.00  9.78           N  
ATOM    605  CA  VAL A  38      11.173 -11.851  -6.969  1.00  9.78           C  
ATOM    606  C   VAL A  38      12.112 -12.299  -5.861  1.00  9.78           C  
ATOM    607  O   VAL A  38      13.020 -11.560  -5.465  1.00  9.78           O  
ATOM    608  CB  VAL A  38       9.830 -11.549  -6.313  1.00  9.78           C  
ATOM    609  CG1 VAL A  38      10.073 -10.608  -5.131  1.00  9.78           C  
ATOM    610  CG2 VAL A  38       8.910 -10.929  -7.326  1.00  9.78           C  
ATOM    611  H   VAL A  38      10.613 -13.724  -7.816  1.00  9.78           H  
ATOM    612  HA  VAL A  38      11.561 -10.927  -7.400  1.00  9.78           H  
ATOM    613  HB  VAL A  38       9.393 -12.474  -5.935  1.00  9.78           H  
ATOM    614 1HG1 VAL A  38       9.162 -10.383  -4.629  1.00  9.78           H  
ATOM    615 2HG1 VAL A  38      10.752 -11.084  -4.426  1.00  9.78           H  
ATOM    616 3HG1 VAL A  38      10.519  -9.689  -5.494  1.00  9.78           H  
ATOM    617 1HG2 VAL A  38       7.973 -10.715  -6.887  1.00  9.78           H  
ATOM    618 2HG2 VAL A  38       9.342 -10.028  -7.684  1.00  9.78           H  
ATOM    619 3HG2 VAL A  38       8.768 -11.594  -8.147  1.00  9.78           H  
ATOM    620  N   ILE A  39      11.899 -13.525  -5.365  1.00  9.77           N  
ATOM    621  CA  ILE A  39      12.605 -14.060  -4.190  1.00  9.77           C  
ATOM    622  C   ILE A  39      14.110 -14.193  -4.383  1.00  9.77           C  
ATOM    623  O   ILE A  39      14.853 -14.400  -3.426  1.00  9.77           O  
ATOM    624  CB  ILE A  39      12.022 -15.423  -3.793  1.00  9.77           C  
ATOM    625  CG1 ILE A  39      12.263 -16.456  -4.912  1.00  9.77           C  
ATOM    626  CG2 ILE A  39      10.535 -15.269  -3.499  1.00  9.77           C  
ATOM    627  CD1 ILE A  39      11.851 -17.848  -4.550  1.00  9.77           C  
ATOM    628  H   ILE A  39      11.167 -14.094  -5.793  1.00  9.77           H  
ATOM    629  HA  ILE A  39      12.436 -13.373  -3.361  1.00  9.77           H  
ATOM    630  HB  ILE A  39      12.530 -15.788  -2.903  1.00  9.77           H  
ATOM    631 1HG1 ILE A  39      11.742 -16.160  -5.790  1.00  9.77           H  
ATOM    632 2HG1 ILE A  39      13.328 -16.481  -5.144  1.00  9.77           H  
ATOM    633 1HG2 ILE A  39      10.119 -16.233  -3.205  1.00  9.77           H  
ATOM    634 2HG2 ILE A  39      10.398 -14.552  -2.691  1.00  9.77           H  
ATOM    635 3HG2 ILE A  39      10.025 -14.910  -4.385  1.00  9.77           H  
ATOM    636 1HD1 ILE A  39      12.063 -18.516  -5.386  1.00  9.77           H  
ATOM    637 2HD1 ILE A  39      12.407 -18.173  -3.671  1.00  9.77           H  
ATOM    638 3HD1 ILE A  39      10.783 -17.864  -4.334  1.00  9.77           H  
ATOM    639  N   ASN A  40      14.554 -14.063  -5.625  1.00  9.72           N  
ATOM    640  CA  ASN A  40      15.958 -14.107  -5.989  1.00  9.72           C  
ATOM    641  C   ASN A  40      16.697 -12.891  -5.397  1.00  9.72           C  
ATOM    642  O   ASN A  40      17.904 -12.940  -5.144  1.00  9.72           O  
ATOM    643  CB  ASN A  40      16.061 -14.187  -7.494  1.00  9.72           C  
ATOM    644  CG  ASN A  40      15.610 -15.544  -7.995  1.00  9.72           C  
ATOM    645  OD1 ASN A  40      15.618 -16.540  -7.254  1.00  9.72           O  
ATOM    646  ND2 ASN A  40      15.209 -15.601  -9.231  1.00  9.72           N  
ATOM    647  H   ASN A  40      13.870 -13.909  -6.349  1.00  9.72           H  
ATOM    648  HA  ASN A  40      16.406 -15.004  -5.557  1.00  9.72           H  
ATOM    649 1HB  ASN A  40      15.446 -13.411  -7.955  1.00  9.72           H  
ATOM    650 2HB  ASN A  40      17.095 -14.024  -7.804  1.00  9.72           H  
ATOM    651 1HD2 ASN A  40      14.902 -16.477  -9.612  1.00  9.72           H  
ATOM    652 2HD2 ASN A  40      15.201 -14.777  -9.796  1.00  9.72           H  
ATOM    653  N   GLY A  41      15.952 -11.798  -5.163  1.00  9.62           N  
ATOM    654  CA  GLY A  41      16.487 -10.582  -4.557  1.00  9.62           C  
ATOM    655  C   GLY A  41      16.968  -9.483  -5.508  1.00  9.62           C  
ATOM    656  O   GLY A  41      17.385  -9.740  -6.647  1.00  9.62           O  
ATOM    657  H   GLY A  41      14.954 -11.819  -5.370  1.00  9.62           H  
ATOM    658 1HA  GLY A  41      15.717 -10.163  -3.911  1.00  9.62           H  
ATOM    659 2HA  GLY A  41      17.308 -10.857  -3.898  1.00  9.62           H  
ATOM    660  N   GLU A  42      16.931  -8.252  -4.976  1.00  9.45           N  
ATOM    661  CA  GLU A  42      17.372  -6.990  -5.590  1.00  9.45           C  
ATOM    662  C   GLU A  42      16.965  -6.772  -7.061  1.00  9.45           C  
ATOM    663  O   GLU A  42      16.049  -7.428  -7.581  1.00  9.45           O  
ATOM    664  CB  GLU A  42      18.897  -6.890  -5.414  1.00  9.45           C  
ATOM    665  CG  GLU A  42      19.328  -6.769  -3.940  1.00  9.45           C  
ATOM    666  CD  GLU A  42      20.832  -6.650  -3.730  1.00  9.45           C  
ATOM    667  OE1 GLU A  42      21.566  -6.756  -4.681  1.00  9.45           O  
ATOM    668  OE2 GLU A  42      21.233  -6.424  -2.611  1.00  9.45           O  
ATOM    669  H   GLU A  42      16.559  -8.187  -4.040  1.00  9.45           H  
ATOM    670  HA  GLU A  42      16.927  -6.177  -5.015  1.00  9.45           H  
ATOM    671 1HB  GLU A  42      19.377  -7.772  -5.840  1.00  9.45           H  
ATOM    672 2HB  GLU A  42      19.293  -6.022  -5.926  1.00  9.45           H  
ATOM    673 1HG  GLU A  42      18.845  -5.891  -3.510  1.00  9.45           H  
ATOM    674 2HG  GLU A  42      18.964  -7.643  -3.401  1.00  9.45           H  
ATOM    675  N   THR A  43      17.599  -5.785  -7.705  1.00  9.23           N  
ATOM    676  CA  THR A  43      17.326  -5.462  -9.098  1.00  9.23           C  
ATOM    677  C   THR A  43      18.607  -5.049  -9.839  1.00  9.23           C  
ATOM    678  O   THR A  43      19.706  -5.140  -9.291  1.00  9.23           O  
ATOM    679  CB  THR A  43      16.221  -4.390  -9.199  1.00  9.23           C  
ATOM    680  OG1 THR A  43      15.800  -4.271 -10.582  1.00  9.23           O  
ATOM    681  CG2 THR A  43      16.733  -3.038  -8.653  1.00  9.23           C  
ATOM    682  H   THR A  43      18.314  -5.267  -7.222  1.00  9.23           H  
ATOM    683  HA  THR A  43      16.947  -6.359  -9.589  1.00  9.23           H  
ATOM    684  HB  THR A  43      15.363  -4.715  -8.605  1.00  9.23           H  
ATOM    685  HG1 THR A  43      14.799  -4.192 -10.637  1.00  9.23           H  
ATOM    686 1HG2 THR A  43      15.943  -2.297  -8.705  1.00  9.23           H  
ATOM    687 2HG2 THR A  43      17.033  -3.168  -7.624  1.00  9.23           H  
ATOM    688 3HG2 THR A  43      17.586  -2.700  -9.240  1.00  9.23           H  
ATOM    689  N   ILE A  44      18.442  -4.648 -11.095  1.00  9.03           N  
ATOM    690  CA  ILE A  44      19.558  -4.348 -11.999  1.00  9.03           C  
ATOM    691  C   ILE A  44      19.730  -2.909 -12.466  1.00  9.03           C  
ATOM    692  O   ILE A  44      18.796  -2.286 -12.959  1.00  9.03           O  
ATOM    693  CB  ILE A  44      19.454  -5.234 -13.241  1.00  9.03           C  
ATOM    694  CG1 ILE A  44      19.467  -6.707 -12.801  1.00  9.03           C  
ATOM    695  CG2 ILE A  44      20.585  -4.896 -14.231  1.00  9.03           C  
ATOM    696  CD1 ILE A  44      20.728  -7.138 -12.117  1.00  9.03           C  
ATOM    697  H   ILE A  44      17.481  -4.557 -11.399  1.00  9.03           H  
ATOM    698  HA  ILE A  44      20.474  -4.621 -11.478  1.00  9.03           H  
ATOM    699  HB  ILE A  44      18.496  -5.055 -13.728  1.00  9.03           H  
ATOM    700 1HG1 ILE A  44      18.641  -6.869 -12.124  1.00  9.03           H  
ATOM    701 2HG1 ILE A  44      19.330  -7.328 -13.645  1.00  9.03           H  
ATOM    702 1HG2 ILE A  44      20.498  -5.497 -15.103  1.00  9.03           H  
ATOM    703 2HG2 ILE A  44      20.516  -3.853 -14.529  1.00  9.03           H  
ATOM    704 3HG2 ILE A  44      21.551  -5.075 -13.761  1.00  9.03           H  
ATOM    705 1HD1 ILE A  44      20.648  -8.191 -11.841  1.00  9.03           H  
ATOM    706 2HD1 ILE A  44      21.572  -7.006 -12.794  1.00  9.03           H  
ATOM    707 3HD1 ILE A  44      20.889  -6.539 -11.223  1.00  9.03           H  
ATOM    708  N   LEU A  45      20.960  -2.410 -12.334  1.00  8.89           N  
ATOM    709  CA  LEU A  45      21.339  -1.090 -12.821  1.00  8.89           C  
ATOM    710  C   LEU A  45      22.561  -1.255 -13.752  1.00  8.89           C  
ATOM    711  O   LEU A  45      23.647  -1.570 -13.269  1.00  8.89           O  
ATOM    712  CB  LEU A  45      21.687  -0.179 -11.623  1.00  8.89           C  
ATOM    713  CG  LEU A  45      20.501   0.191 -10.642  1.00  8.89           C  
ATOM    714  CD1 LEU A  45      20.301  -0.918  -9.586  1.00  8.89           C  
ATOM    715  CD2 LEU A  45      20.811   1.529  -9.949  1.00  8.89           C  
ATOM    716  H   LEU A  45      21.663  -2.985 -11.895  1.00  8.89           H  
ATOM    717  HA  LEU A  45      20.517  -0.665 -13.389  1.00  8.89           H  
ATOM    718 1HB  LEU A  45      22.462  -0.665 -11.035  1.00  8.89           H  
ATOM    719 2HB  LEU A  45      22.095   0.754 -12.012  1.00  8.89           H  
ATOM    720  HG  LEU A  45      19.576   0.274 -11.210  1.00  8.89           H  
ATOM    721 1HD1 LEU A  45      19.477  -0.640  -8.929  1.00  8.89           H  
ATOM    722 2HD1 LEU A  45      20.072  -1.858 -10.047  1.00  8.89           H  
ATOM    723 3HD1 LEU A  45      21.213  -1.024  -9.000  1.00  8.89           H  
ATOM    724 1HD2 LEU A  45      19.988   1.790  -9.281  1.00  8.89           H  
ATOM    725 2HD2 LEU A  45      21.730   1.432  -9.372  1.00  8.89           H  
ATOM    726 3HD2 LEU A  45      20.935   2.317 -10.686  1.00  8.89           H  
ATOM    727  N   LEU A  46      22.409  -1.055 -15.078  1.00  8.88           N  
ATOM    728  CA  LEU A  46      23.532  -1.274 -16.023  1.00  8.88           C  
ATOM    729  C   LEU A  46      24.581  -0.159 -16.057  1.00  8.88           C  
ATOM    730  O   LEU A  46      25.541  -0.228 -16.825  1.00  8.88           O  
ATOM    731  CB  LEU A  46      23.061  -1.527 -17.472  1.00  8.88           C  
ATOM    732  CG  LEU A  46      22.420  -0.374 -18.253  1.00  8.88           C  
ATOM    733  CD1 LEU A  46      23.482   0.556 -18.810  1.00  8.88           C  
ATOM    734  CD2 LEU A  46      21.566  -0.954 -19.419  1.00  8.88           C  
ATOM    735  H   LEU A  46      21.500  -0.788 -15.455  1.00  8.88           H  
ATOM    736  HA  LEU A  46      24.046  -2.182 -15.705  1.00  8.88           H  
ATOM    737 1HB  LEU A  46      23.928  -1.843 -18.043  1.00  8.88           H  
ATOM    738 2HB  LEU A  46      22.341  -2.346 -17.456  1.00  8.88           H  
ATOM    739  HG  LEU A  46      21.823   0.196 -17.585  1.00  8.88           H  
ATOM    740 1HD1 LEU A  46      22.997   1.375 -19.348  1.00  8.88           H  
ATOM    741 2HD1 LEU A  46      24.073   0.963 -18.004  1.00  8.88           H  
ATOM    742 3HD1 LEU A  46      24.126   0.004 -19.491  1.00  8.88           H  
ATOM    743 1HD2 LEU A  46      21.095  -0.136 -19.966  1.00  8.88           H  
ATOM    744 2HD2 LEU A  46      22.194  -1.516 -20.094  1.00  8.88           H  
ATOM    745 3HD2 LEU A  46      20.801  -1.607 -19.014  1.00  8.88           H  
ATOM    746  N   ASN A  47      24.405   0.891 -15.265  1.00  9.00           N  
ATOM    747  CA  ASN A  47      25.294   2.054 -15.323  1.00  9.00           C  
ATOM    748  C   ASN A  47      26.664   1.842 -14.657  1.00  9.00           C  
ATOM    749  O   ASN A  47      27.035   2.525 -13.696  1.00  9.00           O  
ATOM    750  CB  ASN A  47      24.571   3.233 -14.712  1.00  9.00           C  
ATOM    751  CG  ASN A  47      23.372   3.641 -15.538  1.00  9.00           C  
ATOM    752  OD1 ASN A  47      23.438   3.721 -16.776  1.00  9.00           O  
ATOM    753  ND2 ASN A  47      22.271   3.890 -14.878  1.00  9.00           N  
ATOM    754  H   ASN A  47      23.628   0.885 -14.623  1.00  9.00           H  
ATOM    755  HA  ASN A  47      25.487   2.277 -16.373  1.00  9.00           H  
ATOM    756 1HB  ASN A  47      24.240   2.977 -13.704  1.00  9.00           H  
ATOM    757 2HB  ASN A  47      25.254   4.081 -14.634  1.00  9.00           H  
ATOM    758 1HD2 ASN A  47      21.443   4.169 -15.378  1.00  9.00           H  
ATOM    759 2HD2 ASN A  47      22.254   3.818 -13.883  1.00  9.00           H  
ATOM    760  N   GLU A  48      27.448   0.945 -15.257  1.00  9.23           N  
ATOM    761  CA  GLU A  48      28.776   0.538 -14.787  1.00  9.23           C  
ATOM    762  C   GLU A  48      29.782   1.678 -14.811  1.00  9.23           C  
ATOM    763  O   GLU A  48      30.762   1.667 -14.068  1.00  9.23           O  
ATOM    764  CB  GLU A  48      29.325  -0.626 -15.615  1.00  9.23           C  
ATOM    765  CG  GLU A  48      28.584  -1.952 -15.429  1.00  9.23           C  
ATOM    766  CD  GLU A  48      29.200  -3.089 -16.218  1.00  9.23           C  
ATOM    767  OE1 GLU A  48      30.110  -2.840 -16.989  1.00  9.23           O  
ATOM    768  OE2 GLU A  48      28.761  -4.202 -16.063  1.00  9.23           O  
ATOM    769  H   GLU A  48      27.035   0.470 -16.057  1.00  9.23           H  
ATOM    770  HA  GLU A  48      28.678   0.201 -13.755  1.00  9.23           H  
ATOM    771 1HB  GLU A  48      29.281  -0.366 -16.674  1.00  9.23           H  
ATOM    772 2HB  GLU A  48      30.372  -0.787 -15.361  1.00  9.23           H  
ATOM    773 1HG  GLU A  48      28.585  -2.212 -14.371  1.00  9.23           H  
ATOM    774 2HG  GLU A  48      27.546  -1.819 -15.739  1.00  9.23           H  
ATOM    775  N   SER A  49      29.532   2.685 -15.641  1.00  9.51           N  
ATOM    776  CA  SER A  49      30.415   3.839 -15.743  1.00  9.51           C  
ATOM    777  C   SER A  49      30.491   4.609 -14.420  1.00  9.51           C  
ATOM    778  O   SER A  49      31.428   5.378 -14.196  1.00  9.51           O  
ATOM    779  CB  SER A  49      29.943   4.768 -16.836  1.00  9.51           C  
ATOM    780  OG  SER A  49      28.719   5.336 -16.502  1.00  9.51           O  
ATOM    781  H   SER A  49      28.706   2.635 -16.217  1.00  9.51           H  
ATOM    782  HA  SER A  49      31.415   3.485 -15.992  1.00  9.51           H  
ATOM    783 1HB  SER A  49      30.682   5.554 -16.980  1.00  9.51           H  
ATOM    784 2HB  SER A  49      29.853   4.224 -17.773  1.00  9.51           H  
ATOM    785  HG  SER A  49      28.789   5.577 -15.569  1.00  9.51           H  
ATOM    786  N   GLY A  50      29.520   4.384 -13.521  1.00  9.79           N  
ATOM    787  CA  GLY A  50      29.504   5.045 -12.226  1.00  9.79           C  
ATOM    788  C   GLY A  50      30.461   4.371 -11.235  1.00  9.79           C  
ATOM    789  O   GLY A  50      30.656   4.868 -10.121  1.00  9.79           O  
ATOM    790  H   GLY A  50      28.764   3.728 -13.729  1.00  9.79           H  
ATOM    791 1HA  GLY A  50      29.775   6.093 -12.349  1.00  9.79           H  
ATOM    792 2HA  GLY A  50      28.489   5.019 -11.828  1.00  9.79           H  
ATOM    793  N   LEU A  51      31.103   3.272 -11.658  1.00 10.02           N  
ATOM    794  CA  LEU A  51      32.034   2.541 -10.812  1.00 10.02           C  
ATOM    795  C   LEU A  51      33.142   3.418 -10.257  1.00 10.02           C  
ATOM    796  O   LEU A  51      33.561   3.233  -9.122  1.00 10.02           O  
ATOM    797  CB  LEU A  51      32.652   1.358 -11.560  1.00 10.02           C  
ATOM    798  CG  LEU A  51      33.635   0.534 -10.718  1.00 10.02           C  
ATOM    799  CD1 LEU A  51      32.908  -0.009  -9.492  1.00 10.02           C  
ATOM    800  CD2 LEU A  51      34.191  -0.608 -11.546  1.00 10.02           C  
ATOM    801  H   LEU A  51      30.921   2.899 -12.589  1.00 10.02           H  
ATOM    802  HA  LEU A  51      31.467   2.136  -9.974  1.00 10.02           H  
ATOM    803 1HB  LEU A  51      31.852   0.698 -11.892  1.00 10.02           H  
ATOM    804 2HB  LEU A  51      33.179   1.732 -12.439  1.00 10.02           H  
ATOM    805  HG  LEU A  51      34.446   1.173 -10.390  1.00 10.02           H  
ATOM    806 1HD1 LEU A  51      33.599  -0.588  -8.882  1.00 10.02           H  
ATOM    807 2HD1 LEU A  51      32.514   0.821  -8.902  1.00 10.02           H  
ATOM    808 3HD1 LEU A  51      32.084  -0.645  -9.811  1.00 10.02           H  
ATOM    809 1HD2 LEU A  51      34.891  -1.186 -10.943  1.00 10.02           H  
ATOM    810 2HD2 LEU A  51      33.371  -1.249 -11.870  1.00 10.02           H  
ATOM    811 3HD2 LEU A  51      34.699  -0.214 -12.418  1.00 10.02           H  
ATOM    812  N   SER A  52      33.641   4.375 -11.036  1.00 10.15           N  
ATOM    813  CA  SER A  52      34.712   5.219 -10.522  1.00 10.15           C  
ATOM    814  C   SER A  52      34.262   5.947  -9.264  1.00 10.15           C  
ATOM    815  O   SER A  52      34.942   5.901  -8.236  1.00 10.15           O  
ATOM    816  CB  SER A  52      35.119   6.222 -11.574  1.00 10.15           C  
ATOM    817  OG  SER A  52      36.127   7.070 -11.102  1.00 10.15           O  
ATOM    818  H   SER A  52      33.272   4.512 -11.969  1.00 10.15           H  
ATOM    819  HA  SER A  52      35.560   4.593 -10.259  1.00 10.15           H  
ATOM    820 1HB  SER A  52      35.454   5.694 -12.458  1.00 10.15           H  
ATOM    821 2HB  SER A  52      34.250   6.814 -11.859  1.00 10.15           H  
ATOM    822  HG  SER A  52      35.847   7.341 -10.222  1.00 10.15           H  
ATOM    823  N   SER A  53      33.080   6.562  -9.329  1.00 10.19           N  
ATOM    824  CA  SER A  53      32.542   7.286  -8.191  1.00 10.19           C  
ATOM    825  C   SER A  53      32.277   6.337  -7.031  1.00 10.19           C  
ATOM    826  O   SER A  53      32.566   6.670  -5.878  1.00 10.19           O  
ATOM    827  CB  SER A  53      31.261   8.001  -8.581  1.00 10.19           C  
ATOM    828  OG  SER A  53      31.510   9.016  -9.521  1.00 10.19           O  
ATOM    829  H   SER A  53      32.548   6.523 -10.187  1.00 10.19           H  
ATOM    830  HA  SER A  53      33.276   8.025  -7.872  1.00 10.19           H  
ATOM    831 1HB  SER A  53      30.556   7.279  -8.995  1.00 10.19           H  
ATOM    832 2HB  SER A  53      30.803   8.429  -7.692  1.00 10.19           H  
ATOM    833  HG  SER A  53      30.667   9.458  -9.659  1.00 10.19           H  
ATOM    834  N   GLU A  54      31.755   5.140  -7.332  1.00 10.11           N  
ATOM    835  CA  GLU A  54      31.478   4.172  -6.278  1.00 10.11           C  
ATOM    836  C   GLU A  54      32.760   3.746  -5.568  1.00 10.11           C  
ATOM    837  O   GLU A  54      32.780   3.641  -4.341  1.00 10.11           O  
ATOM    838  CB  GLU A  54      30.771   2.938  -6.844  1.00 10.11           C  
ATOM    839  CG  GLU A  54      29.329   3.175  -7.303  1.00 10.11           C  
ATOM    840  CD  GLU A  54      28.696   1.955  -7.944  1.00 10.11           C  
ATOM    841  OE1 GLU A  54      29.397   1.004  -8.200  1.00 10.11           O  
ATOM    842  OE2 GLU A  54      27.505   1.976  -8.165  1.00 10.11           O  
ATOM    843  H   GLU A  54      31.529   4.920  -8.304  1.00 10.11           H  
ATOM    844  HA  GLU A  54      30.822   4.640  -5.546  1.00 10.11           H  
ATOM    845 1HB  GLU A  54      31.334   2.570  -7.690  1.00 10.11           H  
ATOM    846 2HB  GLU A  54      30.762   2.151  -6.095  1.00 10.11           H  
ATOM    847 1HG  GLU A  54      28.732   3.475  -6.444  1.00 10.11           H  
ATOM    848 2HG  GLU A  54      29.325   3.997  -8.017  1.00 10.11           H  
ATOM    849  N   LEU A  55      33.843   3.548  -6.323  1.00  9.94           N  
ATOM    850  CA  LEU A  55      35.119   3.178  -5.726  1.00  9.94           C  
ATOM    851  C   LEU A  55      35.681   4.311  -4.894  1.00  9.94           C  
ATOM    852  O   LEU A  55      36.250   4.082  -3.824  1.00  9.94           O  
ATOM    853  CB  LEU A  55      36.121   2.757  -6.797  1.00  9.94           C  
ATOM    854  CG  LEU A  55      35.793   1.437  -7.473  1.00  9.94           C  
ATOM    855  CD1 LEU A  55      36.752   1.211  -8.606  1.00  9.94           C  
ATOM    856  CD2 LEU A  55      35.852   0.321  -6.442  1.00  9.94           C  
ATOM    857  H   LEU A  55      33.768   3.630  -7.336  1.00  9.94           H  
ATOM    858  HA  LEU A  55      34.951   2.324  -5.075  1.00  9.94           H  
ATOM    859 1HB  LEU A  55      36.147   3.531  -7.570  1.00  9.94           H  
ATOM    860 2HB  LEU A  55      37.112   2.678  -6.348  1.00  9.94           H  
ATOM    861  HG  LEU A  55      34.797   1.481  -7.883  1.00  9.94           H  
ATOM    862 1HD1 LEU A  55      36.517   0.274  -9.109  1.00  9.94           H  
ATOM    863 2HD1 LEU A  55      36.647   2.033  -9.302  1.00  9.94           H  
ATOM    864 3HD1 LEU A  55      37.771   1.175  -8.228  1.00  9.94           H  
ATOM    865 1HD2 LEU A  55      35.613  -0.629  -6.919  1.00  9.94           H  
ATOM    866 2HD2 LEU A  55      36.843   0.272  -6.013  1.00  9.94           H  
ATOM    867 3HD2 LEU A  55      35.131   0.521  -5.649  1.00  9.94           H  
ATOM    868  N   TYR A  56      35.504   5.546  -5.349  1.00  9.68           N  
ATOM    869  CA  TYR A  56      35.994   6.656  -4.560  1.00  9.68           C  
ATOM    870  C   TYR A  56      35.209   6.726  -3.252  1.00  9.68           C  
ATOM    871  O   TYR A  56      35.785   6.916  -2.176  1.00  9.68           O  
ATOM    872  CB  TYR A  56      35.859   7.956  -5.339  1.00  9.68           C  
ATOM    873  CG  TYR A  56      36.782   8.035  -6.537  1.00  9.68           C  
ATOM    874  CD1 TYR A  56      36.469   8.878  -7.592  1.00  9.68           C  
ATOM    875  CD2 TYR A  56      37.933   7.255  -6.587  1.00  9.68           C  
ATOM    876  CE1 TYR A  56      37.303   8.957  -8.683  1.00  9.68           C  
ATOM    877  CE2 TYR A  56      38.772   7.333  -7.685  1.00  9.68           C  
ATOM    878  CZ  TYR A  56      38.458   8.186  -8.729  1.00  9.68           C  
ATOM    879  OH  TYR A  56      39.288   8.286  -9.816  1.00  9.68           O  
ATOM    880  H   TYR A  56      35.058   5.707  -6.254  1.00  9.68           H  
ATOM    881  HA  TYR A  56      37.043   6.484  -4.322  1.00  9.68           H  
ATOM    882 1HB  TYR A  56      34.832   8.062  -5.692  1.00  9.68           H  
ATOM    883 2HB  TYR A  56      36.072   8.797  -4.684  1.00  9.68           H  
ATOM    884  HD1 TYR A  56      35.562   9.482  -7.554  1.00  9.68           H  
ATOM    885  HD2 TYR A  56      38.173   6.590  -5.762  1.00  9.68           H  
ATOM    886  HE1 TYR A  56      37.057   9.625  -9.508  1.00  9.68           H  
ATOM    887  HE2 TYR A  56      39.677   6.726  -7.726  1.00  9.68           H  
ATOM    888  HH  TYR A  56      38.857   8.822 -10.492  1.00  9.68           H  
ATOM    889  N   ALA A  57      33.886   6.523  -3.339  1.00  9.37           N  
ATOM    890  CA  ALA A  57      33.030   6.531  -2.162  1.00  9.37           C  
ATOM    891  C   ALA A  57      33.415   5.410  -1.210  1.00  9.37           C  
ATOM    892  O   ALA A  57      33.476   5.614   0.004  1.00  9.37           O  
ATOM    893  CB  ALA A  57      31.576   6.386  -2.576  1.00  9.37           C  
ATOM    894  H   ALA A  57      33.461   6.384  -4.254  1.00  9.37           H  
ATOM    895  HA  ALA A  57      33.168   7.481  -1.646  1.00  9.37           H  
ATOM    896 1HB  ALA A  57      30.942   6.413  -1.693  1.00  9.37           H  
ATOM    897 2HB  ALA A  57      31.308   7.201  -3.247  1.00  9.37           H  
ATOM    898 3HB  ALA A  57      31.441   5.439  -3.090  1.00  9.37           H  
ATOM    899  N   LEU A  58      33.731   4.239  -1.775  1.00  9.03           N  
ATOM    900  CA  LEU A  58      34.137   3.066  -1.019  1.00  9.03           C  
ATOM    901  C   LEU A  58      35.416   3.380  -0.276  1.00  9.03           C  
ATOM    902  O   LEU A  58      35.545   3.109   0.915  1.00  9.03           O  
ATOM    903  CB  LEU A  58      34.375   1.886  -1.963  1.00  9.03           C  
ATOM    904  CG  LEU A  58      34.797   0.588  -1.333  1.00  9.03           C  
ATOM    905  CD1 LEU A  58      33.698   0.102  -0.419  1.00  9.03           C  
ATOM    906  CD2 LEU A  58      35.112  -0.414  -2.434  1.00  9.03           C  
ATOM    907  H   LEU A  58      33.639   4.144  -2.784  1.00  9.03           H  
ATOM    908  HA  LEU A  58      33.356   2.817  -0.301  1.00  9.03           H  
ATOM    909 1HB  LEU A  58      33.466   1.711  -2.536  1.00  9.03           H  
ATOM    910 2HB  LEU A  58      35.157   2.162  -2.655  1.00  9.03           H  
ATOM    911  HG  LEU A  58      35.678   0.750  -0.730  1.00  9.03           H  
ATOM    912 1HD1 LEU A  58      34.003  -0.831   0.044  1.00  9.03           H  
ATOM    913 2HD1 LEU A  58      33.503   0.848   0.349  1.00  9.03           H  
ATOM    914 3HD1 LEU A  58      32.792  -0.060  -1.001  1.00  9.03           H  
ATOM    915 1HD2 LEU A  58      35.431  -1.358  -1.993  1.00  9.03           H  
ATOM    916 2HD2 LEU A  58      34.226  -0.578  -3.046  1.00  9.03           H  
ATOM    917 3HD2 LEU A  58      35.915  -0.017  -3.060  1.00  9.03           H  
ATOM    918  N   HIS A  59      36.365   3.988  -0.978  1.00  8.66           N  
ATOM    919  CA  HIS A  59      37.639   4.344  -0.395  1.00  8.66           C  
ATOM    920  C   HIS A  59      37.433   5.233   0.821  1.00  8.66           C  
ATOM    921  O   HIS A  59      37.926   4.925   1.915  1.00  8.66           O  
ATOM    922  CB  HIS A  59      38.502   5.062  -1.444  1.00  8.66           C  
ATOM    923  CG  HIS A  59      39.842   5.548  -0.981  1.00  8.66           C  
ATOM    924  ND1 HIS A  59      40.936   4.724  -0.850  1.00  8.66           N  
ATOM    925  CD2 HIS A  59      40.256   6.781  -0.620  1.00  8.66           C  
ATOM    926  CE1 HIS A  59      41.967   5.426  -0.429  1.00  8.66           C  
ATOM    927  NE2 HIS A  59      41.583   6.681  -0.282  1.00  8.66           N  
ATOM    928  H   HIS A  59      36.206   4.187  -1.965  1.00  8.66           H  
ATOM    929  HA  HIS A  59      38.158   3.455  -0.077  1.00  8.66           H  
ATOM    930 1HB  HIS A  59      38.662   4.384  -2.280  1.00  8.66           H  
ATOM    931 2HB  HIS A  59      37.966   5.911  -1.834  1.00  8.66           H  
ATOM    932  HD2 HIS A  59      39.645   7.686  -0.600  1.00  8.66           H  
ATOM    933  HE1 HIS A  59      42.963   5.039  -0.235  1.00  8.66           H  
ATOM    934  HE2 HIS A  59      42.163   7.446   0.031  1.00  8.66           H  
ATOM    935  N   GLU A  60      36.681   6.326   0.657  1.00  8.31           N  
ATOM    936  CA  GLU A  60      36.471   7.222   1.787  1.00  8.31           C  
ATOM    937  C   GLU A  60      35.671   6.585   2.935  1.00  8.31           C  
ATOM    938  O   GLU A  60      35.999   6.796   4.110  1.00  8.31           O  
ATOM    939  CB  GLU A  60      35.789   8.516   1.328  1.00  8.31           C  
ATOM    940  CG  GLU A  60      36.679   9.435   0.468  1.00  8.31           C  
ATOM    941  CD  GLU A  60      36.002  10.744   0.065  1.00  8.31           C  
ATOM    942  OE1 GLU A  60      34.833  10.906   0.340  1.00  8.31           O  
ATOM    943  OE2 GLU A  60      36.667  11.581  -0.505  1.00  8.31           O  
ATOM    944  H   GLU A  60      36.275   6.533  -0.260  1.00  8.31           H  
ATOM    945  HA  GLU A  60      37.452   7.489   2.179  1.00  8.31           H  
ATOM    946 1HB  GLU A  60      34.907   8.260   0.733  1.00  8.31           H  
ATOM    947 2HB  GLU A  60      35.449   9.079   2.195  1.00  8.31           H  
ATOM    948 1HG  GLU A  60      37.589   9.664   1.022  1.00  8.31           H  
ATOM    949 2HG  GLU A  60      36.965   8.889  -0.433  1.00  8.31           H  
ATOM    950  N   GLU A  61      34.641   5.789   2.612  1.00  7.99           N  
ATOM    951  CA  GLU A  61      33.815   5.173   3.650  1.00  7.99           C  
ATOM    952  C   GLU A  61      34.595   4.138   4.433  1.00  7.99           C  
ATOM    953  O   GLU A  61      34.602   4.158   5.664  1.00  7.99           O  
ATOM    954  CB  GLU A  61      32.571   4.510   3.055  1.00  7.99           C  
ATOM    955  CG  GLU A  61      31.615   3.912   4.095  1.00  7.99           C  
ATOM    956  CD  GLU A  61      30.367   3.279   3.495  1.00  7.99           C  
ATOM    957  OE1 GLU A  61      30.263   3.228   2.293  1.00  7.99           O  
ATOM    958  OE2 GLU A  61      29.507   2.876   4.246  1.00  7.99           O  
ATOM    959  H   GLU A  61      34.397   5.639   1.633  1.00  7.99           H  
ATOM    960  HA  GLU A  61      33.497   5.952   4.341  1.00  7.99           H  
ATOM    961 1HB  GLU A  61      32.019   5.240   2.462  1.00  7.99           H  
ATOM    962 2HB  GLU A  61      32.880   3.710   2.377  1.00  7.99           H  
ATOM    963 1HG  GLU A  61      32.158   3.153   4.644  1.00  7.99           H  
ATOM    964 2HG  GLU A  61      31.323   4.690   4.797  1.00  7.99           H  
ATOM    965  N   LYS A  62      35.289   3.249   3.726  1.00  7.68           N  
ATOM    966  CA  LYS A  62      36.027   2.198   4.392  1.00  7.68           C  
ATOM    967  C   LYS A  62      37.179   2.777   5.172  1.00  7.68           C  
ATOM    968  O   LYS A  62      37.466   2.319   6.278  1.00  7.68           O  
ATOM    969  CB  LYS A  62      36.540   1.184   3.381  1.00  7.68           C  
ATOM    970  CG  LYS A  62      35.487   0.304   2.742  1.00  7.68           C  
ATOM    971  CD  LYS A  62      34.927  -0.721   3.723  1.00  7.68           C  
ATOM    972  CE  LYS A  62      33.970  -1.681   3.022  1.00  7.68           C  
ATOM    973  NZ  LYS A  62      33.453  -2.739   3.940  1.00  7.68           N  
ATOM    974  H   LYS A  62      35.284   3.285   2.709  1.00  7.68           H  
ATOM    975  HA  LYS A  62      35.363   1.693   5.089  1.00  7.68           H  
ATOM    976 1HB  LYS A  62      37.019   1.727   2.570  1.00  7.68           H  
ATOM    977 2HB  LYS A  62      37.289   0.545   3.847  1.00  7.68           H  
ATOM    978 1HG  LYS A  62      34.677   0.945   2.396  1.00  7.68           H  
ATOM    979 2HG  LYS A  62      35.913  -0.209   1.882  1.00  7.68           H  
ATOM    980 1HD  LYS A  62      35.748  -1.292   4.163  1.00  7.68           H  
ATOM    981 2HD  LYS A  62      34.395  -0.207   4.520  1.00  7.68           H  
ATOM    982 1HE  LYS A  62      33.129  -1.113   2.625  1.00  7.68           H  
ATOM    983 2HE  LYS A  62      34.495  -2.160   2.194  1.00  7.68           H  
ATOM    984 1HZ  LYS A  62      32.830  -3.348   3.429  1.00  7.68           H  
ATOM    985 2HZ  LYS A  62      34.232  -3.278   4.299  1.00  7.68           H  
ATOM    986 3HZ  LYS A  62      32.953  -2.321   4.708  1.00  7.68           H  
ATOM    987  N   SER A  63      37.812   3.833   4.655  1.00  7.37           N  
ATOM    988  CA  SER A  63      38.896   4.421   5.408  1.00  7.37           C  
ATOM    989  C   SER A  63      38.347   4.964   6.720  1.00  7.37           C  
ATOM    990  O   SER A  63      38.898   4.679   7.781  1.00  7.37           O  
ATOM    991  CB  SER A  63      39.537   5.549   4.621  1.00  7.37           C  
ATOM    992  OG  SER A  63      40.149   5.076   3.455  1.00  7.37           O  
ATOM    993  H   SER A  63      37.579   4.210   3.734  1.00  7.37           H  
ATOM    994  HA  SER A  63      39.640   3.654   5.623  1.00  7.37           H  
ATOM    995 1HB  SER A  63      38.777   6.288   4.360  1.00  7.37           H  
ATOM    996 2HB  SER A  63      40.278   6.047   5.249  1.00  7.37           H  
ATOM    997  HG  SER A  63      39.410   4.857   2.843  1.00  7.37           H  
ATOM    998  N   ALA A  64      37.202   5.669   6.665  1.00  7.08           N  
ATOM    999  CA  ALA A  64      36.595   6.227   7.871  1.00  7.08           C  
ATOM   1000  C   ALA A  64      36.206   5.145   8.870  1.00  7.08           C  
ATOM   1001  O   ALA A  64      36.405   5.297  10.077  1.00  7.08           O  
ATOM   1002  CB  ALA A  64      35.363   7.031   7.502  1.00  7.08           C  
ATOM   1003  H   ALA A  64      36.764   5.867   5.762  1.00  7.08           H  
ATOM   1004  HA  ALA A  64      37.329   6.879   8.344  1.00  7.08           H  
ATOM   1005 1HB  ALA A  64      34.932   7.468   8.397  1.00  7.08           H  
ATOM   1006 2HB  ALA A  64      35.643   7.820   6.804  1.00  7.08           H  
ATOM   1007 3HB  ALA A  64      34.636   6.373   7.027  1.00  7.08           H  
ATOM   1008  N   ILE A  65      35.683   4.028   8.378  1.00  6.79           N  
ATOM   1009  CA  ILE A  65      35.296   2.947   9.267  1.00  6.79           C  
ATOM   1010  C   ILE A  65      36.495   2.370   9.980  1.00  6.79           C  
ATOM   1011  O   ILE A  65      36.490   2.198  11.204  1.00  6.79           O  
ATOM   1012  CB  ILE A  65      34.587   1.831   8.493  1.00  6.79           C  
ATOM   1013  CG1 ILE A  65      33.232   2.328   7.985  1.00  6.79           C  
ATOM   1014  CG2 ILE A  65      34.445   0.594   9.366  1.00  6.79           C  
ATOM   1015  CD1 ILE A  65      32.609   1.424   6.958  1.00  6.79           C  
ATOM   1016  H   ILE A  65      35.519   3.945   7.373  1.00  6.79           H  
ATOM   1017  HA  ILE A  65      34.609   3.344  10.016  1.00  6.79           H  
ATOM   1018  HB  ILE A  65      35.183   1.578   7.616  1.00  6.79           H  
ATOM   1019 1HG1 ILE A  65      32.551   2.405   8.829  1.00  6.79           H  
ATOM   1020 2HG1 ILE A  65      33.353   3.313   7.554  1.00  6.79           H  
ATOM   1021 1HG2 ILE A  65      33.959  -0.196   8.798  1.00  6.79           H  
ATOM   1022 2HG2 ILE A  65      35.430   0.260   9.679  1.00  6.79           H  
ATOM   1023 3HG2 ILE A  65      33.845   0.832  10.243  1.00  6.79           H  
ATOM   1024 1HD1 ILE A  65      31.647   1.837   6.646  1.00  6.79           H  
ATOM   1025 2HD1 ILE A  65      33.264   1.354   6.097  1.00  6.79           H  
ATOM   1026 3HD1 ILE A  65      32.459   0.436   7.383  1.00  6.79           H  
ATOM   1027  N   MET A  66      37.545   2.084   9.219  1.00  6.53           N  
ATOM   1028  CA  MET A  66      38.725   1.509   9.813  1.00  6.53           C  
ATOM   1029  C   MET A  66      39.377   2.501  10.779  1.00  6.53           C  
ATOM   1030  O   MET A  66      39.800   2.109  11.862  1.00  6.53           O  
ATOM   1031  CB  MET A  66      39.689   1.111   8.712  1.00  6.53           C  
ATOM   1032  CG  MET A  66      39.233  -0.048   7.792  1.00  6.53           C  
ATOM   1033  SD  MET A  66      39.008  -1.633   8.604  1.00  6.53           S  
ATOM   1034  CE  MET A  66      40.709  -2.157   8.838  1.00  6.53           C  
ATOM   1035  H   MET A  66      37.513   2.256   8.213  1.00  6.53           H  
ATOM   1036  HA  MET A  66      38.435   0.625  10.374  1.00  6.53           H  
ATOM   1037 1HB  MET A  66      39.867   1.980   8.075  1.00  6.53           H  
ATOM   1038 2HB  MET A  66      40.622   0.815   9.169  1.00  6.53           H  
ATOM   1039 1HG  MET A  66      38.288   0.225   7.331  1.00  6.53           H  
ATOM   1040 2HG  MET A  66      39.968  -0.173   6.996  1.00  6.53           H  
ATOM   1041 1HE  MET A  66      40.727  -3.124   9.337  1.00  6.53           H  
ATOM   1042 2HE  MET A  66      41.198  -2.249   7.871  1.00  6.53           H  
ATOM   1043 3HE  MET A  66      41.238  -1.427   9.446  1.00  6.53           H  
ATOM   1044  N   GLU A  67      39.422   3.792  10.433  1.00  6.31           N  
ATOM   1045  CA  GLU A  67      40.053   4.753  11.333  1.00  6.31           C  
ATOM   1046  C   GLU A  67      39.290   4.870  12.647  1.00  6.31           C  
ATOM   1047  O   GLU A  67      39.902   4.938  13.716  1.00  6.31           O  
ATOM   1048  CB  GLU A  67      40.223   6.109  10.650  1.00  6.31           C  
ATOM   1049  CG  GLU A  67      41.284   6.077   9.536  1.00  6.31           C  
ATOM   1050  CD  GLU A  67      41.426   7.354   8.743  1.00  6.31           C  
ATOM   1051  OE1 GLU A  67      40.718   8.299   9.016  1.00  6.31           O  
ATOM   1052  OE2 GLU A  67      42.246   7.377   7.838  1.00  6.31           O  
ATOM   1053  H   GLU A  67      39.057   4.102   9.532  1.00  6.31           H  
ATOM   1054  HA  GLU A  67      41.046   4.387  11.566  1.00  6.31           H  
ATOM   1055 1HB  GLU A  67      39.273   6.412  10.204  1.00  6.31           H  
ATOM   1056 2HB  GLU A  67      40.505   6.861  11.385  1.00  6.31           H  
ATOM   1057 1HG  GLU A  67      42.248   5.835   9.984  1.00  6.31           H  
ATOM   1058 2HG  GLU A  67      41.026   5.276   8.871  1.00  6.31           H  
ATOM   1059  N   LYS A  68      37.952   4.841  12.592  1.00  6.13           N  
ATOM   1060  CA  LYS A  68      37.191   4.903  13.833  1.00  6.13           C  
ATOM   1061  C   LYS A  68      37.490   3.667  14.664  1.00  6.13           C  
ATOM   1062  O   LYS A  68      37.690   3.752  15.879  1.00  6.13           O  
ATOM   1063  CB  LYS A  68      35.694   5.003  13.549  1.00  6.13           C  
ATOM   1064  CG  LYS A  68      35.246   6.351  12.984  1.00  6.13           C  
ATOM   1065  CD  LYS A  68      33.760   6.353  12.664  1.00  6.13           C  
ATOM   1066  CE  LYS A  68      33.329   7.682  12.065  1.00  6.13           C  
ATOM   1067  NZ  LYS A  68      31.879   7.692  11.717  1.00  6.13           N  
ATOM   1068  H   LYS A  68      37.467   4.806  11.693  1.00  6.13           H  
ATOM   1069  HA  LYS A  68      37.508   5.781  14.397  1.00  6.13           H  
ATOM   1070 1HB  LYS A  68      35.422   4.236  12.816  1.00  6.13           H  
ATOM   1071 2HB  LYS A  68      35.133   4.803  14.460  1.00  6.13           H  
ATOM   1072 1HG  LYS A  68      35.448   7.129  13.721  1.00  6.13           H  
ATOM   1073 2HG  LYS A  68      35.809   6.581  12.086  1.00  6.13           H  
ATOM   1074 1HD  LYS A  68      33.550   5.557  11.946  1.00  6.13           H  
ATOM   1075 2HD  LYS A  68      33.188   6.165  13.571  1.00  6.13           H  
ATOM   1076 1HE  LYS A  68      33.527   8.476  12.783  1.00  6.13           H  
ATOM   1077 2HE  LYS A  68      33.912   7.867  11.162  1.00  6.13           H  
ATOM   1078 1HZ  LYS A  68      31.633   8.589  11.322  1.00  6.13           H  
ATOM   1079 2HZ  LYS A  68      31.692   6.964  11.043  1.00  6.13           H  
ATOM   1080 3HZ  LYS A  68      31.331   7.530  12.550  1.00  6.13           H  
ATOM   1081  N   ARG A  69      37.584   2.518  14.004  1.00  6.01           N  
ATOM   1082  CA  ARG A  69      37.898   1.304  14.720  1.00  6.01           C  
ATOM   1083  C   ARG A  69      39.298   1.392  15.328  1.00  6.01           C  
ATOM   1084  O   ARG A  69      39.494   0.977  16.464  1.00  6.01           O  
ATOM   1085  CB  ARG A  69      37.742   0.114  13.808  1.00  6.01           C  
ATOM   1086  CG  ARG A  69      36.305  -0.239  13.461  1.00  6.01           C  
ATOM   1087  CD  ARG A  69      36.241  -1.320  12.450  1.00  6.01           C  
ATOM   1088  NE  ARG A  69      34.877  -1.685  12.121  1.00  6.01           N  
ATOM   1089  CZ  ARG A  69      34.523  -2.479  11.092  1.00  6.01           C  
ATOM   1090  NH1 ARG A  69      35.442  -2.980  10.296  1.00  6.01           N  
ATOM   1091  NH2 ARG A  69      33.246  -2.752  10.880  1.00  6.01           N  
ATOM   1092  H   ARG A  69      37.404   2.480  12.998  1.00  6.01           H  
ATOM   1093  HA  ARG A  69      37.181   1.193  15.531  1.00  6.01           H  
ATOM   1094 1HB  ARG A  69      38.231   0.334  12.874  1.00  6.01           H  
ATOM   1095 2HB  ARG A  69      38.209  -0.752  14.245  1.00  6.01           H  
ATOM   1096 1HG  ARG A  69      35.794  -0.582  14.360  1.00  6.01           H  
ATOM   1097 2HG  ARG A  69      35.796   0.639  13.067  1.00  6.01           H  
ATOM   1098 1HD  ARG A  69      36.724  -0.978  11.537  1.00  6.01           H  
ATOM   1099 2HD  ARG A  69      36.753  -2.204  12.827  1.00  6.01           H  
ATOM   1100  HE  ARG A  69      34.139  -1.318  12.708  1.00  6.01           H  
ATOM   1101 1HH1 ARG A  69      36.418  -2.767  10.455  1.00  6.01           H  
ATOM   1102 2HH1 ARG A  69      35.172  -3.572   9.525  1.00  6.01           H  
ATOM   1103 1HH2 ARG A  69      32.539  -2.367  11.491  1.00  6.01           H  
ATOM   1104 2HH2 ARG A  69      32.978  -3.346  10.109  1.00  6.01           H  
ATOM   1105  N   ILE A  70      40.265   2.015  14.636  1.00  5.90           N  
ATOM   1106  CA  ILE A  70      41.603   2.121  15.222  1.00  5.90           C  
ATOM   1107  C   ILE A  70      41.530   2.905  16.521  1.00  5.90           C  
ATOM   1108  O   ILE A  70      42.067   2.468  17.541  1.00  5.90           O  
ATOM   1109  CB  ILE A  70      42.631   2.844  14.308  1.00  5.90           C  
ATOM   1110  CG1 ILE A  70      42.979   2.028  13.080  1.00  5.90           C  
ATOM   1111  CG2 ILE A  70      43.895   3.117  15.102  1.00  5.90           C  
ATOM   1112  CD1 ILE A  70      43.741   2.789  12.038  1.00  5.90           C  
ATOM   1113  H   ILE A  70      40.079   2.355  13.694  1.00  5.90           H  
ATOM   1114  HA  ILE A  70      41.974   1.125  15.435  1.00  5.90           H  
ATOM   1115  HB  ILE A  70      42.210   3.789  13.968  1.00  5.90           H  
ATOM   1116 1HG1 ILE A  70      43.597   1.194  13.386  1.00  5.90           H  
ATOM   1117 2HG1 ILE A  70      42.077   1.658  12.635  1.00  5.90           H  
ATOM   1118 1HG2 ILE A  70      44.614   3.641  14.475  1.00  5.90           H  
ATOM   1119 2HG2 ILE A  70      43.657   3.735  15.968  1.00  5.90           H  
ATOM   1120 3HG2 ILE A  70      44.330   2.174  15.436  1.00  5.90           H  
ATOM   1121 1HD1 ILE A  70      43.954   2.133  11.227  1.00  5.90           H  
ATOM   1122 2HD1 ILE A  70      43.160   3.628  11.681  1.00  5.90           H  
ATOM   1123 3HD1 ILE A  70      44.673   3.151  12.462  1.00  5.90           H  
ATOM   1124  N   ASP A  71      40.810   4.032  16.504  1.00  5.73           N  
ATOM   1125  CA  ASP A  71      40.660   4.873  17.692  1.00  5.73           C  
ATOM   1126  C   ASP A  71      40.032   4.127  18.873  1.00  5.73           C  
ATOM   1127  O   ASP A  71      40.353   4.408  20.030  1.00  5.73           O  
ATOM   1128  CB  ASP A  71      39.834   6.128  17.375  1.00  5.73           C  
ATOM   1129  CG  ASP A  71      40.595   7.205  16.556  1.00  5.73           C  
ATOM   1130  OD1 ASP A  71      41.800   7.122  16.452  1.00  5.73           O  
ATOM   1131  OD2 ASP A  71      39.953   8.114  16.072  1.00  5.73           O  
ATOM   1132  H   ASP A  71      40.375   4.321  15.624  1.00  5.73           H  
ATOM   1133  HA  ASP A  71      41.653   5.198  17.996  1.00  5.73           H  
ATOM   1134 1HB  ASP A  71      38.948   5.832  16.810  1.00  5.73           H  
ATOM   1135 2HB  ASP A  71      39.487   6.573  18.305  1.00  5.73           H  
ATOM   1136  N   LEU A  72      39.154   3.167  18.589  1.00  5.57           N  
ATOM   1137  CA  LEU A  72      38.496   2.391  19.635  1.00  5.57           C  
ATOM   1138  C   LEU A  72      39.362   1.260  20.229  1.00  5.57           C  
ATOM   1139  O   LEU A  72      39.041   0.714  21.295  1.00  5.57           O  
ATOM   1140  CB  LEU A  72      37.201   1.798  19.073  1.00  5.57           C  
ATOM   1141  CG  LEU A  72      36.133   2.828  18.684  1.00  5.57           C  
ATOM   1142  CD1 LEU A  72      34.976   2.124  17.998  1.00  5.57           C  
ATOM   1143  CD2 LEU A  72      35.670   3.562  19.929  1.00  5.57           C  
ATOM   1144  H   LEU A  72      38.902   3.001  17.612  1.00  5.57           H  
ATOM   1145  HA  LEU A  72      38.239   3.075  20.441  1.00  5.57           H  
ATOM   1146 1HB  LEU A  72      37.452   1.221  18.182  1.00  5.57           H  
ATOM   1147 2HB  LEU A  72      36.772   1.126  19.811  1.00  5.57           H  
ATOM   1148  HG  LEU A  72      36.554   3.543  17.991  1.00  5.57           H  
ATOM   1149 1HD1 LEU A  72      34.223   2.857  17.712  1.00  5.57           H  
ATOM   1150 2HD1 LEU A  72      35.342   1.616  17.108  1.00  5.57           H  
ATOM   1151 3HD1 LEU A  72      34.538   1.397  18.678  1.00  5.57           H  
ATOM   1152 1HD2 LEU A  72      34.917   4.301  19.654  1.00  5.57           H  
ATOM   1153 2HD2 LEU A  72      35.241   2.850  20.634  1.00  5.57           H  
ATOM   1154 3HD2 LEU A  72      36.521   4.064  20.390  1.00  5.57           H  
ATOM   1155  N   PHE A  73      40.459   0.880  19.571  1.00  5.53           N  
ATOM   1156  CA  PHE A  73      41.242  -0.232  20.104  1.00  5.53           C  
ATOM   1157  C   PHE A  73      42.223   0.183  21.176  1.00  5.53           C  
ATOM   1158  O   PHE A  73      43.416   0.349  20.929  1.00  5.53           O  
ATOM   1159  CB  PHE A  73      41.966  -1.034  19.026  1.00  5.53           C  
ATOM   1160  CG  PHE A  73      41.067  -1.927  18.233  1.00  5.53           C  
ATOM   1161  CD1 PHE A  73      40.700  -1.639  16.960  1.00  5.53           C  
ATOM   1162  CD2 PHE A  73      40.566  -3.070  18.814  1.00  5.53           C  
ATOM   1163  CE1 PHE A  73      39.850  -2.460  16.264  1.00  5.53           C  
ATOM   1164  CE2 PHE A  73      39.722  -3.911  18.123  1.00  5.53           C  
ATOM   1165  CZ  PHE A  73      39.362  -3.598  16.836  1.00  5.53           C  
ATOM   1166  H   PHE A  73      40.765   1.364  18.725  1.00  5.53           H  
ATOM   1167  HA  PHE A  73      40.543  -0.928  20.567  1.00  5.53           H  
ATOM   1168 1HB  PHE A  73      42.454  -0.344  18.335  1.00  5.53           H  
ATOM   1169 2HB  PHE A  73      42.736  -1.646  19.490  1.00  5.53           H  
ATOM   1170  HD1 PHE A  73      41.093  -0.745  16.498  1.00  5.53           H  
ATOM   1171  HD2 PHE A  73      40.850  -3.301  19.841  1.00  5.53           H  
ATOM   1172  HE1 PHE A  73      39.571  -2.206  15.258  1.00  5.53           H  
ATOM   1173  HE2 PHE A  73      39.338  -4.814  18.597  1.00  5.53           H  
ATOM   1174  HZ  PHE A  73      38.691  -4.247  16.275  1.00  5.53           H  
ATOM   1175  N   GLU A  74      41.699   0.316  22.390  1.00  5.59           N  
ATOM   1176  CA  GLU A  74      42.491   0.750  23.540  1.00  5.59           C  
ATOM   1177  C   GLU A  74      43.638  -0.221  23.840  1.00  5.59           C  
ATOM   1178  O   GLU A  74      44.728   0.190  24.235  1.00  5.59           O  
ATOM   1179  CB  GLU A  74      41.595   0.889  24.772  1.00  5.59           C  
ATOM   1180  CG  GLU A  74      40.611   2.056  24.706  1.00  5.59           C  
ATOM   1181  CD  GLU A  74      39.691   2.131  25.904  1.00  5.59           C  
ATOM   1182  OE1 GLU A  74      39.699   1.217  26.696  1.00  5.59           O  
ATOM   1183  OE2 GLU A  74      38.989   3.109  26.032  1.00  5.59           O  
ATOM   1184  H   GLU A  74      40.691   0.179  22.461  1.00  5.59           H  
ATOM   1185  HA  GLU A  74      42.922   1.725  23.308  1.00  5.59           H  
ATOM   1186 1HB  GLU A  74      41.016  -0.026  24.902  1.00  5.59           H  
ATOM   1187 2HB  GLU A  74      42.213   1.014  25.660  1.00  5.59           H  
ATOM   1188 1HG  GLU A  74      41.173   2.986  24.632  1.00  5.59           H  
ATOM   1189 2HG  GLU A  74      40.012   1.954  23.798  1.00  5.59           H  
ATOM   1190  N   ASP A  75      43.388  -1.521  23.676  1.00  5.72           N  
ATOM   1191  CA  ASP A  75      44.440  -2.513  23.887  1.00  5.72           C  
ATOM   1192  C   ASP A  75      45.523  -2.381  22.835  1.00  5.72           C  
ATOM   1193  O   ASP A  75      45.233  -2.407  21.637  1.00  5.72           O  
ATOM   1194  CB  ASP A  75      43.917  -3.943  23.888  1.00  5.72           C  
ATOM   1195  CG  ASP A  75      45.055  -4.933  24.144  1.00  5.72           C  
ATOM   1196  OD1 ASP A  75      45.352  -5.199  25.283  1.00  5.72           O  
ATOM   1197  OD2 ASP A  75      45.639  -5.408  23.167  1.00  5.72           O  
ATOM   1198  H   ASP A  75      42.468  -1.804  23.372  1.00  5.72           H  
ATOM   1199  HA  ASP A  75      44.894  -2.324  24.860  1.00  5.72           H  
ATOM   1200 1HB  ASP A  75      43.164  -4.058  24.667  1.00  5.72           H  
ATOM   1201 2HB  ASP A  75      43.446  -4.167  22.942  1.00  5.72           H  
ATOM   1202  N   ARG A  76      46.776  -2.330  23.275  1.00  5.84           N  
ATOM   1203  CA  ARG A  76      47.897  -2.158  22.363  1.00  5.84           C  
ATOM   1204  C   ARG A  76      48.080  -3.271  21.334  1.00  5.84           C  
ATOM   1205  O   ARG A  76      48.497  -2.994  20.205  1.00  5.84           O  
ATOM   1206  CB  ARG A  76      49.190  -2.023  23.151  1.00  5.84           C  
ATOM   1207  CG  ARG A  76      49.340  -0.717  23.921  1.00  5.84           C  
ATOM   1208  CD  ARG A  76      50.606  -0.681  24.707  1.00  5.84           C  
ATOM   1209  NE  ARG A  76      50.759   0.566  25.445  1.00  5.84           N  
ATOM   1210  CZ  ARG A  76      51.737   0.811  26.340  1.00  5.84           C  
ATOM   1211  NH1 ARG A  76      52.640  -0.110  26.599  1.00  5.84           N  
ATOM   1212  NH2 ARG A  76      51.790   1.978  26.958  1.00  5.84           N  
ATOM   1213  H   ARG A  76      46.943  -2.361  24.271  1.00  5.84           H  
ATOM   1214  HA  ARG A  76      47.734  -1.225  21.822  1.00  5.84           H  
ATOM   1215 1HB  ARG A  76      49.261  -2.843  23.866  1.00  5.84           H  
ATOM   1216 2HB  ARG A  76      50.039  -2.110  22.471  1.00  5.84           H  
ATOM   1217 1HG  ARG A  76      49.342   0.119  23.222  1.00  5.84           H  
ATOM   1218 2HG  ARG A  76      48.501  -0.608  24.612  1.00  5.84           H  
ATOM   1219 1HD  ARG A  76      50.611  -1.503  25.423  1.00  5.84           H  
ATOM   1220 2HD  ARG A  76      51.455  -0.783  24.032  1.00  5.84           H  
ATOM   1221  HE  ARG A  76      50.083   1.299  25.274  1.00  5.84           H  
ATOM   1222 1HH1 ARG A  76      52.600  -1.002  26.128  1.00  5.84           H  
ATOM   1223 2HH1 ARG A  76      53.372   0.075  27.269  1.00  5.84           H  
ATOM   1224 1HH2 ARG A  76      51.097   2.687  26.760  1.00  5.84           H  
ATOM   1225 2HH2 ARG A  76      52.522   2.162  27.627  1.00  5.84           H  
ATOM   1226  N   GLU A  77      47.798  -4.531  21.679  1.00  5.89           N  
ATOM   1227  CA  GLU A  77      48.037  -5.560  20.678  1.00  5.89           C  
ATOM   1228  C   GLU A  77      46.895  -5.532  19.688  1.00  5.89           C  
ATOM   1229  O   GLU A  77      47.101  -5.613  18.474  1.00  5.89           O  
ATOM   1230  CB  GLU A  77      48.176  -6.943  21.316  1.00  5.89           C  
ATOM   1231  CG  GLU A  77      49.427  -7.128  22.205  1.00  5.89           C  
ATOM   1232  CD  GLU A  77      50.749  -7.025  21.449  1.00  5.89           C  
ATOM   1233  OE1 GLU A  77      50.900  -7.696  20.455  1.00  5.89           O  
ATOM   1234  OE2 GLU A  77      51.606  -6.262  21.869  1.00  5.89           O  
ATOM   1235  H   GLU A  77      47.360  -4.776  22.571  1.00  5.89           H  
ATOM   1236  HA  GLU A  77      48.956  -5.333  20.145  1.00  5.89           H  
ATOM   1237 1HB  GLU A  77      47.298  -7.141  21.934  1.00  5.89           H  
ATOM   1238 2HB  GLU A  77      48.201  -7.701  20.534  1.00  5.89           H  
ATOM   1239 1HG  GLU A  77      49.409  -6.363  22.983  1.00  5.89           H  
ATOM   1240 2HG  GLU A  77      49.368  -8.100  22.692  1.00  5.89           H  
ATOM   1241  N   ALA A  78      45.673  -5.338  20.196  1.00  5.84           N  
ATOM   1242  CA  ALA A  78      44.534  -5.275  19.289  1.00  5.84           C  
ATOM   1243  C   ALA A  78      44.713  -4.100  18.340  1.00  5.84           C  
ATOM   1244  O   ALA A  78      44.399  -4.194  17.151  1.00  5.84           O  
ATOM   1245  CB  ALA A  78      43.237  -5.141  20.048  1.00  5.84           C  
ATOM   1246  H   ALA A  78      45.554  -5.265  21.218  1.00  5.84           H  
ATOM   1247  HA  ALA A  78      44.513  -6.193  18.703  1.00  5.84           H  
ATOM   1248 1HB  ALA A  78      42.419  -5.118  19.344  1.00  5.84           H  
ATOM   1249 2HB  ALA A  78      43.120  -5.990  20.719  1.00  5.84           H  
ATOM   1250 3HB  ALA A  78      43.259  -4.217  20.623  1.00  5.84           H  
ATOM   1251  N   GLY A  79      45.250  -3.002  18.881  1.00  5.68           N  
ATOM   1252  CA  GLY A  79      45.518  -1.783  18.151  1.00  5.68           C  
ATOM   1253  C   GLY A  79      46.480  -2.034  17.013  1.00  5.68           C  
ATOM   1254  O   GLY A  79      46.138  -1.787  15.861  1.00  5.68           O  
ATOM   1255  H   GLY A  79      45.461  -2.997  19.876  1.00  5.68           H  
ATOM   1256 1HA  GLY A  79      44.588  -1.376  17.761  1.00  5.68           H  
ATOM   1257 2HA  GLY A  79      45.935  -1.044  18.836  1.00  5.68           H  
ATOM   1258  N   LYS A  80      47.668  -2.568  17.318  1.00  5.41           N  
ATOM   1259  CA  LYS A  80      48.666  -2.813  16.277  1.00  5.41           C  
ATOM   1260  C   LYS A  80      48.165  -3.778  15.213  1.00  5.41           C  
ATOM   1261  O   LYS A  80      48.363  -3.559  14.014  1.00  5.41           O  
ATOM   1262  CB  LYS A  80      49.933  -3.382  16.912  1.00  5.41           C  
ATOM   1263  CG  LYS A  80      50.753  -2.378  17.718  1.00  5.41           C  
ATOM   1264  CD  LYS A  80      52.039  -3.007  18.228  1.00  5.41           C  
ATOM   1265  CE  LYS A  80      51.722  -3.998  19.347  1.00  5.41           C  
ATOM   1266  NZ  LYS A  80      52.938  -4.588  19.970  1.00  5.41           N  
ATOM   1267  H   LYS A  80      47.896  -2.778  18.293  1.00  5.41           H  
ATOM   1268  HA  LYS A  80      48.900  -1.864  15.793  1.00  5.41           H  
ATOM   1269 1HB  LYS A  80      49.653  -4.195  17.591  1.00  5.41           H  
ATOM   1270 2HB  LYS A  80      50.571  -3.806  16.136  1.00  5.41           H  
ATOM   1271 1HG  LYS A  80      50.998  -1.524  17.086  1.00  5.41           H  
ATOM   1272 2HG  LYS A  80      50.165  -2.023  18.563  1.00  5.41           H  
ATOM   1273 1HD  LYS A  80      52.544  -3.529  17.415  1.00  5.41           H  
ATOM   1274 2HD  LYS A  80      52.701  -2.233  18.615  1.00  5.41           H  
ATOM   1275 1HE  LYS A  80      51.150  -3.487  20.119  1.00  5.41           H  
ATOM   1276 2HE  LYS A  80      51.114  -4.806  18.938  1.00  5.41           H  
ATOM   1277 1HZ  LYS A  80      52.611  -5.241  20.706  1.00  5.41           H  
ATOM   1278 2HZ  LYS A  80      53.471  -5.092  19.282  1.00  5.41           H  
ATOM   1279 3HZ  LYS A  80      53.503  -3.868  20.379  1.00  5.41           H  
ATOM   1280  N   ILE A  81      47.459  -4.823  15.619  1.00  5.11           N  
ATOM   1281  CA  ILE A  81      46.958  -5.761  14.637  1.00  5.11           C  
ATOM   1282  C   ILE A  81      45.979  -5.068  13.718  1.00  5.11           C  
ATOM   1283  O   ILE A  81      46.067  -5.166  12.493  1.00  5.11           O  
ATOM   1284  CB  ILE A  81      46.280  -6.958  15.303  1.00  5.11           C  
ATOM   1285  CG1 ILE A  81      47.318  -7.784  16.069  1.00  5.11           C  
ATOM   1286  CG2 ILE A  81      45.563  -7.803  14.251  1.00  5.11           C  
ATOM   1287  CD1 ILE A  81      46.712  -8.791  17.011  1.00  5.11           C  
ATOM   1288  H   ILE A  81      47.281  -4.984  16.615  1.00  5.11           H  
ATOM   1289  HA  ILE A  81      47.801  -6.121  14.038  1.00  5.11           H  
ATOM   1290  HB  ILE A  81      45.551  -6.589  16.037  1.00  5.11           H  
ATOM   1291 1HG1 ILE A  81      47.940  -8.313  15.350  1.00  5.11           H  
ATOM   1292 2HG1 ILE A  81      47.951  -7.111  16.645  1.00  5.11           H  
ATOM   1293 1HG2 ILE A  81      45.070  -8.643  14.732  1.00  5.11           H  
ATOM   1294 2HG2 ILE A  81      44.816  -7.194  13.732  1.00  5.11           H  
ATOM   1295 3HG2 ILE A  81      46.289  -8.173  13.528  1.00  5.11           H  
ATOM   1296 1HD1 ILE A  81      47.509  -9.335  17.518  1.00  5.11           H  
ATOM   1297 2HD1 ILE A  81      46.103  -8.266  17.751  1.00  5.11           H  
ATOM   1298 3HD1 ILE A  81      46.091  -9.488  16.452  1.00  5.11           H  
ATOM   1299  N   PHE A  82      45.053  -4.327  14.317  1.00  4.88           N  
ATOM   1300  CA  PHE A  82      44.052  -3.638  13.548  1.00  4.88           C  
ATOM   1301  C   PHE A  82      44.687  -2.593  12.627  1.00  4.88           C  
ATOM   1302  O   PHE A  82      44.245  -2.425  11.489  1.00  4.88           O  
ATOM   1303  CB  PHE A  82      43.010  -3.010  14.431  1.00  4.88           C  
ATOM   1304  CG  PHE A  82      41.895  -2.619  13.625  1.00  4.88           C  
ATOM   1305  CD1 PHE A  82      40.999  -3.586  13.211  1.00  4.88           C  
ATOM   1306  CD2 PHE A  82      41.724  -1.356  13.241  1.00  4.88           C  
ATOM   1307  CE1 PHE A  82      39.942  -3.255  12.433  1.00  4.88           C  
ATOM   1308  CE2 PHE A  82      40.682  -1.022  12.458  1.00  4.88           C  
ATOM   1309  CZ  PHE A  82      39.789  -1.968  12.058  1.00  4.88           C  
ATOM   1310  H   PHE A  82      45.018  -4.256  15.334  1.00  4.88           H  
ATOM   1311  HA  PHE A  82      43.544  -4.375  12.924  1.00  4.88           H  
ATOM   1312 1HB  PHE A  82      42.674  -3.720  15.188  1.00  4.88           H  
ATOM   1313 2HB  PHE A  82      43.419  -2.132  14.940  1.00  4.88           H  
ATOM   1314  HD1 PHE A  82      41.155  -4.623  13.519  1.00  4.88           H  
ATOM   1315  HD2 PHE A  82      42.434  -0.626  13.566  1.00  4.88           H  
ATOM   1316  HE1 PHE A  82      39.233  -4.018  12.110  1.00  4.88           H  
ATOM   1317  HE2 PHE A  82      40.554  -0.012  12.148  1.00  4.88           H  
ATOM   1318  HZ  PHE A  82      38.962  -1.689  11.436  1.00  4.88           H  
ATOM   1319  N   GLU A  83      45.696  -1.859  13.112  1.00  4.80           N  
ATOM   1320  CA  GLU A  83      46.355  -0.867  12.270  1.00  4.80           C  
ATOM   1321  C   GLU A  83      46.970  -1.554  11.051  1.00  4.80           C  
ATOM   1322  O   GLU A  83      46.931  -1.005   9.950  1.00  4.80           O  
ATOM   1323  CB  GLU A  83      47.418  -0.076  13.039  1.00  4.80           C  
ATOM   1324  CG  GLU A  83      46.849   0.930  14.059  1.00  4.80           C  
ATOM   1325  CD  GLU A  83      47.916   1.645  14.866  1.00  4.80           C  
ATOM   1326  OE1 GLU A  83      49.072   1.328  14.709  1.00  4.80           O  
ATOM   1327  OE2 GLU A  83      47.570   2.508  15.641  1.00  4.80           O  
ATOM   1328  H   GLU A  83      46.010  -1.999  14.069  1.00  4.80           H  
ATOM   1329  HA  GLU A  83      45.604  -0.159  11.926  1.00  4.80           H  
ATOM   1330 1HB  GLU A  83      48.059  -0.774  13.580  1.00  4.80           H  
ATOM   1331 2HB  GLU A  83      48.044   0.466  12.334  1.00  4.80           H  
ATOM   1332 1HG  GLU A  83      46.283   1.674  13.511  1.00  4.80           H  
ATOM   1333 2HG  GLU A  83      46.162   0.423  14.727  1.00  4.80           H  
ATOM   1334  N   HIS A  84      47.496  -2.768  11.218  1.00  4.88           N  
ATOM   1335  CA  HIS A  84      48.033  -3.470  10.064  1.00  4.88           C  
ATOM   1336  C   HIS A  84      46.878  -3.859   9.118  1.00  4.88           C  
ATOM   1337  O   HIS A  84      47.029  -3.797   7.892  1.00  4.88           O  
ATOM   1338  CB  HIS A  84      48.873  -4.679  10.478  1.00  4.88           C  
ATOM   1339  CG  HIS A  84      50.192  -4.292  11.145  1.00  4.88           C  
ATOM   1340  ND1 HIS A  84      51.142  -3.489  10.527  1.00  4.88           N  
ATOM   1341  CD2 HIS A  84      50.704  -4.608  12.361  1.00  4.88           C  
ATOM   1342  CE1 HIS A  84      52.170  -3.327  11.341  1.00  4.88           C  
ATOM   1343  NE2 HIS A  84      51.933  -3.998  12.458  1.00  4.88           N  
ATOM   1344  H   HIS A  84      47.551  -3.185  12.151  1.00  4.88           H  
ATOM   1345  HA  HIS A  84      48.692  -2.805   9.513  1.00  4.88           H  
ATOM   1346 1HB  HIS A  84      48.304  -5.288  11.182  1.00  4.88           H  
ATOM   1347 2HB  HIS A  84      49.086  -5.292   9.607  1.00  4.88           H  
ATOM   1348  HD1 HIS A  84      51.071  -3.043   9.611  1.00  4.88           H  
ATOM   1349  HD2 HIS A  84      50.326  -5.210  13.189  1.00  4.88           H  
ATOM   1350  HE1 HIS A  84      53.024  -2.723  11.037  1.00  4.88           H  
ATOM   1351  N   ASP A  85      45.710  -4.245   9.670  1.00  5.01           N  
ATOM   1352  CA  ASP A  85      44.555  -4.542   8.810  1.00  5.01           C  
ATOM   1353  C   ASP A  85      44.162  -3.280   8.020  1.00  5.01           C  
ATOM   1354  O   ASP A  85      43.863  -3.352   6.830  1.00  5.01           O  
ATOM   1355  CB  ASP A  85      43.350  -5.059   9.616  1.00  5.01           C  
ATOM   1356  CG  ASP A  85      43.466  -6.534  10.176  1.00  5.01           C  
ATOM   1357  OD1 ASP A  85      44.333  -7.303   9.756  1.00  5.01           O  
ATOM   1358  OD2 ASP A  85      42.645  -6.875  10.996  1.00  5.01           O  
ATOM   1359  H   ASP A  85      45.641  -4.329  10.686  1.00  5.01           H  
ATOM   1360  HA  ASP A  85      44.843  -5.303   8.094  1.00  5.01           H  
ATOM   1361 1HB  ASP A  85      43.167  -4.392  10.452  1.00  5.01           H  
ATOM   1362 2HB  ASP A  85      42.465  -5.011   8.985  1.00  5.01           H  
ATOM   1363  N   TYR A  86      44.228  -2.117   8.676  1.00  5.20           N  
ATOM   1364  CA  TYR A  86      43.979  -0.816   8.041  1.00  5.20           C  
ATOM   1365  C   TYR A  86      44.923  -0.597   6.883  1.00  5.20           C  
ATOM   1366  O   TYR A  86      44.490  -0.234   5.782  1.00  5.20           O  
ATOM   1367  CB  TYR A  86      44.060   0.308   9.069  1.00  5.20           C  
ATOM   1368  CG  TYR A  86      44.106   1.736   8.523  1.00  5.20           C  
ATOM   1369  CD1 TYR A  86      42.987   2.372   8.035  1.00  5.20           C  
ATOM   1370  CD2 TYR A  86      45.309   2.424   8.586  1.00  5.20           C  
ATOM   1371  CE1 TYR A  86      43.050   3.678   7.603  1.00  5.20           C  
ATOM   1372  CE2 TYR A  86      45.381   3.732   8.157  1.00  5.20           C  
ATOM   1373  CZ  TYR A  86      44.250   4.365   7.671  1.00  5.20           C  
ATOM   1374  OH  TYR A  86      44.322   5.687   7.254  1.00  5.20           O  
ATOM   1375  H   TYR A  86      44.449  -2.144   9.669  1.00  5.20           H  
ATOM   1376  HA  TYR A  86      42.973  -0.811   7.633  1.00  5.20           H  
ATOM   1377 1HB  TYR A  86      43.195   0.227   9.730  1.00  5.20           H  
ATOM   1378 2HB  TYR A  86      44.914   0.173   9.676  1.00  5.20           H  
ATOM   1379  HD1 TYR A  86      42.081   1.857   7.985  1.00  5.20           H  
ATOM   1380  HD2 TYR A  86      46.197   1.931   8.983  1.00  5.20           H  
ATOM   1381  HE1 TYR A  86      42.162   4.176   7.213  1.00  5.20           H  
ATOM   1382  HE2 TYR A  86      46.327   4.269   8.214  1.00  5.20           H  
ATOM   1383  HH  TYR A  86      43.455   6.136   7.386  1.00  5.20           H  
ATOM   1384  N   GLN A  87      46.213  -0.817   7.106  1.00  5.44           N  
ATOM   1385  CA  GLN A  87      47.203  -0.632   6.059  1.00  5.44           C  
ATOM   1386  C   GLN A  87      46.901  -1.551   4.870  1.00  5.44           C  
ATOM   1387  O   GLN A  87      46.978  -1.128   3.712  1.00  5.44           O  
ATOM   1388  CB  GLN A  87      48.593  -0.966   6.610  1.00  5.44           C  
ATOM   1389  CG  GLN A  87      49.136   0.016   7.634  1.00  5.44           C  
ATOM   1390  CD  GLN A  87      50.400  -0.513   8.343  1.00  5.44           C  
ATOM   1391  OE1 GLN A  87      50.706  -1.723   8.293  1.00  5.44           O  
ATOM   1392  NE2 GLN A  87      51.128   0.387   9.002  1.00  5.44           N  
ATOM   1393  H   GLN A  87      46.511  -1.099   8.044  1.00  5.44           H  
ATOM   1394  HA  GLN A  87      47.169   0.407   5.724  1.00  5.44           H  
ATOM   1395 1HB  GLN A  87      48.566  -1.948   7.076  1.00  5.44           H  
ATOM   1396 2HB  GLN A  87      49.304  -1.021   5.789  1.00  5.44           H  
ATOM   1397 1HG  GLN A  87      49.399   0.937   7.119  1.00  5.44           H  
ATOM   1398 2HG  GLN A  87      48.375   0.214   8.382  1.00  5.44           H  
ATOM   1399 1HE2 GLN A  87      51.960   0.112   9.483  1.00  5.44           H  
ATOM   1400 2HE2 GLN A  87      50.842   1.347   9.016  1.00  5.44           H  
ATOM   1401  N   ARG A  88      46.502  -2.797   5.159  1.00  5.75           N  
ATOM   1402  CA  ARG A  88      46.181  -3.754   4.105  1.00  5.75           C  
ATOM   1403  C   ARG A  88      44.941  -3.320   3.327  1.00  5.75           C  
ATOM   1404  O   ARG A  88      44.958  -3.300   2.093  1.00  5.75           O  
ATOM   1405  CB  ARG A  88      45.985  -5.149   4.686  1.00  5.75           C  
ATOM   1406  CG  ARG A  88      45.798  -6.267   3.651  1.00  5.75           C  
ATOM   1407  CD  ARG A  88      45.830  -7.639   4.288  1.00  5.75           C  
ATOM   1408  NE  ARG A  88      44.668  -7.904   5.132  1.00  5.75           N  
ATOM   1409  CZ  ARG A  88      44.668  -7.931   6.483  1.00  5.75           C  
ATOM   1410  NH1 ARG A  88      45.747  -7.692   7.181  1.00  5.75           N  
ATOM   1411  NH2 ARG A  88      43.565  -8.192   7.145  1.00  5.75           N  
ATOM   1412  H   ARG A  88      46.464  -3.097   6.134  1.00  5.75           H  
ATOM   1413  HA  ARG A  88      47.023  -3.793   3.414  1.00  5.75           H  
ATOM   1414 1HB  ARG A  88      46.836  -5.402   5.318  1.00  5.75           H  
ATOM   1415 2HB  ARG A  88      45.100  -5.147   5.325  1.00  5.75           H  
ATOM   1416 1HG  ARG A  88      44.830  -6.139   3.160  1.00  5.75           H  
ATOM   1417 2HG  ARG A  88      46.593  -6.211   2.904  1.00  5.75           H  
ATOM   1418 1HD  ARG A  88      45.862  -8.399   3.507  1.00  5.75           H  
ATOM   1419 2HD  ARG A  88      46.723  -7.723   4.907  1.00  5.75           H  
ATOM   1420  HE  ARG A  88      43.790  -8.090   4.666  1.00  5.75           H  
ATOM   1421 1HH1 ARG A  88      46.622  -7.477   6.729  1.00  5.75           H  
ATOM   1422 2HH1 ARG A  88      45.649  -7.682   8.210  1.00  5.75           H  
ATOM   1423 1HH2 ARG A  88      42.699  -8.373   6.664  1.00  5.75           H  
ATOM   1424 2HH2 ARG A  88      43.619  -8.191   8.175  1.00  5.75           H  
ATOM   1425  N   GLU A  89      43.878  -2.925   4.036  1.00  6.11           N  
ATOM   1426  CA  GLU A  89      42.663  -2.482   3.365  1.00  6.11           C  
ATOM   1427  C   GLU A  89      42.939  -1.223   2.564  1.00  6.11           C  
ATOM   1428  O   GLU A  89      42.414  -1.060   1.463  1.00  6.11           O  
ATOM   1429  CB  GLU A  89      41.530  -2.224   4.372  1.00  6.11           C  
ATOM   1430  CG  GLU A  89      40.905  -3.482   5.006  1.00  6.11           C  
ATOM   1431  CD  GLU A  89      40.124  -4.326   4.015  1.00  6.11           C  
ATOM   1432  OE1 GLU A  89      39.267  -3.784   3.354  1.00  6.11           O  
ATOM   1433  OE2 GLU A  89      40.381  -5.506   3.923  1.00  6.11           O  
ATOM   1434  H   GLU A  89      43.912  -2.951   5.054  1.00  6.11           H  
ATOM   1435  HA  GLU A  89      42.343  -3.264   2.677  1.00  6.11           H  
ATOM   1436 1HB  GLU A  89      41.918  -1.610   5.191  1.00  6.11           H  
ATOM   1437 2HB  GLU A  89      40.736  -1.655   3.889  1.00  6.11           H  
ATOM   1438 1HG  GLU A  89      41.702  -4.089   5.439  1.00  6.11           H  
ATOM   1439 2HG  GLU A  89      40.243  -3.175   5.813  1.00  6.11           H  
ATOM   1440  N   SER A  90      43.792  -0.343   3.088  1.00  6.48           N  
ATOM   1441  CA  SER A  90      44.114   0.880   2.389  1.00  6.48           C  
ATOM   1442  C   SER A  90      44.806   0.533   1.082  1.00  6.48           C  
ATOM   1443  O   SER A  90      44.483   1.088   0.032  1.00  6.48           O  
ATOM   1444  CB  SER A  90      45.012   1.747   3.250  1.00  6.48           C  
ATOM   1445  OG  SER A  90      44.348   2.156   4.414  1.00  6.48           O  
ATOM   1446  H   SER A  90      44.196  -0.507   4.006  1.00  6.48           H  
ATOM   1447  HA  SER A  90      43.194   1.419   2.171  1.00  6.48           H  
ATOM   1448 1HB  SER A  90      45.906   1.193   3.518  1.00  6.48           H  
ATOM   1449 2HB  SER A  90      45.327   2.620   2.679  1.00  6.48           H  
ATOM   1450  HG  SER A  90      44.230   1.333   4.946  1.00  6.48           H  
ATOM   1451  N   ALA A  91      45.723  -0.441   1.118  1.00  6.85           N  
ATOM   1452  CA  ALA A  91      46.410  -0.853  -0.096  1.00  6.85           C  
ATOM   1453  C   ALA A  91      45.416  -1.368  -1.135  1.00  6.85           C  
ATOM   1454  O   ALA A  91      45.540  -1.062  -2.326  1.00  6.85           O  
ATOM   1455  CB  ALA A  91      47.433  -1.926   0.226  1.00  6.85           C  
ATOM   1456  H   ALA A  91      45.975  -0.872   2.008  1.00  6.85           H  
ATOM   1457  HA  ALA A  91      46.918   0.017  -0.510  1.00  6.85           H  
ATOM   1458 1HB  ALA A  91      47.960  -2.212  -0.681  1.00  6.85           H  
ATOM   1459 2HB  ALA A  91      48.142  -1.538   0.957  1.00  6.85           H  
ATOM   1460 3HB  ALA A  91      46.929  -2.793   0.640  1.00  6.85           H  
ATOM   1461  N   VAL A  92      44.401  -2.109  -0.681  1.00  7.20           N  
ATOM   1462  CA  VAL A  92      43.392  -2.643  -1.588  1.00  7.20           C  
ATOM   1463  C   VAL A  92      42.542  -1.550  -2.207  1.00  7.20           C  
ATOM   1464  O   VAL A  92      42.333  -1.533  -3.421  1.00  7.20           O  
ATOM   1465  CB  VAL A  92      42.460  -3.624  -0.862  1.00  7.20           C  
ATOM   1466  CG1 VAL A  92      41.303  -4.011  -1.788  1.00  7.20           C  
ATOM   1467  CG2 VAL A  92      43.249  -4.851  -0.439  1.00  7.20           C  
ATOM   1468  H   VAL A  92      44.363  -2.337   0.315  1.00  7.20           H  
ATOM   1469  HA  VAL A  92      43.904  -3.180  -2.385  1.00  7.20           H  
ATOM   1470  HB  VAL A  92      42.037  -3.140   0.017  1.00  7.20           H  
ATOM   1471 1HG1 VAL A  92      40.637  -4.698  -1.267  1.00  7.20           H  
ATOM   1472 2HG1 VAL A  92      40.749  -3.115  -2.073  1.00  7.20           H  
ATOM   1473 3HG1 VAL A  92      41.698  -4.492  -2.681  1.00  7.20           H  
ATOM   1474 1HG2 VAL A  92      42.590  -5.544   0.084  1.00  7.20           H  
ATOM   1475 2HG2 VAL A  92      43.665  -5.335  -1.320  1.00  7.20           H  
ATOM   1476 3HG2 VAL A  92      44.054  -4.555   0.220  1.00  7.20           H  
ATOM   1477  N   LEU A  93      42.075  -0.622  -1.384  1.00  7.53           N  
ATOM   1478  CA  LEU A  93      41.228   0.457  -1.864  1.00  7.53           C  
ATOM   1479  C   LEU A  93      42.000   1.327  -2.850  1.00  7.53           C  
ATOM   1480  O   LEU A  93      41.475   1.733  -3.894  1.00  7.53           O  
ATOM   1481  CB  LEU A  93      40.788   1.271  -0.659  1.00  7.53           C  
ATOM   1482  CG  LEU A  93      39.856   0.534   0.310  1.00  7.53           C  
ATOM   1483  CD1 LEU A  93      39.743   1.343   1.602  1.00  7.53           C  
ATOM   1484  CD2 LEU A  93      38.490   0.321  -0.347  1.00  7.53           C  
ATOM   1485  H   LEU A  93      42.294  -0.686  -0.389  1.00  7.53           H  
ATOM   1486  HA  LEU A  93      40.360   0.031  -2.364  1.00  7.53           H  
ATOM   1487 1HB  LEU A  93      41.673   1.597  -0.108  1.00  7.53           H  
ATOM   1488 2HB  LEU A  93      40.259   2.142  -1.018  1.00  7.53           H  
ATOM   1489  HG  LEU A  93      40.277  -0.432   0.551  1.00  7.53           H  
ATOM   1490 1HD1 LEU A  93      39.116   0.807   2.294  1.00  7.53           H  
ATOM   1491 2HD1 LEU A  93      40.735   1.454   2.036  1.00  7.53           H  
ATOM   1492 3HD1 LEU A  93      39.328   2.323   1.415  1.00  7.53           H  
ATOM   1493 1HD2 LEU A  93      37.839  -0.208   0.344  1.00  7.53           H  
ATOM   1494 2HD2 LEU A  93      38.047   1.272  -0.601  1.00  7.53           H  
ATOM   1495 3HD2 LEU A  93      38.609  -0.270  -1.257  1.00  7.53           H  
ATOM   1496  N   ARG A  94      43.280   1.574  -2.550  1.00  7.81           N  
ATOM   1497  CA  ARG A  94      44.117   2.365  -3.434  1.00  7.81           C  
ATOM   1498  C   ARG A  94      44.330   1.640  -4.753  1.00  7.81           C  
ATOM   1499  O   ARG A  94      44.292   2.265  -5.815  1.00  7.81           O  
ATOM   1500  CB  ARG A  94      45.451   2.662  -2.776  1.00  7.81           C  
ATOM   1501  CG  ARG A  94      45.379   3.658  -1.627  1.00  7.81           C  
ATOM   1502  CD  ARG A  94      46.676   3.784  -0.925  1.00  7.81           C  
ATOM   1503  NE  ARG A  94      46.603   4.724   0.185  1.00  7.81           N  
ATOM   1504  CZ  ARG A  94      47.566   4.887   1.115  1.00  7.81           C  
ATOM   1505  NH1 ARG A  94      48.665   4.168   1.056  1.00  7.81           N  
ATOM   1506  NH2 ARG A  94      47.407   5.769   2.087  1.00  7.81           N  
ATOM   1507  H   ARG A  94      43.676   1.229  -1.676  1.00  7.81           H  
ATOM   1508  HA  ARG A  94      43.613   3.310  -3.629  1.00  7.81           H  
ATOM   1509 1HB  ARG A  94      45.865   1.735  -2.377  1.00  7.81           H  
ATOM   1510 2HB  ARG A  94      46.150   3.044  -3.515  1.00  7.81           H  
ATOM   1511 1HG  ARG A  94      45.110   4.637  -2.022  1.00  7.81           H  
ATOM   1512 2HG  ARG A  94      44.625   3.342  -0.915  1.00  7.81           H  
ATOM   1513 1HD  ARG A  94      46.961   2.808  -0.529  1.00  7.81           H  
ATOM   1514 2HD  ARG A  94      47.438   4.133  -1.621  1.00  7.81           H  
ATOM   1515  HE  ARG A  94      45.773   5.296   0.262  1.00  7.81           H  
ATOM   1516 1HH1 ARG A  94      48.788   3.494   0.313  1.00  7.81           H  
ATOM   1517 2HH1 ARG A  94      49.387   4.291   1.752  1.00  7.81           H  
ATOM   1518 1HH2 ARG A  94      46.563   6.322   2.135  1.00  7.81           H  
ATOM   1519 2HH2 ARG A  94      48.129   5.890   2.781  1.00  7.81           H  
ATOM   1520  N   LYS A  95      44.496   0.311  -4.702  1.00  8.07           N  
ATOM   1521  CA  LYS A  95      44.668  -0.463  -5.919  1.00  8.07           C  
ATOM   1522  C   LYS A  95      43.413  -0.371  -6.765  1.00  8.07           C  
ATOM   1523  O   LYS A  95      43.494  -0.150  -7.968  1.00  8.07           O  
ATOM   1524  CB  LYS A  95      44.964  -1.931  -5.607  1.00  8.07           C  
ATOM   1525  CG  LYS A  95      45.189  -2.827  -6.845  1.00  8.07           C  
ATOM   1526  CD  LYS A  95      46.465  -2.446  -7.595  1.00  8.07           C  
ATOM   1527  CE  LYS A  95      46.892  -3.541  -8.609  1.00  8.07           C  
ATOM   1528  NZ  LYS A  95      45.984  -3.638  -9.811  1.00  8.07           N  
ATOM   1529  H   LYS A  95      44.547  -0.170  -3.803  1.00  8.07           H  
ATOM   1530  HA  LYS A  95      45.497  -0.046  -6.489  1.00  8.07           H  
ATOM   1531 1HB  LYS A  95      45.848  -1.992  -4.970  1.00  8.07           H  
ATOM   1532 2HB  LYS A  95      44.135  -2.352  -5.041  1.00  8.07           H  
ATOM   1533 1HG  LYS A  95      45.255  -3.868  -6.534  1.00  8.07           H  
ATOM   1534 2HG  LYS A  95      44.339  -2.722  -7.528  1.00  8.07           H  
ATOM   1535 1HD  LYS A  95      46.284  -1.520  -8.151  1.00  8.07           H  
ATOM   1536 2HD  LYS A  95      47.272  -2.273  -6.885  1.00  8.07           H  
ATOM   1537 1HE  LYS A  95      47.901  -3.329  -8.951  1.00  8.07           H  
ATOM   1538 2HE  LYS A  95      46.888  -4.501  -8.096  1.00  8.07           H  
ATOM   1539 1HZ  LYS A  95      46.299  -4.354 -10.428  1.00  8.07           H  
ATOM   1540 2HZ  LYS A  95      45.001  -3.827  -9.575  1.00  8.07           H  
ATOM   1541 3HZ  LYS A  95      45.955  -2.756 -10.329  1.00  8.07           H  
ATOM   1542  N   GLN A  96      42.241  -0.483  -6.135  1.00  8.33           N  
ATOM   1543  CA  GLN A  96      40.994  -0.425  -6.888  1.00  8.33           C  
ATOM   1544  C   GLN A  96      40.829   0.937  -7.549  1.00  8.33           C  
ATOM   1545  O   GLN A  96      40.435   1.033  -8.718  1.00  8.33           O  
ATOM   1546  CB  GLN A  96      39.811  -0.667  -5.955  1.00  8.33           C  
ATOM   1547  CG  GLN A  96      39.705  -2.073  -5.411  1.00  8.33           C  
ATOM   1548  CD  GLN A  96      38.621  -2.201  -4.355  1.00  8.33           C  
ATOM   1549  OE1 GLN A  96      38.147  -1.213  -3.789  1.00  8.33           O  
ATOM   1550  NE2 GLN A  96      38.226  -3.435  -4.072  1.00  8.33           N  
ATOM   1551  H   GLN A  96      42.224  -0.661  -5.129  1.00  8.33           H  
ATOM   1552  HA  GLN A  96      41.017  -1.188  -7.664  1.00  8.33           H  
ATOM   1553 1HB  GLN A  96      39.864   0.023  -5.113  1.00  8.33           H  
ATOM   1554 2HB  GLN A  96      38.905  -0.455  -6.495  1.00  8.33           H  
ATOM   1555 1HG  GLN A  96      39.459  -2.745  -6.231  1.00  8.33           H  
ATOM   1556 2HG  GLN A  96      40.654  -2.361  -4.973  1.00  8.33           H  
ATOM   1557 1HE2 GLN A  96      37.519  -3.589  -3.381  1.00  8.33           H  
ATOM   1558 2HE2 GLN A  96      38.638  -4.214  -4.548  1.00  8.33           H  
ATOM   1559  N   CYS A  97      41.188   1.993  -6.817  1.00  8.60           N  
ATOM   1560  CA  CYS A  97      41.095   3.338  -7.346  1.00  8.60           C  
ATOM   1561  C   CYS A  97      42.105   3.520  -8.481  1.00  8.60           C  
ATOM   1562  O   CYS A  97      41.807   4.132  -9.506  1.00  8.60           O  
ATOM   1563  CB  CYS A  97      41.333   4.350  -6.234  1.00  8.60           C  
ATOM   1564  SG  CYS A  97      39.997   4.367  -4.991  1.00  8.60           S  
ATOM   1565  H   CYS A  97      41.499   1.858  -5.853  1.00  8.60           H  
ATOM   1566  HA  CYS A  97      40.090   3.487  -7.729  1.00  8.60           H  
ATOM   1567 1HB  CYS A  97      42.269   4.120  -5.725  1.00  8.60           H  
ATOM   1568 2HB  CYS A  97      41.422   5.348  -6.660  1.00  8.60           H  
ATOM   1569  HG  CYS A  97      40.366   3.182  -4.427  1.00  8.60           H  
ATOM   1570  N   ASP A  98      43.295   2.941  -8.345  1.00  8.87           N  
ATOM   1571  CA  ASP A  98      44.280   3.094  -9.399  1.00  8.87           C  
ATOM   1572  C   ASP A  98      43.830   2.327 -10.636  1.00  8.87           C  
ATOM   1573  O   ASP A  98      43.925   2.842 -11.753  1.00  8.87           O  
ATOM   1574  CB  ASP A  98      45.658   2.611  -8.939  1.00  8.87           C  
ATOM   1575  CG  ASP A  98      46.778   2.973  -9.913  1.00  8.87           C  
ATOM   1576  OD1 ASP A  98      46.997   4.147 -10.115  1.00  8.87           O  
ATOM   1577  OD2 ASP A  98      47.424   2.082 -10.432  1.00  8.87           O  
ATOM   1578  H   ASP A  98      43.537   2.441  -7.492  1.00  8.87           H  
ATOM   1579  HA  ASP A  98      44.356   4.148  -9.655  1.00  8.87           H  
ATOM   1580 1HB  ASP A  98      45.881   3.037  -7.959  1.00  8.87           H  
ATOM   1581 2HB  ASP A  98      45.629   1.524  -8.817  1.00  8.87           H  
ATOM   1582  N   ASP A  99      43.310   1.111 -10.456  1.00  9.18           N  
ATOM   1583  CA  ASP A  99      42.875   0.340 -11.605  1.00  9.18           C  
ATOM   1584  C   ASP A  99      41.751   1.038 -12.359  1.00  9.18           C  
ATOM   1585  O   ASP A  99      41.780   1.077 -13.593  1.00  9.18           O  
ATOM   1586  CB  ASP A  99      42.437  -1.074 -11.196  1.00  9.18           C  
ATOM   1587  CG  ASP A  99      43.617  -2.017 -10.829  1.00  9.18           C  
ATOM   1588  OD1 ASP A  99      44.752  -1.696 -11.122  1.00  9.18           O  
ATOM   1589  OD2 ASP A  99      43.402  -3.077 -10.254  1.00  9.18           O  
ATOM   1590  H   ASP A  99      43.241   0.719  -9.522  1.00  9.18           H  
ATOM   1591  HA  ASP A  99      43.722   0.241 -12.281  1.00  9.18           H  
ATOM   1592 1HB  ASP A  99      41.777  -0.999 -10.328  1.00  9.18           H  
ATOM   1593 2HB  ASP A  99      41.862  -1.524 -12.004  1.00  9.18           H  
ATOM   1594  N   ILE A 100      40.785   1.646 -11.649  1.00  9.51           N  
ATOM   1595  CA  ILE A 100      39.734   2.313 -12.404  1.00  9.51           C  
ATOM   1596  C   ILE A 100      40.292   3.542 -13.107  1.00  9.51           C  
ATOM   1597  O   ILE A 100      39.896   3.837 -14.234  1.00  9.51           O  
ATOM   1598  CB  ILE A 100      38.509   2.674 -11.538  1.00  9.51           C  
ATOM   1599  CG1 ILE A 100      37.335   2.994 -12.451  1.00  9.51           C  
ATOM   1600  CG2 ILE A 100      38.761   3.857 -10.614  1.00  9.51           C  
ATOM   1601  CD1 ILE A 100      36.891   1.828 -13.256  1.00  9.51           C  
ATOM   1602  H   ILE A 100      40.766   1.603 -10.628  1.00  9.51           H  
ATOM   1603  HA  ILE A 100      39.380   1.627 -13.168  1.00  9.51           H  
ATOM   1604  HB  ILE A 100      38.251   1.808 -10.951  1.00  9.51           H  
ATOM   1605 1HG1 ILE A 100      36.505   3.313 -11.854  1.00  9.51           H  
ATOM   1606 2HG1 ILE A 100      37.615   3.802 -13.126  1.00  9.51           H  
ATOM   1607 1HG2 ILE A 100      37.878   4.058 -10.020  1.00  9.51           H  
ATOM   1608 2HG2 ILE A 100      39.562   3.609  -9.971  1.00  9.51           H  
ATOM   1609 3HG2 ILE A 100      39.005   4.746 -11.187  1.00  9.51           H  
ATOM   1610 1HD1 ILE A 100      36.046   2.108 -13.883  1.00  9.51           H  
ATOM   1611 2HD1 ILE A 100      37.708   1.492 -13.883  1.00  9.51           H  
ATOM   1612 3HD1 ILE A 100      36.600   1.030 -12.587  1.00  9.51           H  
ATOM   1613  N   ARG A 101      41.261   4.229 -12.495  1.00  9.82           N  
ATOM   1614  CA  ARG A 101      41.856   5.385 -13.140  1.00  9.82           C  
ATOM   1615  C   ARG A 101      42.585   4.974 -14.404  1.00  9.82           C  
ATOM   1616  O   ARG A 101      42.528   5.674 -15.416  1.00  9.82           O  
ATOM   1617  CB  ARG A 101      42.773   6.107 -12.178  1.00  9.82           C  
ATOM   1618  CG  ARG A 101      42.030   6.859 -11.087  1.00  9.82           C  
ATOM   1619  CD  ARG A 101      42.943   7.401 -10.065  1.00  9.82           C  
ATOM   1620  NE  ARG A 101      42.225   8.129  -9.041  1.00  9.82           N  
ATOM   1621  CZ  ARG A 101      42.768   8.533  -7.872  1.00  9.82           C  
ATOM   1622  NH1 ARG A 101      44.028   8.251  -7.607  1.00  9.82           N  
ATOM   1623  NH2 ARG A 101      42.049   9.212  -6.992  1.00  9.82           N  
ATOM   1624  H   ARG A 101      41.563   3.973 -11.551  1.00  9.82           H  
ATOM   1625  HA  ARG A 101      41.061   6.071 -13.410  1.00  9.82           H  
ATOM   1626 1HB  ARG A 101      43.427   5.387 -11.692  1.00  9.82           H  
ATOM   1627 2HB  ARG A 101      43.401   6.811 -12.718  1.00  9.82           H  
ATOM   1628 1HG  ARG A 101      41.505   7.698 -11.539  1.00  9.82           H  
ATOM   1629 2HG  ARG A 101      41.302   6.212 -10.609  1.00  9.82           H  
ATOM   1630 1HD  ARG A 101      43.476   6.578  -9.588  1.00  9.82           H  
ATOM   1631 2HD  ARG A 101      43.657   8.077 -10.531  1.00  9.82           H  
ATOM   1632  HE  ARG A 101      41.242   8.340  -9.227  1.00  9.82           H  
ATOM   1633 1HH1 ARG A 101      44.582   7.730  -8.277  1.00  9.82           H  
ATOM   1634 2HH1 ARG A 101      44.440   8.553  -6.735  1.00  9.82           H  
ATOM   1635 1HH2 ARG A 101      41.086   9.450  -7.192  1.00  9.82           H  
ATOM   1636 2HH2 ARG A 101      42.467   9.508  -6.124  1.00  9.82           H  
ATOM   1637  N   ARG A 102      43.236   3.813 -14.368  1.00 10.11           N  
ATOM   1638  CA  ARG A 102      43.912   3.305 -15.546  1.00 10.11           C  
ATOM   1639  C   ARG A 102      42.903   2.972 -16.646  1.00 10.11           C  
ATOM   1640  O   ARG A 102      43.149   3.290 -17.810  1.00 10.11           O  
ATOM   1641  CB  ARG A 102      44.775   2.111 -15.174  1.00 10.11           C  
ATOM   1642  CG  ARG A 102      46.035   2.509 -14.377  1.00 10.11           C  
ATOM   1643  CD  ARG A 102      46.840   1.347 -13.935  1.00 10.11           C  
ATOM   1644  NE  ARG A 102      48.017   1.770 -13.174  1.00 10.11           N  
ATOM   1645  CZ  ARG A 102      49.211   2.095 -13.714  1.00 10.11           C  
ATOM   1646  NH1 ARG A 102      49.389   2.024 -15.020  1.00 10.11           N  
ATOM   1647  NH2 ARG A 102      50.209   2.482 -12.938  1.00 10.11           N  
ATOM   1648  H   ARG A 102      43.283   3.289 -13.493  1.00 10.11           H  
ATOM   1649  HA  ARG A 102      44.576   4.082 -15.916  1.00 10.11           H  
ATOM   1650 1HB  ARG A 102      44.198   1.420 -14.562  1.00 10.11           H  
ATOM   1651 2HB  ARG A 102      45.085   1.583 -16.073  1.00 10.11           H  
ATOM   1652 1HG  ARG A 102      46.666   3.143 -14.996  1.00 10.11           H  
ATOM   1653 2HG  ARG A 102      45.738   3.064 -13.485  1.00 10.11           H  
ATOM   1654 1HD  ARG A 102      46.228   0.719 -13.281  1.00 10.11           H  
ATOM   1655 2HD  ARG A 102      47.171   0.769 -14.793  1.00 10.11           H  
ATOM   1656  HE  ARG A 102      47.912   1.858 -12.147  1.00 10.11           H  
ATOM   1657 1HH1 ARG A 102      48.630   1.727 -15.616  1.00 10.11           H  
ATOM   1658 2HH1 ARG A 102      50.283   2.266 -15.422  1.00 10.11           H  
ATOM   1659 1HH2 ARG A 102      50.082   2.538 -11.929  1.00 10.11           H  
ATOM   1660 2HH2 ARG A 102      51.097   2.723 -13.343  1.00 10.11           H  
ATOM   1661  N   GLN A 103      41.740   2.400 -16.285  1.00 10.36           N  
ATOM   1662  CA  GLN A 103      40.719   2.097 -17.295  1.00 10.36           C  
ATOM   1663  C   GLN A 103      40.219   3.396 -17.917  1.00 10.36           C  
ATOM   1664  O   GLN A 103      39.996   3.487 -19.130  1.00 10.36           O  
ATOM   1665  CB  GLN A 103      39.531   1.346 -16.683  1.00 10.36           C  
ATOM   1666  CG  GLN A 103      39.828  -0.072 -16.240  1.00 10.36           C  
ATOM   1667  CD  GLN A 103      38.624  -0.745 -15.584  1.00 10.36           C  
ATOM   1668  OE1 GLN A 103      37.465  -0.433 -15.882  1.00 10.36           O  
ATOM   1669  NE2 GLN A 103      38.895  -1.676 -14.682  1.00 10.36           N  
ATOM   1670  H   GLN A 103      41.588   2.141 -15.307  1.00 10.36           H  
ATOM   1671  HA  GLN A 103      41.168   1.487 -18.080  1.00 10.36           H  
ATOM   1672 1HB  GLN A 103      39.170   1.899 -15.819  1.00 10.36           H  
ATOM   1673 2HB  GLN A 103      38.718   1.309 -17.406  1.00 10.36           H  
ATOM   1674 1HG  GLN A 103      40.128  -0.660 -17.107  1.00 10.36           H  
ATOM   1675 2HG  GLN A 103      40.638  -0.042 -15.514  1.00 10.36           H  
ATOM   1676 1HE2 GLN A 103      38.152  -2.156 -14.214  1.00 10.36           H  
ATOM   1677 2HE2 GLN A 103      39.845  -1.899 -14.474  1.00 10.36           H  
ATOM   1678  N   ILE A 104      40.070   4.420 -17.084  1.00 10.53           N  
ATOM   1679  CA  ILE A 104      39.642   5.716 -17.558  1.00 10.53           C  
ATOM   1680  C   ILE A 104      40.676   6.269 -18.510  1.00 10.53           C  
ATOM   1681  O   ILE A 104      40.331   6.745 -19.585  1.00 10.53           O  
ATOM   1682  CB  ILE A 104      39.383   6.674 -16.395  1.00 10.53           C  
ATOM   1683  CG1 ILE A 104      38.160   6.188 -15.606  1.00 10.53           C  
ATOM   1684  CG2 ILE A 104      39.203   8.091 -16.918  1.00 10.53           C  
ATOM   1685  CD1 ILE A 104      37.990   6.848 -14.266  1.00 10.53           C  
ATOM   1686  H   ILE A 104      40.243   4.286 -16.085  1.00 10.53           H  
ATOM   1687  HA  ILE A 104      38.705   5.590 -18.104  1.00 10.53           H  
ATOM   1688  HB  ILE A 104      40.229   6.652 -15.720  1.00 10.53           H  
ATOM   1689 1HG1 ILE A 104      37.269   6.388 -16.198  1.00 10.53           H  
ATOM   1690 2HG1 ILE A 104      38.236   5.117 -15.458  1.00 10.53           H  
ATOM   1691 1HG2 ILE A 104      39.034   8.768 -16.084  1.00 10.53           H  
ATOM   1692 2HG2 ILE A 104      40.104   8.401 -17.454  1.00 10.53           H  
ATOM   1693 3HG2 ILE A 104      38.351   8.128 -17.595  1.00 10.53           H  
ATOM   1694 1HD1 ILE A 104      37.112   6.458 -13.787  1.00 10.53           H  
ATOM   1695 2HD1 ILE A 104      38.853   6.641 -13.646  1.00 10.53           H  
ATOM   1696 3HD1 ILE A 104      37.885   7.923 -14.397  1.00 10.53           H  
ATOM   1697  N   ALA A 105      41.955   6.182 -18.138  1.00 10.60           N  
ATOM   1698  CA  ALA A 105      43.010   6.673 -19.008  1.00 10.60           C  
ATOM   1699  C   ALA A 105      42.975   5.952 -20.353  1.00 10.60           C  
ATOM   1700  O   ALA A 105      43.172   6.569 -21.406  1.00 10.60           O  
ATOM   1701  CB  ALA A 105      44.361   6.479 -18.354  1.00 10.60           C  
ATOM   1702  H   ALA A 105      42.191   5.791 -17.228  1.00 10.60           H  
ATOM   1703  HA  ALA A 105      42.842   7.737 -19.176  1.00 10.60           H  
ATOM   1704 1HB  ALA A 105      45.138   6.871 -19.005  1.00 10.60           H  
ATOM   1705 2HB  ALA A 105      44.378   7.006 -17.401  1.00 10.60           H  
ATOM   1706 3HB  ALA A 105      44.529   5.419 -18.185  1.00 10.60           H  
ATOM   1707  N   GLU A 106      42.688   4.645 -20.350  1.00 10.57           N  
ATOM   1708  CA  GLU A 106      42.624   3.966 -21.632  1.00 10.57           C  
ATOM   1709  C   GLU A 106      41.514   4.579 -22.464  1.00 10.57           C  
ATOM   1710  O   GLU A 106      41.704   4.824 -23.650  1.00 10.57           O  
ATOM   1711  CB  GLU A 106      42.392   2.454 -21.487  1.00 10.57           C  
ATOM   1712  CG  GLU A 106      43.583   1.660 -20.934  1.00 10.57           C  
ATOM   1713  CD  GLU A 106      43.306   0.163 -20.807  1.00 10.57           C  
ATOM   1714  OE1 GLU A 106      42.192  -0.249 -21.045  1.00 10.57           O  
ATOM   1715  OE2 GLU A 106      44.218  -0.563 -20.477  1.00 10.57           O  
ATOM   1716  H   GLU A 106      42.554   4.141 -19.472  1.00 10.57           H  
ATOM   1717  HA  GLU A 106      43.566   4.120 -22.154  1.00 10.57           H  
ATOM   1718 1HB  GLU A 106      41.548   2.284 -20.820  1.00 10.57           H  
ATOM   1719 2HB  GLU A 106      42.128   2.036 -22.457  1.00 10.57           H  
ATOM   1720 1HG  GLU A 106      44.438   1.806 -21.591  1.00 10.57           H  
ATOM   1721 2HG  GLU A 106      43.843   2.059 -19.956  1.00 10.57           H  
ATOM   1722  N   LEU A 107      40.378   4.900 -21.835  1.00 10.41           N  
ATOM   1723  CA  LEU A 107      39.274   5.531 -22.553  1.00 10.41           C  
ATOM   1724  C   LEU A 107      39.625   6.954 -23.006  1.00 10.41           C  
ATOM   1725  O   LEU A 107      39.251   7.366 -24.100  1.00 10.41           O  
ATOM   1726  CB  LEU A 107      38.004   5.520 -21.701  1.00 10.41           C  
ATOM   1727  CG  LEU A 107      37.399   4.118 -21.480  1.00 10.41           C  
ATOM   1728  CD1 LEU A 107      36.248   4.206 -20.487  1.00 10.41           C  
ATOM   1729  CD2 LEU A 107      36.927   3.561 -22.833  1.00 10.41           C  
ATOM   1730  H   LEU A 107      40.275   4.666 -20.845  1.00 10.41           H  
ATOM   1731  HA  LEU A 107      39.073   4.938 -23.440  1.00 10.41           H  
ATOM   1732 1HB  LEU A 107      38.234   5.942 -20.727  1.00 10.41           H  
ATOM   1733 2HB  LEU A 107      37.252   6.145 -22.181  1.00 10.41           H  
ATOM   1734  HG  LEU A 107      38.160   3.456 -21.057  1.00 10.41           H  
ATOM   1735 1HD1 LEU A 107      35.831   3.212 -20.327  1.00 10.41           H  
ATOM   1736 2HD1 LEU A 107      36.622   4.601 -19.540  1.00 10.41           H  
ATOM   1737 3HD1 LEU A 107      35.477   4.866 -20.879  1.00 10.41           H  
ATOM   1738 1HD2 LEU A 107      36.505   2.564 -22.692  1.00 10.41           H  
ATOM   1739 2HD2 LEU A 107      36.168   4.221 -23.256  1.00 10.41           H  
ATOM   1740 3HD2 LEU A 107      37.776   3.502 -23.514  1.00 10.41           H  
ATOM   1741  N   GLU A 108      40.397   7.695 -22.204  1.00 10.12           N  
ATOM   1742  CA  GLU A 108      40.797   9.061 -22.571  1.00 10.12           C  
ATOM   1743  C   GLU A 108      41.656   9.067 -23.834  1.00 10.12           C  
ATOM   1744  O   GLU A 108      41.674  10.051 -24.573  1.00 10.12           O  
ATOM   1745  CB  GLU A 108      41.549   9.775 -21.441  1.00 10.12           C  
ATOM   1746  CG  GLU A 108      40.700  10.153 -20.222  1.00 10.12           C  
ATOM   1747  CD  GLU A 108      41.495  10.851 -19.130  1.00 10.12           C  
ATOM   1748  OE1 GLU A 108      42.699  10.925 -19.241  1.00 10.12           O  
ATOM   1749  OE2 GLU A 108      40.888  11.324 -18.195  1.00 10.12           O  
ATOM   1750  H   GLU A 108      40.674   7.311 -21.303  1.00 10.12           H  
ATOM   1751  HA  GLU A 108      39.892   9.632 -22.783  1.00 10.12           H  
ATOM   1752 1HB  GLU A 108      42.362   9.140 -21.099  1.00 10.12           H  
ATOM   1753 2HB  GLU A 108      41.996  10.689 -21.830  1.00 10.12           H  
ATOM   1754 1HG  GLU A 108      39.896  10.811 -20.546  1.00 10.12           H  
ATOM   1755 2HG  GLU A 108      40.250   9.254 -19.820  1.00 10.12           H  
ATOM   1756  N   GLN A 109      42.350   7.956 -24.090  1.00  9.67           N  
ATOM   1757  CA  GLN A 109      43.194   7.811 -25.271  1.00  9.67           C  
ATOM   1758  C   GLN A 109      42.420   7.302 -26.502  1.00  9.67           C  
ATOM   1759  O   GLN A 109      43.012   7.034 -27.554  1.00  9.67           O  
ATOM   1760  CB  GLN A 109      44.388   6.910 -24.973  1.00  9.67           C  
ATOM   1761  CG  GLN A 109      45.347   7.487 -23.932  1.00  9.67           C  
ATOM   1762  CD  GLN A 109      45.960   8.807 -24.395  1.00  9.67           C  
ATOM   1763  OE1 GLN A 109      46.468   8.902 -25.517  1.00  9.67           O  
ATOM   1764  NE2 GLN A 109      45.925   9.827 -23.539  1.00  9.67           N  
ATOM   1765  H   GLN A 109      42.323   7.198 -23.403  1.00  9.67           H  
ATOM   1766  HA  GLN A 109      43.589   8.792 -25.508  1.00  9.67           H  
ATOM   1767 1HB  GLN A 109      44.023   5.948 -24.594  1.00  9.67           H  
ATOM   1768 2HB  GLN A 109      44.942   6.717 -25.888  1.00  9.67           H  
ATOM   1769 1HG  GLN A 109      44.797   7.670 -23.009  1.00  9.67           H  
ATOM   1770 2HG  GLN A 109      46.150   6.774 -23.754  1.00  9.67           H  
ATOM   1771 1HE2 GLN A 109      46.317  10.711 -23.797  1.00  9.67           H  
ATOM   1772 2HE2 GLN A 109      45.511   9.710 -22.633  1.00  9.67           H  
ATOM   1773  N   LYS A 110      41.103   7.172 -26.364  1.00  9.04           N  
ATOM   1774  CA  LYS A 110      40.191   6.768 -27.428  1.00  9.04           C  
ATOM   1775  C   LYS A 110      39.511   8.061 -27.848  1.00  9.04           C  
ATOM   1776  O   LYS A 110      39.961   9.126 -27.441  1.00  9.04           O  
ATOM   1777  CB  LYS A 110      39.165   5.728 -26.956  1.00  9.04           C  
ATOM   1778  CG  LYS A 110      39.793   4.499 -26.350  1.00  9.04           C  
ATOM   1779  CD  LYS A 110      40.606   3.672 -27.325  1.00  9.04           C  
ATOM   1780  CE  LYS A 110      41.246   2.492 -26.594  1.00  9.04           C  
ATOM   1781  NZ  LYS A 110      42.061   1.636 -27.498  1.00  9.04           N  
ATOM   1782  H   LYS A 110      40.675   7.380 -25.463  1.00  9.04           H  
ATOM   1783  HA  LYS A 110      40.753   6.376 -28.274  1.00  9.04           H  
ATOM   1784 1HB  LYS A 110      38.502   6.177 -26.210  1.00  9.04           H  
ATOM   1785 2HB  LYS A 110      38.550   5.411 -27.791  1.00  9.04           H  
ATOM   1786 1HG  LYS A 110      40.445   4.830 -25.585  1.00  9.04           H  
ATOM   1787 2HG  LYS A 110      39.025   3.875 -25.901  1.00  9.04           H  
ATOM   1788 1HD  LYS A 110      39.967   3.299 -28.124  1.00  9.04           H  
ATOM   1789 2HD  LYS A 110      41.394   4.287 -27.762  1.00  9.04           H  
ATOM   1790 1HE  LYS A 110      41.894   2.895 -25.814  1.00  9.04           H  
ATOM   1791 2HE  LYS A 110      40.471   1.883 -26.127  1.00  9.04           H  
ATOM   1792 1HZ  LYS A 110      42.474   0.891 -26.962  1.00  9.04           H  
ATOM   1793 2HZ  LYS A 110      41.443   1.219 -28.225  1.00  9.04           H  
ATOM   1794 3HZ  LYS A 110      42.785   2.185 -27.929  1.00  9.04           H  
ATOM   1795  N   GLU A 111      38.505   7.989 -28.726  1.00  8.14           N  
ATOM   1796  CA  GLU A 111      37.787   9.182 -29.212  1.00  8.14           C  
ATOM   1797  C   GLU A 111      38.692  10.077 -30.072  1.00  8.14           C  
ATOM   1798  O   GLU A 111      38.392  11.242 -30.339  1.00  8.14           O  
ATOM   1799  CB  GLU A 111      37.278  10.005 -28.010  1.00  8.14           C  
ATOM   1800  CG  GLU A 111      36.413   9.237 -26.999  1.00  8.14           C  
ATOM   1801  CD  GLU A 111      36.132  10.052 -25.762  1.00  8.14           C  
ATOM   1802  OE1 GLU A 111      36.357  11.241 -25.792  1.00  8.14           O  
ATOM   1803  OE2 GLU A 111      35.683   9.487 -24.780  1.00  8.14           O  
ATOM   1804  H   GLU A 111      38.198   7.083 -29.044  1.00  8.14           H  
ATOM   1805  HA  GLU A 111      36.938   8.859 -29.814  1.00  8.14           H  
ATOM   1806 1HB  GLU A 111      38.083  10.507 -27.491  1.00  8.14           H  
ATOM   1807 2HB  GLU A 111      36.636  10.798 -28.396  1.00  8.14           H  
ATOM   1808 1HG  GLU A 111      35.461   8.979 -27.472  1.00  8.14           H  
ATOM   1809 2HG  GLU A 111      36.903   8.311 -26.714  1.00  8.14           H  
ATOM   1810  N   MET A 112      39.769   9.498 -30.578  1.00  6.96           N  
ATOM   1811  CA  MET A 112      40.727  10.211 -31.401  1.00  6.96           C  
ATOM   1812  C   MET A 112      40.233  10.309 -32.828  1.00  6.96           C  
ATOM   1813  O   MET A 112      40.646   9.535 -33.691  1.00  6.96           O  
ATOM   1814  CB  MET A 112      42.073   9.500 -31.342  1.00  6.96           C  
ATOM   1815  CG  MET A 112      42.664   9.443 -29.948  1.00  6.96           C  
ATOM   1816  SD  MET A 112      43.077  11.056 -29.305  1.00  6.96           S  
ATOM   1817  CE  MET A 112      43.316  10.628 -27.601  1.00  6.96           C  
ATOM   1818  H   MET A 112      39.940   8.532 -30.349  1.00  6.96           H  
ATOM   1819  HA  MET A 112      40.838  11.224 -31.014  1.00  6.96           H  
ATOM   1820 1HB  MET A 112      41.961   8.476 -31.697  1.00  6.96           H  
ATOM   1821 2HB  MET A 112      42.786  10.001 -31.995  1.00  6.96           H  
ATOM   1822 1HG  MET A 112      41.948   8.984 -29.267  1.00  6.96           H  
ATOM   1823 2HG  MET A 112      43.564   8.828 -29.945  1.00  6.96           H  
ATOM   1824 1HE  MET A 112      43.582  11.512 -27.028  1.00  6.96           H  
ATOM   1825 2HE  MET A 112      42.387  10.206 -27.203  1.00  6.96           H  
ATOM   1826 3HE  MET A 112      44.116   9.889 -27.524  1.00  6.96           H  
ATOM   1827  N   ASP A 113      39.319  11.255 -33.062  1.00  5.63           N  
ATOM   1828  CA  ASP A 113      38.651  11.405 -34.364  1.00  5.63           C  
ATOM   1829  C   ASP A 113      38.000  10.078 -34.761  1.00  5.63           C  
ATOM   1830  O   ASP A 113      38.044   9.657 -35.917  1.00  5.63           O  
ATOM   1831  CB  ASP A 113      39.654  11.850 -35.444  1.00  5.63           C  
ATOM   1832  CG  ASP A 113      40.250  13.279 -35.215  1.00  5.63           C  
ATOM   1833  OD1 ASP A 113      39.703  14.030 -34.412  1.00  5.63           O  
ATOM   1834  OD2 ASP A 113      41.223  13.596 -35.847  1.00  5.63           O  
ATOM   1835  H   ASP A 113      39.040  11.823 -32.261  1.00  5.63           H  
ATOM   1836  HA  ASP A 113      37.870  12.159 -34.270  1.00  5.63           H  
ATOM   1837 1HB  ASP A 113      40.474  11.139 -35.517  1.00  5.63           H  
ATOM   1838 2HB  ASP A 113      39.149  11.840 -36.413  1.00  5.63           H  
ATOM   1839  N   THR A 114      37.402   9.429 -33.769  1.00  4.36           N  
ATOM   1840  CA  THR A 114      36.779   8.130 -33.917  1.00  4.36           C  
ATOM   1841  C   THR A 114      35.354   8.121 -34.462  1.00  4.36           C  
ATOM   1842  O   THR A 114      34.470   8.827 -33.979  1.00  4.36           O  
ATOM   1843  CB  THR A 114      36.791   7.415 -32.561  1.00  4.36           C  
ATOM   1844  OG1 THR A 114      38.145   7.238 -32.126  1.00  4.36           O  
ATOM   1845  CG2 THR A 114      36.139   6.099 -32.646  1.00  4.36           C  
ATOM   1846  H   THR A 114      37.408   9.868 -32.858  1.00  4.36           H  
ATOM   1847  HA  THR A 114      37.391   7.551 -34.611  1.00  4.36           H  
ATOM   1848  HB  THR A 114      36.256   8.019 -31.836  1.00  4.36           H  
ATOM   1849  HG1 THR A 114      38.677   6.933 -32.874  1.00  4.36           H  
ATOM   1850 1HG2 THR A 114      36.174   5.637 -31.669  1.00  4.36           H  
ATOM   1851 2HG2 THR A 114      35.109   6.226 -32.955  1.00  4.36           H  
ATOM   1852 3HG2 THR A 114      36.657   5.469 -33.369  1.00  4.36           H  
ATOM   1853  N   THR A 115      35.157   7.270 -35.458  1.00  3.32           N  
ATOM   1854  CA  THR A 115      33.880   6.993 -36.099  1.00  3.32           C  
ATOM   1855  C   THR A 115      33.748   5.471 -36.056  1.00  3.32           C  
ATOM   1856  O   THR A 115      34.637   4.819 -35.511  1.00  3.32           O  
ATOM   1857  CB  THR A 115      33.819   7.543 -37.539  1.00  3.32           C  
ATOM   1858  OG1 THR A 115      34.745   6.830 -38.366  1.00  3.32           O  
ATOM   1859  CG2 THR A 115      34.165   9.057 -37.561  1.00  3.32           C  
ATOM   1860  H   THR A 115      35.963   6.762 -35.791  1.00  3.32           H  
ATOM   1861  HA  THR A 115      33.070   7.433 -35.515  1.00  3.32           H  
ATOM   1862  HB  THR A 115      32.813   7.403 -37.931  1.00  3.32           H  
ATOM   1863  HG1 THR A 115      34.499   5.897 -38.383  1.00  3.32           H  
ATOM   1864 1HG2 THR A 115      34.108   9.426 -38.582  1.00  3.32           H  
ATOM   1865 2HG2 THR A 115      33.456   9.601 -36.942  1.00  3.32           H  
ATOM   1866 3HG2 THR A 115      35.175   9.223 -37.180  1.00  3.32           H  
ATOM   1867  N   GLY A 116      32.677   4.890 -36.597  1.00  2.57           N  
ATOM   1868  CA  GLY A 116      32.550   3.434 -36.488  1.00  2.57           C  
ATOM   1869  C   GLY A 116      31.529   2.798 -37.423  1.00  2.57           C  
ATOM   1870  O   GLY A 116      31.184   3.354 -38.468  1.00  2.57           O  
ATOM   1871  H   GLY A 116      31.961   5.436 -37.052  1.00  2.57           H  
ATOM   1872 1HA  GLY A 116      33.522   2.973 -36.656  1.00  2.57           H  
ATOM   1873 2HA  GLY A 116      32.276   3.196 -35.465  1.00  2.57           H  
ATOM   1874  N   PHE A 117      31.077   1.604 -37.046  1.00  2.11           N  
ATOM   1875  CA  PHE A 117      30.162   0.813 -37.870  1.00  2.11           C  
ATOM   1876  C   PHE A 117      28.726   0.964 -37.384  1.00  2.11           C  
ATOM   1877  O   PHE A 117      28.437   0.804 -36.202  1.00  2.11           O  
ATOM   1878  CB  PHE A 117      30.577  -0.652 -37.822  1.00  2.11           C  
ATOM   1879  CG  PHE A 117      31.909  -0.891 -38.434  1.00  2.11           C  
ATOM   1880  CD1 PHE A 117      33.057  -0.720 -37.670  1.00  2.11           C  
ATOM   1881  CD2 PHE A 117      32.037  -1.277 -39.755  1.00  2.11           C  
ATOM   1882  CE1 PHE A 117      34.304  -0.933 -38.218  1.00  2.11           C  
ATOM   1883  CE2 PHE A 117      33.284  -1.493 -40.307  1.00  2.11           C  
ATOM   1884  CZ  PHE A 117      34.420  -1.321 -39.537  1.00  2.11           C  
ATOM   1885  H   PHE A 117      31.410   1.236 -36.152  1.00  2.11           H  
ATOM   1886  HA  PHE A 117      30.220   1.167 -38.899  1.00  2.11           H  
ATOM   1887 1HB  PHE A 117      30.610  -0.990 -36.788  1.00  2.11           H  
ATOM   1888 2HB  PHE A 117      29.840  -1.259 -38.346  1.00  2.11           H  
ATOM   1889  HD1 PHE A 117      32.960  -0.411 -36.621  1.00  2.11           H  
ATOM   1890  HD2 PHE A 117      31.139  -1.411 -40.360  1.00  2.11           H  
ATOM   1891  HE1 PHE A 117      35.196  -0.798 -37.606  1.00  2.11           H  
ATOM   1892  HE2 PHE A 117      33.375  -1.799 -41.350  1.00  2.11           H  
ATOM   1893  HZ  PHE A 117      35.404  -1.490 -39.971  1.00  2.11           H  
ATOM   1894  N   LEU A 118      27.816   1.292 -38.284  1.00  1.87           N  
ATOM   1895  CA  LEU A 118      26.445   1.556 -37.860  1.00  1.87           C  
ATOM   1896  C   LEU A 118      25.786   0.353 -37.166  1.00  1.87           C  
ATOM   1897  O   LEU A 118      25.762  -0.755 -37.705  1.00  1.87           O  
ATOM   1898  CB  LEU A 118      25.600   1.978 -39.081  1.00  1.87           C  
ATOM   1899  CG  LEU A 118      24.170   2.500 -38.783  1.00  1.87           C  
ATOM   1900  CD1 LEU A 118      24.254   3.841 -38.059  1.00  1.87           C  
ATOM   1901  CD2 LEU A 118      23.399   2.649 -40.072  1.00  1.87           C  
ATOM   1902  H   LEU A 118      28.077   1.393 -39.255  1.00  1.87           H  
ATOM   1903  HA  LEU A 118      26.460   2.384 -37.153  1.00  1.87           H  
ATOM   1904 1HB  LEU A 118      26.132   2.764 -39.609  1.00  1.87           H  
ATOM   1905 2HB  LEU A 118      25.505   1.122 -39.746  1.00  1.87           H  
ATOM   1906  HG  LEU A 118      23.660   1.792 -38.138  1.00  1.87           H  
ATOM   1907 1HD1 LEU A 118      23.251   4.202 -37.832  1.00  1.87           H  
ATOM   1908 2HD1 LEU A 118      24.803   3.732 -37.150  1.00  1.87           H  
ATOM   1909 3HD1 LEU A 118      24.757   4.556 -38.694  1.00  1.87           H  
ATOM   1910 1HD2 LEU A 118      22.392   3.010 -39.851  1.00  1.87           H  
ATOM   1911 2HD2 LEU A 118      23.909   3.362 -40.719  1.00  1.87           H  
ATOM   1912 3HD2 LEU A 118      23.337   1.682 -40.573  1.00  1.87           H  
ATOM   1913  N   LEU A 119      25.230   0.608 -35.984  1.00  1.82           N  
ATOM   1914  CA  LEU A 119      24.468  -0.341 -35.169  1.00  1.82           C  
ATOM   1915  C   LEU A 119      22.991  -0.159 -35.400  1.00  1.82           C  
ATOM   1916  O   LEU A 119      22.202  -1.101 -35.299  1.00  1.82           O  
ATOM   1917  CB  LEU A 119      24.721  -0.122 -33.679  1.00  1.82           C  
ATOM   1918  CG  LEU A 119      26.070  -0.392 -33.196  1.00  1.82           C  
ATOM   1919  CD1 LEU A 119      26.169   0.024 -31.740  1.00  1.82           C  
ATOM   1920  CD2 LEU A 119      26.299  -1.887 -33.359  1.00  1.82           C  
ATOM   1921  H   LEU A 119      25.346   1.543 -35.627  1.00  1.82           H  
ATOM   1922  HA  LEU A 119      24.750  -1.354 -35.450  1.00  1.82           H  
ATOM   1923 1HB  LEU A 119      24.502   0.920 -33.455  1.00  1.82           H  
ATOM   1924 2HB  LEU A 119      24.033  -0.738 -33.111  1.00  1.82           H  
ATOM   1925  HG  LEU A 119      26.804   0.173 -33.771  1.00  1.82           H  
ATOM   1926 1HD1 LEU A 119      27.168  -0.187 -31.385  1.00  1.82           H  
ATOM   1927 2HD1 LEU A 119      25.974   1.093 -31.658  1.00  1.82           H  
ATOM   1928 3HD1 LEU A 119      25.442  -0.528 -31.157  1.00  1.82           H  
ATOM   1929 1HD2 LEU A 119      27.276  -2.177 -33.001  1.00  1.82           H  
ATOM   1930 2HD2 LEU A 119      25.543  -2.420 -32.797  1.00  1.82           H  
ATOM   1931 3HD2 LEU A 119      26.213  -2.148 -34.416  1.00  1.82           H  
ATOM   1932  N   GLY A 120      22.608   1.078 -35.655  1.00  1.89           N  
ATOM   1933  CA  GLY A 120      21.203   1.383 -35.868  1.00  1.89           C  
ATOM   1934  C   GLY A 120      20.938   2.870 -35.917  1.00  1.89           C  
ATOM   1935  O   GLY A 120      21.811   3.684 -35.614  1.00  1.89           O  
ATOM   1936  H   GLY A 120      23.320   1.808 -35.679  1.00  1.89           H  
ATOM   1937 1HA  GLY A 120      20.875   0.926 -36.801  1.00  1.89           H  
ATOM   1938 2HA  GLY A 120      20.610   0.938 -35.070  1.00  1.89           H  
ATOM   1939  N   SER A 121      19.709   3.223 -36.262  1.00  2.04           N  
ATOM   1940  CA  SER A 121      19.330   4.623 -36.360  1.00  2.04           C  
ATOM   1941  C   SER A 121      17.847   4.815 -36.130  1.00  2.04           C  
ATOM   1942  O   SER A 121      17.066   3.875 -36.275  1.00  2.04           O  
ATOM   1943  CB  SER A 121      19.674   5.143 -37.739  1.00  2.04           C  
ATOM   1944  OG  SER A 121      18.890   4.514 -38.716  1.00  2.04           O  
ATOM   1945  H   SER A 121      19.025   2.510 -36.479  1.00  2.04           H  
ATOM   1946  HA  SER A 121      19.871   5.193 -35.603  1.00  2.04           H  
ATOM   1947 1HB  SER A 121      19.504   6.220 -37.767  1.00  2.04           H  
ATOM   1948 2HB  SER A 121      20.729   4.969 -37.943  1.00  2.04           H  
ATOM   1949  HG  SER A 121      17.977   4.709 -38.480  1.00  2.04           H  
ATOM   1950  N   GLY A 122      17.470   6.050 -35.828  1.00  2.17           N  
ATOM   1951  CA  GLY A 122      16.066   6.409 -35.672  1.00  2.17           C  
ATOM   1952  C   GLY A 122      15.924   7.785 -35.049  1.00  2.17           C  
ATOM   1953  O   GLY A 122      16.880   8.336 -34.496  1.00  2.17           O  
ATOM   1954  H   GLY A 122      18.192   6.765 -35.705  1.00  2.17           H  
ATOM   1955 1HA  GLY A 122      15.571   6.387 -36.642  1.00  2.17           H  
ATOM   1956 2HA  GLY A 122      15.574   5.676 -35.042  1.00  2.17           H  
ATOM   1957  N   GLY A 123      14.723   8.340 -35.096  1.00  2.25           N  
ATOM   1958  CA  GLY A 123      14.559   9.672 -34.550  1.00  2.25           C  
ATOM   1959  C   GLY A 123      15.481  10.601 -35.324  1.00  2.25           C  
ATOM   1960  O   GLY A 123      15.417  10.659 -36.553  1.00  2.25           O  
ATOM   1961  H   GLY A 123      13.947   7.859 -35.530  1.00  2.25           H  
ATOM   1962 1HA  GLY A 123      13.522   9.995 -34.654  1.00  2.25           H  
ATOM   1963 2HA  GLY A 123      14.811   9.680 -33.489  1.00  2.25           H  
ATOM   1964  N   SER A 124      16.329  11.325 -34.604  1.00  2.23           N  
ATOM   1965  CA  SER A 124      17.263  12.267 -35.205  1.00  2.23           C  
ATOM   1966  C   SER A 124      18.735  11.810 -35.103  1.00  2.23           C  
ATOM   1967  O   SER A 124      19.645  12.599 -35.387  1.00  2.23           O  
ATOM   1968  CB  SER A 124      17.070  13.618 -34.540  1.00  2.23           C  
ATOM   1969  OG  SER A 124      17.389  13.566 -33.179  1.00  2.23           O  
ATOM   1970  H   SER A 124      16.327  11.214 -33.599  1.00  2.23           H  
ATOM   1971  HA  SER A 124      17.015  12.365 -36.263  1.00  2.23           H  
ATOM   1972 1HB  SER A 124      17.633  14.362 -35.025  1.00  2.23           H  
ATOM   1973 2HB  SER A 124      16.026  13.904 -34.647  1.00  2.23           H  
ATOM   1974  HG  SER A 124      17.094  14.402 -32.801  1.00  2.23           H  
ATOM   1975  N   LYS A 125      18.970  10.572 -34.634  1.00  2.14           N  
ATOM   1976  CA  LYS A 125      20.343  10.104 -34.368  1.00  2.14           C  
ATOM   1977  C   LYS A 125      20.755   8.780 -35.036  1.00  2.14           C  
ATOM   1978  O   LYS A 125      19.920   7.931 -35.384  1.00  2.14           O  
ATOM   1979  CB  LYS A 125      20.563   9.920 -32.867  1.00  2.14           C  
ATOM   1980  CG  LYS A 125      20.286  11.133 -31.977  1.00  2.14           C  
ATOM   1981  CD  LYS A 125      21.270  12.240 -32.199  1.00  2.14           C  
ATOM   1982  CE  LYS A 125      20.968  13.404 -31.304  1.00  2.14           C  
ATOM   1983  NZ  LYS A 125      21.157  13.046 -29.890  1.00  2.14           N  
ATOM   1984  H   LYS A 125      18.184   9.940 -34.464  1.00  2.14           H  
ATOM   1985  HA  LYS A 125      21.036  10.868 -34.727  1.00  2.14           H  
ATOM   1986 1HB  LYS A 125      19.959   9.086 -32.505  1.00  2.14           H  
ATOM   1987 2HB  LYS A 125      21.596   9.653 -32.725  1.00  2.14           H  
ATOM   1988 1HG  LYS A 125      19.281  11.510 -32.172  1.00  2.14           H  
ATOM   1989 2HG  LYS A 125      20.337  10.831 -30.934  1.00  2.14           H  
ATOM   1990 1HD  LYS A 125      22.292  11.888 -32.039  1.00  2.14           H  
ATOM   1991 2HD  LYS A 125      21.168  12.560 -33.220  1.00  2.14           H  
ATOM   1992 1HE  LYS A 125      21.622  14.242 -31.552  1.00  2.14           H  
ATOM   1993 2HE  LYS A 125      19.930  13.707 -31.459  1.00  2.14           H  
ATOM   1994 1HZ  LYS A 125      20.931  13.838 -29.312  1.00  2.14           H  
ATOM   1995 2HZ  LYS A 125      20.535  12.276 -29.649  1.00  2.14           H  
ATOM   1996 3HZ  LYS A 125      22.120  12.785 -29.744  1.00  2.14           H  
ATOM   1997  N   LYS A 126      22.079   8.593 -35.163  1.00  2.01           N  
ATOM   1998  CA  LYS A 126      22.665   7.338 -35.654  1.00  2.01           C  
ATOM   1999  C   LYS A 126      23.690   6.775 -34.651  1.00  2.01           C  
ATOM   2000  O   LYS A 126      24.540   7.511 -34.154  1.00  2.01           O  
ATOM   2001  CB  LYS A 126      23.340   7.588 -37.005  1.00  2.01           C  
ATOM   2002  CG  LYS A 126      22.406   7.993 -38.128  1.00  2.01           C  
ATOM   2003  CD  LYS A 126      23.154   8.157 -39.433  1.00  2.01           C  
ATOM   2004  CE  LYS A 126      22.214   8.567 -40.551  1.00  2.01           C  
ATOM   2005  NZ  LYS A 126      22.932   8.787 -41.835  1.00  2.01           N  
ATOM   2006  H   LYS A 126      22.705   9.356 -34.900  1.00  2.01           H  
ATOM   2007  HA  LYS A 126      21.876   6.597 -35.776  1.00  2.01           H  
ATOM   2008 1HB  LYS A 126      24.062   8.396 -36.892  1.00  2.01           H  
ATOM   2009 2HB  LYS A 126      23.879   6.699 -37.314  1.00  2.01           H  
ATOM   2010 1HG  LYS A 126      21.645   7.239 -38.254  1.00  2.01           H  
ATOM   2011 2HG  LYS A 126      21.922   8.939 -37.880  1.00  2.01           H  
ATOM   2012 1HD  LYS A 126      23.931   8.918 -39.317  1.00  2.01           H  
ATOM   2013 2HD  LYS A 126      23.631   7.212 -39.698  1.00  2.01           H  
ATOM   2014 1HE  LYS A 126      21.467   7.787 -40.691  1.00  2.01           H  
ATOM   2015 2HE  LYS A 126      21.716   9.478 -40.266  1.00  2.01           H  
ATOM   2016 1HZ  LYS A 126      22.268   9.062 -42.546  1.00  2.01           H  
ATOM   2017 2HZ  LYS A 126      23.618   9.519 -41.714  1.00  2.01           H  
ATOM   2018 3HZ  LYS A 126      23.392   7.937 -42.115  1.00  2.01           H  
ATOM   2019  N   PHE A 127      23.650   5.465 -34.390  1.00  1.90           N  
ATOM   2020  CA  PHE A 127      24.594   4.835 -33.454  1.00  1.90           C  
ATOM   2021  C   PHE A 127      25.655   4.016 -34.159  1.00  1.90           C  
ATOM   2022  O   PHE A 127      25.316   3.129 -34.947  1.00  1.90           O  
ATOM   2023  CB  PHE A 127      23.897   3.870 -32.501  1.00  1.90           C  
ATOM   2024  CG  PHE A 127      22.995   4.424 -31.467  1.00  1.90           C  
ATOM   2025  CD1 PHE A 127      21.674   4.702 -31.758  1.00  1.90           C  
ATOM   2026  CD2 PHE A 127      23.458   4.613 -30.164  1.00  1.90           C  
ATOM   2027  CE1 PHE A 127      20.823   5.157 -30.771  1.00  1.90           C  
ATOM   2028  CE2 PHE A 127      22.610   5.065 -29.174  1.00  1.90           C  
ATOM   2029  CZ  PHE A 127      21.289   5.330 -29.477  1.00  1.90           C  
ATOM   2030  H   PHE A 127      22.944   4.885 -34.836  1.00  1.90           H  
ATOM   2031  HA  PHE A 127      25.084   5.612 -32.877  1.00  1.90           H  
ATOM   2032 1HB  PHE A 127      23.311   3.168 -33.098  1.00  1.90           H  
ATOM   2033 2HB  PHE A 127      24.660   3.285 -31.991  1.00  1.90           H  
ATOM   2034  HD1 PHE A 127      21.308   4.546 -32.778  1.00  1.90           H  
ATOM   2035  HD2 PHE A 127      24.500   4.387 -29.931  1.00  1.90           H  
ATOM   2036  HE1 PHE A 127      19.781   5.371 -31.010  1.00  1.90           H  
ATOM   2037  HE2 PHE A 127      22.976   5.206 -28.156  1.00  1.90           H  
ATOM   2038  HZ  PHE A 127      20.615   5.685 -28.696  1.00  1.90           H  
ATOM   2039  N   TYR A 128      26.922   4.247 -33.799  1.00  1.81           N  
ATOM   2040  CA  TYR A 128      28.045   3.538 -34.403  1.00  1.81           C  
ATOM   2041  C   TYR A 128      28.970   2.839 -33.405  1.00  1.81           C  
ATOM   2042  O   TYR A 128      29.381   3.417 -32.402  1.00  1.81           O  
ATOM   2043  CB  TYR A 128      28.890   4.536 -35.185  1.00  1.81           C  
ATOM   2044  CG  TYR A 128      28.178   5.206 -36.323  1.00  1.81           C  
ATOM   2045  CD1 TYR A 128      27.426   6.342 -36.099  1.00  1.81           C  
ATOM   2046  CD2 TYR A 128      28.291   4.701 -37.590  1.00  1.81           C  
ATOM   2047  CE1 TYR A 128      26.805   6.962 -37.151  1.00  1.81           C  
ATOM   2048  CE2 TYR A 128      27.670   5.311 -38.639  1.00  1.81           C  
ATOM   2049  CZ  TYR A 128      26.930   6.442 -38.428  1.00  1.81           C  
ATOM   2050  OH  TYR A 128      26.317   7.055 -39.490  1.00  1.81           O  
ATOM   2051  H   TYR A 128      27.103   4.987 -33.126  1.00  1.81           H  
ATOM   2052  HA  TYR A 128      27.649   2.782 -35.071  1.00  1.81           H  
ATOM   2053 1HB  TYR A 128      29.253   5.313 -34.504  1.00  1.81           H  
ATOM   2054 2HB  TYR A 128      29.755   4.027 -35.579  1.00  1.81           H  
ATOM   2055  HD1 TYR A 128      27.330   6.747 -35.092  1.00  1.81           H  
ATOM   2056  HD2 TYR A 128      28.877   3.817 -37.761  1.00  1.81           H  
ATOM   2057  HE1 TYR A 128      26.224   7.856 -36.980  1.00  1.81           H  
ATOM   2058  HE2 TYR A 128      27.768   4.902 -39.644  1.00  1.81           H  
ATOM   2059  HH  TYR A 128      26.532   6.577 -40.296  1.00  1.81           H  
ATOM   2060  N   ASP A 129      29.361   1.614 -33.742  1.00  1.75           N  
ATOM   2061  CA  ASP A 129      30.265   0.761 -32.969  1.00  1.75           C  
ATOM   2062  C   ASP A 129      31.710   1.115 -33.225  1.00  1.75           C  
ATOM   2063  O   ASP A 129      32.184   1.036 -34.365  1.00  1.75           O  
ATOM   2064  CB  ASP A 129      30.025  -0.705 -33.297  1.00  1.75           C  
ATOM   2065  CG  ASP A 129      30.849  -1.739 -32.460  1.00  1.75           C  
ATOM   2066  OD1 ASP A 129      31.845  -1.396 -31.842  1.00  1.75           O  
ATOM   2067  OD2 ASP A 129      30.447  -2.885 -32.464  1.00  1.75           O  
ATOM   2068  H   ASP A 129      28.987   1.229 -34.600  1.00  1.75           H  
ATOM   2069  HA  ASP A 129      30.059   0.915 -31.908  1.00  1.75           H  
ATOM   2070 1HB  ASP A 129      29.002  -0.901 -33.142  1.00  1.75           H  
ATOM   2071 2HB  ASP A 129      30.221  -0.874 -34.354  1.00  1.75           H  
ATOM   2072  N   ILE A 130      32.387   1.584 -32.185  1.00  1.71           N  
ATOM   2073  CA  ILE A 130      33.752   2.055 -32.329  1.00  1.71           C  
ATOM   2074  C   ILE A 130      34.772   1.119 -31.696  1.00  1.71           C  
ATOM   2075  O   ILE A 130      35.950   1.465 -31.565  1.00  1.71           O  
ATOM   2076  CB  ILE A 130      33.909   3.446 -31.729  1.00  1.71           C  
ATOM   2077  CG1 ILE A 130      33.627   3.438 -30.250  1.00  1.71           C  
ATOM   2078  CG2 ILE A 130      32.948   4.374 -32.418  1.00  1.71           C  
ATOM   2079  CD1 ILE A 130      34.035   4.704 -29.537  1.00  1.71           C  
ATOM   2080  H   ILE A 130      31.949   1.582 -31.260  1.00  1.71           H  
ATOM   2081  HA  ILE A 130      33.980   2.125 -33.390  1.00  1.71           H  
ATOM   2082  HB  ILE A 130      34.916   3.765 -31.871  1.00  1.71           H  
ATOM   2083 1HG1 ILE A 130      32.569   3.318 -30.120  1.00  1.71           H  
ATOM   2084 2HG1 ILE A 130      34.137   2.583 -29.790  1.00  1.71           H  
ATOM   2085 1HG2 ILE A 130      33.080   5.347 -32.018  1.00  1.71           H  
ATOM   2086 2HG2 ILE A 130      33.157   4.387 -33.472  1.00  1.71           H  
ATOM   2087 3HG2 ILE A 130      31.924   4.041 -32.253  1.00  1.71           H  
ATOM   2088 1HD1 ILE A 130      33.777   4.623 -28.490  1.00  1.71           H  
ATOM   2089 2HD1 ILE A 130      35.107   4.844 -29.632  1.00  1.71           H  
ATOM   2090 3HD1 ILE A 130      33.531   5.547 -29.960  1.00  1.71           H  
ATOM   2091  N   GLY A 131      34.321  -0.063 -31.296  1.00  1.66           N  
ATOM   2092  CA  GLY A 131      35.196  -1.040 -30.678  1.00  1.66           C  
ATOM   2093  C   GLY A 131      35.345  -0.818 -29.181  1.00  1.66           C  
ATOM   2094  O   GLY A 131      34.860   0.165 -28.618  1.00  1.66           O  
ATOM   2095  H   GLY A 131      33.336  -0.321 -31.453  1.00  1.66           H  
ATOM   2096 1HA  GLY A 131      34.789  -2.036 -30.860  1.00  1.66           H  
ATOM   2097 2HA  GLY A 131      36.176  -1.003 -31.153  1.00  1.66           H  
ATOM   2098  N   HIS A 132      35.986  -1.778 -28.518  1.00  1.60           N  
ATOM   2099  CA  HIS A 132      36.227  -1.755 -27.071  1.00  1.60           C  
ATOM   2100  C   HIS A 132      34.934  -1.696 -26.263  1.00  1.60           C  
ATOM   2101  O   HIS A 132      34.920  -1.229 -25.125  1.00  1.60           O  
ATOM   2102  CB  HIS A 132      37.098  -0.554 -26.695  1.00  1.60           C  
ATOM   2103  CG  HIS A 132      38.386  -0.500 -27.449  1.00  1.60           C  
ATOM   2104  ND1 HIS A 132      39.402  -1.418 -27.258  1.00  1.60           N  
ATOM   2105  CD2 HIS A 132      38.823   0.361 -28.400  1.00  1.60           C  
ATOM   2106  CE1 HIS A 132      40.415  -1.128 -28.057  1.00  1.60           C  
ATOM   2107  NE2 HIS A 132      40.103  -0.038 -28.759  1.00  1.60           N  
ATOM   2108  H   HIS A 132      36.350  -2.558 -29.047  1.00  1.60           H  
ATOM   2109  HA  HIS A 132      36.755  -2.662 -26.779  1.00  1.60           H  
ATOM   2110 1HB  HIS A 132      36.557   0.379 -26.855  1.00  1.60           H  
ATOM   2111 2HB  HIS A 132      37.333  -0.605 -25.632  1.00  1.60           H  
ATOM   2112  HD1 HIS A 132      39.390  -2.194 -26.622  1.00  1.60           H  
ATOM   2113  HD2 HIS A 132      38.365   1.237 -28.868  1.00  1.60           H  
ATOM   2114  HE1 HIS A 132      41.315  -1.744 -28.051  1.00  1.60           H  
ATOM   2115  N   GLY A 133      33.852  -2.193 -26.854  1.00  1.53           N  
ATOM   2116  CA  GLY A 133      32.560  -2.236 -26.200  1.00  1.53           C  
ATOM   2117  C   GLY A 133      31.797  -0.909 -26.246  1.00  1.53           C  
ATOM   2118  O   GLY A 133      30.724  -0.813 -25.658  1.00  1.53           O  
ATOM   2119  H   GLY A 133      33.936  -2.548 -27.794  1.00  1.53           H  
ATOM   2120 1HA  GLY A 133      31.964  -3.009 -26.676  1.00  1.53           H  
ATOM   2121 2HA  GLY A 133      32.696  -2.539 -25.162  1.00  1.53           H  
ATOM   2122  N   LYS A 134      32.340   0.110 -26.920  1.00  1.46           N  
ATOM   2123  CA  LYS A 134      31.714   1.434 -26.958  1.00  1.46           C  
ATOM   2124  C   LYS A 134      31.052   1.804 -28.275  1.00  1.46           C  
ATOM   2125  O   LYS A 134      31.362   1.252 -29.337  1.00  1.46           O  
ATOM   2126  CB  LYS A 134      32.742   2.509 -26.594  1.00  1.46           C  
ATOM   2127  CG  LYS A 134      33.374   2.329 -25.216  1.00  1.46           C  
ATOM   2128  CD  LYS A 134      32.311   2.467 -24.119  1.00  1.46           C  
ATOM   2129  CE  LYS A 134      32.906   2.357 -22.721  1.00  1.46           C  
ATOM   2130  NZ  LYS A 134      31.849   2.470 -21.658  1.00  1.46           N  
ATOM   2131  H   LYS A 134      33.228  -0.013 -27.410  1.00  1.46           H  
ATOM   2132  HA  LYS A 134      30.937   1.459 -26.195  1.00  1.46           H  
ATOM   2133 1HB  LYS A 134      33.551   2.484 -27.322  1.00  1.46           H  
ATOM   2134 2HB  LYS A 134      32.277   3.497 -26.640  1.00  1.46           H  
ATOM   2135 1HG  LYS A 134      33.843   1.344 -25.150  1.00  1.46           H  
ATOM   2136 2HG  LYS A 134      34.141   3.090 -25.070  1.00  1.46           H  
ATOM   2137 1HD  LYS A 134      31.807   3.432 -24.221  1.00  1.46           H  
ATOM   2138 2HD  LYS A 134      31.564   1.680 -24.237  1.00  1.46           H  
ATOM   2139 1HE  LYS A 134      33.401   1.391 -22.625  1.00  1.46           H  
ATOM   2140 2HE  LYS A 134      33.642   3.147 -22.575  1.00  1.46           H  
ATOM   2141 1HZ  LYS A 134      32.265   2.384 -20.750  1.00  1.46           H  
ATOM   2142 2HZ  LYS A 134      31.390   3.358 -21.733  1.00  1.46           H  
ATOM   2143 3HZ  LYS A 134      31.133   1.724 -21.773  1.00  1.46           H  
ATOM   2144  N   ALA A 135      30.160   2.784 -28.194  1.00  1.42           N  
ATOM   2145  CA  ALA A 135      29.492   3.327 -29.359  1.00  1.42           C  
ATOM   2146  C   ALA A 135      29.246   4.810 -29.246  1.00  1.42           C  
ATOM   2147  O   ALA A 135      29.070   5.368 -28.158  1.00  1.42           O  
ATOM   2148  CB  ALA A 135      28.151   2.660 -29.571  1.00  1.42           C  
ATOM   2149  H   ALA A 135      29.924   3.146 -27.275  1.00  1.42           H  
ATOM   2150  HA  ALA A 135      30.136   3.158 -30.214  1.00  1.42           H  
ATOM   2151 1HB  ALA A 135      27.678   3.073 -30.463  1.00  1.42           H  
ATOM   2152 2HB  ALA A 135      28.315   1.608 -29.713  1.00  1.42           H  
ATOM   2153 3HB  ALA A 135      27.510   2.836 -28.703  1.00  1.42           H  
ATOM   2154  N   LEU A 136      29.203   5.446 -30.400  1.00  1.42           N  
ATOM   2155  CA  LEU A 136      28.920   6.860 -30.465  1.00  1.42           C  
ATOM   2156  C   LEU A 136      27.565   7.103 -31.086  1.00  1.42           C  
ATOM   2157  O   LEU A 136      27.184   6.441 -32.052  1.00  1.42           O  
ATOM   2158  CB  LEU A 136      30.001   7.551 -31.282  1.00  1.42           C  
ATOM   2159  CG  LEU A 136      31.380   7.380 -30.765  1.00  1.42           C  
ATOM   2160  CD1 LEU A 136      32.365   7.994 -31.715  1.00  1.42           C  
ATOM   2161  CD2 LEU A 136      31.472   8.028 -29.443  1.00  1.42           C  
ATOM   2162  H   LEU A 136      29.357   4.906 -31.250  1.00  1.42           H  
ATOM   2163  HA  LEU A 136      28.919   7.270 -29.459  1.00  1.42           H  
ATOM   2164 1HB  LEU A 136      29.969   7.181 -32.304  1.00  1.42           H  
ATOM   2165 2HB  LEU A 136      29.790   8.618 -31.276  1.00  1.42           H  
ATOM   2166  HG  LEU A 136      31.586   6.334 -30.666  1.00  1.42           H  
ATOM   2167 1HD1 LEU A 136      33.383   7.869 -31.335  1.00  1.42           H  
ATOM   2168 2HD1 LEU A 136      32.289   7.523 -32.698  1.00  1.42           H  
ATOM   2169 3HD1 LEU A 136      32.146   9.027 -31.802  1.00  1.42           H  
ATOM   2170 1HD2 LEU A 136      32.477   7.906 -29.033  1.00  1.42           H  
ATOM   2171 2HD2 LEU A 136      31.242   9.083 -29.548  1.00  1.42           H  
ATOM   2172 3HD2 LEU A 136      30.751   7.565 -28.789  1.00  1.42           H  
ATOM   2173  N   MET A 137      26.842   8.070 -30.553  1.00  1.50           N  
ATOM   2174  CA  MET A 137      25.569   8.460 -31.119  1.00  1.50           C  
ATOM   2175  C   MET A 137      25.700   9.820 -31.783  1.00  1.50           C  
ATOM   2176  O   MET A 137      25.843  10.868 -31.128  1.00  1.50           O  
ATOM   2177  CB  MET A 137      24.492   8.432 -30.055  1.00  1.50           C  
ATOM   2178  CG  MET A 137      23.155   8.813 -30.574  1.00  1.50           C  
ATOM   2179  SD  MET A 137      21.862   8.604 -29.374  1.00  1.50           S  
ATOM   2180  CE  MET A 137      22.350   9.749 -28.161  1.00  1.50           C  
ATOM   2181  H   MET A 137      27.191   8.552 -29.737  1.00  1.50           H  
ATOM   2182  HA  MET A 137      25.295   7.747 -31.887  1.00  1.50           H  
ATOM   2183 1HB  MET A 137      24.423   7.434 -29.635  1.00  1.50           H  
ATOM   2184 2HB  MET A 137      24.757   9.110 -29.245  1.00  1.50           H  
ATOM   2185 1HG  MET A 137      23.181   9.849 -30.893  1.00  1.50           H  
ATOM   2186 2HG  MET A 137      22.931   8.186 -31.442  1.00  1.50           H  
ATOM   2187 1HE  MET A 137      21.637   9.730 -27.336  1.00  1.50           H  
ATOM   2188 2HE  MET A 137      23.334   9.489 -27.796  1.00  1.50           H  
ATOM   2189 3HE  MET A 137      22.379  10.739 -28.590  1.00  1.50           H  
ATOM   2190  N   LEU A 138      25.694   9.793 -33.107  1.00  1.67           N  
ATOM   2191  CA  LEU A 138      25.982  10.957 -33.914  1.00  1.67           C  
ATOM   2192  C   LEU A 138      24.699  11.591 -34.421  1.00  1.67           C  
ATOM   2193  O   LEU A 138      23.700  10.900 -34.629  1.00  1.67           O  
ATOM   2194  CB  LEU A 138      26.880  10.552 -35.103  1.00  1.67           C  
ATOM   2195  CG  LEU A 138      28.437  10.442 -34.833  1.00  1.67           C  
ATOM   2196  CD1 LEU A 138      28.735   9.404 -33.794  1.00  1.67           C  
ATOM   2197  CD2 LEU A 138      29.151  10.095 -36.134  1.00  1.67           C  
ATOM   2198  H   LEU A 138      25.499   8.910 -33.566  1.00  1.67           H  
ATOM   2199  HA  LEU A 138      26.529  11.646 -33.288  1.00  1.67           H  
ATOM   2200 1HB  LEU A 138      26.547   9.571 -35.438  1.00  1.67           H  
ATOM   2201 2HB  LEU A 138      26.727  11.254 -35.923  1.00  1.67           H  
ATOM   2202  HG  LEU A 138      28.797  11.366 -34.462  1.00  1.67           H  
ATOM   2203 1HD1 LEU A 138      29.815   9.369 -33.634  1.00  1.67           H  
ATOM   2204 2HD1 LEU A 138      28.247   9.664 -32.870  1.00  1.67           H  
ATOM   2205 3HD1 LEU A 138      28.387   8.436 -34.123  1.00  1.67           H  
ATOM   2206 1HD2 LEU A 138      30.224  10.033 -35.953  1.00  1.67           H  
ATOM   2207 2HD2 LEU A 138      28.790   9.136 -36.501  1.00  1.67           H  
ATOM   2208 3HD2 LEU A 138      28.950  10.864 -36.878  1.00  1.67           H  
ATOM   2209  N   PRO A 139      24.671  12.911 -34.584  1.00  1.98           N  
ATOM   2210  CA  PRO A 139      23.549  13.645 -35.113  1.00  1.98           C  
ATOM   2211  C   PRO A 139      23.305  13.385 -36.589  1.00  1.98           C  
ATOM   2212  O   PRO A 139      24.236  13.438 -37.397  1.00  1.98           O  
ATOM   2213  CB  PRO A 139      24.003  15.082 -34.874  1.00  1.98           C  
ATOM   2214  CG  PRO A 139      25.510  15.048 -34.834  1.00  1.98           C  
ATOM   2215  CD  PRO A 139      25.848  13.736 -34.235  1.00  1.98           C  
ATOM   2216  HA  PRO A 139      22.649  13.425 -34.538  1.00  1.98           H  
ATOM   2217 1HB  PRO A 139      23.659  15.695 -35.692  1.00  1.98           H  
ATOM   2218 2HB  PRO A 139      23.571  15.463 -33.946  1.00  1.98           H  
ATOM   2219 1HG  PRO A 139      25.922  15.170 -35.849  1.00  1.98           H  
ATOM   2220 2HG  PRO A 139      25.893  15.896 -34.237  1.00  1.98           H  
ATOM   2221 1HD  PRO A 139      26.749  13.369 -34.720  1.00  1.98           H  
ATOM   2222 2HD  PRO A 139      25.961  13.834 -33.140  1.00  1.98           H  
ATOM   2223  N   ASN A 140      22.042  13.250 -36.988  1.00  2.45           N  
ATOM   2224  CA  ASN A 140      21.723  13.095 -38.404  1.00  2.45           C  
ATOM   2225  C   ASN A 140      21.615  14.463 -39.066  1.00  2.45           C  
ATOM   2226  O   ASN A 140      20.538  14.886 -39.485  1.00  2.45           O  
ATOM   2227  CB  ASN A 140      20.434  12.317 -38.581  1.00  2.45           C  
ATOM   2228  CG  ASN A 140      20.185  11.917 -40.024  1.00  2.45           C  
ATOM   2229  OD1 ASN A 140      21.107  11.897 -40.854  1.00  2.45           O  
ATOM   2230  ND2 ASN A 140      18.953  11.588 -40.336  1.00  2.45           N  
ATOM   2231  H   ASN A 140      21.283  13.198 -36.307  1.00  2.45           H  
ATOM   2232  HA  ASN A 140      22.534  12.552 -38.889  1.00  2.45           H  
ATOM   2233 1HB  ASN A 140      20.466  11.415 -37.962  1.00  2.45           H  
ATOM   2234 2HB  ASN A 140      19.596  12.921 -38.229  1.00  2.45           H  
ATOM   2235 1HD2 ASN A 140      18.729  11.316 -41.273  1.00  2.45           H  
ATOM   2236 2HD2 ASN A 140      18.236  11.614 -39.638  1.00  2.45           H  
ATOM   2237  N   LEU A 141      22.747  15.153 -39.168  1.00  3.10           N  
ATOM   2238  CA  LEU A 141      22.764  16.520 -39.695  1.00  3.10           C  
ATOM   2239  C   LEU A 141      22.180  16.602 -41.099  1.00  3.10           C  
ATOM   2240  O   LEU A 141      21.399  17.516 -41.403  1.00  3.10           O  
ATOM   2241  CB  LEU A 141      24.190  17.091 -39.686  1.00  3.10           C  
ATOM   2242  CG  LEU A 141      24.347  18.551 -40.227  1.00  3.10           C  
ATOM   2243  CD1 LEU A 141      23.550  19.540 -39.353  1.00  3.10           C  
ATOM   2244  CD2 LEU A 141      25.818  18.924 -40.241  1.00  3.10           C  
ATOM   2245  H   LEU A 141      23.590  14.706 -38.804  1.00  3.10           H  
ATOM   2246  HA  LEU A 141      22.148  17.140 -39.056  1.00  3.10           H  
ATOM   2247 1HB  LEU A 141      24.563  17.068 -38.661  1.00  3.10           H  
ATOM   2248 2HB  LEU A 141      24.823  16.447 -40.294  1.00  3.10           H  
ATOM   2249  HG  LEU A 141      23.946  18.598 -41.245  1.00  3.10           H  
ATOM   2250 1HD1 LEU A 141      23.659  20.547 -39.754  1.00  3.10           H  
ATOM   2251 2HD1 LEU A 141      22.505  19.265 -39.357  1.00  3.10           H  
ATOM   2252 3HD1 LEU A 141      23.938  19.515 -38.342  1.00  3.10           H  
ATOM   2253 1HD2 LEU A 141      25.931  19.934 -40.634  1.00  3.10           H  
ATOM   2254 2HD2 LEU A 141      26.213  18.878 -39.227  1.00  3.10           H  
ATOM   2255 3HD2 LEU A 141      26.361  18.224 -40.878  1.00  3.10           H  
ATOM   2256  N   ASP A 142      22.565  15.656 -41.958  1.00  3.88           N  
ATOM   2257  CA  ASP A 142      22.089  15.671 -43.329  1.00  3.88           C  
ATOM   2258  C   ASP A 142      22.360  17.060 -43.921  1.00  3.88           C  
ATOM   2259  O   ASP A 142      23.468  17.585 -43.801  1.00  3.88           O  
ATOM   2260  CB  ASP A 142      20.579  15.368 -43.317  1.00  3.88           C  
ATOM   2261  CG  ASP A 142      19.977  14.983 -44.637  1.00  3.88           C  
ATOM   2262  OD1 ASP A 142      20.191  13.919 -45.158  1.00  3.88           O  
ATOM   2263  OD2 ASP A 142      19.351  15.878 -45.185  1.00  3.88           O  
ATOM   2264  H   ASP A 142      23.190  14.929 -41.645  1.00  3.88           H  
ATOM   2265  HA  ASP A 142      22.625  14.918 -43.907  1.00  3.88           H  
ATOM   2266 1HB  ASP A 142      20.402  14.544 -42.618  1.00  3.88           H  
ATOM   2267 2HB  ASP A 142      20.026  16.217 -42.921  1.00  3.88           H  
ATOM   2268  N   ALA A 143      21.349  17.647 -44.562  1.00  4.69           N  
ATOM   2269  CA  ALA A 143      21.398  18.978 -45.111  1.00  4.69           C  
ATOM   2270  C   ALA A 143      20.094  19.612 -44.708  1.00  4.69           C  
ATOM   2271  O   ALA A 143      19.951  20.833 -44.641  1.00  4.69           O  
ATOM   2272  CB  ALA A 143      21.567  18.951 -46.617  1.00  4.69           C  
ATOM   2273  H   ALA A 143      20.468  17.161 -44.680  1.00  4.69           H  
ATOM   2274  HA  ALA A 143      22.215  19.531 -44.650  1.00  4.69           H  
ATOM   2275 1HB  ALA A 143      21.570  19.970 -46.999  1.00  4.69           H  
ATOM   2276 2HB  ALA A 143      22.509  18.465 -46.869  1.00  4.69           H  
ATOM   2277 3HB  ALA A 143      20.739  18.396 -47.059  1.00  4.69           H  
ATOM   2278  N   LYS A 144      19.130  18.727 -44.446  1.00  5.34           N  
ATOM   2279  CA  LYS A 144      17.777  19.117 -44.086  1.00  5.34           C  
ATOM   2280  C   LYS A 144      17.582  19.440 -42.598  1.00  5.34           C  
ATOM   2281  O   LYS A 144      16.533  19.967 -42.227  1.00  5.34           O  
ATOM   2282  CB  LYS A 144      16.797  18.012 -44.493  1.00  5.34           C  
ATOM   2283  CG  LYS A 144      16.710  17.781 -46.004  1.00  5.34           C  
ATOM   2284  CD  LYS A 144      15.630  16.755 -46.385  1.00  5.34           C  
ATOM   2285  CE  LYS A 144      16.002  15.314 -45.959  1.00  5.34           C  
ATOM   2286  NZ  LYS A 144      17.239  14.812 -46.639  1.00  5.34           N  
ATOM   2287  H   LYS A 144      19.339  17.725 -44.552  1.00  5.34           H  
ATOM   2288  HA  LYS A 144      17.530  20.018 -44.648  1.00  5.34           H  
ATOM   2289 1HB  LYS A 144      17.112  17.070 -44.035  1.00  5.34           H  
ATOM   2290 2HB  LYS A 144      15.801  18.246 -44.119  1.00  5.34           H  
ATOM   2291 1HG  LYS A 144      16.493  18.725 -46.500  1.00  5.34           H  
ATOM   2292 2HG  LYS A 144      17.677  17.418 -46.360  1.00  5.34           H  
ATOM   2293 1HD  LYS A 144      14.690  17.028 -45.908  1.00  5.34           H  
ATOM   2294 2HD  LYS A 144      15.486  16.770 -47.464  1.00  5.34           H  
ATOM   2295 1HE  LYS A 144      16.158  15.281 -44.882  1.00  5.34           H  
ATOM   2296 2HE  LYS A 144      15.174  14.655 -46.217  1.00  5.34           H  
ATOM   2297 1HZ  LYS A 144      17.444  13.871 -46.333  1.00  5.34           H  
ATOM   2298 2HZ  LYS A 144      17.129  14.823 -47.635  1.00  5.34           H  
ATOM   2299 3HZ  LYS A 144      18.030  15.414 -46.367  1.00  5.34           H  
ATOM   2300  N   TYR A 145      18.535  19.108 -41.719  1.00  5.68           N  
ATOM   2301  CA  TYR A 145      18.297  19.392 -40.306  1.00  5.68           C  
ATOM   2302  C   TYR A 145      18.305  20.901 -40.059  1.00  5.68           C  
ATOM   2303  O   TYR A 145      19.088  21.639 -40.657  1.00  5.68           O  
ATOM   2304  CB  TYR A 145      19.260  18.656 -39.390  1.00  5.68           C  
ATOM   2305  CG  TYR A 145      18.855  18.769 -37.938  1.00  5.68           C  
ATOM   2306  CD1 TYR A 145      17.808  17.979 -37.478  1.00  5.68           C  
ATOM   2307  CD2 TYR A 145      19.511  19.603 -37.067  1.00  5.68           C  
ATOM   2308  CE1 TYR A 145      17.419  18.037 -36.160  1.00  5.68           C  
ATOM   2309  CE2 TYR A 145      19.122  19.654 -35.737  1.00  5.68           C  
ATOM   2310  CZ  TYR A 145      18.078  18.875 -35.291  1.00  5.68           C  
ATOM   2311  OH  TYR A 145      17.688  18.923 -33.986  1.00  5.68           O  
ATOM   2312  H   TYR A 145      19.416  18.663 -41.987  1.00  5.68           H  
ATOM   2313  HA  TYR A 145      17.299  19.037 -40.054  1.00  5.68           H  
ATOM   2314 1HB  TYR A 145      19.304  17.595 -39.660  1.00  5.68           H  
ATOM   2315 2HB  TYR A 145      20.250  19.066 -39.502  1.00  5.68           H  
ATOM   2316  HD1 TYR A 145      17.294  17.310 -38.168  1.00  5.68           H  
ATOM   2317  HD2 TYR A 145      20.343  20.209 -37.415  1.00  5.68           H  
ATOM   2318  HE1 TYR A 145      16.597  17.417 -35.805  1.00  5.68           H  
ATOM   2319  HE2 TYR A 145      19.647  20.303 -35.047  1.00  5.68           H  
ATOM   2320  HH  TYR A 145      18.311  19.459 -33.491  1.00  5.68           H  
ATOM   2321  N   ILE A 146      17.436  21.352 -39.162  1.00  5.64           N  
ATOM   2322  CA  ILE A 146      17.272  22.768 -38.835  1.00  5.64           C  
ATOM   2323  C   ILE A 146      18.542  23.539 -38.410  1.00  5.64           C  
ATOM   2324  O   ILE A 146      18.617  24.750 -38.626  1.00  5.64           O  
ATOM   2325  CB  ILE A 146      16.195  22.902 -37.745  1.00  5.64           C  
ATOM   2326  CG1 ILE A 146      15.796  24.364 -37.582  1.00  5.64           C  
ATOM   2327  CG2 ILE A 146      16.665  22.295 -36.438  1.00  5.64           C  
ATOM   2328  CD1 ILE A 146      15.111  24.939 -38.802  1.00  5.64           C  
ATOM   2329  H   ILE A 146      16.837  20.680 -38.703  1.00  5.64           H  
ATOM   2330  HA  ILE A 146      16.889  23.256 -39.731  1.00  5.64           H  
ATOM   2331  HB  ILE A 146      15.305  22.367 -38.070  1.00  5.64           H  
ATOM   2332 1HG1 ILE A 146      15.126  24.453 -36.727  1.00  5.64           H  
ATOM   2333 2HG1 ILE A 146      16.692  24.952 -37.380  1.00  5.64           H  
ATOM   2334 1HG2 ILE A 146      15.875  22.378 -35.691  1.00  5.64           H  
ATOM   2335 2HG2 ILE A 146      16.897  21.255 -36.598  1.00  5.64           H  
ATOM   2336 3HG2 ILE A 146      17.543  22.815 -36.069  1.00  5.64           H  
ATOM   2337 1HD1 ILE A 146      14.855  25.982 -38.619  1.00  5.64           H  
ATOM   2338 2HD1 ILE A 146      15.780  24.874 -39.661  1.00  5.64           H  
ATOM   2339 3HD1 ILE A 146      14.201  24.374 -39.007  1.00  5.64           H  
ATOM   2340  N   GLY A 147      19.529  22.875 -37.811  1.00  5.28           N  
ATOM   2341  CA  GLY A 147      20.749  23.581 -37.427  1.00  5.28           C  
ATOM   2342  C   GLY A 147      21.571  22.938 -36.313  1.00  5.28           C  
ATOM   2343  O   GLY A 147      21.055  22.305 -35.387  1.00  5.28           O  
ATOM   2344  H   GLY A 147      19.428  21.888 -37.650  1.00  5.28           H  
ATOM   2345 1HA  GLY A 147      21.377  23.683 -38.313  1.00  5.28           H  
ATOM   2346 2HA  GLY A 147      20.483  24.593 -37.127  1.00  5.28           H  
ATOM   2347  N   LYS A 148      22.866  23.246 -36.331  1.00  4.77           N  
ATOM   2348  CA  LYS A 148      23.810  22.727 -35.347  1.00  4.77           C  
ATOM   2349  C   LYS A 148      23.489  23.145 -33.919  1.00  4.77           C  
ATOM   2350  O   LYS A 148      23.788  22.410 -32.974  1.00  4.77           O  
ATOM   2351  CB  LYS A 148      25.229  23.114 -35.733  1.00  4.77           C  
ATOM   2352  CG  LYS A 148      25.741  22.373 -36.978  1.00  4.77           C  
ATOM   2353  CD  LYS A 148      27.154  22.796 -37.333  1.00  4.77           C  
ATOM   2354  CE  LYS A 148      27.670  22.060 -38.560  1.00  4.77           C  
ATOM   2355  NZ  LYS A 148      29.051  22.495 -38.919  1.00  4.77           N  
ATOM   2356  H   LYS A 148      23.219  23.813 -37.091  1.00  4.77           H  
ATOM   2357  HA  LYS A 148      23.756  21.654 -35.371  1.00  4.77           H  
ATOM   2358 1HB  LYS A 148      25.280  24.185 -35.925  1.00  4.77           H  
ATOM   2359 2HB  LYS A 148      25.905  22.894 -34.907  1.00  4.77           H  
ATOM   2360 1HG  LYS A 148      25.728  21.297 -36.792  1.00  4.77           H  
ATOM   2361 2HG  LYS A 148      25.083  22.581 -37.822  1.00  4.77           H  
ATOM   2362 1HD  LYS A 148      27.169  23.868 -37.533  1.00  4.77           H  
ATOM   2363 2HD  LYS A 148      27.817  22.592 -36.493  1.00  4.77           H  
ATOM   2364 1HE  LYS A 148      27.676  20.990 -38.360  1.00  4.77           H  
ATOM   2365 2HE  LYS A 148      27.006  22.257 -39.403  1.00  4.77           H  
ATOM   2366 1HZ  LYS A 148      29.364  21.990 -39.736  1.00  4.77           H  
ATOM   2367 2HZ  LYS A 148      29.052  23.487 -39.117  1.00  4.77           H  
ATOM   2368 3HZ  LYS A 148      29.678  22.305 -38.146  1.00  4.77           H  
ATOM   2369  N   LYS A 149      22.868  24.312 -33.747  1.00  4.24           N  
ATOM   2370  CA  LYS A 149      22.524  24.745 -32.401  1.00  4.24           C  
ATOM   2371  C   LYS A 149      21.537  23.770 -31.773  1.00  4.24           C  
ATOM   2372  O   LYS A 149      21.600  23.508 -30.571  1.00  4.24           O  
ATOM   2373  CB  LYS A 149      21.935  26.151 -32.394  1.00  4.24           C  
ATOM   2374  CG  LYS A 149      22.934  27.262 -32.710  1.00  4.24           C  
ATOM   2375  CD  LYS A 149      22.275  28.643 -32.681  1.00  4.24           C  
ATOM   2376  CE  LYS A 149      23.271  29.743 -33.025  1.00  4.24           C  
ATOM   2377  NZ  LYS A 149      22.630  31.090 -33.041  1.00  4.24           N  
ATOM   2378  H   LYS A 149      22.639  24.884 -34.546  1.00  4.24           H  
ATOM   2379  HA  LYS A 149      23.429  24.746 -31.793  1.00  4.24           H  
ATOM   2380 1HB  LYS A 149      21.112  26.207 -33.108  1.00  4.24           H  
ATOM   2381 2HB  LYS A 149      21.527  26.343 -31.411  1.00  4.24           H  
ATOM   2382 1HG  LYS A 149      23.740  27.240 -31.975  1.00  4.24           H  
ATOM   2383 2HG  LYS A 149      23.363  27.093 -33.696  1.00  4.24           H  
ATOM   2384 1HD  LYS A 149      21.443  28.674 -33.386  1.00  4.24           H  
ATOM   2385 2HD  LYS A 149      21.892  28.840 -31.682  1.00  4.24           H  
ATOM   2386 1HE  LYS A 149      24.070  29.741 -32.284  1.00  4.24           H  
ATOM   2387 2HE  LYS A 149      23.699  29.544 -34.006  1.00  4.24           H  
ATOM   2388 1HZ  LYS A 149      23.322  31.790 -33.271  1.00  4.24           H  
ATOM   2389 2HZ  LYS A 149      21.895  31.105 -33.734  1.00  4.24           H  
ATOM   2390 3HZ  LYS A 149      22.238  31.291 -32.131  1.00  4.24           H  
ATOM   2391  N   ASP A 150      20.615  23.225 -32.575  1.00  3.76           N  
ATOM   2392  CA  ASP A 150      19.659  22.285 -32.026  1.00  3.76           C  
ATOM   2393  C   ASP A 150      20.333  20.970 -31.726  1.00  3.76           C  
ATOM   2394  O   ASP A 150      19.987  20.301 -30.752  1.00  3.76           O  
ATOM   2395  CB  ASP A 150      18.414  22.151 -32.891  1.00  3.76           C  
ATOM   2396  CG  ASP A 150      17.510  23.378 -32.726  1.00  3.76           C  
ATOM   2397  OD1 ASP A 150      17.747  24.125 -31.795  1.00  3.76           O  
ATOM   2398  OD2 ASP A 150      16.589  23.548 -33.481  1.00  3.76           O  
ATOM   2399  H   ASP A 150      20.620  23.402 -33.575  1.00  3.76           H  
ATOM   2400  HA  ASP A 150      19.314  22.680 -31.080  1.00  3.76           H  
ATOM   2401 1HB  ASP A 150      18.703  22.068 -33.935  1.00  3.76           H  
ATOM   2402 2HB  ASP A 150      17.859  21.260 -32.615  1.00  3.76           H  
ATOM   2403  N   TRP A 151      21.336  20.588 -32.519  1.00  3.34           N  
ATOM   2404  CA  TRP A 151      21.983  19.339 -32.148  1.00  3.34           C  
ATOM   2405  C   TRP A 151      22.636  19.518 -30.800  1.00  3.34           C  
ATOM   2406  O   TRP A 151      22.541  18.647 -29.937  1.00  3.34           O  
ATOM   2407  CB  TRP A 151      23.088  18.901 -33.093  1.00  3.34           C  
ATOM   2408  CG  TRP A 151      22.629  18.426 -34.361  1.00  3.34           C  
ATOM   2409  CD1 TRP A 151      22.976  18.877 -35.577  1.00  3.34           C  
ATOM   2410  CD2 TRP A 151      21.680  17.401 -34.578  1.00  3.34           C  
ATOM   2411  NE1 TRP A 151      22.336  18.198 -36.518  1.00  3.34           N  
ATOM   2412  CE2 TRP A 151      21.530  17.292 -35.938  1.00  3.34           C  
ATOM   2413  CE3 TRP A 151      20.950  16.573 -33.739  1.00  3.34           C  
ATOM   2414  CZ2 TRP A 151      20.705  16.404 -36.488  1.00  3.34           C  
ATOM   2415  CZ3 TRP A 151      20.116  15.662 -34.318  1.00  3.34           C  
ATOM   2416  CH2 TRP A 151      20.008  15.596 -35.674  1.00  3.34           C  
ATOM   2417  H   TRP A 151      21.600  21.138 -33.338  1.00  3.34           H  
ATOM   2418  HA  TRP A 151      21.232  18.554 -32.078  1.00  3.34           H  
ATOM   2419 1HB  TRP A 151      23.760  19.742 -33.269  1.00  3.34           H  
ATOM   2420 2HB  TRP A 151      23.675  18.111 -32.622  1.00  3.34           H  
ATOM   2421  HD1 TRP A 151      23.682  19.650 -35.771  1.00  3.34           H  
ATOM   2422  HE1 TRP A 151      22.438  18.347 -37.504  1.00  3.34           H  
ATOM   2423  HE3 TRP A 151      21.050  16.639 -32.654  1.00  3.34           H  
ATOM   2424  HZ2 TRP A 151      20.578  16.334 -37.546  1.00  3.34           H  
ATOM   2425  HZ3 TRP A 151      19.542  14.999 -33.678  1.00  3.34           H  
ATOM   2426  HH2 TRP A 151      19.349  14.883 -36.137  1.00  3.34           H  
ATOM   2427  N   ALA A 152      23.273  20.673 -30.600  1.00  3.03           N  
ATOM   2428  CA  ALA A 152      23.938  20.929 -29.340  1.00  3.03           C  
ATOM   2429  C   ALA A 152      22.945  20.904 -28.189  1.00  3.03           C  
ATOM   2430  O   ALA A 152      23.211  20.301 -27.148  1.00  3.03           O  
ATOM   2431  CB  ALA A 152      24.639  22.269 -29.389  1.00  3.03           C  
ATOM   2432  H   ALA A 152      23.319  21.364 -31.352  1.00  3.03           H  
ATOM   2433  HA  ALA A 152      24.673  20.144 -29.176  1.00  3.03           H  
ATOM   2434 1HB  ALA A 152      25.154  22.448 -28.451  1.00  3.03           H  
ATOM   2435 2HB  ALA A 152      25.357  22.271 -30.208  1.00  3.03           H  
ATOM   2436 3HB  ALA A 152      23.906  23.054 -29.553  1.00  3.03           H  
ATOM   2437  N   ARG A 153      21.755  21.479 -28.388  1.00  2.79           N  
ATOM   2438  CA  ARG A 153      20.774  21.477 -27.315  1.00  2.79           C  
ATOM   2439  C   ARG A 153      20.369  20.057 -26.973  1.00  2.79           C  
ATOM   2440  O   ARG A 153      20.277  19.701 -25.805  1.00  2.79           O  
ATOM   2441  CB  ARG A 153      19.531  22.252 -27.720  1.00  2.79           C  
ATOM   2442  CG  ARG A 153      19.727  23.756 -27.851  1.00  2.79           C  
ATOM   2443  CD  ARG A 153      18.571  24.432 -28.531  1.00  2.79           C  
ATOM   2444  NE  ARG A 153      17.379  24.544 -27.715  1.00  2.79           N  
ATOM   2445  CZ  ARG A 153      16.143  24.754 -28.214  1.00  2.79           C  
ATOM   2446  NH1 ARG A 153      15.951  24.830 -29.521  1.00  2.79           N  
ATOM   2447  NH2 ARG A 153      15.109  24.882 -27.396  1.00  2.79           N  
ATOM   2448  H   ARG A 153      21.560  21.972 -29.262  1.00  2.79           H  
ATOM   2449  HA  ARG A 153      21.218  21.942 -26.434  1.00  2.79           H  
ATOM   2450 1HB  ARG A 153      19.178  21.883 -28.682  1.00  2.79           H  
ATOM   2451 2HB  ARG A 153      18.740  22.078 -26.992  1.00  2.79           H  
ATOM   2452 1HG  ARG A 153      19.826  24.185 -26.860  1.00  2.79           H  
ATOM   2453 2HG  ARG A 153      20.627  23.959 -28.413  1.00  2.79           H  
ATOM   2454 1HD  ARG A 153      18.868  25.412 -28.842  1.00  2.79           H  
ATOM   2455 2HD  ARG A 153      18.306  23.860 -29.408  1.00  2.79           H  
ATOM   2456  HE  ARG A 153      17.483  24.489 -26.715  1.00  2.79           H  
ATOM   2457 1HH1 ARG A 153      16.736  24.719 -30.194  1.00  2.79           H  
ATOM   2458 2HH1 ARG A 153      15.030  24.982 -29.890  1.00  2.79           H  
ATOM   2459 1HH2 ARG A 153      15.242  24.829 -26.394  1.00  2.79           H  
ATOM   2460 2HH2 ARG A 153      14.185  25.031 -27.775  1.00  2.79           H  
ATOM   2461  N   ILE A 154      20.195  19.211 -27.983  1.00  2.62           N  
ATOM   2462  CA  ILE A 154      19.791  17.837 -27.727  1.00  2.62           C  
ATOM   2463  C   ILE A 154      20.901  17.061 -27.022  1.00  2.62           C  
ATOM   2464  O   ILE A 154      20.661  16.372 -26.033  1.00  2.62           O  
ATOM   2465  CB  ILE A 154      19.440  17.105 -29.031  1.00  2.62           C  
ATOM   2466  CG1 ILE A 154      18.195  17.715 -29.681  1.00  2.62           C  
ATOM   2467  CG2 ILE A 154      19.159  15.652 -28.696  1.00  2.62           C  
ATOM   2468  CD1 ILE A 154      17.988  17.249 -31.111  1.00  2.62           C  
ATOM   2469  H   ILE A 154      20.303  19.539 -28.945  1.00  2.62           H  
ATOM   2470  HA  ILE A 154      18.914  17.848 -27.081  1.00  2.62           H  
ATOM   2471  HB  ILE A 154      20.269  17.187 -29.737  1.00  2.62           H  
ATOM   2472 1HG1 ILE A 154      17.319  17.436 -29.098  1.00  2.62           H  
ATOM   2473 2HG1 ILE A 154      18.284  18.799 -29.675  1.00  2.62           H  
ATOM   2474 1HG2 ILE A 154      18.905  15.110 -29.602  1.00  2.62           H  
ATOM   2475 2HG2 ILE A 154      20.039  15.216 -28.235  1.00  2.62           H  
ATOM   2476 3HG2 ILE A 154      18.322  15.592 -27.994  1.00  2.62           H  
ATOM   2477 1HD1 ILE A 154      17.092  17.714 -31.521  1.00  2.62           H  
ATOM   2478 2HD1 ILE A 154      18.851  17.543 -31.711  1.00  2.62           H  
ATOM   2479 3HD1 ILE A 154      17.881  16.167 -31.135  1.00  2.62           H  
ATOM   2480  N   ILE A 155      22.125  17.182 -27.521  1.00  2.50           N  
ATOM   2481  CA  ILE A 155      23.277  16.470 -26.978  1.00  2.50           C  
ATOM   2482  C   ILE A 155      23.590  16.832 -25.540  1.00  2.50           C  
ATOM   2483  O   ILE A 155      23.779  15.959 -24.677  1.00  2.50           O  
ATOM   2484  CB  ILE A 155      24.497  16.795 -27.848  1.00  2.50           C  
ATOM   2485  CG1 ILE A 155      24.340  16.163 -29.215  1.00  2.50           C  
ATOM   2486  CG2 ILE A 155      25.788  16.414 -27.216  1.00  2.50           C  
ATOM   2487  CD1 ILE A 155      25.323  16.697 -30.190  1.00  2.50           C  
ATOM   2488  H   ILE A 155      22.265  17.788 -28.330  1.00  2.50           H  
ATOM   2489  HA  ILE A 155      23.071  15.404 -27.027  1.00  2.50           H  
ATOM   2490  HB  ILE A 155      24.509  17.874 -28.007  1.00  2.50           H  
ATOM   2491 1HG1 ILE A 155      24.493  15.086 -29.124  1.00  2.50           H  
ATOM   2492 2HG1 ILE A 155      23.337  16.340 -29.588  1.00  2.50           H  
ATOM   2493 1HG2 ILE A 155      26.560  16.714 -27.885  1.00  2.50           H  
ATOM   2494 2HG2 ILE A 155      25.913  16.917 -26.261  1.00  2.50           H  
ATOM   2495 3HG2 ILE A 155      25.825  15.362 -27.076  1.00  2.50           H  
ATOM   2496 1HD1 ILE A 155      25.197  16.212 -31.161  1.00  2.50           H  
ATOM   2497 2HD1 ILE A 155      25.182  17.772 -30.303  1.00  2.50           H  
ATOM   2498 3HD1 ILE A 155      26.309  16.502 -29.808  1.00  2.50           H  
ATOM   2499  N   TYR A 156      23.626  18.123 -25.257  1.00  2.44           N  
ATOM   2500  CA  TYR A 156      23.979  18.519 -23.922  1.00  2.44           C  
ATOM   2501  C   TYR A 156      22.816  18.332 -22.958  1.00  2.44           C  
ATOM   2502  O   TYR A 156      23.035  17.965 -21.799  1.00  2.44           O  
ATOM   2503  CB  TYR A 156      24.514  19.936 -23.932  1.00  2.44           C  
ATOM   2504  CG  TYR A 156      25.865  20.046 -24.629  1.00  2.44           C  
ATOM   2505  CD1 TYR A 156      26.000  20.776 -25.799  1.00  2.44           C  
ATOM   2506  CD2 TYR A 156      26.965  19.395 -24.097  1.00  2.44           C  
ATOM   2507  CE1 TYR A 156      27.222  20.866 -26.432  1.00  2.44           C  
ATOM   2508  CE2 TYR A 156      28.190  19.484 -24.726  1.00  2.44           C  
ATOM   2509  CZ  TYR A 156      28.322  20.220 -25.891  1.00  2.44           C  
ATOM   2510  OH  TYR A 156      29.558  20.317 -26.512  1.00  2.44           O  
ATOM   2511  H   TYR A 156      23.444  18.827 -25.974  1.00  2.44           H  
ATOM   2512  HA  TYR A 156      24.787  17.873 -23.580  1.00  2.44           H  
ATOM   2513 1HB  TYR A 156      23.804  20.608 -24.426  1.00  2.44           H  
ATOM   2514 2HB  TYR A 156      24.635  20.249 -22.929  1.00  2.44           H  
ATOM   2515  HD1 TYR A 156      25.144  21.288 -26.214  1.00  2.44           H  
ATOM   2516  HD2 TYR A 156      26.863  18.815 -23.180  1.00  2.44           H  
ATOM   2517  HE1 TYR A 156      27.320  21.449 -27.347  1.00  2.44           H  
ATOM   2518  HE2 TYR A 156      29.056  18.974 -24.303  1.00  2.44           H  
ATOM   2519  HH  TYR A 156      30.224  19.890 -25.959  1.00  2.44           H  
ATOM   2520  N   GLU A 157      21.579  18.518 -23.429  1.00  2.41           N  
ATOM   2521  CA  GLU A 157      20.429  18.336 -22.560  1.00  2.41           C  
ATOM   2522  C   GLU A 157      20.250  16.861 -22.238  1.00  2.41           C  
ATOM   2523  O   GLU A 157      19.983  16.511 -21.088  1.00  2.41           O  
ATOM   2524  CB  GLU A 157      19.169  18.868 -23.218  1.00  2.41           C  
ATOM   2525  CG  GLU A 157      17.932  18.788 -22.386  1.00  2.41           C  
ATOM   2526  CD  GLU A 157      17.949  19.646 -21.151  1.00  2.41           C  
ATOM   2527  OE1 GLU A 157      18.800  20.488 -21.009  1.00  2.41           O  
ATOM   2528  OE2 GLU A 157      17.047  19.493 -20.373  1.00  2.41           O  
ATOM   2529  H   GLU A 157      21.408  18.819 -24.389  1.00  2.41           H  
ATOM   2530  HA  GLU A 157      20.603  18.880 -21.633  1.00  2.41           H  
ATOM   2531 1HB  GLU A 157      19.316  19.909 -23.492  1.00  2.41           H  
ATOM   2532 2HB  GLU A 157      18.978  18.305 -24.136  1.00  2.41           H  
ATOM   2533 1HG  GLU A 157      17.087  19.036 -22.991  1.00  2.41           H  
ATOM   2534 2HG  GLU A 157      17.819  17.752 -22.088  1.00  2.41           H  
ATOM   2535  N   GLU A 158      20.436  15.980 -23.232  1.00  2.41           N  
ATOM   2536  CA  GLU A 158      20.311  14.557 -22.969  1.00  2.41           C  
ATOM   2537  C   GLU A 158      21.329  14.135 -21.920  1.00  2.41           C  
ATOM   2538  O   GLU A 158      21.000  13.378 -21.011  1.00  2.41           O  
ATOM   2539  CB  GLU A 158      20.477  13.716 -24.245  1.00  2.41           C  
ATOM   2540  CG  GLU A 158      20.293  12.197 -24.001  1.00  2.41           C  
ATOM   2541  CD  GLU A 158      20.310  11.338 -25.237  1.00  2.41           C  
ATOM   2542  OE1 GLU A 158      20.558  11.838 -26.306  1.00  2.41           O  
ATOM   2543  OE2 GLU A 158      20.015  10.159 -25.107  1.00  2.41           O  
ATOM   2544  H   GLU A 158      20.640  16.289 -24.181  1.00  2.41           H  
ATOM   2545  HA  GLU A 158      19.317  14.373 -22.569  1.00  2.41           H  
ATOM   2546 1HB  GLU A 158      19.739  14.032 -24.985  1.00  2.41           H  
ATOM   2547 2HB  GLU A 158      21.466  13.893 -24.668  1.00  2.41           H  
ATOM   2548 1HG  GLU A 158      21.081  11.857 -23.325  1.00  2.41           H  
ATOM   2549 2HG  GLU A 158      19.353  12.052 -23.508  1.00  2.41           H  
ATOM   2550  N   SER A 159      22.566  14.643 -22.021  1.00  2.45           N  
ATOM   2551  CA  SER A 159      23.589  14.303 -21.041  1.00  2.45           C  
ATOM   2552  C   SER A 159      23.217  14.837 -19.644  1.00  2.45           C  
ATOM   2553  O   SER A 159      23.374  14.144 -18.629  1.00  2.45           O  
ATOM   2554  CB  SER A 159      24.918  14.884 -21.477  1.00  2.45           C  
ATOM   2555  OG  SER A 159      25.346  14.309 -22.664  1.00  2.45           O  
ATOM   2556  H   SER A 159      22.813  15.250 -22.807  1.00  2.45           H  
ATOM   2557  HA  SER A 159      23.671  13.217 -20.989  1.00  2.45           H  
ATOM   2558 1HB  SER A 159      24.819  15.962 -21.608  1.00  2.45           H  
ATOM   2559 2HB  SER A 159      25.658  14.713 -20.700  1.00  2.45           H  
ATOM   2560  HG  SER A 159      24.773  14.701 -23.359  1.00  2.45           H  
ATOM   2561  N   LEU A 160      22.698  16.073 -19.589  1.00  2.52           N  
ATOM   2562  CA  LEU A 160      22.290  16.683 -18.323  1.00  2.52           C  
ATOM   2563  C   LEU A 160      21.213  15.863 -17.640  1.00  2.52           C  
ATOM   2564  O   LEU A 160      21.331  15.515 -16.458  1.00  2.52           O  
ATOM   2565  CB  LEU A 160      21.708  18.078 -18.567  1.00  2.52           C  
ATOM   2566  CG  LEU A 160      21.127  18.797 -17.340  1.00  2.52           C  
ATOM   2567  CD1 LEU A 160      22.230  19.103 -16.340  1.00  2.52           C  
ATOM   2568  CD2 LEU A 160      20.410  20.029 -17.803  1.00  2.52           C  
ATOM   2569  H   LEU A 160      22.609  16.620 -20.445  1.00  2.52           H  
ATOM   2570  HA  LEU A 160      23.158  16.749 -17.670  1.00  2.52           H  
ATOM   2571 1HB  LEU A 160      22.487  18.710 -18.994  1.00  2.52           H  
ATOM   2572 2HB  LEU A 160      20.909  17.998 -19.298  1.00  2.52           H  
ATOM   2573  HG  LEU A 160      20.409  18.142 -16.848  1.00  2.52           H  
ATOM   2574 1HD1 LEU A 160      21.811  19.605 -15.469  1.00  2.52           H  
ATOM   2575 2HD1 LEU A 160      22.714  18.179 -16.026  1.00  2.52           H  
ATOM   2576 3HD1 LEU A 160      22.957  19.749 -16.813  1.00  2.52           H  
ATOM   2577 1HD2 LEU A 160      19.966  20.525 -16.946  1.00  2.52           H  
ATOM   2578 2HD2 LEU A 160      21.106  20.694 -18.301  1.00  2.52           H  
ATOM   2579 3HD2 LEU A 160      19.620  19.744 -18.505  1.00  2.52           H  
ATOM   2580  N   ILE A 161      20.153  15.561 -18.389  1.00  2.59           N  
ATOM   2581  CA  ILE A 161      19.036  14.815 -17.859  1.00  2.59           C  
ATOM   2582  C   ILE A 161      19.418  13.398 -17.522  1.00  2.59           C  
ATOM   2583  O   ILE A 161      19.044  12.901 -16.463  1.00  2.59           O  
ATOM   2584  CB  ILE A 161      17.833  14.803 -18.799  1.00  2.59           C  
ATOM   2585  CG1 ILE A 161      17.246  16.179 -18.907  1.00  2.59           C  
ATOM   2586  CG2 ILE A 161      16.790  13.834 -18.281  1.00  2.59           C  
ATOM   2587  CD1 ILE A 161      16.219  16.292 -19.996  1.00  2.59           C  
ATOM   2588  H   ILE A 161      20.128  15.872 -19.362  1.00  2.59           H  
ATOM   2589  HA  ILE A 161      18.720  15.304 -16.942  1.00  2.59           H  
ATOM   2590  HB  ILE A 161      18.158  14.504 -19.801  1.00  2.59           H  
ATOM   2591 1HG1 ILE A 161      16.785  16.445 -17.959  1.00  2.59           H  
ATOM   2592 2HG1 ILE A 161      18.047  16.895 -19.124  1.00  2.59           H  
ATOM   2593 1HG2 ILE A 161      15.937  13.824 -18.950  1.00  2.59           H  
ATOM   2594 2HG2 ILE A 161      17.229  12.847 -18.236  1.00  2.59           H  
ATOM   2595 3HG2 ILE A 161      16.461  14.134 -17.293  1.00  2.59           H  
ATOM   2596 1HD1 ILE A 161      15.832  17.311 -20.031  1.00  2.59           H  
ATOM   2597 2HD1 ILE A 161      16.680  16.051 -20.953  1.00  2.59           H  
ATOM   2598 3HD1 ILE A 161      15.401  15.603 -19.801  1.00  2.59           H  
ATOM   2599  N   ALA A 162      20.165  12.727 -18.399  1.00  2.68           N  
ATOM   2600  CA  ALA A 162      20.541  11.355 -18.116  1.00  2.68           C  
ATOM   2601  C   ALA A 162      21.304  11.272 -16.796  1.00  2.68           C  
ATOM   2602  O   ALA A 162      21.074  10.339 -16.012  1.00  2.68           O  
ATOM   2603  CB  ALA A 162      21.389  10.795 -19.250  1.00  2.68           C  
ATOM   2604  H   ALA A 162      20.467  13.152 -19.273  1.00  2.68           H  
ATOM   2605  HA  ALA A 162      19.631  10.769 -18.021  1.00  2.68           H  
ATOM   2606 1HB  ALA A 162      21.648   9.758 -19.035  1.00  2.68           H  
ATOM   2607 2HB  ALA A 162      20.829  10.841 -20.186  1.00  2.68           H  
ATOM   2608 3HB  ALA A 162      22.299  11.389 -19.346  1.00  2.68           H  
ATOM   2609  N   ASP A 163      22.173  12.266 -16.519  1.00  2.79           N  
ATOM   2610  CA  ASP A 163      22.935  12.274 -15.275  1.00  2.79           C  
ATOM   2611  C   ASP A 163      22.022  12.562 -14.090  1.00  2.79           C  
ATOM   2612  O   ASP A 163      22.073  11.847 -13.085  1.00  2.79           O  
ATOM   2613  CB  ASP A 163      24.052  13.320 -15.308  1.00  2.79           C  
ATOM   2614  CG  ASP A 163      25.013  13.185 -14.111  1.00  2.79           C  
ATOM   2615  OD1 ASP A 163      25.702  12.191 -14.049  1.00  2.79           O  
ATOM   2616  OD2 ASP A 163      25.030  14.058 -13.257  1.00  2.79           O  
ATOM   2617  H   ASP A 163      22.345  13.009 -17.201  1.00  2.79           H  
ATOM   2618  HA  ASP A 163      23.381  11.290 -15.137  1.00  2.79           H  
ATOM   2619 1HB  ASP A 163      24.614  13.223 -16.238  1.00  2.79           H  
ATOM   2620 2HB  ASP A 163      23.607  14.320 -15.304  1.00  2.79           H  
ATOM   2621  N   MET A 164      21.160  13.579 -14.218  1.00  2.90           N  
ATOM   2622  CA  MET A 164      20.230  13.929 -13.151  1.00  2.90           C  
ATOM   2623  C   MET A 164      19.397  12.733 -12.760  1.00  2.90           C  
ATOM   2624  O   MET A 164      19.192  12.448 -11.583  1.00  2.90           O  
ATOM   2625  CB  MET A 164      19.284  15.021 -13.604  1.00  2.90           C  
ATOM   2626  CG  MET A 164      18.219  15.375 -12.591  1.00  2.90           C  
ATOM   2627  SD  MET A 164      16.993  16.462 -13.283  1.00  2.90           S  
ATOM   2628  CE  MET A 164      16.333  15.330 -14.470  1.00  2.90           C  
ATOM   2629  H   MET A 164      21.160  14.137 -15.073  1.00  2.90           H  
ATOM   2630  HA  MET A 164      20.797  14.258 -12.281  1.00  2.90           H  
ATOM   2631 1HB  MET A 164      19.856  15.912 -13.848  1.00  2.90           H  
ATOM   2632 2HB  MET A 164      18.784  14.700 -14.514  1.00  2.90           H  
ATOM   2633 1HG  MET A 164      17.733  14.462 -12.270  1.00  2.90           H  
ATOM   2634 2HG  MET A 164      18.667  15.855 -11.719  1.00  2.90           H  
ATOM   2635 1HE  MET A 164      15.543  15.820 -15.034  1.00  2.90           H  
ATOM   2636 2HE  MET A 164      17.123  15.014 -15.149  1.00  2.90           H  
ATOM   2637 3HE  MET A 164      15.939  14.457 -13.954  1.00  2.90           H  
ATOM   2638  N   LEU A 165      18.888  12.031 -13.751  1.00  2.98           N  
ATOM   2639  CA  LEU A 165      18.076  10.882 -13.464  1.00  2.98           C  
ATOM   2640  C   LEU A 165      18.897   9.799 -12.784  1.00  2.98           C  
ATOM   2641  O   LEU A 165      18.440   9.191 -11.813  1.00  2.98           O  
ATOM   2642  CB  LEU A 165      17.466  10.396 -14.748  1.00  2.98           C  
ATOM   2643  CG  LEU A 165      16.478  11.331 -15.328  1.00  2.98           C  
ATOM   2644  CD1 LEU A 165      16.051  10.801 -16.592  1.00  2.98           C  
ATOM   2645  CD2 LEU A 165      15.396  11.505 -14.416  1.00  2.98           C  
ATOM   2646  H   LEU A 165      19.065  12.303 -14.718  1.00  2.98           H  
ATOM   2647  HA  LEU A 165      17.280  11.185 -12.791  1.00  2.98           H  
ATOM   2648 1HB  LEU A 165      18.269  10.273 -15.478  1.00  2.98           H  
ATOM   2649 2HB  LEU A 165      16.990   9.443 -14.595  1.00  2.98           H  
ATOM   2650  HG  LEU A 165      16.935  12.291 -15.505  1.00  2.98           H  
ATOM   2651 1HD1 LEU A 165      15.345  11.466 -17.057  1.00  2.98           H  
ATOM   2652 2HD1 LEU A 165      16.937  10.709 -17.211  1.00  2.98           H  
ATOM   2653 3HD1 LEU A 165      15.594   9.825 -16.445  1.00  2.98           H  
ATOM   2654 1HD2 LEU A 165      14.688  12.166 -14.842  1.00  2.98           H  
ATOM   2655 2HD2 LEU A 165      14.955  10.560 -14.252  1.00  2.98           H  
ATOM   2656 3HD2 LEU A 165      15.767  11.913 -13.483  1.00  2.98           H  
ATOM   2657  N   GLY A 166      20.154   9.623 -13.202  1.00  3.01           N  
ATOM   2658  CA  GLY A 166      21.030   8.655 -12.555  1.00  3.01           C  
ATOM   2659  C   GLY A 166      21.178   8.990 -11.064  1.00  3.01           C  
ATOM   2660  O   GLY A 166      21.207   8.097 -10.212  1.00  3.01           O  
ATOM   2661  H   GLY A 166      20.507  10.133 -14.013  1.00  3.01           H  
ATOM   2662 1HA  GLY A 166      20.624   7.649 -12.683  1.00  3.01           H  
ATOM   2663 2HA  GLY A 166      22.006   8.681 -13.038  1.00  3.01           H  
ATOM   2664  N   GLN A 167      21.173  10.290 -10.736  1.00  2.97           N  
ATOM   2665  CA  GLN A 167      21.288  10.762  -9.351  1.00  2.97           C  
ATOM   2666  C   GLN A 167      20.041  10.402  -8.524  1.00  2.97           C  
ATOM   2667  O   GLN A 167      20.075  10.448  -7.294  1.00  2.97           O  
ATOM   2668  CB  GLN A 167      21.543  12.281  -9.281  1.00  2.97           C  
ATOM   2669  CG  GLN A 167      22.916  12.741  -9.827  1.00  2.97           C  
ATOM   2670  CD  GLN A 167      23.105  14.267  -9.741  1.00  2.97           C  
ATOM   2671  OE1 GLN A 167      22.621  14.894  -8.786  1.00  2.97           O  
ATOM   2672  NE2 GLN A 167      23.798  14.873 -10.711  1.00  2.97           N  
ATOM   2673  H   GLN A 167      21.155  10.975 -11.495  1.00  2.97           H  
ATOM   2674  HA  GLN A 167      22.140  10.263  -8.896  1.00  2.97           H  
ATOM   2675 1HB  GLN A 167      20.774  12.807  -9.822  1.00  2.97           H  
ATOM   2676 2HB  GLN A 167      21.477  12.604  -8.245  1.00  2.97           H  
ATOM   2677 1HG  GLN A 167      23.703  12.265  -9.246  1.00  2.97           H  
ATOM   2678 2HG  GLN A 167      23.001  12.449 -10.872  1.00  2.97           H  
ATOM   2679 1HE2 GLN A 167      23.938  15.856 -10.681  1.00  2.97           H  
ATOM   2680 2HE2 GLN A 167      24.206  14.352 -11.510  1.00  2.97           H  
ATOM   2681  N   TYR A 168      18.936  10.053  -9.198  1.00  2.84           N  
ATOM   2682  CA  TYR A 168      17.705   9.653  -8.538  1.00  2.84           C  
ATOM   2683  C   TYR A 168      17.572   8.129  -8.573  1.00  2.84           C  
ATOM   2684  O   TYR A 168      16.512   7.596  -8.260  1.00  2.84           O  
ATOM   2685  CB  TYR A 168      16.457  10.247  -9.223  1.00  2.84           C  
ATOM   2686  CG  TYR A 168      16.320  11.737  -9.206  1.00  2.84           C  
ATOM   2687  CD1 TYR A 168      15.881  12.414 -10.341  1.00  2.84           C  
ATOM   2688  CD2 TYR A 168      16.643  12.423  -8.085  1.00  2.84           C  
ATOM   2689  CE1 TYR A 168      15.772  13.790 -10.325  1.00  2.84           C  
ATOM   2690  CE2 TYR A 168      16.548  13.799  -8.056  1.00  2.84           C  
ATOM   2691  CZ  TYR A 168      16.116  14.484  -9.167  1.00  2.84           C  
ATOM   2692  OH  TYR A 168      16.046  15.854  -9.125  1.00  2.84           O  
ATOM   2693  H   TYR A 168      18.950  10.023 -10.212  1.00  2.84           H  
ATOM   2694  HA  TYR A 168      17.739   9.967  -7.495  1.00  2.84           H  
ATOM   2695 1HB  TYR A 168      16.475   9.948 -10.260  1.00  2.84           H  
ATOM   2696 2HB  TYR A 168      15.576   9.822  -8.774  1.00  2.84           H  
ATOM   2697  HD1 TYR A 168      15.625  11.858 -11.231  1.00  2.84           H  
ATOM   2698  HD2 TYR A 168      16.980  11.870  -7.223  1.00  2.84           H  
ATOM   2699  HE1 TYR A 168      15.430  14.326 -11.209  1.00  2.84           H  
ATOM   2700  HE2 TYR A 168      16.817  14.345  -7.157  1.00  2.84           H  
ATOM   2701  HH  TYR A 168      15.436  16.167  -9.802  1.00  2.84           H  
ATOM   2702  N   GLY A 169      18.626   7.421  -9.006  1.00  2.66           N  
ATOM   2703  CA  GLY A 169      18.594   5.960  -9.078  1.00  2.66           C  
ATOM   2704  C   GLY A 169      17.775   5.443 -10.261  1.00  2.66           C  
ATOM   2705  O   GLY A 169      17.388   4.275 -10.289  1.00  2.66           O  
ATOM   2706  H   GLY A 169      19.487   7.885  -9.287  1.00  2.66           H  
ATOM   2707 1HA  GLY A 169      19.616   5.591  -9.157  1.00  2.66           H  
ATOM   2708 2HA  GLY A 169      18.186   5.564  -8.148  1.00  2.66           H  
ATOM   2709  N   LEU A 170      17.513   6.307 -11.239  1.00  2.46           N  
ATOM   2710  CA  LEU A 170      16.663   5.950 -12.363  1.00  2.46           C  
ATOM   2711  C   LEU A 170      17.400   5.437 -13.569  1.00  2.46           C  
ATOM   2712  O   LEU A 170      18.529   5.833 -13.871  1.00  2.46           O  
ATOM   2713  CB  LEU A 170      15.861   7.154 -12.745  1.00  2.46           C  
ATOM   2714  CG  LEU A 170      15.034   7.658 -11.640  1.00  2.46           C  
ATOM   2715  CD1 LEU A 170      14.419   8.907 -12.064  1.00  2.46           C  
ATOM   2716  CD2 LEU A 170      14.036   6.632 -11.289  1.00  2.46           C  
ATOM   2717  H   LEU A 170      17.890   7.254 -11.200  1.00  2.46           H  
ATOM   2718  HA  LEU A 170      15.978   5.168 -12.032  1.00  2.46           H  
ATOM   2719 1HB  LEU A 170      16.535   7.934 -13.031  1.00  2.46           H  
ATOM   2720 2HB  LEU A 170      15.211   6.910 -13.587  1.00  2.46           H  
ATOM   2721  HG  LEU A 170      15.648   7.846 -10.774  1.00  2.46           H  
ATOM   2722 1HD1 LEU A 170      13.814   9.300 -11.303  1.00  2.46           H  
ATOM   2723 2HD1 LEU A 170      15.210   9.604 -12.289  1.00  2.46           H  
ATOM   2724 3HD1 LEU A 170      13.827   8.721 -12.933  1.00  2.46           H  
ATOM   2725 1HD2 LEU A 170      13.435   6.968 -10.477  1.00  2.46           H  
ATOM   2726 2HD2 LEU A 170      13.412   6.439 -12.155  1.00  2.46           H  
ATOM   2727 3HD2 LEU A 170      14.540   5.710 -10.990  1.00  2.46           H  
ATOM   2728  N   MET A 171      16.732   4.563 -14.301  1.00  2.27           N  
ATOM   2729  CA  MET A 171      17.323   3.896 -15.446  1.00  2.27           C  
ATOM   2730  C   MET A 171      17.397   4.694 -16.728  1.00  2.27           C  
ATOM   2731  O   MET A 171      16.690   4.437 -17.701  1.00  2.27           O  
ATOM   2732  CB  MET A 171      16.567   2.617 -15.639  1.00  2.27           C  
ATOM   2733  CG  MET A 171      16.737   1.747 -14.486  1.00  2.27           C  
ATOM   2734  SD  MET A 171      18.423   1.203 -14.228  1.00  2.27           S  
ATOM   2735  CE  MET A 171      19.116   2.371 -13.094  1.00  2.27           C  
ATOM   2736  H   MET A 171      15.789   4.301 -14.022  1.00  2.27           H  
ATOM   2737  HA  MET A 171      18.348   3.643 -15.182  1.00  2.27           H  
ATOM   2738 1HB  MET A 171      15.498   2.830 -15.736  1.00  2.27           H  
ATOM   2739 2HB  MET A 171      16.870   2.106 -16.522  1.00  2.27           H  
ATOM   2740 1HG  MET A 171      16.383   2.249 -13.586  1.00  2.27           H  
ATOM   2741 2HG  MET A 171      16.137   0.903 -14.672  1.00  2.27           H  
ATOM   2742 1HE  MET A 171      20.143   2.102 -12.896  1.00  2.27           H  
ATOM   2743 2HE  MET A 171      19.104   3.348 -13.534  1.00  2.27           H  
ATOM   2744 3HE  MET A 171      18.542   2.372 -12.164  1.00  2.27           H  
ATOM   2745  N   SER A 172      18.277   5.656 -16.722  1.00  2.12           N  
ATOM   2746  CA  SER A 172      18.531   6.427 -17.915  1.00  2.12           C  
ATOM   2747  C   SER A 172      19.687   5.770 -18.640  1.00  2.12           C  
ATOM   2748  O   SER A 172      20.500   5.087 -18.015  1.00  2.12           O  
ATOM   2749  CB  SER A 172      18.893   7.833 -17.538  1.00  2.12           C  
ATOM   2750  OG  SER A 172      20.100   7.855 -16.809  1.00  2.12           O  
ATOM   2751  H   SER A 172      18.775   5.836 -15.848  1.00  2.12           H  
ATOM   2752  HA  SER A 172      17.652   6.426 -18.560  1.00  2.12           H  
ATOM   2753 1HB  SER A 172      18.998   8.430 -18.437  1.00  2.12           H  
ATOM   2754 2HB  SER A 172      18.096   8.266 -16.942  1.00  2.12           H  
ATOM   2755  HG  SER A 172      20.266   8.786 -16.542  1.00  2.12           H  
ATOM   2756  N   GLN A 173      19.830   6.016 -19.928  1.00  2.02           N  
ATOM   2757  CA  GLN A 173      21.047   5.552 -20.572  1.00  2.02           C  
ATOM   2758  C   GLN A 173      22.155   6.552 -20.325  1.00  2.02           C  
ATOM   2759  O   GLN A 173      22.048   7.725 -20.680  1.00  2.02           O  
ATOM   2760  CB  GLN A 173      20.879   5.343 -22.065  1.00  2.02           C  
ATOM   2761  CG  GLN A 173      22.206   4.965 -22.777  1.00  2.02           C  
ATOM   2762  CD  GLN A 173      22.784   3.582 -22.457  1.00  2.02           C  
ATOM   2763  OE1 GLN A 173      22.202   2.505 -22.721  1.00  2.02           O  
ATOM   2764  NE2 GLN A 173      23.978   3.612 -21.863  1.00  2.02           N  
ATOM   2765  H   GLN A 173      19.109   6.513 -20.452  1.00  2.02           H  
ATOM   2766  HA  GLN A 173      21.342   4.603 -20.125  1.00  2.02           H  
ATOM   2767 1HB  GLN A 173      20.165   4.551 -22.218  1.00  2.02           H  
ATOM   2768 2HB  GLN A 173      20.469   6.241 -22.520  1.00  2.02           H  
ATOM   2769 1HG  GLN A 173      22.065   5.025 -23.844  1.00  2.02           H  
ATOM   2770 2HG  GLN A 173      22.962   5.698 -22.486  1.00  2.02           H  
ATOM   2771 1HE2 GLN A 173      24.452   2.762 -21.640  1.00  2.02           H  
ATOM   2772 2HE2 GLN A 173      24.417   4.523 -21.647  1.00  2.02           H  
ATOM   2773  N   THR A 174      23.221   6.101 -19.699  1.00  1.98           N  
ATOM   2774  CA  THR A 174      24.309   7.001 -19.401  1.00  1.98           C  
ATOM   2775  C   THR A 174      25.133   7.290 -20.650  1.00  1.98           C  
ATOM   2776  O   THR A 174      25.481   6.360 -21.403  1.00  1.98           O  
ATOM   2777  CB  THR A 174      25.212   6.423 -18.299  1.00  1.98           C  
ATOM   2778  OG1 THR A 174      24.439   6.206 -17.119  1.00  1.98           O  
ATOM   2779  CG2 THR A 174      26.331   7.402 -17.980  1.00  1.98           C  
ATOM   2780  H   THR A 174      23.259   5.134 -19.401  1.00  1.98           H  
ATOM   2781  HA  THR A 174      23.892   7.943 -19.044  1.00  1.98           H  
ATOM   2782  HB  THR A 174      25.640   5.474 -18.624  1.00  1.98           H  
ATOM   2783  HG1 THR A 174      23.943   5.367 -17.207  1.00  1.98           H  
ATOM   2784 1HG2 THR A 174      26.951   6.994 -17.193  1.00  1.98           H  
ATOM   2785 2HG2 THR A 174      26.942   7.572 -18.865  1.00  1.98           H  
ATOM   2786 3HG2 THR A 174      25.903   8.347 -17.647  1.00  1.98           H  
ATOM   2787  N   TYR A 175      25.393   8.588 -20.873  1.00  1.98           N  
ATOM   2788  CA  TYR A 175      26.208   9.078 -21.979  1.00  1.98           C  
ATOM   2789  C   TYR A 175      27.260  10.096 -21.552  1.00  1.98           C  
ATOM   2790  O   TYR A 175      27.025  10.913 -20.660  1.00  1.98           O  
ATOM   2791  CB  TYR A 175      25.383   9.768 -23.058  1.00  1.98           C  
ATOM   2792  CG  TYR A 175      24.409   8.946 -23.858  1.00  1.98           C  
ATOM   2793  CD1 TYR A 175      23.102   8.819 -23.469  1.00  1.98           C  
ATOM   2794  CD2 TYR A 175      24.848   8.329 -25.022  1.00  1.98           C  
ATOM   2795  CE1 TYR A 175      22.238   8.087 -24.246  1.00  1.98           C  
ATOM   2796  CE2 TYR A 175      23.990   7.601 -25.786  1.00  1.98           C  
ATOM   2797  CZ  TYR A 175      22.693   7.481 -25.405  1.00  1.98           C  
ATOM   2798  OH  TYR A 175      21.832   6.765 -26.166  1.00  1.98           O  
ATOM   2799  H   TYR A 175      25.026   9.261 -20.215  1.00  1.98           H  
ATOM   2800  HA  TYR A 175      26.727   8.229 -22.420  1.00  1.98           H  
ATOM   2801 1HB  TYR A 175      24.823  10.587 -22.601  1.00  1.98           H  
ATOM   2802 2HB  TYR A 175      26.079  10.218 -23.741  1.00  1.98           H  
ATOM   2803  HD1 TYR A 175      22.744   9.304 -22.559  1.00  1.98           H  
ATOM   2804  HD2 TYR A 175      25.890   8.426 -25.331  1.00  1.98           H  
ATOM   2805  HE1 TYR A 175      21.194   7.993 -23.948  1.00  1.98           H  
ATOM   2806  HE2 TYR A 175      24.343   7.124 -26.702  1.00  1.98           H  
ATOM   2807  HH  TYR A 175      20.946   6.894 -25.825  1.00  1.98           H  
ATOM   2808  N   GLN A 176      28.392  10.074 -22.247  1.00  2.02           N  
ATOM   2809  CA  GLN A 176      29.460  11.064 -22.104  1.00  2.02           C  
ATOM   2810  C   GLN A 176      29.593  11.944 -23.346  1.00  2.02           C  
ATOM   2811  O   GLN A 176      29.616  11.447 -24.470  1.00  2.02           O  
ATOM   2812  CB  GLN A 176      30.793  10.376 -21.793  1.00  2.02           C  
ATOM   2813  CG  GLN A 176      32.041  11.302 -21.794  1.00  2.02           C  
ATOM   2814  CD  GLN A 176      32.098  12.312 -20.653  1.00  2.02           C  
ATOM   2815  OE1 GLN A 176      32.021  11.952 -19.470  1.00  2.02           O  
ATOM   2816  NE2 GLN A 176      32.261  13.594 -21.007  1.00  2.02           N  
ATOM   2817  H   GLN A 176      28.514   9.316 -22.918  1.00  2.02           H  
ATOM   2818  HA  GLN A 176      29.212  11.714 -21.265  1.00  2.02           H  
ATOM   2819 1HB  GLN A 176      30.734   9.903 -20.812  1.00  2.02           H  
ATOM   2820 2HB  GLN A 176      30.963   9.584 -22.524  1.00  2.02           H  
ATOM   2821 1HG  GLN A 176      32.932  10.679 -21.735  1.00  2.02           H  
ATOM   2822 2HG  GLN A 176      32.057  11.860 -22.726  1.00  2.02           H  
ATOM   2823 1HE2 GLN A 176      32.321  14.304 -20.307  1.00  2.02           H  
ATOM   2824 2HE2 GLN A 176      32.347  13.852 -22.003  1.00  2.02           H  
ATOM   2825  N   SER A 177      29.639  13.256 -23.164  1.00  2.13           N  
ATOM   2826  CA  SER A 177      29.838  14.144 -24.311  1.00  2.13           C  
ATOM   2827  C   SER A 177      31.287  14.072 -24.797  1.00  2.13           C  
ATOM   2828  O   SER A 177      32.226  14.250 -24.006  1.00  2.13           O  
ATOM   2829  CB  SER A 177      29.467  15.562 -23.941  1.00  2.13           C  
ATOM   2830  OG  SER A 177      29.816  16.445 -24.953  1.00  2.13           O  
ATOM   2831  H   SER A 177      29.572  13.639 -22.231  1.00  2.13           H  
ATOM   2832  HA  SER A 177      29.207  13.820 -25.129  1.00  2.13           H  
ATOM   2833 1HB  SER A 177      28.394  15.624 -23.753  1.00  2.13           H  
ATOM   2834 2HB  SER A 177      29.981  15.835 -23.021  1.00  2.13           H  
ATOM   2835  HG  SER A 177      30.614  16.077 -25.358  1.00  2.13           H  
ATOM   2836  N   VAL A 178      31.457  13.723 -26.080  1.00  2.31           N  
ATOM   2837  CA  VAL A 178      32.782  13.542 -26.689  1.00  2.31           C  
ATOM   2838  C   VAL A 178      32.879  14.273 -28.031  1.00  2.31           C  
ATOM   2839  O   VAL A 178      31.858  14.656 -28.602  1.00  2.31           O  
ATOM   2840  CB  VAL A 178      33.088  12.050 -26.899  1.00  2.31           C  
ATOM   2841  CG1 VAL A 178      33.030  11.312 -25.577  1.00  2.31           C  
ATOM   2842  CG2 VAL A 178      32.151  11.462 -27.857  1.00  2.31           C  
ATOM   2843  H   VAL A 178      30.620  13.584 -26.649  1.00  2.31           H  
ATOM   2844  HA  VAL A 178      33.532  13.953 -26.013  1.00  2.31           H  
ATOM   2845  HB  VAL A 178      34.110  11.952 -27.281  1.00  2.31           H  
ATOM   2846 1HG1 VAL A 178      33.278  10.276 -25.746  1.00  2.31           H  
ATOM   2847 2HG1 VAL A 178      33.750  11.750 -24.880  1.00  2.31           H  
ATOM   2848 3HG1 VAL A 178      32.040  11.372 -25.160  1.00  2.31           H  
ATOM   2849 1HG2 VAL A 178      32.404  10.422 -27.999  1.00  2.31           H  
ATOM   2850 2HG2 VAL A 178      31.125  11.550 -27.479  1.00  2.31           H  
ATOM   2851 3HG2 VAL A 178      32.257  11.992 -28.784  1.00  2.31           H  
ATOM   2852  N   THR A 179      34.091  14.419 -28.572  1.00  2.62           N  
ATOM   2853  CA  THR A 179      34.250  15.063 -29.884  1.00  2.62           C  
ATOM   2854  C   THR A 179      34.637  14.076 -30.993  1.00  2.62           C  
ATOM   2855  O   THR A 179      35.515  13.234 -30.810  1.00  2.62           O  
ATOM   2856  CB  THR A 179      35.305  16.190 -29.823  1.00  2.62           C  
ATOM   2857  OG1 THR A 179      34.890  17.178 -28.871  1.00  2.62           O  
ATOM   2858  CG2 THR A 179      35.465  16.865 -31.204  1.00  2.62           C  
ATOM   2859  H   THR A 179      34.909  14.086 -28.076  1.00  2.62           H  
ATOM   2860  HA  THR A 179      33.298  15.512 -30.163  1.00  2.62           H  
ATOM   2861  HB  THR A 179      36.262  15.773 -29.511  1.00  2.62           H  
ATOM   2862  HG1 THR A 179      34.088  17.606 -29.184  1.00  2.62           H  
ATOM   2863 1HG2 THR A 179      36.207  17.657 -31.132  1.00  2.62           H  
ATOM   2864 2HG2 THR A 179      35.796  16.136 -31.942  1.00  2.62           H  
ATOM   2865 3HG2 THR A 179      34.510  17.289 -31.518  1.00  2.62           H  
ATOM   2866  N   VAL A 180      33.959  14.200 -32.135  1.00  3.06           N  
ATOM   2867  CA  VAL A 180      34.182  13.408 -33.348  1.00  3.06           C  
ATOM   2868  C   VAL A 180      34.547  14.258 -34.552  1.00  3.06           C  
ATOM   2869  O   VAL A 180      33.998  15.339 -34.760  1.00  3.06           O  
ATOM   2870  CB  VAL A 180      32.955  12.560 -33.697  1.00  3.06           C  
ATOM   2871  CG1 VAL A 180      33.123  11.859 -35.029  1.00  3.06           C  
ATOM   2872  CG2 VAL A 180      32.796  11.530 -32.685  1.00  3.06           C  
ATOM   2873  H   VAL A 180      33.240  14.922 -32.167  1.00  3.06           H  
ATOM   2874  HA  VAL A 180      35.012  12.726 -33.155  1.00  3.06           H  
ATOM   2875  HB  VAL A 180      32.077  13.195 -33.734  1.00  3.06           H  
ATOM   2876 1HG1 VAL A 180      32.242  11.257 -35.226  1.00  3.06           H  
ATOM   2877 2HG1 VAL A 180      33.236  12.589 -35.821  1.00  3.06           H  
ATOM   2878 3HG1 VAL A 180      34.003  11.215 -34.996  1.00  3.06           H  
ATOM   2879 1HG2 VAL A 180      31.926  10.938 -32.945  1.00  3.06           H  
ATOM   2880 2HG2 VAL A 180      33.684  10.895 -32.672  1.00  3.06           H  
ATOM   2881 3HG2 VAL A 180      32.672  11.983 -31.717  1.00  3.06           H  
ATOM   2882  N   THR A 181      35.532  13.795 -35.307  1.00  3.61           N  
ATOM   2883  CA  THR A 181      35.962  14.495 -36.501  1.00  3.61           C  
ATOM   2884  C   THR A 181      35.717  13.643 -37.731  1.00  3.61           C  
ATOM   2885  O   THR A 181      36.010  12.446 -37.754  1.00  3.61           O  
ATOM   2886  CB  THR A 181      37.442  14.855 -36.431  1.00  3.61           C  
ATOM   2887  OG1 THR A 181      37.688  15.695 -35.288  1.00  3.61           O  
ATOM   2888  CG2 THR A 181      37.913  15.573 -37.690  1.00  3.61           C  
ATOM   2889  H   THR A 181      35.965  12.916 -35.068  1.00  3.61           H  
ATOM   2890  HA  THR A 181      35.386  15.405 -36.612  1.00  3.61           H  
ATOM   2891  HB  THR A 181      37.981  13.959 -36.327  1.00  3.61           H  
ATOM   2892  HG1 THR A 181      38.538  15.372 -34.867  1.00  3.61           H  
ATOM   2893 1HG2 THR A 181      38.975  15.792 -37.596  1.00  3.61           H  
ATOM   2894 2HG2 THR A 181      37.756  14.941 -38.560  1.00  3.61           H  
ATOM   2895 3HG2 THR A 181      37.355  16.503 -37.811  1.00  3.61           H  
ATOM   2896  N   VAL A 182      35.159  14.281 -38.735  1.00  4.17           N  
ATOM   2897  CA  VAL A 182      34.854  13.689 -40.017  1.00  4.17           C  
ATOM   2898  C   VAL A 182      35.483  14.575 -41.069  1.00  4.17           C  
ATOM   2899  O   VAL A 182      35.933  15.681 -40.760  1.00  4.17           O  
ATOM   2900  CB  VAL A 182      33.336  13.577 -40.203  1.00  4.17           C  
ATOM   2901  CG1 VAL A 182      32.744  12.673 -39.116  1.00  4.17           C  
ATOM   2902  CG2 VAL A 182      32.739  14.971 -40.135  1.00  4.17           C  
ATOM   2903  H   VAL A 182      34.952  15.271 -38.602  1.00  4.17           H  
ATOM   2904  HA  VAL A 182      35.296  12.694 -40.075  1.00  4.17           H  
ATOM   2905  HB  VAL A 182      33.114  13.129 -41.168  1.00  4.17           H  
ATOM   2906 1HG1 VAL A 182      31.664  12.598 -39.249  1.00  4.17           H  
ATOM   2907 2HG1 VAL A 182      33.189  11.684 -39.189  1.00  4.17           H  
ATOM   2908 3HG1 VAL A 182      32.961  13.085 -38.145  1.00  4.17           H  
ATOM   2909 1HG2 VAL A 182      31.661  14.909 -40.267  1.00  4.17           H  
ATOM   2910 2HG2 VAL A 182      32.966  15.415 -39.167  1.00  4.17           H  
ATOM   2911 3HG2 VAL A 182      33.169  15.592 -40.927  1.00  4.17           H  
ATOM   2912  N   GLU A 183      35.576  14.118 -42.302  1.00  4.57           N  
ATOM   2913  CA  GLU A 183      36.168  15.018 -43.269  1.00  4.57           C  
ATOM   2914  C   GLU A 183      35.406  16.344 -43.295  1.00  4.57           C  
ATOM   2915  O   GLU A 183      34.185  16.368 -43.450  1.00  4.57           O  
ATOM   2916  CB  GLU A 183      36.169  14.380 -44.655  1.00  4.57           C  
ATOM   2917  CG  GLU A 183      36.865  15.211 -45.738  1.00  4.57           C  
ATOM   2918  CD  GLU A 183      36.901  14.530 -47.093  1.00  4.57           C  
ATOM   2919  OE1 GLU A 183      36.390  13.440 -47.207  1.00  4.57           O  
ATOM   2920  OE2 GLU A 183      37.442  15.105 -48.009  1.00  4.57           O  
ATOM   2921  H   GLU A 183      35.234  13.203 -42.562  1.00  4.57           H  
ATOM   2922  HA  GLU A 183      37.199  15.219 -42.974  1.00  4.57           H  
ATOM   2923 1HB  GLU A 183      36.664  13.409 -44.607  1.00  4.57           H  
ATOM   2924 2HB  GLU A 183      35.141  14.208 -44.974  1.00  4.57           H  
ATOM   2925 1HG  GLU A 183      36.342  16.163 -45.839  1.00  4.57           H  
ATOM   2926 2HG  GLU A 183      37.884  15.425 -45.415  1.00  4.57           H  
ATOM   2927  N   GLY A 184      36.145  17.441 -43.149  1.00  4.65           N  
ATOM   2928  CA  GLY A 184      35.595  18.792 -43.191  1.00  4.65           C  
ATOM   2929  C   GLY A 184      34.978  19.331 -41.886  1.00  4.65           C  
ATOM   2930  O   GLY A 184      34.555  20.488 -41.859  1.00  4.65           O  
ATOM   2931  H   GLY A 184      37.137  17.329 -43.004  1.00  4.65           H  
ATOM   2932 1HA  GLY A 184      36.385  19.472 -43.508  1.00  4.65           H  
ATOM   2933 2HA  GLY A 184      34.839  18.828 -43.973  1.00  4.65           H  
ATOM   2934  N   ALA A 185      34.910  18.536 -40.807  1.00  4.34           N  
ATOM   2935  CA  ALA A 185      34.279  19.080 -39.595  1.00  4.34           C  
ATOM   2936  C   ALA A 185      34.552  18.334 -38.291  1.00  4.34           C  
ATOM   2937  O   ALA A 185      34.707  17.114 -38.253  1.00  4.34           O  
ATOM   2938  CB  ALA A 185      32.769  19.098 -39.774  1.00  4.34           C  
ATOM   2939  H   ALA A 185      35.271  17.582 -40.839  1.00  4.34           H  
ATOM   2940  HA  ALA A 185      34.643  20.099 -39.471  1.00  4.34           H  
ATOM   2941 1HB  ALA A 185      32.310  19.549 -38.892  1.00  4.34           H  
ATOM   2942 2HB  ALA A 185      32.499  19.674 -40.655  1.00  4.34           H  
ATOM   2943 3HB  ALA A 185      32.410  18.078 -39.888  1.00  4.34           H  
ATOM   2944  N   SER A 186      34.466  19.073 -37.187  1.00  3.73           N  
ATOM   2945  CA  SER A 186      34.490  18.450 -35.866  1.00  3.73           C  
ATOM   2946  C   SER A 186      33.183  18.794 -35.168  1.00  3.73           C  
ATOM   2947  O   SER A 186      32.648  19.891 -35.349  1.00  3.73           O  
ATOM   2948  CB  SER A 186      35.680  18.917 -35.044  1.00  3.73           C  
ATOM   2949  OG  SER A 186      36.907  18.535 -35.641  1.00  3.73           O  
ATOM   2950  H   SER A 186      34.365  20.076 -37.260  1.00  3.73           H  
ATOM   2951  HA  SER A 186      34.541  17.375 -35.975  1.00  3.73           H  
ATOM   2952 1HB  SER A 186      35.643  19.998 -34.939  1.00  3.73           H  
ATOM   2953 2HB  SER A 186      35.614  18.487 -34.044  1.00  3.73           H  
ATOM   2954  HG  SER A 186      37.022  17.563 -35.484  1.00  3.73           H  
ATOM   2955  N   PHE A 187      32.676  17.868 -34.369  1.00  3.05           N  
ATOM   2956  CA  PHE A 187      31.428  18.096 -33.654  1.00  3.05           C  
ATOM   2957  C   PHE A 187      31.275  17.294 -32.370  1.00  3.05           C  
ATOM   2958  O   PHE A 187      31.987  16.315 -32.131  1.00  3.05           O  
ATOM   2959  CB  PHE A 187      30.261  17.792 -34.586  1.00  3.05           C  
ATOM   2960  CG  PHE A 187      30.265  16.399 -35.077  1.00  3.05           C  
ATOM   2961  CD1 PHE A 187      29.577  15.424 -34.402  1.00  3.05           C  
ATOM   2962  CD2 PHE A 187      30.958  16.055 -36.228  1.00  3.05           C  
ATOM   2963  CE1 PHE A 187      29.574  14.142 -34.839  1.00  3.05           C  
ATOM   2964  CE2 PHE A 187      30.950  14.773 -36.673  1.00  3.05           C  
ATOM   2965  CZ  PHE A 187      30.261  13.801 -35.985  1.00  3.05           C  
ATOM   2966  H   PHE A 187      33.154  16.970 -34.300  1.00  3.05           H  
ATOM   2967  HA  PHE A 187      31.386  19.154 -33.388  1.00  3.05           H  
ATOM   2968 1HB  PHE A 187      29.322  17.960 -34.058  1.00  3.05           H  
ATOM   2969 2HB  PHE A 187      30.286  18.461 -35.443  1.00  3.05           H  
ATOM   2970  HD1 PHE A 187      29.032  15.690 -33.505  1.00  3.05           H  
ATOM   2971  HD2 PHE A 187      31.511  16.815 -36.784  1.00  3.05           H  
ATOM   2972  HE1 PHE A 187      29.028  13.416 -34.272  1.00  3.05           H  
ATOM   2973  HE2 PHE A 187      31.484  14.532 -37.566  1.00  3.05           H  
ATOM   2974  HZ  PHE A 187      30.269  12.776 -36.350  1.00  3.05           H  
ATOM   2975  N   THR A 188      30.321  17.712 -31.544  1.00  2.46           N  
ATOM   2976  CA  THR A 188      30.036  17.006 -30.305  1.00  2.46           C  
ATOM   2977  C   THR A 188      29.062  15.860 -30.567  1.00  2.46           C  
ATOM   2978  O   THR A 188      28.106  16.006 -31.332  1.00  2.46           O  
ATOM   2979  CB  THR A 188      29.436  17.929 -29.226  1.00  2.46           C  
ATOM   2980  OG1 THR A 188      30.313  19.034 -28.969  1.00  2.46           O  
ATOM   2981  CG2 THR A 188      29.321  17.143 -27.919  1.00  2.46           C  
ATOM   2982  H   THR A 188      29.777  18.529 -31.784  1.00  2.46           H  
ATOM   2983  HA  THR A 188      30.960  16.582 -29.917  1.00  2.46           H  
ATOM   2984  HB  THR A 188      28.455  18.288 -29.532  1.00  2.46           H  
ATOM   2985  HG1 THR A 188      29.992  19.515 -28.180  1.00  2.46           H  
ATOM   2986 1HG2 THR A 188      28.916  17.775 -27.149  1.00  2.46           H  
ATOM   2987 2HG2 THR A 188      28.686  16.291 -28.030  1.00  2.46           H  
ATOM   2988 3HG2 THR A 188      30.314  16.800 -27.623  1.00  2.46           H  
ATOM   2989  N   THR A 189      29.316  14.726 -29.943  1.00  2.02           N  
ATOM   2990  CA  THR A 189      28.424  13.583 -29.996  1.00  2.02           C  
ATOM   2991  C   THR A 189      28.320  12.945 -28.621  1.00  2.02           C  
ATOM   2992  O   THR A 189      28.916  13.450 -27.664  1.00  2.02           O  
ATOM   2993  CB  THR A 189      28.929  12.563 -31.012  1.00  2.02           C  
ATOM   2994  OG1 THR A 189      27.970  11.600 -31.225  1.00  2.02           O  
ATOM   2995  CG2 THR A 189      30.127  11.907 -30.555  1.00  2.02           C  
ATOM   2996  H   THR A 189      30.162  14.671 -29.380  1.00  2.02           H  
ATOM   2997  HA  THR A 189      27.430  13.920 -30.293  1.00  2.02           H  
ATOM   2998  HB  THR A 189      29.132  13.069 -31.948  1.00  2.02           H  
ATOM   2999  HG1 THR A 189      27.092  12.013 -31.278  1.00  2.02           H  
ATOM   3000 1HG2 THR A 189      30.431  11.196 -31.295  1.00  2.02           H  
ATOM   3001 2HG2 THR A 189      30.893  12.665 -30.410  1.00  2.02           H  
ATOM   3002 3HG2 THR A 189      29.939  11.386 -29.629  1.00  2.02           H  
ATOM   3003  N   LEU A 190      27.566  11.847 -28.511  1.00  1.74           N  
ATOM   3004  CA  LEU A 190      27.465  11.170 -27.219  1.00  1.74           C  
ATOM   3005  C   LEU A 190      28.046   9.757 -27.227  1.00  1.74           C  
ATOM   3006  O   LEU A 190      27.796   8.982 -28.144  1.00  1.74           O  
ATOM   3007  CB  LEU A 190      26.011  11.155 -26.749  1.00  1.74           C  
ATOM   3008  CG  LEU A 190      25.400  12.502 -26.468  1.00  1.74           C  
ATOM   3009  CD1 LEU A 190      23.949  12.360 -26.050  1.00  1.74           C  
ATOM   3010  CD2 LEU A 190      26.196  13.136 -25.379  1.00  1.74           C  
ATOM   3011  H   LEU A 190      27.077  11.480 -29.335  1.00  1.74           H  
ATOM   3012  HA  LEU A 190      28.035  11.742 -26.489  1.00  1.74           H  
ATOM   3013 1HB  LEU A 190      25.405  10.649 -27.489  1.00  1.74           H  
ATOM   3014 2HB  LEU A 190      25.978  10.620 -25.859  1.00  1.74           H  
ATOM   3015  HG  LEU A 190      25.434  13.116 -27.363  1.00  1.74           H  
ATOM   3016 1HD1 LEU A 190      23.536  13.344 -25.839  1.00  1.74           H  
ATOM   3017 2HD1 LEU A 190      23.382  11.906 -26.834  1.00  1.74           H  
ATOM   3018 3HD1 LEU A 190      23.877  11.744 -25.154  1.00  1.74           H  
ATOM   3019 1HD2 LEU A 190      25.793  14.117 -25.152  1.00  1.74           H  
ATOM   3020 2HD2 LEU A 190      26.162  12.516 -24.485  1.00  1.74           H  
ATOM   3021 3HD2 LEU A 190      27.207  13.231 -25.708  1.00  1.74           H  
ATOM   3022  N   GLN A 191      28.784   9.398 -26.177  1.00  1.58           N  
ATOM   3023  CA  GLN A 191      29.377   8.065 -26.094  1.00  1.58           C  
ATOM   3024  C   GLN A 191      28.815   7.210 -24.981  1.00  1.58           C  
ATOM   3025  O   GLN A 191      28.646   7.661 -23.842  1.00  1.58           O  
ATOM   3026  CB  GLN A 191      30.890   8.150 -25.926  1.00  1.58           C  
ATOM   3027  CG  GLN A 191      31.618   6.784 -25.909  1.00  1.58           C  
ATOM   3028  CD  GLN A 191      33.114   6.970 -25.896  1.00  1.58           C  
ATOM   3029  OE1 GLN A 191      33.840   6.487 -26.768  1.00  1.58           O  
ATOM   3030  NE2 GLN A 191      33.583   7.703 -24.902  1.00  1.58           N  
ATOM   3031  H   GLN A 191      28.984  10.077 -25.450  1.00  1.58           H  
ATOM   3032  HA  GLN A 191      29.171   7.547 -27.024  1.00  1.58           H  
ATOM   3033 1HB  GLN A 191      31.311   8.756 -26.711  1.00  1.58           H  
ATOM   3034 2HB  GLN A 191      31.112   8.654 -24.986  1.00  1.58           H  
ATOM   3035 1HG  GLN A 191      31.333   6.230 -25.015  1.00  1.58           H  
ATOM   3036 2HG  GLN A 191      31.342   6.215 -26.801  1.00  1.58           H  
ATOM   3037 1HE2 GLN A 191      34.577   7.951 -24.841  1.00  1.58           H  
ATOM   3038 2HE2 GLN A 191      32.958   8.087 -24.229  1.00  1.58           H  
ATOM   3039  N   THR A 192      28.500   5.971 -25.331  1.00  1.52           N  
ATOM   3040  CA  THR A 192      27.974   5.007 -24.380  1.00  1.52           C  
ATOM   3041  C   THR A 192      28.395   3.581 -24.745  1.00  1.52           C  
ATOM   3042  O   THR A 192      29.239   3.371 -25.613  1.00  1.52           O  
ATOM   3043  CB  THR A 192      26.446   5.115 -24.297  1.00  1.52           C  
ATOM   3044  OG1 THR A 192      25.992   4.335 -23.192  1.00  1.52           O  
ATOM   3045  CG2 THR A 192      25.785   4.664 -25.595  1.00  1.52           C  
ATOM   3046  H   THR A 192      28.649   5.686 -26.301  1.00  1.52           H  
ATOM   3047  HA  THR A 192      28.381   5.237 -23.395  1.00  1.52           H  
ATOM   3048  HB  THR A 192      26.180   6.137 -24.106  1.00  1.52           H  
ATOM   3049  HG1 THR A 192      25.902   4.955 -22.416  1.00  1.52           H  
ATOM   3050 1HG2 THR A 192      24.703   4.756 -25.500  1.00  1.52           H  
ATOM   3051 2HG2 THR A 192      26.139   5.289 -26.417  1.00  1.52           H  
ATOM   3052 3HG2 THR A 192      26.032   3.647 -25.799  1.00  1.52           H  
ATOM   3053  N   ASP A 193      27.872   2.598 -24.019  1.00  1.53           N  
ATOM   3054  CA  ASP A 193      28.162   1.198 -24.356  1.00  1.53           C  
ATOM   3055  C   ASP A 193      27.532   0.847 -25.700  1.00  1.53           C  
ATOM   3056  O   ASP A 193      26.434   1.309 -26.009  1.00  1.53           O  
ATOM   3057  CB  ASP A 193      27.676   0.217 -23.288  1.00  1.53           C  
ATOM   3058  CG  ASP A 193      28.551   0.134 -22.014  1.00  1.53           C  
ATOM   3059  OD1 ASP A 193      29.635   0.716 -21.964  1.00  1.53           O  
ATOM   3060  OD2 ASP A 193      28.145  -0.569 -21.102  1.00  1.53           O  
ATOM   3061  H   ASP A 193      27.188   2.863 -23.320  1.00  1.53           H  
ATOM   3062  HA  ASP A 193      29.238   1.074 -24.454  1.00  1.53           H  
ATOM   3063 1HB  ASP A 193      26.664   0.492 -22.997  1.00  1.53           H  
ATOM   3064 2HB  ASP A 193      27.619  -0.783 -23.735  1.00  1.53           H  
ATOM   3065  N   SER A 194      28.174   0.000 -26.489  1.00  1.59           N  
ATOM   3066  CA  SER A 194      27.524  -0.399 -27.726  1.00  1.59           C  
ATOM   3067  C   SER A 194      26.372  -1.288 -27.359  1.00  1.59           C  
ATOM   3068  O   SER A 194      26.397  -1.931 -26.307  1.00  1.59           O  
ATOM   3069  CB  SER A 194      28.480  -1.131 -28.656  1.00  1.59           C  
ATOM   3070  OG  SER A 194      28.834  -2.399 -28.173  1.00  1.59           O  
ATOM   3071  H   SER A 194      29.092  -0.345 -26.226  1.00  1.59           H  
ATOM   3072  HA  SER A 194      27.117   0.475 -28.220  1.00  1.59           H  
ATOM   3073 1HB  SER A 194      28.055  -1.225 -29.633  1.00  1.59           H  
ATOM   3074 2HB  SER A 194      29.378  -0.535 -28.764  1.00  1.59           H  
ATOM   3075  HG  SER A 194      29.640  -2.643 -28.659  1.00  1.59           H  
ATOM   3076  N   PHE A 195      25.405  -1.439 -28.241  1.00  1.68           N  
ATOM   3077  CA  PHE A 195      24.326  -2.299 -27.836  1.00  1.68           C  
ATOM   3078  C   PHE A 195      24.769  -3.763 -27.821  1.00  1.68           C  
ATOM   3079  O   PHE A 195      24.377  -4.477 -26.899  1.00  1.68           O  
ATOM   3080  CB  PHE A 195      23.081  -2.080 -28.665  1.00  1.68           C  
ATOM   3081  CG  PHE A 195      22.416  -0.783 -28.463  1.00  1.68           C  
ATOM   3082  CD1 PHE A 195      22.537   0.212 -29.418  1.00  1.68           C  
ATOM   3083  CD2 PHE A 195      21.660  -0.541 -27.340  1.00  1.68           C  
ATOM   3084  CE1 PHE A 195      21.908   1.416 -29.251  1.00  1.68           C  
ATOM   3085  CE2 PHE A 195      21.030   0.675 -27.161  1.00  1.68           C  
ATOM   3086  CZ  PHE A 195      21.153   1.657 -28.123  1.00  1.68           C  
ATOM   3087  H   PHE A 195      25.394  -0.933 -29.113  1.00  1.68           H  
ATOM   3088  HA  PHE A 195      24.054  -2.032 -26.814  1.00  1.68           H  
ATOM   3089 1HB  PHE A 195      23.281  -2.158 -29.702  1.00  1.68           H  
ATOM   3090 2HB  PHE A 195      22.380  -2.844 -28.391  1.00  1.68           H  
ATOM   3091  HD1 PHE A 195      23.128   0.026 -30.316  1.00  1.68           H  
ATOM   3092  HD2 PHE A 195      21.564  -1.321 -26.592  1.00  1.68           H  
ATOM   3093  HE1 PHE A 195      22.003   2.177 -30.011  1.00  1.68           H  
ATOM   3094  HE2 PHE A 195      20.436   0.856 -26.265  1.00  1.68           H  
ATOM   3095  HZ  PHE A 195      20.655   2.617 -27.992  1.00  1.68           H  
ATOM   3096  N   PRO A 196      25.513  -4.295 -28.823  1.00  1.79           N  
ATOM   3097  CA  PRO A 196      26.076  -5.624 -28.755  1.00  1.79           C  
ATOM   3098  C   PRO A 196      26.870  -5.825 -27.462  1.00  1.79           C  
ATOM   3099  O   PRO A 196      26.832  -6.905 -26.882  1.00  1.79           O  
ATOM   3100  CB  PRO A 196      26.949  -5.685 -30.004  1.00  1.79           C  
ATOM   3101  CG  PRO A 196      26.263  -4.756 -30.969  1.00  1.79           C  
ATOM   3102  CD  PRO A 196      25.774  -3.614 -30.113  1.00  1.79           C  
ATOM   3103  HA  PRO A 196      25.255  -6.360 -28.820  1.00  1.79           H  
ATOM   3104 1HB  PRO A 196      27.974  -5.359 -29.759  1.00  1.79           H  
ATOM   3105 2HB  PRO A 196      27.017  -6.719 -30.368  1.00  1.79           H  
ATOM   3106 1HG  PRO A 196      26.974  -4.432 -31.745  1.00  1.79           H  
ATOM   3107 2HG  PRO A 196      25.443  -5.280 -31.481  1.00  1.79           H  
ATOM   3108 1HD  PRO A 196      26.574  -2.894 -30.040  1.00  1.79           H  
ATOM   3109 2HD  PRO A 196      24.885  -3.214 -30.563  1.00  1.79           H  
ATOM   3110  N   ALA A 197      27.574  -4.774 -26.971  1.00  1.91           N  
ATOM   3111  CA  ALA A 197      28.302  -4.930 -25.714  1.00  1.91           C  
ATOM   3112  C   ALA A 197      27.332  -5.162 -24.590  1.00  1.91           C  
ATOM   3113  O   ALA A 197      27.567  -6.007 -23.728  1.00  1.91           O  
ATOM   3114  CB  ALA A 197      29.147  -3.717 -25.390  1.00  1.91           C  
ATOM   3115  H   ALA A 197      27.652  -3.881 -27.453  1.00  1.91           H  
ATOM   3116  HA  ALA A 197      28.949  -5.796 -25.804  1.00  1.91           H  
ATOM   3117 1HB  ALA A 197      29.681  -3.877 -24.459  1.00  1.91           H  
ATOM   3118 2HB  ALA A 197      29.846  -3.562 -26.184  1.00  1.91           H  
ATOM   3119 3HB  ALA A 197      28.514  -2.836 -25.292  1.00  1.91           H  
ATOM   3120  N   LEU A 198      26.218  -4.439 -24.602  1.00  2.03           N  
ATOM   3121  CA  LEU A 198      25.271  -4.628 -23.533  1.00  2.03           C  
ATOM   3122  C   LEU A 198      24.766  -6.062 -23.605  1.00  2.03           C  
ATOM   3123  O   LEU A 198      24.719  -6.751 -22.581  1.00  2.03           O  
ATOM   3124  CB  LEU A 198      24.125  -3.597 -23.634  1.00  2.03           C  
ATOM   3125  CG  LEU A 198      24.523  -2.117 -23.341  1.00  2.03           C  
ATOM   3126  CD1 LEU A 198      23.348  -1.189 -23.634  1.00  2.03           C  
ATOM   3127  CD2 LEU A 198      24.951  -1.984 -21.893  1.00  2.03           C  
ATOM   3128  H   LEU A 198      26.060  -3.738 -25.330  1.00  2.03           H  
ATOM   3129  HA  LEU A 198      25.778  -4.484 -22.581  1.00  2.03           H  
ATOM   3130 1HB  LEU A 198      23.717  -3.635 -24.640  1.00  2.03           H  
ATOM   3131 2HB  LEU A 198      23.336  -3.871 -22.948  1.00  2.03           H  
ATOM   3132  HG  LEU A 198      25.349  -1.833 -23.993  1.00  2.03           H  
ATOM   3133 1HD1 LEU A 198      23.640  -0.154 -23.437  1.00  2.03           H  
ATOM   3134 2HD1 LEU A 198      23.062  -1.289 -24.675  1.00  2.03           H  
ATOM   3135 3HD1 LEU A 198      22.506  -1.457 -22.995  1.00  2.03           H  
ATOM   3136 1HD2 LEU A 198      25.239  -0.954 -21.685  1.00  2.03           H  
ATOM   3137 2HD2 LEU A 198      24.128  -2.257 -21.250  1.00  2.03           H  
ATOM   3138 3HD2 LEU A 198      25.800  -2.638 -21.699  1.00  2.03           H  
ATOM   3139  N   ALA A 199      24.515  -6.562 -24.823  1.00  2.12           N  
ATOM   3140  CA  ALA A 199      24.070  -7.944 -24.970  1.00  2.12           C  
ATOM   3141  C   ALA A 199      25.141  -8.910 -24.436  1.00  2.12           C  
ATOM   3142  O   ALA A 199      24.822  -9.876 -23.741  1.00  2.12           O  
ATOM   3143  CB  ALA A 199      23.733  -8.245 -26.424  1.00  2.12           C  
ATOM   3144  H   ALA A 199      24.594  -5.951 -25.638  1.00  2.12           H  
ATOM   3145  HA  ALA A 199      23.172  -8.078 -24.373  1.00  2.12           H  
ATOM   3146 1HB  ALA A 199      23.379  -9.270 -26.510  1.00  2.12           H  
ATOM   3147 2HB  ALA A 199      22.957  -7.560 -26.767  1.00  2.12           H  
ATOM   3148 3HB  ALA A 199      24.619  -8.120 -27.035  1.00  2.12           H  
ATOM   3149  N   ASN A 200      26.419  -8.615 -24.689  1.00  2.16           N  
ATOM   3150  CA  ASN A 200      27.522  -9.462 -24.232  1.00  2.16           C  
ATOM   3151  C   ASN A 200      27.648  -9.449 -22.706  1.00  2.16           C  
ATOM   3152  O   ASN A 200      28.102 -10.423 -22.101  1.00  2.16           O  
ATOM   3153  CB  ASN A 200      28.820  -9.043 -24.890  1.00  2.16           C  
ATOM   3154  CG  ASN A 200      28.859  -9.397 -26.357  1.00  2.16           C  
ATOM   3155  OD1 ASN A 200      28.158 -10.306 -26.824  1.00  2.16           O  
ATOM   3156  ND2 ASN A 200      29.671  -8.688 -27.098  1.00  2.16           N  
ATOM   3157  H   ASN A 200      26.632  -7.804 -25.266  1.00  2.16           H  
ATOM   3158  HA  ASN A 200      27.306 -10.489 -24.528  1.00  2.16           H  
ATOM   3159 1HB  ASN A 200      28.948  -7.972 -24.781  1.00  2.16           H  
ATOM   3160 2HB  ASN A 200      29.654  -9.526 -24.386  1.00  2.16           H  
ATOM   3161 1HD2 ASN A 200      29.739  -8.870 -28.079  1.00  2.16           H  
ATOM   3162 2HD2 ASN A 200      30.220  -7.966 -26.685  1.00  2.16           H  
ATOM   3163  N   LYS A 201      27.186  -8.363 -22.079  1.00  2.13           N  
ATOM   3164  CA  LYS A 201      27.203  -8.208 -20.628  1.00  2.13           C  
ATOM   3165  C   LYS A 201      25.984  -8.871 -19.986  1.00  2.13           C  
ATOM   3166  O   LYS A 201      25.818  -8.809 -18.765  1.00  2.13           O  
ATOM   3167  CB  LYS A 201      27.241  -6.727 -20.205  1.00  2.13           C  
ATOM   3168  CG  LYS A 201      28.538  -5.967 -20.557  1.00  2.13           C  
ATOM   3169  CD  LYS A 201      28.502  -4.504 -20.058  1.00  2.13           C  
ATOM   3170  CE  LYS A 201      29.785  -3.757 -20.439  1.00  2.13           C  
ATOM   3171  NZ  LYS A 201      29.858  -2.385 -19.836  1.00  2.13           N  
ATOM   3172  H   LYS A 201      26.856  -7.581 -22.648  1.00  2.13           H  
ATOM   3173  HA  LYS A 201      28.094  -8.701 -20.241  1.00  2.13           H  
ATOM   3174 1HB  LYS A 201      26.416  -6.202 -20.688  1.00  2.13           H  
ATOM   3175 2HB  LYS A 201      27.086  -6.651 -19.131  1.00  2.13           H  
ATOM   3176 1HG  LYS A 201      29.377  -6.471 -20.076  1.00  2.13           H  
ATOM   3177 2HG  LYS A 201      28.705  -5.981 -21.622  1.00  2.13           H  
ATOM   3178 1HD  LYS A 201      27.650  -3.984 -20.501  1.00  2.13           H  
ATOM   3179 2HD  LYS A 201      28.396  -4.480 -18.970  1.00  2.13           H  
ATOM   3180 1HE  LYS A 201      30.642  -4.334 -20.102  1.00  2.13           H  
ATOM   3181 2HE  LYS A 201      29.825  -3.661 -21.527  1.00  2.13           H  
ATOM   3182 1HZ  LYS A 201      30.708  -1.938 -20.110  1.00  2.13           H  
ATOM   3183 2HZ  LYS A 201      29.075  -1.791 -20.143  1.00  2.13           H  
ATOM   3184 3HZ  LYS A 201      29.843  -2.480 -18.808  1.00  2.13           H  
ATOM   3185  N   GLY A 202      25.121  -9.488 -20.802  1.00  2.05           N  
ATOM   3186  CA  GLY A 202      23.926 -10.132 -20.298  1.00  2.05           C  
ATOM   3187  C   GLY A 202      22.716  -9.214 -20.291  1.00  2.05           C  
ATOM   3188  O   GLY A 202      21.743  -9.474 -19.597  1.00  2.05           O  
ATOM   3189  H   GLY A 202      25.286  -9.529 -21.806  1.00  2.05           H  
ATOM   3190 1HA  GLY A 202      23.712 -11.002 -20.920  1.00  2.05           H  
ATOM   3191 2HA  GLY A 202      24.114 -10.502 -19.294  1.00  2.05           H  
ATOM   3192  N   LEU A 203      22.791  -8.097 -21.003  1.00  1.93           N  
ATOM   3193  CA  LEU A 203      21.689  -7.147 -21.061  1.00  1.93           C  
ATOM   3194  C   LEU A 203      21.066  -7.134 -22.460  1.00  1.93           C  
ATOM   3195  O   LEU A 203      21.582  -6.482 -23.364  1.00  1.93           O  
ATOM   3196  CB  LEU A 203      22.270  -5.784 -20.730  1.00  1.93           C  
ATOM   3197  CG  LEU A 203      22.995  -5.694 -19.415  1.00  1.93           C  
ATOM   3198  CD1 LEU A 203      23.717  -4.416 -19.363  1.00  1.93           C  
ATOM   3199  CD2 LEU A 203      22.002  -5.785 -18.311  1.00  1.93           C  
ATOM   3200  H   LEU A 203      23.623  -7.887 -21.552  1.00  1.93           H  
ATOM   3201  HA  LEU A 203      20.932  -7.422 -20.333  1.00  1.93           H  
ATOM   3202 1HB  LEU A 203      22.960  -5.522 -21.481  1.00  1.93           H  
ATOM   3203 2HB  LEU A 203      21.496  -5.055 -20.732  1.00  1.93           H  
ATOM   3204  HG  LEU A 203      23.721  -6.506 -19.327  1.00  1.93           H  
ATOM   3205 1HD1 LEU A 203      24.248  -4.331 -18.415  1.00  1.93           H  
ATOM   3206 2HD1 LEU A 203      24.434  -4.383 -20.184  1.00  1.93           H  
ATOM   3207 3HD1 LEU A 203      23.008  -3.615 -19.463  1.00  1.93           H  
ATOM   3208 1HD2 LEU A 203      22.511  -5.719 -17.348  1.00  1.93           H  
ATOM   3209 2HD2 LEU A 203      21.280  -4.975 -18.395  1.00  1.93           H  
ATOM   3210 3HD2 LEU A 203      21.497  -6.736 -18.400  1.00  1.93           H  
ATOM   3211  N   GLN A 204      19.974  -7.851 -22.683  1.00  1.82           N  
ATOM   3212  CA  GLN A 204      19.458  -7.883 -24.053  1.00  1.82           C  
ATOM   3213  C   GLN A 204      18.611  -6.630 -24.250  1.00  1.82           C  
ATOM   3214  O   GLN A 204      17.706  -6.388 -23.450  1.00  1.82           O  
ATOM   3215  CB  GLN A 204      18.654  -9.166 -24.338  1.00  1.82           C  
ATOM   3216  CG  GLN A 204      19.479 -10.494 -24.321  1.00  1.82           C  
ATOM   3217  CD  GLN A 204      19.546 -11.191 -22.936  1.00  1.82           C  
ATOM   3218  OE1 GLN A 204      18.516 -11.281 -22.258  1.00  1.82           O  
ATOM   3219  NE2 GLN A 204      20.725 -11.690 -22.545  1.00  1.82           N  
ATOM   3220  H   GLN A 204      19.523  -8.346 -21.914  1.00  1.82           H  
ATOM   3221  HA  GLN A 204      20.292  -7.842 -24.752  1.00  1.82           H  
ATOM   3222 1HB  GLN A 204      17.866  -9.268 -23.594  1.00  1.82           H  
ATOM   3223 2HB  GLN A 204      18.173  -9.090 -25.319  1.00  1.82           H  
ATOM   3224 1HG  GLN A 204      19.030 -11.188 -25.033  1.00  1.82           H  
ATOM   3225 2HG  GLN A 204      20.498 -10.266 -24.629  1.00  1.82           H  
ATOM   3226 1HE2 GLN A 204      20.836 -12.175 -21.625  1.00  1.82           H  
ATOM   3227 2HE2 GLN A 204      21.523 -11.603 -23.136  1.00  1.82           H  
ATOM   3228  N   VAL A 205      18.887  -5.839 -25.303  1.00  1.75           N  
ATOM   3229  CA  VAL A 205      18.171  -4.563 -25.468  1.00  1.75           C  
ATOM   3230  C   VAL A 205      17.222  -4.530 -26.679  1.00  1.75           C  
ATOM   3231  O   VAL A 205      17.619  -4.852 -27.810  1.00  1.75           O  
ATOM   3232  CB  VAL A 205      19.178  -3.406 -25.640  1.00  1.75           C  
ATOM   3233  CG1 VAL A 205      18.412  -2.073 -25.762  1.00  1.75           C  
ATOM   3234  CG2 VAL A 205      20.227  -3.419 -24.502  1.00  1.75           C  
ATOM   3235  H   VAL A 205      19.632  -6.089 -25.937  1.00  1.75           H  
ATOM   3236  HA  VAL A 205      17.589  -4.380 -24.567  1.00  1.75           H  
ATOM   3237  HB  VAL A 205      19.705  -3.539 -26.585  1.00  1.75           H  
ATOM   3238 1HG1 VAL A 205      19.110  -1.263 -25.917  1.00  1.75           H  
ATOM   3239 2HG1 VAL A 205      17.722  -2.113 -26.604  1.00  1.75           H  
ATOM   3240 3HG1 VAL A 205      17.848  -1.894 -24.845  1.00  1.75           H  
ATOM   3241 1HG2 VAL A 205      20.935  -2.619 -24.659  1.00  1.75           H  
ATOM   3242 2HG2 VAL A 205      19.766  -3.296 -23.556  1.00  1.75           H  
ATOM   3243 3HG2 VAL A 205      20.757  -4.369 -24.512  1.00  1.75           H  
ATOM   3244  N   ARG A 206      15.958  -4.158 -26.406  1.00  1.76           N  
ATOM   3245  CA  ARG A 206      14.870  -4.047 -27.392  1.00  1.76           C  
ATOM   3246  C   ARG A 206      14.194  -2.662 -27.359  1.00  1.76           C  
ATOM   3247  O   ARG A 206      14.239  -1.986 -26.333  1.00  1.76           O  
ATOM   3248  CB  ARG A 206      13.845  -5.131 -27.146  1.00  1.76           C  
ATOM   3249  CG  ARG A 206      14.329  -6.512 -27.567  1.00  1.76           C  
ATOM   3250  CD  ARG A 206      14.810  -7.352 -26.506  1.00  1.76           C  
ATOM   3251  NE  ARG A 206      13.745  -8.076 -25.897  1.00  1.76           N  
ATOM   3252  CZ  ARG A 206      13.869  -8.739 -24.769  1.00  1.76           C  
ATOM   3253  NH1 ARG A 206      15.024  -8.747 -24.172  1.00  1.76           N  
ATOM   3254  NH2 ARG A 206      12.850  -9.397 -24.265  1.00  1.76           N  
ATOM   3255  H   ARG A 206      15.744  -3.940 -25.431  1.00  1.76           H  
ATOM   3256  HA  ARG A 206      15.293  -4.192 -28.388  1.00  1.76           H  
ATOM   3257 1HB  ARG A 206      13.586  -5.165 -26.089  1.00  1.76           H  
ATOM   3258 2HB  ARG A 206      12.948  -4.892 -27.704  1.00  1.76           H  
ATOM   3259 1HG  ARG A 206      13.510  -7.055 -28.029  1.00  1.76           H  
ATOM   3260 2HG  ARG A 206      15.137  -6.400 -28.259  1.00  1.76           H  
ATOM   3261 1HD  ARG A 206      15.525  -8.063 -26.905  1.00  1.76           H  
ATOM   3262 2HD  ARG A 206      15.292  -6.745 -25.739  1.00  1.76           H  
ATOM   3263  HE  ARG A 206      12.837  -8.120 -26.387  1.00  1.76           H  
ATOM   3264 1HH1 ARG A 206      15.805  -8.234 -24.566  1.00  1.76           H  
ATOM   3265 2HH1 ARG A 206      15.147  -9.256 -23.314  1.00  1.76           H  
ATOM   3266 1HH2 ARG A 206      11.951  -9.413 -24.751  1.00  1.76           H  
ATOM   3267 2HH2 ARG A 206      12.964  -9.886 -23.400  1.00  1.76           H  
ATOM   3268  N   ASP A 207      13.510  -2.236 -28.438  1.00  1.85           N  
ATOM   3269  CA  ASP A 207      12.875  -0.899 -28.378  1.00  1.85           C  
ATOM   3270  C   ASP A 207      11.529  -0.790 -29.127  1.00  1.85           C  
ATOM   3271  O   ASP A 207      11.169  -1.667 -29.909  1.00  1.85           O  
ATOM   3272  CB  ASP A 207      13.824   0.144 -28.983  1.00  1.85           C  
ATOM   3273  CG  ASP A 207      13.954   0.008 -30.486  1.00  1.85           C  
ATOM   3274  OD1 ASP A 207      13.009   0.435 -31.134  1.00  1.85           O  
ATOM   3275  OD2 ASP A 207      14.930  -0.508 -31.014  1.00  1.85           O  
ATOM   3276  H   ASP A 207      13.463  -2.803 -29.274  1.00  1.85           H  
ATOM   3277  HA  ASP A 207      12.689  -0.650 -27.336  1.00  1.85           H  
ATOM   3278 1HB  ASP A 207      13.466   1.148 -28.744  1.00  1.85           H  
ATOM   3279 2HB  ASP A 207      14.811   0.036 -28.532  1.00  1.85           H  
ATOM   3280  N   LEU A 208      10.815   0.327 -28.893  1.00  2.01           N  
ATOM   3281  CA  LEU A 208       9.520   0.644 -29.527  1.00  2.01           C  
ATOM   3282  C   LEU A 208       9.498   1.182 -30.961  1.00  2.01           C  
ATOM   3283  O   LEU A 208       8.422   1.237 -31.563  1.00  2.01           O  
ATOM   3284  CB  LEU A 208       8.808   1.763 -28.751  1.00  2.01           C  
ATOM   3285  CG  LEU A 208       8.281   1.514 -27.390  1.00  2.01           C  
ATOM   3286  CD1 LEU A 208       7.814   2.806 -26.833  1.00  2.01           C  
ATOM   3287  CD2 LEU A 208       7.134   0.606 -27.474  1.00  2.01           C  
ATOM   3288  H   LEU A 208      11.183   0.996 -28.222  1.00  2.01           H  
ATOM   3289  HA  LEU A 208       8.919  -0.264 -29.499  1.00  2.01           H  
ATOM   3290 1HB  LEU A 208       9.518   2.587 -28.649  1.00  2.01           H  
ATOM   3291 2HB  LEU A 208       7.979   2.122 -29.358  1.00  2.01           H  
ATOM   3292  HG  LEU A 208       9.065   1.108 -26.738  1.00  2.01           H  
ATOM   3293 1HD1 LEU A 208       7.416   2.658 -25.825  1.00  2.01           H  
ATOM   3294 2HD1 LEU A 208       8.664   3.463 -26.808  1.00  2.01           H  
ATOM   3295 3HD1 LEU A 208       7.042   3.233 -27.467  1.00  2.01           H  
ATOM   3296 1HD2 LEU A 208       6.749   0.492 -26.490  1.00  2.01           H  
ATOM   3297 2HD2 LEU A 208       6.368   1.040 -28.113  1.00  2.01           H  
ATOM   3298 3HD2 LEU A 208       7.451  -0.348 -27.873  1.00  2.01           H  
ATOM   3299  N   LYS A 209      10.611   1.717 -31.452  1.00  2.22           N  
ATOM   3300  CA  LYS A 209      10.555   2.468 -32.716  1.00  2.22           C  
ATOM   3301  C   LYS A 209      11.384   1.933 -33.876  1.00  2.22           C  
ATOM   3302  O   LYS A 209      11.007   2.103 -35.038  1.00  2.22           O  
ATOM   3303  CB  LYS A 209      10.944   3.927 -32.455  1.00  2.22           C  
ATOM   3304  CG  LYS A 209      10.005   4.684 -31.483  1.00  2.22           C  
ATOM   3305  CD  LYS A 209       8.588   4.806 -32.061  1.00  2.22           C  
ATOM   3306  CE  LYS A 209       7.655   5.611 -31.161  1.00  2.22           C  
ATOM   3307  NZ  LYS A 209       6.270   5.707 -31.740  1.00  2.22           N  
ATOM   3308  H   LYS A 209      11.500   1.559 -30.974  1.00  2.22           H  
ATOM   3309  HA  LYS A 209       9.520   2.464 -33.054  1.00  2.22           H  
ATOM   3310 1HB  LYS A 209      11.953   3.960 -32.042  1.00  2.22           H  
ATOM   3311 2HB  LYS A 209      10.962   4.469 -33.399  1.00  2.22           H  
ATOM   3312 1HG  LYS A 209       9.965   4.170 -30.525  1.00  2.22           H  
ATOM   3313 2HG  LYS A 209      10.401   5.682 -31.314  1.00  2.22           H  
ATOM   3314 1HD  LYS A 209       8.639   5.292 -33.035  1.00  2.22           H  
ATOM   3315 2HD  LYS A 209       8.165   3.810 -32.198  1.00  2.22           H  
ATOM   3316 1HE  LYS A 209       7.600   5.130 -30.180  1.00  2.22           H  
ATOM   3317 2HE  LYS A 209       8.055   6.614 -31.039  1.00  2.22           H  
ATOM   3318 1HZ  LYS A 209       5.681   6.246 -31.121  1.00  2.22           H  
ATOM   3319 2HZ  LYS A 209       6.312   6.159 -32.643  1.00  2.22           H  
ATOM   3320 3HZ  LYS A 209       5.886   4.778 -31.848  1.00  2.22           H  
ATOM   3321  N   ASN A 210      12.524   1.335 -33.579  1.00  2.43           N  
ATOM   3322  CA  ASN A 210      13.441   0.870 -34.594  1.00  2.43           C  
ATOM   3323  C   ASN A 210      13.269  -0.626 -34.613  1.00  2.43           C  
ATOM   3324  O   ASN A 210      13.505  -1.302 -35.617  1.00  2.43           O  
ATOM   3325  CB  ASN A 210      14.853   1.268 -34.222  1.00  2.43           C  
ATOM   3326  CG  ASN A 210      14.981   2.762 -34.125  1.00  2.43           C  
ATOM   3327  OD1 ASN A 210      14.377   3.504 -34.911  1.00  2.43           O  
ATOM   3328  ND2 ASN A 210      15.750   3.215 -33.160  1.00  2.43           N  
ATOM   3329  H   ASN A 210      12.771   1.164 -32.614  1.00  2.43           H  
ATOM   3330  HA  ASN A 210      13.166   1.269 -35.570  1.00  2.43           H  
ATOM   3331 1HB  ASN A 210      15.119   0.821 -33.262  1.00  2.43           H  
ATOM   3332 2HB  ASN A 210      15.554   0.896 -34.968  1.00  2.43           H  
ATOM   3333 1HD2 ASN A 210      15.875   4.195 -33.027  1.00  2.43           H  
ATOM   3334 2HD2 ASN A 210      16.211   2.570 -32.550  1.00  2.43           H  
ATOM   3335  N   ARG A 211      12.791  -1.112 -33.471  1.00  2.62           N  
ATOM   3336  CA  ARG A 211      12.539  -2.513 -33.187  1.00  2.62           C  
ATOM   3337  C   ARG A 211      13.800  -3.338 -33.369  1.00  2.62           C  
ATOM   3338  O   ARG A 211      13.743  -4.453 -33.892  1.00  2.62           O  
ATOM   3339  CB  ARG A 211      11.455  -3.055 -34.119  1.00  2.62           C  
ATOM   3340  CG  ARG A 211      10.100  -2.334 -34.047  1.00  2.62           C  
ATOM   3341  CD  ARG A 211       9.104  -2.938 -35.001  1.00  2.62           C  
ATOM   3342  NE  ARG A 211       8.698  -4.282 -34.603  1.00  2.62           N  
ATOM   3343  CZ  ARG A 211       7.698  -4.551 -33.740  1.00  2.62           C  
ATOM   3344  NH1 ARG A 211       6.997  -3.574 -33.233  1.00  2.62           N  
ATOM   3345  NH2 ARG A 211       7.420  -5.793 -33.402  1.00  2.62           N  
ATOM   3346  H   ARG A 211      12.658  -0.445 -32.706  1.00  2.62           H  
ATOM   3347  HA  ARG A 211      12.206  -2.602 -32.150  1.00  2.62           H  
ATOM   3348 1HB  ARG A 211      11.794  -3.033 -35.150  1.00  2.62           H  
ATOM   3349 2HB  ARG A 211      11.270  -4.100 -33.866  1.00  2.62           H  
ATOM   3350 1HG  ARG A 211       9.703  -2.407 -33.030  1.00  2.62           H  
ATOM   3351 2HG  ARG A 211      10.233  -1.280 -34.305  1.00  2.62           H  
ATOM   3352 1HD  ARG A 211       8.214  -2.309 -35.036  1.00  2.62           H  
ATOM   3353 2HD  ARG A 211       9.546  -2.995 -35.996  1.00  2.62           H  
ATOM   3354  HE  ARG A 211       9.221  -5.064 -34.976  1.00  2.62           H  
ATOM   3355 1HH1 ARG A 211       7.202  -2.619 -33.483  1.00  2.62           H  
ATOM   3356 2HH1 ARG A 211       6.246  -3.776 -32.571  1.00  2.62           H  
ATOM   3357 1HH2 ARG A 211       7.964  -6.556 -33.786  1.00  2.62           H  
ATOM   3358 2HH2 ARG A 211       6.676  -5.971 -32.742  1.00  2.62           H  
ATOM   3359  N   CYS A 212      14.953  -2.807 -32.958  1.00  2.79           N  
ATOM   3360  CA  CYS A 212      16.167  -3.585 -33.142  1.00  2.79           C  
ATOM   3361  C   CYS A 212      16.500  -4.373 -31.901  1.00  2.79           C  
ATOM   3362  O   CYS A 212      16.777  -3.817 -30.842  1.00  2.79           O  
ATOM   3363  CB  CYS A 212      17.364  -2.732 -33.512  1.00  2.79           C  
ATOM   3364  SG  CYS A 212      18.835  -3.739 -33.801  1.00  2.79           S  
ATOM   3365  H   CYS A 212      14.969  -1.890 -32.486  1.00  2.79           H  
ATOM   3366  HA  CYS A 212      16.007  -4.287 -33.959  1.00  2.79           H  
ATOM   3367 1HB  CYS A 212      17.152  -2.155 -34.411  1.00  2.79           H  
ATOM   3368 2HB  CYS A 212      17.577  -2.032 -32.705  1.00  2.79           H  
ATOM   3369  HG  CYS A 212      19.701  -2.720 -33.824  1.00  2.79           H  
ATOM   3370  N   HIS A 213      16.453  -5.681 -32.027  1.00  2.94           N  
ATOM   3371  CA  HIS A 213      16.704  -6.550 -30.897  1.00  2.94           C  
ATOM   3372  C   HIS A 213      18.159  -6.983 -30.886  1.00  2.94           C  
ATOM   3373  O   HIS A 213      18.528  -7.991 -31.494  1.00  2.94           O  
ATOM   3374  CB  HIS A 213      15.778  -7.748 -30.949  1.00  2.94           C  
ATOM   3375  CG  HIS A 213      14.311  -7.402 -30.837  1.00  2.94           C  
ATOM   3376  ND1 HIS A 213      13.365  -8.360 -30.812  1.00  2.94           N  
ATOM   3377  CD2 HIS A 213      13.637  -6.211 -30.732  1.00  2.94           C  
ATOM   3378  CE1 HIS A 213      12.170  -7.808 -30.680  1.00  2.94           C  
ATOM   3379  NE2 HIS A 213      12.302  -6.518 -30.622  1.00  2.94           N  
ATOM   3380  H   HIS A 213      16.220  -6.076 -32.928  1.00  2.94           H  
ATOM   3381  HA  HIS A 213      16.523  -6.010 -29.972  1.00  2.94           H  
ATOM   3382 1HB  HIS A 213      15.937  -8.297 -31.875  1.00  2.94           H  
ATOM   3383 2HB  HIS A 213      16.021  -8.411 -30.123  1.00  2.94           H  
ATOM   3384  HD2 HIS A 213      14.063  -5.212 -30.713  1.00  2.94           H  
ATOM   3385  HE1 HIS A 213      11.235  -8.322 -30.619  1.00  2.94           H  
ATOM   3386  HE2 HIS A 213      11.504  -5.878 -30.501  1.00  2.94           H  
ATOM   3387  N   TYR A 214      18.986  -6.235 -30.172  1.00  3.10           N  
ATOM   3388  CA  TYR A 214      20.437  -6.403 -30.228  1.00  3.10           C  
ATOM   3389  C   TYR A 214      20.922  -7.707 -29.613  1.00  3.10           C  
ATOM   3390  O   TYR A 214      22.006  -8.194 -29.932  1.00  3.10           O  
ATOM   3391  CB  TYR A 214      21.093  -5.203 -29.573  1.00  3.10           C  
ATOM   3392  CG  TYR A 214      21.037  -3.984 -30.457  1.00  3.10           C  
ATOM   3393  CD1 TYR A 214      20.134  -2.955 -30.189  1.00  3.10           C  
ATOM   3394  CD2 TYR A 214      21.916  -3.883 -31.530  1.00  3.10           C  
ATOM   3395  CE1 TYR A 214      20.113  -1.840 -31.004  1.00  3.10           C  
ATOM   3396  CE2 TYR A 214      21.894  -2.772 -32.338  1.00  3.10           C  
ATOM   3397  CZ  TYR A 214      21.000  -1.754 -32.085  1.00  3.10           C  
ATOM   3398  OH  TYR A 214      20.965  -0.667 -32.916  1.00  3.10           O  
ATOM   3399  H   TYR A 214      18.585  -5.487 -29.595  1.00  3.10           H  
ATOM   3400  HA  TYR A 214      20.730  -6.413 -31.278  1.00  3.10           H  
ATOM   3401 1HB  TYR A 214      20.582  -4.971 -28.635  1.00  3.10           H  
ATOM   3402 2HB  TYR A 214      22.137  -5.420 -29.342  1.00  3.10           H  
ATOM   3403  HD1 TYR A 214      19.443  -3.033 -29.344  1.00  3.10           H  
ATOM   3404  HD2 TYR A 214      22.622  -4.688 -31.732  1.00  3.10           H  
ATOM   3405  HE1 TYR A 214      19.404  -1.037 -30.808  1.00  3.10           H  
ATOM   3406  HE2 TYR A 214      22.576  -2.699 -33.185  1.00  3.10           H  
ATOM   3407  HH  TYR A 214      21.381  -0.906 -33.775  1.00  3.10           H  
ATOM   3408  N   GLY A 215      20.123  -8.256 -28.720  1.00  3.26           N  
ATOM   3409  CA  GLY A 215      20.421  -9.522 -28.078  1.00  3.26           C  
ATOM   3410  C   GLY A 215      19.293 -10.513 -28.348  1.00  3.26           C  
ATOM   3411  O   GLY A 215      19.140 -11.477 -27.597  1.00  3.26           O  
ATOM   3412  H   GLY A 215      19.253  -7.790 -28.510  1.00  3.26           H  
ATOM   3413 1HA  GLY A 215      21.363  -9.921 -28.455  1.00  3.26           H  
ATOM   3414 2HA  GLY A 215      20.534  -9.370 -27.008  1.00  3.26           H  
ATOM   3415  N   ARG A 216      18.508 -10.283 -29.426  1.00  3.40           N  
ATOM   3416  CA  ARG A 216      17.316 -11.099 -29.697  1.00  3.40           C  
ATOM   3417  C   ARG A 216      16.404 -10.940 -28.488  1.00  3.40           C  
ATOM   3418  O   ARG A 216      16.716 -10.136 -27.601  1.00  3.40           O  
ATOM   3419  CB  ARG A 216      17.628 -12.581 -29.944  1.00  3.40           C  
ATOM   3420  CG  ARG A 216      18.338 -12.928 -31.231  1.00  3.40           C  
ATOM   3421  CD  ARG A 216      18.587 -14.414 -31.299  1.00  3.40           C  
ATOM   3422  NE  ARG A 216      19.297 -14.811 -32.508  1.00  3.40           N  
ATOM   3423  CZ  ARG A 216      18.704 -15.170 -33.671  1.00  3.40           C  
ATOM   3424  NH1 ARG A 216      17.391 -15.204 -33.772  1.00  3.40           N  
ATOM   3425  NH2 ARG A 216      19.447 -15.495 -34.714  1.00  3.40           N  
ATOM   3426  H   ARG A 216      18.713  -9.508 -30.059  1.00  3.40           H  
ATOM   3427  HA  ARG A 216      16.806 -10.708 -30.579  1.00  3.40           H  
ATOM   3428 1HB  ARG A 216      18.249 -12.976 -29.180  1.00  3.40           H  
ATOM   3429 2HB  ARG A 216      16.704 -13.154 -29.926  1.00  3.40           H  
ATOM   3430 1HG  ARG A 216      17.726 -12.632 -32.082  1.00  3.40           H  
ATOM   3431 2HG  ARG A 216      19.298 -12.409 -31.269  1.00  3.40           H  
ATOM   3432 1HD  ARG A 216      19.184 -14.719 -30.439  1.00  3.40           H  
ATOM   3433 2HD  ARG A 216      17.632 -14.942 -31.278  1.00  3.40           H  
ATOM   3434  HE  ARG A 216      20.309 -14.803 -32.480  1.00  3.40           H  
ATOM   3435 1HH1 ARG A 216      16.804 -14.972 -32.984  1.00  3.40           H  
ATOM   3436 2HH1 ARG A 216      16.951 -15.484 -34.644  1.00  3.40           H  
ATOM   3437 1HH2 ARG A 216      20.456 -15.473 -34.645  1.00  3.40           H  
ATOM   3438 2HH2 ARG A 216      19.004 -15.765 -35.581  1.00  3.40           H  
ATOM   3439  N   SER A 217      15.257 -11.620 -28.458  1.00  3.51           N  
ATOM   3440  CA  SER A 217      14.411 -11.471 -27.280  1.00  3.51           C  
ATOM   3441  C   SER A 217      14.426 -12.756 -26.469  1.00  3.51           C  
ATOM   3442  O   SER A 217      14.469 -13.846 -27.031  1.00  3.51           O  
ATOM   3443  CB  SER A 217      13.017 -11.072 -27.692  1.00  3.51           C  
ATOM   3444  OG  SER A 217      12.406 -12.036 -28.482  1.00  3.51           O  
ATOM   3445  H   SER A 217      14.989 -12.241 -29.204  1.00  3.51           H  
ATOM   3446  HA  SER A 217      14.818 -10.686 -26.653  1.00  3.51           H  
ATOM   3447 1HB  SER A 217      12.412 -10.886 -26.810  1.00  3.51           H  
ATOM   3448 2HB  SER A 217      13.084 -10.141 -28.253  1.00  3.51           H  
ATOM   3449  HG  SER A 217      11.944 -12.622 -27.850  1.00  3.51           H  
ATOM   3450  N   MET A 218      14.436 -12.598 -25.140  1.00  3.56           N  
ATOM   3451  CA  MET A 218      14.577 -13.705 -24.192  1.00  3.56           C  
ATOM   3452  C   MET A 218      13.510 -13.875 -23.116  1.00  3.56           C  
ATOM   3453  O   MET A 218      13.666 -14.739 -22.243  1.00  3.56           O  
ATOM   3454  CB  MET A 218      15.895 -13.499 -23.482  1.00  3.56           C  
ATOM   3455  CG  MET A 218      17.030 -13.437 -24.413  1.00  3.56           C  
ATOM   3456  SD  MET A 218      17.188 -14.898 -25.305  1.00  3.56           S  
ATOM   3457  CE  MET A 218      18.227 -14.362 -26.590  1.00  3.56           C  
ATOM   3458  H   MET A 218      14.390 -11.659 -24.782  1.00  3.56           H  
ATOM   3459  HA  MET A 218      14.623 -14.619 -24.768  1.00  3.56           H  
ATOM   3460 1HB  MET A 218      15.873 -12.567 -22.909  1.00  3.56           H  
ATOM   3461 2HB  MET A 218      16.074 -14.295 -22.786  1.00  3.56           H  
ATOM   3462 1HG  MET A 218      16.925 -12.611 -25.110  1.00  3.56           H  
ATOM   3463 2HG  MET A 218      17.931 -13.289 -23.859  1.00  3.56           H  
ATOM   3464 1HE  MET A 218      18.435 -15.191 -27.267  1.00  3.56           H  
ATOM   3465 2HE  MET A 218      17.718 -13.572 -27.115  1.00  3.56           H  
ATOM   3466 3HE  MET A 218      19.162 -13.984 -26.176  1.00  3.56           H  
ATOM   3467  N   LEU A 219      12.511 -13.000 -23.125  1.00  3.53           N  
ATOM   3468  CA  LEU A 219      11.587 -12.854 -21.998  1.00  3.53           C  
ATOM   3469  C   LEU A 219      10.441 -13.875 -21.821  1.00  3.53           C  
ATOM   3470  O   LEU A 219      10.321 -14.491 -20.751  1.00  3.53           O  
ATOM   3471  CB  LEU A 219      11.060 -11.407 -22.078  1.00  3.53           C  
ATOM   3472  CG  LEU A 219      10.104 -10.889 -21.032  1.00  3.53           C  
ATOM   3473  CD1 LEU A 219      10.743 -10.946 -19.664  1.00  3.53           C  
ATOM   3474  CD2 LEU A 219       9.755  -9.416 -21.396  1.00  3.53           C  
ATOM   3475  H   LEU A 219      12.404 -12.395 -23.929  1.00  3.53           H  
ATOM   3476  HA  LEU A 219      12.193 -12.904 -21.099  1.00  3.53           H  
ATOM   3477 1HB  LEU A 219      11.913 -10.753 -22.043  1.00  3.53           H  
ATOM   3478 2HB  LEU A 219      10.567 -11.284 -23.048  1.00  3.53           H  
ATOM   3479  HG  LEU A 219       9.225 -11.495 -21.018  1.00  3.53           H  
ATOM   3480 1HD1 LEU A 219      10.044 -10.561 -18.922  1.00  3.53           H  
ATOM   3481 2HD1 LEU A 219      10.995 -11.979 -19.425  1.00  3.53           H  
ATOM   3482 3HD1 LEU A 219      11.644 -10.344 -19.658  1.00  3.53           H  
ATOM   3483 1HD2 LEU A 219       9.066  -9.008 -20.667  1.00  3.53           H  
ATOM   3484 2HD2 LEU A 219      10.665  -8.822 -21.402  1.00  3.53           H  
ATOM   3485 3HD2 LEU A 219       9.300  -9.382 -22.383  1.00  3.53           H  
ATOM   3486  N   PHE A 220       9.600 -14.115 -22.815  1.00  3.44           N  
ATOM   3487  CA  PHE A 220       8.462 -14.955 -22.476  1.00  3.44           C  
ATOM   3488  C   PHE A 220       8.584 -16.417 -22.839  1.00  3.44           C  
ATOM   3489  O   PHE A 220       8.261 -16.848 -23.941  1.00  3.44           O  
ATOM   3490  CB  PHE A 220       7.197 -14.384 -23.066  1.00  3.44           C  
ATOM   3491  CG  PHE A 220       6.931 -13.083 -22.505  1.00  3.44           C  
ATOM   3492  CD1 PHE A 220       6.990 -11.984 -23.295  1.00  3.44           C  
ATOM   3493  CD2 PHE A 220       6.690 -12.936 -21.164  1.00  3.44           C  
ATOM   3494  CE1 PHE A 220       6.790 -10.753 -22.777  1.00  3.44           C  
ATOM   3495  CE2 PHE A 220       6.495 -11.711 -20.629  1.00  3.44           C  
ATOM   3496  CZ  PHE A 220       6.542 -10.613 -21.444  1.00  3.44           C  
ATOM   3497  H   PHE A 220       9.676 -13.688 -23.737  1.00  3.44           H  
ATOM   3498  HA  PHE A 220       8.326 -14.910 -21.396  1.00  3.44           H  
ATOM   3499 1HB  PHE A 220       7.297 -14.293 -24.144  1.00  3.44           H  
ATOM   3500 2HB  PHE A 220       6.354 -15.032 -22.841  1.00  3.44           H  
ATOM   3501  HD1 PHE A 220       7.203 -12.112 -24.353  1.00  3.44           H  
ATOM   3502  HD2 PHE A 220       6.666 -13.806 -20.536  1.00  3.44           H  
ATOM   3503  HE1 PHE A 220       6.841  -9.884 -23.425  1.00  3.44           H  
ATOM   3504  HE2 PHE A 220       6.306 -11.603 -19.561  1.00  3.44           H  
ATOM   3505  HZ  PHE A 220       6.395  -9.643 -21.029  1.00  3.44           H  
ATOM   3506  N   GLY A 221       8.970 -17.200 -21.844  1.00  3.28           N  
ATOM   3507  CA  GLY A 221       9.135 -18.653 -21.993  1.00  3.28           C  
ATOM   3508  C   GLY A 221       7.811 -19.363 -22.346  1.00  3.28           C  
ATOM   3509  O   GLY A 221       7.807 -20.500 -22.819  1.00  3.28           O  
ATOM   3510  H   GLY A 221       9.232 -16.722 -20.982  1.00  3.28           H  
ATOM   3511 1HA  GLY A 221       9.877 -18.855 -22.764  1.00  3.28           H  
ATOM   3512 2HA  GLY A 221       9.528 -19.062 -21.063  1.00  3.28           H  
ATOM   3513  N   ASP A 222       6.702 -18.676 -22.077  1.00  3.08           N  
ATOM   3514  CA  ASP A 222       5.326 -19.106 -22.313  1.00  3.08           C  
ATOM   3515  C   ASP A 222       4.405 -17.907 -22.215  1.00  3.08           C  
ATOM   3516  O   ASP A 222       4.757 -16.886 -21.624  1.00  3.08           O  
ATOM   3517  CB  ASP A 222       4.882 -20.160 -21.286  1.00  3.08           C  
ATOM   3518  CG  ASP A 222       3.634 -20.975 -21.704  1.00  3.08           C  
ATOM   3519  OD1 ASP A 222       3.074 -20.709 -22.751  1.00  3.08           O  
ATOM   3520  OD2 ASP A 222       3.218 -21.803 -20.931  1.00  3.08           O  
ATOM   3521  H   ASP A 222       6.839 -17.757 -21.690  1.00  3.08           H  
ATOM   3522  HA  ASP A 222       5.253 -19.524 -23.319  1.00  3.08           H  
ATOM   3523 1HB  ASP A 222       5.702 -20.859 -21.110  1.00  3.08           H  
ATOM   3524 2HB  ASP A 222       4.670 -19.671 -20.336  1.00  3.08           H  
ATOM   3525  N   TYR A 223       3.166 -18.053 -22.682  1.00  2.82           N  
ATOM   3526  CA  TYR A 223       2.215 -16.947 -22.513  1.00  2.82           C  
ATOM   3527  C   TYR A 223       1.705 -16.942 -21.070  1.00  2.82           C  
ATOM   3528  O   TYR A 223       1.087 -15.993 -20.599  1.00  2.82           O  
ATOM   3529  CB  TYR A 223       1.081 -16.942 -23.551  1.00  2.82           C  
ATOM   3530  CG  TYR A 223       0.126 -18.100 -23.540  1.00  2.82           C  
ATOM   3531  CD1 TYR A 223      -0.956 -18.084 -22.672  1.00  2.82           C  
ATOM   3532  CD2 TYR A 223       0.289 -19.155 -24.420  1.00  2.82           C  
ATOM   3533  CE1 TYR A 223      -1.864 -19.127 -22.674  1.00  2.82           C  
ATOM   3534  CE2 TYR A 223      -0.629 -20.195 -24.413  1.00  2.82           C  
ATOM   3535  CZ  TYR A 223      -1.690 -20.184 -23.555  1.00  2.82           C  
ATOM   3536  OH  TYR A 223      -2.587 -21.228 -23.570  1.00  2.82           O  
ATOM   3537  H   TYR A 223       2.910 -18.943 -23.118  1.00  2.82           H  
ATOM   3538  HA  TYR A 223       2.757 -16.013 -22.659  1.00  2.82           H  
ATOM   3539 1HB  TYR A 223       0.494 -16.033 -23.419  1.00  2.82           H  
ATOM   3540 2HB  TYR A 223       1.520 -16.889 -24.548  1.00  2.82           H  
ATOM   3541  HD1 TYR A 223      -1.089 -17.246 -21.987  1.00  2.82           H  
ATOM   3542  HD2 TYR A 223       1.131 -19.171 -25.117  1.00  2.82           H  
ATOM   3543  HE1 TYR A 223      -2.712 -19.111 -21.989  1.00  2.82           H  
ATOM   3544  HE2 TYR A 223      -0.519 -21.024 -25.093  1.00  2.82           H  
ATOM   3545  HH  TYR A 223      -2.289 -21.894 -24.207  1.00  2.82           H  
ATOM   3546  N   ASP A 224       2.076 -17.969 -20.312  1.00  2.55           N  
ATOM   3547  CA  ASP A 224       1.753 -18.037 -18.898  1.00  2.55           C  
ATOM   3548  C   ASP A 224       2.533 -16.951 -18.142  1.00  2.55           C  
ATOM   3549  O   ASP A 224       2.220 -16.652 -16.992  1.00  2.55           O  
ATOM   3550  CB  ASP A 224       2.094 -19.422 -18.316  1.00  2.55           C  
ATOM   3551  CG  ASP A 224       1.384 -19.728 -16.942  1.00  2.55           C  
ATOM   3552  OD1 ASP A 224       0.176 -19.656 -16.891  1.00  2.55           O  
ATOM   3553  OD2 ASP A 224       2.065 -20.028 -15.966  1.00  2.55           O  
ATOM   3554  H   ASP A 224       2.573 -18.737 -20.744  1.00  2.55           H  
ATOM   3555  HA  ASP A 224       0.689 -17.855 -18.778  1.00  2.55           H  
ATOM   3556 1HB  ASP A 224       1.814 -20.197 -19.039  1.00  2.55           H  
ATOM   3557 2HB  ASP A 224       3.175 -19.494 -18.174  1.00  2.55           H  
ATOM   3558  N   HIS A 225       3.547 -16.351 -18.797  1.00  2.29           N  
ATOM   3559  CA  HIS A 225       4.368 -15.326 -18.186  1.00  2.29           C  
ATOM   3560  C   HIS A 225       3.935 -13.900 -18.554  1.00  2.29           C  
ATOM   3561  O   HIS A 225       4.629 -12.936 -18.225  1.00  2.29           O  
ATOM   3562  CB  HIS A 225       5.832 -15.576 -18.536  1.00  2.29           C  
ATOM   3563  CG  HIS A 225       6.375 -16.802 -17.891  1.00  2.29           C  
ATOM   3564  ND1 HIS A 225       6.692 -16.848 -16.553  1.00  2.29           N  
ATOM   3565  CD2 HIS A 225       6.647 -18.032 -18.382  1.00  2.29           C  
ATOM   3566  CE1 HIS A 225       7.141 -18.047 -16.247  1.00  2.29           C  
ATOM   3567  NE2 HIS A 225       7.124 -18.787 -17.340  1.00  2.29           N  
ATOM   3568  H   HIS A 225       3.776 -16.613 -19.755  1.00  2.29           H  
ATOM   3569  HA  HIS A 225       4.289 -15.414 -17.107  1.00  2.29           H  
ATOM   3570 1HB  HIS A 225       5.928 -15.700 -19.614  1.00  2.29           H  
ATOM   3571 2HB  HIS A 225       6.437 -14.723 -18.237  1.00  2.29           H  
ATOM   3572  HD1 HIS A 225       6.602 -16.096 -15.895  1.00  2.29           H  
ATOM   3573  HD2 HIS A 225       6.557 -18.469 -19.366  1.00  2.29           H  
ATOM   3574  HE1 HIS A 225       7.450 -18.280 -15.228  1.00  2.29           H  
ATOM   3575  N   ILE A 226       2.769 -13.765 -19.204  1.00  2.06           N  
ATOM   3576  CA  ILE A 226       2.192 -12.451 -19.495  1.00  2.06           C  
ATOM   3577  C   ILE A 226       0.869 -12.310 -18.764  1.00  2.06           C  
ATOM   3578  O   ILE A 226       0.025 -11.523 -19.160  1.00  2.06           O  
ATOM   3579  CB  ILE A 226       2.005 -12.137 -21.010  1.00  2.06           C  
ATOM   3580  CG1 ILE A 226       1.156 -13.142 -21.694  1.00  2.06           C  
ATOM   3581  CG2 ILE A 226       3.297 -11.998 -21.706  1.00  2.06           C  
ATOM   3582  CD1 ILE A 226       0.774 -12.741 -23.102  1.00  2.06           C  
ATOM   3583  H   ILE A 226       2.247 -14.594 -19.501  1.00  2.06           H  
ATOM   3584  HA  ILE A 226       2.863 -11.688 -19.103  1.00  2.06           H  
ATOM   3585  HB  ILE A 226       1.474 -11.192 -21.087  1.00  2.06           H  
ATOM   3586 1HG1 ILE A 226       1.711 -14.044 -21.760  1.00  2.06           H  
ATOM   3587 2HG1 ILE A 226       0.250 -13.321 -21.106  1.00  2.06           H  
ATOM   3588 1HG2 ILE A 226       3.132 -11.734 -22.748  1.00  2.06           H  
ATOM   3589 2HG2 ILE A 226       3.849 -11.214 -21.218  1.00  2.06           H  
ATOM   3590 3HG2 ILE A 226       3.842 -12.939 -21.652  1.00  2.06           H  
ATOM   3591 1HD1 ILE A 226       0.179 -13.529 -23.552  1.00  2.06           H  
ATOM   3592 2HD1 ILE A 226       0.199 -11.824 -23.062  1.00  2.06           H  
ATOM   3593 3HD1 ILE A 226       1.674 -12.584 -23.695  1.00  2.06           H  
ATOM   3594  N   ASN A 227       0.691 -13.106 -17.711  1.00  1.90           N  
ATOM   3595  CA  ASN A 227      -0.487 -13.061 -16.849  1.00  1.90           C  
ATOM   3596  C   ASN A 227      -0.359 -11.907 -15.840  1.00  1.90           C  
ATOM   3597  O   ASN A 227       0.763 -11.559 -15.480  1.00  1.90           O  
ATOM   3598  CB  ASN A 227      -0.684 -14.415 -16.186  1.00  1.90           C  
ATOM   3599  CG  ASN A 227      -1.211 -15.442 -17.153  1.00  1.90           C  
ATOM   3600  OD1 ASN A 227      -1.880 -15.101 -18.139  1.00  1.90           O  
ATOM   3601  ND2 ASN A 227      -0.954 -16.689 -16.884  1.00  1.90           N  
ATOM   3602  H   ASN A 227       1.435 -13.754 -17.487  1.00  1.90           H  
ATOM   3603  HA  ASN A 227      -1.343 -12.873 -17.492  1.00  1.90           H  
ATOM   3604 1HB  ASN A 227       0.269 -14.781 -15.834  1.00  1.90           H  
ATOM   3605 2HB  ASN A 227      -1.325 -14.369 -15.330  1.00  1.90           H  
ATOM   3606 1HD2 ASN A 227      -1.292 -17.415 -17.489  1.00  1.90           H  
ATOM   3607 2HD2 ASN A 227      -0.412 -16.937 -16.082  1.00  1.90           H  
ATOM   3608  N   PRO A 228      -1.470 -11.337 -15.318  1.00  1.80           N  
ATOM   3609  CA  PRO A 228      -1.512 -10.214 -14.378  1.00  1.80           C  
ATOM   3610  C   PRO A 228      -0.330 -10.090 -13.382  1.00  1.80           C  
ATOM   3611  O   PRO A 228       0.295  -9.031 -13.379  1.00  1.80           O  
ATOM   3612  CB  PRO A 228      -2.894 -10.403 -13.730  1.00  1.80           C  
ATOM   3613  CG  PRO A 228      -3.726 -10.996 -14.828  1.00  1.80           C  
ATOM   3614  CD  PRO A 228      -2.819 -11.946 -15.556  1.00  1.80           C  
ATOM   3615  HA  PRO A 228      -1.547  -9.293 -14.983  1.00  1.80           H  
ATOM   3616 1HB  PRO A 228      -2.888 -10.986 -12.836  1.00  1.80           H  
ATOM   3617 2HB  PRO A 228      -3.294  -9.442 -13.450  1.00  1.80           H  
ATOM   3618 1HG  PRO A 228      -4.612 -11.493 -14.404  1.00  1.80           H  
ATOM   3619 2HG  PRO A 228      -4.097 -10.191 -15.463  1.00  1.80           H  
ATOM   3620 1HD  PRO A 228      -2.919 -12.923 -15.098  1.00  1.80           H  
ATOM   3621 2HD  PRO A 228      -3.090 -11.951 -16.616  1.00  1.80           H  
ATOM   3622  N   PRO A 229       0.020 -11.082 -12.510  1.00  1.76           N  
ATOM   3623  CA  PRO A 229       1.128 -10.979 -11.562  1.00  1.76           C  
ATOM   3624  C   PRO A 229       2.494 -10.823 -12.213  1.00  1.76           C  
ATOM   3625  O   PRO A 229       3.429 -10.302 -11.599  1.00  1.76           O  
ATOM   3626  CB  PRO A 229       1.054 -12.310 -10.810  1.00  1.76           C  
ATOM   3627  CG  PRO A 229       0.299 -13.239 -11.728  1.00  1.76           C  
ATOM   3628  CD  PRO A 229      -0.702 -12.379 -12.406  1.00  1.76           C  
ATOM   3629  HA  PRO A 229       0.936 -10.137 -10.888  1.00  1.76           H  
ATOM   3630 1HB  PRO A 229       2.066 -12.678 -10.628  1.00  1.76           H  
ATOM   3631 2HB  PRO A 229       0.587 -12.160  -9.839  1.00  1.76           H  
ATOM   3632 1HG  PRO A 229       0.994 -13.724 -12.436  1.00  1.76           H  
ATOM   3633 2HG  PRO A 229      -0.182 -14.038 -11.151  1.00  1.76           H  
ATOM   3634 1HD  PRO A 229      -0.945 -12.830 -13.339  1.00  1.76           H  
ATOM   3635 2HD  PRO A 229      -1.564 -12.294 -11.741  1.00  1.76           H  
ATOM   3636  N   PHE A 230       2.619 -11.249 -13.465  1.00  1.78           N  
ATOM   3637  CA  PHE A 230       3.885 -11.129 -14.158  1.00  1.78           C  
ATOM   3638  C   PHE A 230       3.915  -9.772 -14.778  1.00  1.78           C  
ATOM   3639  O   PHE A 230       4.945  -9.104 -14.786  1.00  1.78           O  
ATOM   3640  CB  PHE A 230       4.053 -12.187 -15.220  1.00  1.78           C  
ATOM   3641  CG  PHE A 230       4.178 -13.521 -14.668  1.00  1.78           C  
ATOM   3642  CD1 PHE A 230       3.121 -14.367 -14.741  1.00  1.78           C  
ATOM   3643  CD2 PHE A 230       5.351 -13.942 -14.061  1.00  1.78           C  
ATOM   3644  CE1 PHE A 230       3.205 -15.630 -14.242  1.00  1.78           C  
ATOM   3645  CE2 PHE A 230       5.446 -15.207 -13.551  1.00  1.78           C  
ATOM   3646  CZ  PHE A 230       4.368 -16.057 -13.646  1.00  1.78           C  
ATOM   3647  H   PHE A 230       1.834 -11.636 -13.973  1.00  1.78           H  
ATOM   3648  HA  PHE A 230       4.701 -11.214 -13.443  1.00  1.78           H  
ATOM   3649 1HB  PHE A 230       3.198 -12.173 -15.896  1.00  1.78           H  
ATOM   3650 2HB  PHE A 230       4.941 -11.974 -15.814  1.00  1.78           H  
ATOM   3651  HD1 PHE A 230       2.215 -14.018 -15.214  1.00  1.78           H  
ATOM   3652  HD2 PHE A 230       6.198 -13.258 -13.994  1.00  1.78           H  
ATOM   3653  HE1 PHE A 230       2.348 -16.294 -14.327  1.00  1.78           H  
ATOM   3654  HE2 PHE A 230       6.368 -15.544 -13.069  1.00  1.78           H  
ATOM   3655  HZ  PHE A 230       4.440 -17.067 -13.244  1.00  1.78           H  
ATOM   3656  N   ILE A 231       2.756  -9.317 -15.239  1.00  1.82           N  
ATOM   3657  CA  ILE A 231       2.714  -8.002 -15.833  1.00  1.82           C  
ATOM   3658  C   ILE A 231       3.023  -7.013 -14.742  1.00  1.82           C  
ATOM   3659  O   ILE A 231       3.797  -6.080 -14.939  1.00  1.82           O  
ATOM   3660  CB  ILE A 231       1.358  -7.644 -16.422  1.00  1.82           C  
ATOM   3661  CG1 ILE A 231       0.966  -8.582 -17.549  1.00  1.82           C  
ATOM   3662  CG2 ILE A 231       1.437  -6.235 -16.953  1.00  1.82           C  
ATOM   3663  CD1 ILE A 231       1.902  -8.584 -18.704  1.00  1.82           C  
ATOM   3664  H   ILE A 231       1.928  -9.915 -15.201  1.00  1.82           H  
ATOM   3665  HA  ILE A 231       3.470  -7.925 -16.603  1.00  1.82           H  
ATOM   3666  HB  ILE A 231       0.588  -7.709 -15.648  1.00  1.82           H  
ATOM   3667 1HG1 ILE A 231       0.894  -9.593 -17.163  1.00  1.82           H  
ATOM   3668 2HG1 ILE A 231      -0.004  -8.277 -17.910  1.00  1.82           H  
ATOM   3669 1HG2 ILE A 231       0.493  -5.955 -17.365  1.00  1.82           H  
ATOM   3670 2HG2 ILE A 231       1.695  -5.574 -16.147  1.00  1.82           H  
ATOM   3671 3HG2 ILE A 231       2.200  -6.180 -17.727  1.00  1.82           H  
ATOM   3672 1HD1 ILE A 231       1.533  -9.270 -19.470  1.00  1.82           H  
ATOM   3673 2HD1 ILE A 231       1.971  -7.577 -19.118  1.00  1.82           H  
ATOM   3674 3HD1 ILE A 231       2.867  -8.906 -18.367  1.00  1.82           H  
ATOM   3675  N   LYS A 232       2.438  -7.243 -13.565  1.00  1.87           N  
ATOM   3676  CA  LYS A 232       2.669  -6.357 -12.460  1.00  1.87           C  
ATOM   3677  C   LYS A 232       4.147  -6.411 -12.089  1.00  1.87           C  
ATOM   3678  O   LYS A 232       4.807  -5.374 -12.089  1.00  1.87           O  
ATOM   3679  CB  LYS A 232       1.832  -6.718 -11.248  1.00  1.87           C  
ATOM   3680  CG  LYS A 232       1.873  -5.610 -10.160  1.00  1.87           C  
ATOM   3681  CD  LYS A 232       0.800  -4.541 -10.415  1.00  1.87           C  
ATOM   3682  CE  LYS A 232       0.909  -3.241  -9.540  1.00  1.87           C  
ATOM   3683  NZ  LYS A 232       1.074  -3.473  -8.080  1.00  1.87           N  
ATOM   3684  H   LYS A 232       1.803  -8.028 -13.461  1.00  1.87           H  
ATOM   3685  HA  LYS A 232       2.437  -5.352 -12.753  1.00  1.87           H  
ATOM   3686 1HB  LYS A 232       0.799  -6.854 -11.555  1.00  1.87           H  
ATOM   3687 2HB  LYS A 232       2.169  -7.652 -10.859  1.00  1.87           H  
ATOM   3688 1HG  LYS A 232       1.785  -6.005  -9.157  1.00  1.87           H  
ATOM   3689 2HG  LYS A 232       2.834  -5.135 -10.252  1.00  1.87           H  
ATOM   3690 1HD  LYS A 232       0.839  -4.259 -11.441  1.00  1.87           H  
ATOM   3691 2HD  LYS A 232      -0.170  -4.985 -10.219  1.00  1.87           H  
ATOM   3692 1HE  LYS A 232       1.749  -2.640  -9.887  1.00  1.87           H  
ATOM   3693 2HE  LYS A 232      -0.016  -2.677  -9.685  1.00  1.87           H  
ATOM   3694 1HZ  LYS A 232       1.102  -2.534  -7.602  1.00  1.87           H  
ATOM   3695 2HZ  LYS A 232       0.321  -4.011  -7.707  1.00  1.87           H  
ATOM   3696 3HZ  LYS A 232       1.966  -3.961  -7.943  1.00  1.87           H  
ATOM   3697  N   ASN A 233       4.699  -7.619 -11.855  1.00  1.93           N  
ATOM   3698  CA  ASN A 233       6.108  -7.726 -11.482  1.00  1.93           C  
ATOM   3699  C   ASN A 233       7.004  -6.999 -12.467  1.00  1.93           C  
ATOM   3700  O   ASN A 233       7.821  -6.166 -12.066  1.00  1.93           O  
ATOM   3701  CB  ASN A 233       6.565  -9.168 -11.365  1.00  1.93           C  
ATOM   3702  CG  ASN A 233       8.028  -9.240 -10.965  1.00  1.93           C  
ATOM   3703  OD1 ASN A 233       8.404  -8.839  -9.863  1.00  1.93           O  
ATOM   3704  ND2 ASN A 233       8.858  -9.725 -11.847  1.00  1.93           N  
ATOM   3705  H   ASN A 233       4.143  -8.472 -11.891  1.00  1.93           H  
ATOM   3706  HA  ASN A 233       6.241  -7.257 -10.511  1.00  1.93           H  
ATOM   3707 1HB  ASN A 233       5.955  -9.687 -10.622  1.00  1.93           H  
ATOM   3708 2HB  ASN A 233       6.425  -9.676 -12.320  1.00  1.93           H  
ATOM   3709 1HD2 ASN A 233       9.836  -9.790 -11.632  1.00  1.93           H  
ATOM   3710 2HD2 ASN A 233       8.519 -10.039 -12.732  1.00  1.93           H  
ATOM   3711  N   MET A 234       6.804  -7.240 -13.766  1.00  1.96           N  
ATOM   3712  CA  MET A 234       7.627  -6.598 -14.774  1.00  1.96           C  
ATOM   3713  C   MET A 234       7.480  -5.098 -14.707  1.00  1.96           C  
ATOM   3714  O   MET A 234       8.447  -4.362 -14.910  1.00  1.96           O  
ATOM   3715  CB  MET A 234       7.250  -7.075 -16.177  1.00  1.96           C  
ATOM   3716  CG  MET A 234       7.664  -8.513 -16.528  1.00  1.96           C  
ATOM   3717  SD  MET A 234       7.393  -8.895 -18.251  1.00  1.96           S  
ATOM   3718  CE  MET A 234       5.623  -9.015 -18.222  1.00  1.96           C  
ATOM   3719  H   MET A 234       6.092  -7.903 -14.058  1.00  1.96           H  
ATOM   3720  HA  MET A 234       8.660  -6.845 -14.568  1.00  1.96           H  
ATOM   3721 1HB  MET A 234       6.160  -7.026 -16.275  1.00  1.96           H  
ATOM   3722 2HB  MET A 234       7.662  -6.397 -16.912  1.00  1.96           H  
ATOM   3723 1HG  MET A 234       8.708  -8.676 -16.304  1.00  1.96           H  
ATOM   3724 2HG  MET A 234       7.090  -9.213 -15.930  1.00  1.96           H  
ATOM   3725 1HE  MET A 234       5.241  -9.242 -19.204  1.00  1.96           H  
ATOM   3726 2HE  MET A 234       5.316  -9.800 -17.523  1.00  1.96           H  
ATOM   3727 3HE  MET A 234       5.224  -8.064 -17.898  1.00  1.96           H  
ATOM   3728  N   LEU A 235       6.279  -4.630 -14.392  1.00  1.98           N  
ATOM   3729  CA  LEU A 235       6.080  -3.216 -14.294  1.00  1.98           C  
ATOM   3730  C   LEU A 235       6.287  -2.638 -12.894  1.00  1.98           C  
ATOM   3731  O   LEU A 235       6.166  -1.432 -12.746  1.00  1.98           O  
ATOM   3732  CB  LEU A 235       4.718  -2.798 -14.871  1.00  1.98           C  
ATOM   3733  CG  LEU A 235       4.731  -2.503 -16.412  1.00  1.98           C  
ATOM   3734  CD1 LEU A 235       4.975  -3.760 -17.158  1.00  1.98           C  
ATOM   3735  CD2 LEU A 235       3.439  -1.869 -16.863  1.00  1.98           C  
ATOM   3736  H   LEU A 235       5.486  -5.257 -14.246  1.00  1.98           H  
ATOM   3737  HA  LEU A 235       6.812  -2.766 -14.934  1.00  1.98           H  
ATOM   3738 1HB  LEU A 235       4.045  -3.617 -14.708  1.00  1.98           H  
ATOM   3739 2HB  LEU A 235       4.351  -1.918 -14.347  1.00  1.98           H  
ATOM   3740  HG  LEU A 235       5.547  -1.822 -16.628  1.00  1.98           H  
ATOM   3741 1HD1 LEU A 235       5.007  -3.524 -18.214  1.00  1.98           H  
ATOM   3742 2HD1 LEU A 235       5.916  -4.190 -16.853  1.00  1.98           H  
ATOM   3743 3HD1 LEU A 235       4.171  -4.471 -16.961  1.00  1.98           H  
ATOM   3744 1HD2 LEU A 235       3.488  -1.665 -17.929  1.00  1.98           H  
ATOM   3745 2HD2 LEU A 235       2.616  -2.533 -16.674  1.00  1.98           H  
ATOM   3746 3HD2 LEU A 235       3.292  -0.952 -16.334  1.00  1.98           H  
ATOM   3747  N   GLU A 236       6.629  -3.425 -11.859  1.00  1.98           N  
ATOM   3748  CA  GLU A 236       6.805  -2.770 -10.553  1.00  1.98           C  
ATOM   3749  C   GLU A 236       8.028  -1.854 -10.541  1.00  1.98           C  
ATOM   3750  O   GLU A 236       7.964  -0.723 -10.047  1.00  1.98           O  
ATOM   3751  CB  GLU A 236       6.995  -3.764  -9.410  1.00  1.98           C  
ATOM   3752  CG  GLU A 236       5.828  -4.591  -9.000  1.00  1.98           C  
ATOM   3753  CD  GLU A 236       4.688  -3.820  -8.609  1.00  1.98           C  
ATOM   3754  OE1 GLU A 236       4.766  -2.613  -8.652  1.00  1.98           O  
ATOM   3755  OE2 GLU A 236       3.726  -4.417  -8.147  1.00  1.98           O  
ATOM   3756  H   GLU A 236       6.730  -4.436 -11.969  1.00  1.98           H  
ATOM   3757  HA  GLU A 236       5.922  -2.166 -10.348  1.00  1.98           H  
ATOM   3758 1HB  GLU A 236       7.760  -4.471  -9.707  1.00  1.98           H  
ATOM   3759 2HB  GLU A 236       7.352  -3.238  -8.526  1.00  1.98           H  
ATOM   3760 1HG  GLU A 236       5.550  -5.244  -9.790  1.00  1.98           H  
ATOM   3761 2HG  GLU A 236       6.134  -5.187  -8.159  1.00  1.98           H  
ATOM   3762  N   ASP A 237       9.138  -2.298 -11.152  1.00  1.95           N  
ATOM   3763  CA  ASP A 237      10.322  -1.436 -11.225  1.00  1.95           C  
ATOM   3764  C   ASP A 237      10.005  -0.202 -12.049  1.00  1.95           C  
ATOM   3765  O   ASP A 237      10.481   0.899 -11.774  1.00  1.95           O  
ATOM   3766  CB  ASP A 237      11.542  -2.161 -11.812  1.00  1.95           C  
ATOM   3767  CG  ASP A 237      12.290  -3.129 -10.836  1.00  1.95           C  
ATOM   3768  OD1 ASP A 237      12.053  -3.075  -9.663  1.00  1.95           O  
ATOM   3769  OD2 ASP A 237      13.152  -3.864 -11.293  1.00  1.95           O  
ATOM   3770  H   ASP A 237       9.148  -3.230 -11.551  1.00  1.95           H  
ATOM   3771  HA  ASP A 237      10.577  -1.110 -10.216  1.00  1.95           H  
ATOM   3772 1HB  ASP A 237      11.218  -2.748 -12.679  1.00  1.95           H  
ATOM   3773 2HB  ASP A 237      12.236  -1.423 -12.184  1.00  1.95           H  
ATOM   3774  N   ILE A 238       9.189  -0.411 -13.066  1.00  1.89           N  
ATOM   3775  CA  ILE A 238       8.782   0.630 -13.976  1.00  1.89           C  
ATOM   3776  C   ILE A 238       7.885   1.642 -13.292  1.00  1.89           C  
ATOM   3777  O   ILE A 238       8.100   2.843 -13.430  1.00  1.89           O  
ATOM   3778  CB  ILE A 238       8.103   0.011 -15.184  1.00  1.89           C  
ATOM   3779  CG1 ILE A 238       9.173  -0.793 -15.971  1.00  1.89           C  
ATOM   3780  CG2 ILE A 238       7.386   1.033 -15.976  1.00  1.89           C  
ATOM   3781  CD1 ILE A 238       8.679  -1.705 -17.117  1.00  1.89           C  
ATOM   3782  H   ILE A 238       8.834  -1.346 -13.206  1.00  1.89           H  
ATOM   3783  HA  ILE A 238       9.675   1.148 -14.322  1.00  1.89           H  
ATOM   3784  HB  ILE A 238       7.380  -0.680 -14.849  1.00  1.89           H  
ATOM   3785 1HG1 ILE A 238       9.862  -0.092 -16.347  1.00  1.89           H  
ATOM   3786 2HG1 ILE A 238       9.694  -1.435 -15.257  1.00  1.89           H  
ATOM   3787 1HG2 ILE A 238       6.902   0.553 -16.795  1.00  1.89           H  
ATOM   3788 2HG2 ILE A 238       6.642   1.509 -15.348  1.00  1.89           H  
ATOM   3789 3HG2 ILE A 238       8.080   1.777 -16.336  1.00  1.89           H  
ATOM   3790 1HD1 ILE A 238       9.536  -2.210 -17.569  1.00  1.89           H  
ATOM   3791 2HD1 ILE A 238       7.999  -2.450 -16.748  1.00  1.89           H  
ATOM   3792 3HD1 ILE A 238       8.186  -1.110 -17.860  1.00  1.89           H  
ATOM   3793  N   CYS A 239       6.907   1.169 -12.521  1.00  1.84           N  
ATOM   3794  CA  CYS A 239       5.982   2.045 -11.825  1.00  1.84           C  
ATOM   3795  C   CYS A 239       6.763   2.945 -10.899  1.00  1.84           C  
ATOM   3796  O   CYS A 239       6.489   4.146 -10.800  1.00  1.84           O  
ATOM   3797  CB  CYS A 239       4.980   1.233 -11.000  1.00  1.84           C  
ATOM   3798  SG  CYS A 239       3.772   0.297 -11.975  1.00  1.84           S  
ATOM   3799  H   CYS A 239       6.781   0.170 -12.438  1.00  1.84           H  
ATOM   3800  HA  CYS A 239       5.452   2.651 -12.553  1.00  1.84           H  
ATOM   3801 1HB  CYS A 239       5.530   0.517 -10.380  1.00  1.84           H  
ATOM   3802 2HB  CYS A 239       4.441   1.893 -10.328  1.00  1.84           H  
ATOM   3803  HG  CYS A 239       4.684  -0.561 -12.486  1.00  1.84           H  
ATOM   3804  N   GLN A 240       7.784   2.384 -10.259  1.00  1.81           N  
ATOM   3805  CA  GLN A 240       8.608   3.190  -9.389  1.00  1.81           C  
ATOM   3806  C   GLN A 240       9.438   4.203 -10.175  1.00  1.81           C  
ATOM   3807  O   GLN A 240       9.503   5.376  -9.799  1.00  1.81           O  
ATOM   3808  CB  GLN A 240       9.501   2.299  -8.559  1.00  1.81           C  
ATOM   3809  CG  GLN A 240      10.345   3.036  -7.621  1.00  1.81           C  
ATOM   3810  CD  GLN A 240       9.605   3.852  -6.629  1.00  1.81           C  
ATOM   3811  OE1 GLN A 240       8.401   4.076  -6.735  1.00  1.81           O  
ATOM   3812  NE2 GLN A 240      10.324   4.324  -5.636  1.00  1.81           N  
ATOM   3813  H   GLN A 240       7.967   1.382 -10.354  1.00  1.81           H  
ATOM   3814  HA  GLN A 240       7.953   3.740  -8.716  1.00  1.81           H  
ATOM   3815 1HB  GLN A 240       8.909   1.583  -8.024  1.00  1.81           H  
ATOM   3816 2HB  GLN A 240      10.160   1.733  -9.225  1.00  1.81           H  
ATOM   3817 1HG  GLN A 240      10.897   2.301  -7.085  1.00  1.81           H  
ATOM   3818 2HG  GLN A 240      11.004   3.684  -8.194  1.00  1.81           H  
ATOM   3819 1HE2 GLN A 240       9.883   4.872  -4.930  1.00  1.81           H  
ATOM   3820 2HE2 GLN A 240      11.303   4.135  -5.580  1.00  1.81           H  
ATOM   3821  N   ASP A 241      10.035   3.809 -11.304  1.00  1.79           N  
ATOM   3822  CA  ASP A 241      10.788   4.824 -12.028  1.00  1.79           C  
ATOM   3823  C   ASP A 241       9.850   5.931 -12.517  1.00  1.79           C  
ATOM   3824  O   ASP A 241      10.193   7.111 -12.436  1.00  1.79           O  
ATOM   3825  CB  ASP A 241      11.617   4.240 -13.184  1.00  1.79           C  
ATOM   3826  CG  ASP A 241      12.853   3.433 -12.685  1.00  1.79           C  
ATOM   3827  OD1 ASP A 241      13.122   3.489 -11.510  1.00  1.79           O  
ATOM   3828  OD2 ASP A 241      13.548   2.818 -13.479  1.00  1.79           O  
ATOM   3829  H   ASP A 241       9.998   2.839 -11.623  1.00  1.79           H  
ATOM   3830  HA  ASP A 241      11.488   5.275 -11.329  1.00  1.79           H  
ATOM   3831 1HB  ASP A 241      10.980   3.576 -13.777  1.00  1.79           H  
ATOM   3832 2HB  ASP A 241      11.954   5.045 -13.837  1.00  1.79           H  
ATOM   3833  N   ILE A 242       8.631   5.563 -12.938  1.00  1.80           N  
ATOM   3834  CA  ILE A 242       7.643   6.532 -13.406  1.00  1.80           C  
ATOM   3835  C   ILE A 242       7.286   7.499 -12.300  1.00  1.80           C  
ATOM   3836  O   ILE A 242       7.235   8.710 -12.519  1.00  1.80           O  
ATOM   3837  CB  ILE A 242       6.348   5.856 -13.893  1.00  1.80           C  
ATOM   3838  CG1 ILE A 242       6.579   5.070 -15.192  1.00  1.80           C  
ATOM   3839  CG2 ILE A 242       5.273   6.890 -14.080  1.00  1.80           C  
ATOM   3840  CD1 ILE A 242       5.398   4.148 -15.549  1.00  1.80           C  
ATOM   3841  H   ILE A 242       8.398   4.573 -12.967  1.00  1.80           H  
ATOM   3842  HA  ILE A 242       8.068   7.093 -14.232  1.00  1.80           H  
ATOM   3843  HB  ILE A 242       6.017   5.139 -13.146  1.00  1.80           H  
ATOM   3844 1HG1 ILE A 242       6.737   5.776 -15.998  1.00  1.80           H  
ATOM   3845 2HG1 ILE A 242       7.475   4.470 -15.094  1.00  1.80           H  
ATOM   3846 1HG2 ILE A 242       4.352   6.414 -14.407  1.00  1.80           H  
ATOM   3847 2HG2 ILE A 242       5.106   7.396 -13.139  1.00  1.80           H  
ATOM   3848 3HG2 ILE A 242       5.599   7.597 -14.816  1.00  1.80           H  
ATOM   3849 1HD1 ILE A 242       5.609   3.622 -16.482  1.00  1.80           H  
ATOM   3850 2HD1 ILE A 242       5.247   3.427 -14.755  1.00  1.80           H  
ATOM   3851 3HD1 ILE A 242       4.490   4.737 -15.668  1.00  1.80           H  
ATOM   3852  N   THR A 243       7.075   6.969 -11.105  1.00  1.85           N  
ATOM   3853  CA  THR A 243       6.729   7.772  -9.957  1.00  1.85           C  
ATOM   3854  C   THR A 243       7.760   8.848  -9.673  1.00  1.85           C  
ATOM   3855  O   THR A 243       7.420  10.020  -9.475  1.00  1.85           O  
ATOM   3856  CB  THR A 243       6.674   6.886  -8.718  1.00  1.85           C  
ATOM   3857  OG1 THR A 243       5.661   5.880  -8.871  1.00  1.85           O  
ATOM   3858  CG2 THR A 243       6.431   7.696  -7.536  1.00  1.85           C  
ATOM   3859  H   THR A 243       7.124   5.955 -10.990  1.00  1.85           H  
ATOM   3860  HA  THR A 243       5.766   8.241 -10.139  1.00  1.85           H  
ATOM   3861  HB  THR A 243       7.628   6.395  -8.596  1.00  1.85           H  
ATOM   3862  HG1 THR A 243       5.857   5.347  -9.676  1.00  1.85           H  
ATOM   3863 1HG2 THR A 243       6.446   7.045  -6.690  1.00  1.85           H  
ATOM   3864 2HG2 THR A 243       7.218   8.429  -7.444  1.00  1.85           H  
ATOM   3865 3HG2 THR A 243       5.477   8.192  -7.613  1.00  1.85           H  
ATOM   3866  N   VAL A 244       9.028   8.454  -9.667  1.00  1.94           N  
ATOM   3867  CA  VAL A 244      10.099   9.381  -9.348  1.00  1.94           C  
ATOM   3868  C   VAL A 244      10.202  10.419 -10.486  1.00  1.94           C  
ATOM   3869  O   VAL A 244      10.321  11.624 -10.249  1.00  1.94           O  
ATOM   3870  CB  VAL A 244      11.409   8.595  -9.149  1.00  1.94           C  
ATOM   3871  CG1 VAL A 244      12.577   9.532  -8.912  1.00  1.94           C  
ATOM   3872  CG2 VAL A 244      11.266   7.606  -7.961  1.00  1.94           C  
ATOM   3873  H   VAL A 244       9.242   7.469  -9.854  1.00  1.94           H  
ATOM   3874  HA  VAL A 244       9.858   9.895  -8.418  1.00  1.94           H  
ATOM   3875  HB  VAL A 244      11.594   8.046 -10.064  1.00  1.94           H  
ATOM   3876 1HG1 VAL A 244      13.482   8.941  -8.816  1.00  1.94           H  
ATOM   3877 2HG1 VAL A 244      12.670  10.229  -9.736  1.00  1.94           H  
ATOM   3878 3HG1 VAL A 244      12.413  10.079  -7.993  1.00  1.94           H  
ATOM   3879 1HG2 VAL A 244      12.189   7.031  -7.852  1.00  1.94           H  
ATOM   3880 2HG2 VAL A 244      11.072   8.160  -7.043  1.00  1.94           H  
ATOM   3881 3HG2 VAL A 244      10.441   6.925  -8.147  1.00  1.94           H  
ATOM   3882  N   LEU A 245      10.103   9.965 -11.734  1.00  2.09           N  
ATOM   3883  CA  LEU A 245      10.159  10.874 -12.875  1.00  2.09           C  
ATOM   3884  C   LEU A 245       9.018  11.894 -12.848  1.00  2.09           C  
ATOM   3885  O   LEU A 245       9.223  13.077 -13.124  1.00  2.09           O  
ATOM   3886  CB  LEU A 245      10.072  10.041 -14.153  1.00  2.09           C  
ATOM   3887  CG  LEU A 245      11.301   9.193 -14.454  1.00  2.09           C  
ATOM   3888  CD1 LEU A 245      10.999   8.204 -15.469  1.00  2.09           C  
ATOM   3889  CD2 LEU A 245      12.346  10.071 -14.990  1.00  2.09           C  
ATOM   3890  H   LEU A 245      10.002   8.963 -11.910  1.00  2.09           H  
ATOM   3891  HA  LEU A 245      11.106  11.403 -12.848  1.00  2.09           H  
ATOM   3892 1HB  LEU A 245       9.217   9.375 -14.076  1.00  2.09           H  
ATOM   3893 2HB  LEU A 245       9.909  10.716 -15.000  1.00  2.09           H  
ATOM   3894  HG  LEU A 245      11.639   8.700 -13.555  1.00  2.09           H  
ATOM   3895 1HD1 LEU A 245      11.892   7.623 -15.693  1.00  2.09           H  
ATOM   3896 2HD1 LEU A 245      10.218   7.542 -15.123  1.00  2.09           H  
ATOM   3897 3HD1 LEU A 245      10.677   8.729 -16.320  1.00  2.09           H  
ATOM   3898 1HD2 LEU A 245      13.224   9.475 -15.222  1.00  2.09           H  
ATOM   3899 2HD2 LEU A 245      11.984  10.553 -15.894  1.00  2.09           H  
ATOM   3900 3HD2 LEU A 245      12.584  10.816 -14.246  1.00  2.09           H  
ATOM   3901  N   LEU A 246       7.813  11.479 -12.471  1.00  2.27           N  
ATOM   3902  CA  LEU A 246       6.729  12.449 -12.426  1.00  2.27           C  
ATOM   3903  C   LEU A 246       6.927  13.452 -11.285  1.00  2.27           C  
ATOM   3904  O   LEU A 246       6.805  14.666 -11.483  1.00  2.27           O  
ATOM   3905  CB  LEU A 246       5.396  11.711 -12.278  1.00  2.27           C  
ATOM   3906  CG  LEU A 246       4.941  10.913 -13.526  1.00  2.27           C  
ATOM   3907  CD1 LEU A 246       3.732  10.011 -13.219  1.00  2.27           C  
ATOM   3908  CD2 LEU A 246       4.577  11.894 -14.591  1.00  2.27           C  
ATOM   3909  H   LEU A 246       7.643  10.497 -12.256  1.00  2.27           H  
ATOM   3910  HA  LEU A 246       6.720  12.994 -13.367  1.00  2.27           H  
ATOM   3911 1HB  LEU A 246       5.507  10.999 -11.466  1.00  2.27           H  
ATOM   3912 2HB  LEU A 246       4.629  12.428 -12.016  1.00  2.27           H  
ATOM   3913  HG  LEU A 246       5.760  10.279 -13.863  1.00  2.27           H  
ATOM   3914 1HD1 LEU A 246       3.451   9.469 -14.124  1.00  2.27           H  
ATOM   3915 2HD1 LEU A 246       3.998   9.305 -12.436  1.00  2.27           H  
ATOM   3916 3HD1 LEU A 246       2.900  10.590 -12.899  1.00  2.27           H  
ATOM   3917 1HD2 LEU A 246       4.274  11.353 -15.468  1.00  2.27           H  
ATOM   3918 2HD2 LEU A 246       3.755  12.521 -14.242  1.00  2.27           H  
ATOM   3919 3HD2 LEU A 246       5.441  12.517 -14.824  1.00  2.27           H  
ATOM   3920  N   ALA A 247       7.319  12.955 -10.111  1.00  2.46           N  
ATOM   3921  CA  ALA A 247       7.522  13.789  -8.927  1.00  2.46           C  
ATOM   3922  C   ALA A 247       8.605  14.851  -9.114  1.00  2.46           C  
ATOM   3923  O   ALA A 247       8.515  15.950  -8.572  1.00  2.46           O  
ATOM   3924  CB  ALA A 247       7.884  12.920  -7.759  1.00  2.46           C  
ATOM   3925  H   ALA A 247       7.444  11.946 -10.013  1.00  2.46           H  
ATOM   3926  HA  ALA A 247       6.584  14.301  -8.717  1.00  2.46           H  
ATOM   3927 1HB  ALA A 247       7.993  13.552  -6.884  1.00  2.46           H  
ATOM   3928 2HB  ALA A 247       7.094  12.188  -7.603  1.00  2.46           H  
ATOM   3929 3HB  ALA A 247       8.825  12.406  -7.966  1.00  2.46           H  
ATOM   3930  N   HIS A 248       9.639  14.517  -9.881  1.00  2.63           N  
ATOM   3931  CA  HIS A 248      10.758  15.422 -10.116  1.00  2.63           C  
ATOM   3932  C   HIS A 248      10.690  16.130 -11.458  1.00  2.63           C  
ATOM   3933  O   HIS A 248      11.694  16.657 -11.940  1.00  2.63           O  
ATOM   3934  CB  HIS A 248      12.072  14.669  -9.960  1.00  2.63           C  
ATOM   3935  CG  HIS A 248      12.310  14.258  -8.558  1.00  2.63           C  
ATOM   3936  ND1 HIS A 248      12.808  15.121  -7.618  1.00  2.63           N  
ATOM   3937  CD2 HIS A 248      12.081  13.096  -7.920  1.00  2.63           C  
ATOM   3938  CE1 HIS A 248      12.900  14.495  -6.455  1.00  2.63           C  
ATOM   3939  NE2 HIS A 248      12.460  13.260  -6.610  1.00  2.63           N  
ATOM   3940  H   HIS A 248       9.681  13.577 -10.279  1.00  2.63           H  
ATOM   3941  HA  HIS A 248      10.749  16.196  -9.354  1.00  2.63           H  
ATOM   3942 1HB  HIS A 248      12.058  13.771 -10.578  1.00  2.63           H  
ATOM   3943 2HB  HIS A 248      12.901  15.297 -10.286  1.00  2.63           H  
ATOM   3944  HD1 HIS A 248      13.088  16.090  -7.812  1.00  2.63           H  
ATOM   3945  HD2 HIS A 248      11.676  12.161  -8.249  1.00  2.63           H  
ATOM   3946  HE1 HIS A 248      13.280  15.006  -5.576  1.00  2.63           H  
ATOM   3947  N   GLN A 249       9.497  16.161 -12.055  1.00  2.74           N  
ATOM   3948  CA  GLN A 249       9.263  16.853 -13.314  1.00  2.74           C  
ATOM   3949  C   GLN A 249      10.082  16.408 -14.526  1.00  2.74           C  
ATOM   3950  O   GLN A 249      10.681  17.258 -15.179  1.00  2.74           O  
ATOM   3951  CB  GLN A 249       9.491  18.366 -13.133  1.00  2.74           C  
ATOM   3952  CG  GLN A 249       8.560  19.044 -12.164  1.00  2.74           C  
ATOM   3953  CD  GLN A 249       8.909  20.511 -11.991  1.00  2.74           C  
ATOM   3954  OE1 GLN A 249       9.418  20.912 -10.946  1.00  2.74           O  
ATOM   3955  NE2 GLN A 249       8.660  21.312 -13.020  1.00  2.74           N  
ATOM   3956  H   GLN A 249       8.702  15.681 -11.627  1.00  2.74           H  
ATOM   3957  HA  GLN A 249       8.215  16.696 -13.567  1.00  2.74           H  
ATOM   3958 1HB  GLN A 249      10.512  18.567 -12.821  1.00  2.74           H  
ATOM   3959 2HB  GLN A 249       9.357  18.856 -14.095  1.00  2.74           H  
ATOM   3960 1HG  GLN A 249       7.543  18.975 -12.553  1.00  2.74           H  
ATOM   3961 2HG  GLN A 249       8.622  18.553 -11.193  1.00  2.74           H  
ATOM   3962 1HE2 GLN A 249       8.877  22.289 -12.964  1.00  2.74           H  
ATOM   3963 2HE2 GLN A 249       8.261  20.940 -13.861  1.00  2.74           H  
ATOM   3964  N   ILE A 250      10.109  15.109 -14.850  1.00  2.79           N  
ATOM   3965  CA  ILE A 250      10.802  14.693 -16.074  1.00  2.79           C  
ATOM   3966  C   ILE A 250       9.852  14.022 -17.081  1.00  2.79           C  
ATOM   3967  O   ILE A 250       9.211  13.014 -16.802  1.00  2.79           O  
ATOM   3968  CB  ILE A 250      11.962  13.740 -15.777  1.00  2.79           C  
ATOM   3969  CG1 ILE A 250      12.921  14.395 -14.837  1.00  2.79           C  
ATOM   3970  CG2 ILE A 250      12.679  13.346 -17.078  1.00  2.79           C  
ATOM   3971  CD1 ILE A 250      12.761  13.955 -13.409  1.00  2.79           C  
ATOM   3972  H   ILE A 250       9.659  14.423 -14.253  1.00  2.79           H  
ATOM   3973  HA  ILE A 250      11.218  15.572 -16.550  1.00  2.79           H  
ATOM   3974  HB  ILE A 250      11.571  12.861 -15.286  1.00  2.79           H  
ATOM   3975 1HG1 ILE A 250      13.910  14.193 -15.173  1.00  2.79           H  
ATOM   3976 2HG1 ILE A 250      12.765  15.471 -14.872  1.00  2.79           H  
ATOM   3977 1HG2 ILE A 250      13.481  12.671 -16.854  1.00  2.79           H  
ATOM   3978 2HG2 ILE A 250      11.977  12.858 -17.746  1.00  2.79           H  
ATOM   3979 3HG2 ILE A 250      13.077  14.235 -17.565  1.00  2.79           H  
ATOM   3980 1HD1 ILE A 250      13.478  14.487 -12.784  1.00  2.79           H  
ATOM   3981 2HD1 ILE A 250      11.755  14.176 -13.085  1.00  2.79           H  
ATOM   3982 3HD1 ILE A 250      12.932  12.898 -13.324  1.00  2.79           H  
ATOM   3983  N   ASN A 251       9.782  14.627 -18.261  1.00  2.75           N  
ATOM   3984  CA  ASN A 251       8.963  14.193 -19.392  1.00  2.75           C  
ATOM   3985  C   ASN A 251       9.761  13.203 -20.199  1.00  2.75           C  
ATOM   3986  O   ASN A 251      10.934  13.455 -20.471  1.00  2.75           O  
ATOM   3987  CB  ASN A 251       8.490  15.355 -20.238  1.00  2.75           C  
ATOM   3988  CG  ASN A 251       7.500  14.971 -21.332  1.00  2.75           C  
ATOM   3989  OD1 ASN A 251       7.510  13.904 -21.972  1.00  2.75           O  
ATOM   3990  ND2 ASN A 251       6.596  15.874 -21.562  1.00  2.75           N  
ATOM   3991  H   ASN A 251      10.341  15.457 -18.383  1.00  2.75           H  
ATOM   3992  HA  ASN A 251       8.088  13.671 -19.009  1.00  2.75           H  
ATOM   3993 1HB  ASN A 251       7.995  16.076 -19.609  1.00  2.75           H  
ATOM   3994 2HB  ASN A 251       9.332  15.840 -20.685  1.00  2.75           H  
ATOM   3995 1HD2 ASN A 251       5.891  15.712 -22.254  1.00  2.75           H  
ATOM   3996 2HD2 ASN A 251       6.617  16.738 -21.055  1.00  2.75           H  
ATOM   3997  N   ILE A 252       9.208  12.016 -20.416  1.00  2.62           N  
ATOM   3998  CA  ILE A 252       9.955  10.978 -21.117  1.00  2.62           C  
ATOM   3999  C   ILE A 252       9.289  10.513 -22.426  1.00  2.62           C  
ATOM   4000  O   ILE A 252       9.585   9.428 -22.918  1.00  2.62           O  
ATOM   4001  CB  ILE A 252      10.210   9.818 -20.157  1.00  2.62           C  
ATOM   4002  CG1 ILE A 252       8.931   9.257 -19.675  1.00  2.62           C  
ATOM   4003  CG2 ILE A 252      10.973  10.367 -18.956  1.00  2.62           C  
ATOM   4004  CD1 ILE A 252       9.060   7.980 -18.913  1.00  2.62           C  
ATOM   4005  H   ILE A 252       8.239  11.855 -20.132  1.00  2.62           H  
ATOM   4006  HA  ILE A 252      10.927  11.386 -21.385  1.00  2.62           H  
ATOM   4007  HB  ILE A 252      10.770   9.037 -20.654  1.00  2.62           H  
ATOM   4008 1HG1 ILE A 252       8.468   9.991 -19.030  1.00  2.62           H  
ATOM   4009 2HG1 ILE A 252       8.291   9.088 -20.535  1.00  2.62           H  
ATOM   4010 1HG2 ILE A 252      11.160   9.587 -18.262  1.00  2.62           H  
ATOM   4011 2HG2 ILE A 252      11.913  10.793 -19.287  1.00  2.62           H  
ATOM   4012 3HG2 ILE A 252      10.384  11.132 -18.463  1.00  2.62           H  
ATOM   4013 1HD1 ILE A 252       8.076   7.644 -18.593  1.00  2.62           H  
ATOM   4014 2HD1 ILE A 252       9.517   7.227 -19.538  1.00  2.62           H  
ATOM   4015 3HD1 ILE A 252       9.668   8.141 -18.068  1.00  2.62           H  
ATOM   4016  N   ASN A 253       8.410  11.361 -22.975  1.00  2.44           N  
ATOM   4017  CA  ASN A 253       7.615  11.151 -24.205  1.00  2.44           C  
ATOM   4018  C   ASN A 253       7.144   9.690 -24.431  1.00  2.44           C  
ATOM   4019  O   ASN A 253       6.488   9.130 -23.555  1.00  2.44           O  
ATOM   4020  CB  ASN A 253       8.384  11.717 -25.416  1.00  2.44           C  
ATOM   4021  CG  ASN A 253       9.694  11.005 -25.698  1.00  2.44           C  
ATOM   4022  OD1 ASN A 253       9.679   9.918 -26.272  1.00  2.44           O  
ATOM   4023  ND2 ASN A 253      10.783  11.567 -25.323  1.00  2.44           N  
ATOM   4024  H   ASN A 253       8.261  12.246 -22.490  1.00  2.44           H  
ATOM   4025  HA  ASN A 253       6.708  11.749 -24.105  1.00  2.44           H  
ATOM   4026 1HB  ASN A 253       7.752  11.679 -26.303  1.00  2.44           H  
ATOM   4027 2HB  ASN A 253       8.606  12.770 -25.227  1.00  2.44           H  
ATOM   4028 1HD2 ASN A 253      11.642  11.072 -25.454  1.00  2.44           H  
ATOM   4029 2HD2 ASN A 253      10.771  12.470 -24.867  1.00  2.44           H  
ATOM   4030  N   GLY A 254       7.381   9.106 -25.626  1.00  2.23           N  
ATOM   4031  CA  GLY A 254       7.083   7.700 -25.875  1.00  2.23           C  
ATOM   4032  C   GLY A 254       8.198   7.004 -26.648  1.00  2.23           C  
ATOM   4033  O   GLY A 254       8.398   5.800 -26.551  1.00  2.23           O  
ATOM   4034  H   GLY A 254       7.911   9.594 -26.325  1.00  2.23           H  
ATOM   4035 1HA  GLY A 254       6.960   7.194 -24.932  1.00  2.23           H  
ATOM   4036 2HA  GLY A 254       6.143   7.617 -26.418  1.00  2.23           H  
ATOM   4037  N   ALA A 255       8.924   7.776 -27.450  1.00  2.03           N  
ATOM   4038  CA  ALA A 255       9.942   7.238 -28.365  1.00  2.03           C  
ATOM   4039  C   ALA A 255      11.204   6.858 -27.620  1.00  2.03           C  
ATOM   4040  O   ALA A 255      12.001   6.041 -28.081  1.00  2.03           O  
ATOM   4041  CB  ALA A 255      10.266   8.254 -29.449  1.00  2.03           C  
ATOM   4042  H   ALA A 255       8.773   8.774 -27.400  1.00  2.03           H  
ATOM   4043  HA  ALA A 255       9.542   6.337 -28.825  1.00  2.03           H  
ATOM   4044 1HB  ALA A 255      11.004   7.837 -30.133  1.00  2.03           H  
ATOM   4045 2HB  ALA A 255       9.363   8.507 -30.000  1.00  2.03           H  
ATOM   4046 3HB  ALA A 255      10.672   9.157 -28.985  1.00  2.03           H  
ATOM   4047  N   SER A 256      11.333   7.417 -26.433  1.00  1.85           N  
ATOM   4048  CA  SER A 256      12.468   7.226 -25.552  1.00  1.85           C  
ATOM   4049  C   SER A 256      12.500   5.901 -24.779  1.00  1.85           C  
ATOM   4050  O   SER A 256      13.491   5.622 -24.106  1.00  1.85           O  
ATOM   4051  CB  SER A 256      12.494   8.373 -24.568  1.00  1.85           C  
ATOM   4052  OG  SER A 256      12.808   9.587 -25.215  1.00  1.85           O  
ATOM   4053  H   SER A 256      10.630   8.103 -26.168  1.00  1.85           H  
ATOM   4054  HA  SER A 256      13.371   7.281 -26.163  1.00  1.85           H  
ATOM   4055 1HB  SER A 256      11.519   8.451 -24.102  1.00  1.85           H  
ATOM   4056 2HB  SER A 256      13.216   8.172 -23.779  1.00  1.85           H  
ATOM   4057  HG  SER A 256      13.761   9.522 -25.406  1.00  1.85           H  
ATOM   4058  N   PHE A 257      11.432   5.096 -24.847  1.00  1.71           N  
ATOM   4059  CA  PHE A 257      11.340   3.852 -24.056  1.00  1.71           C  
ATOM   4060  C   PHE A 257      11.919   2.550 -24.657  1.00  1.71           C  
ATOM   4061  O   PHE A 257      11.401   2.019 -25.647  1.00  1.71           O  
ATOM   4062  CB  PHE A 257       9.862   3.604 -23.835  1.00  1.71           C  
ATOM   4063  CG  PHE A 257       9.152   4.507 -22.907  1.00  1.71           C  
ATOM   4064  CD1 PHE A 257       8.967   5.822 -23.210  1.00  1.71           C  
ATOM   4065  CD2 PHE A 257       8.546   4.009 -21.789  1.00  1.71           C  
ATOM   4066  CE1 PHE A 257       8.245   6.611 -22.380  1.00  1.71           C  
ATOM   4067  CE2 PHE A 257       7.810   4.802 -20.960  1.00  1.71           C  
ATOM   4068  CZ  PHE A 257       7.670   6.101 -21.265  1.00  1.71           C  
ATOM   4069  H   PHE A 257      10.639   5.361 -25.439  1.00  1.71           H  
ATOM   4070  HA  PHE A 257      11.839   4.024 -23.104  1.00  1.71           H  
ATOM   4071 1HB  PHE A 257       9.377   3.693 -24.765  1.00  1.71           H  
ATOM   4072 2HB  PHE A 257       9.717   2.580 -23.498  1.00  1.71           H  
ATOM   4073  HD1 PHE A 257       9.407   6.234 -24.115  1.00  1.71           H  
ATOM   4074  HD2 PHE A 257       8.639   2.963 -21.582  1.00  1.71           H  
ATOM   4075  HE1 PHE A 257       8.109   7.650 -22.618  1.00  1.71           H  
ATOM   4076  HE2 PHE A 257       7.327   4.391 -20.071  1.00  1.71           H  
ATOM   4077  HZ  PHE A 257       7.096   6.736 -20.634  1.00  1.71           H  
ATOM   4078  N   ASN A 258      12.973   2.008 -24.012  1.00  1.63           N  
ATOM   4079  CA  ASN A 258      13.591   0.723 -24.405  1.00  1.63           C  
ATOM   4080  C   ASN A 258      13.506  -0.299 -23.266  1.00  1.63           C  
ATOM   4081  O   ASN A 258      13.523   0.074 -22.096  1.00  1.63           O  
ATOM   4082  CB  ASN A 258      15.054   0.841 -24.788  1.00  1.63           C  
ATOM   4083  CG  ASN A 258      15.342   1.682 -26.007  1.00  1.63           C  
ATOM   4084  OD1 ASN A 258      14.479   2.370 -26.556  1.00  1.63           O  
ATOM   4085  ND2 ASN A 258      16.562   1.589 -26.479  1.00  1.63           N  
ATOM   4086  H   ASN A 258      13.380   2.508 -23.221  1.00  1.63           H  
ATOM   4087  HA  ASN A 258      13.040   0.311 -25.245  1.00  1.63           H  
ATOM   4088 1HB  ASN A 258      15.579   1.256 -23.944  1.00  1.63           H  
ATOM   4089 2HB  ASN A 258      15.462  -0.157 -24.953  1.00  1.63           H  
ATOM   4090 1HD2 ASN A 258      16.825   2.098 -27.297  1.00  1.63           H  
ATOM   4091 2HD2 ASN A 258      17.218   0.982 -26.031  1.00  1.63           H  
ATOM   4092  N   LEU A 259      13.482  -1.586 -23.587  1.00  1.62           N  
ATOM   4093  CA  LEU A 259      13.577  -2.600 -22.530  1.00  1.62           C  
ATOM   4094  C   LEU A 259      14.890  -3.307 -22.513  1.00  1.62           C  
ATOM   4095  O   LEU A 259      15.454  -3.658 -23.556  1.00  1.62           O  
ATOM   4096  CB  LEU A 259      12.493  -3.670 -22.583  1.00  1.62           C  
ATOM   4097  CG  LEU A 259      11.147  -3.246 -22.244  1.00  1.62           C  
ATOM   4098  CD1 LEU A 259      10.236  -4.367 -22.444  1.00  1.62           C  
ATOM   4099  CD2 LEU A 259      11.118  -2.826 -20.798  1.00  1.62           C  
ATOM   4100  H   LEU A 259      13.487  -1.851 -24.571  1.00  1.62           H  
ATOM   4101  HA  LEU A 259      13.478  -2.101 -21.569  1.00  1.62           H  
ATOM   4102 1HB  LEU A 259      12.465  -4.078 -23.593  1.00  1.62           H  
ATOM   4103 2HB  LEU A 259      12.769  -4.475 -21.897  1.00  1.62           H  
ATOM   4104  HG  LEU A 259      10.859  -2.434 -22.861  1.00  1.62           H  
ATOM   4105 1HD1 LEU A 259       9.251  -4.037 -22.177  1.00  1.62           H  
ATOM   4106 2HD1 LEU A 259      10.259  -4.667 -23.477  1.00  1.62           H  
ATOM   4107 3HD1 LEU A 259      10.530  -5.203 -21.817  1.00  1.62           H  
ATOM   4108 1HD2 LEU A 259      10.111  -2.516 -20.519  1.00  1.62           H  
ATOM   4109 2HD2 LEU A 259      11.426  -3.658 -20.168  1.00  1.62           H  
ATOM   4110 3HD2 LEU A 259      11.799  -2.016 -20.663  1.00  1.62           H  
ATOM   4111  N   VAL A 260      15.366  -3.538 -21.302  1.00  1.68           N  
ATOM   4112  CA  VAL A 260      16.584  -4.275 -21.127  1.00  1.68           C  
ATOM   4113  C   VAL A 260      16.338  -5.445 -20.185  1.00  1.68           C  
ATOM   4114  O   VAL A 260      15.849  -5.266 -19.057  1.00  1.68           O  
ATOM   4115  CB  VAL A 260      17.682  -3.356 -20.584  1.00  1.68           C  
ATOM   4116  CG1 VAL A 260      18.956  -4.145 -20.420  1.00  1.68           C  
ATOM   4117  CG2 VAL A 260      17.866  -2.154 -21.532  1.00  1.68           C  
ATOM   4118  H   VAL A 260      14.855  -3.199 -20.485  1.00  1.68           H  
ATOM   4119  HA  VAL A 260      16.901  -4.657 -22.089  1.00  1.68           H  
ATOM   4120  HB  VAL A 260      17.399  -3.009 -19.604  1.00  1.68           H  
ATOM   4121 1HG1 VAL A 260      19.732  -3.503 -20.023  1.00  1.68           H  
ATOM   4122 2HG1 VAL A 260      18.794  -4.982 -19.739  1.00  1.68           H  
ATOM   4123 3HG1 VAL A 260      19.259  -4.531 -21.397  1.00  1.68           H  
ATOM   4124 1HG2 VAL A 260      18.648  -1.502 -21.153  1.00  1.68           H  
ATOM   4125 2HG2 VAL A 260      18.128  -2.506 -22.498  1.00  1.68           H  
ATOM   4126 3HG2 VAL A 260      16.939  -1.590 -21.609  1.00  1.68           H  
ATOM   4127  N   ILE A 261      16.653  -6.646 -20.656  1.00  1.82           N  
ATOM   4128  CA  ILE A 261      16.459  -7.834 -19.833  1.00  1.82           C  
ATOM   4129  C   ILE A 261      17.819  -8.323 -19.391  1.00  1.82           C  
ATOM   4130  O   ILE A 261      18.718  -8.492 -20.217  1.00  1.82           O  
ATOM   4131  CB  ILE A 261      15.695  -8.930 -20.575  1.00  1.82           C  
ATOM   4132  CG1 ILE A 261      14.384  -8.387 -21.111  1.00  1.82           C  
ATOM   4133  CG2 ILE A 261      15.406 -10.050 -19.624  1.00  1.82           C  
ATOM   4134  CD1 ILE A 261      13.502  -7.877 -20.096  1.00  1.82           C  
ATOM   4135  H   ILE A 261      17.042  -6.715 -21.600  1.00  1.82           H  
ATOM   4136  HA  ILE A 261      15.889  -7.567 -18.946  1.00  1.82           H  
ATOM   4137  HB  ILE A 261      16.292  -9.301 -21.410  1.00  1.82           H  
ATOM   4138 1HG1 ILE A 261      14.592  -7.571 -21.801  1.00  1.82           H  
ATOM   4139 2HG1 ILE A 261      13.863  -9.175 -21.624  1.00  1.82           H  
ATOM   4140 1HG2 ILE A 261      14.863 -10.839 -20.143  1.00  1.82           H  
ATOM   4141 2HG2 ILE A 261      16.343 -10.428 -19.255  1.00  1.82           H  
ATOM   4142 3HG2 ILE A 261      14.809  -9.685 -18.788  1.00  1.82           H  
ATOM   4143 1HD1 ILE A 261      12.596  -7.506 -20.564  1.00  1.82           H  
ATOM   4144 2HD1 ILE A 261      13.259  -8.666 -19.391  1.00  1.82           H  
ATOM   4145 3HD1 ILE A 261      14.004  -7.079 -19.582  1.00  1.82           H  
ATOM   4146  N   CYS A 262      17.994  -8.484 -18.086  1.00  2.03           N  
ATOM   4147  CA  CYS A 262      19.303  -8.813 -17.550  1.00  2.03           C  
ATOM   4148  C   CYS A 262      19.503 -10.219 -17.004  1.00  2.03           C  
ATOM   4149  O   CYS A 262      18.725 -10.716 -16.179  1.00  2.03           O  
ATOM   4150  CB  CYS A 262      19.680  -7.842 -16.462  1.00  2.03           C  
ATOM   4151  SG  CYS A 262      21.324  -8.168 -15.747  1.00  2.03           S  
ATOM   4152  H   CYS A 262      17.194  -8.369 -17.468  1.00  2.03           H  
ATOM   4153  HA  CYS A 262      20.007  -8.666 -18.349  1.00  2.03           H  
ATOM   4154 1HB  CYS A 262      19.653  -6.828 -16.846  1.00  2.03           H  
ATOM   4155 2HB  CYS A 262      18.941  -7.916 -15.686  1.00  2.03           H  
ATOM   4156  HG  CYS A 262      21.145  -9.497 -15.522  1.00  2.03           H  
ATOM   4157  N   ASP A 263      20.600 -10.839 -17.445  1.00  2.29           N  
ATOM   4158  CA  ASP A 263      21.023 -12.162 -17.012  1.00  2.29           C  
ATOM   4159  C   ASP A 263      21.258 -12.159 -15.519  1.00  2.29           C  
ATOM   4160  O   ASP A 263      21.531 -11.118 -14.921  1.00  2.29           O  
ATOM   4161  CB  ASP A 263      22.301 -12.620 -17.705  1.00  2.29           C  
ATOM   4162  CG  ASP A 263      22.157 -12.944 -19.224  1.00  2.29           C  
ATOM   4163  OD1 ASP A 263      21.058 -12.972 -19.755  1.00  2.29           O  
ATOM   4164  OD2 ASP A 263      23.178 -13.174 -19.833  1.00  2.29           O  
ATOM   4165  H   ASP A 263      21.162 -10.353 -18.141  1.00  2.29           H  
ATOM   4166  HA  ASP A 263      20.250 -12.881 -17.234  1.00  2.29           H  
ATOM   4167 1HB  ASP A 263      23.056 -11.845 -17.590  1.00  2.29           H  
ATOM   4168 2HB  ASP A 263      22.679 -13.511 -17.200  1.00  2.29           H  
ATOM   4169  N   SER A 264      21.141 -13.321 -14.923  1.00  2.59           N  
ATOM   4170  CA  SER A 264      21.312 -13.489 -13.494  1.00  2.59           C  
ATOM   4171  C   SER A 264      21.950 -14.802 -13.139  1.00  2.59           C  
ATOM   4172  O   SER A 264      21.889 -15.763 -13.896  1.00  2.59           O  
ATOM   4173  CB  SER A 264      19.992 -13.420 -12.776  1.00  2.59           C  
ATOM   4174  OG  SER A 264      20.172 -13.712 -11.409  1.00  2.59           O  
ATOM   4175  H   SER A 264      20.912 -14.126 -15.486  1.00  2.59           H  
ATOM   4176  HA  SER A 264      21.955 -12.685 -13.128  1.00  2.59           H  
ATOM   4177 1HB  SER A 264      19.541 -12.434 -12.897  1.00  2.59           H  
ATOM   4178 2HB  SER A 264      19.320 -14.150 -13.215  1.00  2.59           H  
ATOM   4179  HG  SER A 264      19.288 -13.715 -11.016  1.00  2.59           H  
ATOM   4180  N   GLU A 265      22.514 -14.856 -11.943  1.00  2.91           N  
ATOM   4181  CA  GLU A 265      23.119 -16.066 -11.394  1.00  2.91           C  
ATOM   4182  C   GLU A 265      22.065 -17.165 -11.241  1.00  2.91           C  
ATOM   4183  O   GLU A 265      22.390 -18.352 -11.197  1.00  2.91           O  
ATOM   4184  CB  GLU A 265      23.773 -15.763 -10.043  1.00  2.91           C  
ATOM   4185  CG  GLU A 265      25.006 -14.854 -10.122  1.00  2.91           C  
ATOM   4186  CD  GLU A 265      25.618 -14.544  -8.770  1.00  2.91           C  
ATOM   4187  OE1 GLU A 265      25.058 -14.939  -7.774  1.00  2.91           O  
ATOM   4188  OE2 GLU A 265      26.647 -13.910  -8.742  1.00  2.91           O  
ATOM   4189  H   GLU A 265      22.504 -14.015 -11.379  1.00  2.91           H  
ATOM   4190  HA  GLU A 265      23.883 -16.418 -12.088  1.00  2.91           H  
ATOM   4191 1HB  GLU A 265      23.042 -15.289  -9.384  1.00  2.91           H  
ATOM   4192 2HB  GLU A 265      24.077 -16.698  -9.571  1.00  2.91           H  
ATOM   4193 1HG  GLU A 265      25.759 -15.337 -10.743  1.00  2.91           H  
ATOM   4194 2HG  GLU A 265      24.720 -13.922 -10.608  1.00  2.91           H  
ATOM   4195  N   ASP A 266      20.798 -16.749 -11.167  1.00  3.27           N  
ATOM   4196  CA  ASP A 266      19.667 -17.652 -11.019  1.00  3.27           C  
ATOM   4197  C   ASP A 266      19.030 -18.025 -12.374  1.00  3.27           C  
ATOM   4198  O   ASP A 266      17.973 -18.658 -12.410  1.00  3.27           O  
ATOM   4199  CB  ASP A 266      18.620 -16.993 -10.123  1.00  3.27           C  
ATOM   4200  CG  ASP A 266      19.119 -16.786  -8.696  1.00  3.27           C  
ATOM   4201  OD1 ASP A 266      19.675 -17.699  -8.129  1.00  3.27           O  
ATOM   4202  OD2 ASP A 266      18.982 -15.694  -8.207  1.00  3.27           O  
ATOM   4203  H   ASP A 266      20.621 -15.745 -11.214  1.00  3.27           H  
ATOM   4204  HA  ASP A 266      20.018 -18.567 -10.541  1.00  3.27           H  
ATOM   4205 1HB  ASP A 266      18.342 -16.024 -10.543  1.00  3.27           H  
ATOM   4206 2HB  ASP A 266      17.722 -17.608 -10.096  1.00  3.27           H  
ATOM   4207  N   ALA A 267      19.638 -17.588 -13.486  1.00  3.67           N  
ATOM   4208  CA  ALA A 267      19.159 -17.893 -14.839  1.00  3.67           C  
ATOM   4209  C   ALA A 267      19.945 -19.085 -15.379  1.00  3.67           C  
ATOM   4210  O   ALA A 267      20.986 -19.442 -14.825  1.00  3.67           O  
ATOM   4211  CB  ALA A 267      19.299 -16.681 -15.769  1.00  3.67           C  
ATOM   4212  H   ALA A 267      20.501 -17.050 -13.419  1.00  3.67           H  
ATOM   4213  HA  ALA A 267      18.108 -18.178 -14.784  1.00  3.67           H  
ATOM   4214 1HB  ALA A 267      18.927 -16.941 -16.764  1.00  3.67           H  
ATOM   4215 2HB  ALA A 267      18.727 -15.846 -15.375  1.00  3.67           H  
ATOM   4216 3HB  ALA A 267      20.347 -16.406 -15.836  1.00  3.67           H  
ATOM   4217  N   GLY A 268      19.458 -19.710 -16.446  1.00  4.13           N  
ATOM   4218  CA  GLY A 268      20.196 -20.812 -17.055  1.00  4.13           C  
ATOM   4219  C   GLY A 268      21.293 -20.261 -17.961  1.00  4.13           C  
ATOM   4220  O   GLY A 268      21.516 -19.051 -18.005  1.00  4.13           O  
ATOM   4221  H   GLY A 268      18.573 -19.425 -16.850  1.00  4.13           H  
ATOM   4222 1HA  GLY A 268      20.632 -21.442 -16.280  1.00  4.13           H  
ATOM   4223 2HA  GLY A 268      19.510 -21.432 -17.634  1.00  4.13           H  
ATOM   4224  N   GLN A 269      21.967 -21.130 -18.708  1.00  4.66           N  
ATOM   4225  CA  GLN A 269      23.056 -20.653 -19.551  1.00  4.66           C  
ATOM   4226  C   GLN A 269      22.513 -20.074 -20.855  1.00  4.66           C  
ATOM   4227  O   GLN A 269      21.514 -20.573 -21.370  1.00  4.66           O  
ATOM   4228  CB  GLN A 269      24.041 -21.789 -19.828  1.00  4.66           C  
ATOM   4229  CG  GLN A 269      24.772 -22.279 -18.596  1.00  4.66           C  
ATOM   4230  CD  GLN A 269      25.677 -21.196 -18.015  1.00  4.66           C  
ATOM   4231  OE1 GLN A 269      26.528 -20.646 -18.722  1.00  4.66           O  
ATOM   4232  NE2 GLN A 269      25.502 -20.889 -16.735  1.00  4.66           N  
ATOM   4233  H   GLN A 269      21.746 -22.115 -18.666  1.00  4.66           H  
ATOM   4234  HA  GLN A 269      23.571 -19.881 -18.987  1.00  4.66           H  
ATOM   4235 1HB  GLN A 269      23.502 -22.639 -20.251  1.00  4.66           H  
ATOM   4236 2HB  GLN A 269      24.780 -21.484 -20.563  1.00  4.66           H  
ATOM   4237 1HG  GLN A 269      24.045 -22.563 -17.836  1.00  4.66           H  
ATOM   4238 2HG  GLN A 269      25.390 -23.136 -18.866  1.00  4.66           H  
ATOM   4239 1HE2 GLN A 269      26.071 -20.185 -16.306  1.00  4.66           H  
ATOM   4240 2HE2 GLN A 269      24.801 -21.356 -16.195  1.00  4.66           H  
ATOM   4241  N   PRO A 270      23.157 -19.032 -21.420  1.00  5.25           N  
ATOM   4242  CA  PRO A 270      22.762 -18.370 -22.649  1.00  5.25           C  
ATOM   4243  C   PRO A 270      22.823 -19.213 -23.929  1.00  5.25           C  
ATOM   4244  O   PRO A 270      22.164 -18.888 -24.917  1.00  5.25           O  
ATOM   4245  CB  PRO A 270      23.742 -17.197 -22.721  1.00  5.25           C  
ATOM   4246  CG  PRO A 270      24.931 -17.619 -21.890  1.00  5.25           C  
ATOM   4247  CD  PRO A 270      24.358 -18.452 -20.780  1.00  5.25           C  
ATOM   4248  HA  PRO A 270      21.754 -17.996 -22.484  1.00  5.25           H  
ATOM   4249 1HB  PRO A 270      24.009 -17.005 -23.771  1.00  5.25           H  
ATOM   4250 2HB  PRO A 270      23.259 -16.280 -22.343  1.00  5.25           H  
ATOM   4251 1HG  PRO A 270      25.648 -18.180 -22.516  1.00  5.25           H  
ATOM   4252 2HG  PRO A 270      25.468 -16.729 -21.529  1.00  5.25           H  
ATOM   4253 1HD  PRO A 270      25.097 -19.209 -20.510  1.00  5.25           H  
ATOM   4254 2HD  PRO A 270      24.073 -17.814 -19.927  1.00  5.25           H  
ATOM   4255  N   ASP A 271      23.616 -20.286 -23.940  1.00  5.83           N  
ATOM   4256  CA  ASP A 271      23.741 -21.139 -25.133  1.00  5.83           C  
ATOM   4257  C   ASP A 271      23.666 -20.319 -26.441  1.00  5.83           C  
ATOM   4258  O   ASP A 271      22.807 -20.578 -27.293  1.00  5.83           O  
ATOM   4259  CB  ASP A 271      22.656 -22.225 -25.127  1.00  5.83           C  
ATOM   4260  CG  ASP A 271      22.973 -23.403 -26.064  1.00  5.83           C  
ATOM   4261  OD1 ASP A 271      24.130 -23.633 -26.321  1.00  5.83           O  
ATOM   4262  OD2 ASP A 271      22.057 -24.088 -26.494  1.00  5.83           O  
ATOM   4263  H   ASP A 271      24.145 -20.524 -23.114  1.00  5.83           H  
ATOM   4264  HA  ASP A 271      24.716 -21.627 -25.098  1.00  5.83           H  
ATOM   4265 1HB  ASP A 271      22.526 -22.603 -24.111  1.00  5.83           H  
ATOM   4266 2HB  ASP A 271      21.706 -21.781 -25.435  1.00  5.83           H  
ATOM   4267  N   GLU A 272      24.586 -19.353 -26.603  1.00  6.32           N  
ATOM   4268  CA  GLU A 272      24.500 -18.289 -27.620  1.00  6.32           C  
ATOM   4269  C   GLU A 272      24.283 -18.729 -29.073  1.00  6.32           C  
ATOM   4270  O   GLU A 272      23.836 -17.936 -29.902  1.00  6.32           O  
ATOM   4271  CB  GLU A 272      25.773 -17.421 -27.590  1.00  6.32           C  
ATOM   4272  CG  GLU A 272      26.009 -16.602 -26.303  1.00  6.32           C  
ATOM   4273  CD  GLU A 272      26.770 -17.335 -25.205  1.00  6.32           C  
ATOM   4274  OE1 GLU A 272      27.091 -18.489 -25.373  1.00  6.32           O  
ATOM   4275  OE2 GLU A 272      27.033 -16.720 -24.198  1.00  6.32           O  
ATOM   4276  H   GLU A 272      25.311 -19.283 -25.906  1.00  6.32           H  
ATOM   4277  HA  GLU A 272      23.654 -17.656 -27.345  1.00  6.32           H  
ATOM   4278 1HB  GLU A 272      26.644 -18.061 -27.737  1.00  6.32           H  
ATOM   4279 2HB  GLU A 272      25.746 -16.721 -28.424  1.00  6.32           H  
ATOM   4280 1HG  GLU A 272      26.562 -15.701 -26.564  1.00  6.32           H  
ATOM   4281 2HG  GLU A 272      25.039 -16.293 -25.913  1.00  6.32           H  
ATOM   4282  N   LYS A 273      24.634 -19.961 -29.401  1.00  6.63           N  
ATOM   4283  CA  LYS A 273      24.494 -20.473 -30.759  1.00  6.63           C  
ATOM   4284  C   LYS A 273      23.029 -20.636 -31.213  1.00  6.63           C  
ATOM   4285  O   LYS A 273      22.759 -20.709 -32.414  1.00  6.63           O  
ATOM   4286  CB  LYS A 273      25.219 -21.812 -30.873  1.00  6.63           C  
ATOM   4287  CG  LYS A 273      26.740 -21.707 -30.769  1.00  6.63           C  
ATOM   4288  CD  LYS A 273      27.405 -23.074 -30.857  1.00  6.63           C  
ATOM   4289  CE  LYS A 273      28.920 -22.957 -30.748  1.00  6.63           C  
ATOM   4290  NZ  LYS A 273      29.584 -24.287 -30.784  1.00  6.63           N  
ATOM   4291  H   LYS A 273      24.979 -20.566 -28.669  1.00  6.63           H  
ATOM   4292  HA  LYS A 273      24.970 -19.764 -31.435  1.00  6.63           H  
ATOM   4293 1HB  LYS A 273      24.871 -22.477 -30.079  1.00  6.63           H  
ATOM   4294 2HB  LYS A 273      24.972 -22.281 -31.826  1.00  6.63           H  
ATOM   4295 1HG  LYS A 273      27.116 -21.075 -31.574  1.00  6.63           H  
ATOM   4296 2HG  LYS A 273      27.001 -21.245 -29.816  1.00  6.63           H  
ATOM   4297 1HD  LYS A 273      27.039 -23.709 -30.048  1.00  6.63           H  
ATOM   4298 2HD  LYS A 273      27.155 -23.542 -31.808  1.00  6.63           H  
ATOM   4299 1HE  LYS A 273      29.290 -22.354 -31.576  1.00  6.63           H  
ATOM   4300 2HE  LYS A 273      29.173 -22.461 -29.810  1.00  6.63           H  
ATOM   4301 1HZ  LYS A 273      30.584 -24.165 -30.710  1.00  6.63           H  
ATOM   4302 2HZ  LYS A 273      29.255 -24.849 -30.012  1.00  6.63           H  
ATOM   4303 3HZ  LYS A 273      29.365 -24.749 -31.655  1.00  6.63           H  
ATOM   4304  N   LYS A 274      22.093 -20.744 -30.260  1.00  6.69           N  
ATOM   4305  CA  LYS A 274      20.685 -20.978 -30.599  1.00  6.69           C  
ATOM   4306  C   LYS A 274      19.722 -19.897 -30.056  1.00  6.69           C  
ATOM   4307  O   LYS A 274      19.966 -19.314 -29.003  1.00  6.69           O  
ATOM   4308  CB  LYS A 274      20.258 -22.354 -30.068  1.00  6.69           C  
ATOM   4309  CG  LYS A 274      20.966 -23.551 -30.680  1.00  6.69           C  
ATOM   4310  CD  LYS A 274      20.259 -24.853 -30.270  1.00  6.69           C  
ATOM   4311  CE  LYS A 274      20.385 -25.111 -28.780  1.00  6.69           C  
ATOM   4312  NZ  LYS A 274      21.743 -25.488 -28.389  1.00  6.69           N  
ATOM   4313  H   LYS A 274      22.369 -20.663 -29.276  1.00  6.69           H  
ATOM   4314  HA  LYS A 274      20.618 -20.991 -31.682  1.00  6.69           H  
ATOM   4315 1HB  LYS A 274      20.513 -22.396 -29.003  1.00  6.69           H  
ATOM   4316 2HB  LYS A 274      19.189 -22.497 -30.144  1.00  6.69           H  
ATOM   4317 1HG  LYS A 274      20.974 -23.462 -31.768  1.00  6.69           H  
ATOM   4318 2HG  LYS A 274      21.997 -23.580 -30.322  1.00  6.69           H  
ATOM   4319 1HD  LYS A 274      19.204 -24.791 -30.531  1.00  6.69           H  
ATOM   4320 2HD  LYS A 274      20.703 -25.690 -30.809  1.00  6.69           H  
ATOM   4321 1HE  LYS A 274      20.118 -24.197 -28.252  1.00  6.69           H  
ATOM   4322 2HE  LYS A 274      19.698 -25.902 -28.482  1.00  6.69           H  
ATOM   4323 1HZ  LYS A 274      21.776 -25.590 -27.365  1.00  6.69           H  
ATOM   4324 2HZ  LYS A 274      22.035 -26.333 -28.834  1.00  6.69           H  
ATOM   4325 3HZ  LYS A 274      22.371 -24.740 -28.630  1.00  6.69           H  
ATOM   4326  N   PRO A 275      18.544 -19.678 -30.686  1.00  6.56           N  
ATOM   4327  CA  PRO A 275      17.501 -18.745 -30.252  1.00  6.56           C  
ATOM   4328  C   PRO A 275      16.686 -19.294 -29.077  1.00  6.56           C  
ATOM   4329  O   PRO A 275      15.487 -19.563 -29.184  1.00  6.56           O  
ATOM   4330  CB  PRO A 275      16.655 -18.593 -31.518  1.00  6.56           C  
ATOM   4331  CG  PRO A 275      16.778 -19.925 -32.214  1.00  6.56           C  
ATOM   4332  CD  PRO A 275      18.228 -20.361 -31.965  1.00  6.56           C  
ATOM   4333  HA  PRO A 275      17.967 -17.787 -29.978  1.00  6.56           H  
ATOM   4334 1HB  PRO A 275      15.613 -18.345 -31.254  1.00  6.56           H  
ATOM   4335 2HB  PRO A 275      17.027 -17.758 -32.131  1.00  6.56           H  
ATOM   4336 1HG  PRO A 275      16.044 -20.633 -31.801  1.00  6.56           H  
ATOM   4337 2HG  PRO A 275      16.536 -19.807 -33.285  1.00  6.56           H  
ATOM   4338 1HD  PRO A 275      18.263 -21.447 -31.880  1.00  6.56           H  
ATOM   4339 2HD  PRO A 275      18.876 -19.982 -32.773  1.00  6.56           H  
ATOM   4340  N   VAL A 276      17.380 -19.458 -27.964  1.00  6.29           N  
ATOM   4341  CA  VAL A 276      16.867 -19.987 -26.707  1.00  6.29           C  
ATOM   4342  C   VAL A 276      16.417 -18.852 -25.806  1.00  6.29           C  
ATOM   4343  O   VAL A 276      17.104 -17.853 -25.726  1.00  6.29           O  
ATOM   4344  CB  VAL A 276      17.984 -20.801 -26.032  1.00  6.29           C  
ATOM   4345  CG1 VAL A 276      17.567 -21.299 -24.674  1.00  6.29           C  
ATOM   4346  CG2 VAL A 276      18.344 -21.949 -26.932  1.00  6.29           C  
ATOM   4347  H   VAL A 276      18.369 -19.204 -28.006  1.00  6.29           H  
ATOM   4348  HA  VAL A 276      16.015 -20.634 -26.917  1.00  6.29           H  
ATOM   4349  HB  VAL A 276      18.860 -20.162 -25.898  1.00  6.29           H  
ATOM   4350 1HG1 VAL A 276      18.388 -21.863 -24.229  1.00  6.29           H  
ATOM   4351 2HG1 VAL A 276      17.336 -20.457 -24.041  1.00  6.29           H  
ATOM   4352 3HG1 VAL A 276      16.691 -21.939 -24.766  1.00  6.29           H  
ATOM   4353 1HG2 VAL A 276      19.163 -22.523 -26.489  1.00  6.29           H  
ATOM   4354 2HG2 VAL A 276      17.479 -22.592 -27.075  1.00  6.29           H  
ATOM   4355 3HG2 VAL A 276      18.654 -21.547 -27.878  1.00  6.29           H  
ATOM   4356  N   LEU A 277      15.245 -18.961 -25.181  1.00  5.95           N  
ATOM   4357  CA  LEU A 277      14.786 -17.891 -24.288  1.00  5.95           C  
ATOM   4358  C   LEU A 277      15.504 -18.073 -22.948  1.00  5.95           C  
ATOM   4359  O   LEU A 277      15.857 -19.198 -22.603  1.00  5.95           O  
ATOM   4360  CB  LEU A 277      13.262 -17.925 -24.169  1.00  5.95           C  
ATOM   4361  CG  LEU A 277      12.529 -17.726 -25.531  1.00  5.95           C  
ATOM   4362  CD1 LEU A 277      11.050 -17.822 -25.340  1.00  5.95           C  
ATOM   4363  CD2 LEU A 277      12.894 -16.387 -26.119  1.00  5.95           C  
ATOM   4364  H   LEU A 277      14.686 -19.792 -25.306  1.00  5.95           H  
ATOM   4365  HA  LEU A 277      15.073 -16.933 -24.706  1.00  5.95           H  
ATOM   4366 1HB  LEU A 277      12.954 -18.879 -23.746  1.00  5.95           H  
ATOM   4367 2HB  LEU A 277      12.944 -17.122 -23.498  1.00  5.95           H  
ATOM   4368  HG  LEU A 277      12.832 -18.518 -26.219  1.00  5.95           H  
ATOM   4369 1HD1 LEU A 277      10.549 -17.698 -26.300  1.00  5.95           H  
ATOM   4370 2HD1 LEU A 277      10.793 -18.796 -24.932  1.00  5.95           H  
ATOM   4371 3HD1 LEU A 277      10.729 -17.039 -24.660  1.00  5.95           H  
ATOM   4372 1HD2 LEU A 277      12.393 -16.257 -27.076  1.00  5.95           H  
ATOM   4373 2HD2 LEU A 277      12.577 -15.596 -25.444  1.00  5.95           H  
ATOM   4374 3HD2 LEU A 277      13.975 -16.335 -26.271  1.00  5.95           H  
ATOM   4375  N   TYR A 278      15.773 -16.986 -22.214  1.00  5.52           N  
ATOM   4376  CA  TYR A 278      16.595 -17.102 -20.996  1.00  5.52           C  
ATOM   4377  C   TYR A 278      15.920 -16.806 -19.672  1.00  5.52           C  
ATOM   4378  O   TYR A 278      16.482 -17.143 -18.629  1.00  5.52           O  
ATOM   4379  CB  TYR A 278      17.792 -16.147 -21.027  1.00  5.52           C  
ATOM   4380  CG  TYR A 278      18.721 -16.267 -22.173  1.00  5.52           C  
ATOM   4381  CD1 TYR A 278      19.474 -15.161 -22.522  1.00  5.52           C  
ATOM   4382  CD2 TYR A 278      18.811 -17.422 -22.900  1.00  5.52           C  
ATOM   4383  CE1 TYR A 278      20.316 -15.211 -23.596  1.00  5.52           C  
ATOM   4384  CE2 TYR A 278      19.634 -17.471 -23.973  1.00  5.52           C  
ATOM   4385  CZ  TYR A 278      20.387 -16.371 -24.326  1.00  5.52           C  
ATOM   4386  OH  TYR A 278      21.220 -16.455 -25.395  1.00  5.52           O  
ATOM   4387  H   TYR A 278      15.388 -16.087 -22.483  1.00  5.52           H  
ATOM   4388  HA  TYR A 278      16.967 -18.125 -20.941  1.00  5.52           H  
ATOM   4389 1HB  TYR A 278      17.418 -15.138 -21.028  1.00  5.52           H  
ATOM   4390 2HB  TYR A 278      18.372 -16.269 -20.111  1.00  5.52           H  
ATOM   4391  HD1 TYR A 278      19.394 -14.245 -21.936  1.00  5.52           H  
ATOM   4392  HD2 TYR A 278      18.226 -18.294 -22.632  1.00  5.52           H  
ATOM   4393  HE1 TYR A 278      20.910 -14.343 -23.871  1.00  5.52           H  
ATOM   4394  HE2 TYR A 278      19.702 -18.387 -24.559  1.00  5.52           H  
ATOM   4395  HH  TYR A 278      21.492 -17.393 -25.480  1.00  5.52           H  
ATOM   4396  N   SER A 279      14.768 -16.143 -19.684  1.00  4.99           N  
ATOM   4397  CA  SER A 279      14.202 -15.663 -18.425  1.00  4.99           C  
ATOM   4398  C   SER A 279      14.000 -16.730 -17.353  1.00  4.99           C  
ATOM   4399  O   SER A 279      14.650 -16.682 -16.295  1.00  4.99           O  
ATOM   4400  CB  SER A 279      12.869 -15.006 -18.726  1.00  4.99           C  
ATOM   4401  OG  SER A 279      11.942 -15.945 -19.227  1.00  4.99           O  
ATOM   4402  H   SER A 279      14.331 -15.884 -20.568  1.00  4.99           H  
ATOM   4403  HA  SER A 279      14.867 -14.918 -18.029  1.00  4.99           H  
ATOM   4404 1HB  SER A 279      12.475 -14.536 -17.828  1.00  4.99           H  
ATOM   4405 2HB  SER A 279      13.029 -14.227 -19.462  1.00  4.99           H  
ATOM   4406  HG  SER A 279      11.228 -15.410 -19.636  1.00  4.99           H  
ATOM   4407  N   GLU A 280      13.102 -17.674 -17.635  1.00  4.41           N  
ATOM   4408  CA  GLU A 280      12.752 -18.841 -16.807  1.00  4.41           C  
ATOM   4409  C   GLU A 280      12.197 -18.458 -15.427  1.00  4.41           C  
ATOM   4410  O   GLU A 280      11.040 -18.722 -15.102  1.00  4.41           O  
ATOM   4411  CB  GLU A 280      13.975 -19.763 -16.628  1.00  4.41           C  
ATOM   4412  CG  GLU A 280      14.432 -20.486 -17.905  1.00  4.41           C  
ATOM   4413  CD  GLU A 280      15.671 -21.375 -17.713  1.00  4.41           C  
ATOM   4414  OE1 GLU A 280      16.418 -21.159 -16.783  1.00  4.41           O  
ATOM   4415  OE2 GLU A 280      15.846 -22.282 -18.496  1.00  4.41           O  
ATOM   4416  H   GLU A 280      12.609 -17.529 -18.506  1.00  4.41           H  
ATOM   4417  HA  GLU A 280      11.978 -19.401 -17.330  1.00  4.41           H  
ATOM   4418 1HB  GLU A 280      14.824 -19.197 -16.251  1.00  4.41           H  
ATOM   4419 2HB  GLU A 280      13.742 -20.525 -15.884  1.00  4.41           H  
ATOM   4420 1HG  GLU A 280      13.612 -21.099 -18.275  1.00  4.41           H  
ATOM   4421 2HG  GLU A 280      14.652 -19.731 -18.665  1.00  4.41           H  
ATOM   4422  N   ALA A 281      13.065 -17.880 -14.608  1.00  3.80           N  
ATOM   4423  CA  ALA A 281      12.766 -17.355 -13.297  1.00  3.80           C  
ATOM   4424  C   ALA A 281      13.834 -16.328 -12.960  1.00  3.80           C  
ATOM   4425  O   ALA A 281      13.686 -15.481 -12.088  1.00  3.80           O  
ATOM   4426  CB  ALA A 281      12.733 -18.462 -12.265  1.00  3.80           C  
ATOM   4427  H   ALA A 281      13.998 -17.710 -14.966  1.00  3.80           H  
ATOM   4428  HA  ALA A 281      11.797 -16.863 -13.325  1.00  3.80           H  
ATOM   4429 1HB  ALA A 281      12.515 -18.041 -11.291  1.00  3.80           H  
ATOM   4430 2HB  ALA A 281      11.963 -19.187 -12.529  1.00  3.80           H  
ATOM   4431 3HB  ALA A 281      13.705 -18.954 -12.235  1.00  3.80           H  
ATOM   4432  N   GLY A 282      14.980 -16.512 -13.595  1.00  3.23           N  
ATOM   4433  CA  GLY A 282      16.196 -15.802 -13.210  1.00  3.23           C  
ATOM   4434  C   GLY A 282      16.385 -14.368 -13.686  1.00  3.23           C  
ATOM   4435  O   GLY A 282      16.910 -13.541 -12.937  1.00  3.23           O  
ATOM   4436  H   GLY A 282      14.992 -17.157 -14.382  1.00  3.23           H  
ATOM   4437 1HA  GLY A 282      16.273 -15.822 -12.123  1.00  3.23           H  
ATOM   4438 2HA  GLY A 282      17.037 -16.382 -13.565  1.00  3.23           H  
ATOM   4439  N   GLN A 283      15.969 -14.056 -14.908  1.00  2.74           N  
ATOM   4440  CA  GLN A 283      16.294 -12.723 -15.428  1.00  2.74           C  
ATOM   4441  C   GLN A 283      15.431 -11.608 -14.861  1.00  2.74           C  
ATOM   4442  O   GLN A 283      14.273 -11.812 -14.490  1.00  2.74           O  
ATOM   4443  CB  GLN A 283      16.208 -12.624 -16.946  1.00  2.74           C  
ATOM   4444  CG  GLN A 283      17.210 -13.450 -17.734  1.00  2.74           C  
ATOM   4445  CD  GLN A 283      17.141 -13.076 -19.194  1.00  2.74           C  
ATOM   4446  OE1 GLN A 283      16.051 -13.066 -19.777  1.00  2.74           O  
ATOM   4447  NE2 GLN A 283      18.279 -12.718 -19.785  1.00  2.74           N  
ATOM   4448  H   GLN A 283      15.509 -14.768 -15.474  1.00  2.74           H  
ATOM   4449  HA  GLN A 283      17.324 -12.505 -15.146  1.00  2.74           H  
ATOM   4450 1HB  GLN A 283      15.206 -12.854 -17.272  1.00  2.74           H  
ATOM   4451 2HB  GLN A 283      16.392 -11.586 -17.215  1.00  2.74           H  
ATOM   4452 1HG  GLN A 283      18.169 -13.208 -17.371  1.00  2.74           H  
ATOM   4453 2HG  GLN A 283      17.030 -14.514 -17.613  1.00  2.74           H  
ATOM   4454 1HE2 GLN A 283      18.304 -12.377 -20.740  1.00  2.74           H  
ATOM   4455 2HE2 GLN A 283      19.188 -12.748 -19.314  1.00  2.74           H  
ATOM   4456  N   LYS A 284      16.004 -10.408 -14.840  1.00  2.34           N  
ATOM   4457  CA  LYS A 284      15.298  -9.214 -14.380  1.00  2.34           C  
ATOM   4458  C   LYS A 284      14.946  -8.300 -15.550  1.00  2.34           C  
ATOM   4459  O   LYS A 284      15.588  -8.353 -16.598  1.00  2.34           O  
ATOM   4460  CB  LYS A 284      16.142  -8.459 -13.350  1.00  2.34           C  
ATOM   4461  CG  LYS A 284      16.547  -9.288 -12.103  1.00  2.34           C  
ATOM   4462  CD  LYS A 284      15.339  -9.626 -11.219  1.00  2.34           C  
ATOM   4463  CE  LYS A 284      15.750 -10.459  -9.997  1.00  2.34           C  
ATOM   4464  NZ  LYS A 284      16.570  -9.664  -9.025  1.00  2.34           N  
ATOM   4465  H   LYS A 284      16.969 -10.341 -15.168  1.00  2.34           H  
ATOM   4466  HA  LYS A 284      14.365  -9.521 -13.906  1.00  2.34           H  
ATOM   4467 1HB  LYS A 284      17.050  -8.110 -13.831  1.00  2.34           H  
ATOM   4468 2HB  LYS A 284      15.596  -7.577 -13.006  1.00  2.34           H  
ATOM   4469 1HG  LYS A 284      17.021 -10.222 -12.426  1.00  2.34           H  
ATOM   4470 2HG  LYS A 284      17.265  -8.730 -11.504  1.00  2.34           H  
ATOM   4471 1HD  LYS A 284      14.868  -8.703 -10.870  1.00  2.34           H  
ATOM   4472 2HD  LYS A 284      14.607 -10.194 -11.800  1.00  2.34           H  
ATOM   4473 1HE  LYS A 284      14.856 -10.828  -9.490  1.00  2.34           H  
ATOM   4474 2HE  LYS A 284      16.339 -11.312 -10.338  1.00  2.34           H  
ATOM   4475 1HZ  LYS A 284      16.846 -10.224  -8.211  1.00  2.34           H  
ATOM   4476 2HZ  LYS A 284      17.401  -9.322  -9.458  1.00  2.34           H  
ATOM   4477 3HZ  LYS A 284      16.043  -8.867  -8.655  1.00  2.34           H  
ATOM   4478  N   ILE A 285      13.958  -7.429 -15.364  1.00  2.05           N  
ATOM   4479  CA  ILE A 285      13.564  -6.486 -16.416  1.00  2.05           C  
ATOM   4480  C   ILE A 285      13.536  -5.047 -15.968  1.00  2.05           C  
ATOM   4481  O   ILE A 285      12.959  -4.711 -14.932  1.00  2.05           O  
ATOM   4482  CB  ILE A 285      12.151  -6.833 -16.928  1.00  2.05           C  
ATOM   4483  CG1 ILE A 285      11.669  -5.871 -18.050  1.00  2.05           C  
ATOM   4484  CG2 ILE A 285      11.199  -6.774 -15.802  1.00  2.05           C  
ATOM   4485  CD1 ILE A 285      10.423  -6.387 -18.788  1.00  2.05           C  
ATOM   4486  H   ILE A 285      13.460  -7.418 -14.482  1.00  2.05           H  
ATOM   4487  HA  ILE A 285      14.275  -6.562 -17.236  1.00  2.05           H  
ATOM   4488  HB  ILE A 285      12.153  -7.842 -17.337  1.00  2.05           H  
ATOM   4489 1HG1 ILE A 285      11.413  -4.909 -17.597  1.00  2.05           H  
ATOM   4490 2HG1 ILE A 285      12.465  -5.697 -18.756  1.00  2.05           H  
ATOM   4491 1HG2 ILE A 285      10.236  -7.030 -16.178  1.00  2.05           H  
ATOM   4492 2HG2 ILE A 285      11.496  -7.473 -15.023  1.00  2.05           H  
ATOM   4493 3HG2 ILE A 285      11.168  -5.760 -15.390  1.00  2.05           H  
ATOM   4494 1HD1 ILE A 285      10.115  -5.670 -19.538  1.00  2.05           H  
ATOM   4495 2HD1 ILE A 285      10.638  -7.340 -19.262  1.00  2.05           H  
ATOM   4496 3HD1 ILE A 285       9.626  -6.522 -18.077  1.00  2.05           H  
ATOM   4497  N   ARG A 286      14.137  -4.192 -16.785  1.00  1.86           N  
ATOM   4498  CA  ARG A 286      14.142  -2.764 -16.549  1.00  1.86           C  
ATOM   4499  C   ARG A 286      13.726  -1.992 -17.794  1.00  1.86           C  
ATOM   4500  O   ARG A 286      13.930  -2.437 -18.926  1.00  1.86           O  
ATOM   4501  CB  ARG A 286      15.503  -2.270 -16.151  1.00  1.86           C  
ATOM   4502  CG  ARG A 286      16.182  -2.858 -14.918  1.00  1.86           C  
ATOM   4503  CD  ARG A 286      15.490  -2.567 -13.594  1.00  1.86           C  
ATOM   4504  NE  ARG A 286      15.275  -1.145 -13.324  1.00  1.86           N  
ATOM   4505  CZ  ARG A 286      14.962  -0.642 -12.105  1.00  1.86           C  
ATOM   4506  NH1 ARG A 286      14.929  -1.439 -11.092  1.00  1.86           N  
ATOM   4507  NH2 ARG A 286      14.672   0.642 -11.920  1.00  1.86           N  
ATOM   4508  H   ARG A 286      14.629  -4.556 -17.603  1.00  1.86           H  
ATOM   4509  HA  ARG A 286      13.435  -2.540 -15.748  1.00  1.86           H  
ATOM   4510 1HB  ARG A 286      16.131  -2.539 -16.963  1.00  1.86           H  
ATOM   4511 2HB  ARG A 286      15.505  -1.181 -16.073  1.00  1.86           H  
ATOM   4512 1HG  ARG A 286      16.246  -3.940 -15.024  1.00  1.86           H  
ATOM   4513 2HG  ARG A 286      17.191  -2.450 -14.862  1.00  1.86           H  
ATOM   4514 1HD  ARG A 286      14.522  -3.068 -13.561  1.00  1.86           H  
ATOM   4515 2HD  ARG A 286      16.114  -2.958 -12.796  1.00  1.86           H  
ATOM   4516  HE  ARG A 286      15.282  -0.518 -14.102  1.00  1.86           H  
ATOM   4517 1HH1 ARG A 286      15.120  -2.438 -11.221  1.00  1.86           H  
ATOM   4518 2HH1 ARG A 286      14.675  -1.087 -10.184  1.00  1.86           H  
ATOM   4519 1HH2 ARG A 286      14.629   1.317 -12.701  1.00  1.86           H  
ATOM   4520 2HH2 ARG A 286      14.426   0.982 -11.002  1.00  1.86           H  
ATOM   4521  N   LEU A 287      13.178  -0.812 -17.583  1.00  1.76           N  
ATOM   4522  CA  LEU A 287      12.838   0.070 -18.686  1.00  1.76           C  
ATOM   4523  C   LEU A 287      13.851   1.202 -18.701  1.00  1.76           C  
ATOM   4524  O   LEU A 287      14.051   1.851 -17.675  1.00  1.76           O  
ATOM   4525  CB  LEU A 287      11.424   0.581 -18.459  1.00  1.76           C  
ATOM   4526  CG  LEU A 287      10.760   1.488 -19.452  1.00  1.76           C  
ATOM   4527  CD1 LEU A 287      10.501   0.726 -20.746  1.00  1.76           C  
ATOM   4528  CD2 LEU A 287       9.475   1.969 -18.825  1.00  1.76           C  
ATOM   4529  H   LEU A 287      13.009  -0.498 -16.637  1.00  1.76           H  
ATOM   4530  HA  LEU A 287      12.906  -0.458 -19.629  1.00  1.76           H  
ATOM   4531 1HB  LEU A 287      10.797  -0.290 -18.403  1.00  1.76           H  
ATOM   4532 2HB  LEU A 287      11.407   1.091 -17.499  1.00  1.76           H  
ATOM   4533  HG  LEU A 287      11.412   2.337 -19.679  1.00  1.76           H  
ATOM   4534 1HD1 LEU A 287      10.029   1.347 -21.473  1.00  1.76           H  
ATOM   4535 2HD1 LEU A 287      11.420   0.377 -21.143  1.00  1.76           H  
ATOM   4536 3HD1 LEU A 287       9.858  -0.123 -20.537  1.00  1.76           H  
ATOM   4537 1HD2 LEU A 287       8.953   2.616 -19.471  1.00  1.76           H  
ATOM   4538 2HD2 LEU A 287       8.849   1.109 -18.608  1.00  1.76           H  
ATOM   4539 3HD2 LEU A 287       9.706   2.499 -17.902  1.00  1.76           H  
ATOM   4540  N   TYR A 288      14.524   1.397 -19.830  1.00  1.72           N  
ATOM   4541  CA  TYR A 288      15.535   2.440 -19.950  1.00  1.72           C  
ATOM   4542  C   TYR A 288      15.130   3.572 -20.856  1.00  1.72           C  
ATOM   4543  O   TYR A 288      14.421   3.380 -21.851  1.00  1.72           O  
ATOM   4544  CB  TYR A 288      16.886   1.881 -20.387  1.00  1.72           C  
ATOM   4545  CG  TYR A 288      17.644   1.181 -19.280  1.00  1.72           C  
ATOM   4546  CD1 TYR A 288      17.363  -0.113 -18.946  1.00  1.72           C  
ATOM   4547  CD2 TYR A 288      18.659   1.860 -18.612  1.00  1.72           C  
ATOM   4548  CE1 TYR A 288      18.080  -0.734 -17.957  1.00  1.72           C  
ATOM   4549  CE2 TYR A 288      19.364   1.232 -17.606  1.00  1.72           C  
ATOM   4550  CZ  TYR A 288      19.057  -0.090 -17.285  1.00  1.72           C  
ATOM   4551  OH  TYR A 288      19.718  -0.800 -16.279  1.00  1.72           O  
ATOM   4552  H   TYR A 288      14.290   0.828 -20.637  1.00  1.72           H  
ATOM   4553  HA  TYR A 288      15.665   2.855 -18.965  1.00  1.72           H  
ATOM   4554 1HB  TYR A 288      16.736   1.168 -21.202  1.00  1.72           H  
ATOM   4555 2HB  TYR A 288      17.512   2.692 -20.763  1.00  1.72           H  
ATOM   4556  HD1 TYR A 288      16.573  -0.651 -19.469  1.00  1.72           H  
ATOM   4557  HD2 TYR A 288      18.891   2.889 -18.881  1.00  1.72           H  
ATOM   4558  HE1 TYR A 288      17.876  -1.748 -17.698  1.00  1.72           H  
ATOM   4559  HE2 TYR A 288      20.153   1.771 -17.077  1.00  1.72           H  
ATOM   4560  HH  TYR A 288      19.215  -1.597 -16.074  1.00  1.72           H  
ATOM   4561  N   LEU A 289      15.616   4.758 -20.518  1.00  1.76           N  
ATOM   4562  CA  LEU A 289      15.289   5.939 -21.298  1.00  1.76           C  
ATOM   4563  C   LEU A 289      16.448   6.590 -22.083  1.00  1.76           C  
ATOM   4564  O   LEU A 289      17.555   6.836 -21.582  1.00  1.76           O  
ATOM   4565  CB  LEU A 289      14.626   6.912 -20.356  1.00  1.76           C  
ATOM   4566  CG  LEU A 289      13.325   6.439 -19.736  1.00  1.76           C  
ATOM   4567  CD1 LEU A 289      12.910   7.452 -18.750  1.00  1.76           C  
ATOM   4568  CD2 LEU A 289      12.254   6.250 -20.838  1.00  1.76           C  
ATOM   4569  H   LEU A 289      16.168   4.825 -19.659  1.00  1.76           H  
ATOM   4570  HA  LEU A 289      14.541   5.644 -22.019  1.00  1.76           H  
ATOM   4571 1HB  LEU A 289      15.294   7.036 -19.540  1.00  1.76           H  
ATOM   4572 2HB  LEU A 289      14.466   7.861 -20.862  1.00  1.76           H  
ATOM   4573  HG  LEU A 289      13.477   5.498 -19.214  1.00  1.76           H  
ATOM   4574 1HD1 LEU A 289      11.979   7.145 -18.282  1.00  1.76           H  
ATOM   4575 2HD1 LEU A 289      13.682   7.564 -17.988  1.00  1.76           H  
ATOM   4576 3HD1 LEU A 289      12.782   8.374 -19.271  1.00  1.76           H  
ATOM   4577 1HD2 LEU A 289      11.316   5.916 -20.396  1.00  1.76           H  
ATOM   4578 2HD2 LEU A 289      12.091   7.188 -21.366  1.00  1.76           H  
ATOM   4579 3HD2 LEU A 289      12.603   5.505 -21.541  1.00  1.76           H  
ATOM   4580  N   TYR A 290      16.138   6.867 -23.352  1.00  1.90           N  
ATOM   4581  CA  TYR A 290      17.036   7.433 -24.368  1.00  1.90           C  
ATOM   4582  C   TYR A 290      16.491   8.724 -25.004  1.00  1.90           C  
ATOM   4583  O   TYR A 290      15.282   8.880 -25.081  1.00  1.90           O  
ATOM   4584  CB  TYR A 290      17.181   6.354 -25.455  1.00  1.90           C  
ATOM   4585  CG  TYR A 290      17.877   5.097 -24.984  1.00  1.90           C  
ATOM   4586  CD1 TYR A 290      17.200   4.151 -24.225  1.00  1.90           C  
ATOM   4587  CD2 TYR A 290      19.175   4.868 -25.356  1.00  1.90           C  
ATOM   4588  CE1 TYR A 290      17.862   3.019 -23.807  1.00  1.90           C  
ATOM   4589  CE2 TYR A 290      19.821   3.728 -24.954  1.00  1.90           C  
ATOM   4590  CZ  TYR A 290      19.170   2.811 -24.170  1.00  1.90           C  
ATOM   4591  OH  TYR A 290      19.828   1.695 -23.730  1.00  1.90           O  
ATOM   4592  H   TYR A 290      15.195   6.601 -23.650  1.00  1.90           H  
ATOM   4593  HA  TYR A 290      17.999   7.655 -23.906  1.00  1.90           H  
ATOM   4594 1HB  TYR A 290      16.184   6.076 -25.821  1.00  1.90           H  
ATOM   4595 2HB  TYR A 290      17.739   6.759 -26.298  1.00  1.90           H  
ATOM   4596  HD1 TYR A 290      16.156   4.313 -23.939  1.00  1.90           H  
ATOM   4597  HD2 TYR A 290      19.685   5.591 -25.968  1.00  1.90           H  
ATOM   4598  HE1 TYR A 290      17.354   2.296 -23.194  1.00  1.90           H  
ATOM   4599  HE2 TYR A 290      20.858   3.554 -25.247  1.00  1.90           H  
ATOM   4600  HH  TYR A 290      20.756   1.937 -23.530  1.00  1.90           H  
ATOM   4601  N   ASP A 291      17.353   9.601 -25.538  1.00  2.16           N  
ATOM   4602  CA  ASP A 291      16.901  10.781 -26.299  1.00  2.16           C  
ATOM   4603  C   ASP A 291      16.020  11.780 -25.545  1.00  2.16           C  
ATOM   4604  O   ASP A 291      14.914  12.105 -25.985  1.00  2.16           O  
ATOM   4605  CB  ASP A 291      16.139  10.335 -27.564  1.00  2.16           C  
ATOM   4606  CG  ASP A 291      15.955  11.468 -28.619  1.00  2.16           C  
ATOM   4607  OD1 ASP A 291      16.714  12.413 -28.607  1.00  2.16           O  
ATOM   4608  OD2 ASP A 291      15.058  11.351 -29.433  1.00  2.16           O  
ATOM   4609  H   ASP A 291      18.361   9.488 -25.420  1.00  2.16           H  
ATOM   4610  HA  ASP A 291      17.794  11.318 -26.623  1.00  2.16           H  
ATOM   4611 1HB  ASP A 291      16.667   9.506 -28.032  1.00  2.16           H  
ATOM   4612 2HB  ASP A 291      15.147   9.976 -27.289  1.00  2.16           H  
ATOM   4613  N   TYR A 292      16.506  12.328 -24.435  1.00  2.57           N  
ATOM   4614  CA  TYR A 292      15.659  13.263 -23.702  1.00  2.57           C  
ATOM   4615  C   TYR A 292      15.679  14.649 -24.347  1.00  2.57           C  
ATOM   4616  O   TYR A 292      16.374  15.549 -23.889  1.00  2.57           O  
ATOM   4617  CB  TYR A 292      16.111  13.436 -22.265  1.00  2.57           C  
ATOM   4618  CG  TYR A 292      16.121  12.238 -21.418  1.00  2.57           C  
ATOM   4619  CD1 TYR A 292      17.333  11.608 -21.197  1.00  2.57           C  
ATOM   4620  CD2 TYR A 292      14.961  11.769 -20.825  1.00  2.57           C  
ATOM   4621  CE1 TYR A 292      17.400  10.524 -20.396  1.00  2.57           C  
ATOM   4622  CE2 TYR A 292      15.038  10.674 -20.011  1.00  2.57           C  
ATOM   4623  CZ  TYR A 292      16.257  10.063 -19.801  1.00  2.57           C  
ATOM   4624  OH  TYR A 292      16.340   9.006 -18.969  1.00  2.57           O  
ATOM   4625  H   TYR A 292      17.428  12.076 -24.103  1.00  2.57           H  
ATOM   4626  HA  TYR A 292      14.638  12.892 -23.722  1.00  2.57           H  
ATOM   4627 1HB  TYR A 292      17.104  13.867 -22.252  1.00  2.57           H  
ATOM   4628 2HB  TYR A 292      15.447  14.154 -21.798  1.00  2.57           H  
ATOM   4629  HD1 TYR A 292      18.235  11.994 -21.653  1.00  2.57           H  
ATOM   4630  HD2 TYR A 292      14.006  12.273 -20.991  1.00  2.57           H  
ATOM   4631  HE1 TYR A 292      18.354  10.038 -20.215  1.00  2.57           H  
ATOM   4632  HE2 TYR A 292      14.147  10.295 -19.520  1.00  2.57           H  
ATOM   4633  HH  TYR A 292      15.502   8.900 -18.510  1.00  2.57           H  
ATOM   4634  N   SER A 293      14.887  14.811 -25.388  1.00  3.16           N  
ATOM   4635  CA  SER A 293      14.822  16.050 -26.157  1.00  3.16           C  
ATOM   4636  C   SER A 293      14.492  17.287 -25.338  1.00  3.16           C  
ATOM   4637  O   SER A 293      13.623  17.271 -24.467  1.00  3.16           O  
ATOM   4638  CB  SER A 293      13.778  15.936 -27.242  1.00  3.16           C  
ATOM   4639  OG  SER A 293      13.559  17.186 -27.886  1.00  3.16           O  
ATOM   4640  H   SER A 293      14.375  13.981 -25.693  1.00  3.16           H  
ATOM   4641  HA  SER A 293      15.799  16.203 -26.625  1.00  3.16           H  
ATOM   4642 1HB  SER A 293      14.093  15.193 -27.978  1.00  3.16           H  
ATOM   4643 2HB  SER A 293      12.846  15.580 -26.804  1.00  3.16           H  
ATOM   4644  HG  SER A 293      12.716  17.059 -28.405  1.00  3.16           H  
ATOM   4645  N   ILE A 294      15.142  18.391 -25.692  1.00  3.90           N  
ATOM   4646  CA  ILE A 294      14.940  19.711 -25.097  1.00  3.90           C  
ATOM   4647  C   ILE A 294      13.493  20.198 -25.127  1.00  3.90           C  
ATOM   4648  O   ILE A 294      13.095  21.027 -24.303  1.00  3.90           O  
ATOM   4649  CB  ILE A 294      15.886  20.746 -25.728  1.00  3.90           C  
ATOM   4650  CG1 ILE A 294      15.874  22.025 -24.886  1.00  3.90           C  
ATOM   4651  CG2 ILE A 294      15.533  21.019 -27.188  1.00  3.90           C  
ATOM   4652  CD1 ILE A 294      16.423  21.838 -23.506  1.00  3.90           C  
ATOM   4653  H   ILE A 294      15.834  18.306 -26.425  1.00  3.90           H  
ATOM   4654  HA  ILE A 294      15.214  19.631 -24.045  1.00  3.90           H  
ATOM   4655  HB  ILE A 294      16.905  20.352 -25.685  1.00  3.90           H  
ATOM   4656 1HG1 ILE A 294      16.463  22.784 -25.388  1.00  3.90           H  
ATOM   4657 2HG1 ILE A 294      14.848  22.379 -24.801  1.00  3.90           H  
ATOM   4658 1HG2 ILE A 294      16.237  21.734 -27.608  1.00  3.90           H  
ATOM   4659 2HG2 ILE A 294      15.583  20.089 -27.754  1.00  3.90           H  
ATOM   4660 3HG2 ILE A 294      14.526  21.429 -27.252  1.00  3.90           H  
ATOM   4661 1HD1 ILE A 294      16.384  22.764 -22.960  1.00  3.90           H  
ATOM   4662 2HD1 ILE A 294      15.833  21.091 -22.976  1.00  3.90           H  
ATOM   4663 3HD1 ILE A 294      17.457  21.505 -23.569  1.00  3.90           H  
ATOM   4664  N   GLU A 295      12.685  19.670 -26.061  1.00  4.75           N  
ATOM   4665  CA  GLU A 295      11.272  20.046 -26.185  1.00  4.75           C  
ATOM   4666  C   GLU A 295      10.523  19.756 -24.879  1.00  4.75           C  
ATOM   4667  O   GLU A 295       9.482  20.359 -24.576  1.00  4.75           O  
ATOM   4668  CB  GLU A 295      10.620  19.254 -27.316  1.00  4.75           C  
ATOM   4669  CG  GLU A 295      10.432  17.772 -26.977  1.00  4.75           C  
ATOM   4670  CD  GLU A 295      10.054  16.927 -28.140  1.00  4.75           C  
ATOM   4671  OE1 GLU A 295      10.940  16.650 -28.927  1.00  4.75           O  
ATOM   4672  OE2 GLU A 295       8.898  16.536 -28.254  1.00  4.75           O  
ATOM   4673  H   GLU A 295      13.062  18.954 -26.694  1.00  4.75           H  
ATOM   4674  HA  GLU A 295      11.212  21.117 -26.396  1.00  4.75           H  
ATOM   4675 1HB  GLU A 295       9.643  19.677 -27.547  1.00  4.75           H  
ATOM   4676 2HB  GLU A 295      11.235  19.319 -28.213  1.00  4.75           H  
ATOM   4677 1HG  GLU A 295      11.337  17.389 -26.524  1.00  4.75           H  
ATOM   4678 2HG  GLU A 295       9.641  17.700 -26.236  1.00  4.75           H  
ATOM   4679  N   HIS A 296      11.088  18.838 -24.088  1.00  5.60           N  
ATOM   4680  CA  HIS A 296      10.514  18.429 -22.842  1.00  5.60           C  
ATOM   4681  C   HIS A 296      10.405  19.575 -21.876  1.00  5.60           C  
ATOM   4682  O   HIS A 296       9.495  19.584 -21.068  1.00  5.60           O  
ATOM   4683  CB  HIS A 296      11.360  17.353 -22.176  1.00  5.60           C  
ATOM   4684  CG  HIS A 296      11.320  16.029 -22.845  1.00  5.60           C  
ATOM   4685  ND1 HIS A 296      12.154  15.003 -22.480  1.00  5.60           N  
ATOM   4686  CD2 HIS A 296      10.558  15.553 -23.850  1.00  5.60           C  
ATOM   4687  CE1 HIS A 296      11.905  13.950 -23.224  1.00  5.60           C  
ATOM   4688  NE2 HIS A 296      10.949  14.254 -24.070  1.00  5.60           N  
ATOM   4689  H   HIS A 296      11.958  18.390 -24.376  1.00  5.60           H  
ATOM   4690  HA  HIS A 296       9.520  18.028 -23.015  1.00  5.60           H  
ATOM   4691 1HB  HIS A 296      12.402  17.683 -22.164  1.00  5.60           H  
ATOM   4692 2HB  HIS A 296      11.056  17.239 -21.141  1.00  5.60           H  
ATOM   4693  HD1 HIS A 296      12.819  15.032 -21.736  1.00  5.60           H  
ATOM   4694  HD2 HIS A 296       9.765  15.995 -24.452  1.00  5.60           H  
ATOM   4695  HE1 HIS A 296      12.453  13.028 -23.074  1.00  5.60           H  
ATOM   4696  N   ARG A 297      11.318  20.543 -21.918  1.00  6.32           N  
ATOM   4697  CA  ARG A 297      11.252  21.605 -20.925  1.00  6.32           C  
ATOM   4698  C   ARG A 297       9.982  22.442 -21.077  1.00  6.32           C  
ATOM   4699  O   ARG A 297       9.360  22.836 -20.089  1.00  6.32           O  
ATOM   4700  CB  ARG A 297      12.491  22.468 -21.015  1.00  6.32           C  
ATOM   4701  CG  ARG A 297      13.767  21.720 -20.638  1.00  6.32           C  
ATOM   4702  CD  ARG A 297      13.772  21.306 -19.198  1.00  6.32           C  
ATOM   4703  NE  ARG A 297      14.994  20.608 -18.846  1.00  6.32           N  
ATOM   4704  CZ  ARG A 297      15.291  20.071 -17.654  1.00  6.32           C  
ATOM   4705  NH1 ARG A 297      14.464  20.145 -16.628  1.00  6.32           N  
ATOM   4706  NH2 ARG A 297      16.446  19.468 -17.562  1.00  6.32           N  
ATOM   4707  H   ARG A 297      12.036  20.556 -22.647  1.00  6.32           H  
ATOM   4708  HA  ARG A 297      11.243  21.146 -19.939  1.00  6.32           H  
ATOM   4709 1HB  ARG A 297      12.609  22.830 -22.039  1.00  6.32           H  
ATOM   4710 2HB  ARG A 297      12.391  23.337 -20.363  1.00  6.32           H  
ATOM   4711 1HG  ARG A 297      13.859  20.821 -21.259  1.00  6.32           H  
ATOM   4712 2HG  ARG A 297      14.633  22.362 -20.810  1.00  6.32           H  
ATOM   4713 1HD  ARG A 297      13.690  22.189 -18.566  1.00  6.32           H  
ATOM   4714 2HD  ARG A 297      12.933  20.644 -19.006  1.00  6.32           H  
ATOM   4715  HE  ARG A 297      15.708  20.474 -19.573  1.00  6.32           H  
ATOM   4716 1HH1 ARG A 297      13.575  20.612 -16.730  1.00  6.32           H  
ATOM   4717 2HH1 ARG A 297      14.715  19.725 -15.746  1.00  6.32           H  
ATOM   4718 1HH2 ARG A 297      17.008  19.436 -18.428  1.00  6.32           H  
ATOM   4719 2HH2 ARG A 297      16.750  19.042 -16.707  1.00  6.32           H  
ATOM   4720  N   THR A 298       9.546  22.667 -22.315  1.00  6.78           N  
ATOM   4721  CA  THR A 298       8.320  23.426 -22.518  1.00  6.78           C  
ATOM   4722  C   THR A 298       7.147  22.614 -21.989  1.00  6.78           C  
ATOM   4723  O   THR A 298       6.270  23.118 -21.267  1.00  6.78           O  
ATOM   4724  CB  THR A 298       8.094  23.742 -24.007  1.00  6.78           C  
ATOM   4725  OG1 THR A 298       9.172  24.552 -24.503  1.00  6.78           O  
ATOM   4726  CG2 THR A 298       6.780  24.472 -24.198  1.00  6.78           C  
ATOM   4727  H   THR A 298      10.063  22.306 -23.109  1.00  6.78           H  
ATOM   4728  HA  THR A 298       8.379  24.358 -21.956  1.00  6.78           H  
ATOM   4729  HB  THR A 298       8.069  22.806 -24.572  1.00  6.78           H  
ATOM   4730  HG1 THR A 298       9.009  24.763 -25.427  1.00  6.78           H  
ATOM   4731 1HG2 THR A 298       6.634  24.681 -25.257  1.00  6.78           H  
ATOM   4732 2HG2 THR A 298       5.963  23.848 -23.834  1.00  6.78           H  
ATOM   4733 3HG2 THR A 298       6.799  25.408 -23.643  1.00  6.78           H  
ATOM   4734  N   LYS A 299       7.154  21.331 -22.344  1.00  6.95           N  
ATOM   4735  CA  LYS A 299       6.088  20.429 -21.961  1.00  6.95           C  
ATOM   4736  C   LYS A 299       6.032  20.269 -20.440  1.00  6.95           C  
ATOM   4737  O   LYS A 299       4.952  20.217 -19.857  1.00  6.95           O  
ATOM   4738  CB  LYS A 299       6.298  19.108 -22.688  1.00  6.95           C  
ATOM   4739  CG  LYS A 299       6.054  19.238 -24.204  1.00  6.95           C  
ATOM   4740  CD  LYS A 299       6.338  17.959 -25.000  1.00  6.95           C  
ATOM   4741  CE  LYS A 299       5.997  18.194 -26.487  1.00  6.95           C  
ATOM   4742  NZ  LYS A 299       6.289  17.016 -27.367  1.00  6.95           N  
ATOM   4743  H   LYS A 299       7.922  20.984 -22.928  1.00  6.95           H  
ATOM   4744  HA  LYS A 299       5.141  20.856 -22.287  1.00  6.95           H  
ATOM   4745 1HB  LYS A 299       7.311  18.755 -22.523  1.00  6.95           H  
ATOM   4746 2HB  LYS A 299       5.612  18.367 -22.295  1.00  6.95           H  
ATOM   4747 1HG  LYS A 299       5.020  19.535 -24.375  1.00  6.95           H  
ATOM   4748 2HG  LYS A 299       6.704  20.029 -24.590  1.00  6.95           H  
ATOM   4749 1HD  LYS A 299       7.400  17.706 -24.914  1.00  6.95           H  
ATOM   4750 2HD  LYS A 299       5.747  17.133 -24.614  1.00  6.95           H  
ATOM   4751 1HE  LYS A 299       4.935  18.418 -26.551  1.00  6.95           H  
ATOM   4752 2HE  LYS A 299       6.563  19.052 -26.853  1.00  6.95           H  
ATOM   4753 1HZ  LYS A 299       6.026  17.239 -28.311  1.00  6.95           H  
ATOM   4754 2HZ  LYS A 299       7.292  16.787 -27.373  1.00  6.95           H  
ATOM   4755 3HZ  LYS A 299       5.766  16.215 -27.058  1.00  6.95           H  
ATOM   4756  N   LEU A 300       7.191  20.239 -19.793  1.00  6.89           N  
ATOM   4757  CA  LEU A 300       7.284  20.135 -18.347  1.00  6.89           C  
ATOM   4758  C   LEU A 300       6.736  21.319 -17.604  1.00  6.89           C  
ATOM   4759  O   LEU A 300       6.052  21.138 -16.597  1.00  6.89           O  
ATOM   4760  CB  LEU A 300       8.716  19.874 -17.947  1.00  6.89           C  
ATOM   4761  CG  LEU A 300       9.133  18.504 -18.225  1.00  6.89           C  
ATOM   4762  CD1 LEU A 300      10.641  18.368 -18.061  1.00  6.89           C  
ATOM   4763  CD2 LEU A 300       8.326  17.660 -17.250  1.00  6.89           C  
ATOM   4764  H   LEU A 300       8.051  20.269 -20.325  1.00  6.89           H  
ATOM   4765  HA  LEU A 300       6.702  19.268 -18.051  1.00  6.89           H  
ATOM   4766 1HB  LEU A 300       9.360  20.554 -18.496  1.00  6.89           H  
ATOM   4767 2HB  LEU A 300       8.830  20.064 -16.882  1.00  6.89           H  
ATOM   4768  HG  LEU A 300       8.881  18.216 -19.228  1.00  6.89           H  
ATOM   4769 1HD1 LEU A 300      10.942  17.348 -18.238  1.00  6.89           H  
ATOM   4770 2HD1 LEU A 300      11.129  19.013 -18.781  1.00  6.89           H  
ATOM   4771 3HD1 LEU A 300      10.930  18.666 -17.065  1.00  6.89           H  
ATOM   4772 1HD2 LEU A 300       8.542  16.640 -17.354  1.00  6.89           H  
ATOM   4773 2HD2 LEU A 300       8.557  17.972 -16.252  1.00  6.89           H  
ATOM   4774 3HD2 LEU A 300       7.271  17.813 -17.429  1.00  6.89           H  
ATOM   4775  N   ASP A 301       6.989  22.536 -18.081  1.00  6.66           N  
ATOM   4776  CA  ASP A 301       6.386  23.668 -17.393  1.00  6.66           C  
ATOM   4777  C   ASP A 301       4.867  23.543 -17.477  1.00  6.66           C  
ATOM   4778  O   ASP A 301       4.153  23.786 -16.497  1.00  6.66           O  
ATOM   4779  CB  ASP A 301       6.847  24.999 -17.985  1.00  6.66           C  
ATOM   4780  CG  ASP A 301       8.299  25.368 -17.619  1.00  6.66           C  
ATOM   4781  OD1 ASP A 301       8.854  24.749 -16.736  1.00  6.66           O  
ATOM   4782  OD2 ASP A 301       8.825  26.287 -18.211  1.00  6.66           O  
ATOM   4783  H   ASP A 301       7.597  22.667 -18.896  1.00  6.66           H  
ATOM   4784  HA  ASP A 301       6.678  23.636 -16.345  1.00  6.66           H  
ATOM   4785 1HB  ASP A 301       6.776  24.940 -19.077  1.00  6.66           H  
ATOM   4786 2HB  ASP A 301       6.181  25.795 -17.657  1.00  6.66           H  
ATOM   4787  N   THR A 302       4.372  23.090 -18.636  1.00  6.33           N  
ATOM   4788  CA  THR A 302       2.940  22.898 -18.800  1.00  6.33           C  
ATOM   4789  C   THR A 302       2.412  21.810 -17.866  1.00  6.33           C  
ATOM   4790  O   THR A 302       1.412  22.017 -17.171  1.00  6.33           O  
ATOM   4791  CB  THR A 302       2.592  22.532 -20.254  1.00  6.33           C  
ATOM   4792  OG1 THR A 302       2.969  23.608 -21.127  1.00  6.33           O  
ATOM   4793  CG2 THR A 302       1.118  22.246 -20.377  1.00  6.33           C  
ATOM   4794  H   THR A 302       5.001  22.906 -19.422  1.00  6.33           H  
ATOM   4795  HA  THR A 302       2.438  23.831 -18.549  1.00  6.33           H  
ATOM   4796  HB  THR A 302       3.135  21.649 -20.545  1.00  6.33           H  
ATOM   4797  HG1 THR A 302       3.940  23.685 -21.129  1.00  6.33           H  
ATOM   4798 1HG2 THR A 302       0.885  21.979 -21.406  1.00  6.33           H  
ATOM   4799 2HG2 THR A 302       0.866  21.416 -19.719  1.00  6.33           H  
ATOM   4800 3HG2 THR A 302       0.548  23.127 -20.090  1.00  6.33           H  
ATOM   4801  N   LEU A 303       3.094  20.660 -17.817  1.00  5.96           N  
ATOM   4802  CA  LEU A 303       2.629  19.573 -16.971  1.00  5.96           C  
ATOM   4803  C   LEU A 303       2.656  19.942 -15.513  1.00  5.96           C  
ATOM   4804  O   LEU A 303       1.700  19.668 -14.800  1.00  5.96           O  
ATOM   4805  CB  LEU A 303       3.484  18.317 -17.157  1.00  5.96           C  
ATOM   4806  CG  LEU A 303       3.327  17.604 -18.479  1.00  5.96           C  
ATOM   4807  CD1 LEU A 303       4.351  16.470 -18.577  1.00  5.96           C  
ATOM   4808  CD2 LEU A 303       1.920  17.092 -18.566  1.00  5.96           C  
ATOM   4809  H   LEU A 303       3.915  20.537 -18.404  1.00  5.96           H  
ATOM   4810  HA  LEU A 303       1.604  19.342 -17.249  1.00  5.96           H  
ATOM   4811 1HB  LEU A 303       4.531  18.605 -17.058  1.00  5.96           H  
ATOM   4812 2HB  LEU A 303       3.246  17.611 -16.362  1.00  5.96           H  
ATOM   4813  HG  LEU A 303       3.508  18.292 -19.296  1.00  5.96           H  
ATOM   4814 1HD1 LEU A 303       4.234  15.954 -19.531  1.00  5.96           H  
ATOM   4815 2HD1 LEU A 303       5.355  16.880 -18.512  1.00  5.96           H  
ATOM   4816 3HD1 LEU A 303       4.190  15.764 -17.764  1.00  5.96           H  
ATOM   4817 1HD2 LEU A 303       1.782  16.576 -19.514  1.00  5.96           H  
ATOM   4818 2HD2 LEU A 303       1.742  16.409 -17.741  1.00  5.96           H  
ATOM   4819 3HD2 LEU A 303       1.225  17.928 -18.501  1.00  5.96           H  
ATOM   4820  N   TYR A 304       3.709  20.611 -15.077  1.00  5.61           N  
ATOM   4821  CA  TYR A 304       3.834  21.002 -13.690  1.00  5.61           C  
ATOM   4822  C   TYR A 304       2.659  21.848 -13.266  1.00  5.61           C  
ATOM   4823  O   TYR A 304       2.001  21.567 -12.257  1.00  5.61           O  
ATOM   4824  CB  TYR A 304       5.136  21.749 -13.495  1.00  5.61           C  
ATOM   4825  CG  TYR A 304       5.351  22.309 -12.134  1.00  5.61           C  
ATOM   4826  CD1 TYR A 304       5.756  21.490 -11.096  1.00  5.61           C  
ATOM   4827  CD2 TYR A 304       5.177  23.664 -11.930  1.00  5.61           C  
ATOM   4828  CE1 TYR A 304       5.995  22.029  -9.868  1.00  5.61           C  
ATOM   4829  CE2 TYR A 304       5.413  24.202 -10.695  1.00  5.61           C  
ATOM   4830  CZ  TYR A 304       5.827  23.390  -9.669  1.00  5.61           C  
ATOM   4831  OH  TYR A 304       6.085  23.926  -8.446  1.00  5.61           O  
ATOM   4832  H   TYR A 304       4.470  20.833 -15.718  1.00  5.61           H  
ATOM   4833  HA  TYR A 304       3.842  20.103 -13.075  1.00  5.61           H  
ATOM   4834 1HB  TYR A 304       5.959  21.079 -13.724  1.00  5.61           H  
ATOM   4835 2HB  TYR A 304       5.185  22.571 -14.213  1.00  5.61           H  
ATOM   4836  HD1 TYR A 304       5.895  20.424 -11.258  1.00  5.61           H  
ATOM   4837  HD2 TYR A 304       4.860  24.302 -12.755  1.00  5.61           H  
ATOM   4838  HE1 TYR A 304       6.316  21.399  -9.056  1.00  5.61           H  
ATOM   4839  HE2 TYR A 304       5.283  25.271 -10.529  1.00  5.61           H  
ATOM   4840  HH  TYR A 304       6.419  23.230  -7.869  1.00  5.61           H  
ATOM   4841  N   LEU A 305       2.366  22.877 -14.057  1.00  5.35           N  
ATOM   4842  CA  LEU A 305       1.263  23.761 -13.752  1.00  5.35           C  
ATOM   4843  C   LEU A 305      -0.074  23.020 -13.800  1.00  5.35           C  
ATOM   4844  O   LEU A 305      -0.960  23.273 -12.980  1.00  5.35           O  
ATOM   4845  CB  LEU A 305       1.280  24.925 -14.732  1.00  5.35           C  
ATOM   4846  CG  LEU A 305       2.483  25.861 -14.562  1.00  5.35           C  
ATOM   4847  CD1 LEU A 305       2.493  26.878 -15.685  1.00  5.35           C  
ATOM   4848  CD2 LEU A 305       2.412  26.528 -13.196  1.00  5.35           C  
ATOM   4849  H   LEU A 305       2.934  23.063 -14.889  1.00  5.35           H  
ATOM   4850  HA  LEU A 305       1.406  24.149 -12.745  1.00  5.35           H  
ATOM   4851 1HB  LEU A 305       1.302  24.522 -15.749  1.00  5.35           H  
ATOM   4852 2HB  LEU A 305       0.366  25.513 -14.601  1.00  5.35           H  
ATOM   4853  HG  LEU A 305       3.401  25.283 -14.627  1.00  5.35           H  
ATOM   4854 1HD1 LEU A 305       3.355  27.533 -15.575  1.00  5.35           H  
ATOM   4855 2HD1 LEU A 305       2.553  26.355 -16.642  1.00  5.35           H  
ATOM   4856 3HD1 LEU A 305       1.578  27.468 -15.645  1.00  5.35           H  
ATOM   4857 1HD2 LEU A 305       3.271  27.185 -13.066  1.00  5.35           H  
ATOM   4858 2HD2 LEU A 305       1.490  27.113 -13.126  1.00  5.35           H  
ATOM   4859 3HD2 LEU A 305       2.420  25.764 -12.417  1.00  5.35           H  
ATOM   4860  N   ASN A 306      -0.231  22.078 -14.739  1.00  5.24           N  
ATOM   4861  CA  ASN A 306      -1.469  21.308 -14.801  1.00  5.24           C  
ATOM   4862  C   ASN A 306      -1.612  20.320 -13.637  1.00  5.24           C  
ATOM   4863  O   ASN A 306      -2.721  20.082 -13.155  1.00  5.24           O  
ATOM   4864  CB  ASN A 306      -1.586  20.583 -16.128  1.00  5.24           C  
ATOM   4865  CG  ASN A 306      -1.927  21.522 -17.264  1.00  5.24           C  
ATOM   4866  OD1 ASN A 306      -2.472  22.613 -17.047  1.00  5.24           O  
ATOM   4867  ND2 ASN A 306      -1.643  21.117 -18.471  1.00  5.24           N  
ATOM   4868  H   ASN A 306       0.502  21.905 -15.430  1.00  5.24           H  
ATOM   4869  HA  ASN A 306      -2.303  22.005 -14.729  1.00  5.24           H  
ATOM   4870 1HB  ASN A 306      -0.639  20.089 -16.350  1.00  5.24           H  
ATOM   4871 2HB  ASN A 306      -2.353  19.807 -16.059  1.00  5.24           H  
ATOM   4872 1HD2 ASN A 306      -1.867  21.697 -19.254  1.00  5.24           H  
ATOM   4873 2HD2 ASN A 306      -1.215  20.226 -18.609  1.00  5.24           H  
ATOM   4874  N   LEU A 307      -0.492  19.788 -13.138  1.00  5.28           N  
ATOM   4875  CA  LEU A 307      -0.555  18.811 -12.060  1.00  5.28           C  
ATOM   4876  C   LEU A 307      -0.835  19.495 -10.731  1.00  5.28           C  
ATOM   4877  O   LEU A 307      -1.842  19.201 -10.080  1.00  5.28           O  
ATOM   4878  CB  LEU A 307       0.774  18.025 -11.977  1.00  5.28           C  
ATOM   4879  CG  LEU A 307       1.079  17.056 -13.177  1.00  5.28           C  
ATOM   4880  CD1 LEU A 307       2.499  16.521 -13.075  1.00  5.28           C  
ATOM   4881  CD2 LEU A 307       0.119  15.949 -13.151  1.00  5.28           C  
ATOM   4882  H   LEU A 307       0.405  20.014 -13.560  1.00  5.28           H  
ATOM   4883  HA  LEU A 307      -1.363  18.115 -12.270  1.00  5.28           H  
ATOM   4884 1HB  LEU A 307       1.593  18.748 -11.926  1.00  5.28           H  
ATOM   4885 2HB  LEU A 307       0.778  17.439 -11.055  1.00  5.28           H  
ATOM   4886  HG  LEU A 307       0.970  17.580 -14.106  1.00  5.28           H  
ATOM   4887 1HD1 LEU A 307       2.700  15.851 -13.911  1.00  5.28           H  
ATOM   4888 2HD1 LEU A 307       3.201  17.356 -13.102  1.00  5.28           H  
ATOM   4889 3HD1 LEU A 307       2.612  15.978 -12.141  1.00  5.28           H  
ATOM   4890 1HD2 LEU A 307       0.304  15.268 -13.983  1.00  5.28           H  
ATOM   4891 2HD2 LEU A 307       0.233  15.436 -12.226  1.00  5.28           H  
ATOM   4892 3HD2 LEU A 307      -0.869  16.348 -13.223  1.00  5.28           H  
ATOM   4893  N   CYS A 308      -0.025  20.490 -10.352  1.00  5.42           N  
ATOM   4894  CA  CYS A 308      -0.227  21.162  -9.073  1.00  5.42           C  
ATOM   4895  C   CYS A 308      -1.323  22.226  -9.147  1.00  5.42           C  
ATOM   4896  O   CYS A 308      -1.579  22.918  -8.163  1.00  5.42           O  
ATOM   4897  CB  CYS A 308       1.076  21.795  -8.551  1.00  5.42           C  
ATOM   4898  SG  CYS A 308       2.306  20.569  -7.913  1.00  5.42           S  
ATOM   4899  H   CYS A 308       0.757  20.760 -10.948  1.00  5.42           H  
ATOM   4900  HA  CYS A 308      -0.534  20.437  -8.342  1.00  5.42           H  
ATOM   4901 1HB  CYS A 308       1.552  22.365  -9.350  1.00  5.42           H  
ATOM   4902 2HB  CYS A 308       0.844  22.495  -7.744  1.00  5.42           H  
ATOM   4903  N   GLY A 309      -1.950  22.416 -10.300  1.00  5.58           N  
ATOM   4904  CA  GLY A 309      -3.002  23.410 -10.329  1.00  5.58           C  
ATOM   4905  C   GLY A 309      -2.375  24.749 -10.018  1.00  5.58           C  
ATOM   4906  O   GLY A 309      -2.738  25.405  -9.031  1.00  5.58           O  
ATOM   4907  H   GLY A 309      -1.726  21.863 -11.118  1.00  5.58           H  
ATOM   4908 1HA  GLY A 309      -3.461  23.433 -11.317  1.00  5.58           H  
ATOM   4909 2HA  GLY A 309      -3.773  23.168  -9.598  1.00  5.58           H  
ATOM   4910  N   ASP A 310      -1.354  25.116 -10.783  1.00  5.62           N  
ATOM   4911  CA  ASP A 310      -0.624  26.316 -10.438  1.00  5.62           C  
ATOM   4912  C   ASP A 310      -0.070  26.171  -9.013  1.00  5.62           C  
ATOM   4913  O   ASP A 310       0.980  25.560  -8.825  1.00  5.62           O  
ATOM   4914  CB  ASP A 310      -1.477  27.582 -10.629  1.00  5.62           C  
ATOM   4915  CG  ASP A 310      -1.856  27.810 -12.103  1.00  5.62           C  
ATOM   4916  OD1 ASP A 310      -1.020  27.588 -12.946  1.00  5.62           O  
ATOM   4917  OD2 ASP A 310      -2.972  28.193 -12.364  1.00  5.62           O  
ATOM   4918  H   ASP A 310      -1.103  24.543 -11.585  1.00  5.62           H  
ATOM   4919  HA  ASP A 310       0.228  26.401 -11.111  1.00  5.62           H  
ATOM   4920 1HB  ASP A 310      -2.389  27.541 -10.048  1.00  5.62           H  
ATOM   4921 2HB  ASP A 310      -0.910  28.451 -10.277  1.00  5.62           H  
ATOM   4922  N   ASP A 311      -0.718  26.810  -8.046  1.00  5.41           N  
ATOM   4923  CA  ASP A 311      -0.251  26.840  -6.661  1.00  5.41           C  
ATOM   4924  C   ASP A 311      -0.981  25.866  -5.703  1.00  5.41           C  
ATOM   4925  O   ASP A 311      -0.983  26.103  -4.496  1.00  5.41           O  
ATOM   4926  CB  ASP A 311      -0.408  28.261  -6.101  1.00  5.41           C  
ATOM   4927  CG  ASP A 311       0.435  29.333  -6.834  1.00  5.41           C  
ATOM   4928  OD1 ASP A 311       1.565  29.082  -7.167  1.00  5.41           O  
ATOM   4929  OD2 ASP A 311      -0.094  30.395  -7.062  1.00  5.41           O  
ATOM   4930  H   ASP A 311      -1.614  27.205  -8.287  1.00  5.41           H
[truncated: 133,265 more chars]
