# Supplementary material for: Pan-kinome of Legionella expanded by a bioinformatics survey
Source: Sci Rep. 2022 Dec 16;12:21782. doi: 10.1038/s41598-022-26109-x (PMC9758233; doi:10.1038/s41598-022-26109-x)
Supplement: Supplementary file 9 — Supplementary Information 9. [file 41598_2022_26109_MOESM9_ESM.zip › S15 - Data - 3D structure models of novel kinases/pdb - whole proteins - RoseTTAFold/lpg1925.pdb]

PFRMAT TS
TARGET WP_010947641_1
AUTHOR BAKER-ROBETTA
METHOD    ROSETTA provides both ab initio and
METHOD    comparative models of protein domains.
METHOD    Comparative models are built from structures
METHOD    detected and aligned by HHSEARCH, SPARKS, and
METHOD    Raptor. Loop regions are assembled from fragments and 
METHOD    optimized to fit the aligned template structures.
METHOD    De novo models are built using the Rosetta de
METHOD    novo protocol.  The procedure is fully automated.
MODEL     1
PARENT N/A
REMARK PARENT    N/A
REMARK PARSRC    RoseTTAFold
REMARK SCORE     0.00
ATOM      1  N   MET A   1       3.626  -1.126   2.771  1.00  0.92           N  
ATOM      2  CA  MET A   1       3.588  -0.631   1.400  1.00  0.92           C  
ATOM      3  C   MET A   1       3.970   0.853   1.335  1.00  0.92           C  
ATOM      4  O   MET A   1       3.507   1.642   2.160  1.00  0.92           O  
ATOM      5  CB  MET A   1       2.202  -0.851   0.799  1.00  0.92           C  
ATOM      6  CG  MET A   1       1.795  -2.301   0.681  1.00  0.92           C  
ATOM      7  SD  MET A   1       2.885  -3.216  -0.416  1.00  0.92           S  
ATOM      8  CE  MET A   1       2.437  -2.461  -1.984  1.00  0.92           C  
ATOM      9 1H   MET A   1       3.541  -2.129   2.778  1.00  0.92           H  
ATOM     10 2H   MET A   1       4.513  -0.872   3.204  1.00  0.92           H  
ATOM     11 3H   MET A   1       2.878  -0.723   3.312  1.00  0.92           H  
ATOM     12  HA  MET A   1       4.294  -1.231   0.841  1.00  0.92           H  
ATOM     13 1HB  MET A   1       1.456  -0.349   1.414  1.00  0.92           H  
ATOM     14 2HB  MET A   1       2.148  -0.399  -0.194  1.00  0.92           H  
ATOM     15 1HG  MET A   1       1.818  -2.768   1.663  1.00  0.92           H  
ATOM     16 2HG  MET A   1       0.777  -2.361   0.291  1.00  0.92           H  
ATOM     17 1HE  MET A   1       3.021  -2.910  -2.787  1.00  0.92           H  
ATOM     18 2HE  MET A   1       1.375  -2.623  -2.172  1.00  0.92           H  
ATOM     19 3HE  MET A   1       2.631  -1.389  -1.946  1.00  0.92           H  
ATOM     20  N   PRO A   2       4.825   1.259   0.383  1.00  0.84           N  
ATOM     21  CA  PRO A   2       5.313   2.612   0.182  1.00  0.84           C  
ATOM     22  C   PRO A   2       4.304   3.573  -0.422  1.00  0.84           C  
ATOM     23  O   PRO A   2       3.348   3.164  -1.085  1.00  0.84           O  
ATOM     24  CB  PRO A   2       6.486   2.397  -0.770  1.00  0.84           C  
ATOM     25  CG  PRO A   2       6.105   1.180  -1.576  1.00  0.84           C  
ATOM     26  CD  PRO A   2       5.364   0.286  -0.612  1.00  0.84           C  
ATOM     27  HA  PRO A   2       5.670   2.998   1.152  1.00  0.84           H  
ATOM     28 1HB  PRO A   2       6.616   3.300  -1.392  1.00  0.84           H  
ATOM     29 2HB  PRO A   2       7.413   2.269  -0.195  1.00  0.84           H  
ATOM     30 1HG  PRO A   2       5.485   1.479  -2.438  1.00  0.84           H  
ATOM     31 2HG  PRO A   2       7.006   0.699  -1.987  1.00  0.84           H  
ATOM     32 1HD  PRO A   2       4.559  -0.226  -1.153  1.00  0.84           H  
ATOM     33 2HD  PRO A   2       6.083  -0.407  -0.146  1.00  0.84           H  
ATOM     34  N   LEU A   3       4.584   4.855  -0.252  1.00  0.79           N  
ATOM     35  CA  LEU A   3       3.888   5.954  -0.900  1.00  0.79           C  
ATOM     36  C   LEU A   3       4.611   6.242  -2.210  1.00  0.79           C  
ATOM     37  O   LEU A   3       5.833   6.410  -2.248  1.00  0.79           O  
ATOM     38  CB  LEU A   3       3.840   7.169   0.052  1.00  0.79           C  
ATOM     39  CG  LEU A   3       3.275   8.525  -0.451  1.00  0.79           C  
ATOM     40  CD1 LEU A   3       1.819   8.423  -0.832  1.00  0.79           C  
ATOM     41  CD2 LEU A   3       3.423   9.556   0.703  1.00  0.79           C  
ATOM     42  H   LEU A   3       5.372   5.090   0.336  1.00  0.79           H  
ATOM     43  HA  LEU A   3       2.864   5.651  -1.123  1.00  0.79           H  
ATOM     44 1HB  LEU A   3       3.247   6.897   0.905  1.00  0.79           H  
ATOM     45 2HB  LEU A   3       4.852   7.357   0.388  1.00  0.79           H  
ATOM     46  HG  LEU A   3       3.839   8.842  -1.333  1.00  0.79           H  
ATOM     47 1HD1 LEU A   3       1.471   9.385  -1.186  1.00  0.79           H  
ATOM     48 2HD1 LEU A   3       1.716   7.707  -1.618  1.00  0.79           H  
ATOM     49 3HD1 LEU A   3       1.224   8.119   0.012  1.00  0.79           H  
ATOM     50 1HD2 LEU A   3       3.053  10.522   0.377  1.00  0.79           H  
ATOM     51 2HD2 LEU A   3       2.845   9.217   1.565  1.00  0.79           H  
ATOM     52 3HD2 LEU A   3       4.463   9.653   0.996  1.00  0.79           H  
ATOM     53  N   ASN A   4       3.873   6.222  -3.301  1.00  0.75           N  
ATOM     54  CA  ASN A   4       4.466   6.416  -4.611  1.00  0.75           C  
ATOM     55  C   ASN A   4       5.189   7.747  -4.621  1.00  0.75           C  
ATOM     56  O   ASN A   4       4.720   8.707  -4.011  1.00  0.75           O  
ATOM     57  CB  ASN A   4       3.388   6.364  -5.683  1.00  0.75           C  
ATOM     58  CG  ASN A   4       2.775   4.980  -5.817  1.00  0.75           C  
ATOM     59  OD1 ASN A   4       3.423   3.970  -5.508  1.00  0.75           O  
ATOM     60  ND2 ASN A   4       1.544   4.923  -6.264  1.00  0.75           N  
ATOM     61  H   ASN A   4       2.872   6.074  -3.220  1.00  0.75           H  
ATOM     62  HA  ASN A   4       5.203   5.635  -4.793  1.00  0.75           H  
ATOM     63 1HB  ASN A   4       2.597   7.077  -5.437  1.00  0.75           H  
ATOM     64 2HB  ASN A   4       3.814   6.665  -6.641  1.00  0.75           H  
ATOM     65 1HD2 ASN A   4       1.081   4.038  -6.360  1.00  0.75           H  
ATOM     66 2HD2 ASN A   4       1.052   5.766  -6.498  1.00  0.75           H  
ATOM     67  N   LEU A   5       6.336   7.824  -5.288  1.00  0.74           N  
ATOM     68  CA  LEU A   5       7.026   9.102  -5.292  1.00  0.74           C  
ATOM     69  C   LEU A   5       6.214  10.139  -6.062  1.00  0.74           C  
ATOM     70  O   LEU A   5       5.563   9.792  -7.049  1.00  0.74           O  
ATOM     71  CB  LEU A   5       8.438   8.988  -5.890  1.00  0.74           C  
ATOM     72  CG  LEU A   5       9.428   8.164  -5.070  1.00  0.74           C  
ATOM     73  CD1 LEU A   5      10.763   8.108  -5.797  1.00  0.74           C  
ATOM     74  CD2 LEU A   5       9.566   8.780  -3.691  1.00  0.74           C  
ATOM     75  H   LEU A   5       6.710   7.022  -5.774  1.00  0.74           H  
ATOM     76  HA  LEU A   5       7.141   9.388  -4.259  1.00  0.74           H  
ATOM     77 1HB  LEU A   5       8.357   8.521  -6.870  1.00  0.74           H  
ATOM     78 2HB  LEU A   5       8.849   9.980  -6.033  1.00  0.74           H  
ATOM     79  HG  LEU A   5       9.055   7.145  -4.969  1.00  0.74           H  
ATOM     80 1HD1 LEU A   5      11.468   7.511  -5.218  1.00  0.74           H  
ATOM     81 2HD1 LEU A   5      10.625   7.655  -6.777  1.00  0.74           H  
ATOM     82 3HD1 LEU A   5      11.155   9.118  -5.915  1.00  0.74           H  
ATOM     83 1HD2 LEU A   5      10.253   8.189  -3.093  1.00  0.74           H  
ATOM     84 2HD2 LEU A   5       9.932   9.789  -3.765  1.00  0.74           H  
ATOM     85 3HD2 LEU A   5       8.598   8.786  -3.224  1.00  0.74           H  
ATOM     86  N   PRO A   6       6.226  11.403  -5.624  1.00  0.75           N  
ATOM     87  CA  PRO A   6       5.570  12.524  -6.232  1.00  0.75           C  
ATOM     88  C   PRO A   6       6.358  12.848  -7.472  1.00  0.75           C  
ATOM     89  O   PRO A   6       7.405  12.246  -7.688  1.00  0.75           O  
ATOM     90  CB  PRO A   6       5.657  13.601  -5.152  1.00  0.75           C  
ATOM     91  CG  PRO A   6       6.897  13.264  -4.408  1.00  0.75           C  
ATOM     92  CD  PRO A   6       6.959  11.756  -4.418  1.00  0.75           C  
ATOM     93  HA  PRO A   6       4.544  12.237  -6.448  1.00  0.75           H  
ATOM     94 1HB  PRO A   6       5.714  14.602  -5.591  1.00  0.75           H  
ATOM     95 2HB  PRO A   6       4.756  13.575  -4.521  1.00  0.75           H  
ATOM     96 1HG  PRO A   6       7.764  13.723  -4.911  1.00  0.75           H  
ATOM     97 2HG  PRO A   6       6.858  13.697  -3.396  1.00  0.75           H  
ATOM     98 1HD  PRO A   6       7.999  11.446  -4.457  1.00  0.75           H  
ATOM     99 2HD  PRO A   6       6.438  11.361  -3.574  1.00  0.75           H  
ATOM    100  N   PRO A   7       5.851  13.692  -8.351  1.00  0.78           N  
ATOM    101  CA  PRO A   7       6.539  14.164  -9.520  1.00  0.78           C  
ATOM    102  C   PRO A   7       7.843  14.811  -9.127  1.00  0.78           C  
ATOM    103  O   PRO A   7       7.927  15.489  -8.098  1.00  0.78           O  
ATOM    104  CB  PRO A   7       5.560  15.171 -10.089  1.00  0.78           C  
ATOM    105  CG  PRO A   7       4.230  14.736  -9.555  1.00  0.78           C  
ATOM    106  CD  PRO A   7       4.489  14.211  -8.199  1.00  0.78           C  
ATOM    107  HA  PRO A   7       6.708  13.315 -10.211  1.00  0.78           H  
ATOM    108 1HB  PRO A   7       5.832  16.188  -9.762  1.00  0.78           H  
ATOM    109 2HB  PRO A   7       5.605  15.168 -11.189  1.00  0.78           H  
ATOM    110 1HG  PRO A   7       3.592  15.597  -9.531  1.00  0.78           H  
ATOM    111 2HG  PRO A   7       3.758  13.990 -10.209  1.00  0.78           H  
ATOM    112 1HD  PRO A   7       4.447  15.020  -7.464  1.00  0.78           H  
ATOM    113 2HD  PRO A   7       3.755  13.428  -8.008  1.00  0.78           H  
ATOM    114  N   LYS A   8       8.844  14.695  -9.982  1.00  0.81           N  
ATOM    115  CA  LYS A   8      10.151  15.293  -9.720  1.00  0.81           C  
ATOM    116  C   LYS A   8      10.077  16.810  -9.566  1.00  0.81           C  
ATOM    117  O   LYS A   8      10.920  17.416  -8.909  1.00  0.81           O  
ATOM    118  CB  LYS A   8      11.125  14.928 -10.834  1.00  0.81           C  
ATOM    119  CG  LYS A   8      11.526  13.457 -10.847  1.00  0.81           C  
ATOM    120  CD  LYS A   8      12.486  13.150 -11.991  1.00  0.81           C  
ATOM    121  CE  LYS A   8      12.880  11.678 -12.007  1.00  0.81           C  
ATOM    122  NZ  LYS A   8      13.782  11.358 -13.145  1.00  0.81           N  
ATOM    123  H   LYS A   8       8.716  14.143 -10.820  1.00  0.81           H  
ATOM    124  HA  LYS A   8      10.530  14.886  -8.784  1.00  0.81           H  
ATOM    125 1HB  LYS A   8      10.680  15.165 -11.801  1.00  0.81           H  
ATOM    126 2HB  LYS A   8      12.031  15.525 -10.736  1.00  0.81           H  
ATOM    127 1HG  LYS A   8      12.009  13.207  -9.901  1.00  0.81           H  
ATOM    128 2HG  LYS A   8      10.635  12.838 -10.951  1.00  0.81           H  
ATOM    129 1HD  LYS A   8      12.011  13.400 -12.941  1.00  0.81           H  
ATOM    130 2HD  LYS A   8      13.385  13.757 -11.883  1.00  0.81           H  
ATOM    131 1HE  LYS A   8      13.389  11.436 -11.075  1.00  0.81           H  
ATOM    132 2HE  LYS A   8      11.981  11.070 -12.087  1.00  0.81           H  
ATOM    133 1HZ  LYS A   8      14.018  10.376 -13.121  1.00  0.81           H  
ATOM    134 2HZ  LYS A   8      13.313  11.570 -14.015  1.00  0.81           H  
ATOM    135 3HZ  LYS A   8      14.625  11.909 -13.075  1.00  0.81           H  
ATOM    136  N   SER A   9       9.072  17.434 -10.184  1.00  0.83           N  
ATOM    137  CA  SER A   9       8.903  18.879 -10.092  1.00  0.83           C  
ATOM    138  C   SER A   9       8.560  19.359  -8.671  1.00  0.83           C  
ATOM    139  O   SER A   9       8.756  20.534  -8.348  1.00  0.83           O  
ATOM    140  CB  SER A   9       7.807  19.338 -11.044  1.00  0.83           C  
ATOM    141  OG  SER A   9       6.548  18.852 -10.645  1.00  0.83           O  
ATOM    142  H   SER A   9       8.412  16.886 -10.712  1.00  0.83           H  
ATOM    143  HA  SER A   9       9.842  19.349 -10.387  1.00  0.83           H  
ATOM    144 1HB  SER A   9       7.785  20.427 -11.061  1.00  0.83           H  
ATOM    145 2HB  SER A   9       8.030  19.000 -12.054  1.00  0.83           H  
ATOM    146  HG  SER A   9       6.535  18.926  -9.679  1.00  0.83           H  
ATOM    147  N   SER A  10       8.037  18.467  -7.822  1.00  0.84           N  
ATOM    148  CA  SER A  10       7.686  18.824  -6.451  1.00  0.84           C  
ATOM    149  C   SER A  10       8.829  18.445  -5.503  1.00  0.84           C  
ATOM    150  O   SER A  10       8.665  17.628  -4.578  1.00  0.84           O  
ATOM    151  CB  SER A  10       6.384  18.165  -6.065  1.00  0.84           C  
ATOM    152  OG  SER A  10       5.338  18.651  -6.854  1.00  0.84           O  
ATOM    153  H   SER A  10       7.929  17.494  -8.107  1.00  0.84           H  
ATOM    154  HA  SER A  10       7.545  19.904  -6.397  1.00  0.84           H  
ATOM    155 1HB  SER A  10       6.469  17.081  -6.192  1.00  0.84           H  
ATOM    156 2HB  SER A  10       6.169  18.361  -5.017  1.00  0.84           H  
ATOM    157  HG  SER A  10       5.330  19.606  -6.724  1.00  0.84           H  
ATOM    158  N   LYS A  11       9.967  19.106  -5.704  1.00  0.84           N  
ATOM    159  CA  LYS A  11      11.212  18.827  -4.994  1.00  0.84           C  
ATOM    160  C   LYS A  11      11.115  19.030  -3.491  1.00  0.84           C  
ATOM    161  O   LYS A  11      11.879  18.444  -2.732  1.00  0.84           O  
ATOM    162  CB  LYS A  11      12.334  19.690  -5.564  1.00  0.84           C  
ATOM    163  CG  LYS A  11      12.732  19.306  -6.982  1.00  0.84           C  
ATOM    164  CD  LYS A  11      13.853  20.176  -7.528  1.00  0.84           C  
ATOM    165  CE  LYS A  11      14.225  19.752  -8.947  1.00  0.84           C  
ATOM    166  NZ  LYS A  11      15.301  20.610  -9.524  1.00  0.84           N  
ATOM    167  H   LYS A  11       9.979  19.788  -6.458  1.00  0.84           H  
ATOM    168  HA  LYS A  11      11.469  17.781  -5.171  1.00  0.84           H  
ATOM    169 1HB  LYS A  11      12.022  20.734  -5.567  1.00  0.84           H  
ATOM    170 2HB  LYS A  11      13.215  19.610  -4.929  1.00  0.84           H  
ATOM    171 1HG  LYS A  11      13.036  18.260  -7.008  1.00  0.84           H  
ATOM    172 2HG  LYS A  11      11.861  19.423  -7.629  1.00  0.84           H  
ATOM    173 1HD  LYS A  11      13.528  21.216  -7.542  1.00  0.84           H  
ATOM    174 2HD  LYS A  11      14.730  20.092  -6.887  1.00  0.84           H  
ATOM    175 1HE  LYS A  11      14.568  18.718  -8.931  1.00  0.84           H  
ATOM    176 2HE  LYS A  11      13.339  19.819  -9.581  1.00  0.84           H  
ATOM    177 1HZ  LYS A  11      15.514  20.296 -10.460  1.00  0.84           H  
ATOM    178 2HZ  LYS A  11      14.988  21.571  -9.555  1.00  0.84           H  
ATOM    179 3HZ  LYS A  11      16.130  20.545  -8.950  1.00  0.84           H  
ATOM    180  N   ASN A  12      10.159  19.844  -3.053  1.00  0.83           N  
ATOM    181  CA  ASN A  12       9.992  20.110  -1.633  1.00  0.83           C  
ATOM    182  C   ASN A  12       9.182  19.017  -0.924  1.00  0.83           C  
ATOM    183  O   ASN A  12       9.063  19.033   0.301  1.00  0.83           O  
ATOM    184  CB  ASN A  12       9.345  21.458  -1.438  1.00  0.83           C  
ATOM    185  CG  ASN A  12      10.250  22.597  -1.811  1.00  0.83           C  
ATOM    186  OD1 ASN A  12      11.481  22.494  -1.748  1.00  0.83           O  
ATOM    187  ND2 ASN A  12       9.659  23.694  -2.206  1.00  0.83           N  
ATOM    188  H   ASN A  12       9.551  20.293  -3.721  1.00  0.83           H  
ATOM    189  HA  ASN A  12      10.979  20.129  -1.170  1.00  0.83           H  
ATOM    190 1HB  ASN A  12       8.427  21.517  -2.025  1.00  0.83           H  
ATOM    191 2HB  ASN A  12       9.077  21.564  -0.395  1.00  0.83           H  
ATOM    192 1HD2 ASN A  12      10.206  24.490  -2.470  1.00  0.83           H  
ATOM    193 2HD2 ASN A  12       8.661  23.739  -2.245  1.00  0.83           H  
ATOM    194  N   THR A  13       8.643  18.055  -1.689  1.00  0.81           N  
ATOM    195  CA  THR A  13       7.894  16.955  -1.091  1.00  0.81           C  
ATOM    196  C   THR A  13       8.624  15.642  -1.334  1.00  0.81           C  
ATOM    197  O   THR A  13       8.510  14.704  -0.543  1.00  0.81           O  
ATOM    198  CB  THR A  13       6.482  16.847  -1.681  1.00  0.81           C  
ATOM    199  OG1 THR A  13       6.568  16.576  -3.089  1.00  0.81           O  
ATOM    200  CG2 THR A  13       5.724  18.137  -1.466  1.00  0.81           C  
ATOM    201  H   THR A  13       8.752  18.081  -2.699  1.00  0.81           H  
ATOM    202  HA  THR A  13       7.821  17.113  -0.017  1.00  0.81           H  
ATOM    203  HB  THR A  13       5.939  16.033  -1.197  1.00  0.81           H  
ATOM    204  HG1 THR A  13       7.329  17.053  -3.487  1.00  0.81           H  
ATOM    205 1HG2 THR A  13       4.740  18.046  -1.887  1.00  0.81           H  
ATOM    206 2HG2 THR A  13       5.650  18.314  -0.408  1.00  0.81           H  
ATOM    207 3HG2 THR A  13       6.247  18.963  -1.946  1.00  0.81           H  
ATOM    208  N   MET A  14       9.451  15.606  -2.378  1.00  0.79           N  
ATOM    209  CA  MET A  14      10.184  14.400  -2.729  1.00  0.79           C  
ATOM    210  C   MET A  14      10.923  13.748  -1.543  1.00  0.79           C  
ATOM    211  O   MET A  14      10.646  12.580  -1.259  1.00  0.79           O  
ATOM    212  CB  MET A  14      11.105  14.676  -3.921  1.00  0.79           C  
ATOM    213  CG  MET A  14      11.896  13.488  -4.403  1.00  0.79           C  
ATOM    214  SD  MET A  14      10.864  12.178  -5.071  1.00  0.79           S  
ATOM    215  CE  MET A  14      10.383  12.838  -6.663  1.00  0.79           C  
ATOM    216  H   MET A  14       9.500  16.413  -2.995  1.00  0.79           H  
ATOM    217  HA  MET A  14       9.457  13.667  -3.070  1.00  0.79           H  
ATOM    218 1HB  MET A  14      10.480  14.994  -4.760  1.00  0.79           H  
ATOM    219 2HB  MET A  14      11.776  15.496  -3.730  1.00  0.79           H  
ATOM    220 1HG  MET A  14      12.593  13.806  -5.177  1.00  0.79           H  
ATOM    221 2HG  MET A  14      12.473  13.087  -3.575  1.00  0.79           H  
ATOM    222 1HE  MET A  14       9.763  12.114  -7.179  1.00  0.79           H  
ATOM    223 2HE  MET A  14       9.820  13.768  -6.530  1.00  0.79           H  
ATOM    224 3HE  MET A  14      11.272  13.032  -7.258  1.00  0.79           H  
ATOM    225  N   PRO A  15      11.824  14.439  -0.791  1.00  0.77           N  
ATOM    226  CA  PRO A  15      12.563  13.869   0.323  1.00  0.77           C  
ATOM    227  C   PRO A  15      11.665  13.481   1.491  1.00  0.77           C  
ATOM    228  O   PRO A  15      12.072  12.699   2.349  1.00  0.77           O  
ATOM    229  CB  PRO A  15      13.531  14.994   0.718  1.00  0.77           C  
ATOM    230  CG  PRO A  15      12.875  16.255   0.245  1.00  0.77           C  
ATOM    231  CD  PRO A  15      12.166  15.874  -1.029  1.00  0.77           C  
ATOM    232  HA  PRO A  15      13.125  12.999  -0.035  1.00  0.77           H  
ATOM    233 1HB  PRO A  15      13.688  14.983   1.808  1.00  0.77           H  
ATOM    234 2HB  PRO A  15      14.512  14.825   0.252  1.00  0.77           H  
ATOM    235 1HG  PRO A  15      12.176  16.628   1.010  1.00  0.77           H  
ATOM    236 2HG  PRO A  15      13.626  17.046   0.091  1.00  0.77           H  
ATOM    237 1HD  PRO A  15      11.321  16.533  -1.084  1.00  0.77           H  
ATOM    238 2HD  PRO A  15      12.848  15.992  -1.875  1.00  0.77           H  
ATOM    239  N   LEU A  16      10.441  14.016   1.547  1.00  0.75           N  
ATOM    240  CA  LEU A  16       9.565  13.693   2.652  1.00  0.75           C  
ATOM    241  C   LEU A  16       8.894  12.380   2.356  1.00  0.75           C  
ATOM    242  O   LEU A  16       8.734  11.543   3.241  1.00  0.75           O  
ATOM    243  CB  LEU A  16       8.503  14.759   2.837  1.00  0.75           C  
ATOM    244  CG  LEU A  16       8.975  16.119   3.202  1.00  0.75           C  
ATOM    245  CD1 LEU A  16       7.768  17.075   3.246  1.00  0.75           C  
ATOM    246  CD2 LEU A  16       9.670  16.033   4.525  1.00  0.75           C  
ATOM    247  H   LEU A  16      10.079  14.614   0.814  1.00  0.75           H  
ATOM    248  HA  LEU A  16      10.153  13.601   3.564  1.00  0.75           H  
ATOM    249 1HB  LEU A  16       7.934  14.844   1.918  1.00  0.75           H  
ATOM    250 2HB  LEU A  16       7.842  14.431   3.629  1.00  0.75           H  
ATOM    251  HG  LEU A  16       9.670  16.489   2.442  1.00  0.75           H  
ATOM    252 1HD1 LEU A  16       8.105  18.073   3.511  1.00  0.75           H  
ATOM    253 2HD1 LEU A  16       7.283  17.109   2.273  1.00  0.75           H  
ATOM    254 3HD1 LEU A  16       7.060  16.725   3.985  1.00  0.75           H  
ATOM    255 1HD2 LEU A  16      10.028  17.021   4.807  1.00  0.75           H  
ATOM    256 2HD2 LEU A  16       8.968  15.660   5.272  1.00  0.75           H  
ATOM    257 3HD2 LEU A  16      10.516  15.347   4.446  1.00  0.75           H  
ATOM    258  N   VAL A  17       8.548  12.176   1.088  1.00  0.73           N  
ATOM    259  CA  VAL A  17       7.932  10.928   0.682  1.00  0.73           C  
ATOM    260  C   VAL A  17       8.968   9.831   0.835  1.00  0.73           C  
ATOM    261  O   VAL A  17       8.671   8.740   1.321  1.00  0.73           O  
ATOM    262  CB  VAL A  17       7.365  10.998  -0.732  1.00  0.73           C  
ATOM    263  CG1 VAL A  17       6.886   9.596  -1.130  1.00  0.73           C  
ATOM    264  CG2 VAL A  17       6.207  12.017  -0.727  1.00  0.73           C  
ATOM    265  H   VAL A  17       8.699  12.920   0.403  1.00  0.73           H  
ATOM    266  HA  VAL A  17       7.104  10.710   1.350  1.00  0.73           H  
ATOM    267  HB  VAL A  17       8.141  11.315  -1.438  1.00  0.73           H  
ATOM    268 1HG1 VAL A  17       6.456   9.598  -2.117  1.00  0.73           H  
ATOM    269 2HG1 VAL A  17       7.724   8.908  -1.102  1.00  0.73           H  
ATOM    270 3HG1 VAL A  17       6.147   9.259  -0.437  1.00  0.73           H  
ATOM    271 1HG2 VAL A  17       5.749  12.111  -1.687  1.00  0.73           H  
ATOM    272 2HG2 VAL A  17       5.465  11.686  -0.032  1.00  0.73           H  
ATOM    273 3HG2 VAL A  17       6.587  12.992  -0.420  1.00  0.73           H  
ATOM    274  N   ILE A  18      10.206  10.129   0.453  1.00  0.72           N  
ATOM    275  CA  ILE A  18      11.270   9.160   0.625  1.00  0.72           C  
ATOM    276  C   ILE A  18      11.451   8.857   2.122  1.00  0.72           C  
ATOM    277  O   ILE A  18      11.513   7.689   2.514  1.00  0.72           O  
ATOM    278  CB  ILE A  18      12.563   9.694  -0.008  1.00  0.72           C  
ATOM    279  CG1 ILE A  18      12.373   9.747  -1.533  1.00  0.72           C  
ATOM    280  CG2 ILE A  18      13.737   8.839   0.382  1.00  0.72           C  
ATOM    281  CD1 ILE A  18      13.423  10.522  -2.264  1.00  0.72           C  
ATOM    282  H   ILE A  18      10.403  11.037   0.026  1.00  0.72           H  
ATOM    283  HA  ILE A  18      10.991   8.239   0.116  1.00  0.72           H  
ATOM    284  HB  ILE A  18      12.732  10.707   0.334  1.00  0.72           H  
ATOM    285 1HG1 ILE A  18      12.365   8.732  -1.919  1.00  0.72           H  
ATOM    286 2HG1 ILE A  18      11.409  10.207  -1.743  1.00  0.72           H  
ATOM    287 1HG2 ILE A  18      14.642   9.240  -0.071  1.00  0.72           H  
ATOM    288 2HG2 ILE A  18      13.836   8.851   1.462  1.00  0.72           H  
ATOM    289 3HG2 ILE A  18      13.579   7.817   0.039  1.00  0.72           H  
ATOM    290 1HD1 ILE A  18      13.201  10.509  -3.332  1.00  0.72           H  
ATOM    291 2HD1 ILE A  18      13.426  11.547  -1.908  1.00  0.72           H  
ATOM    292 3HD1 ILE A  18      14.397  10.072  -2.089  1.00  0.72           H  
ATOM    293  N   ALA A  19      11.500   9.894   2.970  1.00  0.73           N  
ATOM    294  CA  ALA A  19      11.627   9.681   4.409  1.00  0.73           C  
ATOM    295  C   ALA A  19      10.454   8.862   4.963  1.00  0.73           C  
ATOM    296  O   ALA A  19      10.648   7.983   5.805  1.00  0.73           O  
ATOM    297  CB  ALA A  19      11.711  11.011   5.121  1.00  0.73           C  
ATOM    298  H   ALA A  19      11.477  10.852   2.624  1.00  0.73           H  
ATOM    299  HA  ALA A  19      12.546   9.125   4.585  1.00  0.73           H  
ATOM    300 1HB  ALA A  19      11.842  10.835   6.174  1.00  0.73           H  
ATOM    301 2HB  ALA A  19      12.559  11.577   4.738  1.00  0.73           H  
ATOM    302 3HB  ALA A  19      10.797  11.574   4.953  1.00  0.73           H  
ATOM    303  N   TYR A  20       9.242   9.108   4.454  1.00  0.76           N  
ATOM    304  CA  TYR A  20       8.063   8.342   4.842  1.00  0.76           C  
ATOM    305  C   TYR A  20       8.298   6.873   4.531  1.00  0.76           C  
ATOM    306  O   TYR A  20       8.157   6.004   5.391  1.00  0.76           O  
ATOM    307  CB  TYR A  20       6.804   8.847   4.102  1.00  0.76           C  
ATOM    308  CG  TYR A  20       5.547   8.024   4.336  1.00  0.76           C  
ATOM    309  CD1 TYR A  20       4.813   8.173   5.473  1.00  0.76           C  
ATOM    310  CD2 TYR A  20       5.136   7.106   3.380  1.00  0.76           C  
ATOM    311  CE1 TYR A  20       3.683   7.411   5.665  1.00  0.76           C  
ATOM    312  CE2 TYR A  20       3.989   6.341   3.581  1.00  0.76           C  
ATOM    313  CZ  TYR A  20       3.268   6.504   4.732  1.00  0.76           C  
ATOM    314  OH  TYR A  20       2.121   5.771   4.985  1.00  0.76           O  
ATOM    315  H   TYR A  20       9.128   9.863   3.787  1.00  0.76           H  
ATOM    316  HA  TYR A  20       7.913   8.440   5.915  1.00  0.76           H  
ATOM    317 1HB  TYR A  20       6.597   9.868   4.392  1.00  0.76           H  
ATOM    318 2HB  TYR A  20       6.986   8.857   3.044  1.00  0.76           H  
ATOM    319  HD1 TYR A  20       5.112   8.889   6.229  1.00  0.76           H  
ATOM    320  HD2 TYR A  20       5.720   6.987   2.479  1.00  0.76           H  
ATOM    321  HE1 TYR A  20       3.105   7.537   6.564  1.00  0.76           H  
ATOM    322  HE2 TYR A  20       3.664   5.613   2.831  1.00  0.76           H  
ATOM    323  HH  TYR A  20       1.777   5.354   4.163  1.00  0.76           H  
ATOM    324  N   ASN A  21       8.715   6.602   3.298  1.00  0.84           N  
ATOM    325  CA  ASN A  21       8.953   5.249   2.823  1.00  0.84           C  
ATOM    326  C   ASN A  21      10.073   4.528   3.557  1.00  0.84           C  
ATOM    327  O   ASN A  21      10.054   3.300   3.663  1.00  0.84           O  
ATOM    328  CB  ASN A  21       9.234   5.281   1.345  1.00  0.84           C  
ATOM    329  CG  ASN A  21       8.009   5.544   0.588  1.00  0.84           C  
ATOM    330  OD1 ASN A  21       6.922   5.299   1.123  1.00  0.84           O  
ATOM    331  ND2 ASN A  21       8.144   6.008  -0.619  1.00  0.84           N  
ATOM    332  H   ASN A  21       8.841   7.375   2.646  1.00  0.84           H  
ATOM    333  HA  ASN A  21       8.043   4.673   2.990  1.00  0.84           H  
ATOM    334 1HB  ASN A  21       9.965   6.062   1.127  1.00  0.84           H  
ATOM    335 2HB  ASN A  21       9.657   4.329   1.029  1.00  0.84           H  
ATOM    336 1HD2 ASN A  21       7.333   6.196  -1.206  1.00  0.84           H  
ATOM    337 2HD2 ASN A  21       9.059   6.168  -0.977  1.00  0.84           H  
ATOM    338  N   ASN A  22      11.037   5.279   4.081  1.00  0.94           N  
ATOM    339  CA  ASN A  22      12.144   4.684   4.809  1.00  0.94           C  
ATOM    340  C   ASN A  22      11.787   4.379   6.268  1.00  0.94           C  
ATOM    341  O   ASN A  22      12.588   3.779   6.992  1.00  0.94           O  
ATOM    342  CB  ASN A  22      13.348   5.598   4.762  1.00  0.94           C  
ATOM    343  CG  ASN A  22      13.970   5.695   3.395  1.00  0.94           C  
ATOM    344  OD1 ASN A  22      13.852   4.797   2.550  1.00  0.94           O  
ATOM    345  ND2 ASN A  22      14.652   6.783   3.165  1.00  0.94           N  
ATOM    346  H   ASN A  22      11.021   6.287   3.927  1.00  0.94           H  
ATOM    347  HA  ASN A  22      12.398   3.738   4.331  1.00  0.94           H  
ATOM    348 1HB  ASN A  22      13.042   6.598   5.073  1.00  0.94           H  
ATOM    349 2HB  ASN A  22      14.098   5.249   5.469  1.00  0.94           H  
ATOM    350 1HD2 ASN A  22      15.096   6.916   2.281  1.00  0.94           H  
ATOM    351 2HD2 ASN A  22      14.726   7.480   3.875  1.00  0.94           H  
ATOM    352  N   ALA A  23      10.606   4.804   6.718  1.00  1.05           N  
ATOM    353  CA  ALA A  23      10.195   4.550   8.083  1.00  1.05           C  
ATOM    354  C   ALA A  23       9.908   3.052   8.219  1.00  1.05           C  
ATOM    355  O   ALA A  23       9.428   2.447   7.263  1.00  1.05           O  
ATOM    356  CB  ALA A  23       8.958   5.367   8.424  1.00  1.05           C  
ATOM    357  H   ALA A  23       9.954   5.292   6.103  1.00  1.05           H  
ATOM    358  HA  ALA A  23      11.002   4.853   8.740  1.00  1.05           H  
ATOM    359 1HB  ALA A  23       8.662   5.174   9.456  1.00  1.05           H  
ATOM    360 2HB  ALA A  23       9.176   6.428   8.298  1.00  1.05           H  
ATOM    361 3HB  ALA A  23       8.150   5.084   7.758  1.00  1.05           H  
ATOM    362  N   PRO A  24      10.177   2.396   9.357  1.00  1.14           N  
ATOM    363  CA  PRO A  24       9.778   1.024   9.595  1.00  1.14           C  
ATOM    364  C   PRO A  24       8.272   0.945   9.452  1.00  1.14           C  
ATOM    365  O   PRO A  24       7.568   1.826   9.949  1.00  1.14           O  
ATOM    366  CB  PRO A  24      10.247   0.771  11.027  1.00  1.14           C  
ATOM    367  CG  PRO A  24      11.382   1.758  11.233  1.00  1.14           C  
ATOM    368  CD  PRO A  24      10.976   2.995  10.437  1.00  1.14           C  
ATOM    369  HA  PRO A  24      10.282   0.364   8.872  1.00  1.14           H  
ATOM    370 1HB  PRO A  24       9.415   0.928  11.728  1.00  1.14           H  
ATOM    371 2HB  PRO A  24      10.565  -0.275  11.138  1.00  1.14           H  
ATOM    372 1HG  PRO A  24      11.513   1.973  12.306  1.00  1.14           H  
ATOM    373 2HG  PRO A  24      12.329   1.325  10.877  1.00  1.14           H  
ATOM    374 1HD  PRO A  24      10.366   3.686  11.044  1.00  1.14           H  
ATOM    375 2HD  PRO A  24      11.897   3.460  10.057  1.00  1.14           H  
ATOM    376  N   GLU A  25       7.766  -0.159   8.910  1.00  1.18           N  
ATOM    377  CA  GLU A  25       6.323  -0.329   8.702  1.00  1.18           C  
ATOM    378  C   GLU A  25       5.497  -0.284   9.980  1.00  1.18           C  
ATOM    379  O   GLU A  25       4.317   0.070   9.945  1.00  1.18           O  
ATOM    380  CB  GLU A  25       6.027  -1.655   8.004  1.00  1.18           C  
ATOM    381  CG  GLU A  25       6.414  -1.749   6.531  1.00  1.18           C  
ATOM    382  CD  GLU A  25       5.592  -0.828   5.617  1.00  1.18           C  
ATOM    383  OE1 GLU A  25       4.693  -0.147   6.103  1.00  1.18           O  
ATOM    384  OE2 GLU A  25       5.824  -0.859   4.417  1.00  1.18           O  
ATOM    385  H   GLU A  25       8.397  -0.869   8.561  1.00  1.18           H  
ATOM    386  HA  GLU A  25       5.987   0.481   8.057  1.00  1.18           H  
ATOM    387 1HB  GLU A  25       6.543  -2.458   8.533  1.00  1.18           H  
ATOM    388 2HB  GLU A  25       4.959  -1.862   8.076  1.00  1.18           H  
ATOM    389 1HG  GLU A  25       7.469  -1.489   6.432  1.00  1.18           H  
ATOM    390 2HG  GLU A  25       6.292  -2.780   6.204  1.00  1.18           H  
ATOM    391  N   ASP A  26       6.108  -0.655  11.096  1.00  1.14           N  
ATOM    392  CA  ASP A  26       5.410  -0.687  12.364  1.00  1.14           C  
ATOM    393  C   ASP A  26       5.393   0.677  13.047  1.00  1.14           C  
ATOM    394  O   ASP A  26       4.609   0.908  13.974  1.00  1.14           O  
ATOM    395  CB  ASP A  26       6.066  -1.704  13.291  1.00  1.14           C  
ATOM    396  CG  ASP A  26       5.930  -3.129  12.780  1.00  1.14           C  
ATOM    397  OD1 ASP A  26       4.882  -3.473  12.286  1.00  1.14           O  
ATOM    398  OD2 ASP A  26       6.884  -3.857  12.872  1.00  1.14           O  
ATOM    399  H   ASP A  26       7.078  -0.924  11.051  1.00  1.14           H  
ATOM    400  HA  ASP A  26       4.378  -0.989  12.182  1.00  1.14           H  
ATOM    401 1HB  ASP A  26       7.124  -1.466  13.399  1.00  1.14           H  
ATOM    402 2HB  ASP A  26       5.613  -1.641  14.281  1.00  1.14           H  
ATOM    403  N   ASP A  27       6.258   1.604  12.629  1.00  1.05           N  
ATOM    404  CA  ASP A  27       6.305   2.864  13.349  1.00  1.05           C  
ATOM    405  C   ASP A  27       5.299   3.830  12.776  1.00  1.05           C  
ATOM    406  O   ASP A  27       5.637   4.792  12.078  1.00  1.05           O  
ATOM    407  CB  ASP A  27       7.707   3.463  13.336  1.00  1.05           C  
ATOM    408  CG  ASP A  27       7.835   4.704  14.251  1.00  1.05           C  
ATOM    409  OD1 ASP A  27       6.818   5.269  14.637  1.00  1.05           O  
ATOM    410  OD2 ASP A  27       8.937   5.070  14.565  1.00  1.05           O  
ATOM    411  H   ASP A  27       6.845   1.463  11.809  1.00  1.05           H  
ATOM    412  HA  ASP A  27       6.039   2.678  14.390  1.00  1.05           H  
ATOM    413 1HB  ASP A  27       8.431   2.712  13.651  1.00  1.05           H  
ATOM    414 2HB  ASP A  27       7.964   3.750  12.311  1.00  1.05           H  
ATOM    415  N   LYS A  28       4.055   3.603  13.153  1.00  0.94           N  
ATOM    416  CA  LYS A  28       2.955   4.386  12.643  1.00  0.94           C  
ATOM    417  C   LYS A  28       3.085   5.861  13.001  1.00  0.94           C  
ATOM    418  O   LYS A  28       2.700   6.715  12.209  1.00  0.94           O  
ATOM    419  CB  LYS A  28       1.648   3.774  13.098  1.00  0.94           C  
ATOM    420  CG  LYS A  28       1.309   2.472  12.353  1.00  0.94           C  
ATOM    421  CD  LYS A  28       0.102   1.789  12.948  1.00  0.94           C  
ATOM    422  CE  LYS A  28      -1.190   2.557  12.680  1.00  0.94           C  
ATOM    423  NZ  LYS A  28      -2.358   1.888  13.310  1.00  0.94           N  
ATOM    424  H   LYS A  28       3.900   2.786  13.748  1.00  0.94           H  
ATOM    425  HA  LYS A  28       2.973   4.311  11.557  1.00  0.94           H  
ATOM    426 1HB  LYS A  28       1.731   3.516  14.154  1.00  0.94           H  
ATOM    427 2HB  LYS A  28       0.834   4.486  12.998  1.00  0.94           H  
ATOM    428 1HG  LYS A  28       1.123   2.685  11.301  1.00  0.94           H  
ATOM    429 2HG  LYS A  28       2.164   1.792  12.420  1.00  0.94           H  
ATOM    430 1HD  LYS A  28       0.013   0.793  12.520  1.00  0.94           H  
ATOM    431 2HD  LYS A  28       0.245   1.682  14.015  1.00  0.94           H  
ATOM    432 1HE  LYS A  28      -1.105   3.569  13.079  1.00  0.94           H  
ATOM    433 2HE  LYS A  28      -1.353   2.610  11.604  1.00  0.94           H  
ATOM    434 1HZ  LYS A  28      -3.199   2.412  13.122  1.00  0.94           H  
ATOM    435 2HZ  LYS A  28      -2.457   0.950  12.962  1.00  0.94           H  
ATOM    436 3HZ  LYS A  28      -2.191   1.871  14.332  1.00  0.94           H  
ATOM    437  N   ILE A  29       3.645   6.188  14.170  1.00  0.83           N  
ATOM    438  CA  ILE A  29       3.770   7.601  14.514  1.00  0.83           C  
ATOM    439  C   ILE A  29       4.760   8.302  13.588  1.00  0.83           C  
ATOM    440  O   ILE A  29       4.480   9.411  13.126  1.00  0.83           O  
ATOM    441  CB  ILE A  29       4.112   7.850  15.987  1.00  0.83           C  
ATOM    442  CG1 ILE A  29       2.904   7.407  16.844  1.00  0.83           C  
ATOM    443  CG2 ILE A  29       4.412   9.360  16.197  1.00  0.83           C  
ATOM    444  CD1 ILE A  29       3.148   7.376  18.336  1.00  0.83           C  
ATOM    445  H   ILE A  29       3.990   5.469  14.794  1.00  0.83           H  
ATOM    446  HA  ILE A  29       2.801   8.068  14.362  1.00  0.83           H  
ATOM    447  HB  ILE A  29       4.979   7.248  16.275  1.00  0.83           H  
ATOM    448 1HG1 ILE A  29       2.069   8.067  16.639  1.00  0.83           H  
ATOM    449 2HG1 ILE A  29       2.624   6.402  16.531  1.00  0.83           H  
ATOM    450 1HG2 ILE A  29       4.645   9.549  17.244  1.00  0.83           H  
ATOM    451 2HG2 ILE A  29       5.262   9.645  15.580  1.00  0.83           H  
ATOM    452 3HG2 ILE A  29       3.541   9.949  15.906  1.00  0.83           H  
ATOM    453 1HD1 ILE A  29       2.241   7.042  18.840  1.00  0.83           H  
ATOM    454 2HD1 ILE A  29       3.961   6.687  18.558  1.00  0.83           H  
ATOM    455 3HD1 ILE A  29       3.408   8.373  18.684  1.00  0.83           H  
ATOM    456  N   GLN A  30       5.919   7.689  13.313  1.00  0.75           N  
ATOM    457  CA  GLN A  30       6.848   8.322  12.372  1.00  0.75           C  
ATOM    458  C   GLN A  30       6.201   8.465  11.001  1.00  0.75           C  
ATOM    459  O   GLN A  30       6.353   9.491  10.328  1.00  0.75           O  
ATOM    460  CB  GLN A  30       8.149   7.542  12.234  1.00  0.75           C  
ATOM    461  CG  GLN A  30       9.161   8.209  11.317  1.00  0.75           C  
ATOM    462  CD  GLN A  30      10.514   7.482  11.236  1.00  0.75           C  
ATOM    463  OE1 GLN A  30      10.584   6.274  11.018  1.00  0.75           O  
ATOM    464  NE2 GLN A  30      11.600   8.229  11.404  1.00  0.75           N  
ATOM    465  H   GLN A  30       6.156   6.780  13.737  1.00  0.75           H  
ATOM    466  HA  GLN A  30       7.079   9.317  12.728  1.00  0.75           H  
ATOM    467 1HB  GLN A  30       8.593   7.377  13.207  1.00  0.75           H  
ATOM    468 2HB  GLN A  30       7.924   6.558  11.818  1.00  0.75           H  
ATOM    469 1HG  GLN A  30       8.729   8.213  10.325  1.00  0.75           H  
ATOM    470 2HG  GLN A  30       9.328   9.230  11.652  1.00  0.75           H  
ATOM    471 1HE2 GLN A  30      12.512   7.812  11.365  1.00  0.75           H  
ATOM    472 2HE2 GLN A  30      11.509   9.207  11.583  1.00  0.75           H  
ATOM    473  N   LYS A  31       5.455   7.437  10.582  1.00  0.70           N  
ATOM    474  CA  LYS A  31       4.784   7.498   9.291  1.00  0.70           C  
ATOM    475  C   LYS A  31       3.767   8.657   9.277  1.00  0.70           C  
ATOM    476  O   LYS A  31       3.732   9.440   8.326  1.00  0.70           O  
ATOM    477  CB  LYS A  31       4.150   6.130   8.984  1.00  0.70           C  
ATOM    478  CG  LYS A  31       5.196   5.046   8.592  1.00  0.70           C  
ATOM    479  CD  LYS A  31       4.591   3.638   8.438  1.00  0.70           C  
ATOM    480  CE  LYS A  31       3.673   3.538   7.218  1.00  0.70           C  
ATOM    481  NZ  LYS A  31       3.109   2.144   7.023  1.00  0.70           N  
ATOM    482  H   LYS A  31       5.371   6.600  11.166  1.00  0.70           H  
ATOM    483  HA  LYS A  31       5.531   7.702   8.525  1.00  0.70           H  
ATOM    484 1HB  LYS A  31       3.636   5.783   9.870  1.00  0.70           H  
ATOM    485 2HB  LYS A  31       3.413   6.206   8.211  1.00  0.70           H  
ATOM    486 1HG  LYS A  31       5.674   5.329   7.650  1.00  0.70           H  
ATOM    487 2HG  LYS A  31       5.965   5.004   9.370  1.00  0.70           H  
ATOM    488 1HD  LYS A  31       5.405   2.914   8.327  1.00  0.70           H  
ATOM    489 2HD  LYS A  31       4.030   3.376   9.337  1.00  0.70           H  
ATOM    490 1HE  LYS A  31       2.849   4.232   7.351  1.00  0.70           H  
ATOM    491 2HE  LYS A  31       4.227   3.819   6.322  1.00  0.70           H  
ATOM    492 1HZ  LYS A  31       2.505   2.154   6.219  1.00  0.70           H  
ATOM    493 2HZ  LYS A  31       3.846   1.426   6.854  1.00  0.70           H  
ATOM    494 3HZ  LYS A  31       2.579   1.873   7.838  1.00  0.70           H  
ATOM    495  N   LEU A  32       3.021   8.833  10.372  1.00  0.67           N  
ATOM    496  CA  LEU A  32       2.075   9.939  10.518  1.00  0.67           C  
ATOM    497  C   LEU A  32       2.750  11.299  10.522  1.00  0.67           C  
ATOM    498  O   LEU A  32       2.262  12.234   9.885  1.00  0.67           O  
ATOM    499  CB  LEU A  32       1.276   9.736  11.796  1.00  0.67           C  
ATOM    500  CG  LEU A  32       0.262   8.671  11.707  1.00  0.67           C  
ATOM    501  CD1 LEU A  32      -0.244   8.254  13.067  1.00  0.67           C  
ATOM    502  CD2 LEU A  32      -0.865   9.275  10.939  1.00  0.67           C  
ATOM    503  H   LEU A  32       3.084   8.152  11.127  1.00  0.67           H  
ATOM    504  HA  LEU A  32       1.386   9.902   9.677  1.00  0.67           H  
ATOM    505 1HB  LEU A  32       1.958   9.487  12.599  1.00  0.67           H  
ATOM    506 2HB  LEU A  32       0.770  10.667  12.050  1.00  0.67           H  
ATOM    507  HG  LEU A  32       0.668   7.800  11.198  1.00  0.67           H  
ATOM    508 1HD1 LEU A  32      -1.015   7.495  12.952  1.00  0.67           H  
ATOM    509 2HD1 LEU A  32       0.572   7.845  13.657  1.00  0.67           H  
ATOM    510 3HD1 LEU A  32      -0.654   9.092  13.555  1.00  0.67           H  
ATOM    511 1HD2 LEU A  32      -1.627   8.584  10.858  1.00  0.67           H  
ATOM    512 2HD2 LEU A  32      -1.237  10.137  11.475  1.00  0.67           H  
ATOM    513 3HD2 LEU A  32      -0.522   9.574   9.948  1.00  0.67           H  
ATOM    514  N   PHE A  33       3.892  11.407  11.200  1.00  0.66           N  
ATOM    515  CA  PHE A  33       4.647  12.651  11.231  1.00  0.66           C  
ATOM    516  C   PHE A  33       4.994  13.055   9.818  1.00  0.66           C  
ATOM    517  O   PHE A  33       4.748  14.194   9.406  1.00  0.66           O  
ATOM    518  CB  PHE A  33       5.925  12.481  12.040  1.00  0.66           C  
ATOM    519  CG  PHE A  33       6.874  13.670  12.062  1.00  0.66           C  
ATOM    520  CD1 PHE A  33       6.675  14.739  12.903  1.00  0.66           C  
ATOM    521  CD2 PHE A  33       7.995  13.679  11.267  1.00  0.66           C  
ATOM    522  CE1 PHE A  33       7.555  15.788  12.975  1.00  0.66           C  
ATOM    523  CE2 PHE A  33       8.886  14.725  11.333  1.00  0.66           C  
ATOM    524  CZ  PHE A  33       8.668  15.784  12.195  1.00  0.66           C  
ATOM    525  H   PHE A  33       4.234  10.605  11.727  1.00  0.66           H  
ATOM    526  HA  PHE A  33       4.031  13.429  11.677  1.00  0.66           H  
ATOM    527 1HB  PHE A  33       5.663  12.237  13.066  1.00  0.66           H  
ATOM    528 2HB  PHE A  33       6.477  11.632  11.652  1.00  0.66           H  
ATOM    529  HD1 PHE A  33       5.826  14.741  13.513  1.00  0.66           H  
ATOM    530  HD2 PHE A  33       8.181  12.841  10.594  1.00  0.66           H  
ATOM    531  HE1 PHE A  33       7.367  16.620  13.660  1.00  0.66           H  
ATOM    532  HE2 PHE A  33       9.774  14.717  10.705  1.00  0.66           H  
ATOM    533  HZ  PHE A  33       9.384  16.616  12.248  1.00  0.66           H  
ATOM    534  N   TYR A  34       5.564  12.118   9.059  1.00  0.66           N  
ATOM    535  CA  TYR A  34       5.926  12.436   7.697  1.00  0.66           C  
ATOM    536  C   TYR A  34       4.701  12.732   6.840  1.00  0.66           C  
ATOM    537  O   TYR A  34       4.741  13.664   6.046  1.00  0.66           O  
ATOM    538  CB  TYR A  34       6.802  11.355   7.094  1.00  0.66           C  
ATOM    539  CG  TYR A  34       8.202  11.395   7.618  1.00  0.66           C  
ATOM    540  CD1 TYR A  34       8.774  10.269   8.171  1.00  0.66           C  
ATOM    541  CD2 TYR A  34       8.914  12.588   7.567  1.00  0.66           C  
ATOM    542  CE1 TYR A  34      10.058  10.329   8.662  1.00  0.66           C  
ATOM    543  CE2 TYR A  34      10.194  12.651   8.070  1.00  0.66           C  
ATOM    544  CZ  TYR A  34      10.766  11.521   8.617  1.00  0.66           C  
ATOM    545  OH  TYR A  34      12.048  11.567   9.114  1.00  0.66           O  
ATOM    546  H   TYR A  34       5.745  11.187   9.441  1.00  0.66           H  
ATOM    547  HA  TYR A  34       6.525  13.345   7.721  1.00  0.66           H  
ATOM    548 1HB  TYR A  34       6.382  10.379   7.326  1.00  0.66           H  
ATOM    549 2HB  TYR A  34       6.836  11.470   6.015  1.00  0.66           H  
ATOM    550  HD1 TYR A  34       8.215   9.333   8.211  1.00  0.66           H  
ATOM    551  HD2 TYR A  34       8.457  13.473   7.130  1.00  0.66           H  
ATOM    552  HE1 TYR A  34      10.515   9.446   9.083  1.00  0.66           H  
ATOM    553  HE2 TYR A  34      10.753  13.585   8.032  1.00  0.66           H  
ATOM    554  HH  TYR A  34      12.352  10.672   9.291  1.00  0.66           H  
ATOM    555  N   LEU A  35       3.588  12.011   7.012  1.00  0.67           N  
ATOM    556  CA  LEU A  35       2.413  12.338   6.203  1.00  0.67           C  
ATOM    557  C   LEU A  35       1.938  13.743   6.506  1.00  0.67           C  
ATOM    558  O   LEU A  35       1.528  14.479   5.605  1.00  0.67           O  
ATOM    559  CB  LEU A  35       1.256  11.374   6.454  1.00  0.67           C  
ATOM    560  CG  LEU A  35       1.424   9.995   5.952  1.00  0.67           C  
ATOM    561  CD1 LEU A  35       0.283   9.157   6.434  1.00  0.67           C  
ATOM    562  CD2 LEU A  35       1.486   9.982   4.428  1.00  0.67           C  
ATOM    563  H   LEU A  35       3.567  11.228   7.665  1.00  0.67           H  
ATOM    564  HA  LEU A  35       2.684  12.284   5.156  1.00  0.67           H  
ATOM    565 1HB  LEU A  35       1.116  11.303   7.527  1.00  0.67           H  
ATOM    566 2HB  LEU A  35       0.351  11.787   6.012  1.00  0.67           H  
ATOM    567  HG  LEU A  35       2.323   9.606   6.345  1.00  0.67           H  
ATOM    568 1HD1 LEU A  35       0.426   8.145   6.073  1.00  0.67           H  
ATOM    569 2HD1 LEU A  35       0.261   9.161   7.523  1.00  0.67           H  
ATOM    570 3HD1 LEU A  35      -0.653   9.549   6.051  1.00  0.67           H  
ATOM    571 1HD2 LEU A  35       1.620   8.960   4.072  1.00  0.67           H  
ATOM    572 2HD2 LEU A  35       0.558  10.383   4.026  1.00  0.67           H  
ATOM    573 3HD2 LEU A  35       2.326  10.588   4.107  1.00  0.67           H  
ATOM    574  N   GLN A  36       2.011  14.148   7.769  1.00  0.70           N  
ATOM    575  CA  GLN A  36       1.567  15.481   8.092  1.00  0.70           C  
ATOM    576  C   GLN A  36       2.533  16.506   7.494  1.00  0.70           C  
ATOM    577  O   GLN A  36       2.082  17.492   6.912  1.00  0.70           O  
ATOM    578  CB  GLN A  36       1.365  15.649   9.588  1.00  0.70           C  
ATOM    579  CG  GLN A  36       0.737  16.960   9.935  1.00  0.70           C  
ATOM    580  CD  GLN A  36       0.245  17.038  11.367  1.00  0.70           C  
ATOM    581  OE1 GLN A  36       0.904  16.670  12.346  1.00  0.70           O  
ATOM    582  NE2 GLN A  36      -0.978  17.517  11.513  1.00  0.70           N  
ATOM    583  H   GLN A  36       2.338  13.520   8.504  1.00  0.70           H  
ATOM    584  HA  GLN A  36       0.596  15.639   7.625  1.00  0.70           H  
ATOM    585 1HB  GLN A  36       0.737  14.853   9.967  1.00  0.70           H  
ATOM    586 2HB  GLN A  36       2.331  15.571  10.096  1.00  0.70           H  
ATOM    587 1HG  GLN A  36       1.466  17.732   9.764  1.00  0.70           H  
ATOM    588 2HG  GLN A  36      -0.119  17.108   9.279  1.00  0.70           H  
ATOM    589 1HE2 GLN A  36      -1.381  17.561  12.424  1.00  0.70           H  
ATOM    590 2HE2 GLN A  36      -1.509  17.809  10.715  1.00  0.70           H  
ATOM    591  N   LYS A  37       3.855  16.254   7.556  1.00  0.73           N  
ATOM    592  CA  LYS A  37       4.794  17.186   6.922  1.00  0.73           C  
ATOM    593  C   LYS A  37       4.538  17.269   5.417  1.00  0.73           C  
ATOM    594  O   LYS A  37       4.581  18.355   4.835  1.00  0.73           O  
ATOM    595  CB  LYS A  37       6.261  16.785   7.123  1.00  0.73           C  
ATOM    596  CG  LYS A  37       6.855  17.008   8.500  1.00  0.73           C  
ATOM    597  CD  LYS A  37       8.285  16.515   8.542  1.00  0.73           C  
ATOM    598  CE  LYS A  37       9.259  17.341   7.733  1.00  0.73           C  
ATOM    599  NZ  LYS A  37       9.719  18.541   8.454  1.00  0.73           N  
ATOM    600  H   LYS A  37       4.199  15.431   8.054  1.00  0.73           H  
ATOM    601  HA  LYS A  37       4.640  18.175   7.351  1.00  0.73           H  
ATOM    602 1HB  LYS A  37       6.369  15.724   6.887  1.00  0.73           H  
ATOM    603 2HB  LYS A  37       6.878  17.332   6.413  1.00  0.73           H  
ATOM    604 1HG  LYS A  37       6.811  18.061   8.781  1.00  0.73           H  
ATOM    605 2HG  LYS A  37       6.289  16.422   9.221  1.00  0.73           H  
ATOM    606 1HD  LYS A  37       8.612  16.641   9.545  1.00  0.73           H  
ATOM    607 2HD  LYS A  37       8.342  15.473   8.273  1.00  0.73           H  
ATOM    608 1HE  LYS A  37      10.120  16.729   7.480  1.00  0.73           H  
ATOM    609 2HE  LYS A  37       8.764  17.662   6.819  1.00  0.73           H  
ATOM    610 1HZ  LYS A  37      10.354  19.068   7.882  1.00  0.73           H  
ATOM    611 2HZ  LYS A  37       8.937  19.137   8.698  1.00  0.73           H  
ATOM    612 3HZ  LYS A  37      10.192  18.275   9.314  1.00  0.73           H  
ATOM    613  N   ILE A  38       4.222  16.128   4.792  1.00  0.78           N  
ATOM    614  CA  ILE A  38       3.964  16.109   3.363  1.00  0.78           C  
ATOM    615  C   ILE A  38       2.738  16.960   3.091  1.00  0.78           C  
ATOM    616  O   ILE A  38       2.793  17.830   2.230  1.00  0.78           O  
ATOM    617  CB  ILE A  38       3.766  14.666   2.850  1.00  0.78           C  
ATOM    618  CG1 ILE A  38       5.074  13.895   2.942  1.00  0.78           C  
ATOM    619  CG2 ILE A  38       3.335  14.718   1.397  1.00  0.78           C  
ATOM    620  CD1 ILE A  38       4.922  12.396   2.815  1.00  0.78           C  
ATOM    621  H   ILE A  38       4.205  15.258   5.314  1.00  0.78           H  
ATOM    622  HA  ILE A  38       4.809  16.543   2.840  1.00  0.78           H  
ATOM    623  HB  ILE A  38       3.039  14.157   3.455  1.00  0.78           H  
ATOM    624 1HG1 ILE A  38       5.711  14.227   2.137  1.00  0.78           H  
ATOM    625 2HG1 ILE A  38       5.556  14.125   3.877  1.00  0.78           H  
ATOM    626 1HG2 ILE A  38       3.213  13.711   1.033  1.00  0.78           H  
ATOM    627 2HG2 ILE A  38       2.400  15.251   1.330  1.00  0.78           H  
ATOM    628 3HG2 ILE A  38       4.093  15.229   0.802  1.00  0.78           H  
ATOM    629 1HD1 ILE A  38       5.902  11.934   2.872  1.00  0.78           H  
ATOM    630 2HD1 ILE A  38       4.310  12.020   3.615  1.00  0.78           H  
ATOM    631 3HD1 ILE A  38       4.459  12.162   1.875  1.00  0.78           H  
ATOM    632  N   ASN A  39       1.665  16.769   3.863  1.00  0.83           N  
ATOM    633  CA  ASN A  39       0.448  17.566   3.723  1.00  0.83           C  
ATOM    634  C   ASN A  39       0.773  19.061   3.825  1.00  0.83           C  
ATOM    635  O   ASN A  39       0.345  19.869   2.990  1.00  0.83           O  
ATOM    636  CB  ASN A  39      -0.574  17.150   4.776  1.00  0.83           C  
ATOM    637  CG  ASN A  39      -1.907  17.841   4.675  1.00  0.83           C  
ATOM    638  OD1 ASN A  39      -2.690  17.632   3.733  1.00  0.83           O  
ATOM    639  ND2 ASN A  39      -2.185  18.677   5.648  1.00  0.83           N  
ATOM    640  H   ASN A  39       1.689  16.031   4.566  1.00  0.83           H  
ATOM    641  HA  ASN A  39       0.025  17.391   2.739  1.00  0.83           H  
ATOM    642 1HB  ASN A  39      -0.724  16.071   4.731  1.00  0.83           H  
ATOM    643 2HB  ASN A  39      -0.167  17.361   5.761  1.00  0.83           H  
ATOM    644 1HD2 ASN A  39      -3.047  19.179   5.652  1.00  0.83           H  
ATOM    645 2HD2 ASN A  39      -1.524  18.820   6.385  1.00  0.83           H  
ATOM    646  N   TYR A  40       1.570  19.430   4.835  1.00  0.89           N  
ATOM    647  CA  TYR A  40       1.939  20.827   5.032  1.00  0.89           C  
ATOM    648  C   TYR A  40       2.648  21.405   3.819  1.00  0.89           C  
ATOM    649  O   TYR A  40       2.387  22.557   3.436  1.00  0.89           O  
ATOM    650  CB  TYR A  40       2.806  21.002   6.282  1.00  0.89           C  
ATOM    651  CG  TYR A  40       2.019  21.025   7.543  1.00  0.89           C  
ATOM    652  CD1 TYR A  40       0.901  20.227   7.680  1.00  0.89           C  
ATOM    653  CD2 TYR A  40       2.390  21.879   8.552  1.00  0.89           C  
ATOM    654  CE1 TYR A  40       0.164  20.276   8.827  1.00  0.89           C  
ATOM    655  CE2 TYR A  40       1.648  21.933   9.692  1.00  0.89           C  
ATOM    656  CZ  TYR A  40       0.538  21.132   9.835  1.00  0.89           C  
ATOM    657  OH  TYR A  40      -0.208  21.195  10.973  1.00  0.89           O  
ATOM    658  H   TYR A  40       1.902  18.726   5.494  1.00  0.89           H  
ATOM    659  HA  TYR A  40       1.025  21.396   5.176  1.00  0.89           H  
ATOM    660 1HB  TYR A  40       3.521  20.185   6.344  1.00  0.89           H  
ATOM    661 2HB  TYR A  40       3.372  21.928   6.208  1.00  0.89           H  
ATOM    662  HD1 TYR A  40       0.607  19.559   6.875  1.00  0.89           H  
ATOM    663  HD2 TYR A  40       3.270  22.514   8.437  1.00  0.89           H  
ATOM    664  HE1 TYR A  40      -0.717  19.649   8.938  1.00  0.89           H  
ATOM    665  HE2 TYR A  40       1.934  22.608  10.484  1.00  0.89           H  
ATOM    666  HH  TYR A  40       0.148  21.918  11.540  1.00  0.89           H  
ATOM    667  N   LEU A  41       3.535  20.613   3.209  1.00  0.96           N  
ATOM    668  CA  LEU A  41       4.252  21.053   2.025  1.00  0.96           C  
ATOM    669  C   LEU A  41       3.378  21.027   0.770  1.00  0.96           C  
ATOM    670  O   LEU A  41       3.501  21.913  -0.070  1.00  0.96           O  
ATOM    671  CB  LEU A  41       5.515  20.233   1.814  1.00  0.96           C  
ATOM    672  CG  LEU A  41       6.775  20.788   2.453  1.00  0.96           C  
ATOM    673  CD1 LEU A  41       7.050  22.155   1.846  1.00  0.96           C  
ATOM    674  CD2 LEU A  41       6.603  20.873   3.969  1.00  0.96           C  
ATOM    675  H   LEU A  41       3.727  19.686   3.597  1.00  0.96           H  
ATOM    676  HA  LEU A  41       4.558  22.084   2.195  1.00  0.96           H  
ATOM    677 1HB  LEU A  41       5.349  19.222   2.196  1.00  0.96           H  
ATOM    678 2HB  LEU A  41       5.706  20.185   0.755  1.00  0.96           H  
ATOM    679  HG  LEU A  41       7.620  20.139   2.216  1.00  0.96           H  
ATOM    680 1HD1 LEU A  41       7.963  22.568   2.272  1.00  0.96           H  
ATOM    681 2HD1 LEU A  41       7.162  22.055   0.771  1.00  0.96           H  
ATOM    682 3HD1 LEU A  41       6.217  22.823   2.059  1.00  0.96           H  
ATOM    683 1HD2 LEU A  41       7.512  21.275   4.415  1.00  0.96           H  
ATOM    684 2HD2 LEU A  41       5.763  21.522   4.208  1.00  0.96           H  
ATOM    685 3HD2 LEU A  41       6.418  19.883   4.365  1.00  0.96           H  
ATOM    686  N   LEU A  42       2.452  20.068   0.647  1.00  1.02           N  
ATOM    687  CA  LEU A  42       1.573  19.993  -0.530  1.00  1.02           C  
ATOM    688  C   LEU A  42       0.725  21.245  -0.626  1.00  1.02           C  
ATOM    689  O   LEU A  42       0.432  21.739  -1.712  1.00  1.02           O  
ATOM    690  CB  LEU A  42       0.645  18.785  -0.460  1.00  1.02           C  
ATOM    691  CG  LEU A  42       1.302  17.455  -0.616  1.00  1.02           C  
ATOM    692  CD1 LEU A  42       0.289  16.370  -0.299  1.00  1.02           C  
ATOM    693  CD2 LEU A  42       1.830  17.343  -2.009  1.00  1.02           C  
ATOM    694  H   LEU A  42       2.381  19.354   1.366  1.00  1.02           H  
ATOM    695  HA  LEU A  42       2.190  19.906  -1.419  1.00  1.02           H  
ATOM    696 1HB  LEU A  42       0.143  18.796   0.508  1.00  1.02           H  
ATOM    697 2HB  LEU A  42      -0.108  18.879  -1.240  1.00  1.02           H  
ATOM    698  HG  LEU A  42       2.117  17.376   0.063  1.00  1.02           H  
ATOM    699 1HD1 LEU A  42       0.741  15.403  -0.374  1.00  1.02           H  
ATOM    700 2HD1 LEU A  42      -0.063  16.500   0.706  1.00  1.02           H  
ATOM    701 3HD1 LEU A  42      -0.551  16.438  -0.980  1.00  1.02           H  
ATOM    702 1HD2 LEU A  42       2.336  16.397  -2.142  1.00  1.02           H  
ATOM    703 2HD2 LEU A  42       1.011  17.422  -2.713  1.00  1.02           H  
ATOM    704 3HD2 LEU A  42       2.529  18.148  -2.189  1.00  1.02           H  
ATOM    705  N   ASN A  43       0.367  21.781   0.533  1.00  1.08           N  
ATOM    706  CA  ASN A  43      -0.419  22.992   0.635  1.00  1.08           C  
ATOM    707  C   ASN A  43       0.414  24.262   0.357  1.00  1.08           C  
ATOM    708  O   ASN A  43      -0.133  25.357   0.235  1.00  1.08           O  
ATOM    709  CB  ASN A  43      -1.057  23.026   2.004  1.00  1.08           C  
ATOM    710  CG  ASN A  43      -2.191  22.040   2.139  1.00  1.08           C  
ATOM    711  OD1 ASN A  43      -2.821  21.652   1.143  1.00  1.08           O  
ATOM    712  ND2 ASN A  43      -2.465  21.628   3.345  1.00  1.08           N  
ATOM    713  H   ASN A  43       0.618  21.289   1.394  1.00  1.08           H  
ATOM    714  HA  ASN A  43      -1.207  22.950  -0.117  1.00  1.08           H  
ATOM    715 1HB  ASN A  43      -0.296  22.749   2.734  1.00  1.08           H  
ATOM    716 2HB  ASN A  43      -1.394  24.023   2.251  1.00  1.08           H  
ATOM    717 1HD2 ASN A  43      -3.203  20.982   3.495  1.00  1.08           H  
ATOM    718 2HD2 ASN A  43      -1.926  21.971   4.128  1.00  1.08           H  
ATOM    719  N   LYS A  44       1.738  24.139   0.255  1.00  1.14           N  
ATOM    720  CA  LYS A  44       2.592  25.289  -0.022  1.00  1.14           C  
ATOM    721  C   LYS A  44       3.136  25.250  -1.447  1.00  1.14           C  
ATOM    722  O   LYS A  44       3.188  26.272  -2.125  1.00  1.14           O  
ATOM    723  CB  LYS A  44       3.743  25.387   0.980  1.00  1.14           C  
ATOM    724  CG  LYS A  44       4.693  26.559   0.702  1.00  1.14           C  
ATOM    725  CD  LYS A  44       4.013  27.920   0.892  1.00  1.14           C  
ATOM    726  CE  LYS A  44       4.983  29.068   0.588  1.00  1.14           C  
ATOM    727  NZ  LYS A  44       4.319  30.401   0.667  1.00  1.14           N  
ATOM    728  H   LYS A  44       2.176  23.229   0.332  1.00  1.14           H  
ATOM    729  HA  LYS A  44       1.996  26.195   0.071  1.00  1.14           H  
ATOM    730 1HB  LYS A  44       3.344  25.491   1.990  1.00  1.14           H  
ATOM    731 2HB  LYS A  44       4.326  24.463   0.952  1.00  1.14           H  
ATOM    732 1HG  LYS A  44       5.555  26.493   1.365  1.00  1.14           H  
ATOM    733 2HG  LYS A  44       5.043  26.490  -0.327  1.00  1.14           H  
ATOM    734 1HD  LYS A  44       3.156  28.001   0.214  1.00  1.14           H  
ATOM    735 2HD  LYS A  44       3.656  28.017   1.915  1.00  1.14           H  
ATOM    736 1HE  LYS A  44       5.812  29.040   1.292  1.00  1.14           H  
ATOM    737 2HE  LYS A  44       5.370  28.933  -0.422  1.00  1.14           H  
ATOM    738 1HZ  LYS A  44       4.976  31.127   0.441  1.00  1.14           H  
ATOM    739 2HZ  LYS A  44       3.533  30.419  -0.012  1.00  1.14           H  
ATOM    740 3HZ  LYS A  44       3.959  30.551   1.589  1.00  1.14           H  
ATOM    741  N   THR A  45       3.579  24.088  -1.899  1.00  1.18           N  
ATOM    742  CA  THR A  45       4.121  24.001  -3.247  1.00  1.18           C  
ATOM    743  C   THR A  45       3.047  24.399  -4.244  1.00  1.18           C  
ATOM    744  O   THR A  45       1.883  24.036  -4.091  1.00  1.18           O  
ATOM    745  CB  THR A  45       4.625  22.583  -3.571  1.00  1.18           C  
ATOM    746  OG1 THR A  45       5.250  22.578  -4.863  1.00  1.18           O  
ATOM    747  CG2 THR A  45       3.482  21.618  -3.580  1.00  1.18           C  
ATOM    748  H   THR A  45       3.528  23.264  -1.308  1.00  1.18           H  
ATOM    749  HA  THR A  45       4.953  24.699  -3.339  1.00  1.18           H  
ATOM    750  HB  THR A  45       5.348  22.276  -2.816  1.00  1.18           H  
ATOM    751  HG1 THR A  45       4.586  22.823  -5.537  1.00  1.18           H  
ATOM    752 1HG2 THR A  45       3.850  20.619  -3.799  1.00  1.18           H  
ATOM    753 2HG2 THR A  45       3.017  21.634  -2.611  1.00  1.18           H  
ATOM    754 3HG2 THR A  45       2.757  21.920  -4.337  1.00  1.18           H  
ATOM    755  N   GLN A  46       3.431  25.109  -5.291  1.00  1.22           N  
ATOM    756  CA  GLN A  46       2.452  25.461  -6.311  1.00  1.22           C  
ATOM    757  C   GLN A  46       1.915  24.164  -6.895  1.00  1.22           C  
ATOM    758  O   GLN A  46       2.702  23.265  -7.208  1.00  1.22           O  
ATOM    759  CB  GLN A  46       3.114  26.326  -7.388  1.00  1.22           C  
ATOM    760  CG  GLN A  46       3.504  27.751  -6.921  1.00  1.22           C  
ATOM    761  CD  GLN A  46       2.315  28.713  -6.896  1.00  1.22           C  
ATOM    762  OE1 GLN A  46       1.736  28.945  -7.961  1.00  1.22           O  
ATOM    763  NE2 GLN A  46       1.942  29.274  -5.742  1.00  1.22           N  
ATOM    764  H   GLN A  46       4.393  25.405  -5.376  1.00  1.22           H  
ATOM    765  HA  GLN A  46       1.626  26.008  -5.848  1.00  1.22           H  
ATOM    766 1HB  GLN A  46       4.014  25.832  -7.751  1.00  1.22           H  
ATOM    767 2HB  GLN A  46       2.432  26.426  -8.234  1.00  1.22           H  
ATOM    768 1HG  GLN A  46       3.905  27.691  -5.907  1.00  1.22           H  
ATOM    769 2HG  GLN A  46       4.258  28.155  -7.598  1.00  1.22           H  
ATOM    770 1HE2 GLN A  46       1.174  29.905  -5.720  1.00  1.22           H  
ATOM    771 2HE2 GLN A  46       2.419  29.095  -4.853  1.00  1.22           H  
ATOM    772  N   LEU A  47       0.598  24.055  -7.059  1.00  1.25           N  
ATOM    773  CA  LEU A  47       0.059  22.801  -7.589  1.00  1.25           C  
ATOM    774  C   LEU A  47      -0.042  22.742  -9.118  1.00  1.25           C  
ATOM    775  O   LEU A  47      -0.638  23.616  -9.749  1.00  1.25           O  
ATOM    776  CB  LEU A  47      -1.315  22.518  -6.964  1.00  1.25           C  
ATOM    777  CG  LEU A  47      -1.977  21.244  -7.425  1.00  1.25           C  
ATOM    778  CD1 LEU A  47      -1.160  20.164  -7.022  1.00  1.25           C  
ATOM    779  CD2 LEU A  47      -3.276  21.070  -6.786  1.00  1.25           C  
ATOM    780  H   LEU A  47      -0.018  24.817  -6.754  1.00  1.25           H  
ATOM    781  HA  LEU A  47       0.726  21.999  -7.275  1.00  1.25           H  
ATOM    782 1HB  LEU A  47      -1.201  22.464  -5.881  1.00  1.25           H  
ATOM    783 2HB  LEU A  47      -1.979  23.346  -7.197  1.00  1.25           H  
ATOM    784  HG  LEU A  47      -2.076  21.240  -8.514  1.00  1.25           H  
ATOM    785 1HD1 LEU A  47      -1.603  19.252  -7.334  1.00  1.25           H  
ATOM    786 2HD1 LEU A  47      -0.213  20.292  -7.480  1.00  1.25           H  
ATOM    787 3HD1 LEU A  47      -1.053  20.171  -5.942  1.00  1.25           H  
ATOM    788 1HD2 LEU A  47      -3.691  20.143  -7.112  1.00  1.25           H  
ATOM    789 2HD2 LEU A  47      -3.129  21.049  -5.721  1.00  1.25           H  
ATOM    790 3HD2 LEU A  47      -3.925  21.863  -7.042  1.00  1.25           H  
ATOM    791  N   ASN A  48       0.576  21.713  -9.708  1.00  1.25           N  
ATOM    792  CA  ASN A  48       0.498  21.469 -11.146  1.00  1.25           C  
ATOM    793  C   ASN A  48      -0.280  20.175 -11.414  1.00  1.25           C  
ATOM    794  O   ASN A  48      -0.681  19.493 -10.465  1.00  1.25           O  
ATOM    795  CB  ASN A  48       1.890  21.443 -11.764  1.00  1.25           C  
ATOM    796  CG  ASN A  48       2.804  20.324 -11.280  1.00  1.25           C  
ATOM    797  OD1 ASN A  48       2.362  19.287 -10.756  1.00  1.25           O  
ATOM    798  ND2 ASN A  48       4.099  20.549 -11.452  1.00  1.25           N  
ATOM    799  H   ASN A  48       1.091  21.069  -9.127  1.00  1.25           H  
ATOM    800  HA  ASN A  48      -0.063  22.283 -11.609  1.00  1.25           H  
ATOM    801 1HB  ASN A  48       1.799  21.364 -12.846  1.00  1.25           H  
ATOM    802 2HB  ASN A  48       2.382  22.395 -11.556  1.00  1.25           H  
ATOM    803 1HD2 ASN A  48       4.800  19.873 -11.161  1.00  1.25           H  
ATOM    804 2HD2 ASN A  48       4.402  21.406 -11.872  1.00  1.25           H  
ATOM    805  N   ASP A  49      -0.442  19.805 -12.696  1.00  1.22           N  
ATOM    806  CA  ASP A  49      -1.198  18.596 -13.060  1.00  1.22           C  
ATOM    807  C   ASP A  49      -0.627  17.292 -12.550  1.00  1.22           C  
ATOM    808  O   ASP A  49      -1.354  16.418 -12.075  1.00  1.22           O  
ATOM    809  CB  ASP A  49      -1.284  18.456 -14.587  1.00  1.22           C  
ATOM    810  CG  ASP A  49      -2.230  19.426 -15.317  1.00  1.22           C  
ATOM    811  OD1 ASP A  49      -3.069  20.030 -14.691  1.00  1.22           O  
ATOM    812  OD2 ASP A  49      -2.097  19.538 -16.514  1.00  1.22           O  
ATOM    813  H   ASP A  49      -0.070  20.390 -13.431  1.00  1.22           H  
ATOM    814  HA  ASP A  49      -2.188  18.682 -12.645  1.00  1.22           H  
ATOM    815 1HB  ASP A  49      -0.284  18.571 -15.009  1.00  1.22           H  
ATOM    816 2HB  ASP A  49      -1.601  17.435 -14.823  1.00  1.22           H  
ATOM    817  N   ASP A  50       0.682  17.157 -12.598  1.00  1.18           N  
ATOM    818  CA  ASP A  50       1.254  15.894 -12.192  1.00  1.18           C  
ATOM    819  C   ASP A  50       1.071  15.683 -10.694  1.00  1.18           C  
ATOM    820  O   ASP A  50       0.766  14.572 -10.237  1.00  1.18           O  
ATOM    821  CB  ASP A  50       2.719  15.862 -12.596  1.00  1.18           C  
ATOM    822  CG  ASP A  50       2.901  15.785 -14.102  1.00  1.18           C  
ATOM    823  OD1 ASP A  50       1.943  15.511 -14.784  1.00  1.18           O  
ATOM    824  OD2 ASP A  50       3.990  16.012 -14.563  1.00  1.18           O  
ATOM    825  H   ASP A  50       1.262  17.905 -12.946  1.00  1.18           H  
ATOM    826  HA  ASP A  50       0.732  15.094 -12.716  1.00  1.18           H  
ATOM    827 1HB  ASP A  50       3.230  16.749 -12.209  1.00  1.18           H  
ATOM    828 2HB  ASP A  50       3.187  14.996 -12.173  1.00  1.18           H  
ATOM    829  N   LEU A  51       1.231  16.760  -9.925  1.00  1.12           N  
ATOM    830  CA  LEU A  51       1.078  16.669  -8.490  1.00  1.12           C  
ATOM    831  C   LEU A  51      -0.373  16.416  -8.146  1.00  1.12           C  
ATOM    832  O   LEU A  51      -0.664  15.597  -7.279  1.00  1.12           O  
ATOM    833  CB  LEU A  51       1.619  17.903  -7.779  1.00  1.12           C  
ATOM    834  CG  LEU A  51       1.509  17.817  -6.250  1.00  1.12           C  
ATOM    835  CD1 LEU A  51       2.286  16.585  -5.774  1.00  1.12           C  
ATOM    836  CD2 LEU A  51       2.052  19.083  -5.592  1.00  1.12           C  
ATOM    837  H   LEU A  51       1.483  17.656 -10.340  1.00  1.12           H  
ATOM    838  HA  LEU A  51       1.653  15.817  -8.137  1.00  1.12           H  
ATOM    839 1HB  LEU A  51       2.678  18.008  -8.030  1.00  1.12           H  
ATOM    840 2HB  LEU A  51       1.105  18.762  -8.149  1.00  1.12           H  
ATOM    841  HG  LEU A  51       0.479  17.686  -5.989  1.00  1.12           H  
ATOM    842 1HD1 LEU A  51       2.200  16.488  -4.702  1.00  1.12           H  
ATOM    843 2HD1 LEU A  51       1.884  15.696  -6.247  1.00  1.12           H  
ATOM    844 3HD1 LEU A  51       3.337  16.695  -6.042  1.00  1.12           H  
ATOM    845 1HD2 LEU A  51       1.960  19.000  -4.513  1.00  1.12           H  
ATOM    846 2HD2 LEU A  51       3.094  19.208  -5.853  1.00  1.12           H  
ATOM    847 3HD2 LEU A  51       1.500  19.949  -5.926  1.00  1.12           H  
ATOM    848  N   PHE A  52      -1.294  17.107  -8.818  1.00  1.07           N  
ATOM    849  CA  PHE A  52      -2.711  16.927  -8.545  1.00  1.07           C  
ATOM    850  C   PHE A  52      -3.089  15.471  -8.685  1.00  1.07           C  
ATOM    851  O   PHE A  52      -3.745  14.917  -7.798  1.00  1.07           O  
ATOM    852  CB  PHE A  52      -3.566  17.767  -9.473  1.00  1.07           C  
ATOM    853  CG  PHE A  52      -5.066  17.557  -9.307  1.00  1.07           C  
ATOM    854  CD1 PHE A  52      -5.790  18.198  -8.297  1.00  1.07           C  
ATOM    855  CD2 PHE A  52      -5.760  16.726 -10.177  1.00  1.07           C  
ATOM    856  CE1 PHE A  52      -7.152  18.020  -8.179  1.00  1.07           C  
ATOM    857  CE2 PHE A  52      -7.122  16.544 -10.047  1.00  1.07           C  
ATOM    858  CZ  PHE A  52      -7.819  17.195  -9.053  1.00  1.07           C  
ATOM    859  H   PHE A  52      -1.013  17.787  -9.527  1.00  1.07           H  
ATOM    860  HA  PHE A  52      -2.910  17.235  -7.518  1.00  1.07           H  
ATOM    861 1HB  PHE A  52      -3.340  18.816  -9.304  1.00  1.07           H  
ATOM    862 2HB  PHE A  52      -3.303  17.546 -10.510  1.00  1.07           H  
ATOM    863  HD1 PHE A  52      -5.282  18.845  -7.609  1.00  1.07           H  
ATOM    864  HD2 PHE A  52      -5.214  16.209 -10.978  1.00  1.07           H  
ATOM    865  HE1 PHE A  52      -7.697  18.532  -7.390  1.00  1.07           H  
ATOM    866  HE2 PHE A  52      -7.646  15.884 -10.739  1.00  1.07           H  
ATOM    867  HZ  PHE A  52      -8.895  17.051  -8.957  1.00  1.07           H  
ATOM    868  N   ASP A  53      -2.689  14.846  -9.798  1.00  1.03           N  
ATOM    869  CA  ASP A  53      -3.027  13.448  -9.992  1.00  1.03           C  
ATOM    870  C   ASP A  53      -2.461  12.565  -8.872  1.00  1.03           C  
ATOM    871  O   ASP A  53      -3.146  11.658  -8.409  1.00  1.03           O  
ATOM    872  CB  ASP A  53      -2.539  12.969 -11.360  1.00  1.03           C  
ATOM    873  CG  ASP A  53      -3.383  13.508 -12.525  1.00  1.03           C  
ATOM    874  OD1 ASP A  53      -4.452  14.021 -12.276  1.00  1.03           O  
ATOM    875  OD2 ASP A  53      -2.966  13.372 -13.653  1.00  1.03           O  
ATOM    876  H   ASP A  53      -2.152  15.350 -10.510  1.00  1.03           H  
ATOM    877  HA  ASP A  53      -4.113  13.359  -9.972  1.00  1.03           H  
ATOM    878 1HB  ASP A  53      -1.503  13.305 -11.503  1.00  1.03           H  
ATOM    879 2HB  ASP A  53      -2.539  11.882 -11.389  1.00  1.03           H  
ATOM    880  N   TRP A  54      -1.235  12.851  -8.407  1.00  1.00           N  
ATOM    881  CA  TRP A  54      -0.622  12.106  -7.295  1.00  1.00           C  
ATOM    882  C   TRP A  54      -1.435  12.286  -5.993  1.00  1.00           C  
ATOM    883  O   TRP A  54      -1.762  11.316  -5.286  1.00  1.00           O  
ATOM    884  CB  TRP A  54       0.826  12.574  -7.104  1.00  1.00           C  
ATOM    885  CG  TRP A  54       1.573  11.921  -5.973  1.00  1.00           C  
ATOM    886  CD1 TRP A  54       2.290  10.765  -5.987  1.00  1.00           C  
ATOM    887  CD2 TRP A  54       1.677  12.426  -4.640  1.00  1.00           C  
ATOM    888  NE1 TRP A  54       2.830  10.544  -4.750  1.00  1.00           N  
ATOM    889  CE2 TRP A  54       2.467  11.540  -3.923  1.00  1.00           C  
ATOM    890  CE3 TRP A  54       1.177  13.527  -4.017  1.00  1.00           C  
ATOM    891  CZ2 TRP A  54       2.767  11.744  -2.595  1.00  1.00           C  
ATOM    892  CZ3 TRP A  54       1.454  13.728  -2.710  1.00  1.00           C  
ATOM    893  CH2 TRP A  54       2.235  12.867  -1.999  1.00  1.00           C  
ATOM    894  H   TRP A  54      -0.697  13.600  -8.850  1.00  1.00           H  
ATOM    895  HA  TRP A  54      -0.612  11.048  -7.553  1.00  1.00           H  
ATOM    896 1HB  TRP A  54       1.379  12.405  -8.029  1.00  1.00           H  
ATOM    897 2HB  TRP A  54       0.833  13.637  -6.927  1.00  1.00           H  
ATOM    898  HD1 TRP A  54       2.431  10.117  -6.852  1.00  1.00           H  
ATOM    899  HE1 TRP A  54       3.423   9.759  -4.470  1.00  1.00           H  
ATOM    900  HE3 TRP A  54       0.565  14.220  -4.563  1.00  1.00           H  
ATOM    901  HZ2 TRP A  54       3.389  11.057  -2.032  1.00  1.00           H  
ATOM    902  HZ3 TRP A  54       1.026  14.592  -2.273  1.00  1.00           H  
ATOM    903  HH2 TRP A  54       2.433  13.065  -0.953  1.00  1.00           H  
ATOM    904  N   ILE A  55      -1.814  13.539  -5.721  1.00  1.00           N  
ATOM    905  CA  ILE A  55      -2.575  13.904  -4.526  1.00  1.00           C  
ATOM    906  C   ILE A  55      -3.909  13.190  -4.520  1.00  1.00           C  
ATOM    907  O   ILE A  55      -4.375  12.744  -3.476  1.00  1.00           O  
ATOM    908  CB  ILE A  55      -2.856  15.421  -4.434  1.00  1.00           C  
ATOM    909  CG1 ILE A  55      -1.567  16.191  -4.146  1.00  1.00           C  
ATOM    910  CG2 ILE A  55      -3.892  15.710  -3.362  1.00  1.00           C  
ATOM    911  CD1 ILE A  55      -1.725  17.676  -4.289  1.00  1.00           C  
ATOM    912  H   ILE A  55      -1.524  14.278  -6.355  1.00  1.00           H  
ATOM    913  HA  ILE A  55      -2.011  13.617  -3.658  1.00  1.00           H  
ATOM    914  HB  ILE A  55      -3.231  15.767  -5.391  1.00  1.00           H  
ATOM    915 1HG1 ILE A  55      -1.234  15.962  -3.144  1.00  1.00           H  
ATOM    916 2HG1 ILE A  55      -0.810  15.875  -4.842  1.00  1.00           H  
ATOM    917 1HG2 ILE A  55      -4.091  16.778  -3.331  1.00  1.00           H  
ATOM    918 2HG2 ILE A  55      -4.814  15.178  -3.590  1.00  1.00           H  
ATOM    919 3HG2 ILE A  55      -3.522  15.394  -2.404  1.00  1.00           H  
ATOM    920 1HD1 ILE A  55      -0.782  18.172  -4.081  1.00  1.00           H  
ATOM    921 2HD1 ILE A  55      -2.038  17.902  -5.302  1.00  1.00           H  
ATOM    922 3HD1 ILE A  55      -2.476  18.030  -3.589  1.00  1.00           H  
ATOM    923  N   ASN A  56      -4.522  13.089  -5.685  1.00  0.99           N  
ATOM    924  CA  ASN A  56      -5.824  12.478  -5.829  1.00  0.99           C  
ATOM    925  C   ASN A  56      -5.769  11.019  -6.293  1.00  0.99           C  
ATOM    926  O   ASN A  56      -6.765  10.465  -6.766  1.00  0.99           O  
ATOM    927  CB  ASN A  56      -6.654  13.353  -6.721  1.00  0.99           C  
ATOM    928  CG  ASN A  56      -6.948  14.615  -5.985  1.00  0.99           C  
ATOM    929  OD1 ASN A  56      -7.877  14.724  -5.163  1.00  0.99           O  
ATOM    930  ND2 ASN A  56      -6.108  15.573  -6.204  1.00  0.99           N  
ATOM    931  H   ASN A  56      -4.083  13.499  -6.513  1.00  0.99           H  
ATOM    932  HA  ASN A  56      -6.291  12.494  -4.856  1.00  0.99           H  
ATOM    933 1HB  ASN A  56      -6.099  13.588  -7.638  1.00  0.99           H  
ATOM    934 2HB  ASN A  56      -7.578  12.854  -6.995  1.00  0.99           H  
ATOM    935 1HD2 ASN A  56      -6.199  16.442  -5.718  1.00  0.99           H  
ATOM    936 2HD2 ASN A  56      -5.327  15.408  -6.839  1.00  0.99           H  
ATOM    937  N   ASP A  57      -4.607  10.388  -6.129  1.00  0.98           N  
ATOM    938  CA  ASP A  57      -4.418   8.988  -6.459  1.00  0.98           C  
ATOM    939  C   ASP A  57      -4.954   8.094  -5.336  1.00  0.98           C  
ATOM    940  O   ASP A  57      -4.458   8.122  -4.204  1.00  0.98           O  
ATOM    941  CB  ASP A  57      -2.931   8.698  -6.725  1.00  0.98           C  
ATOM    942  CG  ASP A  57      -2.621   7.263  -7.171  1.00  0.98           C  
ATOM    943  OD1 ASP A  57      -3.490   6.421  -7.081  1.00  0.98           O  
ATOM    944  OD2 ASP A  57      -1.495   7.013  -7.567  1.00  0.98           O  
ATOM    945  H   ASP A  57      -3.802  10.893  -5.762  1.00  0.98           H  
ATOM    946  HA  ASP A  57      -4.978   8.772  -7.369  1.00  0.98           H  
ATOM    947 1HB  ASP A  57      -2.575   9.376  -7.496  1.00  0.98           H  
ATOM    948 2HB  ASP A  57      -2.364   8.916  -5.829  1.00  0.98           H  
ATOM    949  N   ALA A  58      -6.051   7.386  -5.639  1.00  0.96           N  
ATOM    950  CA  ALA A  58      -6.757   6.504  -4.700  1.00  0.96           C  
ATOM    951  C   ALA A  58      -6.215   5.070  -4.677  1.00  0.96           C  
ATOM    952  O   ALA A  58      -6.732   4.228  -3.938  1.00  0.96           O  
ATOM    953  CB  ALA A  58      -8.236   6.454  -5.050  1.00  0.96           C  
ATOM    954  H   ALA A  58      -6.394   7.444  -6.589  1.00  0.96           H  
ATOM    955  HA  ALA A  58      -6.639   6.913  -3.703  1.00  0.96           H  
ATOM    956 1HB  ALA A  58      -8.756   5.827  -4.327  1.00  0.96           H  
ATOM    957 2HB  ALA A  58      -8.654   7.457  -5.029  1.00  0.96           H  
ATOM    958 3HB  ALA A  58      -8.352   6.032  -6.049  1.00  0.96           H  
ATOM    959  N   GLU A  59      -5.224   4.769  -5.508  1.00  0.93           N  
ATOM    960  CA  GLU A  59      -4.701   3.407  -5.610  1.00  0.93           C  
ATOM    961  C   GLU A  59      -3.731   3.090  -4.490  1.00  0.93           C  
ATOM    962  O   GLU A  59      -3.297   3.982  -3.764  1.00  0.93           O  
ATOM    963  CB  GLU A  59      -4.024   3.180  -6.963  1.00  0.93           C  
ATOM    964  CG  GLU A  59      -4.967   3.267  -8.157  1.00  0.93           C  
ATOM    965  CD  GLU A  59      -5.983   2.162  -8.190  1.00  0.93           C  
ATOM    966  OE1 GLU A  59      -5.601   1.021  -8.063  1.00  0.93           O  
ATOM    967  OE2 GLU A  59      -7.144   2.457  -8.343  1.00  0.93           O  
ATOM    968  H   GLU A  59      -4.783   5.497  -6.087  1.00  0.93           H  
ATOM    969  HA  GLU A  59      -5.539   2.715  -5.533  1.00  0.93           H  
ATOM    970 1HB  GLU A  59      -3.230   3.913  -7.102  1.00  0.93           H  
ATOM    971 2HB  GLU A  59      -3.559   2.195  -6.977  1.00  0.93           H  
ATOM    972 1HG  GLU A  59      -5.487   4.225  -8.112  1.00  0.93           H  
ATOM    973 2HG  GLU A  59      -4.381   3.247  -9.074  1.00  0.93           H  
ATOM    974  N   GLU A  60      -3.416   1.812  -4.314  1.00  0.88           N  
ATOM    975  CA  GLU A  60      -2.429   1.432  -3.310  1.00  0.88           C  
ATOM    976  C   GLU A  60      -1.156   2.247  -3.531  1.00  0.88           C  
ATOM    977  O   GLU A  60      -0.614   2.273  -4.637  1.00  0.88           O  
ATOM    978  CB  GLU A  60      -2.120  -0.069  -3.402  1.00  0.88           C  
ATOM    979  CG  GLU A  60      -1.108  -0.609  -2.376  1.00  0.88           C  
ATOM    980  CD  GLU A  60      -1.629  -0.656  -0.957  1.00  0.88           C  
ATOM    981  OE1 GLU A  60      -2.725  -1.117  -0.748  1.00  0.88           O  
ATOM    982  OE2 GLU A  60      -0.918  -0.216  -0.077  1.00  0.88           O  
ATOM    983  H   GLU A  60      -3.832   1.110  -4.911  1.00  0.88           H  
ATOM    984  HA  GLU A  60      -2.824   1.660  -2.320  1.00  0.88           H  
ATOM    985 1HB  GLU A  60      -3.044  -0.634  -3.280  1.00  0.88           H  
ATOM    986 2HB  GLU A  60      -1.730  -0.295  -4.394  1.00  0.88           H  
ATOM    987 1HG  GLU A  60      -0.832  -1.618  -2.672  1.00  0.88           H  
ATOM    988 2HG  GLU A  60      -0.207   0.003  -2.406  1.00  0.88           H  
ATOM    989  N   GLY A  61      -0.693   2.916  -2.481  1.00  0.84           N  
ATOM    990  CA  GLY A  61       0.498   3.758  -2.538  1.00  0.84           C  
ATOM    991  C   GLY A  61       0.196   5.184  -3.008  1.00  0.84           C  
ATOM    992  O   GLY A  61       1.097   6.012  -3.136  1.00  0.84           O  
ATOM    993  H   GLY A  61      -1.189   2.839  -1.603  1.00  0.84           H  
ATOM    994 1HA  GLY A  61       0.940   3.799  -1.541  1.00  0.84           H  
ATOM    995 2HA  GLY A  61       1.239   3.301  -3.192  1.00  0.84           H  
ATOM    996  N   GLY A  62      -1.059   5.489  -3.295  1.00  0.80           N  
ATOM    997  CA  GLY A  62      -1.407   6.832  -3.725  1.00  0.80           C  
ATOM    998  C   GLY A  62      -1.544   7.708  -2.485  1.00  0.80           C  
ATOM    999  O   GLY A  62      -1.654   7.189  -1.369  1.00  0.80           O  
ATOM   1000  H   GLY A  62      -1.791   4.790  -3.229  1.00  0.80           H  
ATOM   1001 1HA  GLY A  62      -0.640   7.228  -4.394  1.00  0.80           H  
ATOM   1002 2HA  GLY A  62      -2.348   6.799  -4.273  1.00  0.80           H  
ATOM   1003  N   TRP A  63      -1.579   9.028  -2.650  1.00  0.77           N  
ATOM   1004  CA  TRP A  63      -1.711   9.900  -1.487  1.00  0.77           C  
ATOM   1005  C   TRP A  63      -3.025   9.736  -0.725  1.00  0.77           C  
ATOM   1006  O   TRP A  63      -3.045   9.746   0.512  1.00  0.77           O  
ATOM   1007  CB  TRP A  63      -1.528  11.334  -1.911  1.00  0.77           C  
ATOM   1008  CG  TRP A  63      -1.655  12.339  -0.835  1.00  0.77           C  
ATOM   1009  CD1 TRP A  63      -2.619  13.277  -0.732  1.00  0.77           C  
ATOM   1010  CD2 TRP A  63      -0.809  12.518   0.303  1.00  0.77           C  
ATOM   1011  NE1 TRP A  63      -2.423  14.039   0.367  1.00  0.77           N  
ATOM   1012  CE2 TRP A  63      -1.325  13.585   1.024  1.00  0.77           C  
ATOM   1013  CE3 TRP A  63       0.314  11.877   0.759  1.00  0.77           C  
ATOM   1014  CZ2 TRP A  63      -0.752  14.020   2.185  1.00  0.77           C  
ATOM   1015  CZ3 TRP A  63       0.887  12.313   1.920  1.00  0.77           C  
ATOM   1016  CH2 TRP A  63       0.360  13.356   2.617  1.00  0.77           C  
ATOM   1017  H   TRP A  63      -1.518   9.464  -3.577  1.00  0.77           H  
ATOM   1018  HA  TRP A  63      -0.905   9.655  -0.799  1.00  0.77           H  
ATOM   1019 1HB  TRP A  63      -0.556  11.448  -2.381  1.00  0.77           H  
ATOM   1020 2HB  TRP A  63      -2.270  11.550  -2.661  1.00  0.77           H  
ATOM   1021  HD1 TRP A  63      -3.426  13.403  -1.424  1.00  0.77           H  
ATOM   1022  HE1 TRP A  63      -3.006  14.806   0.658  1.00  0.77           H  
ATOM   1023  HE3 TRP A  63       0.730  11.047   0.208  1.00  0.77           H  
ATOM   1024  HZ2 TRP A  63      -1.160  14.855   2.749  1.00  0.77           H  
ATOM   1025  HZ3 TRP A  63       1.777  11.804   2.267  1.00  0.77           H  
ATOM   1026  HH2 TRP A  63       0.831  13.672   3.525  1.00  0.77           H  
ATOM   1027  N   LEU A  64      -4.143   9.623  -1.455  1.00  0.75           N  
ATOM   1028  CA  LEU A  64      -5.442   9.590  -0.794  1.00  0.75           C  
ATOM   1029  C   LEU A  64      -5.556   8.322   0.022  1.00  0.75           C  
ATOM   1030  O   LEU A  64      -6.210   8.283   1.067  1.00  0.75           O  
ATOM   1031  CB  LEU A  64      -6.585   9.556  -1.804  1.00  0.75           C  
ATOM   1032  CG  LEU A  64      -6.765  10.729  -2.697  1.00  0.75           C  
ATOM   1033  CD1 LEU A  64      -7.910  10.408  -3.657  1.00  0.75           C  
ATOM   1034  CD2 LEU A  64      -7.019  11.987  -1.915  1.00  0.75           C  
ATOM   1035  H   LEU A  64      -4.095   9.539  -2.473  1.00  0.75           H  
ATOM   1036  HA  LEU A  64      -5.534  10.456  -0.141  1.00  0.75           H  
ATOM   1037 1HB  LEU A  64      -6.425   8.712  -2.442  1.00  0.75           H  
ATOM   1038 2HB  LEU A  64      -7.519   9.404  -1.268  1.00  0.75           H  
ATOM   1039  HG  LEU A  64      -5.863  10.852  -3.277  1.00  0.75           H  
ATOM   1040 1HD1 LEU A  64      -8.070  11.220  -4.353  1.00  0.75           H  
ATOM   1041 2HD1 LEU A  64      -7.665   9.510  -4.210  1.00  0.75           H  
ATOM   1042 3HD1 LEU A  64      -8.821  10.249  -3.089  1.00  0.75           H  
ATOM   1043 1HD2 LEU A  64      -7.130  12.827  -2.602  1.00  0.75           H  
ATOM   1044 2HD2 LEU A  64      -7.923  11.868  -1.352  1.00  0.75           H  
ATOM   1045 3HD2 LEU A  64      -6.179  12.178  -1.246  1.00  0.75           H  
ATOM   1046  N   ASN A  65      -4.918   7.271  -0.485  1.00  0.74           N  
ATOM   1047  CA  ASN A  65      -4.991   5.951   0.099  1.00  0.74           C  
ATOM   1048  C   ASN A  65      -4.178   5.920   1.384  1.00  0.74           C  
ATOM   1049  O   ASN A  65      -4.655   5.418   2.407  1.00  0.74           O  
ATOM   1050  CB  ASN A  65      -4.503   4.930  -0.918  1.00  0.74           C  
ATOM   1051  CG  ASN A  65      -4.764   3.505  -0.556  1.00  0.74           C  
ATOM   1052  OD1 ASN A  65      -3.878   2.749  -0.151  1.00  0.74           O  
ATOM   1053  ND2 ASN A  65      -6.001   3.105  -0.703  1.00  0.74           N  
ATOM   1054  H   ASN A  65      -4.377   7.400  -1.332  1.00  0.74           H  
ATOM   1055  HA  ASN A  65      -6.029   5.733   0.351  1.00  0.74           H  
ATOM   1056 1HB  ASN A  65      -4.973   5.134  -1.883  1.00  0.74           H  
ATOM   1057 2HB  ASN A  65      -3.426   5.057  -1.063  1.00  0.74           H  
ATOM   1058 1HD2 ASN A  65      -6.251   2.161  -0.487  1.00  0.74           H  
ATOM   1059 2HD2 ASN A  65      -6.699   3.745  -1.029  1.00  0.74           H  
ATOM   1060  N   GLU A  66      -2.974   6.501   1.368  1.00  0.74           N  
ATOM   1061  CA  GLU A  66      -2.197   6.476   2.599  1.00  0.74           C  
ATOM   1062  C   GLU A  66      -2.884   7.308   3.674  1.00  0.74           C  
ATOM   1063  O   GLU A  66      -2.886   6.930   4.842  1.00  0.74           O  
ATOM   1064  CB  GLU A  66      -0.763   6.939   2.375  1.00  0.74           C  
ATOM   1065  CG  GLU A  66       0.079   5.951   1.515  1.00  0.74           C  
ATOM   1066  CD  GLU A  66       0.229   4.559   2.101  1.00  0.74           C  
ATOM   1067  OE1 GLU A  66       0.702   4.435   3.206  1.00  0.74           O  
ATOM   1068  OE2 GLU A  66      -0.152   3.609   1.440  1.00  0.74           O  
ATOM   1069  H   GLU A  66      -2.596   6.911   0.509  1.00  0.74           H  
ATOM   1070  HA  GLU A  66      -2.156   5.449   2.953  1.00  0.74           H  
ATOM   1071 1HB  GLU A  66      -0.769   7.909   1.864  1.00  0.74           H  
ATOM   1072 2HB  GLU A  66      -0.261   7.075   3.335  1.00  0.74           H  
ATOM   1073 1HG  GLU A  66      -0.362   5.874   0.518  1.00  0.74           H  
ATOM   1074 2HG  GLU A  66       1.066   6.361   1.410  1.00  0.74           H  
ATOM   1075  N   LEU A  67      -3.521   8.419   3.299  1.00  0.74           N  
ATOM   1076  CA  LEU A  67      -4.239   9.165   4.319  1.00  0.74           C  
ATOM   1077  C   LEU A  67      -5.428   8.354   4.855  1.00  0.74           C  
ATOM   1078  O   LEU A  67      -5.658   8.290   6.071  1.00  0.74           O  
ATOM   1079  CB  LEU A  67      -4.723  10.513   3.772  1.00  0.74           C  
ATOM   1080  CG  LEU A  67      -3.640  11.565   3.496  1.00  0.74           C  
ATOM   1081  CD1 LEU A  67      -4.325  12.779   2.901  1.00  0.74           C  
ATOM   1082  CD2 LEU A  67      -2.879  11.900   4.797  1.00  0.74           C  
ATOM   1083  H   LEU A  67      -3.494   8.743   2.328  1.00  0.74           H  
ATOM   1084  HA  LEU A  67      -3.558   9.357   5.147  1.00  0.74           H  
ATOM   1085 1HB  LEU A  67      -5.215  10.316   2.818  1.00  0.74           H  
ATOM   1086 2HB  LEU A  67      -5.461  10.934   4.438  1.00  0.74           H  
ATOM   1087  HG  LEU A  67      -2.924  11.184   2.759  1.00  0.74           H  
ATOM   1088 1HD1 LEU A  67      -3.602  13.539   2.700  1.00  0.74           H  
ATOM   1089 2HD1 LEU A  67      -4.818  12.493   1.979  1.00  0.74           H  
ATOM   1090 3HD1 LEU A  67      -5.058  13.164   3.610  1.00  0.74           H  
ATOM   1091 1HD2 LEU A  67      -2.114  12.647   4.588  1.00  0.74           H  
ATOM   1092 2HD2 LEU A  67      -3.567  12.287   5.535  1.00  0.74           H  
ATOM   1093 3HD2 LEU A  67      -2.407  10.998   5.179  1.00  0.74           H  
ATOM   1094  N   ALA A  68      -6.133   7.641   3.964  1.00  0.74           N  
ATOM   1095  CA  ALA A  68      -7.281   6.838   4.375  1.00  0.74           C  
ATOM   1096  C   ALA A  68      -6.895   5.777   5.406  1.00  0.74           C  
ATOM   1097  O   ALA A  68      -7.633   5.540   6.370  1.00  0.74           O  
ATOM   1098  CB  ALA A  68      -7.902   6.159   3.165  1.00  0.74           C  
ATOM   1099  H   ALA A  68      -5.917   7.706   2.969  1.00  0.74           H  
ATOM   1100  HA  ALA A  68      -8.013   7.507   4.827  1.00  0.74           H  
ATOM   1101 1HB  ALA A  68      -8.774   5.587   3.474  1.00  0.74           H  
ATOM   1102 2HB  ALA A  68      -8.196   6.917   2.441  1.00  0.74           H  
ATOM   1103 3HB  ALA A  68      -7.175   5.491   2.713  1.00  0.74           H  
ATOM   1104  N   LYS A  69      -5.701   5.196   5.256  1.00  0.74           N  
ATOM   1105  CA  LYS A  69      -5.207   4.159   6.169  1.00  0.74           C  
ATOM   1106  C   LYS A  69      -5.069   4.631   7.607  1.00  0.74           C  
ATOM   1107  O   LYS A  69      -5.079   3.822   8.537  1.00  0.74           O  
ATOM   1108  CB  LYS A  69      -3.858   3.624   5.706  1.00  0.74           C  
ATOM   1109  CG  LYS A  69      -3.921   2.764   4.470  1.00  0.74           C  
ATOM   1110  CD  LYS A  69      -2.545   2.321   4.061  1.00  0.74           C  
ATOM   1111  CE  LYS A  69      -2.595   1.443   2.846  1.00  0.74           C  
ATOM   1112  NZ  LYS A  69      -1.249   1.113   2.364  1.00  0.74           N  
ATOM   1113  H   LYS A  69      -5.142   5.442   4.435  1.00  0.74           H  
ATOM   1114  HA  LYS A  69      -5.923   3.339   6.160  1.00  0.74           H  
ATOM   1115 1HB  LYS A  69      -3.190   4.461   5.497  1.00  0.74           H  
ATOM   1116 2HB  LYS A  69      -3.405   3.040   6.507  1.00  0.74           H  
ATOM   1117 1HG  LYS A  69      -4.537   1.888   4.664  1.00  0.74           H  
ATOM   1118 2HG  LYS A  69      -4.367   3.324   3.657  1.00  0.74           H  
ATOM   1119 1HD  LYS A  69      -1.933   3.196   3.829  1.00  0.74           H  
ATOM   1120 2HD  LYS A  69      -2.074   1.779   4.875  1.00  0.74           H  
ATOM   1121 1HE  LYS A  69      -3.119   0.522   3.087  1.00  0.74           H  
ATOM   1122 2HE  LYS A  69      -3.130   1.956   2.064  1.00  0.74           H  
ATOM   1123 1HZ  LYS A  69      -1.289   0.526   1.525  1.00  0.74           H  
ATOM   1124 2HZ  LYS A  69      -0.765   1.996   2.113  1.00  0.74           H  
ATOM   1125 3HZ  LYS A  69      -0.736   0.638   3.072  1.00  0.74           H  
ATOM   1126  N   PHE A  70      -4.895   5.930   7.784  1.00  0.74           N  
ATOM   1127  CA  PHE A  70      -4.740   6.528   9.090  1.00  0.74           C  
ATOM   1128  C   PHE A  70      -5.961   7.326   9.515  1.00  0.74           C  
ATOM   1129  O   PHE A  70      -5.885   8.131  10.442  1.00  0.74           O  
ATOM   1130  CB  PHE A  70      -3.512   7.403   9.110  1.00  0.74           C  
ATOM   1131  CG  PHE A  70      -2.202   6.641   9.021  1.00  0.74           C  
ATOM   1132  CD1 PHE A  70      -1.470   6.603   7.861  1.00  0.74           C  
ATOM   1133  CD2 PHE A  70      -1.693   5.984  10.139  1.00  0.74           C  
ATOM   1134  CE1 PHE A  70      -0.255   5.935   7.809  1.00  0.74           C  
ATOM   1135  CE2 PHE A  70      -0.486   5.331  10.087  1.00  0.74           C  
ATOM   1136  CZ  PHE A  70       0.234   5.308   8.930  1.00  0.74           C  
ATOM   1137  H   PHE A  70      -4.921   6.558   6.980  1.00  0.74           H  
ATOM   1138  HA  PHE A  70      -4.598   5.728   9.814  1.00  0.74           H  
ATOM   1139 1HB  PHE A  70      -3.557   8.082   8.256  1.00  0.74           H  
ATOM   1140 2HB  PHE A  70      -3.529   8.000  10.004  1.00  0.74           H  
ATOM   1141  HD1 PHE A  70      -1.851   7.112   6.978  1.00  0.74           H  
ATOM   1142  HD2 PHE A  70      -2.259   6.009  11.073  1.00  0.74           H  
ATOM   1143  HE1 PHE A  70       0.318   5.918   6.877  1.00  0.74           H  
ATOM   1144  HE2 PHE A  70      -0.102   4.844  10.960  1.00  0.74           H  
ATOM   1145  HZ  PHE A  70       1.185   4.794   8.899  1.00  0.74           H  
ATOM   1146  N   SER A  71      -7.083   7.113   8.829  1.00  0.73           N  
ATOM   1147  CA  SER A  71      -8.331   7.820   9.086  1.00  0.73           C  
ATOM   1148  C   SER A  71      -8.197   9.342   8.995  1.00  0.73           C  
ATOM   1149  O   SER A  71      -8.821  10.072   9.769  1.00  0.73           O  
ATOM   1150  CB  SER A  71      -8.886   7.451  10.455  1.00  0.73           C  
ATOM   1151  OG  SER A  71      -9.156   6.077  10.547  1.00  0.73           O  
ATOM   1152  H   SER A  71      -7.085   6.436   8.067  1.00  0.73           H  
ATOM   1153  HA  SER A  71      -9.049   7.503   8.327  1.00  0.73           H  
ATOM   1154 1HB  SER A  71      -8.193   7.745  11.240  1.00  0.73           H  
ATOM   1155 2HB  SER A  71      -9.807   8.007  10.618  1.00  0.73           H  
ATOM   1156  HG  SER A  71      -9.641   5.848   9.748  1.00  0.73           H  
ATOM   1157  N   ILE A  72      -7.425   9.821   8.017  1.00  0.73           N  
ATOM   1158  CA  ILE A  72      -7.292  11.255   7.802  1.00  0.73           C  
ATOM   1159  C   ILE A  72      -8.098  11.544   6.538  1.00  0.73           C  
ATOM   1160  O   ILE A  72      -7.945  10.833   5.547  1.00  0.73           O  
ATOM   1161  CB  ILE A  72      -5.826  11.678   7.566  1.00  0.73           C  
ATOM   1162  CG1 ILE A  72      -4.894  11.132   8.656  1.00  0.73           C  
ATOM   1163  CG2 ILE A  72      -5.755  13.208   7.497  1.00  0.73           C  
ATOM   1164  CD1 ILE A  72      -5.202  11.543  10.025  1.00  0.73           C  
ATOM   1165  H   ILE A  72      -6.912   9.181   7.410  1.00  0.73           H  
ATOM   1166  HA  ILE A  72      -7.716  11.807   8.640  1.00  0.73           H  
ATOM   1167  HB  ILE A  72      -5.488  11.260   6.640  1.00  0.73           H  
ATOM   1168 1HG1 ILE A  72      -4.933  10.051   8.617  1.00  0.73           H  
ATOM   1169 2HG1 ILE A  72      -3.879  11.450   8.431  1.00  0.73           H  
ATOM   1170 1HG2 ILE A  72      -4.740  13.513   7.308  1.00  0.73           H  
ATOM   1171 2HG2 ILE A  72      -6.394  13.569   6.692  1.00  0.73           H  
ATOM   1172 3HG2 ILE A  72      -6.093  13.636   8.445  1.00  0.73           H  
ATOM   1173 1HD1 ILE A  72      -4.482  11.085  10.694  1.00  0.73           H  
ATOM   1174 2HD1 ILE A  72      -5.142  12.627  10.096  1.00  0.73           H  
ATOM   1175 3HD1 ILE A  72      -6.199  11.211  10.290  1.00  0.73           H  
ATOM   1176  N   ASN A  73      -9.000  12.523   6.574  1.00  0.72           N  
ATOM   1177  CA  ASN A  73      -9.828  12.826   5.409  1.00  0.72           C  
ATOM   1178  C   ASN A  73      -9.166  13.916   4.555  1.00  0.72           C  
ATOM   1179  O   ASN A  73      -9.068  15.059   5.001  1.00  0.72           O  
ATOM   1180  CB  ASN A  73     -11.226  13.226   5.811  1.00  0.72           C  
ATOM   1181  CG  ASN A  73     -12.186  13.400   4.616  1.00  0.72           C  
ATOM   1182  OD1 ASN A  73     -11.900  13.950   3.536  1.00  0.72           O  
ATOM   1183  ND2 ASN A  73     -13.384  12.900   4.816  1.00  0.72           N  
ATOM   1184  H   ASN A  73      -9.098  13.082   7.420  1.00  0.72           H  
ATOM   1185  HA  ASN A  73      -9.947  11.914   4.842  1.00  0.72           H  
ATOM   1186 1HB  ASN A  73     -11.636  12.468   6.481  1.00  0.72           H  
ATOM   1187 2HB  ASN A  73     -11.185  14.150   6.367  1.00  0.72           H  
ATOM   1188 1HD2 ASN A  73     -14.080  12.963   4.098  1.00  0.72           H  
ATOM   1189 2HD2 ASN A  73     -13.603  12.458   5.686  1.00  0.72           H  
ATOM   1190  N   PRO A  74      -8.720  13.627   3.320  1.00  0.71           N  
ATOM   1191  CA  PRO A  74      -8.017  14.539   2.439  1.00  0.71           C  
ATOM   1192  C   PRO A  74      -8.750  15.862   2.169  1.00  0.71           C  
ATOM   1193  O   PRO A  74      -8.099  16.859   1.836  1.00  0.71           O  
ATOM   1194  CB  PRO A  74      -7.937  13.736   1.134  1.00  0.71           C  
ATOM   1195  CG  PRO A  74      -8.001  12.291   1.567  1.00  0.71           C  
ATOM   1196  CD  PRO A  74      -8.910  12.273   2.735  1.00  0.71           C  
ATOM   1197  HA  PRO A  74      -7.013  14.724   2.845  1.00  0.71           H  
ATOM   1198 1HB  PRO A  74      -8.767  14.023   0.471  1.00  0.71           H  
ATOM   1199 2HB  PRO A  74      -7.004  13.980   0.604  1.00  0.71           H  
ATOM   1200 1HG  PRO A  74      -8.396  11.659   0.775  1.00  0.71           H  
ATOM   1201 2HG  PRO A  74      -7.012  11.904   1.804  1.00  0.71           H  
ATOM   1202 1HD  PRO A  74      -9.959  12.112   2.431  1.00  0.71           H  
ATOM   1203 2HD  PRO A  74      -8.523  11.483   3.369  1.00  0.71           H  
ATOM   1204  N   ASN A  75     -10.086  15.887   2.319  1.00  0.71           N  
ATOM   1205  CA  ASN A  75     -10.843  17.106   2.031  1.00  0.71           C  
ATOM   1206  C   ASN A  75     -11.165  17.933   3.277  1.00  0.71           C  
ATOM   1207  O   ASN A  75     -11.818  18.974   3.183  1.00  0.71           O  
ATOM   1208  CB  ASN A  75     -12.151  16.736   1.374  1.00  0.71           C  
ATOM   1209  CG  ASN A  75     -11.998  16.048   0.031  1.00  0.71           C  
ATOM   1210  OD1 ASN A  75     -11.157  16.383  -0.837  1.00  0.71           O  
ATOM   1211  ND2 ASN A  75     -12.830  15.042  -0.136  1.00  0.71           N  
ATOM   1212  H   ASN A  75     -10.596  15.069   2.646  1.00  0.71           H  
ATOM   1213  HA  ASN A  75     -10.254  17.739   1.362  1.00  0.71           H  
ATOM   1214 1HB  ASN A  75     -12.721  16.087   2.041  1.00  0.71           H  
ATOM   1215 2HB  ASN A  75     -12.734  17.640   1.225  1.00  0.71           H  
ATOM   1216 1HD2 ASN A  75     -12.834  14.499  -0.969  1.00  0.71           H  
ATOM   1217 2HD2 ASN A  75     -13.477  14.814   0.596  1.00  0.71           H  
ATOM   1218  N   ALA A  76     -10.744  17.479   4.442  1.00  0.71           N  
ATOM   1219  CA  ALA A  76     -11.061  18.180   5.680  1.00  0.71           C  
ATOM   1220  C   ALA A  76     -10.353  19.529   5.779  1.00  0.71           C  
ATOM   1221  O   ALA A  76      -9.285  19.727   5.197  1.00  0.71           O  
ATOM   1222  CB  ALA A  76     -10.685  17.311   6.856  1.00  0.71           C  
ATOM   1223  H   ALA A  76     -10.187  16.623   4.492  1.00  0.71           H  
ATOM   1224  HA  ALA A  76     -12.134  18.371   5.703  1.00  0.71           H  
ATOM   1225 1HB  ALA A  76     -10.932  17.816   7.763  1.00  0.71           H  
ATOM   1226 2HB  ALA A  76     -11.216  16.380   6.806  1.00  0.71           H  
ATOM   1227 3HB  ALA A  76      -9.637  17.108   6.837  1.00  0.71           H  
ATOM   1228  N   SER A  77     -10.927  20.463   6.543  1.00  0.71           N  
ATOM   1229  CA  SER A  77     -10.220  21.713   6.802  1.00  0.71           C  
ATOM   1230  C   SER A  77      -8.945  21.425   7.558  1.00  0.71           C  
ATOM   1231  O   SER A  77      -8.833  20.387   8.208  1.00  0.71           O  
ATOM   1232  CB  SER A  77     -11.041  22.650   7.668  1.00  0.71           C  
ATOM   1233  OG  SER A  77     -11.200  22.150   9.011  1.00  0.71           O  
ATOM   1234  H   SER A  77     -11.864  20.326   6.921  1.00  0.71           H  
ATOM   1235  HA  SER A  77      -9.976  22.188   5.851  1.00  0.71           H  
ATOM   1236 1HB  SER A  77     -10.562  23.627   7.701  1.00  0.71           H  
ATOM   1237 2HB  SER A  77     -12.007  22.794   7.220  1.00  0.71           H  
ATOM   1238  HG  SER A  77     -11.910  22.694   9.394  1.00  0.71           H  
ATOM   1239  N   PHE A  78      -8.013  22.372   7.529  1.00  0.71           N  
ATOM   1240  CA  PHE A  78      -6.738  22.235   8.222  1.00  0.71           C  
ATOM   1241  C   PHE A  78      -6.911  21.926   9.707  1.00  0.71           C  
ATOM   1242  O   PHE A  78      -6.269  21.013  10.230  1.00  0.71           O  
ATOM   1243  CB  PHE A  78      -5.935  23.509   8.037  1.00  0.71           C  
ATOM   1244  CG  PHE A  78      -4.628  23.544   8.717  1.00  0.71           C  
ATOM   1245  CD1 PHE A  78      -3.540  22.900   8.176  1.00  0.71           C  
ATOM   1246  CD2 PHE A  78      -4.470  24.248   9.882  1.00  0.71           C  
ATOM   1247  CE1 PHE A  78      -2.321  22.969   8.784  1.00  0.71           C  
ATOM   1248  CE2 PHE A  78      -3.248  24.324  10.499  1.00  0.71           C  
ATOM   1249  CZ  PHE A  78      -2.170  23.682   9.944  1.00  0.71           C  
ATOM   1250  H   PHE A  78      -8.183  23.203   6.981  1.00  0.71           H  
ATOM   1251  HA  PHE A  78      -6.189  21.410   7.765  1.00  0.71           H  
ATOM   1252 1HB  PHE A  78      -5.763  23.677   6.975  1.00  0.71           H  
ATOM   1253 2HB  PHE A  78      -6.518  24.349   8.402  1.00  0.71           H  
ATOM   1254  HD1 PHE A  78      -3.651  22.341   7.245  1.00  0.71           H  
ATOM   1255  HD2 PHE A  78      -5.329  24.748  10.308  1.00  0.71           H  
ATOM   1256  HE1 PHE A  78      -1.472  22.468   8.338  1.00  0.71           H  
ATOM   1257  HE2 PHE A  78      -3.128  24.895  11.424  1.00  0.71           H  
ATOM   1258  HZ  PHE A  78      -1.191  23.745  10.430  1.00  0.71           H  
ATOM   1259  N   PHE A  79      -7.765  22.688  10.394  1.00  0.71           N  
ATOM   1260  CA  PHE A  79      -7.995  22.461  11.817  1.00  0.71           C  
ATOM   1261  C   PHE A  79      -8.442  21.018  12.033  1.00  0.71           C  
ATOM   1262  O   PHE A  79      -7.902  20.321  12.906  1.00  0.71           O  
ATOM   1263  CB  PHE A  79      -9.066  23.410  12.366  1.00  0.71           C  
ATOM   1264  CG  PHE A  79      -9.389  23.274  13.866  1.00  0.71           C  
ATOM   1265  CD1 PHE A  79      -8.651  23.963  14.819  1.00  0.71           C  
ATOM   1266  CD2 PHE A  79     -10.431  22.468  14.310  1.00  0.71           C  
ATOM   1267  CE1 PHE A  79      -8.956  23.864  16.164  1.00  0.71           C  
ATOM   1268  CE2 PHE A  79     -10.739  22.366  15.656  1.00  0.71           C  
ATOM   1269  CZ  PHE A  79     -10.004  23.070  16.583  1.00  0.71           C  
ATOM   1270  H   PHE A  79      -8.266  23.421   9.917  1.00  0.71           H  
ATOM   1271  HA  PHE A  79      -7.061  22.623  12.356  1.00  0.71           H  
ATOM   1272 1HB  PHE A  79      -8.751  24.437  12.185  1.00  0.71           H  
ATOM   1273 2HB  PHE A  79      -9.993  23.257  11.812  1.00  0.71           H  
ATOM   1274  HD1 PHE A  79      -7.827  24.600  14.493  1.00  0.71           H  
ATOM   1275  HD2 PHE A  79     -11.007  21.915  13.578  1.00  0.71           H  
ATOM   1276  HE1 PHE A  79      -8.367  24.422  16.889  1.00  0.71           H  
ATOM   1277  HE2 PHE A  79     -11.565  21.733  15.978  1.00  0.71           H  
ATOM   1278  HZ  PHE A  79     -10.246  22.995  17.641  1.00  0.71           H  
ATOM   1279  N   LEU A  80      -9.427  20.561  11.238  1.00  0.71           N  
ATOM   1280  CA  LEU A  80      -9.920  19.206  11.427  1.00  0.71           C  
ATOM   1281  C   LEU A  80      -8.826  18.185  11.094  1.00  0.71           C  
ATOM   1282  O   LEU A  80      -8.679  17.205  11.821  1.00  0.71           O  
ATOM   1283  CB  LEU A  80     -11.198  18.961  10.631  1.00  0.71           C  
ATOM   1284  CG  LEU A  80     -11.871  17.573  10.839  1.00  0.71           C  
ATOM   1285  CD1 LEU A  80     -12.217  17.407  12.322  1.00  0.71           C  
ATOM   1286  CD2 LEU A  80     -13.150  17.468   9.996  1.00  0.71           C  
ATOM   1287  H   LEU A  80      -9.842  21.145  10.502  1.00  0.71           H  
ATOM   1288  HA  LEU A  80     -10.177  19.089  12.478  1.00  0.71           H  
ATOM   1289 1HB  LEU A  80     -11.925  19.726  10.903  1.00  0.71           H  
ATOM   1290 2HB  LEU A  80     -10.967  19.087   9.581  1.00  0.71           H  
ATOM   1291  HG  LEU A  80     -11.176  16.790  10.550  1.00  0.71           H  
ATOM   1292 1HD1 LEU A  80     -12.682  16.432  12.483  1.00  0.71           H  
ATOM   1293 2HD1 LEU A  80     -11.312  17.477  12.918  1.00  0.71           H  
ATOM   1294 3HD1 LEU A  80     -12.916  18.195  12.629  1.00  0.71           H  
ATOM   1295 1HD2 LEU A  80     -13.614  16.493  10.152  1.00  0.71           H  
ATOM   1296 2HD2 LEU A  80     -13.845  18.246  10.295  1.00  0.71           H  
ATOM   1297 3HD2 LEU A  80     -12.907  17.591   8.956  1.00  0.71           H  
ATOM   1298  N   LYS A  81      -8.033  18.402  10.026  1.00  0.71           N  
ATOM   1299  CA  LYS A  81      -6.950  17.459   9.722  1.00  0.71           C  
ATOM   1300  C   LYS A  81      -5.992  17.387  10.889  1.00  0.71           C  
ATOM   1301  O   LYS A  81      -5.495  16.313  11.226  1.00  0.71           O  
ATOM   1302  CB  LYS A  81      -6.155  17.829   8.462  1.00  0.71           C  
ATOM   1303  CG  LYS A  81      -6.879  17.581   7.178  1.00  0.71           C  
ATOM   1304  CD  LYS A  81      -6.052  17.946   5.958  1.00  0.71           C  
ATOM   1305  CE  LYS A  81      -6.781  17.514   4.697  1.00  0.71           C  
ATOM   1306  NZ  LYS A  81      -6.108  17.947   3.448  1.00  0.71           N  
ATOM   1307  H   LYS A  81      -8.185  19.215   9.433  1.00  0.71           H  
ATOM   1308  HA  LYS A  81      -7.386  16.471   9.573  1.00  0.71           H  
ATOM   1309 1HB  LYS A  81      -5.905  18.891   8.498  1.00  0.71           H  
ATOM   1310 2HB  LYS A  81      -5.221  17.269   8.440  1.00  0.71           H  
ATOM   1311 1HG  LYS A  81      -7.200  16.537   7.115  1.00  0.71           H  
ATOM   1312 2HG  LYS A  81      -7.754  18.221   7.177  1.00  0.71           H  
ATOM   1313 1HD  LYS A  81      -5.906  19.026   5.927  1.00  0.71           H  
ATOM   1314 2HD  LYS A  81      -5.082  17.455   5.996  1.00  0.71           H  
ATOM   1315 1HE  LYS A  81      -6.843  16.430   4.699  1.00  0.71           H  
ATOM   1316 2HE  LYS A  81      -7.780  17.913   4.707  1.00  0.71           H  
ATOM   1317 1HZ  LYS A  81      -6.682  17.600   2.661  1.00  0.71           H  
ATOM   1318 2HZ  LYS A  81      -6.064  18.950   3.415  1.00  0.71           H  
ATOM   1319 3HZ  LYS A  81      -5.176  17.564   3.396  1.00  0.71           H  
ATOM   1320  N   GLY A  82      -5.765  18.524  11.540  1.00  0.70           N  
ATOM   1321  CA  GLY A  82      -4.912  18.591  12.706  1.00  0.70           C  
ATOM   1322  C   GLY A  82      -5.421  17.608  13.751  1.00  0.70           C  
ATOM   1323  O   GLY A  82      -4.663  16.775  14.258  1.00  0.70           O  
ATOM   1324  H   GLY A  82      -6.188  19.388  11.197  1.00  0.70           H  
ATOM   1325 1HA  GLY A  82      -3.884  18.360  12.433  1.00  0.70           H  
ATOM   1326 2HA  GLY A  82      -4.943  19.604  13.102  1.00  0.70           H  
ATOM   1327  N   MET A  83      -6.713  17.705  14.057  1.00  0.69           N  
ATOM   1328  CA  MET A  83      -7.339  16.829  15.037  1.00  0.69           C  
ATOM   1329  C   MET A  83      -7.337  15.363  14.609  1.00  0.69           C  
ATOM   1330  O   MET A  83      -7.119  14.476  15.438  1.00  0.69           O  
ATOM   1331  CB  MET A  83      -8.778  17.264  15.232  1.00  0.69           C  
ATOM   1332  CG  MET A  83      -8.941  18.558  15.865  1.00  0.69           C  
ATOM   1333  SD  MET A  83      -8.419  18.504  17.517  1.00  0.69           S  
ATOM   1334  CE  MET A  83      -8.826  20.116  17.999  1.00  0.69           C  
ATOM   1335  H   MET A  83      -7.266  18.431  13.592  1.00  0.69           H  
ATOM   1336  HA  MET A  83      -6.793  16.916  15.976  1.00  0.69           H  
ATOM   1337 1HB  MET A  83      -9.277  17.303  14.272  1.00  0.69           H  
ATOM   1338 2HB  MET A  83      -9.302  16.529  15.840  1.00  0.69           H  
ATOM   1339 1HG  MET A  83      -8.339  19.299  15.332  1.00  0.69           H  
ATOM   1340 2HG  MET A  83      -9.954  18.865  15.817  1.00  0.69           H  
ATOM   1341 1HE  MET A  83      -8.550  20.257  19.040  1.00  0.69           H  
ATOM   1342 2HE  MET A  83      -8.284  20.816  17.369  1.00  0.69           H  
ATOM   1343 3HE  MET A  83      -9.890  20.272  17.878  1.00  0.69           H  
ATOM   1344  N   GLN A  84      -7.544  15.100  13.316  1.00  0.68           N  
ATOM   1345  CA  GLN A  84      -7.565  13.722  12.837  1.00  0.68           C  
ATOM   1346  C   GLN A  84      -6.177  13.105  12.966  1.00  0.68           C  
ATOM   1347  O   GLN A  84      -6.041  11.958  13.406  1.00  0.68           O  
ATOM   1348  CB  GLN A  84      -8.061  13.661  11.395  1.00  0.68           C  
ATOM   1349  CG  GLN A  84      -9.537  14.024  11.230  1.00  0.68           C  
ATOM   1350  CD  GLN A  84      -9.980  14.050   9.780  1.00  0.68           C  
ATOM   1351  OE1 GLN A  84      -9.158  14.159   8.857  1.00  0.68           O  
ATOM   1352  NE2 GLN A  84     -11.292  13.962   9.578  1.00  0.68           N  
ATOM   1353  H   GLN A  84      -7.728  15.867  12.672  1.00  0.68           H  
ATOM   1354  HA  GLN A  84      -8.249  13.148  13.459  1.00  0.68           H  
ATOM   1355 1HB  GLN A  84      -7.465  14.327  10.776  1.00  0.68           H  
ATOM   1356 2HB  GLN A  84      -7.933  12.652  11.013  1.00  0.68           H  
ATOM   1357 1HG  GLN A  84     -10.134  13.273  11.747  1.00  0.68           H  
ATOM   1358 2HG  GLN A  84      -9.717  14.997  11.670  1.00  0.68           H  
ATOM   1359 1HE2 GLN A  84     -11.672  13.984   8.659  1.00  0.68           H  
ATOM   1360 2HE2 GLN A  84     -11.906  13.877  10.364  1.00  0.68           H  
ATOM   1361  N   PHE A  85      -5.135  13.885  12.653  1.00  0.67           N  
ATOM   1362  CA  PHE A  85      -3.780  13.392  12.825  1.00  0.67           C  
ATOM   1363  C   PHE A  85      -3.501  13.173  14.282  1.00  0.67           C  
ATOM   1364  O   PHE A  85      -2.913  12.160  14.656  1.00  0.67           O  
ATOM   1365  CB  PHE A  85      -2.730  14.343  12.246  1.00  0.67           C  
ATOM   1366  CG  PHE A  85      -2.405  14.148  10.765  1.00  0.67           C  
ATOM   1367  CD1 PHE A  85      -2.843  15.012   9.771  1.00  0.67           C  
ATOM   1368  CD2 PHE A  85      -1.610  13.070  10.390  1.00  0.67           C  
ATOM   1369  CE1 PHE A  85      -2.490  14.799   8.441  1.00  0.67           C  
ATOM   1370  CE2 PHE A  85      -1.265  12.851   9.075  1.00  0.67           C  
ATOM   1371  CZ  PHE A  85      -1.702  13.714   8.097  1.00  0.67           C  
ATOM   1372  H   PHE A  85      -5.289  14.821  12.281  1.00  0.67           H  
ATOM   1373  HA  PHE A  85      -3.684  12.437  12.323  1.00  0.67           H  
ATOM   1374 1HB  PHE A  85      -3.082  15.368  12.378  1.00  0.67           H  
ATOM   1375 2HB  PHE A  85      -1.802  14.248  12.813  1.00  0.67           H  
ATOM   1376  HD1 PHE A  85      -3.455  15.865  10.039  1.00  0.67           H  
ATOM   1377  HD2 PHE A  85      -1.252  12.395  11.161  1.00  0.67           H  
ATOM   1378  HE1 PHE A  85      -2.834  15.486   7.667  1.00  0.67           H  
ATOM   1379  HE2 PHE A  85      -0.640  12.001   8.816  1.00  0.67           H  
ATOM   1380  HZ  PHE A  85      -1.421  13.543   7.059  1.00  0.67           H  
ATOM   1381  N   ALA A  86      -3.966  14.081  15.134  1.00  0.66           N  
ATOM   1382  CA  ALA A  86      -3.708  13.889  16.537  1.00  0.66           C  
ATOM   1383  C   ALA A  86      -4.320  12.585  17.001  1.00  0.66           C  
ATOM   1384  O   ALA A  86      -3.656  11.791  17.661  1.00  0.66           O  
ATOM   1385  CB  ALA A  86      -4.264  15.046  17.331  1.00  0.66           C  
ATOM   1386  H   ALA A  86      -4.446  14.919  14.805  1.00  0.66           H  
ATOM   1387  HA  ALA A  86      -2.636  13.831  16.675  1.00  0.66           H  
ATOM   1388 1HB  ALA A  86      -4.052  14.907  18.373  1.00  0.66           H  
ATOM   1389 2HB  ALA A  86      -3.794  15.948  16.981  1.00  0.66           H  
ATOM   1390 3HB  ALA A  86      -5.338  15.113  17.188  1.00  0.66           H  
ATOM   1391  N   LYS A  87      -5.545  12.298  16.563  1.00  0.65           N  
ATOM   1392  CA  LYS A  87      -6.188  11.061  16.966  1.00  0.65           C  
ATOM   1393  C   LYS A  87      -5.361   9.860  16.530  1.00  0.65           C  
ATOM   1394  O   LYS A  87      -5.020   8.999  17.355  1.00  0.65           O  
ATOM   1395  CB  LYS A  87      -7.599  10.976  16.376  1.00  0.65           C  
ATOM   1396  CG  LYS A  87      -8.375   9.709  16.755  1.00  0.65           C  
ATOM   1397  CD  LYS A  87      -9.776   9.709  16.139  1.00  0.65           C  
ATOM   1398  CE  LYS A  87     -10.600   8.499  16.595  1.00  0.65           C  
ATOM   1399  NZ  LYS A  87     -10.069   7.214  16.046  1.00  0.65           N  
ATOM   1400  H   LYS A  87      -6.056  12.975  15.994  1.00  0.65           H  
ATOM   1401  HA  LYS A  87      -6.260  11.047  18.052  1.00  0.65           H  
ATOM   1402 1HB  LYS A  87      -8.175  11.845  16.703  1.00  0.65           H  
ATOM   1403 2HB  LYS A  87      -7.538  11.020  15.291  1.00  0.65           H  
ATOM   1404 1HG  LYS A  87      -7.829   8.827  16.405  1.00  0.65           H  
ATOM   1405 2HG  LYS A  87      -8.462   9.653  17.840  1.00  0.65           H  
ATOM   1406 1HD  LYS A  87     -10.296  10.624  16.422  1.00  0.65           H  
ATOM   1407 2HD  LYS A  87      -9.686   9.683  15.052  1.00  0.65           H  
ATOM   1408 1HE  LYS A  87     -10.584   8.447  17.682  1.00  0.65           H  
ATOM   1409 2HE  LYS A  87     -11.628   8.625  16.262  1.00  0.65           H  
ATOM   1410 1HZ  LYS A  87     -10.624   6.440  16.367  1.00  0.65           H  
ATOM   1411 2HZ  LYS A  87     -10.078   7.229  15.042  1.00  0.65           H  
ATOM   1412 3HZ  LYS A  87      -9.100   7.064  16.364  1.00  0.65           H  
ATOM   1413  N   ALA A  88      -4.977   9.846  15.246  1.00  0.65           N  
ATOM   1414  CA  ALA A  88      -4.240   8.732  14.659  1.00  0.65           C  
ATOM   1415  C   ALA A  88      -2.937   8.462  15.409  1.00  0.65           C  
ATOM   1416  O   ALA A  88      -2.528   7.314  15.581  1.00  0.65           O  
ATOM   1417  CB  ALA A  88      -3.951   9.044  13.195  1.00  0.65           C  
ATOM   1418  H   ALA A  88      -5.256  10.619  14.637  1.00  0.65           H  
ATOM   1419  HA  ALA A  88      -4.863   7.839  14.726  1.00  0.65           H  
ATOM   1420 1HB  ALA A  88      -3.430   8.209  12.738  1.00  0.65           H  
ATOM   1421 2HB  ALA A  88      -4.892   9.218  12.665  1.00  0.65           H  
ATOM   1422 3HB  ALA A  88      -3.333   9.938  13.134  1.00  0.65           H  
ATOM   1423  N   ILE A  89      -2.291   9.523  15.866  1.00  0.65           N  
ATOM   1424  CA  ILE A  89      -1.059   9.419  16.625  1.00  0.65           C  
ATOM   1425  C   ILE A  89      -1.293   8.859  18.019  1.00  0.65           C  
ATOM   1426  O   ILE A  89      -0.585   7.955  18.456  1.00  0.65           O  
ATOM   1427  CB  ILE A  89      -0.391  10.793  16.697  1.00  0.65           C  
ATOM   1428  CG1 ILE A  89       0.061  11.173  15.296  1.00  0.65           C  
ATOM   1429  CG2 ILE A  89       0.766  10.827  17.697  1.00  0.65           C  
ATOM   1430  CD1 ILE A  89       0.444  12.561  15.149  1.00  0.65           C  
ATOM   1431  H   ILE A  89      -2.665  10.453  15.665  1.00  0.65           H  
ATOM   1432  HA  ILE A  89      -0.390   8.741  16.098  1.00  0.65           H  
ATOM   1433  HB  ILE A  89      -1.141  11.524  16.999  1.00  0.65           H  
ATOM   1434 1HG1 ILE A  89       0.911  10.547  15.022  1.00  0.65           H  
ATOM   1435 2HG1 ILE A  89      -0.746  10.995  14.605  1.00  0.65           H  
ATOM   1436 1HG2 ILE A  89       1.189  11.826  17.715  1.00  0.65           H  
ATOM   1437 2HG2 ILE A  89       0.393  10.573  18.680  1.00  0.65           H  
ATOM   1438 3HG2 ILE A  89       1.528  10.125  17.410  1.00  0.65           H  
ATOM   1439 1HD1 ILE A  89       0.746  12.738  14.121  1.00  0.65           H  
ATOM   1440 2HD1 ILE A  89      -0.409  13.192  15.388  1.00  0.65           H  
ATOM   1441 3HD1 ILE A  89       1.260  12.779  15.820  1.00  0.65           H  
ATOM   1442  N   THR A  90      -2.317   9.354  18.717  1.00  0.66           N  
ATOM   1443  CA  THR A  90      -2.556   8.914  20.088  1.00  0.66           C  
ATOM   1444  C   THR A  90      -2.965   7.467  20.210  1.00  0.66           C  
ATOM   1445  O   THR A  90      -2.645   6.813  21.207  1.00  0.66           O  
ATOM   1446  CB  THR A  90      -3.604   9.776  20.754  1.00  0.66           C  
ATOM   1447  OG1 THR A  90      -4.846   9.693  20.044  1.00  0.66           O  
ATOM   1448  CG2 THR A  90      -3.096  11.150  20.744  1.00  0.66           C  
ATOM   1449  H   THR A  90      -2.904  10.082  18.303  1.00  0.66           H  
ATOM   1450  HA  THR A  90      -1.634   9.034  20.637  1.00  0.66           H  
ATOM   1451  HB  THR A  90      -3.761   9.460  21.783  1.00  0.66           H  
ATOM   1452  HG1 THR A  90      -4.685   9.551  19.083  1.00  0.66           H  
ATOM   1453 1HG2 THR A  90      -3.821  11.783  21.209  1.00  0.66           H  
ATOM   1454 2HG2 THR A  90      -2.164  11.181  21.281  1.00  0.66           H  
ATOM   1455 3HG2 THR A  90      -2.919  11.478  19.762  1.00  0.66           H  
ATOM   1456  N   GLU A  91      -3.567   6.918  19.165  1.00  0.67           N  
ATOM   1457  CA  GLU A  91      -3.952   5.515  19.184  1.00  0.67           C  
ATOM   1458  C   GLU A  91      -2.714   4.623  19.348  1.00  0.67           C  
ATOM   1459  O   GLU A  91      -2.823   3.489  19.819  1.00  0.67           O  
ATOM   1460  CB  GLU A  91      -4.735   5.138  17.911  1.00  0.67           C  
ATOM   1461  CG  GLU A  91      -6.151   5.735  17.840  1.00  0.67           C  
ATOM   1462  CD  GLU A  91      -6.918   5.398  16.569  1.00  0.67           C  
ATOM   1463  OE1 GLU A  91      -6.362   4.806  15.674  1.00  0.67           O  
ATOM   1464  OE2 GLU A  91      -8.090   5.743  16.509  1.00  0.67           O  
ATOM   1465  H   GLU A  91      -3.818   7.509  18.371  1.00  0.67           H  
ATOM   1466  HA  GLU A  91      -4.603   5.350  20.041  1.00  0.67           H  
ATOM   1467 1HB  GLU A  91      -4.181   5.489  17.036  1.00  0.67           H  
ATOM   1468 2HB  GLU A  91      -4.814   4.055  17.837  1.00  0.67           H  
ATOM   1469 1HG  GLU A  91      -6.719   5.376  18.695  1.00  0.67           H  
ATOM   1470 2HG  GLU A  91      -6.073   6.813  17.931  1.00  0.67           H  
ATOM   1471  N   GLU A  92      -1.551   5.134  18.929  1.00  0.69           N  
ATOM   1472  CA  GLU A  92      -0.288   4.427  18.972  1.00  0.69           C  
ATOM   1473  C   GLU A  92       0.648   4.836  20.137  1.00  0.69           C  
ATOM   1474  O   GLU A  92       1.793   4.373  20.193  1.00  0.69           O  
ATOM   1475  CB  GLU A  92       0.405   4.644  17.638  1.00  0.69           C  
ATOM   1476  CG  GLU A  92      -0.390   4.137  16.445  1.00  0.69           C  
ATOM   1477  CD  GLU A  92      -0.604   2.642  16.438  1.00  0.69           C  
ATOM   1478  OE1 GLU A  92       0.313   1.931  16.755  1.00  0.69           O  
ATOM   1479  OE2 GLU A  92      -1.687   2.209  16.071  1.00  0.69           O  
ATOM   1480  H   GLU A  92      -1.522   6.091  18.586  1.00  0.69           H  
ATOM   1481  HA  GLU A  92      -0.506   3.365  19.080  1.00  0.69           H  
ATOM   1482 1HB  GLU A  92       0.545   5.710  17.489  1.00  0.69           H  
ATOM   1483 2HB  GLU A  92       1.385   4.171  17.640  1.00  0.69           H  
ATOM   1484 1HG  GLU A  92      -1.365   4.629  16.453  1.00  0.69           H  
ATOM   1485 2HG  GLU A  92       0.117   4.444  15.542  1.00  0.69           H  
ATOM   1486  N   ILE A  93       0.198   5.701  21.061  1.00  0.71           N  
ATOM   1487  CA  ILE A  93       1.088   6.122  22.154  1.00  0.71           C  
ATOM   1488  C   ILE A  93       0.922   5.264  23.407  1.00  0.71           C  
ATOM   1489  O   ILE A  93      -0.140   5.237  24.041  1.00  0.71           O  
ATOM   1490  CB  ILE A  93       0.887   7.612  22.556  1.00  0.71           C  
ATOM   1491  CG1 ILE A  93       1.210   8.563  21.416  1.00  0.71           C  
ATOM   1492  CG2 ILE A  93       1.708   7.961  23.782  1.00  0.71           C  
ATOM   1493  CD1 ILE A  93       0.845  10.012  21.750  1.00  0.71           C  
ATOM   1494  H   ILE A  93      -0.755   6.058  21.010  1.00  0.71           H  
ATOM   1495  HA  ILE A  93       2.115   6.017  21.809  1.00  0.71           H  
ATOM   1496  HB  ILE A  93      -0.168   7.763  22.790  1.00  0.71           H  
ATOM   1497 1HG1 ILE A  93       2.271   8.507  21.184  1.00  0.71           H  
ATOM   1498 2HG1 ILE A  93       0.655   8.255  20.544  1.00  0.71           H  
ATOM   1499 1HG2 ILE A  93       1.523   8.997  24.066  1.00  0.71           H  
ATOM   1500 2HG2 ILE A  93       1.411   7.313  24.587  1.00  0.71           H  
ATOM   1501 3HG2 ILE A  93       2.769   7.829  23.573  1.00  0.71           H  
ATOM   1502 1HD1 ILE A  93       1.076  10.658  20.911  1.00  0.71           H  
ATOM   1503 2HD1 ILE A  93      -0.204  10.084  21.978  1.00  0.71           H  
ATOM   1504 3HD1 ILE A  93       1.415  10.340  22.618  1.00  0.71           H  
ATOM   1505  N   LYS A  94       2.006   4.579  23.784  1.00  0.74           N  
ATOM   1506  CA  LYS A  94       2.003   3.685  24.944  1.00  0.74           C  
ATOM   1507  C   LYS A  94       2.401   4.387  26.247  1.00  0.74           C  
ATOM   1508  O   LYS A  94       2.248   3.833  27.334  1.00  0.74           O  
ATOM   1509  CB  LYS A  94       2.925   2.498  24.685  1.00  0.74           C  
ATOM   1510  CG  LYS A  94       2.452   1.592  23.546  1.00  0.74           C  
ATOM   1511  CD  LYS A  94       3.399   0.420  23.325  1.00  0.74           C  
ATOM   1512  CE  LYS A  94       2.906  -0.486  22.198  1.00  0.74           C  
ATOM   1513  NZ  LYS A  94       3.837  -1.622  21.953  1.00  0.74           N  
ATOM   1514  H   LYS A  94       2.840   4.645  23.215  1.00  0.74           H  
ATOM   1515  HA  LYS A  94       0.991   3.302  25.075  1.00  0.74           H  
ATOM   1516 1HB  LYS A  94       3.925   2.857  24.443  1.00  0.74           H  
ATOM   1517 2HB  LYS A  94       3.003   1.895  25.590  1.00  0.74           H  
ATOM   1518 1HG  LYS A  94       1.458   1.208  23.779  1.00  0.74           H  
ATOM   1519 2HG  LYS A  94       2.387   2.175  22.625  1.00  0.74           H  
ATOM   1520 1HD  LYS A  94       4.388   0.799  23.067  1.00  0.74           H  
ATOM   1521 2HD  LYS A  94       3.480  -0.165  24.241  1.00  0.74           H  
ATOM   1522 1HE  LYS A  94       1.926  -0.883  22.462  1.00  0.74           H  
ATOM   1523 2HE  LYS A  94       2.815   0.101  21.282  1.00  0.74           H  
ATOM   1524 1HZ  LYS A  94       3.479  -2.198  21.203  1.00  0.74           H  
ATOM   1525 2HZ  LYS A  94       4.746  -1.263  21.696  1.00  0.74           H  
ATOM   1526 3HZ  LYS A  94       3.918  -2.177  22.792  1.00  0.74           H  
ATOM   1527  N   ASN A  95       2.903   5.610  26.123  1.00  0.76           N  
ATOM   1528  CA  ASN A  95       3.364   6.410  27.256  1.00  0.76           C  
ATOM   1529  C   ASN A  95       2.757   7.805  27.174  1.00  0.76           C  
ATOM   1530  O   ASN A  95       3.393   8.761  26.730  1.00  0.76           O  
ATOM   1531  CB  ASN A  95       4.881   6.485  27.292  1.00  0.76           C  
ATOM   1532  CG  ASN A  95       5.542   5.134  27.487  1.00  0.76           C  
ATOM   1533  OD1 ASN A  95       5.585   4.604  28.603  1.00  0.76           O  
ATOM   1534  ND2 ASN A  95       6.064   4.576  26.422  1.00  0.76           N  
ATOM   1535  H   ASN A  95       2.975   5.999  25.196  1.00  0.76           H  
ATOM   1536  HA  ASN A  95       3.009   5.957  28.182  1.00  0.76           H  
ATOM   1537 1HB  ASN A  95       5.241   6.919  26.359  1.00  0.76           H  
ATOM   1538 2HB  ASN A  95       5.189   7.147  28.100  1.00  0.76           H  
ATOM   1539 1HD2 ASN A  95       6.519   3.686  26.496  1.00  0.76           H  
ATOM   1540 2HD2 ASN A  95       6.016   5.040  25.539  1.00  0.76           H  
ATOM   1541  N   LYS A  96       1.495   7.890  27.557  1.00  0.80           N  
ATOM   1542  CA  LYS A  96       0.709   9.107  27.436  1.00  0.80           C  
ATOM   1543  C   LYS A  96       1.041  10.115  28.565  1.00  0.80           C  
ATOM   1544  O   LYS A  96       1.050   9.718  29.730  1.00  0.80           O  
ATOM   1545  CB  LYS A  96      -0.758   8.706  27.478  1.00  0.80           C  
ATOM   1546  CG  LYS A  96      -1.233   7.856  26.262  1.00  0.80           C  
ATOM   1547  CD  LYS A  96      -2.690   7.394  26.443  1.00  0.80           C  
ATOM   1548  CE  LYS A  96      -3.318   6.818  25.144  1.00  0.80           C  
ATOM   1549  NZ  LYS A  96      -2.809   5.463  24.783  1.00  0.80           N  
ATOM   1550  H   LYS A  96       1.054   7.056  27.926  1.00  0.80           H  
ATOM   1551  HA  LYS A  96       0.924   9.524  26.460  1.00  0.80           H  
ATOM   1552 1HB  LYS A  96      -0.942   8.120  28.378  1.00  0.80           H  
ATOM   1553 2HB  LYS A  96      -1.351   9.586  27.552  1.00  0.80           H  
ATOM   1554 1HG  LYS A  96      -1.155   8.447  25.349  1.00  0.80           H  
ATOM   1555 2HG  LYS A  96      -0.594   6.977  26.155  1.00  0.80           H  
ATOM   1556 1HD  LYS A  96      -2.698   6.601  27.190  1.00  0.80           H  
ATOM   1557 2HD  LYS A  96      -3.300   8.201  26.821  1.00  0.80           H  
ATOM   1558 1HE  LYS A  96      -4.394   6.760  25.283  1.00  0.80           H  
ATOM   1559 2HE  LYS A  96      -3.104   7.497  24.312  1.00  0.80           H  
ATOM   1560 1HZ  LYS A  96      -3.263   5.150  23.937  1.00  0.80           H  
ATOM   1561 2HZ  LYS A  96      -1.793   5.473  24.611  1.00  0.80           H  
ATOM   1562 3HZ  LYS A  96      -3.007   4.817  25.525  1.00  0.80           H  
ATOM   1563  N   PRO A  97       1.351  11.398  28.262  1.00  0.86           N  
ATOM   1564  CA  PRO A  97       1.678  12.462  29.214  1.00  0.86           C  
ATOM   1565  C   PRO A  97       0.497  13.048  29.995  1.00  0.86           C  
ATOM   1566  O   PRO A  97      -0.646  13.024  29.543  1.00  0.86           O  
ATOM   1567  CB  PRO A  97       2.288  13.536  28.309  1.00  0.86           C  
ATOM   1568  CG  PRO A  97       1.628  13.340  26.991  1.00  0.86           C  
ATOM   1569  CD  PRO A  97       1.447  11.826  26.857  1.00  0.86           C  
ATOM   1570  HA  PRO A  97       2.436  12.082  29.913  1.00  0.86           H  
ATOM   1571 1HB  PRO A  97       2.086  14.536  28.737  1.00  0.86           H  
ATOM   1572 2HB  PRO A  97       3.382  13.421  28.259  1.00  0.86           H  
ATOM   1573 1HG  PRO A  97       0.701  13.895  27.001  1.00  0.86           H  
ATOM   1574 2HG  PRO A  97       2.228  13.771  26.200  1.00  0.86           H  
ATOM   1575 1HD  PRO A  97       0.536  11.620  26.315  1.00  0.86           H  
ATOM   1576 2HD  PRO A  97       2.335  11.375  26.375  1.00  0.86           H  
ATOM   1577  N   GLU A  98       0.811  13.651  31.144  1.00  0.93           N  
ATOM   1578  CA  GLU A  98      -0.140  14.455  31.922  1.00  0.93           C  
ATOM   1579  C   GLU A  98      -0.559  15.699  31.126  1.00  0.93           C  
ATOM   1580  O   GLU A  98       0.295  16.353  30.527  1.00  0.93           O  
ATOM   1581  CB  GLU A  98       0.484  14.859  33.267  1.00  0.93           C  
ATOM   1582  CG  GLU A  98      -0.440  15.649  34.200  1.00  0.93           C  
ATOM   1583  CD  GLU A  98       0.195  15.950  35.562  1.00  0.93           C  
ATOM   1584  OE1 GLU A  98       0.955  15.134  36.030  1.00  0.93           O  
ATOM   1585  OE2 GLU A  98      -0.075  17.001  36.120  1.00  0.93           O  
ATOM   1586  H   GLU A  98       1.762  13.584  31.477  1.00  0.93           H  
ATOM   1587  HA  GLU A  98      -1.030  13.854  32.111  1.00  0.93           H  
ATOM   1588 1HB  GLU A  98       0.810  13.965  33.800  1.00  0.93           H  
ATOM   1589 2HB  GLU A  98       1.368  15.470  33.087  1.00  0.93           H  
ATOM   1590 1HG  GLU A  98      -0.696  16.591  33.719  1.00  0.93           H  
ATOM   1591 2HG  GLU A  98      -1.360  15.087  34.346  1.00  0.93           H  
ATOM   1592  N   ILE A  99      -1.858  16.030  31.125  1.00  1.00           N  
ATOM   1593  CA  ILE A  99      -2.332  17.205  30.383  1.00  1.00           C  
ATOM   1594  C   ILE A  99      -2.882  18.403  31.165  1.00  1.00           C  
ATOM   1595  O   ILE A  99      -2.460  19.526  30.908  1.00  1.00           O  
ATOM   1596  CB  ILE A  99      -3.405  16.831  29.374  1.00  1.00           C  
ATOM   1597  CG1 ILE A  99      -2.871  15.932  28.361  1.00  1.00           C  
ATOM   1598  CG2 ILE A  99      -3.930  18.071  28.721  1.00  1.00           C  
ATOM   1599  CD1 ILE A  99      -3.921  15.484  27.490  1.00  1.00           C  
ATOM   1600  H   ILE A  99      -2.510  15.453  31.632  1.00  1.00           H  
ATOM   1601  HA  ILE A  99      -1.485  17.576  29.807  1.00  1.00           H  
ATOM   1602  HB  ILE A  99      -4.218  16.314  29.878  1.00  1.00           H  
ATOM   1603 1HG1 ILE A  99      -2.147  16.454  27.798  1.00  1.00           H  
ATOM   1604 2HG1 ILE A  99      -2.392  15.065  28.819  1.00  1.00           H  
ATOM   1605 1HG2 ILE A  99      -4.706  17.819  27.999  1.00  1.00           H  
ATOM   1606 2HG2 ILE A  99      -4.325  18.704  29.454  1.00  1.00           H  
ATOM   1607 3HG2 ILE A  99      -3.137  18.578  28.236  1.00  1.00           H  
ATOM   1608 1HD1 ILE A  99      -3.538  14.860  26.718  1.00  1.00           H  
ATOM   1609 2HD1 ILE A  99      -4.662  14.936  28.068  1.00  1.00           H  
ATOM   1610 3HD1 ILE A  99      -4.386  16.353  27.039  1.00  1.00           H  
ATOM   1611  N   ASN A 100      -3.853  18.192  32.071  1.00  1.06           N  
ATOM   1612  CA  ASN A 100      -4.521  19.326  32.738  1.00  1.06           C  
ATOM   1613  C   ASN A 100      -5.128  20.260  31.678  1.00  1.06           C  
ATOM   1614  O   ASN A 100      -4.670  21.388  31.484  1.00  1.06           O  
ATOM   1615  CB  ASN A 100      -3.554  20.066  33.646  1.00  1.06           C  
ATOM   1616  CG  ASN A 100      -2.967  19.145  34.676  1.00  1.06           C  
ATOM   1617  OD1 ASN A 100      -3.697  18.415  35.362  1.00  1.06           O  
ATOM   1618  ND2 ASN A 100      -1.662  19.145  34.772  1.00  1.06           N  
ATOM   1619  H   ASN A 100      -4.145  17.251  32.276  1.00  1.06           H  
ATOM   1620  HA  ASN A 100      -5.344  18.942  33.344  1.00  1.06           H  
ATOM   1621 1HB  ASN A 100      -2.753  20.533  33.081  1.00  1.06           H  
ATOM   1622 2HB  ASN A 100      -4.088  20.868  34.159  1.00  1.06           H  
ATOM   1623 1HD2 ASN A 100      -1.188  18.514  35.423  1.00  1.06           H  
ATOM   1624 2HD2 ASN A 100      -1.119  19.746  34.186  1.00  1.06           H  
ATOM   1625  N   SER A 101      -6.166  19.764  30.987  1.00  1.10           N  
ATOM   1626  CA  SER A 101      -6.695  20.387  29.767  1.00  1.10           C  
ATOM   1627  C   SER A 101      -7.112  21.845  29.869  1.00  1.10           C  
ATOM   1628  O   SER A 101      -7.030  22.578  28.881  1.00  1.10           O  
ATOM   1629  CB  SER A 101      -7.882  19.582  29.283  1.00  1.10           C  
ATOM   1630  OG  SER A 101      -8.939  19.652  30.197  1.00  1.10           O  
ATOM   1631  H   SER A 101      -6.539  18.869  31.268  1.00  1.10           H  
ATOM   1632  HA  SER A 101      -5.937  20.306  29.009  1.00  1.10           H  
ATOM   1633 1HB  SER A 101      -8.210  19.956  28.317  1.00  1.10           H  
ATOM   1634 2HB  SER A 101      -7.582  18.543  29.146  1.00  1.10           H  
ATOM   1635  HG  SER A 101      -9.242  20.566  30.177  1.00  1.10           H  
ATOM   1636  N   SER A 102      -7.460  22.310  31.059  1.00  1.10           N  
ATOM   1637  CA  SER A 102      -7.872  23.699  31.230  1.00  1.10           C  
ATOM   1638  C   SER A 102      -6.747  24.704  30.922  1.00  1.10           C  
ATOM   1639  O   SER A 102      -7.020  25.884  30.694  1.00  1.10           O  
ATOM   1640  CB  SER A 102      -8.380  23.919  32.642  1.00  1.10           C  
ATOM   1641  OG  SER A 102      -7.345  23.781  33.571  1.00  1.10           O  
ATOM   1642  H   SER A 102      -7.467  21.678  31.848  1.00  1.10           H  
ATOM   1643  HA  SER A 102      -8.692  23.893  30.536  1.00  1.10           H  
ATOM   1644 1HB  SER A 102      -8.808  24.917  32.718  1.00  1.10           H  
ATOM   1645 2HB  SER A 102      -9.170  23.204  32.863  1.00  1.10           H  
ATOM   1646  HG  SER A 102      -6.610  24.305  33.225  1.00  1.10           H  
ATOM   1647  N   GLU A 103      -5.487  24.244  30.935  1.00  1.06           N  
ATOM   1648  CA  GLU A 103      -4.341  25.111  30.661  1.00  1.06           C  
ATOM   1649  C   GLU A 103      -3.708  24.897  29.273  1.00  1.06           C  
ATOM   1650  O   GLU A 103      -2.667  25.486  28.973  1.00  1.06           O  
ATOM   1651  CB  GLU A 103      -3.269  24.922  31.744  1.00  1.06           C  
ATOM   1652  CG  GLU A 103      -3.709  25.326  33.158  1.00  1.06           C  
ATOM   1653  CD  GLU A 103      -2.616  25.163  34.205  1.00  1.06           C  
ATOM   1654  OE1 GLU A 103      -1.543  24.724  33.864  1.00  1.06           O  
ATOM   1655  OE2 GLU A 103      -2.865  25.483  35.344  1.00  1.06           O  
ATOM   1656  H   GLU A 103      -5.313  23.253  31.122  1.00  1.06           H  
ATOM   1657  HA  GLU A 103      -4.684  26.144  30.707  1.00  1.06           H  
ATOM   1658 1HB  GLU A 103      -2.975  23.870  31.777  1.00  1.06           H  
ATOM   1659 2HB  GLU A 103      -2.385  25.503  31.485  1.00  1.06           H  
ATOM   1660 1HG  GLU A 103      -4.034  26.366  33.143  1.00  1.06           H  
ATOM   1661 2HG  GLU A 103      -4.561  24.714  33.443  1.00  1.06           H  
ATOM   1662  N   VAL A 104      -4.307  24.046  28.434  1.00  1.01           N  
ATOM   1663  CA  VAL A 104      -3.713  23.725  27.129  1.00  1.01           C  
ATOM   1664  C   VAL A 104      -3.627  24.863  26.110  1.00  1.01           C  
ATOM   1665  O   VAL A 104      -2.628  24.951  25.401  1.00  1.01           O  
ATOM   1666  CB  VAL A 104      -4.396  22.509  26.516  1.00  1.01           C  
ATOM   1667  CG1 VAL A 104      -3.948  22.300  25.090  1.00  1.01           C  
ATOM   1668  CG2 VAL A 104      -3.991  21.303  27.311  1.00  1.01           C  
ATOM   1669  H   VAL A 104      -5.185  23.599  28.701  1.00  1.01           H  
ATOM   1670  HA  VAL A 104      -2.689  23.411  27.331  1.00  1.01           H  
ATOM   1671  HB  VAL A 104      -5.477  22.644  26.544  1.00  1.01           H  
ATOM   1672 1HG1 VAL A 104      -4.432  21.409  24.689  1.00  1.01           H  
ATOM   1673 2HG1 VAL A 104      -4.216  23.166  24.487  1.00  1.01           H  
ATOM   1674 3HG1 VAL A 104      -2.869  22.167  25.071  1.00  1.01           H  
ATOM   1675 1HG2 VAL A 104      -4.474  20.416  26.901  1.00  1.01           H  
ATOM   1676 2HG2 VAL A 104      -2.912  21.183  27.266  1.00  1.01           H  
ATOM   1677 3HG2 VAL A 104      -4.281  21.453  28.340  1.00  1.01           H  
ATOM   1678  N   ASN A 105      -4.659  25.707  25.986  1.00  0.96           N  
ATOM   1679  CA  ASN A 105      -4.594  26.819  25.027  1.00  0.96           C  
ATOM   1680  C   ASN A 105      -4.313  26.350  23.595  1.00  0.96           C  
ATOM   1681  O   ASN A 105      -3.239  26.608  23.036  1.00  0.96           O  
ATOM   1682  CB  ASN A 105      -3.571  27.841  25.475  1.00  0.96           C  
ATOM   1683  CG  ASN A 105      -3.907  28.421  26.821  1.00  0.96           C  
ATOM   1684  OD1 ASN A 105      -5.013  28.937  27.032  1.00  0.96           O  
ATOM   1685  ND2 ASN A 105      -2.984  28.328  27.741  1.00  0.96           N  
ATOM   1686  H   ASN A 105      -5.466  25.591  26.581  1.00  0.96           H  
ATOM   1687  HA  ASN A 105      -5.569  27.307  25.013  1.00  0.96           H  
ATOM   1688 1HB  ASN A 105      -2.571  27.414  25.503  1.00  0.96           H  
ATOM   1689 2HB  ASN A 105      -3.556  28.648  24.751  1.00  0.96           H  
ATOM   1690 1HD2 ASN A 105      -3.155  28.680  28.660  1.00  0.96           H  
ATOM   1691 2HD2 ASN A 105      -2.111  27.884  27.533  1.00  0.96           H  
ATOM   1692  N   ILE A 106      -5.303  25.678  22.997  1.00  0.91           N  
ATOM   1693  CA  ILE A 106      -5.178  24.999  21.702  1.00  0.91           C  
ATOM   1694  C   ILE A 106      -4.437  25.764  20.611  1.00  0.91           C  
ATOM   1695  O   ILE A 106      -3.744  25.157  19.800  1.00  0.91           O  
ATOM   1696  CB  ILE A 106      -6.583  24.682  21.129  1.00  0.91           C  
ATOM   1697  CG1 ILE A 106      -6.460  23.694  20.037  1.00  0.91           C  
ATOM   1698  CG2 ILE A 106      -7.319  25.918  20.581  1.00  0.91           C  
ATOM   1699  CD1 ILE A 106      -7.766  23.181  19.574  1.00  0.91           C  
ATOM   1700  H   ILE A 106      -6.169  25.570  23.507  1.00  0.91           H  
ATOM   1701  HA  ILE A 106      -4.652  24.060  21.875  1.00  0.91           H  
ATOM   1702  HB  ILE A 106      -7.178  24.272  21.902  1.00  0.91           H  
ATOM   1703 1HG1 ILE A 106      -5.959  24.156  19.214  1.00  0.91           H  
ATOM   1704 2HG1 ILE A 106      -5.855  22.861  20.380  1.00  0.91           H  
ATOM   1705 1HG2 ILE A 106      -8.302  25.611  20.224  1.00  0.91           H  
ATOM   1706 2HG2 ILE A 106      -7.440  26.656  21.368  1.00  0.91           H  
ATOM   1707 3HG2 ILE A 106      -6.782  26.352  19.753  1.00  0.91           H  
ATOM   1708 1HD1 ILE A 106      -7.597  22.493  18.777  1.00  0.91           H  
ATOM   1709 2HD1 ILE A 106      -8.285  22.685  20.390  1.00  0.91           H  
ATOM   1710 3HD1 ILE A 106      -8.367  24.008  19.218  1.00  0.91           H  
ATOM   1711  N   TYR A 107      -4.520  27.082  20.588  1.00  0.88           N  
ATOM   1712  CA  TYR A 107      -3.843  27.785  19.519  1.00  0.88           C  
ATOM   1713  C   TYR A 107      -2.337  27.786  19.705  1.00  0.88           C  
ATOM   1714  O   TYR A 107      -1.585  27.747  18.737  1.00  0.88           O  
ATOM   1715  CB  TYR A 107      -4.411  29.184  19.398  1.00  0.88           C  
ATOM   1716  CG  TYR A 107      -5.777  29.163  18.771  1.00  0.88           C  
ATOM   1717  CD1 TYR A 107      -6.927  29.419  19.500  1.00  0.88           C  
ATOM   1718  CD2 TYR A 107      -5.868  28.874  17.446  1.00  0.88           C  
ATOM   1719  CE1 TYR A 107      -8.157  29.382  18.857  1.00  0.88           C  
ATOM   1720  CE2 TYR A 107      -7.062  28.846  16.815  1.00  0.88           C  
ATOM   1721  CZ  TYR A 107      -8.208  29.099  17.503  1.00  0.88           C  
ATOM   1722  OH  TYR A 107      -9.405  29.086  16.830  1.00  0.88           O  
ATOM   1723  H   TYR A 107      -5.064  27.572  21.281  1.00  0.88           H  
ATOM   1724  HA  TYR A 107      -4.047  27.268  18.584  1.00  0.88           H  
ATOM   1725 1HB  TYR A 107      -4.483  29.644  20.384  1.00  0.88           H  
ATOM   1726 2HB  TYR A 107      -3.755  29.800  18.781  1.00  0.88           H  
ATOM   1727  HD1 TYR A 107      -6.868  29.646  20.565  1.00  0.88           H  
ATOM   1728  HD2 TYR A 107      -4.975  28.669  16.887  1.00  0.88           H  
ATOM   1729  HE1 TYR A 107      -9.071  29.580  19.405  1.00  0.88           H  
ATOM   1730  HE2 TYR A 107      -7.097  28.619  15.746  1.00  0.88           H  
ATOM   1731  HH  TYR A 107      -9.240  29.402  15.915  1.00  0.88           H  
ATOM   1732  N   HIS A 108      -1.859  27.772  20.939  1.00  0.86           N  
ATOM   1733  CA  HIS A 108      -0.418  27.783  21.094  1.00  0.86           C  
ATOM   1734  C   HIS A 108       0.074  26.376  20.844  1.00  0.86           C  
ATOM   1735  O   HIS A 108       1.167  26.166  20.313  1.00  0.86           O  
ATOM   1736  CB  HIS A 108       0.004  28.292  22.468  1.00  0.86           C  
ATOM   1737  CG  HIS A 108      -0.244  29.763  22.648  1.00  0.86           C  
ATOM   1738  ND1 HIS A 108       0.438  30.721  21.922  1.00  0.86           N  
ATOM   1739  CD2 HIS A 108      -1.085  30.441  23.465  1.00  0.86           C  
ATOM   1740  CE1 HIS A 108       0.025  31.921  22.284  1.00  0.86           C  
ATOM   1741  NE2 HIS A 108      -0.898  31.781  23.217  1.00  0.86           N  
ATOM   1742  H   HIS A 108      -2.476  27.719  21.745  1.00  0.86           H  
ATOM   1743  HA  HIS A 108       0.031  28.438  20.349  1.00  0.86           H  
ATOM   1744 1HB  HIS A 108      -0.549  27.748  23.242  1.00  0.86           H  
ATOM   1745 2HB  HIS A 108       1.063  28.099  22.620  1.00  0.86           H  
ATOM   1746  HD1 HIS A 108       1.147  30.555  21.230  1.00  0.86           H  
ATOM   1747  HD2 HIS A 108      -1.809  30.126  24.210  1.00  0.86           H  
ATOM   1748  HE1 HIS A 108       0.447  32.813  21.821  1.00  0.86           H  
ATOM   1749  N   LEU A 109      -0.780  25.408  21.175  1.00  0.84           N  
ATOM   1750  CA  LEU A 109      -0.450  24.003  20.994  1.00  0.84           C  
ATOM   1751  C   LEU A 109      -0.269  23.728  19.497  1.00  0.84           C  
ATOM   1752  O   LEU A 109       0.735  23.143  19.078  1.00  0.84           O  
ATOM   1753  CB  LEU A 109      -1.581  23.123  21.523  1.00  0.84           C  
ATOM   1754  CG  LEU A 109      -1.355  21.662  21.475  1.00  0.84           C  
ATOM   1755  CD1 LEU A 109      -0.198  21.316  22.400  1.00  0.84           C  
ATOM   1756  CD2 LEU A 109      -2.568  20.964  21.877  1.00  0.84           C  
ATOM   1757  H   LEU A 109      -1.668  25.675  21.606  1.00  0.84           H  
ATOM   1758  HA  LEU A 109       0.480  23.781  21.516  1.00  0.84           H  
ATOM   1759 1HB  LEU A 109      -1.797  23.411  22.556  1.00  0.84           H  
ATOM   1760 2HB  LEU A 109      -2.464  23.317  20.930  1.00  0.84           H  
ATOM   1761  HG  LEU A 109      -1.095  21.364  20.461  1.00  0.84           H  
ATOM   1762 1HD1 LEU A 109      -0.028  20.250  22.374  1.00  0.84           H  
ATOM   1763 2HD1 LEU A 109       0.703  21.841  22.079  1.00  0.84           H  
ATOM   1764 3HD1 LEU A 109      -0.449  21.616  23.416  1.00  0.84           H  
ATOM   1765 1HD2 LEU A 109      -2.356  19.920  21.829  1.00  0.84           H  
ATOM   1766 2HD2 LEU A 109      -2.828  21.237  22.869  1.00  0.84           H  
ATOM   1767 3HD2 LEU A 109      -3.379  21.216  21.207  1.00  0.84           H  
ATOM   1768  N   MET A 110      -1.226  24.206  18.685  1.00  0.83           N  
ATOM   1769  CA  MET A 110      -1.153  24.017  17.242  1.00  0.83           C  
ATOM   1770  C   MET A 110       0.047  24.764  16.662  1.00  0.83           C  
ATOM   1771  O   MET A 110       0.737  24.237  15.792  1.00  0.83           O  
ATOM   1772  CB  MET A 110      -2.451  24.474  16.568  1.00  0.83           C  
ATOM   1773  CG  MET A 110      -3.667  23.579  16.841  1.00  0.83           C  
ATOM   1774  SD  MET A 110      -5.075  24.034  15.832  1.00  0.83           S  
ATOM   1775  CE  MET A 110      -5.478  25.638  16.514  1.00  0.83           C  
ATOM   1776  H   MET A 110      -2.035  24.682  19.085  1.00  0.83           H  
ATOM   1777  HA  MET A 110      -1.014  22.956  17.039  1.00  0.83           H  
ATOM   1778 1HB  MET A 110      -2.697  25.482  16.923  1.00  0.83           H  
ATOM   1779 2HB  MET A 110      -2.302  24.537  15.490  1.00  0.83           H  
ATOM   1780 1HG  MET A 110      -3.409  22.543  16.630  1.00  0.83           H  
ATOM   1781 2HG  MET A 110      -3.951  23.644  17.883  1.00  0.83           H  
ATOM   1782 1HE  MET A 110      -6.322  26.060  15.973  1.00  0.83           H  
ATOM   1783 2HE  MET A 110      -5.727  25.554  17.556  1.00  0.83           H  
ATOM   1784 3HE  MET A 110      -4.620  26.296  16.405  1.00  0.83           H  
ATOM   1785  N   GLN A 111       0.359  25.958  17.179  1.00  0.82           N  
ATOM   1786  CA  GLN A 111       1.523  26.678  16.669  1.00  0.82           C  
ATOM   1787  C   GLN A 111       2.807  25.904  16.938  1.00  0.82           C  
ATOM   1788  O   GLN A 111       3.665  25.808  16.055  1.00  0.82           O  
ATOM   1789  CB  GLN A 111       1.609  28.064  17.314  1.00  0.82           C  
ATOM   1790  CG  GLN A 111       0.554  29.011  16.840  1.00  0.82           C  
ATOM   1791  CD  GLN A 111       0.401  30.232  17.714  1.00  0.82           C  
ATOM   1792  OE1 GLN A 111       1.359  30.816  18.250  1.00  0.82           O  
ATOM   1793  NE2 GLN A 111      -0.849  30.617  17.885  1.00  0.82           N  
ATOM   1794  H   GLN A 111      -0.228  26.398  17.891  1.00  0.82           H  
ATOM   1795  HA  GLN A 111       1.411  26.795  15.591  1.00  0.82           H  
ATOM   1796 1HB  GLN A 111       1.511  27.967  18.391  1.00  0.82           H  
ATOM   1797 2HB  GLN A 111       2.580  28.506  17.108  1.00  0.82           H  
ATOM   1798 1HG  GLN A 111       0.809  29.349  15.835  1.00  0.82           H  
ATOM   1799 2HG  GLN A 111      -0.377  28.483  16.808  1.00  0.82           H  
ATOM   1800 1HE2 GLN A 111      -1.067  31.404  18.452  1.00  0.82           H  
ATOM   1801 2HE2 GLN A 111      -1.584  30.091  17.392  1.00  0.82           H  
ATOM   1802  N   GLU A 112       2.927  25.301  18.129  1.00  0.81           N  
ATOM   1803  CA  GLU A 112       4.127  24.535  18.447  1.00  0.81           C  
ATOM   1804  C   GLU A 112       4.227  23.338  17.507  1.00  0.81           C  
ATOM   1805  O   GLU A 112       5.301  23.040  16.972  1.00  0.81           O  
ATOM   1806  CB  GLU A 112       4.130  24.080  19.904  1.00  0.81           C  
ATOM   1807  CG  GLU A 112       5.449  23.428  20.342  1.00  0.81           C  
ATOM   1808  CD  GLU A 112       5.473  23.070  21.816  1.00  0.81           C  
ATOM   1809  OE1 GLU A 112       4.502  23.306  22.483  1.00  0.81           O  
ATOM   1810  OE2 GLU A 112       6.463  22.561  22.282  1.00  0.81           O  
ATOM   1811  H   GLU A 112       2.193  25.413  18.834  1.00  0.81           H  
ATOM   1812  HA  GLU A 112       4.995  25.171  18.283  1.00  0.81           H  
ATOM   1813 1HB  GLU A 112       3.933  24.935  20.551  1.00  0.81           H  
ATOM   1814 2HB  GLU A 112       3.323  23.359  20.063  1.00  0.81           H  
ATOM   1815 1HG  GLU A 112       5.622  22.537  19.743  1.00  0.81           H  
ATOM   1816 2HG  GLU A 112       6.263  24.122  20.133  1.00  0.81           H  
ATOM   1817  N   ARG A 113       3.097  22.660  17.279  1.00  0.81           N  
ATOM   1818  CA  ARG A 113       3.067  21.533  16.361  1.00  0.81           C  
ATOM   1819  C   ARG A 113       3.581  21.940  14.993  1.00  0.81           C  
ATOM   1820  O   ARG A 113       4.449  21.279  14.413  1.00  0.81           O  
ATOM   1821  CB  ARG A 113       1.654  21.018  16.154  1.00  0.81           C  
ATOM   1822  CG  ARG A 113       1.541  19.864  15.204  1.00  0.81           C  
ATOM   1823  CD  ARG A 113       0.138  19.663  14.832  1.00  0.81           C  
ATOM   1824  NE  ARG A 113      -0.401  20.843  14.140  1.00  0.81           N  
ATOM   1825  CZ  ARG A 113      -1.697  21.119  14.013  1.00  0.81           C  
ATOM   1826  NH1 ARG A 113      -2.581  20.299  14.507  1.00  0.81           N  
ATOM   1827  NH2 ARG A 113      -2.049  22.213  13.389  1.00  0.81           N  
ATOM   1828  H   ARG A 113       2.242  22.936  17.768  1.00  0.81           H  
ATOM   1829  HA  ARG A 113       3.697  20.735  16.758  1.00  0.81           H  
ATOM   1830 1HB  ARG A 113       1.189  20.763  17.082  1.00  0.81           H  
ATOM   1831 2HB  ARG A 113       1.057  21.807  15.715  1.00  0.81           H  
ATOM   1832 1HG  ARG A 113       2.108  20.092  14.309  1.00  0.81           H  
ATOM   1833 2HG  ARG A 113       1.924  18.951  15.665  1.00  0.81           H  
ATOM   1834 1HD  ARG A 113       0.061  18.808  14.160  1.00  0.81           H  
ATOM   1835 2HD  ARG A 113      -0.461  19.484  15.724  1.00  0.81           H  
ATOM   1836  HE  ARG A 113       0.252  21.532  13.720  1.00  0.81           H  
ATOM   1837 1HH1 ARG A 113      -2.251  19.448  14.952  1.00  0.81           H  
ATOM   1838 2HH1 ARG A 113      -3.565  20.504  14.419  1.00  0.81           H  
ATOM   1839 1HH2 ARG A 113      -1.284  22.817  13.024  1.00  0.81           H  
ATOM   1840 2HH2 ARG A 113      -3.021  22.441  13.265  1.00  0.81           H  
ATOM   1841  N   ASP A 114       3.022  23.042  14.468  1.00  0.81           N  
ATOM   1842  CA  ASP A 114       3.375  23.482  13.137  1.00  0.81           C  
ATOM   1843  C   ASP A 114       4.854  23.832  13.070  1.00  0.81           C  
ATOM   1844  O   ASP A 114       5.522  23.508  12.084  1.00  0.81           O  
ATOM   1845  CB  ASP A 114       2.541  24.692  12.707  1.00  0.81           C  
ATOM   1846  CG  ASP A 114       1.033  24.376  12.485  1.00  0.81           C  
ATOM   1847  OD1 ASP A 114       0.637  23.208  12.501  1.00  0.81           O  
ATOM   1848  OD2 ASP A 114       0.315  25.297  12.199  1.00  0.81           O  
ATOM   1849  H   ASP A 114       2.327  23.562  15.008  1.00  0.81           H  
ATOM   1850  HA  ASP A 114       3.189  22.668  12.444  1.00  0.81           H  
ATOM   1851 1HB  ASP A 114       2.617  25.460  13.483  1.00  0.81           H  
ATOM   1852 2HB  ASP A 114       2.952  25.111  11.792  1.00  0.81           H  
ATOM   1853  N   GLN A 115       5.380  24.444  14.136  1.00  0.83           N  
ATOM   1854  CA  GLN A 115       6.787  24.787  14.168  1.00  0.83           C  
ATOM   1855  C   GLN A 115       7.630  23.532  14.046  1.00  0.83           C  
ATOM   1856  O   GLN A 115       8.556  23.488  13.236  1.00  0.83           O  
ATOM   1857  CB  GLN A 115       7.160  25.527  15.459  1.00  0.83           C  
ATOM   1858  CG  GLN A 115       8.624  25.977  15.507  1.00  0.83           C  
ATOM   1859  CD  GLN A 115       9.005  26.746  16.779  1.00  0.83           C  
ATOM   1860  OE1 GLN A 115       8.212  26.908  17.714  1.00  0.83           O  
ATOM   1861  NE2 GLN A 115      10.242  27.233  16.811  1.00  0.83           N  
ATOM   1862  H   GLN A 115       4.781  24.704  14.922  1.00  0.83           H  
ATOM   1863  HA  GLN A 115       7.009  25.431  13.318  1.00  0.83           H  
ATOM   1864 1HB  GLN A 115       6.519  26.399  15.580  1.00  0.83           H  
ATOM   1865 2HB  GLN A 115       6.985  24.874  16.312  1.00  0.83           H  
ATOM   1866 1HG  GLN A 115       9.270  25.099  15.432  1.00  0.83           H  
ATOM   1867 2HG  GLN A 115       8.805  26.634  14.657  1.00  0.83           H  
ATOM   1868 1HE2 GLN A 115      10.564  27.747  17.601  1.00  0.83           H  
ATOM   1869 2HE2 GLN A 115      10.868  27.078  16.009  1.00  0.83           H  
ATOM   1870  N   LEU A 116       7.279  22.477  14.787  1.00  0.85           N  
ATOM   1871  CA  LEU A 116       8.095  21.275  14.723  1.00  0.85           C  
ATOM   1872  C   LEU A 116       8.078  20.680  13.313  1.00  0.85           C  
ATOM   1873  O   LEU A 116       9.112  20.298  12.758  1.00  0.85           O  
ATOM   1874  CB  LEU A 116       7.581  20.204  15.695  1.00  0.85           C  
ATOM   1875  CG  LEU A 116       7.703  20.513  17.188  1.00  0.85           C  
ATOM   1876  CD1 LEU A 116       7.073  19.365  17.962  1.00  0.85           C  
ATOM   1877  CD2 LEU A 116       9.144  20.743  17.568  1.00  0.85           C  
ATOM   1878  H   LEU A 116       6.483  22.540  15.428  1.00  0.85           H  
ATOM   1879  HA  LEU A 116       9.105  21.550  14.993  1.00  0.85           H  
ATOM   1880 1HB  LEU A 116       6.525  20.031  15.482  1.00  0.85           H  
ATOM   1881 2HB  LEU A 116       8.123  19.276  15.501  1.00  0.85           H  
ATOM   1882  HG  LEU A 116       7.136  21.415  17.414  1.00  0.85           H  
ATOM   1883 1HD1 LEU A 116       7.126  19.579  19.022  1.00  0.85           H  
ATOM   1884 2HD1 LEU A 116       6.034  19.260  17.657  1.00  0.85           H  
ATOM   1885 3HD1 LEU A 116       7.607  18.440  17.752  1.00  0.85           H  
ATOM   1886 1HD2 LEU A 116       9.201  20.971  18.634  1.00  0.85           H  
ATOM   1887 2HD2 LEU A 116       9.718  19.867  17.359  1.00  0.85           H  
ATOM   1888 3HD2 LEU A 116       9.541  21.582  16.996  1.00  0.85           H  
ATOM   1889  N   LEU A 117       6.907  20.701  12.686  1.00  0.87           N  
ATOM   1890  CA  LEU A 117       6.735  20.175  11.339  1.00  0.87           C  
ATOM   1891  C   LEU A 117       7.540  20.956  10.293  1.00  0.87           C  
ATOM   1892  O   LEU A 117       8.020  20.382   9.306  1.00  0.87           O  
ATOM   1893  CB  LEU A 117       5.246  20.184  11.006  1.00  0.87           C  
ATOM   1894  CG  LEU A 117       4.411  19.158  11.797  1.00  0.87           C  
ATOM   1895  CD1 LEU A 117       2.993  19.449  11.602  1.00  0.87           C  
ATOM   1896  CD2 LEU A 117       4.713  17.748  11.283  1.00  0.87           C  
ATOM   1897  H   LEU A 117       6.090  21.058  13.187  1.00  0.87           H  
ATOM   1898  HA  LEU A 117       7.082  19.143  11.335  1.00  0.87           H  
ATOM   1899 1HB  LEU A 117       4.848  21.172  11.222  1.00  0.87           H  
ATOM   1900 2HB  LEU A 117       5.117  19.985   9.943  1.00  0.87           H  
ATOM   1901  HG  LEU A 117       4.643  19.227  12.861  1.00  0.87           H  
ATOM   1902 1HD1 LEU A 117       2.400  18.739  12.150  1.00  0.87           H  
ATOM   1903 2HD1 LEU A 117       2.776  20.446  11.963  1.00  0.87           H  
ATOM   1904 3HD1 LEU A 117       2.768  19.386  10.551  1.00  0.87           H  
ATOM   1905 1HD2 LEU A 117       4.120  17.018  11.819  1.00  0.87           H  
ATOM   1906 2HD2 LEU A 117       4.465  17.693  10.225  1.00  0.87           H  
ATOM   1907 3HD2 LEU A 117       5.765  17.531  11.424  1.00  0.87           H  
ATOM   1908  N   LYS A 118       7.686  22.262  10.496  1.00  0.88           N  
ATOM   1909  CA  LYS A 118       8.425  23.110   9.567  1.00  0.88           C  
ATOM   1910  C   LYS A 118       9.929  23.251   9.840  1.00  0.88           C  
ATOM   1911  O   LYS A 118      10.705  23.436   8.898  1.00  0.88           O  
ATOM   1912  CB  LYS A 118       7.785  24.487   9.555  1.00  0.88           C  
ATOM   1913  CG  LYS A 118       6.413  24.486   8.920  1.00  0.88           C  
ATOM   1914  CD  LYS A 118       5.755  25.842   8.956  1.00  0.88           C  
ATOM   1915  CE  LYS A 118       4.423  25.782   8.250  1.00  0.88           C  
ATOM   1916  NZ  LYS A 118       3.651  27.033   8.370  1.00  0.88           N  
ATOM   1917  H   LYS A 118       7.236  22.691  11.307  1.00  0.88           H  
ATOM   1918  HA  LYS A 118       8.317  22.681   8.572  1.00  0.88           H  
ATOM   1919 1HB  LYS A 118       7.683  24.841  10.587  1.00  0.88           H  
ATOM   1920 2HB  LYS A 118       8.424  25.189   9.023  1.00  0.88           H  
ATOM   1921 1HG  LYS A 118       6.493  24.152   7.887  1.00  0.88           H  
ATOM   1922 2HG  LYS A 118       5.780  23.778   9.461  1.00  0.88           H  
ATOM   1923 1HD  LYS A 118       5.598  26.140   9.995  1.00  0.88           H  
ATOM   1924 2HD  LYS A 118       6.391  26.581   8.471  1.00  0.88           H  
ATOM   1925 1HE  LYS A 118       4.595  25.576   7.195  1.00  0.88           H  
ATOM   1926 2HE  LYS A 118       3.835  24.969   8.678  1.00  0.88           H  
ATOM   1927 1HZ  LYS A 118       2.783  26.899   7.880  1.00  0.88           H  
ATOM   1928 2HZ  LYS A 118       3.465  27.215   9.343  1.00  0.88           H  
ATOM   1929 3HZ  LYS A 118       4.114  27.872   7.981  1.00  0.88           H  
ATOM   1930  N   GLU A 119      10.346  23.176  11.106  1.00  0.88           N  
ATOM   1931  CA  GLU A 119      11.745  23.428  11.458  1.00  0.88           C  
ATOM   1932  C   GLU A 119      12.639  22.241  11.843  1.00  0.88           C  
ATOM   1933  O   GLU A 119      13.860  22.355  11.709  1.00  0.88           O  
ATOM   1934  CB  GLU A 119      11.815  24.450  12.601  1.00  0.88           C  
ATOM   1935  CG  GLU A 119      11.271  25.837  12.244  1.00  0.88           C  
ATOM   1936  CD  GLU A 119      11.382  26.842  13.378  1.00  0.88           C  
ATOM   1937  OE1 GLU A 119      11.760  26.455  14.462  1.00  0.88           O  
ATOM   1938  OE2 GLU A 119      11.085  27.993  13.160  1.00  0.88           O  
ATOM   1939  H   GLU A 119       9.671  23.012  11.849  1.00  0.88           H  
ATOM   1940  HA  GLU A 119      12.208  23.892  10.588  1.00  0.88           H  
ATOM   1941 1HB  GLU A 119      11.243  24.077  13.453  1.00  0.88           H  
ATOM   1942 2HB  GLU A 119      12.848  24.565  12.924  1.00  0.88           H  
ATOM   1943 1HG  GLU A 119      11.809  26.215  11.376  1.00  0.88           H  
ATOM   1944 2HG  GLU A 119      10.219  25.729  11.967  1.00  0.88           H  
ATOM   1945  N   VAL A 120      12.093  21.137  12.367  1.00  0.87           N  
ATOM   1946  CA  VAL A 120      12.985  20.091  12.885  1.00  0.87           C  
ATOM   1947  C   VAL A 120      12.755  18.674  12.359  1.00  0.87           C  
ATOM   1948  O   VAL A 120      11.744  18.356  11.729  1.00  0.87           O  
ATOM   1949  CB  VAL A 120      12.914  20.069  14.416  1.00  0.87           C  
ATOM   1950  CG1 VAL A 120      13.365  21.394  15.012  1.00  0.87           C  
ATOM   1951  CG2 VAL A 120      11.552  19.823  14.792  1.00  0.87           C  
ATOM   1952  H   VAL A 120      11.081  21.020  12.453  1.00  0.87           H  
ATOM   1953  HA  VAL A 120      14.004  20.364  12.617  1.00  0.87           H  
ATOM   1954  HB  VAL A 120      13.560  19.281  14.800  1.00  0.87           H  
ATOM   1955 1HG1 VAL A 120      13.296  21.340  16.097  1.00  0.87           H  
ATOM   1956 2HG1 VAL A 120      14.397  21.593  14.722  1.00  0.87           H  
ATOM   1957 3HG1 VAL A 120      12.729  22.201  14.657  1.00  0.87           H  
ATOM   1958 1HG2 VAL A 120      11.475  19.807  15.860  1.00  0.87           H  
ATOM   1959 2HG2 VAL A 120      10.968  20.619  14.394  1.00  0.87           H  
ATOM   1960 3HG2 VAL A 120      11.225  18.883  14.372  1.00  0.87           H  
ATOM   1961  N   GLU A 121      13.745  17.827  12.627  1.00  0.86           N  
ATOM   1962  CA  GLU A 121      13.737  16.417  12.270  1.00  0.86           C  
ATOM   1963  C   GLU A 121      12.926  15.592  13.259  1.00  0.86           C  
ATOM   1964  O   GLU A 121      12.915  15.879  14.463  1.00  0.86           O  
ATOM   1965  CB  GLU A 121      15.171  15.893  12.245  1.00  0.86           C  
ATOM   1966  CG  GLU A 121      16.065  16.521  11.194  1.00  0.86           C  
ATOM   1967  CD  GLU A 121      17.488  16.018  11.278  1.00  0.86           C  
ATOM   1968  OE1 GLU A 121      17.947  15.796  12.391  1.00  0.86           O  
ATOM   1969  OE2 GLU A 121      18.116  15.858  10.259  1.00  0.86           O  
ATOM   1970  H   GLU A 121      14.547  18.186  13.122  1.00  0.86           H  
ATOM   1971  HA  GLU A 121      13.292  16.311  11.279  1.00  0.86           H  
ATOM   1972 1HB  GLU A 121      15.632  16.067  13.220  1.00  0.86           H  
ATOM   1973 2HB  GLU A 121      15.162  14.814  12.081  1.00  0.86           H  
ATOM   1974 1HG  GLU A 121      15.664  16.295  10.207  1.00  0.86           H  
ATOM   1975 2HG  GLU A 121      16.054  17.604  11.323  1.00  0.86           H  
ATOM   1976  N   PHE A 122      12.336  14.508  12.768  1.00  0.84           N  
ATOM   1977  CA  PHE A 122      11.551  13.612  13.607  1.00  0.84           C  
ATOM   1978  C   PHE A 122      12.317  13.102  14.803  1.00  0.84           C  
ATOM   1979  O   PHE A 122      11.842  13.189  15.927  1.00  0.84           O  
ATOM   1980  CB  PHE A 122      11.075  12.399  12.824  1.00  0.84           C  
ATOM   1981  CG  PHE A 122      10.269  11.420  13.659  1.00  0.84           C  
ATOM   1982  CD1 PHE A 122       8.968  11.718  14.030  1.00  0.84           C  
ATOM   1983  CD2 PHE A 122      10.789  10.196  14.033  1.00  0.84           C  
ATOM   1984  CE1 PHE A 122       8.198  10.838  14.746  1.00  0.84           C  
ATOM   1985  CE2 PHE A 122      10.023   9.298  14.755  1.00  0.84           C  
ATOM   1986  CZ  PHE A 122       8.722   9.620  15.109  1.00  0.84           C  
ATOM   1987  H   PHE A 122      12.401  14.323  11.776  1.00  0.84           H  
ATOM   1988  HA  PHE A 122      10.678  14.155  13.966  1.00  0.84           H  
ATOM   1989 1HB  PHE A 122      10.503  12.682  11.974  1.00  0.84           H  
ATOM   1990 2HB  PHE A 122      11.944  11.866  12.444  1.00  0.84           H  
ATOM   1991  HD1 PHE A 122       8.565  12.665  13.758  1.00  0.84           H  
ATOM   1992  HD2 PHE A 122      11.811   9.938  13.749  1.00  0.84           H  
ATOM   1993  HE1 PHE A 122       7.176  11.105  15.022  1.00  0.84           H  
ATOM   1994  HE2 PHE A 122      10.437   8.330  15.042  1.00  0.84           H  
ATOM   1995  HZ  PHE A 122       8.118   8.906  15.674  1.00  0.84           H  
ATOM   1996  N   GLU A 123      13.524  12.607  14.581  1.00  0.82           N  
ATOM   1997  CA  GLU A 123      14.278  11.985  15.657  1.00  0.82           C  
ATOM   1998  C   GLU A 123      14.535  12.925  16.831  1.00  0.82           C  
ATOM   1999  O   GLU A 123      14.598  12.485  17.980  1.00  0.82           O  
ATOM   2000  CB  GLU A 123      15.606  11.472  15.114  1.00  0.82           C  
ATOM   2001  CG  GLU A 123      15.466  10.292  14.162  1.00  0.82           C  
ATOM   2002  CD  GLU A 123      16.782   9.839  13.568  1.00  0.82           C  
ATOM   2003  OE1 GLU A 123      17.772  10.497  13.783  1.00  0.82           O  
ATOM   2004  OE2 GLU A 123      16.788   8.835  12.895  1.00  0.82           O  
ATOM   2005  H   GLU A 123      13.901  12.614  13.643  1.00  0.82           H  
ATOM   2006  HA  GLU A 123      13.699  11.137  16.025  1.00  0.82           H  
ATOM   2007 1HB  GLU A 123      16.117  12.278  14.585  1.00  0.82           H  
ATOM   2008 2HB  GLU A 123      16.244  11.166  15.943  1.00  0.82           H  
ATOM   2009 1HG  GLU A 123      15.018   9.459  14.704  1.00  0.82           H  
ATOM   2010 2HG  GLU A 123      14.783  10.573  13.359  1.00  0.82           H  
ATOM   2011  N   LYS A 124      14.697  14.215  16.548  1.00  0.81           N  
ATOM   2012  CA  LYS A 124      14.973  15.180  17.599  1.00  0.81           C  
ATOM   2013  C   LYS A 124      13.684  15.649  18.277  1.00  0.81           C  
ATOM   2014  O   LYS A 124      13.696  16.041  19.447  1.00  0.81           O  
ATOM   2015  CB  LYS A 124      15.729  16.374  17.012  1.00  0.81           C  
ATOM   2016  CG  LYS A 124      17.150  16.020  16.527  1.00  0.81           C  
ATOM   2017  CD  LYS A 124      17.894  17.234  15.972  1.00  0.81           C  
ATOM   2018  CE  LYS A 124      19.349  16.886  15.601  1.00  0.81           C  
ATOM   2019  NZ  LYS A 124      19.424  15.954  14.426  1.00  0.81           N  
ATOM   2020  H   LYS A 124      14.619  14.527  15.589  1.00  0.81           H  
ATOM   2021  HA  LYS A 124      15.596  14.704  18.355  1.00  0.81           H  
ATOM   2022 1HB  LYS A 124      15.170  16.770  16.158  1.00  0.81           H  
ATOM   2023 2HB  LYS A 124      15.804  17.167  17.756  1.00  0.81           H  
ATOM   2024 1HG  LYS A 124      17.722  15.598  17.352  1.00  0.81           H  
ATOM   2025 2HG  LYS A 124      17.076  15.270  15.736  1.00  0.81           H  
ATOM   2026 1HD  LYS A 124      17.379  17.584  15.072  1.00  0.81           H  
ATOM   2027 2HD  LYS A 124      17.894  18.035  16.709  1.00  0.81           H  
ATOM   2028 1HE  LYS A 124      19.883  17.802  15.355  1.00  0.81           H  
ATOM   2029 2HE  LYS A 124      19.832  16.412  16.454  1.00  0.81           H  
ATOM   2030 1HZ  LYS A 124      20.381  15.749  14.206  1.00  0.81           H  
ATOM   2031 2HZ  LYS A 124      18.938  15.093  14.624  1.00  0.81           H  
ATOM   2032 3HZ  LYS A 124      18.981  16.383  13.600  1.00  0.81           H  
ATOM   2033  N   CYS A 125      12.567  15.597  17.547  1.00  0.80           N  
ATOM   2034  CA  CYS A 125      11.301  16.090  18.074  1.00  0.80           C  
ATOM   2035  C   CYS A 125      10.197  15.056  18.249  1.00  0.80           C  
ATOM   2036  O   CYS A 125       9.105  15.422  18.677  1.00  0.80           O  
ATOM   2037  CB  CYS A 125      10.731  17.159  17.184  1.00  0.80           C  
ATOM   2038  SG  CYS A 125      10.085  16.560  15.612  1.00  0.80           S  
ATOM   2039  H   CYS A 125      12.610  15.276  16.577  1.00  0.80           H  
ATOM   2040  HA  CYS A 125      11.499  16.534  19.047  1.00  0.80           H  
ATOM   2041 1HB  CYS A 125       9.930  17.653  17.709  1.00  0.80           H  
ATOM   2042 2HB  CYS A 125      11.502  17.880  16.982  1.00  0.80           H  
ATOM   2043  HG  CYS A 125      11.291  16.183  15.121  1.00  0.80           H  
ATOM   2044  N   ALA A 126      10.441  13.788  17.932  1.00  0.78           N  
ATOM   2045  CA  ALA A 126       9.385  12.772  17.962  1.00  0.78           C  
ATOM   2046  C   ALA A 126       8.651  12.677  19.282  1.00  0.78           C  
ATOM   2047  O   ALA A 126       7.428  12.499  19.306  1.00  0.78           O  
ATOM   2048  CB  ALA A 126       9.980  11.408  17.709  1.00  0.78           C  
ATOM   2049  H   ALA A 126      11.363  13.530  17.581  1.00  0.78           H  
ATOM   2050  HA  ALA A 126       8.667  13.017  17.180  1.00  0.78           H  
ATOM   2051 1HB  ALA A 126       9.190  10.667  17.710  1.00  0.78           H  
ATOM   2052 2HB  ALA A 126      10.485  11.398  16.763  1.00  0.78           H  
ATOM   2053 3HB  ALA A 126      10.693  11.174  18.493  1.00  0.78           H  
ATOM   2054  N   THR A 127       9.372  12.798  20.394  1.00  0.76           N  
ATOM   2055  CA  THR A 127       8.698  12.704  21.675  1.00  0.76           C  
ATOM   2056  C   THR A 127       7.754  13.874  21.855  1.00  0.76           C  
ATOM   2057  O   THR A 127       6.589  13.693  22.206  1.00  0.76           O  
ATOM   2058  CB  THR A 127       9.690  12.674  22.851  1.00  0.76           C  
ATOM   2059  OG1 THR A 127      10.536  11.518  22.749  1.00  0.76           O  
ATOM   2060  CG2 THR A 127       8.929  12.644  24.172  1.00  0.76           C  
ATOM   2061  H   THR A 127      10.370  12.949  20.337  1.00  0.76           H  
ATOM   2062  HA  THR A 127       8.108  11.787  21.693  1.00  0.76           H  
ATOM   2063  HB  THR A 127      10.311  13.569  22.823  1.00  0.76           H  
ATOM   2064  HG1 THR A 127      11.123  11.483  23.511  1.00  0.76           H  
ATOM   2065 1HG2 THR A 127       9.634  12.631  25.001  1.00  0.76           H  
ATOM   2066 2HG2 THR A 127       8.296  13.531  24.251  1.00  0.76           H  
ATOM   2067 3HG2 THR A 127       8.305  11.753  24.215  1.00  0.76           H  
ATOM   2068  N   ARG A 128       8.250  15.077  21.565  1.00  0.73           N  
ATOM   2069  CA  ARG A 128       7.468  16.281  21.784  1.00  0.73           C  
ATOM   2070  C   ARG A 128       6.287  16.319  20.829  1.00  0.73           C  
ATOM   2071  O   ARG A 128       5.175  16.684  21.201  1.00  0.73           O  
ATOM   2072  CB  ARG A 128       8.332  17.510  21.600  1.00  0.73           C  
ATOM   2073  CG  ARG A 128       7.648  18.793  21.941  1.00  0.73           C  
ATOM   2074  CD  ARG A 128       7.285  18.822  23.386  1.00  0.73           C  
ATOM   2075  NE  ARG A 128       6.730  20.091  23.777  1.00  0.73           N  
ATOM   2076  CZ  ARG A 128       6.122  20.360  24.936  1.00  0.73           C  
ATOM   2077  NH1 ARG A 128       5.940  19.442  25.877  1.00  0.73           N  
ATOM   2078  NH2 ARG A 128       5.711  21.588  25.100  1.00  0.73           N  
ATOM   2079  H   ARG A 128       9.195  15.149  21.214  1.00  0.73           H  
ATOM   2080  HA  ARG A 128       7.090  16.269  22.810  1.00  0.73           H  
ATOM   2081 1HB  ARG A 128       9.219  17.426  22.223  1.00  0.73           H  
ATOM   2082 2HB  ARG A 128       8.662  17.570  20.558  1.00  0.73           H  
ATOM   2083 1HG  ARG A 128       8.288  19.645  21.713  1.00  0.73           H  
ATOM   2084 2HG  ARG A 128       6.739  18.857  21.372  1.00  0.73           H  
ATOM   2085 1HD  ARG A 128       6.539  18.050  23.588  1.00  0.73           H  
ATOM   2086 2HD  ARG A 128       8.169  18.635  23.992  1.00  0.73           H  
ATOM   2087  HE  ARG A 128       6.799  20.881  23.124  1.00  0.73           H  
ATOM   2088 1HH1 ARG A 128       6.252  18.465  25.737  1.00  0.73           H  
ATOM   2089 2HH1 ARG A 128       5.476  19.688  26.735  1.00  0.73           H  
ATOM   2090 1HH2 ARG A 128       5.882  22.243  24.316  1.00  0.73           H  
ATOM   2091 2HH2 ARG A 128       5.242  21.877  25.940  1.00  0.73           H  
ATOM   2092  N   TYR A 129       6.521  15.937  19.584  1.00  0.70           N  
ATOM   2093  CA  TYR A 129       5.464  15.923  18.596  1.00  0.70           C  
ATOM   2094  C   TYR A 129       4.328  15.044  19.088  1.00  0.70           C  
ATOM   2095  O   TYR A 129       3.165  15.464  19.102  1.00  0.70           O  
ATOM   2096  CB  TYR A 129       6.013  15.441  17.252  1.00  0.70           C  
ATOM   2097  CG  TYR A 129       4.993  15.240  16.174  1.00  0.70           C  
ATOM   2098  CD1 TYR A 129       4.462  16.329  15.477  1.00  0.70           C  
ATOM   2099  CD2 TYR A 129       4.603  13.938  15.849  1.00  0.70           C  
ATOM   2100  CE1 TYR A 129       3.537  16.109  14.470  1.00  0.70           C  
ATOM   2101  CE2 TYR A 129       3.696  13.725  14.841  1.00  0.70           C  
ATOM   2102  CZ  TYR A 129       3.159  14.804  14.152  1.00  0.70           C  
ATOM   2103  OH  TYR A 129       2.261  14.580  13.145  1.00  0.70           O  
ATOM   2104  H   TYR A 129       7.453  15.645  19.314  1.00  0.70           H  
ATOM   2105  HA  TYR A 129       5.079  16.934  18.480  1.00  0.70           H  
ATOM   2106 1HB  TYR A 129       6.761  16.152  16.891  1.00  0.70           H  
ATOM   2107 2HB  TYR A 129       6.529  14.494  17.406  1.00  0.70           H  
ATOM   2108  HD1 TYR A 129       4.770  17.348  15.724  1.00  0.70           H  
ATOM   2109  HD2 TYR A 129       5.029  13.088  16.390  1.00  0.70           H  
ATOM   2110  HE1 TYR A 129       3.112  16.950  13.922  1.00  0.70           H  
ATOM   2111  HE2 TYR A 129       3.400  12.707  14.581  1.00  0.70           H  
ATOM   2112  HH  TYR A 129       1.869  15.423  12.857  1.00  0.70           H  
ATOM   2113  N   ALA A 130       4.650  13.818  19.506  1.00  0.68           N  
ATOM   2114  CA  ALA A 130       3.620  12.926  20.000  1.00  0.68           C  
ATOM   2115  C   ALA A 130       2.904  13.511  21.226  1.00  0.68           C  
ATOM   2116  O   ALA A 130       1.674  13.437  21.310  1.00  0.68           O  
ATOM   2117  CB  ALA A 130       4.229  11.581  20.335  1.00  0.68           C  
ATOM   2118  H   ALA A 130       5.622  13.496  19.486  1.00  0.68           H  
ATOM   2119  HA  ALA A 130       2.882  12.796  19.210  1.00  0.68           H  
ATOM   2120 1HB  ALA A 130       3.464  10.899  20.675  1.00  0.68           H  
ATOM   2121 2HB  ALA A 130       4.712  11.173  19.448  1.00  0.68           H  
ATOM   2122 3HB  ALA A 130       4.976  11.715  21.123  1.00  0.68           H  
ATOM   2123  N   GLU A 131       3.651  14.164  22.142  1.00  0.66           N  
ATOM   2124  CA  GLU A 131       3.019  14.745  23.331  1.00  0.66           C  
ATOM   2125  C   GLU A 131       2.014  15.827  22.949  1.00  0.66           C  
ATOM   2126  O   GLU A 131       0.901  15.855  23.473  1.00  0.66           O  
ATOM   2127  CB  GLU A 131       4.064  15.383  24.262  1.00  0.66           C  
ATOM   2128  CG  GLU A 131       5.010  14.418  25.010  1.00  0.66           C  
ATOM   2129  CD  GLU A 131       6.098  15.169  25.766  1.00  0.66           C  
ATOM   2130  OE1 GLU A 131       6.141  16.381  25.648  1.00  0.66           O  
ATOM   2131  OE2 GLU A 131       6.873  14.541  26.452  1.00  0.66           O  
ATOM   2132  H   GLU A 131       4.667  14.208  22.037  1.00  0.66           H  
ATOM   2133  HA  GLU A 131       2.493  13.954  23.860  1.00  0.66           H  
ATOM   2134 1HB  GLU A 131       4.686  16.062  23.686  1.00  0.66           H  
ATOM   2135 2HB  GLU A 131       3.550  15.980  25.014  1.00  0.66           H  
ATOM   2136 1HG  GLU A 131       4.445  13.831  25.721  1.00  0.66           H  
ATOM   2137 2HG  GLU A 131       5.456  13.732  24.314  1.00  0.66           H  
ATOM   2138  N   ILE A 132       2.378  16.655  21.972  1.00  0.65           N  
ATOM   2139  CA  ILE A 132       1.530  17.739  21.487  1.00  0.65           C  
ATOM   2140  C   ILE A 132       0.255  17.194  20.891  1.00  0.65           C  
ATOM   2141  O   ILE A 132      -0.838  17.705  21.159  1.00  0.65           O  
ATOM   2142  CB  ILE A 132       2.306  18.577  20.462  1.00  0.65           C  
ATOM   2143  CG1 ILE A 132       3.397  19.351  21.179  1.00  0.65           C  
ATOM   2144  CG2 ILE A 132       1.432  19.475  19.633  1.00  0.65           C  
ATOM   2145  CD1 ILE A 132       4.361  19.938  20.243  1.00  0.65           C  
ATOM   2146  H   ILE A 132       3.315  16.555  21.579  1.00  0.65           H  
ATOM   2147  HA  ILE A 132       1.276  18.372  22.327  1.00  0.65           H  
ATOM   2148  HB  ILE A 132       2.814  17.894  19.787  1.00  0.65           H  
ATOM   2149 1HG1 ILE A 132       2.954  20.159  21.762  1.00  0.65           H  
ATOM   2150 2HG1 ILE A 132       3.926  18.686  21.858  1.00  0.65           H  
ATOM   2151 1HG2 ILE A 132       2.073  19.993  18.940  1.00  0.65           H  
ATOM   2152 2HG2 ILE A 132       0.700  18.881  19.091  1.00  0.65           H  
ATOM   2153 3HG2 ILE A 132       0.936  20.182  20.240  1.00  0.65           H  
ATOM   2154 1HD1 ILE A 132       5.119  20.468  20.799  1.00  0.65           H  
ATOM   2155 2HD1 ILE A 132       4.812  19.138  19.680  1.00  0.65           H  
ATOM   2156 3HD1 ILE A 132       3.853  20.624  19.571  1.00  0.65           H  
ATOM   2157  N   ASN A 133       0.382  16.135  20.111  1.00  0.65           N  
ATOM   2158  CA  ASN A 133      -0.779  15.516  19.523  1.00  0.65           C  
ATOM   2159  C   ASN A 133      -1.651  14.865  20.592  1.00  0.65           C  
ATOM   2160  O   ASN A 133      -2.882  14.883  20.497  1.00  0.65           O  
ATOM   2161  CB  ASN A 133      -0.313  14.554  18.476  1.00  0.65           C  
ATOM   2162  CG  ASN A 133       0.118  15.287  17.265  1.00  0.65           C  
ATOM   2163  OD1 ASN A 133      -0.710  15.755  16.474  1.00  0.65           O  
ATOM   2164  ND2 ASN A 133       1.384  15.433  17.108  1.00  0.65           N  
ATOM   2165  H   ASN A 133       1.317  15.767  19.909  1.00  0.65           H  
ATOM   2166  HA  ASN A 133      -1.375  16.291  19.040  1.00  0.65           H  
ATOM   2167 1HB  ASN A 133       0.542  13.999  18.863  1.00  0.65           H  
ATOM   2168 2HB  ASN A 133      -1.085  13.836  18.246  1.00  0.65           H  
ATOM   2169 1HD2 ASN A 133       1.731  15.936  16.319  1.00  0.65           H  
ATOM   2170 2HD2 ASN A 133       2.027  15.065  17.799  1.00  0.65           H  
ATOM   2171  N   PHE A 134      -1.037  14.371  21.665  1.00  0.66           N  
ATOM   2172  CA  PHE A 134      -1.823  13.815  22.748  1.00  0.66           C  
ATOM   2173  C   PHE A 134      -2.646  14.929  23.372  1.00  0.66           C  
ATOM   2174  O   PHE A 134      -3.863  14.801  23.544  1.00  0.66           O  
ATOM   2175  CB  PHE A 134      -0.958  13.086  23.773  1.00  0.66           C  
ATOM   2176  CG  PHE A 134      -1.777  12.424  24.810  1.00  0.66           C  
ATOM   2177  CD1 PHE A 134      -2.481  11.292  24.493  1.00  0.66           C  
ATOM   2178  CD2 PHE A 134      -1.856  12.903  26.090  1.00  0.66           C  
ATOM   2179  CE1 PHE A 134      -3.256  10.674  25.413  1.00  0.66           C  
ATOM   2180  CE2 PHE A 134      -2.617  12.268  27.033  1.00  0.66           C  
ATOM   2181  CZ  PHE A 134      -3.327  11.158  26.693  1.00  0.66           C  
ATOM   2182  H   PHE A 134      -0.018  14.342  21.710  1.00  0.66           H  
ATOM   2183  HA  PHE A 134      -2.525  13.112  22.355  1.00  0.66           H  
ATOM   2184 1HB  PHE A 134      -0.341  12.344  23.279  1.00  0.66           H  
ATOM   2185 2HB  PHE A 134      -0.295  13.793  24.265  1.00  0.66           H  
ATOM   2186  HD1 PHE A 134      -2.430  10.898  23.492  1.00  0.66           H  
ATOM   2187  HD2 PHE A 134      -1.316  13.799  26.358  1.00  0.66           H  
ATOM   2188  HE1 PHE A 134      -3.825   9.793  25.130  1.00  0.66           H  
ATOM   2189  HE2 PHE A 134      -2.668  12.660  28.050  1.00  0.66           H  
ATOM   2190  HZ  PHE A 134      -3.948  10.658  27.432  1.00  0.66           H  
ATOM   2191  N   LEU A 135      -2.002  16.059  23.655  1.00  0.68           N  
ATOM   2192  CA  LEU A 135      -2.718  17.184  24.228  1.00  0.68           C  
ATOM   2193  C   LEU A 135      -3.857  17.673  23.325  1.00  0.68           C  
ATOM   2194  O   LEU A 135      -4.948  17.993  23.805  1.00  0.68           O  
ATOM   2195  CB  LEU A 135      -1.765  18.360  24.476  1.00  0.68           C  
ATOM   2196  CG  LEU A 135      -1.115  18.439  25.835  1.00  0.68           C  
ATOM   2197  CD1 LEU A 135      -0.197  17.247  26.069  1.00  0.68           C  
ATOM   2198  CD2 LEU A 135      -0.374  19.744  25.948  1.00  0.68           C  
ATOM   2199  H   LEU A 135      -0.997  16.117  23.487  1.00  0.68           H  
ATOM   2200  HA  LEU A 135      -3.139  16.871  25.172  1.00  0.68           H  
ATOM   2201 1HB  LEU A 135      -0.970  18.312  23.734  1.00  0.68           H  
ATOM   2202 2HB  LEU A 135      -2.316  19.281  24.328  1.00  0.68           H  
ATOM   2203  HG  LEU A 135      -1.869  18.404  26.561  1.00  0.68           H  
ATOM   2204 1HD1 LEU A 135       0.237  17.309  27.072  1.00  0.68           H  
ATOM   2205 2HD1 LEU A 135      -0.752  16.315  25.974  1.00  0.68           H  
ATOM   2206 3HD1 LEU A 135       0.594  17.268  25.341  1.00  0.68           H  
ATOM   2207 1HD2 LEU A 135       0.073  19.822  26.939  1.00  0.68           H  
ATOM   2208 2HD2 LEU A 135       0.408  19.780  25.188  1.00  0.68           H  
ATOM   2209 3HD2 LEU A 135      -1.066  20.569  25.795  1.00  0.68           H  
ATOM   2210  N   LEU A 136      -3.629  17.698  22.009  1.00  0.70           N  
ATOM   2211  CA  LEU A 136      -4.645  18.197  21.083  1.00  0.70           C  
ATOM   2212  C   LEU A 136      -5.853  17.257  21.037  1.00  0.70           C  
ATOM   2213  O   LEU A 136      -7.005  17.707  21.094  1.00  0.70           O  
ATOM   2214  CB  LEU A 136      -4.038  18.392  19.678  1.00  0.70           C  
ATOM   2215  CG  LEU A 136      -4.978  18.982  18.633  1.00  0.70           C  
ATOM   2216  CD1 LEU A 136      -5.429  20.339  19.096  1.00  0.70           C  
ATOM   2217  CD2 LEU A 136      -4.292  19.120  17.293  1.00  0.70           C  
ATOM   2218  H   LEU A 136      -2.712  17.427  21.654  1.00  0.70           H  
ATOM   2219  HA  LEU A 136      -4.987  19.165  21.444  1.00  0.70           H  
ATOM   2220 1HB  LEU A 136      -3.161  19.027  19.748  1.00  0.70           H  
ATOM   2221 2HB  LEU A 136      -3.715  17.418  19.314  1.00  0.70           H  
ATOM   2222  HG  LEU A 136      -5.829  18.338  18.536  1.00  0.70           H  
ATOM   2223 1HD1 LEU A 136      -6.096  20.756  18.360  1.00  0.70           H  
ATOM   2224 2HD1 LEU A 136      -5.942  20.255  20.055  1.00  0.70           H  
ATOM   2225 3HD1 LEU A 136      -4.566  20.992  19.198  1.00  0.70           H  
ATOM   2226 1HD2 LEU A 136      -4.994  19.544  16.568  1.00  0.70           H  
ATOM   2227 2HD2 LEU A 136      -3.428  19.778  17.394  1.00  0.70           H  
ATOM   2228 3HD2 LEU A 136      -3.966  18.152  16.948  1.00  0.70           H  
ATOM   2229  N   ASN A 137      -5.589  15.948  20.953  1.00  0.74           N  
ATOM   2230  CA  ASN A 137      -6.646  14.943  20.909  1.00  0.74           C  
ATOM   2231  C   ASN A 137      -7.471  14.959  22.179  1.00  0.74           C  
ATOM   2232  O   ASN A 137      -8.698  15.034  22.131  1.00  0.74           O  
ATOM   2233  CB  ASN A 137      -6.064  13.565  20.708  1.00  0.74           C  
ATOM   2234  CG  ASN A 137      -7.086  12.463  20.563  1.00  0.74           C  
ATOM   2235  OD1 ASN A 137      -7.930  12.486  19.658  1.00  0.74           O  
ATOM   2236  ND2 ASN A 137      -7.003  11.472  21.417  1.00  0.74           N  
ATOM   2237  H   ASN A 137      -4.617  15.635  20.913  1.00  0.74           H  
ATOM   2238  HA  ASN A 137      -7.312  15.177  20.077  1.00  0.74           H  
ATOM   2239 1HB  ASN A 137      -5.421  13.560  19.830  1.00  0.74           H  
ATOM   2240 2HB  ASN A 137      -5.434  13.341  21.568  1.00  0.74           H  
ATOM   2241 1HD2 ASN A 137      -7.613  10.684  21.335  1.00  0.74           H  
ATOM   2242 2HD2 ASN A 137      -6.304  11.485  22.135  1.00  0.74           H  
ATOM   2243  N   GLU A 138      -6.809  14.897  23.328  1.00  0.78           N  
ATOM   2244  CA  GLU A 138      -7.553  14.864  24.571  1.00  0.78           C  
ATOM   2245  C   GLU A 138      -8.320  16.152  24.783  1.00  0.78           C  
ATOM   2246  O   GLU A 138      -9.427  16.124  25.316  1.00  0.78           O  
ATOM   2247  CB  GLU A 138      -6.633  14.592  25.731  1.00  0.78           C  
ATOM   2248  CG  GLU A 138      -6.072  13.170  25.758  1.00  0.78           C  
ATOM   2249  CD  GLU A 138      -7.110  12.091  25.957  1.00  0.78           C  
ATOM   2250  OE1 GLU A 138      -7.839  12.173  26.920  1.00  0.78           O  
ATOM   2251  OE2 GLU A 138      -7.185  11.190  25.147  1.00  0.78           O  
ATOM   2252  H   GLU A 138      -5.786  14.863  23.343  1.00  0.78           H  
ATOM   2253  HA  GLU A 138      -8.271  14.048  24.515  1.00  0.78           H  
ATOM   2254 1HB  GLU A 138      -5.805  15.264  25.623  1.00  0.78           H  
ATOM   2255 2HB  GLU A 138      -7.130  14.806  26.674  1.00  0.78           H  
ATOM   2256 1HG  GLU A 138      -5.531  12.981  24.828  1.00  0.78           H  
ATOM   2257 2HG  GLU A 138      -5.370  13.110  26.567  1.00  0.78           H  
ATOM   2258  N   LEU A 139      -7.769  17.289  24.356  1.00  0.84           N  
ATOM   2259  CA  LEU A 139      -8.499  18.528  24.510  1.00  0.84           C  
ATOM   2260  C   LEU A 139      -9.806  18.391  23.731  1.00  0.84           C  
ATOM   2261  O   LEU A 139     -10.887  18.672  24.247  1.00  0.84           O  
ATOM   2262  CB  LEU A 139      -7.692  19.709  23.968  1.00  0.84           C  
ATOM   2263  CG  LEU A 139      -8.341  21.048  24.124  1.00  0.84           C  
ATOM   2264  CD1 LEU A 139      -8.501  21.333  25.616  1.00  0.84           C  
ATOM   2265  CD2 LEU A 139      -7.511  22.083  23.462  1.00  0.84           C  
ATOM   2266  H   LEU A 139      -6.836  17.312  23.944  1.00  0.84           H  
ATOM   2267  HA  LEU A 139      -8.720  18.689  25.563  1.00  0.84           H  
ATOM   2268 1HB  LEU A 139      -6.734  19.743  24.485  1.00  0.84           H  
ATOM   2269 2HB  LEU A 139      -7.502  19.549  22.906  1.00  0.84           H  
ATOM   2270  HG  LEU A 139      -9.335  21.031  23.667  1.00  0.84           H  
ATOM   2271 1HD1 LEU A 139      -8.990  22.301  25.763  1.00  0.84           H  
ATOM   2272 2HD1 LEU A 139      -9.107  20.554  26.059  1.00  0.84           H  
ATOM   2273 3HD1 LEU A 139      -7.523  21.344  26.098  1.00  0.84           H  
ATOM   2274 1HD2 LEU A 139      -8.002  23.044  23.587  1.00  0.84           H  
ATOM   2275 2HD2 LEU A 139      -6.535  22.110  23.910  1.00  0.84           H  
ATOM   2276 3HD2 LEU A 139      -7.420  21.840  22.408  1.00  0.84           H  
ATOM   2277  N   ALA A 140      -9.719  17.888  22.492  1.00  0.91           N  
ATOM   2278  CA  ALA A 140     -10.902  17.682  21.658  1.00  0.91           C  
ATOM   2279  C   ALA A 140     -11.913  16.724  22.290  1.00  0.91           C  
ATOM   2280  O   ALA A 140     -13.116  16.887  22.119  1.00  0.91           O  
ATOM   2281  CB  ALA A 140     -10.485  17.150  20.297  1.00  0.91           C  
ATOM   2282  H   ALA A 140      -8.801  17.663  22.101  1.00  0.91           H  
ATOM   2283  HA  ALA A 140     -11.393  18.638  21.542  1.00  0.91           H  
ATOM   2284 1HB  ALA A 140     -11.361  17.040  19.664  1.00  0.91           H  
ATOM   2285 2HB  ALA A 140      -9.807  17.853  19.866  1.00  0.91           H  
ATOM   2286 3HB  ALA A 140      -9.996  16.191  20.404  1.00  0.91           H  
ATOM   2287  N   LEU A 141     -11.436  15.720  23.008  1.00  1.00           N  
ATOM   2288  CA  LEU A 141     -12.333  14.747  23.617  1.00  1.00           C  
ATOM   2289  C   LEU A 141     -12.956  15.200  24.943  1.00  1.00           C  
ATOM   2290  O   LEU A 141     -14.097  14.838  25.246  1.00  1.00           O  
ATOM   2291  CB  LEU A 141     -11.561  13.455  23.863  1.00  1.00           C  
ATOM   2292  CG  LEU A 141     -11.063  12.745  22.614  1.00  1.00           C  
ATOM   2293  CD1 LEU A 141     -10.196  11.592  23.032  1.00  1.00           C  
ATOM   2294  CD2 LEU A 141     -12.241  12.294  21.784  1.00  1.00           C  
ATOM   2295  H   LEU A 141     -10.425  15.608  23.089  1.00  1.00           H  
ATOM   2296  HA  LEU A 141     -13.141  14.550  22.914  1.00  1.00           H  
ATOM   2297 1HB  LEU A 141     -10.692  13.692  24.478  1.00  1.00           H  
ATOM   2298 2HB  LEU A 141     -12.194  12.769  24.420  1.00  1.00           H  
ATOM   2299  HG  LEU A 141     -10.461  13.419  22.022  1.00  1.00           H  
ATOM   2300 1HD1 LEU A 141      -9.823  11.083  22.147  1.00  1.00           H  
ATOM   2301 2HD1 LEU A 141      -9.352  11.966  23.618  1.00  1.00           H  
ATOM   2302 3HD1 LEU A 141     -10.774  10.896  23.634  1.00  1.00           H  
ATOM   2303 1HD2 LEU A 141     -11.879  11.788  20.887  1.00  1.00           H  
ATOM   2304 2HD2 LEU A 141     -12.858  11.608  22.364  1.00  1.00           H  
ATOM   2305 3HD2 LEU A 141     -12.833  13.164  21.497  1.00  1.00           H  
ATOM   2306  N   ASN A 142     -12.204  15.964  25.740  1.00  1.08           N  
ATOM   2307  CA  ASN A 142     -12.647  16.371  27.072  1.00  1.08           C  
ATOM   2308  C   ASN A 142     -13.219  17.793  27.171  1.00  1.08           C  
ATOM   2309  O   ASN A 142     -14.136  18.037  27.958  1.00  1.08           O  
ATOM   2310  CB  ASN A 142     -11.497  16.208  28.047  1.00  1.08           C  
ATOM   2311  CG  ASN A 142     -11.107  14.757  28.236  1.00  1.08           C  
ATOM   2312  OD1 ASN A 142     -11.969  13.868  28.280  1.00  1.08           O  
ATOM   2313  ND2 ASN A 142      -9.827  14.506  28.340  1.00  1.08           N  
ATOM   2314  H   ASN A 142     -11.270  16.226  25.431  1.00  1.08           H  
ATOM   2315  HA  ASN A 142     -13.444  15.693  27.376  1.00  1.08           H  
ATOM   2316 1HB  ASN A 142     -10.629  16.758  27.673  1.00  1.08           H  
ATOM   2317 2HB  ASN A 142     -11.768  16.636  29.010  1.00  1.08           H  
ATOM   2318 1HD2 ASN A 142      -9.503  13.559  28.455  1.00  1.08           H  
ATOM   2319 2HD2 ASN A 142      -9.165  15.253  28.288  1.00  1.08           H  
ATOM   2320  N   ASP A 143     -12.674  18.748  26.418  1.00  1.14           N  
ATOM   2321  CA  ASP A 143     -13.157  20.123  26.488  1.00  1.14           C  
ATOM   2322  C   ASP A 143     -14.351  20.285  25.576  1.00  1.14           C  
ATOM   2323  O   ASP A 143     -14.227  20.235  24.352  1.00  1.14           O  
ATOM   2324  CB  ASP A 143     -12.061  21.142  26.174  1.00  1.14           C  
ATOM   2325  CG  ASP A 143     -12.508  22.645  26.283  1.00  1.14           C  
ATOM   2326  OD1 ASP A 143     -13.688  22.963  26.088  1.00  1.14           O  
ATOM   2327  OD2 ASP A 143     -11.656  23.456  26.574  1.00  1.14           O  
ATOM   2328  H   ASP A 143     -11.927  18.535  25.761  1.00  1.14           H  
ATOM   2329  HA  ASP A 143     -13.488  20.317  27.509  1.00  1.14           H  
ATOM   2330 1HB  ASP A 143     -11.238  20.985  26.863  1.00  1.14           H  
ATOM   2331 2HB  ASP A 143     -11.680  20.961  25.166  1.00  1.14           H  
ATOM   2332  N   LYS A 144     -15.510  20.498  26.182  1.00  1.16           N  
ATOM   2333  CA  LYS A 144     -16.776  20.607  25.477  1.00  1.16           C  
ATOM   2334  C   LYS A 144     -16.729  21.593  24.304  1.00  1.16           C  
ATOM   2335  O   LYS A 144     -17.376  21.363  23.286  1.00  1.16           O  
ATOM   2336  CB  LYS A 144     -17.878  21.014  26.462  1.00  1.16           C  
ATOM   2337  CG  LYS A 144     -19.304  21.076  25.885  1.00  1.16           C  
ATOM   2338  CD  LYS A 144     -20.321  21.357  27.007  1.00  1.16           C  
ATOM   2339  CE  LYS A 144     -21.779  21.253  26.533  1.00  1.16           C  
ATOM   2340  NZ  LYS A 144     -22.149  22.320  25.571  1.00  1.16           N  
ATOM   2341  H   LYS A 144     -15.508  20.552  27.193  1.00  1.16           H  
ATOM   2342  HA  LYS A 144     -17.022  19.625  25.078  1.00  1.16           H  
ATOM   2343 1HB  LYS A 144     -17.885  20.318  27.300  1.00  1.16           H  
ATOM   2344 2HB  LYS A 144     -17.646  22.002  26.863  1.00  1.16           H  
ATOM   2345 1HG  LYS A 144     -19.367  21.875  25.139  1.00  1.16           H  
ATOM   2346 2HG  LYS A 144     -19.554  20.134  25.399  1.00  1.16           H  
ATOM   2347 1HD  LYS A 144     -20.164  20.647  27.818  1.00  1.16           H  
ATOM   2348 2HD  LYS A 144     -20.153  22.362  27.393  1.00  1.16           H  
ATOM   2349 1HE  LYS A 144     -21.929  20.288  26.053  1.00  1.16           H  
ATOM   2350 2HE  LYS A 144     -22.433  21.322  27.402  1.00  1.16           H  
ATOM   2351 1HZ  LYS A 144     -23.106  22.205  25.284  1.00  1.16           H  
ATOM   2352 2HZ  LYS A 144     -22.031  23.225  25.985  1.00  1.16           H  
ATOM   2353 3HZ  LYS A 144     -21.558  22.251  24.729  1.00  1.16           H  
ATOM   2354  N   LYS A 145     -16.022  22.723  24.434  1.00  1.15           N  
ATOM   2355  CA  LYS A 145     -16.078  23.686  23.333  1.00  1.15           C  
ATOM   2356  C   LYS A 145     -15.337  23.166  22.106  1.00  1.15           C  
ATOM   2357  O   LYS A 145     -15.835  23.250  20.981  1.00  1.15           O  
ATOM   2358  CB  LYS A 145     -15.502  25.033  23.759  1.00  1.15           C  
ATOM   2359  CG  LYS A 145     -16.361  25.798  24.761  1.00  1.15           C  
ATOM   2360  CD  LYS A 145     -15.712  27.126  25.145  1.00  1.15           C  
ATOM   2361  CE  LYS A 145     -16.561  27.899  26.149  1.00  1.15           C  
ATOM   2362  NZ  LYS A 145     -15.912  29.176  26.555  1.00  1.15           N  
ATOM   2363  H   LYS A 145     -15.410  22.877  25.246  1.00  1.15           H  
ATOM   2364  HA  LYS A 145     -17.123  23.829  23.053  1.00  1.15           H  
ATOM   2365 1HB  LYS A 145     -14.525  24.870  24.227  1.00  1.15           H  
ATOM   2366 2HB  LYS A 145     -15.347  25.661  22.883  1.00  1.15           H  
ATOM   2367 1HG  LYS A 145     -17.346  25.985  24.332  1.00  1.15           H  
ATOM   2368 2HG  LYS A 145     -16.482  25.190  25.658  1.00  1.15           H  
ATOM   2369 1HD  LYS A 145     -14.732  26.928  25.587  1.00  1.15           H  
ATOM   2370 2HD  LYS A 145     -15.573  27.736  24.253  1.00  1.15           H  
ATOM   2371 1HE  LYS A 145     -17.529  28.121  25.703  1.00  1.15           H  
ATOM   2372 2HE  LYS A 145     -16.714  27.283  27.037  1.00  1.15           H  
ATOM   2373 1HZ  LYS A 145     -16.501  29.658  27.219  1.00  1.15           H  
ATOM   2374 2HZ  LYS A 145     -15.017  28.978  26.981  1.00  1.15           H  
ATOM   2375 3HZ  LYS A 145     -15.775  29.757  25.741  1.00  1.15           H  
ATOM   2376  N   THR A 146     -14.155  22.593  22.321  1.00  1.11           N  
ATOM   2377  CA  THR A 146     -13.380  22.073  21.204  1.00  1.11           C  
ATOM   2378  C   THR A 146     -14.115  20.881  20.625  1.00  1.11           C  
ATOM   2379  O   THR A 146     -14.182  20.713  19.407  1.00  1.11           O  
ATOM   2380  CB  THR A 146     -11.944  21.703  21.602  1.00  1.11           C  
ATOM   2381  OG1 THR A 146     -11.263  22.871  22.086  1.00  1.11           O  
ATOM   2382  CG2 THR A 146     -11.193  21.171  20.398  1.00  1.11           C  
ATOM   2383  H   THR A 146     -13.799  22.519  23.271  1.00  1.11           H  
ATOM   2384  HA  THR A 146     -13.321  22.837  20.432  1.00  1.11           H  
ATOM   2385  HB  THR A 146     -11.969  20.942  22.393  1.00  1.11           H  
ATOM   2386  HG1 THR A 146     -11.694  23.188  22.889  1.00  1.11           H  
ATOM   2387 1HG2 THR A 146     -10.179  20.912  20.701  1.00  1.11           H  
ATOM   2388 2HG2 THR A 146     -11.697  20.290  20.010  1.00  1.11           H  
ATOM   2389 3HG2 THR A 146     -11.161  21.933  19.625  1.00  1.11           H  
ATOM   2390  N   LYS A 147     -14.657  20.045  21.513  1.00  1.04           N  
ATOM   2391  CA  LYS A 147     -15.371  18.836  21.139  1.00  1.04           C  
ATOM   2392  C   LYS A 147     -16.511  19.182  20.194  1.00  1.04           C  
ATOM   2393  O   LYS A 147     -16.604  18.616  19.105  1.00  1.04           O  
ATOM   2394  CB  LYS A 147     -15.900  18.158  22.407  1.00  1.04           C  
ATOM   2395  CG  LYS A 147     -16.589  16.809  22.256  1.00  1.04           C  
ATOM   2396  CD  LYS A 147     -16.982  16.290  23.655  1.00  1.04           C  
ATOM   2397  CE  LYS A 147     -17.471  14.826  23.670  1.00  1.04           C  
ATOM   2398  NZ  LYS A 147     -18.783  14.625  22.973  1.00  1.04           N  
ATOM   2399  H   LYS A 147     -14.558  20.245  22.508  1.00  1.04           H  
ATOM   2400  HA  LYS A 147     -14.685  18.164  20.623  1.00  1.04           H  
ATOM   2401 1HB  LYS A 147     -15.085  18.039  23.123  1.00  1.04           H  
ATOM   2402 2HB  LYS A 147     -16.622  18.817  22.868  1.00  1.04           H  
ATOM   2403 1HG  LYS A 147     -17.483  16.919  21.640  1.00  1.04           H  
ATOM   2404 2HG  LYS A 147     -15.915  16.098  21.778  1.00  1.04           H  
ATOM   2405 1HD  LYS A 147     -16.108  16.368  24.310  1.00  1.04           H  
ATOM   2406 2HD  LYS A 147     -17.766  16.927  24.058  1.00  1.04           H  
ATOM   2407 1HE  LYS A 147     -16.719  14.194  23.199  1.00  1.04           H  
ATOM   2408 2HE  LYS A 147     -17.582  14.523  24.711  1.00  1.04           H  
ATOM   2409 1HZ  LYS A 147     -19.047  13.658  23.031  1.00  1.04           H  
ATOM   2410 2HZ  LYS A 147     -19.495  15.192  23.397  1.00  1.04           H  
ATOM   2411 3HZ  LYS A 147     -18.697  14.871  21.984  1.00  1.04           H  
ATOM   2412  N   GLU A 148     -17.341  20.170  20.567  1.00  0.98           N  
ATOM   2413  CA  GLU A 148     -18.449  20.573  19.707  1.00  0.98           C  
ATOM   2414  C   GLU A 148     -17.959  21.098  18.358  1.00  0.98           C  
ATOM   2415  O   GLU A 148     -18.572  20.820  17.323  1.00  0.98           O  
ATOM   2416  CB  GLU A 148     -19.328  21.624  20.398  1.00  0.98           C  
ATOM   2417  CG  GLU A 148     -20.179  21.082  21.559  1.00  0.98           C  
ATOM   2418  CD  GLU A 148     -20.992  22.147  22.272  1.00  0.98           C  
ATOM   2419  OE1 GLU A 148     -20.846  23.304  21.966  1.00  0.98           O  
ATOM   2420  OE2 GLU A 148     -21.763  21.792  23.149  1.00  0.98           O  
ATOM   2421  H   GLU A 148     -17.225  20.627  21.474  1.00  0.98           H  
ATOM   2422  HA  GLU A 148     -19.064  19.692  19.519  1.00  0.98           H  
ATOM   2423 1HB  GLU A 148     -18.685  22.415  20.799  1.00  0.98           H  
ATOM   2424 2HB  GLU A 148     -19.993  22.080  19.668  1.00  0.98           H  
ATOM   2425 1HG  GLU A 148     -20.859  20.329  21.167  1.00  0.98           H  
ATOM   2426 2HG  GLU A 148     -19.524  20.590  22.274  1.00  0.98           H  
ATOM   2427  N   ILE A 149     -16.839  21.828  18.341  1.00  0.93           N  
ATOM   2428  CA  ILE A 149     -16.310  22.306  17.068  1.00  0.93           C  
ATOM   2429  C   ILE A 149     -15.897  21.141  16.184  1.00  0.93           C  
ATOM   2430  O   ILE A 149     -16.301  21.052  15.024  1.00  0.93           O  
ATOM   2431  CB  ILE A 149     -15.092  23.230  17.280  1.00  0.93           C  
ATOM   2432  CG1 ILE A 149     -15.533  24.535  17.936  1.00  0.93           C  
ATOM   2433  CG2 ILE A 149     -14.365  23.468  15.966  1.00  0.93           C  
ATOM   2434  CD1 ILE A 149     -14.381  25.372  18.454  1.00  0.93           C  
ATOM   2435  H   ILE A 149     -16.369  22.074  19.216  1.00  0.93           H  
ATOM   2436  HA  ILE A 149     -17.090  22.868  16.557  1.00  0.93           H  
ATOM   2437  HB  ILE A 149     -14.405  22.753  17.971  1.00  0.93           H  
ATOM   2438 1HG1 ILE A 149     -16.088  25.122  17.206  1.00  0.93           H  
ATOM   2439 2HG1 ILE A 149     -16.197  24.304  18.766  1.00  0.93           H  
ATOM   2440 1HG2 ILE A 149     -13.499  24.102  16.138  1.00  0.93           H  
ATOM   2441 2HG2 ILE A 149     -14.039  22.516  15.556  1.00  0.93           H  
ATOM   2442 3HG2 ILE A 149     -15.039  23.958  15.258  1.00  0.93           H  
ATOM   2443 1HD1 ILE A 149     -14.770  26.282  18.907  1.00  0.93           H  
ATOM   2444 2HD1 ILE A 149     -13.832  24.804  19.201  1.00  0.93           H  
ATOM   2445 3HD1 ILE A 149     -13.717  25.629  17.632  1.00  0.93           H  
ATOM   2446  N   VAL A 150     -15.148  20.205  16.743  1.00  0.90           N  
ATOM   2447  CA  VAL A 150     -14.671  19.080  15.963  1.00  0.90           C  
ATOM   2448  C   VAL A 150     -15.813  18.201  15.472  1.00  0.90           C  
ATOM   2449  O   VAL A 150     -15.845  17.805  14.297  1.00  0.90           O  
ATOM   2450  CB  VAL A 150     -13.688  18.265  16.810  1.00  0.90           C  
ATOM   2451  CG1 VAL A 150     -13.301  16.976  16.110  1.00  0.90           C  
ATOM   2452  CG2 VAL A 150     -12.476  19.113  17.057  1.00  0.90           C  
ATOM   2453  H   VAL A 150     -14.876  20.303  17.722  1.00  0.90           H  
ATOM   2454  HA  VAL A 150     -14.136  19.472  15.096  1.00  0.90           H  
ATOM   2455  HB  VAL A 150     -14.161  18.004  17.765  1.00  0.90           H  
ATOM   2456 1HG1 VAL A 150     -12.603  16.420  16.734  1.00  0.90           H  
ATOM   2457 2HG1 VAL A 150     -14.195  16.374  15.937  1.00  0.90           H  
ATOM   2458 3HG1 VAL A 150     -12.830  17.209  15.160  1.00  0.90           H  
ATOM   2459 1HG2 VAL A 150     -11.762  18.565  17.665  1.00  0.90           H  
ATOM   2460 2HG2 VAL A 150     -12.043  19.361  16.100  1.00  0.90           H  
ATOM   2461 3HG2 VAL A 150     -12.760  20.025  17.564  1.00  0.90           H  
ATOM   2462  N   GLU A 151     -16.764  17.892  16.353  1.00  0.88           N  
ATOM   2463  CA  GLU A 151     -17.878  17.052  15.951  1.00  0.88           C  
ATOM   2464  C   GLU A 151     -18.723  17.727  14.884  1.00  0.88           C  
ATOM   2465  O   GLU A 151     -19.120  17.077  13.916  1.00  0.88           O  
ATOM   2466  CB  GLU A 151     -18.750  16.707  17.157  1.00  0.88           C  
ATOM   2467  CG  GLU A 151     -18.080  15.770  18.145  1.00  0.88           C  
ATOM   2468  CD  GLU A 151     -18.887  15.531  19.389  1.00  0.88           C  
ATOM   2469  OE1 GLU A 151     -19.957  16.076  19.518  1.00  0.88           O  
ATOM   2470  OE2 GLU A 151     -18.409  14.812  20.239  1.00  0.88           O  
ATOM   2471  H   GLU A 151     -16.710  18.237  17.311  1.00  0.88           H  
ATOM   2472  HA  GLU A 151     -17.478  16.128  15.536  1.00  0.88           H  
ATOM   2473 1HB  GLU A 151     -19.004  17.627  17.690  1.00  0.88           H  
ATOM   2474 2HB  GLU A 151     -19.680  16.250  16.822  1.00  0.88           H  
ATOM   2475 1HG  GLU A 151     -17.902  14.816  17.654  1.00  0.88           H  
ATOM   2476 2HG  GLU A 151     -17.113  16.187  18.421  1.00  0.88           H  
ATOM   2477  N   ARG A 152     -18.968  19.038  15.023  1.00  0.86           N  
ATOM   2478  CA  ARG A 152     -19.756  19.757  14.033  1.00  0.86           C  
ATOM   2479  C   ARG A 152     -19.048  19.766  12.692  1.00  0.86           C  
ATOM   2480  O   ARG A 152     -19.648  19.484  11.656  1.00  0.86           O  
ATOM   2481  CB  ARG A 152     -20.040  21.183  14.487  1.00  0.86           C  
ATOM   2482  CG  ARG A 152     -20.944  21.974  13.552  1.00  0.86           C  
ATOM   2483  CD  ARG A 152     -21.338  23.306  14.116  1.00  0.86           C  
ATOM   2484  NE  ARG A 152     -20.237  24.264  14.173  1.00  0.86           N  
ATOM   2485  CZ  ARG A 152     -20.149  25.271  15.067  1.00  0.86           C  
ATOM   2486  NH1 ARG A 152     -21.077  25.413  15.993  1.00  0.86           N  
ATOM   2487  NH2 ARG A 152     -19.139  26.120  15.012  1.00  0.86           N  
ATOM   2488  H   ARG A 152     -18.632  19.549  15.840  1.00  0.86           H  
ATOM   2489  HA  ARG A 152     -20.711  19.242  13.915  1.00  0.86           H  
ATOM   2490 1HB  ARG A 152     -20.502  21.165  15.473  1.00  0.86           H  
ATOM   2491 2HB  ARG A 152     -19.093  21.724  14.582  1.00  0.86           H  
ATOM   2492 1HG  ARG A 152     -20.398  22.154  12.635  1.00  0.86           H  
ATOM   2493 2HG  ARG A 152     -21.846  21.400  13.335  1.00  0.86           H  
ATOM   2494 1HD  ARG A 152     -22.125  23.736  13.497  1.00  0.86           H  
ATOM   2495 2HD  ARG A 152     -21.715  23.166  15.130  1.00  0.86           H  
ATOM   2496  HE  ARG A 152     -19.501  24.188  13.478  1.00  0.86           H  
ATOM   2497 1HH1 ARG A 152     -21.851  24.765  16.035  1.00  0.86           H  
ATOM   2498 2HH1 ARG A 152     -21.013  26.169  16.658  1.00  0.86           H  
ATOM   2499 1HH2 ARG A 152     -18.430  26.036  14.266  1.00  0.86           H  
ATOM   2500 2HH2 ARG A 152     -19.075  26.875  15.673  1.00  0.86           H  
ATOM   2501  N   GLN A 153     -17.741  20.025  12.698  1.00  0.85           N  
ATOM   2502  CA  GLN A 153     -17.006  20.061  11.445  1.00  0.85           C  
ATOM   2503  C   GLN A 153     -17.038  18.698  10.774  1.00  0.85           C  
ATOM   2504  O   GLN A 153     -17.186  18.603   9.552  1.00  0.85           O  
ATOM   2505  CB  GLN A 153     -15.553  20.451  11.701  1.00  0.85           C  
ATOM   2506  CG  GLN A 153     -15.325  21.880  12.149  1.00  0.85           C  
ATOM   2507  CD  GLN A 153     -13.916  22.112  12.592  1.00  0.85           C  
ATOM   2508  OE1 GLN A 153     -13.154  21.166  12.828  1.00  0.85           O  
ATOM   2509  NE2 GLN A 153     -13.554  23.384  12.725  1.00  0.85           N  
ATOM   2510  H   GLN A 153     -17.257  20.244  13.572  1.00  0.85           H  
ATOM   2511  HA  GLN A 153     -17.480  20.782  10.786  1.00  0.85           H  
ATOM   2512 1HB  GLN A 153     -15.139  19.794  12.468  1.00  0.85           H  
ATOM   2513 2HB  GLN A 153     -14.977  20.299  10.793  1.00  0.85           H  
ATOM   2514 1HG  GLN A 153     -15.476  22.547  11.325  1.00  0.85           H  
ATOM   2515 2HG  GLN A 153     -16.001  22.147  12.948  1.00  0.85           H  
ATOM   2516 1HE2 GLN A 153     -12.635  23.626  13.024  1.00  0.85           H  
ATOM   2517 2HE2 GLN A 153     -14.243  24.124  12.555  1.00  0.85           H  
ATOM   2518  N   THR A 154     -16.926  17.638  11.579  1.00  0.84           N  
ATOM   2519  CA  THR A 154     -16.931  16.284  11.066  1.00  0.84           C  
ATOM   2520  C   THR A 154     -18.291  15.935  10.468  1.00  0.84           C  
ATOM   2521  O   THR A 154     -18.372  15.394   9.360  1.00  0.84           O  
ATOM   2522  CB  THR A 154     -16.596  15.291  12.182  1.00  0.84           C  
ATOM   2523  OG1 THR A 154     -15.300  15.600  12.722  1.00  0.84           O  
ATOM   2524  CG2 THR A 154     -16.587  13.888  11.619  1.00  0.84           C  
ATOM   2525  H   THR A 154     -16.790  17.776  12.581  1.00  0.84           H  
ATOM   2526  HA  THR A 154     -16.179  16.207  10.282  1.00  0.84           H  
ATOM   2527  HB  THR A 154     -17.339  15.365  12.973  1.00  0.84           H  
ATOM   2528  HG1 THR A 154     -15.357  16.482  13.171  1.00  0.84           H  
ATOM   2529 1HG2 THR A 154     -16.349  13.180  12.410  1.00  0.84           H  
ATOM   2530 2HG2 THR A 154     -17.571  13.664  11.212  1.00  0.84           H  
ATOM   2531 3HG2 THR A 154     -15.841  13.816  10.828  1.00  0.84           H  
ATOM   2532  N   GLU A 155     -19.379  16.256  11.188  1.00  0.84           N  
ATOM   2533  CA  GLU A 155     -20.712  15.960  10.676  1.00  0.84           C  
ATOM   2534  C   GLU A 155     -20.922  16.679   9.357  1.00  0.84           C  
ATOM   2535  O   GLU A 155     -21.414  16.091   8.389  1.00  0.84           O  
ATOM   2536  CB  GLU A 155     -21.820  16.379  11.651  1.00  0.84           C  
ATOM   2537  CG  GLU A 155     -23.237  15.988  11.152  1.00  0.84           C  
ATOM   2538  CD  GLU A 155     -24.384  16.384  12.078  1.00  0.84           C  
ATOM   2539  OE1 GLU A 155     -24.149  17.066  13.043  1.00  0.84           O  
ATOM   2540  OE2 GLU A 155     -25.491  15.967  11.823  1.00  0.84           O  
ATOM   2541  H   GLU A 155     -19.272  16.692  12.103  1.00  0.84           H  
ATOM   2542  HA  GLU A 155     -20.788  14.888  10.499  1.00  0.84           H  
ATOM   2543 1HB  GLU A 155     -21.649  15.910  12.621  1.00  0.84           H  
ATOM   2544 2HB  GLU A 155     -21.785  17.461  11.800  1.00  0.84           H  
ATOM   2545 1HG  GLU A 155     -23.392  16.471  10.189  1.00  0.84           H  
ATOM   2546 2HG  GLU A 155     -23.268  14.912  10.987  1.00  0.84           H  
ATOM   2547  N   ILE A 156     -20.505  17.946   9.300  1.00  0.85           N  
ATOM   2548  CA  ILE A 156     -20.675  18.717   8.090  1.00  0.85           C  
ATOM   2549  C   ILE A 156     -19.910  18.109   6.947  1.00  0.85           C  
ATOM   2550  O   ILE A 156     -20.501  17.890   5.896  1.00  0.85           O  
ATOM   2551  CB  ILE A 156     -20.243  20.178   8.296  1.00  0.85           C  
ATOM   2552  CG1 ILE A 156     -21.211  20.872   9.239  1.00  0.85           C  
ATOM   2553  CG2 ILE A 156     -20.141  20.939   6.946  1.00  0.85           C  
ATOM   2554  CD1 ILE A 156     -20.692  22.149   9.724  1.00  0.85           C  
ATOM   2555  H   ILE A 156     -20.093  18.388  10.124  1.00  0.85           H  
ATOM   2556  HA  ILE A 156     -21.720  18.698   7.828  1.00  0.85           H  
ATOM   2557  HB  ILE A 156     -19.262  20.186   8.783  1.00  0.85           H  
ATOM   2558 1HG1 ILE A 156     -22.130  21.074   8.719  1.00  0.85           H  
ATOM   2559 2HG1 ILE A 156     -21.425  20.225  10.090  1.00  0.85           H  
ATOM   2560 1HG2 ILE A 156     -19.820  21.960   7.132  1.00  0.85           H  
ATOM   2561 2HG2 ILE A 156     -19.419  20.445   6.299  1.00  0.85           H  
ATOM   2562 3HG2 ILE A 156     -21.101  20.954   6.464  1.00  0.85           H  
ATOM   2563 1HD1 ILE A 156     -21.419  22.619  10.381  1.00  0.85           H  
ATOM   2564 2HD1 ILE A 156     -19.772  21.962  10.271  1.00  0.85           H  
ATOM   2565 3HD1 ILE A 156     -20.492  22.788   8.881  1.00  0.85           H  
ATOM   2566  N   LEU A 157     -18.636  17.766   7.169  1.00  0.86           N  
ATOM   2567  CA  LEU A 157     -17.804  17.167   6.135  1.00  0.86           C  
ATOM   2568  C   LEU A 157     -18.478  15.913   5.573  1.00  0.86           C  
ATOM   2569  O   LEU A 157     -18.548  15.732   4.354  1.00  0.86           O  
ATOM   2570  CB  LEU A 157     -16.424  16.830   6.715  1.00  0.86           C  
ATOM   2571  CG  LEU A 157     -15.372  16.208   5.766  1.00  0.86           C  
ATOM   2572  CD1 LEU A 157     -15.044  17.175   4.640  1.00  0.86           C  
ATOM   2573  CD2 LEU A 157     -14.125  15.924   6.559  1.00  0.86           C  
ATOM   2574  H   LEU A 157     -18.216  17.962   8.078  1.00  0.86           H  
ATOM   2575  HA  LEU A 157     -17.667  17.892   5.337  1.00  0.86           H  
ATOM   2576 1HB  LEU A 157     -15.996  17.743   7.131  1.00  0.86           H  
ATOM   2577 2HB  LEU A 157     -16.569  16.130   7.539  1.00  0.86           H  
ATOM   2578  HG  LEU A 157     -15.763  15.285   5.330  1.00  0.86           H  
ATOM   2579 1HD1 LEU A 157     -14.295  16.735   3.979  1.00  0.86           H  
ATOM   2580 2HD1 LEU A 157     -15.945  17.393   4.069  1.00  0.86           H  
ATOM   2581 3HD1 LEU A 157     -14.651  18.093   5.070  1.00  0.86           H  
ATOM   2582 1HD2 LEU A 157     -13.378  15.506   5.913  1.00  0.86           H  
ATOM   2583 2HD2 LEU A 157     -13.764  16.854   6.971  1.00  0.86           H  
ATOM   2584 3HD2 LEU A 157     -14.351  15.228   7.365  1.00  0.86           H  
ATOM   2585  N   ARG A 158     -18.993  15.052   6.458  1.00  0.89           N  
ATOM   2586  CA  ARG A 158     -19.650  13.830   6.014  1.00  0.89           C  
ATOM   2587  C   ARG A 158     -20.904  14.113   5.184  1.00  0.89           C  
ATOM   2588  O   ARG A 158     -21.133  13.472   4.155  1.00  0.89           O  
ATOM   2589  CB  ARG A 158     -20.032  12.996   7.227  1.00  0.89           C  
ATOM   2590  CG  ARG A 158     -18.852  12.364   7.959  1.00  0.89           C  
ATOM   2591  CD  ARG A 158     -19.275  11.699   9.214  1.00  0.89           C  
ATOM   2592  NE  ARG A 158     -18.153  11.081   9.905  1.00  0.89           N  
ATOM   2593  CZ  ARG A 158     -18.194  10.619  11.170  1.00  0.89           C  
ATOM   2594  NH1 ARG A 158     -19.303  10.715  11.867  1.00  0.89           N  
ATOM   2595  NH2 ARG A 158     -17.118  10.073  11.711  1.00  0.89           N  
ATOM   2596  H   ARG A 158     -18.907  15.245   7.459  1.00  0.89           H  
ATOM   2597  HA  ARG A 158     -18.946  13.266   5.404  1.00  0.89           H  
ATOM   2598 1HB  ARG A 158     -20.559  13.628   7.942  1.00  0.89           H  
ATOM   2599 2HB  ARG A 158     -20.713  12.201   6.928  1.00  0.89           H  
ATOM   2600 1HG  ARG A 158     -18.386  11.618   7.319  1.00  0.89           H  
ATOM   2601 2HG  ARG A 158     -18.123  13.135   8.206  1.00  0.89           H  
ATOM   2602 1HD  ARG A 158     -19.714  12.445   9.881  1.00  0.89           H  
ATOM   2603 2HD  ARG A 158     -20.010  10.929   8.994  1.00  0.89           H  
ATOM   2604  HE  ARG A 158     -17.282  10.991   9.400  1.00  0.89           H  
ATOM   2605 1HH1 ARG A 158     -20.123  11.134  11.452  1.00  0.89           H  
ATOM   2606 2HH1 ARG A 158     -19.335  10.371  12.815  1.00  0.89           H  
ATOM   2607 1HH2 ARG A 158     -16.263  10.000  11.174  1.00  0.89           H  
ATOM   2608 2HH2 ARG A 158     -17.148   9.729  12.659  1.00  0.89           H  
ATOM   2609  N   LEU A 159     -21.695  15.105   5.594  1.00  0.92           N  
ATOM   2610  CA  LEU A 159     -22.910  15.459   4.867  1.00  0.92           C  
ATOM   2611  C   LEU A 159     -22.637  16.063   3.501  1.00  0.92           C  
ATOM   2612  O   LEU A 159     -23.372  15.812   2.545  1.00  0.92           O  
ATOM   2613  CB  LEU A 159     -23.762  16.434   5.688  1.00  0.92           C  
ATOM   2614  CG  LEU A 159     -24.430  15.834   6.931  1.00  0.92           C  
ATOM   2615  CD1 LEU A 159     -25.073  16.933   7.745  1.00  0.92           C  
ATOM   2616  CD2 LEU A 159     -25.459  14.827   6.484  1.00  0.92           C  
ATOM   2617  H   LEU A 159     -21.465  15.611   6.453  1.00  0.92           H  
ATOM   2618  HA  LEU A 159     -23.485  14.549   4.719  1.00  0.92           H  
ATOM   2619 1HB  LEU A 159     -23.117  17.249   6.020  1.00  0.92           H  
ATOM   2620 2HB  LEU A 159     -24.538  16.851   5.047  1.00  0.92           H  
ATOM   2621  HG  LEU A 159     -23.685  15.337   7.555  1.00  0.92           H  
ATOM   2622 1HD1 LEU A 159     -25.552  16.502   8.630  1.00  0.92           H  
ATOM   2623 2HD1 LEU A 159     -24.308  17.623   8.062  1.00  0.92           H  
ATOM   2624 3HD1 LEU A 159     -25.821  17.456   7.149  1.00  0.92           H  
ATOM   2625 1HD2 LEU A 159     -25.941  14.392   7.361  1.00  0.92           H  
ATOM   2626 2HD2 LEU A 159     -26.207  15.323   5.864  1.00  0.92           H  
ATOM   2627 3HD2 LEU A 159     -24.970  14.040   5.908  1.00  0.92           H  
ATOM   2628  N   VAL A 160     -21.562  16.830   3.389  1.00  0.95           N  
ATOM   2629  CA  VAL A 160     -21.249  17.491   2.135  1.00  0.95           C  
ATOM   2630  C   VAL A 160     -20.277  16.691   1.296  1.00  0.95           C  
ATOM   2631  O   VAL A 160     -20.048  17.037   0.140  1.00  0.95           O  
ATOM   2632  CB  VAL A 160     -20.631  18.850   2.399  1.00  0.95           C  
ATOM   2633  CG1 VAL A 160     -21.585  19.662   3.222  1.00  0.95           C  
ATOM   2634  CG2 VAL A 160     -19.311  18.604   3.021  1.00  0.95           C  
ATOM   2635  H   VAL A 160     -20.987  17.009   4.215  1.00  0.95           H  
ATOM   2636  HA  VAL A 160     -22.175  17.626   1.573  1.00  0.95           H  
ATOM   2637  HB  VAL A 160     -20.489  19.386   1.470  1.00  0.95           H  
ATOM   2638 1HG1 VAL A 160     -21.182  20.633   3.426  1.00  0.95           H  
ATOM   2639 2HG1 VAL A 160     -22.524  19.771   2.678  1.00  0.95           H  
ATOM   2640 3HG1 VAL A 160     -21.762  19.138   4.155  1.00  0.95           H  
ATOM   2641 1HG2 VAL A 160     -18.802  19.479   3.249  1.00  0.95           H  
ATOM   2642 2HG2 VAL A 160     -19.460  18.063   3.895  1.00  0.95           H  
ATOM   2643 3HG2 VAL A 160     -18.714  18.021   2.342  1.00  0.95           H  
ATOM   2644  N   ALA A 161     -19.751  15.587   1.828  1.00  0.97           N  
ATOM   2645  CA  ALA A 161     -18.843  14.749   1.070  1.00  0.97           C  
ATOM   2646  C   ALA A 161     -19.360  14.459  -0.352  1.00  0.97           C  
ATOM   2647  O   ALA A 161     -18.569  14.575  -1.285  1.00  0.97           O  
ATOM   2648  CB  ALA A 161     -18.570  13.461   1.826  1.00  0.97           C  
ATOM   2649  H   ALA A 161     -19.930  15.358   2.805  1.00  0.97           H  
ATOM   2650  HA  ALA A 161     -17.905  15.276   0.969  1.00  0.97           H  
ATOM   2651 1HB  ALA A 161     -17.852  12.862   1.273  1.00  0.97           H  
ATOM   2652 2HB  ALA A 161     -18.158  13.710   2.804  1.00  0.97           H  
ATOM   2653 3HB  ALA A 161     -19.474  12.893   1.969  1.00  0.97           H  
ATOM   2654  N   PRO A 162     -20.635  14.066  -0.619  1.00  1.00           N  
ATOM   2655  CA  PRO A 162     -21.122  13.867  -1.975  1.00  1.00           C  
ATOM   2656  C   PRO A 162     -21.150  15.143  -2.826  1.00  1.00           C  
ATOM   2657  O   PRO A 162     -21.121  15.063  -4.055  1.00  1.00           O  
ATOM   2658  CB  PRO A 162     -22.526  13.287  -1.755  1.00  1.00           C  
ATOM   2659  CG  PRO A 162     -22.919  13.705  -0.359  1.00  1.00           C  
ATOM   2660  CD  PRO A 162     -21.636  13.671   0.426  1.00  1.00           C  
ATOM   2661  HA  PRO A 162     -20.485  13.114  -2.459  1.00  1.00           H  
ATOM   2662 1HB  PRO A 162     -23.210  13.683  -2.521  1.00  1.00           H  
ATOM   2663 2HB  PRO A 162     -22.503  12.196  -1.883  1.00  1.00           H  
ATOM   2664 1HG  PRO A 162     -23.368  14.713  -0.367  1.00  1.00           H  
ATOM   2665 2HG  PRO A 162     -23.680  13.025   0.050  1.00  1.00           H  
ATOM   2666 1HD  PRO A 162     -21.764  14.350   1.235  1.00  1.00           H  
ATOM   2667 2HD  PRO A 162     -21.445  12.652   0.777  1.00  1.00           H  
ATOM   2668  N   LYS A 163     -21.165  16.327  -2.200  1.00  1.02           N  
ATOM   2669  CA  LYS A 163     -21.181  17.557  -2.981  1.00  1.02           C  
ATOM   2670  C   LYS A 163     -19.734  17.863  -3.315  1.00  1.02           C  
ATOM   2671  O   LYS A 163     -19.407  18.292  -4.419  1.00  1.02           O  
ATOM   2672  CB  LYS A 163     -21.797  18.729  -2.205  1.00  1.02           C  
ATOM   2673  CG  LYS A 163     -23.258  18.554  -1.766  1.00  1.02           C  
ATOM   2674  CD  LYS A 163     -24.205  18.359  -2.939  1.00  1.02           C  
ATOM   2675  CE  LYS A 163     -25.658  18.282  -2.457  1.00  1.02           C  
ATOM   2676  NZ  LYS A 163     -26.611  17.962  -3.573  1.00  1.02           N  
ATOM   2677  H   LYS A 163     -21.140  16.396  -1.192  1.00  1.02           H  
ATOM   2678  HA  LYS A 163     -21.734  17.400  -3.906  1.00  1.02           H  
ATOM   2679 1HB  LYS A 163     -21.214  18.893  -1.301  1.00  1.02           H  
ATOM   2680 2HB  LYS A 163     -21.729  19.639  -2.804  1.00  1.02           H  
ATOM   2681 1HG  LYS A 163     -23.326  17.687  -1.102  1.00  1.02           H  
ATOM   2682 2HG  LYS A 163     -23.572  19.439  -1.207  1.00  1.02           H  
ATOM   2683 1HD  LYS A 163     -24.102  19.195  -3.632  1.00  1.02           H  
ATOM   2684 2HD  LYS A 163     -23.949  17.436  -3.463  1.00  1.02           H  
ATOM   2685 1HE  LYS A 163     -25.738  17.512  -1.689  1.00  1.02           H  
ATOM   2686 2HE  LYS A 163     -25.935  19.244  -2.021  1.00  1.02           H  
ATOM   2687 1HZ  LYS A 163     -27.552  17.923  -3.208  1.00  1.02           H  
ATOM   2688 2HZ  LYS A 163     -26.562  18.668  -4.292  1.00  1.02           H  
ATOM   2689 3HZ  LYS A 163     -26.370  17.066  -3.973  1.00  1.02           H  
ATOM   2690  N   ILE A 164     -18.838  17.542  -2.381  1.00  1.05           N  
ATOM   2691  CA  ILE A 164     -17.423  17.761  -2.617  1.00  1.05           C  
ATOM   2692  C   ILE A 164     -16.984  16.881  -3.767  1.00  1.05           C  
ATOM   2693  O   ILE A 164     -16.339  17.344  -4.709  1.00  1.05           O  
ATOM   2694  CB  ILE A 164     -16.568  17.414  -1.382  1.00  1.05           C  
ATOM   2695  CG1 ILE A 164     -16.814  18.390  -0.250  1.00  1.05           C  
ATOM   2696  CG2 ILE A 164     -15.115  17.375  -1.768  1.00  1.05           C  
ATOM   2697  CD1 ILE A 164     -16.236  17.955   1.050  1.00  1.05           C  
ATOM   2698  H   ILE A 164     -19.160  17.176  -1.487  1.00  1.05           H  
ATOM   2699  HA  ILE A 164     -17.260  18.804  -2.885  1.00  1.05           H  
ATOM   2700  HB  ILE A 164     -16.853  16.435  -1.015  1.00  1.05           H  
ATOM   2701 1HG1 ILE A 164     -16.354  19.322  -0.495  1.00  1.05           H  
ATOM   2702 2HG1 ILE A 164     -17.885  18.533  -0.123  1.00  1.05           H  
ATOM   2703 1HG2 ILE A 164     -14.528  17.116  -0.905  1.00  1.05           H  
ATOM   2704 2HG2 ILE A 164     -14.971  16.634  -2.545  1.00  1.05           H  
ATOM   2705 3HG2 ILE A 164     -14.810  18.334  -2.133  1.00  1.05           H  
ATOM   2706 1HD1 ILE A 164     -16.441  18.712   1.797  1.00  1.05           H  
ATOM   2707 2HD1 ILE A 164     -16.665  17.025   1.364  1.00  1.05           H  
ATOM   2708 3HD1 ILE A 164     -15.166  17.834   0.940  1.00  1.05           H  
ATOM   2709  N   LYS A 165     -17.379  15.609  -3.714  1.00  1.10           N  
ATOM   2710  CA  LYS A 165     -17.021  14.671  -4.760  1.00  1.10           C  
ATOM   2711  C   LYS A 165     -17.646  15.066  -6.094  1.00  1.10           C  
ATOM   2712  O   LYS A 165     -16.981  15.018  -7.136  1.00  1.10           O  
ATOM   2713  CB  LYS A 165     -17.468  13.271  -4.352  1.00  1.10           C  
ATOM   2714  CG  LYS A 165     -16.656  12.670  -3.199  1.00  1.10           C  
ATOM   2715  CD  LYS A 165     -17.200  11.315  -2.784  1.00  1.10           C  
ATOM   2716  CE  LYS A 165     -16.420  10.744  -1.608  1.00  1.10           C  
ATOM   2717  NZ  LYS A 165     -16.960   9.426  -1.169  1.00  1.10           N  
ATOM   2718  H   LYS A 165     -17.914  15.283  -2.908  1.00  1.10           H  
ATOM   2719  HA  LYS A 165     -15.938  14.679  -4.876  1.00  1.10           H  
ATOM   2720 1HB  LYS A 165     -18.512  13.309  -4.038  1.00  1.10           H  
ATOM   2721 2HB  LYS A 165     -17.405  12.601  -5.206  1.00  1.10           H  
ATOM   2722 1HG  LYS A 165     -15.620  12.554  -3.515  1.00  1.10           H  
ATOM   2723 2HG  LYS A 165     -16.678  13.346  -2.347  1.00  1.10           H  
ATOM   2724 1HD  LYS A 165     -18.248  11.425  -2.495  1.00  1.10           H  
ATOM   2725 2HD  LYS A 165     -17.140  10.623  -3.622  1.00  1.10           H  
ATOM   2726 1HE  LYS A 165     -15.379  10.619  -1.899  1.00  1.10           H  
ATOM   2727 2HE  LYS A 165     -16.474  11.443  -0.773  1.00  1.10           H  
ATOM   2728 1HZ  LYS A 165     -16.417   9.082  -0.389  1.00  1.10           H  
ATOM   2729 2HZ  LYS A 165     -17.923   9.535  -0.886  1.00  1.10           H  
ATOM   2730 3HZ  LYS A 165     -16.906   8.767  -1.932  1.00  1.10           H  
ATOM   2731  N   ALA A 166     -18.910  15.516  -6.072  1.00  1.19           N  
ATOM   2732  CA  ALA A 166     -19.556  15.928  -7.307  1.00  1.19           C  
ATOM   2733  C   ALA A 166     -18.796  17.071  -7.960  1.00  1.19           C  
ATOM   2734  O   ALA A 166     -18.585  17.055  -9.167  1.00  1.19           O  
ATOM   2735  CB  ALA A 166     -20.984  16.364  -7.034  1.00  1.19           C  
ATOM   2736  H   ALA A 166     -19.455  15.535  -5.211  1.00  1.19           H  
ATOM   2737  HA  ALA A 166     -19.557  15.080  -7.990  1.00  1.19           H  
ATOM   2738 1HB  ALA A 166     -21.461  16.655  -7.967  1.00  1.19           H  
ATOM   2739 2HB  ALA A 166     -21.535  15.539  -6.582  1.00  1.19           H  
ATOM   2740 3HB  ALA A 166     -20.975  17.210  -6.349  1.00  1.19           H  
ATOM   2741  N   ILE A 167     -18.326  18.024  -7.149  1.00  1.32           N  
ATOM   2742  CA  ILE A 167     -17.557  19.171  -7.628  1.00  1.32           C  
ATOM   2743  C   ILE A 167     -16.175  18.780  -8.154  1.00  1.32           C  
ATOM   2744  O   ILE A 167     -15.803  19.115  -9.283  1.00  1.32           O  
ATOM   2745  CB  ILE A 167     -17.431  20.211  -6.485  1.00  1.32           C  
ATOM   2746  CG1 ILE A 167     -18.805  20.825  -6.185  1.00  1.32           C  
ATOM   2747  CG2 ILE A 167     -16.408  21.257  -6.782  1.00  1.32           C  
ATOM   2748  CD1 ILE A 167     -18.837  21.610  -4.893  1.00  1.32           C  
ATOM   2749  H   ILE A 167     -18.544  17.973  -6.154  1.00  1.32           H  
ATOM   2750  HA  ILE A 167     -18.110  19.631  -8.446  1.00  1.32           H  
ATOM   2751  HB  ILE A 167     -17.127  19.687  -5.577  1.00  1.32           H  
ATOM   2752 1HG1 ILE A 167     -19.076  21.490  -7.005  1.00  1.32           H  
ATOM   2753 2HG1 ILE A 167     -19.544  20.032  -6.132  1.00  1.32           H  
ATOM   2754 1HG2 ILE A 167     -16.335  21.946  -5.943  1.00  1.32           H  
ATOM   2755 2HG2 ILE A 167     -15.463  20.765  -6.923  1.00  1.32           H  
ATOM   2756 3HG2 ILE A 167     -16.687  21.803  -7.682  1.00  1.32           H  
ATOM   2757 1HD1 ILE A 167     -19.836  22.020  -4.734  1.00  1.32           H  
ATOM   2758 2HD1 ILE A 167     -18.586  20.941  -4.070  1.00  1.32           H  
ATOM   2759 3HD1 ILE A 167     -18.115  22.423  -4.936  1.00  1.32           H  
ATOM   2760  N   LYS A 168     -15.441  17.989  -7.374  1.00  1.51           N  
ATOM   2761  CA  LYS A 168     -14.097  17.584  -7.761  1.00  1.51           C  
ATOM   2762  C   LYS A 168     -14.094  16.794  -9.064  1.00  1.51           C  
ATOM   2763  O   LYS A 168     -13.145  16.872  -9.846  1.00  1.51           O  
ATOM   2764  CB  LYS A 168     -13.457  16.735  -6.661  1.00  1.51           C  
ATOM   2765  CG  LYS A 168     -13.087  17.507  -5.422  1.00  1.51           C  
ATOM   2766  CD  LYS A 168     -12.578  16.596  -4.319  1.00  1.51           C  
ATOM   2767  CE  LYS A 168     -11.156  16.151  -4.572  1.00  1.51           C  
ATOM   2768  NZ  LYS A 168     -10.667  15.243  -3.497  1.00  1.51           N  
ATOM   2769  H   LYS A 168     -15.809  17.700  -6.467  1.00  1.51           H  
ATOM   2770  HA  LYS A 168     -13.499  18.483  -7.909  1.00  1.51           H  
ATOM   2771 1HB  LYS A 168     -14.160  15.955  -6.362  1.00  1.51           H  
ATOM   2772 2HB  LYS A 168     -12.563  16.248  -7.044  1.00  1.51           H  
ATOM   2773 1HG  LYS A 168     -12.313  18.227  -5.679  1.00  1.51           H  
ATOM   2774 2HG  LYS A 168     -13.959  18.041  -5.064  1.00  1.51           H  
ATOM   2775 1HD  LYS A 168     -12.599  17.133  -3.370  1.00  1.51           H  
ATOM   2776 2HD  LYS A 168     -13.226  15.724  -4.240  1.00  1.51           H  
ATOM   2777 1HE  LYS A 168     -11.087  15.642  -5.532  1.00  1.51           H  
ATOM   2778 2HE  LYS A 168     -10.517  17.038  -4.596  1.00  1.51           H  
ATOM   2779 1HZ  LYS A 168      -9.702  14.983  -3.690  1.00  1.51           H  
ATOM   2780 2HZ  LYS A 168     -10.729  15.715  -2.576  1.00  1.51           H  
ATOM   2781 3HZ  LYS A 168     -11.238  14.415  -3.476  1.00  1.51           H  
ATOM   2782  N   GLY A 169     -15.160  16.031  -9.298  1.00  1.74           N  
ATOM   2783  CA  GLY A 169     -15.280  15.181 -10.468  1.00  1.74           C  
ATOM   2784  C   GLY A 169     -15.828  15.837 -11.745  1.00  1.74           C  
ATOM   2785  O   GLY A 169     -15.981  15.141 -12.754  1.00  1.74           O  
ATOM   2786  H   GLY A 169     -15.909  15.992  -8.606  1.00  1.74           H  
ATOM   2787 1HA  GLY A 169     -14.304  14.748 -10.683  1.00  1.74           H  
ATOM   2788 2HA  GLY A 169     -15.927  14.346 -10.204  1.00  1.74           H  
ATOM   2789  N   GLU A 170     -16.080  17.157 -11.771  1.00  1.97           N  
ATOM   2790  CA  GLU A 170     -16.691  17.765 -12.978  1.00  1.97           C  
ATOM   2791  C   GLU A 170     -15.734  17.992 -14.162  1.00  1.97           C  
ATOM   2792  O   GLU A 170     -15.681  19.093 -14.708  1.00  1.97           O  
ATOM   2793  CB  GLU A 170     -17.290  19.147 -12.643  1.00  1.97           C  
ATOM   2794  CG  GLU A 170     -18.458  19.175 -11.687  1.00  1.97           C  
ATOM   2795  CD  GLU A 170     -19.010  20.585 -11.423  1.00  1.97           C  
ATOM   2796  OE1 GLU A 170     -18.426  21.538 -11.884  1.00  1.97           O  
ATOM   2797  OE2 GLU A 170     -20.020  20.693 -10.761  1.00  1.97           O  
ATOM   2798  H   GLU A 170     -15.910  17.730 -10.940  1.00  1.97           H  
ATOM   2799  HA  GLU A 170     -17.491  17.107 -13.314  1.00  1.97           H  
ATOM   2800 1HB  GLU A 170     -16.516  19.737 -12.161  1.00  1.97           H  
ATOM   2801 2HB  GLU A 170     -17.578  19.662 -13.560  1.00  1.97           H  
ATOM   2802 1HG  GLU A 170     -19.255  18.531 -12.053  1.00  1.97           H  
ATOM   2803 2HG  GLU A 170     -18.106  18.776 -10.758  1.00  1.97           H  
ATOM   2804  N   SER A 171     -15.081  16.919 -14.627  1.00  2.17           N  
ATOM   2805  CA  SER A 171     -14.124  16.966 -15.737  1.00  2.17           C  
ATOM   2806  C   SER A 171     -13.248  18.210 -15.619  1.00  2.17           C  
ATOM   2807  O   SER A 171     -13.013  18.711 -14.520  1.00  2.17           O  
ATOM   2808  CB  SER A 171     -14.871  16.950 -17.076  1.00  2.17           C  
ATOM   2809  OG  SER A 171     -13.981  16.910 -18.170  1.00  2.17           O  
ATOM   2810  H   SER A 171     -15.253  16.049 -14.137  1.00  2.17           H  
ATOM   2811  HA  SER A 171     -13.482  16.086 -15.680  1.00  2.17           H  
ATOM   2812 1HB  SER A 171     -15.540  16.091 -17.113  1.00  2.17           H  
ATOM   2813 2HB  SER A 171     -15.489  17.844 -17.147  1.00  2.17           H  
ATOM   2814  HG  SER A 171     -13.616  16.010 -18.179  1.00  2.17           H  
ATOM   2815  N   ILE A 172     -12.730  18.675 -16.754  1.00  2.29           N  
ATOM   2816  CA  ILE A 172     -12.072  19.956 -16.829  1.00  2.29           C  
ATOM   2817  C   ILE A 172     -12.737  20.659 -17.989  1.00  2.29           C  
ATOM   2818  O   ILE A 172     -12.751  21.883 -18.106  1.00  2.29           O  
ATOM   2819  CB  ILE A 172     -10.547  19.837 -17.014  1.00  2.29           C  
ATOM   2820  CG1 ILE A 172     -10.187  19.138 -18.325  1.00  2.29           C  
ATOM   2821  CG2 ILE A 172      -9.967  19.108 -15.887  1.00  2.29           C  
ATOM   2822  CD1 ILE A 172      -8.720  19.195 -18.642  1.00  2.29           C  
ATOM   2823  H   ILE A 172     -12.903  18.172 -17.608  1.00  2.29           H  
ATOM   2824  HA  ILE A 172     -12.262  20.513 -15.920  1.00  2.29           H  
ATOM   2825  HB  ILE A 172     -10.112  20.832 -17.034  1.00  2.29           H  
ATOM   2826 1HG1 ILE A 172     -10.498  18.096 -18.277  1.00  2.29           H  
ATOM   2827 2HG1 ILE A 172     -10.706  19.617 -19.146  1.00  2.29           H  
ATOM   2828 1HG2 ILE A 172      -8.895  19.063 -16.020  1.00  2.29           H  
ATOM   2829 2HG2 ILE A 172     -10.213  19.633 -14.975  1.00  2.29           H  
ATOM   2830 3HG2 ILE A 172     -10.374  18.102 -15.850  1.00  2.29           H  
ATOM   2831 1HD1 ILE A 172      -8.541  18.688 -19.591  1.00  2.29           H  
ATOM   2832 2HD1 ILE A 172      -8.408  20.230 -18.720  1.00  2.29           H  
ATOM   2833 3HD1 ILE A 172      -8.156  18.702 -17.854  1.00  2.29           H  
ATOM   2834  N   ASP A 173     -13.334  19.847 -18.860  1.00  2.33           N  
ATOM   2835  CA  ASP A 173     -13.892  20.373 -20.103  1.00  2.33           C  
ATOM   2836  C   ASP A 173     -15.289  20.919 -19.932  1.00  2.33           C  
ATOM   2837  O   ASP A 173     -15.831  21.557 -20.832  1.00  2.33           O  
ATOM   2838  CB  ASP A 173     -13.822  19.326 -21.202  1.00  2.33           C  
ATOM   2839  CG  ASP A 173     -12.372  19.075 -21.676  1.00  2.33           C  
ATOM   2840  OD1 ASP A 173     -11.520  19.974 -21.555  1.00  2.33           O  
ATOM   2841  OD2 ASP A 173     -12.119  17.995 -22.138  1.00  2.33           O  
ATOM   2842  H   ASP A 173     -13.370  18.841 -18.661  1.00  2.33           H  
ATOM   2843  HA  ASP A 173     -13.269  21.202 -20.422  1.00  2.33           H  
ATOM   2844 1HB  ASP A 173     -14.245  18.387 -20.837  1.00  2.33           H  
ATOM   2845 2HB  ASP A 173     -14.423  19.648 -22.053  1.00  2.33           H  
ATOM   2846  N   ASN A 174     -15.861  20.678 -18.764  1.00  2.32           N  
ATOM   2847  CA  ASN A 174     -17.169  21.194 -18.445  1.00  2.32           C  
ATOM   2848  C   ASN A 174     -17.030  22.409 -17.541  1.00  2.32           C  
ATOM   2849  O   ASN A 174     -18.030  22.916 -17.032  1.00  2.32           O  
ATOM   2850  CB  ASN A 174     -18.025  20.145 -17.762  1.00  2.32           C  
ATOM   2851  CG  ASN A 174     -18.382  18.995 -18.675  1.00  2.32           C  
ATOM   2852  OD1 ASN A 174     -18.649  19.188 -19.866  1.00  2.32           O  
ATOM   2853  ND2 ASN A 174     -18.411  17.801 -18.136  1.00  2.32           N  
ATOM   2854  H   ASN A 174     -15.363  20.141 -18.069  1.00  2.32           H  
ATOM   2855  HA  ASN A 174     -17.662  21.519 -19.363  1.00  2.32           H  
ATOM   2856 1HB  ASN A 174     -17.488  19.753 -16.891  1.00  2.32           H  
ATOM   2857 2HB  ASN A 174     -18.943  20.605 -17.399  1.00  2.32           H  
ATOM   2858 1HD2 ASN A 174     -18.650  17.005 -18.693  1.00  2.32           H  
ATOM   2859 2HD2 ASN A 174     -18.211  17.685 -17.164  1.00  2.32           H  
ATOM   2860  N   LEU A 175     -15.802  22.889 -17.322  1.00  2.31           N  
ATOM   2861  CA  LEU A 175     -15.672  23.992 -16.398  1.00  2.31           C  
ATOM   2862  C   LEU A 175     -15.493  25.322 -17.127  1.00  2.31           C  
ATOM   2863  O   LEU A 175     -14.808  25.379 -18.150  1.00  2.31           O  
ATOM   2864  CB  LEU A 175     -14.449  23.765 -15.513  1.00  2.31           C  
ATOM   2865  CG  LEU A 175     -14.440  22.446 -14.768  1.00  2.31           C  
ATOM   2866  CD1 LEU A 175     -13.196  22.362 -13.997  1.00  2.31           C  
ATOM   2867  CD2 LEU A 175     -15.627  22.322 -13.877  1.00  2.31           C  
ATOM   2868  H   LEU A 175     -14.966  22.495 -17.756  1.00  2.31           H  
ATOM   2869  HA  LEU A 175     -16.540  23.982 -15.754  1.00  2.31           H  
ATOM   2870 1HB  LEU A 175     -13.555  23.789 -16.141  1.00  2.31           H  
ATOM   2871 2HB  LEU A 175     -14.379  24.571 -14.783  1.00  2.31           H  
ATOM   2872  HG  LEU A 175     -14.448  21.624 -15.486  1.00  2.31           H  
ATOM   2873 1HD1 LEU A 175     -13.152  21.403 -13.469  1.00  2.31           H  
ATOM   2874 2HD1 LEU A 175     -12.342  22.442 -14.664  1.00  2.31           H  
ATOM   2875 3HD1 LEU A 175     -13.167  23.173 -13.276  1.00  2.31           H  
ATOM   2876 1HD2 LEU A 175     -15.574  21.371 -13.371  1.00  2.31           H  
ATOM   2877 2HD2 LEU A 175     -15.622  23.100 -13.151  1.00  2.31           H  
ATOM   2878 3HD2 LEU A 175     -16.547  22.371 -14.460  1.00  2.31           H  
ATOM   2879  N   PRO A 176     -16.144  26.388 -16.660  1.00  2.35           N  
ATOM   2880  CA  PRO A 176     -15.915  27.767 -17.025  1.00  2.35           C  
ATOM   2881  C   PRO A 176     -14.506  28.231 -16.688  1.00  2.35           C  
ATOM   2882  O   PRO A 176     -13.855  27.695 -15.788  1.00  2.35           O  
ATOM   2883  CB  PRO A 176     -16.962  28.521 -16.206  1.00  2.35           C  
ATOM   2884  CG  PRO A 176     -18.058  27.508 -15.936  1.00  2.35           C  
ATOM   2885  CD  PRO A 176     -17.374  26.182 -15.843  1.00  2.35           C  
ATOM   2886  HA  PRO A 176     -16.105  27.879 -18.105  1.00  2.35           H  
ATOM   2887 1HB  PRO A 176     -16.505  28.921 -15.291  1.00  2.35           H  
ATOM   2888 2HB  PRO A 176     -17.319  29.389 -16.775  1.00  2.35           H  
ATOM   2889 1HG  PRO A 176     -18.582  27.770 -15.001  1.00  2.35           H  
ATOM   2890 2HG  PRO A 176     -18.809  27.534 -16.739  1.00  2.35           H  
ATOM   2891 1HD  PRO A 176     -17.166  25.922 -14.819  1.00  2.35           H  
ATOM   2892 2HD  PRO A 176     -18.034  25.441 -16.328  1.00  2.35           H  
ATOM   2893  N   VAL A 177     -14.035  29.218 -17.421  1.00  2.47           N  
ATOM   2894  CA  VAL A 177     -12.766  29.850 -17.113  1.00  2.47           C  
ATOM   2895  C   VAL A 177     -12.878  30.774 -15.925  1.00  2.47           C  
ATOM   2896  O   VAL A 177     -13.833  31.544 -15.833  1.00  2.47           O  
ATOM   2897  CB  VAL A 177     -12.246  30.650 -18.313  1.00  2.47           C  
ATOM   2898  CG1 VAL A 177     -11.065  31.466 -17.904  1.00  2.47           C  
ATOM   2899  CG2 VAL A 177     -11.811  29.681 -19.398  1.00  2.47           C  
ATOM   2900  H   VAL A 177     -14.587  29.580 -18.185  1.00  2.47           H  
ATOM   2901  HA  VAL A 177     -12.044  29.072 -16.879  1.00  2.47           H  
ATOM   2902  HB  VAL A 177     -13.021  31.315 -18.682  1.00  2.47           H  
ATOM   2903 1HG1 VAL A 177     -10.719  32.002 -18.752  1.00  2.47           H  
ATOM   2904 2HG1 VAL A 177     -11.345  32.178 -17.135  1.00  2.47           H  
ATOM   2905 3HG1 VAL A 177     -10.293  30.815 -17.526  1.00  2.47           H  
ATOM   2906 1HG2 VAL A 177     -11.424  30.236 -20.254  1.00  2.47           H  
ATOM   2907 2HG2 VAL A 177     -11.027  29.042 -19.004  1.00  2.47           H  
ATOM   2908 3HG2 VAL A 177     -12.656  29.071 -19.710  1.00  2.47           H  
ATOM   2909  N   ILE A 178     -11.914  30.691 -15.013  1.00  2.69           N  
ATOM   2910  CA  ILE A 178     -11.919  31.623 -13.893  1.00  2.69           C  
ATOM   2911  C   ILE A 178     -10.809  32.659 -14.089  1.00  2.69           C  
ATOM   2912  O   ILE A 178      -9.631  32.296 -14.028  1.00  2.69           O  
ATOM   2913  CB  ILE A 178     -11.653  30.941 -12.539  1.00  2.69           C  
ATOM   2914  CG1 ILE A 178     -12.657  29.921 -12.250  1.00  2.69           C  
ATOM   2915  CG2 ILE A 178     -11.656  31.981 -11.416  1.00  2.69           C  
ATOM   2916  CD1 ILE A 178     -12.336  29.112 -11.027  1.00  2.69           C  
ATOM   2917  H   ILE A 178     -11.169  30.001 -15.153  1.00  2.69           H  
ATOM   2918  HA  ILE A 178     -12.900  32.076 -13.836  1.00  2.69           H  
ATOM   2919  HB  ILE A 178     -10.696  30.440 -12.585  1.00  2.69           H  
ATOM   2920 1HG1 ILE A 178     -13.608  30.423 -12.094  1.00  2.69           H  
ATOM   2921 2HG1 ILE A 178     -12.740  29.246 -13.105  1.00  2.69           H  
ATOM   2922 1HG2 ILE A 178     -11.457  31.496 -10.461  1.00  2.69           H  
ATOM   2923 2HG2 ILE A 178     -10.891  32.725 -11.607  1.00  2.69           H  
ATOM   2924 3HG2 ILE A 178     -12.629  32.470 -11.375  1.00  2.69           H  
ATOM   2925 1HD1 ILE A 178     -13.109  28.379 -10.846  1.00  2.69           H  
ATOM   2926 2HD1 ILE A 178     -11.394  28.608 -11.175  1.00  2.69           H  
ATOM   2927 3HD1 ILE A 178     -12.267  29.775 -10.167  1.00  2.69           H  
ATOM   2928  N   PRO A 179     -11.124  33.937 -14.347  1.00  3.02           N  
ATOM   2929  CA  PRO A 179     -10.166  35.002 -14.526  1.00  3.02           C  
ATOM   2930  C   PRO A 179      -9.574  35.311 -13.174  1.00  3.02           C  
ATOM   2931  O   PRO A 179     -10.217  35.078 -12.153  1.00  3.02           O  
ATOM   2932  CB  PRO A 179     -11.013  36.151 -15.068  1.00  3.02           C  
ATOM   2933  CG  PRO A 179     -12.390  35.889 -14.522  1.00  3.02           C  
ATOM   2934  CD  PRO A 179     -12.522  34.373 -14.503  1.00  3.02           C  
ATOM   2935  HA  PRO A 179      -9.392  34.694 -15.245  1.00  3.02           H  
ATOM   2936 1HB  PRO A 179     -10.590  37.111 -14.725  1.00  3.02           H  
ATOM   2937 2HB  PRO A 179     -10.978  36.159 -16.167  1.00  3.02           H  
ATOM   2938 1HG  PRO A 179     -12.488  36.328 -13.513  1.00  3.02           H  
ATOM   2939 2HG  PRO A 179     -13.155  36.367 -15.152  1.00  3.02           H  
ATOM   2940 1HD  PRO A 179     -13.119  34.127 -13.649  1.00  3.02           H  
ATOM   2941 2HD  PRO A 179     -12.958  33.996 -15.444  1.00  3.02           H  
ATOM   2942  N   SER A 180      -8.382  35.868 -13.143  1.00  3.45           N  
ATOM   2943  CA  SER A 180      -7.841  36.272 -11.855  1.00  3.45           C  
ATOM   2944  C   SER A 180      -8.753  37.334 -11.246  1.00  3.45           C  
ATOM   2945  O   SER A 180      -9.284  38.179 -11.975  1.00  3.45           O  
ATOM   2946  CB  SER A 180      -6.423  36.788 -12.006  1.00  3.45           C  
ATOM   2947  OG  SER A 180      -5.922  37.230 -10.779  1.00  3.45           O  
ATOM   2948  H   SER A 180      -7.862  36.031 -13.994  1.00  3.45           H  
ATOM   2949  HA  SER A 180      -7.830  35.404 -11.197  1.00  3.45           H  
ATOM   2950 1HB  SER A 180      -5.794  35.985 -12.383  1.00  3.45           H  
ATOM   2951 2HB  SER A 180      -6.396  37.598 -12.731  1.00  3.45           H  
ATOM   2952  HG  SER A 180      -6.227  36.556 -10.119  1.00  3.45           H  
ATOM   2953  N   TYR A 181      -8.946  37.307  -9.928  1.00  3.93           N  
ATOM   2954  CA  TYR A 181      -9.782  38.334  -9.308  1.00  3.93           C  
ATOM   2955  C   TYR A 181      -9.324  38.681  -7.894  1.00  3.93           C  
ATOM   2956  O   TYR A 181      -8.785  37.844  -7.174  1.00  3.93           O  
ATOM   2957  CB  TYR A 181     -11.252  37.893  -9.239  1.00  3.93           C  
ATOM   2958  CG  TYR A 181     -11.504  36.707  -8.319  1.00  3.93           C  
ATOM   2959  CD1 TYR A 181     -11.708  36.974  -6.992  1.00  3.93           C  
ATOM   2960  CD2 TYR A 181     -11.582  35.383  -8.782  1.00  3.93           C  
ATOM   2961  CE1 TYR A 181     -11.962  35.983  -6.102  1.00  3.93           C  
ATOM   2962  CE2 TYR A 181     -11.854  34.357  -7.859  1.00  3.93           C  
ATOM   2963  CZ  TYR A 181     -12.041  34.683  -6.512  1.00  3.93           C  
ATOM   2964  OH  TYR A 181     -12.315  33.744  -5.549  1.00  3.93           O  
ATOM   2965  H   TYR A 181      -8.455  36.596  -9.380  1.00  3.93           H  
ATOM   2966  HA  TYR A 181      -9.712  39.240  -9.906  1.00  3.93           H  
ATOM   2967 1HB  TYR A 181     -11.870  38.721  -8.904  1.00  3.93           H  
ATOM   2968 2HB  TYR A 181     -11.588  37.618 -10.242  1.00  3.93           H  
ATOM   2969  HD1 TYR A 181     -11.664  37.989  -6.642  1.00  3.93           H  
ATOM   2970  HD2 TYR A 181     -11.437  35.154  -9.844  1.00  3.93           H  
ATOM   2971  HE1 TYR A 181     -12.118  36.231  -5.054  1.00  3.93           H  
ATOM   2972  HE2 TYR A 181     -11.921  33.317  -8.192  1.00  3.93           H  
ATOM   2973  HH  TYR A 181     -12.250  32.839  -5.903  1.00  3.93           H  
ATOM   2974  N   LYS A 182      -9.608  39.915  -7.475  1.00  4.42           N  
ATOM   2975  CA  LYS A 182      -9.260  40.388  -6.136  1.00  4.42           C  
ATOM   2976  C   LYS A 182     -10.460  41.050  -5.457  1.00  4.42           C  
ATOM   2977  O   LYS A 182     -10.301  42.035  -4.733  1.00  4.42           O  
ATOM   2978  CB  LYS A 182      -8.101  41.383  -6.211  1.00  4.42           C  
ATOM   2979  CG  LYS A 182      -6.796  40.853  -6.872  1.00  4.42           C  
ATOM   2980  CD  LYS A 182      -6.134  39.726  -6.088  1.00  4.42           C  
ATOM   2981  CE  LYS A 182      -4.837  39.283  -6.756  1.00  4.42           C  
ATOM   2982  NZ  LYS A 182      -4.210  38.123  -6.053  1.00  4.42           N  
ATOM   2983  H   LYS A 182     -10.058  40.556  -8.114  1.00  4.42           H  
ATOM   2984  HA  LYS A 182      -8.963  39.535  -5.526  1.00  4.42           H  
ATOM   2985 1HB  LYS A 182      -8.417  42.266  -6.761  1.00  4.42           H  
ATOM   2986 2HB  LYS A 182      -7.853  41.699  -5.206  1.00  4.42           H  
ATOM   2987 1HG  LYS A 182      -7.010  40.496  -7.879  1.00  4.42           H  
ATOM   2988 2HG  LYS A 182      -6.085  41.675  -6.951  1.00  4.42           H  
ATOM   2989 1HD  LYS A 182      -5.916  40.057  -5.094  1.00  4.42           H  
ATOM   2990 2HD  LYS A 182      -6.803  38.873  -6.026  1.00  4.42           H  
ATOM   2991 1HE  LYS A 182      -5.054  38.996  -7.786  1.00  4.42           H  
ATOM   2992 2HE  LYS A 182      -4.135  40.117  -6.760  1.00  4.42           H  
ATOM   2993 1HZ  LYS A 182      -3.365  37.853  -6.533  1.00  4.42           H  
ATOM   2994 2HZ  LYS A 182      -3.993  38.366  -5.099  1.00  4.42           H  
ATOM   2995 3HZ  LYS A 182      -4.862  37.347  -6.063  1.00  4.42           H  
ATOM   2996  N   THR A 183     -11.659  40.549  -5.745  1.00  4.87           N  
ATOM   2997  CA  THR A 183     -12.893  41.153  -5.238  1.00  4.87           C  
ATOM   2998  C   THR A 183     -13.981  40.204  -4.698  1.00  4.87           C  
ATOM   2999  O   THR A 183     -13.823  38.985  -4.634  1.00  4.87           O  
ATOM   3000  CB  THR A 183     -13.496  42.026  -6.360  1.00  4.87           C  
ATOM   3001  OG1 THR A 183     -14.584  42.812  -5.845  1.00  4.87           O  
ATOM   3002  CG2 THR A 183     -13.947  41.149  -7.520  1.00  4.87           C  
ATOM   3003  H   THR A 183     -11.701  39.739  -6.339  1.00  4.87           H  
ATOM   3004  HA  THR A 183     -12.634  41.822  -4.417  1.00  4.87           H  
ATOM   3005  HB  THR A 183     -12.759  42.694  -6.721  1.00  4.87           H  
ATOM   3006  HG1 THR A 183     -14.826  43.476  -6.526  1.00  4.87           H  
ATOM   3007 1HG2 THR A 183     -14.352  41.791  -8.309  1.00  4.87           H  
ATOM   3008 2HG2 THR A 183     -13.088  40.599  -7.920  1.00  4.87           H  
ATOM   3009 3HG2 THR A 183     -14.696  40.442  -7.210  1.00  4.87           H  
ATOM   3010  N   LYS A 184     -15.097  40.836  -4.316  1.00  5.25           N  
ATOM   3011  CA  LYS A 184     -16.313  40.220  -3.798  1.00  5.25           C  
ATOM   3012  C   LYS A 184     -17.305  39.958  -4.927  1.00  5.25           C  
ATOM   3013  O   LYS A 184     -18.224  39.143  -4.799  1.00  5.25           O  
ATOM   3014  CB  LYS A 184     -16.969  41.125  -2.745  1.00  5.25           C  
ATOM   3015  CG  LYS A 184     -16.143  41.406  -1.465  1.00  5.25           C  
ATOM   3016  CD  LYS A 184     -15.974  40.143  -0.622  1.00  5.25           C  
ATOM   3017  CE  LYS A 184     -17.319  39.713  -0.042  1.00  5.25           C  
ATOM   3018  NZ  LYS A 184     -17.215  38.526   0.869  1.00  5.25           N  
ATOM   3019  H   LYS A 184     -15.089  41.834  -4.436  1.00  5.25           H  
ATOM   3020  HA  LYS A 184     -16.059  39.262  -3.346  1.00  5.25           H  
ATOM   3021 1HB  LYS A 184     -17.208  42.085  -3.204  1.00  5.25           H  
ATOM   3022 2HB  LYS A 184     -17.909  40.676  -2.435  1.00  5.25           H  
ATOM   3023 1HG  LYS A 184     -15.157  41.781  -1.738  1.00  5.25           H  
ATOM   3024 2HG  LYS A 184     -16.648  42.165  -0.861  1.00  5.25           H  
ATOM   3025 1HD  LYS A 184     -15.562  39.335  -1.229  1.00  5.25           H  
ATOM   3026 2HD  LYS A 184     -15.285  40.347   0.203  1.00  5.25           H  
ATOM   3027 1HE  LYS A 184     -17.754  40.547   0.510  1.00  5.25           H  
ATOM   3028 2HE  LYS A 184     -17.977  39.456  -0.870  1.00  5.25           H  
ATOM   3029 1HZ  LYS A 184     -18.139  38.294   1.190  1.00  5.25           H  
ATOM   3030 2HZ  LYS A 184     -16.828  37.744   0.365  1.00  5.25           H  
ATOM   3031 3HZ  LYS A 184     -16.623  38.719   1.693  1.00  5.25           H  
ATOM   3032  N   GLU A 185     -17.105  40.620  -6.062  1.00  5.53           N  
ATOM   3033  CA  GLU A 185     -18.034  40.466  -7.179  1.00  5.53           C  
ATOM   3034  C   GLU A 185     -17.770  39.161  -7.910  1.00  5.53           C  
ATOM   3035  O   GLU A 185     -17.196  39.156  -8.989  1.00  5.53           O  
ATOM   3036  CB  GLU A 185     -17.884  41.611  -8.176  1.00  5.53           C  
ATOM   3037  CG  GLU A 185     -18.221  42.976  -7.611  1.00  5.53           C  
ATOM   3038  CD  GLU A 185     -18.069  44.090  -8.619  1.00  5.53           C  
ATOM   3039  OE1 GLU A 185     -17.596  43.833  -9.702  1.00  5.53           O  
ATOM   3040  OE2 GLU A 185     -18.426  45.200  -8.302  1.00  5.53           O  
ATOM   3041  H   GLU A 185     -16.326  41.280  -6.119  1.00  5.53           H  
ATOM   3042  HA  GLU A 185     -19.051  40.461  -6.786  1.00  5.53           H  
ATOM   3043 1HB  GLU A 185     -16.861  41.640  -8.553  1.00  5.53           H  
ATOM   3044 2HB  GLU A 185     -18.538  41.427  -9.025  1.00  5.53           H  
ATOM   3045 1HG  GLU A 185     -19.249  42.961  -7.250  1.00  5.53           H  
ATOM   3046 2HG  GLU A 185     -17.566  43.163  -6.766  1.00  5.53           H  
ATOM   3047  N   LEU A 186     -18.209  38.058  -7.312  1.00  5.63           N  
ATOM   3048  CA  LEU A 186     -17.911  36.713  -7.807  1.00  5.63           C  
ATOM   3049  C   LEU A 186     -19.013  36.075  -8.641  1.00  5.63           C  
ATOM   3050  O   LEU A 186     -18.987  34.874  -8.912  1.00  5.63           O  
ATOM   3051  CB  LEU A 186     -17.533  35.839  -6.625  1.00  5.63           C  
ATOM   3052  CG  LEU A 186     -16.323  36.383  -5.906  1.00  5.63           C  
ATOM   3053  CD1 LEU A 186     -15.915  35.466  -4.788  1.00  5.63           C  
ATOM   3054  CD2 LEU A 186     -15.227  36.632  -6.898  1.00  5.63           C  
ATOM   3055  H   LEU A 186     -18.668  38.189  -6.412  1.00  5.63           H  
ATOM   3056  HA  LEU A 186     -17.033  36.784  -8.444  1.00  5.63           H  
ATOM   3057 1HB  LEU A 186     -18.363  35.837  -5.922  1.00  5.63           H  
ATOM   3058 2HB  LEU A 186     -17.355  34.829  -6.942  1.00  5.63           H  
ATOM   3059  HG  LEU A 186     -16.586  37.323  -5.456  1.00  5.63           H  
ATOM   3060 1HD1 LEU A 186     -15.058  35.900  -4.266  1.00  5.63           H  
ATOM   3061 2HD1 LEU A 186     -16.744  35.351  -4.096  1.00  5.63           H  
ATOM   3062 3HD1 LEU A 186     -15.638  34.496  -5.194  1.00  5.63           H  
ATOM   3063 1HD2 LEU A 186     -14.408  37.070  -6.369  1.00  5.63           H  
ATOM   3064 2HD2 LEU A 186     -14.920  35.709  -7.365  1.00  5.63           H  
ATOM   3065 3HD2 LEU A 186     -15.563  37.323  -7.656  1.00  5.63           H  
ATOM   3066  N   GLY A 187     -19.985  36.884  -9.035  1.00  5.50           N  
ATOM   3067  CA  GLY A 187     -21.082  36.436  -9.873  1.00  5.50           C  
ATOM   3068  C   GLY A 187     -20.666  36.598 -11.327  1.00  5.50           C  
ATOM   3069  O   GLY A 187     -19.466  36.564 -11.630  1.00  5.50           O  
ATOM   3070  H   GLY A 187     -19.936  37.854  -8.757  1.00  5.50           H  
ATOM   3071 1HA  GLY A 187     -21.316  35.391  -9.664  1.00  5.50           H  
ATOM   3072 2HA  GLY A 187     -21.976  37.026  -9.670  1.00  5.50           H  
ATOM   3073  N   ASN A 188     -21.648  36.761 -12.214  1.00  5.18           N  
ATOM   3074  CA  ASN A 188     -21.395  36.864 -13.649  1.00  5.18           C  
ATOM   3075  C   ASN A 188     -20.490  35.713 -14.063  1.00  5.18           C  
ATOM   3076  O   ASN A 188     -20.861  34.552 -13.894  1.00  5.18           O  
ATOM   3077  CB  ASN A 188     -20.801  38.223 -14.001  1.00  5.18           C  
ATOM   3078  CG  ASN A 188     -21.739  39.368 -13.675  1.00  5.18           C  
ATOM   3079  OD1 ASN A 188     -22.960  39.186 -13.589  1.00  5.18           O  
ATOM   3080  ND2 ASN A 188     -21.187  40.544 -13.493  1.00  5.18           N  
ATOM   3081  H   ASN A 188     -22.602  36.793 -11.884  1.00  5.18           H  
ATOM   3082  HA  ASN A 188     -22.336  36.746 -14.188  1.00  5.18           H  
ATOM   3083 1HB  ASN A 188     -19.862  38.378 -13.468  1.00  5.18           H  
ATOM   3084 2HB  ASN A 188     -20.585  38.256 -15.071  1.00  5.18           H  
ATOM   3085 1HD2 ASN A 188     -21.757  41.339 -13.276  1.00  5.18           H  
ATOM   3086 2HD2 ASN A 188     -20.196  40.649 -13.573  1.00  5.18           H  
ATOM   3087  N   HIS A 189     -19.312  36.027 -14.595  1.00  4.68           N  
ATOM   3088  CA  HIS A 189     -18.376  35.003 -15.019  1.00  4.68           C  
ATOM   3089  C   HIS A 189     -17.031  35.229 -14.347  1.00  4.68           C  
ATOM   3090  O   HIS A 189     -15.986  34.876 -14.891  1.00  4.68           O  
ATOM   3091  CB  HIS A 189     -18.222  35.008 -16.536  1.00  4.68           C  
ATOM   3092  CG  HIS A 189     -19.510  34.739 -17.250  1.00  4.68           C  
ATOM   3093  ND1 HIS A 189     -20.389  35.748 -17.605  1.00  4.68           N  
ATOM   3094  CD2 HIS A 189     -20.080  33.584 -17.660  1.00  4.68           C  
ATOM   3095  CE1 HIS A 189     -21.441  35.218 -18.204  1.00  4.68           C  
ATOM   3096  NE2 HIS A 189     -21.278  33.909 -18.251  1.00  4.68           N  
ATOM   3097  H   HIS A 189     -19.053  36.994 -14.708  1.00  4.68           H  
ATOM   3098  HA  HIS A 189     -18.734  34.019 -14.718  1.00  4.68           H  
ATOM   3099 1HB  HIS A 189     -17.838  35.975 -16.862  1.00  4.68           H  
ATOM   3100 2HB  HIS A 189     -17.498  34.247 -16.831  1.00  4.68           H  
ATOM   3101  HD2 HIS A 189     -19.667  32.582 -17.540  1.00  4.68           H  
ATOM   3102  HE1 HIS A 189     -22.298  35.768 -18.593  1.00  4.68           H  
ATOM   3103  HE2 HIS A 189     -21.926  33.248 -18.652  1.00  4.68           H  
ATOM   3104  N   VAL A 190     -17.060  35.851 -13.168  1.00  4.05           N  
ATOM   3105  CA  VAL A 190     -15.843  36.123 -12.412  1.00  4.05           C  
ATOM   3106  C   VAL A 190     -15.413  34.886 -11.652  1.00  4.05           C  
ATOM   3107  O   VAL A 190     -14.244  34.522 -11.642  1.00  4.05           O  
ATOM   3108  CB  VAL A 190     -16.053  37.266 -11.418  1.00  4.05           C  
ATOM   3109  CG1 VAL A 190     -14.777  37.448 -10.557  1.00  4.05           C  
ATOM   3110  CG2 VAL A 190     -16.418  38.518 -12.178  1.00  4.05           C  
ATOM   3111  H   VAL A 190     -17.960  36.125 -12.767  1.00  4.05           H  
ATOM   3112  HA  VAL A 190     -15.053  36.403 -13.107  1.00  4.05           H  
ATOM   3113  HB  VAL A 190     -16.871  37.015 -10.751  1.00  4.05           H  
ATOM   3114 1HG1 VAL A 190     -14.932  38.254  -9.840  1.00  4.05           H  
ATOM   3115 2HG1 VAL A 190     -14.563  36.525 -10.022  1.00  4.05           H  
ATOM   3116 3HG1 VAL A 190     -13.935  37.695 -11.201  1.00  4.05           H  
ATOM   3117 1HG2 VAL A 190     -16.588  39.336 -11.475  1.00  4.05           H  
ATOM   3118 2HG2 VAL A 190     -15.609  38.781 -12.855  1.00  4.05           H  
ATOM   3119 3HG2 VAL A 190     -17.330  38.335 -12.748  1.00  4.05           H  
ATOM   3120  N   ASN A 191     -16.357  34.255 -10.977  1.00  3.40           N  
ATOM   3121  CA  ASN A 191     -16.054  33.030 -10.273  1.00  3.40           C  
ATOM   3122  C   ASN A 191     -17.330  32.225 -10.091  1.00  3.40           C  
ATOM   3123  O   ASN A 191     -17.752  31.911  -8.971  1.00  3.40           O  
ATOM   3124  CB  ASN A 191     -15.371  33.326  -8.971  1.00  3.40           C  
ATOM   3125  CG  ASN A 191     -14.795  32.161  -8.342  1.00  3.40           C  
ATOM   3126  OD1 ASN A 191     -14.484  31.169  -9.010  1.00  3.40           O  
ATOM   3127  ND2 ASN A 191     -14.602  32.267  -7.063  1.00  3.40           N  
ATOM   3128  H   ASN A 191     -17.306  34.616 -10.973  1.00  3.40           H  
ATOM   3129  HA  ASN A 191     -15.378  32.431 -10.888  1.00  3.40           H  
ATOM   3130 1HB  ASN A 191     -14.589  34.065  -9.119  1.00  3.40           H  
ATOM   3131 2HB  ASN A 191     -16.088  33.746  -8.304  1.00  3.40           H  
ATOM   3132 1HD2 ASN A 191     -14.134  31.546  -6.548  1.00  3.40           H  
ATOM   3133 2HD2 ASN A 191     -14.866  33.108  -6.591  1.00  3.40           H  
ATOM   3134  N   ASN A 192     -17.912  31.816 -11.211  1.00  2.82           N  
ATOM   3135  CA  ASN A 192     -19.207  31.132 -11.245  1.00  2.82           C  
ATOM   3136  C   ASN A 192     -19.137  29.644 -10.896  1.00  2.82           C  
ATOM   3137  O   ASN A 192     -19.569  28.766 -11.642  1.00  2.82           O  
ATOM   3138  CB  ASN A 192     -19.848  31.406 -12.588  1.00  2.82           C  
ATOM   3139  CG  ASN A 192     -19.007  30.982 -13.769  1.00  2.82           C  
ATOM   3140  OD1 ASN A 192     -17.779  30.836 -13.666  1.00  2.82           O  
ATOM   3141  ND2 ASN A 192     -19.650  30.827 -14.899  1.00  2.82           N  
ATOM   3142  H   ASN A 192     -17.474  32.060 -12.088  1.00  2.82           H  
ATOM   3143  HA  ASN A 192     -19.842  31.596 -10.489  1.00  2.82           H  
ATOM   3144 1HB  ASN A 192     -20.807  30.891 -12.640  1.00  2.82           H  
ATOM   3145 2HB  ASN A 192     -20.049  32.473 -12.668  1.00  2.82           H  
ATOM   3146 1HD2 ASN A 192     -19.158  30.579 -15.730  1.00  2.82           H  
ATOM   3147 2HD2 ASN A 192     -20.638  30.979 -14.931  1.00  2.82           H  
ATOM   3148  N   PHE A 193     -18.547  29.422  -9.733  1.00  2.36           N  
ATOM   3149  CA  PHE A 193     -18.321  28.177  -9.054  1.00  2.36           C  
ATOM   3150  C   PHE A 193     -18.776  28.378  -7.636  1.00  2.36           C  
ATOM   3151  O   PHE A 193     -18.795  27.456  -6.825  1.00  2.36           O  
ATOM   3152  CB  PHE A 193     -16.858  27.825  -9.117  1.00  2.36           C  
ATOM   3153  CG  PHE A 193     -16.402  27.593 -10.479  1.00  2.36           C  
ATOM   3154  CD1 PHE A 193     -15.909  28.608 -11.256  1.00  2.36           C  
ATOM   3155  CD2 PHE A 193     -16.446  26.322 -10.995  1.00  2.36           C  
ATOM   3156  CE1 PHE A 193     -15.491  28.345 -12.534  1.00  2.36           C  
ATOM   3157  CE2 PHE A 193     -16.008  26.075 -12.253  1.00  2.36           C  
ATOM   3158  CZ  PHE A 193     -15.530  27.085 -13.015  1.00  2.36           C  
ATOM   3159  H   PHE A 193     -18.268  30.250  -9.224  1.00  2.36           H  
ATOM   3160  HA  PHE A 193     -18.907  27.395  -9.525  1.00  2.36           H  
ATOM   3161 1HB  PHE A 193     -16.274  28.645  -8.697  1.00  2.36           H  
ATOM   3162 2HB  PHE A 193     -16.673  26.930  -8.529  1.00  2.36           H  
ATOM   3163  HD1 PHE A 193     -15.866  29.621 -10.856  1.00  2.36           H  
ATOM   3164  HD2 PHE A 193     -16.834  25.504 -10.378  1.00  2.36           H  
ATOM   3165  HE1 PHE A 193     -15.120  29.143 -13.170  1.00  2.36           H  
ATOM   3166  HE2 PHE A 193     -16.046  25.084 -12.645  1.00  2.36           H  
ATOM   3167  HZ  PHE A 193     -15.185  26.884 -14.013  1.00  2.36           H  
ATOM   3168  N   ASN A 194     -19.136  29.624  -7.352  1.00  2.02           N  
ATOM   3169  CA  ASN A 194     -19.584  30.021  -6.022  1.00  2.02           C  
ATOM   3170  C   ASN A 194     -21.053  29.619  -5.807  1.00  2.02           C  
ATOM   3171  O   ASN A 194     -21.961  30.244  -6.364  1.00  2.02           O  
ATOM   3172  CB  ASN A 194     -19.357  31.521  -5.833  1.00  2.02           C  
ATOM   3173  CG  ASN A 194     -19.681  32.061  -4.448  1.00  2.02           C  
ATOM   3174  OD1 ASN A 194     -20.533  31.547  -3.725  1.00  2.02           O  
ATOM   3175  ND2 ASN A 194     -18.990  33.112  -4.072  1.00  2.02           N  
ATOM   3176  H   ASN A 194     -19.035  30.332  -8.084  1.00  2.02           H  
ATOM   3177  HA  ASN A 194     -18.986  29.495  -5.290  1.00  2.02           H  
ATOM   3178 1HB  ASN A 194     -18.311  31.750  -6.059  1.00  2.02           H  
ATOM   3179 2HB  ASN A 194     -19.958  32.063  -6.565  1.00  2.02           H  
ATOM   3180 1HD2 ASN A 194     -19.151  33.522  -3.174  1.00  2.02           H  
ATOM   3181 2HD2 ASN A 194     -18.305  33.504  -4.688  1.00  2.02           H  
ATOM   3182  N   PHE A 195     -21.275  28.538  -5.044  1.00  1.79           N  
ATOM   3183  CA  PHE A 195     -22.630  28.008  -4.842  1.00  1.79           C  
ATOM   3184  C   PHE A 195     -23.038  27.868  -3.380  1.00  1.79           C  
ATOM   3185  O   PHE A 195     -22.239  27.482  -2.523  1.00  1.79           O  
ATOM   3186  CB  PHE A 195     -22.814  26.632  -5.480  1.00  1.79           C  
ATOM   3187  CG  PHE A 195     -22.714  26.572  -6.968  1.00  1.79           C  
ATOM   3188  CD1 PHE A 195     -21.538  26.218  -7.589  1.00  1.79           C  
ATOM   3189  CD2 PHE A 195     -23.807  26.887  -7.754  1.00  1.79           C  
ATOM   3190  CE1 PHE A 195     -21.453  26.167  -8.967  1.00  1.79           C  
ATOM   3191  CE2 PHE A 195     -23.725  26.846  -9.131  1.00  1.79           C  
ATOM   3192  CZ  PHE A 195     -22.544  26.483  -9.737  1.00  1.79           C  
ATOM   3193  H   PHE A 195     -20.467  28.101  -4.597  1.00  1.79           H  
ATOM   3194  HA  PHE A 195     -23.330  28.695  -5.316  1.00  1.79           H  
ATOM   3195 1HB  PHE A 195     -22.049  25.981  -5.089  1.00  1.79           H  
ATOM   3196 2HB  PHE A 195     -23.784  26.222  -5.185  1.00  1.79           H  
ATOM   3197  HD1 PHE A 195     -20.672  25.965  -6.978  1.00  1.79           H  
ATOM   3198  HD2 PHE A 195     -24.744  27.173  -7.272  1.00  1.79           H  
ATOM   3199  HE1 PHE A 195     -20.522  25.874  -9.444  1.00  1.79           H  
ATOM   3200  HE2 PHE A 195     -24.595  27.099  -9.736  1.00  1.79           H  
ATOM   3201  HZ  PHE A 195     -22.474  26.447 -10.823  1.00  1.79           H  
ATOM   3202  N   LYS A 196     -24.321  28.117  -3.115  1.00  1.64           N  
ATOM   3203  CA  LYS A 196     -24.860  28.010  -1.761  1.00  1.64           C  
ATOM   3204  C   LYS A 196     -25.799  26.808  -1.621  1.00  1.64           C  
ATOM   3205  O   LYS A 196     -26.678  26.594  -2.459  1.00  1.64           O  
ATOM   3206  CB  LYS A 196     -25.548  29.325  -1.387  1.00  1.64           C  
ATOM   3207  CG  LYS A 196     -26.052  29.408   0.036  1.00  1.64           C  
ATOM   3208  CD  LYS A 196     -26.413  30.866   0.405  1.00  1.64           C  
ATOM   3209  CE  LYS A 196     -27.680  31.320  -0.310  1.00  1.64           C  
ATOM   3210  NZ  LYS A 196     -28.104  32.690   0.102  1.00  1.64           N  
ATOM   3211  H   LYS A 196     -24.933  28.413  -3.864  1.00  1.64           H  
ATOM   3212  HA  LYS A 196     -24.036  27.855  -1.072  1.00  1.64           H  
ATOM   3213 1HB  LYS A 196     -24.863  30.156  -1.549  1.00  1.64           H  
ATOM   3214 2HB  LYS A 196     -26.405  29.478  -2.040  1.00  1.64           H  
ATOM   3215 1HG  LYS A 196     -26.930  28.768   0.152  1.00  1.64           H  
ATOM   3216 2HG  LYS A 196     -25.269  29.045   0.706  1.00  1.64           H  
ATOM   3217 1HD  LYS A 196     -26.555  30.958   1.481  1.00  1.64           H  
ATOM   3218 2HD  LYS A 196     -25.590  31.523   0.117  1.00  1.64           H  
ATOM   3219 1HE  LYS A 196     -27.503  31.314  -1.384  1.00  1.64           H  
ATOM   3220 2HE  LYS A 196     -28.483  30.620  -0.080  1.00  1.64           H  
ATOM   3221 1HZ  LYS A 196     -28.946  32.945  -0.396  1.00  1.64           H  
ATOM   3222 2HZ  LYS A 196     -28.284  32.707   1.098  1.00  1.64           H  
ATOM   3223 3HZ  LYS A 196     -27.370  33.350  -0.120  1.00  1.64           H  
ATOM   3224  N   PHE A 197     -25.578  26.017  -0.568  1.00  1.57           N  
ATOM   3225  CA  PHE A 197     -26.346  24.805  -0.290  1.00  1.57           C  
ATOM   3226  C   PHE A 197     -26.887  24.734   1.138  1.00  1.57           C  
ATOM   3227  O   PHE A 197     -26.237  25.182   2.085  1.00  1.57           O  
ATOM   3228  CB  PHE A 197     -25.443  23.579  -0.463  1.00  1.57           C  
ATOM   3229  CG  PHE A 197     -24.877  23.374  -1.828  1.00  1.57           C  
ATOM   3230  CD1 PHE A 197     -23.715  24.005  -2.192  1.00  1.57           C  
ATOM   3231  CD2 PHE A 197     -25.478  22.523  -2.733  1.00  1.57           C  
ATOM   3232  CE1 PHE A 197     -23.155  23.799  -3.435  1.00  1.57           C  
ATOM   3233  CE2 PHE A 197     -24.919  22.317  -3.982  1.00  1.57           C  
ATOM   3234  CZ  PHE A 197     -23.751  22.960  -4.330  1.00  1.57           C  
ATOM   3235  H   PHE A 197     -24.833  26.278   0.071  1.00  1.57           H  
ATOM   3236  HA  PHE A 197     -27.186  24.755  -0.985  1.00  1.57           H  
ATOM   3237 1HB  PHE A 197     -24.607  23.659   0.234  1.00  1.57           H  
ATOM   3238 2HB  PHE A 197     -26.003  22.682  -0.190  1.00  1.57           H  
ATOM   3239  HD1 PHE A 197     -23.234  24.677  -1.477  1.00  1.57           H  
ATOM   3240  HD2 PHE A 197     -26.399  22.011  -2.451  1.00  1.57           H  
ATOM   3241  HE1 PHE A 197     -22.234  24.302  -3.697  1.00  1.57           H  
ATOM   3242  HE2 PHE A 197     -25.400  21.646  -4.690  1.00  1.57           H  
ATOM   3243  HZ  PHE A 197     -23.306  22.799  -5.308  1.00  1.57           H  
ATOM   3244  N   THR A 198     -28.040  24.092   1.304  1.00  1.56           N  
ATOM   3245  CA  THR A 198     -28.557  23.808   2.639  1.00  1.56           C  
ATOM   3246  C   THR A 198     -28.844  22.317   2.697  1.00  1.56           C  
ATOM   3247  O   THR A 198     -29.441  21.766   1.773  1.00  1.56           O  
ATOM   3248  CB  THR A 198     -29.838  24.602   2.968  1.00  1.56           C  
ATOM   3249  OG1 THR A 198     -29.575  26.003   2.847  1.00  1.56           O  
ATOM   3250  CG2 THR A 198     -30.264  24.320   4.423  1.00  1.56           C  
ATOM   3251  H   THR A 198     -28.553  23.769   0.495  1.00  1.56           H  
ATOM   3252  HA  THR A 198     -27.798  24.039   3.387  1.00  1.56           H  
ATOM   3253  HB  THR A 198     -30.640  24.321   2.287  1.00  1.56           H  
ATOM   3254  HG1 THR A 198     -30.334  26.497   3.170  1.00  1.56           H  
ATOM   3255 1HG2 THR A 198     -31.158  24.895   4.656  1.00  1.56           H  
ATOM   3256 2HG2 THR A 198     -30.477  23.261   4.552  1.00  1.56           H  
ATOM   3257 3HG2 THR A 198     -29.460  24.611   5.104  1.00  1.56           H  
ATOM   3258  N   MET A 199     -28.400  21.665   3.757  1.00  1.58           N  
ATOM   3259  CA  MET A 199     -28.622  20.239   3.906  1.00  1.58           C  
ATOM   3260  C   MET A 199     -29.682  20.010   4.971  1.00  1.58           C  
ATOM   3261  O   MET A 199     -29.913  20.872   5.828  1.00  1.58           O  
ATOM   3262  CB  MET A 199     -27.306  19.549   4.230  1.00  1.58           C  
ATOM   3263  CG  MET A 199     -26.179  19.853   3.206  1.00  1.58           C  
ATOM   3264  SD  MET A 199     -26.445  19.194   1.581  1.00  1.58           S  
ATOM   3265  CE  MET A 199     -26.104  17.504   1.970  1.00  1.58           C  
ATOM   3266  H   MET A 199     -27.911  22.170   4.481  1.00  1.58           H  
ATOM   3267  HA  MET A 199     -29.003  19.837   2.968  1.00  1.58           H  
ATOM   3268 1HB  MET A 199     -26.984  19.813   5.223  1.00  1.58           H  
ATOM   3269 2HB  MET A 199     -27.460  18.469   4.231  1.00  1.58           H  
ATOM   3270 1HG  MET A 199     -26.078  20.926   3.099  1.00  1.58           H  
ATOM   3271 2HG  MET A 199     -25.237  19.452   3.578  1.00  1.58           H  
ATOM   3272 1HE  MET A 199     -26.195  16.889   1.077  1.00  1.58           H  
ATOM   3273 2HE  MET A 199     -25.098  17.443   2.352  1.00  1.58           H  
ATOM   3274 3HE  MET A 199     -26.800  17.154   2.730  1.00  1.58           H  
ATOM   3275  N   SER A 200     -30.355  18.871   4.902  1.00  1.61           N  
ATOM   3276  CA  SER A 200     -31.397  18.582   5.871  1.00  1.61           C  
ATOM   3277  C   SER A 200     -30.861  18.636   7.290  1.00  1.61           C  
ATOM   3278  O   SER A 200     -29.796  18.094   7.584  1.00  1.61           O  
ATOM   3279  CB  SER A 200     -31.990  17.218   5.607  1.00  1.61           C  
ATOM   3280  OG  SER A 200     -32.942  16.895   6.577  1.00  1.61           O  
ATOM   3281  H   SER A 200     -30.142  18.201   4.176  1.00  1.61           H  
ATOM   3282  HA  SER A 200     -32.181  19.334   5.769  1.00  1.61           H  
ATOM   3283 1HB  SER A 200     -32.447  17.200   4.619  1.00  1.61           H  
ATOM   3284 2HB  SER A 200     -31.195  16.474   5.615  1.00  1.61           H  
ATOM   3285  HG  SER A 200     -32.493  16.988   7.424  1.00  1.61           H  
ATOM   3286  N   GLY A 201     -31.624  19.275   8.171  1.00  1.63           N  
ATOM   3287  CA  GLY A 201     -31.272  19.401   9.579  1.00  1.63           C  
ATOM   3288  C   GLY A 201     -30.483  20.673   9.910  1.00  1.63           C  
ATOM   3289  O   GLY A 201     -30.287  20.988  11.084  1.00  1.63           O  
ATOM   3290  H   GLY A 201     -32.481  19.700   7.846  1.00  1.63           H  
ATOM   3291 1HA  GLY A 201     -32.185  19.382  10.176  1.00  1.63           H  
ATOM   3292 2HA  GLY A 201     -30.688  18.532   9.877  1.00  1.63           H  
ATOM   3293  N   TRP A 202     -30.031  21.411   8.896  1.00  1.60           N  
ATOM   3294  CA  TRP A 202     -29.264  22.623   9.164  1.00  1.60           C  
ATOM   3295  C   TRP A 202     -30.098  23.872   9.392  1.00  1.60           C  
ATOM   3296  O   TRP A 202     -31.148  24.074   8.781  1.00  1.60           O  
ATOM   3297  CB  TRP A 202     -28.252  22.861   8.055  1.00  1.60           C  
ATOM   3298  CG  TRP A 202     -27.139  21.907   8.125  1.00  1.60           C  
ATOM   3299  CD1 TRP A 202     -26.888  21.035   9.139  1.00  1.60           C  
ATOM   3300  CD2 TRP A 202     -26.102  21.715   7.169  1.00  1.60           C  
ATOM   3301  NE1 TRP A 202     -25.759  20.331   8.880  1.00  1.60           N  
ATOM   3302  CE2 TRP A 202     -25.264  20.735   7.671  1.00  1.60           C  
ATOM   3303  CE3 TRP A 202     -25.812  22.288   5.952  1.00  1.60           C  
ATOM   3304  CZ2 TRP A 202     -24.167  20.327   6.999  1.00  1.60           C  
ATOM   3305  CZ3 TRP A 202     -24.680  21.871   5.282  1.00  1.60           C  
ATOM   3306  CH2 TRP A 202     -23.889  20.914   5.802  1.00  1.60           C  
ATOM   3307  H   TRP A 202     -30.188  21.125   7.926  1.00  1.60           H  
ATOM   3308  HA  TRP A 202     -28.693  22.450  10.075  1.00  1.60           H  
ATOM   3309 1HB  TRP A 202     -28.737  22.763   7.086  1.00  1.60           H  
ATOM   3310 2HB  TRP A 202     -27.855  23.871   8.123  1.00  1.60           H  
ATOM   3311  HD1 TRP A 202     -27.492  20.928  10.035  1.00  1.60           H  
ATOM   3312  HE1 TRP A 202     -25.359  19.631   9.501  1.00  1.60           H  
ATOM   3313  HE3 TRP A 202     -26.455  23.067   5.541  1.00  1.60           H  
ATOM   3314  HZ2 TRP A 202     -23.533  19.578   7.388  1.00  1.60           H  
ATOM   3315  HZ3 TRP A 202     -24.444  22.338   4.323  1.00  1.60           H  
ATOM   3316  HH2 TRP A 202     -23.025  20.610   5.266  1.00  1.60           H  
ATOM   3317  N   GLU A 203     -29.581  24.731  10.271  1.00  1.51           N  
ATOM   3318  CA  GLU A 203     -30.182  26.022  10.596  1.00  1.51           C  
ATOM   3319  C   GLU A 203     -29.632  27.171   9.747  1.00  1.51           C  
ATOM   3320  O   GLU A 203     -30.032  28.323   9.912  1.00  1.51           O  
ATOM   3321  CB  GLU A 203     -29.957  26.340  12.074  1.00  1.51           C  
ATOM   3322  CG  GLU A 203     -30.639  25.379  13.043  1.00  1.51           C  
ATOM   3323  CD  GLU A 203     -30.371  25.710  14.495  1.00  1.51           C  
ATOM   3324  OE1 GLU A 203     -29.656  26.650  14.751  1.00  1.51           O  
ATOM   3325  OE2 GLU A 203     -30.885  25.021  15.345  1.00  1.51           O  
ATOM   3326  H   GLU A 203     -28.727  24.472  10.744  1.00  1.51           H  
ATOM   3327  HA  GLU A 203     -31.254  25.952  10.414  1.00  1.51           H  
ATOM   3328 1HB  GLU A 203     -28.888  26.332  12.287  1.00  1.51           H  
ATOM   3329 2HB  GLU A 203     -30.325  27.343  12.287  1.00  1.51           H  
ATOM   3330 1HG  GLU A 203     -31.714  25.406  12.866  1.00  1.51           H  
ATOM   3331 2HG  GLU A 203     -30.292  24.365  12.834  1.00  1.51           H  
ATOM   3332  N   ALA A 204     -28.690  26.861   8.865  1.00  1.39           N  
ATOM   3333  CA  ALA A 204     -28.071  27.878   8.027  1.00  1.39           C  
ATOM   3334  C   ALA A 204     -27.500  27.246   6.760  1.00  1.39           C  
ATOM   3335  O   ALA A 204     -27.186  26.057   6.764  1.00  1.39           O  
ATOM   3336  CB  ALA A 204     -26.949  28.583   8.791  1.00  1.39           C  
ATOM   3337  H   ALA A 204     -28.413  25.898   8.775  1.00  1.39           H  
ATOM   3338  HA  ALA A 204     -28.843  28.594   7.765  1.00  1.39           H  
ATOM   3339 1HB  ALA A 204     -26.489  29.357   8.174  1.00  1.39           H  
ATOM   3340 2HB  ALA A 204     -27.353  29.041   9.693  1.00  1.39           H  
ATOM   3341 3HB  ALA A 204     -26.190  27.855   9.063  1.00  1.39           H  
ATOM   3342  N   PRO A 205     -27.410  28.004   5.653  1.00  1.26           N  
ATOM   3343  CA  PRO A 205     -26.735  27.634   4.425  1.00  1.26           C  
ATOM   3344  C   PRO A 205     -25.211  27.662   4.536  1.00  1.26           C  
ATOM   3345  O   PRO A 205     -24.639  28.401   5.346  1.00  1.26           O  
ATOM   3346  CB  PRO A 205     -27.254  28.671   3.439  1.00  1.26           C  
ATOM   3347  CG  PRO A 205     -27.617  29.879   4.276  1.00  1.26           C  
ATOM   3348  CD  PRO A 205     -28.100  29.324   5.586  1.00  1.26           C  
ATOM   3349  HA  PRO A 205     -27.071  26.631   4.126  1.00  1.26           H  
ATOM   3350 1HB  PRO A 205     -26.459  28.882   2.740  1.00  1.26           H  
ATOM   3351 2HB  PRO A 205     -28.092  28.256   2.860  1.00  1.26           H  
ATOM   3352 1HG  PRO A 205     -26.769  30.530   4.395  1.00  1.26           H  
ATOM   3353 2HG  PRO A 205     -28.392  30.470   3.771  1.00  1.26           H  
ATOM   3354 1HD  PRO A 205     -27.776  30.006   6.380  1.00  1.26           H  
ATOM   3355 2HD  PRO A 205     -29.194  29.196   5.560  1.00  1.26           H  
ATOM   3356  N   PHE A 206     -24.578  26.863   3.683  1.00  1.14           N  
ATOM   3357  CA  PHE A 206     -23.130  26.751   3.524  1.00  1.14           C  
ATOM   3358  C   PHE A 206     -22.726  27.072   2.087  1.00  1.14           C  
ATOM   3359  O   PHE A 206     -23.507  26.882   1.154  1.00  1.14           O  
ATOM   3360  CB  PHE A 206     -22.712  25.350   3.969  1.00  1.14           C  
ATOM   3361  CG  PHE A 206     -22.887  25.169   5.479  1.00  1.14           C  
ATOM   3362  CD1 PHE A 206     -24.129  24.982   6.033  1.00  1.14           C  
ATOM   3363  CD2 PHE A 206     -21.805  25.131   6.334  1.00  1.14           C  
ATOM   3364  CE1 PHE A 206     -24.301  24.801   7.389  1.00  1.14           C  
ATOM   3365  CE2 PHE A 206     -21.999  24.937   7.692  1.00  1.14           C  
ATOM   3366  CZ  PHE A 206     -23.241  24.777   8.206  1.00  1.14           C  
ATOM   3367  H   PHE A 206     -25.155  26.275   3.083  1.00  1.14           H  
ATOM   3368  HA  PHE A 206     -22.649  27.474   4.177  1.00  1.14           H  
ATOM   3369 1HB  PHE A 206     -23.290  24.590   3.445  1.00  1.14           H  
ATOM   3370 2HB  PHE A 206     -21.673  25.219   3.743  1.00  1.14           H  
ATOM   3371  HD1 PHE A 206     -25.004  24.989   5.384  1.00  1.14           H  
ATOM   3372  HD2 PHE A 206     -20.796  25.256   5.931  1.00  1.14           H  
ATOM   3373  HE1 PHE A 206     -25.305  24.669   7.793  1.00  1.14           H  
ATOM   3374  HE2 PHE A 206     -21.177  24.912   8.366  1.00  1.14           H  
ATOM   3375  HZ  PHE A 206     -23.374  24.627   9.272  1.00  1.14           H  
ATOM   3376  N   VAL A 207     -21.525  27.603   1.905  1.00  1.07           N  
ATOM   3377  CA  VAL A 207     -21.059  27.990   0.576  1.00  1.07           C  
ATOM   3378  C   VAL A 207     -19.762  27.359   0.116  1.00  1.07           C  
ATOM   3379  O   VAL A 207     -18.786  27.307   0.864  1.00  1.07           O  
ATOM   3380  CB  VAL A 207     -20.900  29.529   0.498  1.00  1.07           C  
ATOM   3381  CG1 VAL A 207     -20.303  29.952  -0.870  1.00  1.07           C  
ATOM   3382  CG2 VAL A 207     -22.264  30.180   0.669  1.00  1.07           C  
ATOM   3383  H   VAL A 207     -20.920  27.738   2.710  1.00  1.07           H  
ATOM   3384  HA  VAL A 207     -21.828  27.705  -0.138  1.00  1.07           H  
ATOM   3385  HB  VAL A 207     -20.224  29.865   1.286  1.00  1.07           H  
ATOM   3386 1HG1 VAL A 207     -20.203  31.033  -0.909  1.00  1.07           H  
ATOM   3387 2HG1 VAL A 207     -19.322  29.508  -1.000  1.00  1.07           H  
ATOM   3388 3HG1 VAL A 207     -20.957  29.624  -1.680  1.00  1.07           H  
ATOM   3389 1HG2 VAL A 207     -22.166  31.259   0.618  1.00  1.07           H  
ATOM   3390 2HG2 VAL A 207     -22.910  29.841  -0.128  1.00  1.07           H  
ATOM   3391 3HG2 VAL A 207     -22.683  29.899   1.614  1.00  1.07           H  
ATOM   3392  N   PHE A 208     -19.772  26.881  -1.128  1.00  1.03           N  
ATOM   3393  CA  PHE A 208     -18.572  26.378  -1.783  1.00  1.03           C  
ATOM   3394  C   PHE A 208     -18.038  27.479  -2.685  1.00  1.03           C  
ATOM   3395  O   PHE A 208     -18.763  27.986  -3.542  1.00  1.03           O  
ATOM   3396  CB  PHE A 208     -18.803  25.140  -2.651  1.00  1.03           C  
ATOM   3397  CG  PHE A 208     -19.025  23.816  -1.965  1.00  1.03           C  
ATOM   3398  CD1 PHE A 208     -20.260  23.404  -1.544  1.00  1.03           C  
ATOM   3399  CD2 PHE A 208     -17.955  22.963  -1.792  1.00  1.03           C  
ATOM   3400  CE1 PHE A 208     -20.444  22.147  -0.971  1.00  1.03           C  
ATOM   3401  CE2 PHE A 208     -18.119  21.732  -1.224  1.00  1.03           C  
ATOM   3402  CZ  PHE A 208     -19.360  21.311  -0.814  1.00  1.03           C  
ATOM   3403  H   PHE A 208     -20.640  26.949  -1.659  1.00  1.03           H  
ATOM   3404  HA  PHE A 208     -17.828  26.138  -1.032  1.00  1.03           H  
ATOM   3405 1HB  PHE A 208     -19.670  25.326  -3.289  1.00  1.03           H  
ATOM   3406 2HB  PHE A 208     -17.948  25.027  -3.318  1.00  1.03           H  
ATOM   3407  HD1 PHE A 208     -21.084  24.072  -1.669  1.00  1.03           H  
ATOM   3408  HD2 PHE A 208     -16.966  23.282  -2.126  1.00  1.03           H  
ATOM   3409  HE1 PHE A 208     -21.438  21.830  -0.646  1.00  1.03           H  
ATOM   3410  HE2 PHE A 208     -17.274  21.102  -1.110  1.00  1.03           H  
ATOM   3411  HZ  PHE A 208     -19.482  20.329  -0.370  1.00  1.03           H  
ATOM   3412  N   ARG A 209     -16.769  27.831  -2.531  1.00  1.04           N  
ATOM   3413  CA  ARG A 209     -16.184  28.892  -3.347  1.00  1.04           C  
ATOM   3414  C   ARG A 209     -14.804  28.526  -3.844  1.00  1.04           C  
ATOM   3415  O   ARG A 209     -14.099  27.745  -3.217  1.00  1.04           O  
ATOM   3416  CB  ARG A 209     -16.064  30.175  -2.535  1.00  1.04           C  
ATOM   3417  CG  ARG A 209     -15.095  30.095  -1.352  1.00  1.04           C  
ATOM   3418  CD  ARG A 209     -15.031  31.375  -0.587  1.00  1.04           C  
ATOM   3419  NE  ARG A 209     -14.094  31.288   0.519  1.00  1.04           N  
ATOM   3420  CZ  ARG A 209     -14.428  30.805   1.724  1.00  1.04           C  
ATOM   3421  NH1 ARG A 209     -15.660  30.406   1.879  1.00  1.04           N  
ATOM   3422  NH2 ARG A 209     -13.539  30.734   2.713  1.00  1.04           N  
ATOM   3423  H   ARG A 209     -16.231  27.396  -1.783  1.00  1.04           H  
ATOM   3424  HA  ARG A 209     -16.824  29.066  -4.209  1.00  1.04           H  
ATOM   3425 1HB  ARG A 209     -15.727  30.983  -3.185  1.00  1.04           H  
ATOM   3426 2HB  ARG A 209     -17.047  30.450  -2.150  1.00  1.04           H  
ATOM   3427 1HG  ARG A 209     -15.422  29.305  -0.672  1.00  1.04           H  
ATOM   3428 2HG  ARG A 209     -14.087  29.866  -1.717  1.00  1.04           H  
ATOM   3429 1HD  ARG A 209     -14.699  32.177  -1.248  1.00  1.04           H  
ATOM   3430 2HD  ARG A 209     -16.017  31.611  -0.186  1.00  1.04           H  
ATOM   3431  HE  ARG A 209     -13.134  31.609   0.365  1.00  1.04           H  
ATOM   3432 1HH1 ARG A 209     -16.298  30.473   1.107  1.00  1.04           H  
ATOM   3433 2HH1 ARG A 209     -16.003  30.049   2.751  1.00  1.04           H  
ATOM   3434 1HH2 ARG A 209     -12.596  31.058   2.570  1.00  1.04           H  
ATOM   3435 2HH2 ARG A 209     -13.789  30.318   3.633  1.00  1.04           H  
ATOM   3436  N   VAL A 210     -14.389  29.122  -4.952  1.00  1.09           N  
ATOM   3437  CA  VAL A 210     -13.050  28.854  -5.465  1.00  1.09           C  
ATOM   3438  C   VAL A 210     -12.179  30.079  -5.270  1.00  1.09           C  
ATOM   3439  O   VAL A 210     -12.533  31.161  -5.746  1.00  1.09           O  
ATOM   3440  CB  VAL A 210     -13.109  28.524  -6.954  1.00  1.09           C  
ATOM   3441  CG1 VAL A 210     -11.708  28.234  -7.449  1.00  1.09           C  
ATOM   3442  CG2 VAL A 210     -14.067  27.385  -7.184  1.00  1.09           C  
ATOM   3443  H   VAL A 210     -15.003  29.753  -5.448  1.00  1.09           H  
ATOM   3444  HA  VAL A 210     -12.608  28.017  -4.927  1.00  1.09           H  
ATOM   3445  HB  VAL A 210     -13.460  29.388  -7.500  1.00  1.09           H  
ATOM   3446 1HG1 VAL A 210     -11.729  28.017  -8.503  1.00  1.09           H  
ATOM   3447 2HG1 VAL A 210     -11.072  29.100  -7.269  1.00  1.09           H  
ATOM   3448 3HG1 VAL A 210     -11.307  27.373  -6.907  1.00  1.09           H  
ATOM   3449 1HG2 VAL A 210     -14.115  27.172  -8.246  1.00  1.09           H  
ATOM   3450 2HG2 VAL A 210     -13.743  26.519  -6.658  1.00  1.09           H  
ATOM   3451 3HG2 VAL A 210     -15.051  27.668  -6.822  1.00  1.09           H  
ATOM   3452  N   GLU A 211     -11.086  29.929  -4.534  1.00  1.14           N  
ATOM   3453  CA  GLU A 211     -10.225  31.071  -4.251  1.00  1.14           C  
ATOM   3454  C   GLU A 211      -9.196  31.273  -5.353  1.00  1.14           C  
ATOM   3455  O   GLU A 211      -8.634  30.307  -5.859  1.00  1.14           O  
ATOM   3456  CB  GLU A 211      -9.511  30.883  -2.919  1.00  1.14           C  
ATOM   3457  CG  GLU A 211     -10.405  30.815  -1.678  1.00  1.14           C  
ATOM   3458  CD  GLU A 211     -11.098  32.109  -1.344  1.00  1.14           C  
ATOM   3459  OE1 GLU A 211     -11.089  33.015  -2.150  1.00  1.14           O  
ATOM   3460  OE2 GLU A 211     -11.562  32.218  -0.235  1.00  1.14           O  
ATOM   3461  H   GLU A 211     -10.837  28.992  -4.211  1.00  1.14           H  
ATOM   3462  HA  GLU A 211     -10.843  31.966  -4.193  1.00  1.14           H  
ATOM   3463 1HB  GLU A 211      -8.932  29.956  -2.957  1.00  1.14           H  
ATOM   3464 2HB  GLU A 211      -8.798  31.692  -2.778  1.00  1.14           H  
ATOM   3465 1HG  GLU A 211     -11.160  30.042  -1.840  1.00  1.14           H  
ATOM   3466 2HG  GLU A 211      -9.820  30.526  -0.835  1.00  1.14           H  
ATOM   3467  N   ASP A 212      -8.849  32.524  -5.656  1.00  1.18           N  
ATOM   3468  CA  ASP A 212      -7.833  32.770  -6.680  1.00  1.18           C  
ATOM   3469  C   ASP A 212      -6.404  32.667  -6.125  1.00  1.18           C  
ATOM   3470  O   ASP A 212      -5.679  33.660  -6.029  1.00  1.18           O  
ATOM   3471  CB  ASP A 212      -8.038  34.140  -7.321  1.00  1.18           C  
ATOM   3472  CG  ASP A 212      -7.216  34.346  -8.592  1.00  1.18           C  
ATOM   3473  OD1 ASP A 212      -6.801  33.373  -9.215  1.00  1.18           O  
ATOM   3474  OD2 ASP A 212      -7.054  35.491  -8.975  1.00  1.18           O  
ATOM   3475  H   ASP A 212      -9.319  33.300  -5.210  1.00  1.18           H  
ATOM   3476  HA  ASP A 212      -7.945  32.014  -7.452  1.00  1.18           H  
ATOM   3477 1HB  ASP A 212      -9.078  34.262  -7.569  1.00  1.18           H  
ATOM   3478 2HB  ASP A 212      -7.786  34.925  -6.602  1.00  1.18           H  
ATOM   3479  N   ARG A 213      -6.040  31.451  -5.752  1.00  1.21           N  
ATOM   3480  CA  ARG A 213      -4.750  31.080  -5.179  1.00  1.21           C  
ATOM   3481  C   ARG A 213      -4.280  29.784  -5.817  1.00  1.21           C  
ATOM   3482  O   ARG A 213      -5.096  29.059  -6.367  1.00  1.21           O  
ATOM   3483  CB  ARG A 213      -4.854  30.892  -3.673  1.00  1.21           C  
ATOM   3484  CG  ARG A 213      -5.226  32.124  -2.872  1.00  1.21           C  
ATOM   3485  CD  ARG A 213      -5.273  31.812  -1.431  1.00  1.21           C  
ATOM   3486  NE  ARG A 213      -6.387  30.949  -1.121  1.00  1.21           N  
ATOM   3487  CZ  ARG A 213      -6.569  30.320   0.046  1.00  1.21           C  
ATOM   3488  NH1 ARG A 213      -5.732  30.423   1.022  1.00  1.21           N  
ATOM   3489  NH2 ARG A 213      -7.607  29.577   0.247  1.00  1.21           N  
ATOM   3490  H   ARG A 213      -6.752  30.734  -5.879  1.00  1.21           H  
ATOM   3491  HA  ARG A 213      -4.024  31.868  -5.395  1.00  1.21           H  
ATOM   3492 1HB  ARG A 213      -5.606  30.142  -3.462  1.00  1.21           H  
ATOM   3493 2HB  ARG A 213      -3.906  30.523  -3.280  1.00  1.21           H  
ATOM   3494 1HG  ARG A 213      -4.491  32.910  -3.042  1.00  1.21           H  
ATOM   3495 2HG  ARG A 213      -6.213  32.476  -3.176  1.00  1.21           H  
ATOM   3496 1HD  ARG A 213      -4.354  31.294  -1.142  1.00  1.21           H  
ATOM   3497 2HD  ARG A 213      -5.374  32.724  -0.856  1.00  1.21           H  
ATOM   3498  HE  ARG A 213      -7.090  30.815  -1.836  1.00  1.21           H  
ATOM   3499 1HH1 ARG A 213      -4.898  30.979   0.936  1.00  1.21           H  
ATOM   3500 2HH1 ARG A 213      -5.959  29.892   1.879  1.00  1.21           H  
ATOM   3501 1HH2 ARG A 213      -8.304  29.467  -0.475  1.00  1.21           H  
ATOM   3502 2HH2 ARG A 213      -7.706  29.135   1.176  1.00  1.21           H  
ATOM   3503  N   HIS A 214      -2.984  29.477  -5.747  1.00  1.23           N  
ATOM   3504  CA  HIS A 214      -2.504  28.177  -6.246  1.00  1.23           C  
ATOM   3505  C   HIS A 214      -1.851  27.375  -5.109  1.00  1.23           C  
ATOM   3506  O   HIS A 214      -1.194  26.347  -5.334  1.00  1.23           O  
ATOM   3507  CB  HIS A 214      -1.501  28.350  -7.380  1.00  1.23           C  
ATOM   3508  CG  HIS A 214      -2.025  29.075  -8.590  1.00  1.23           C  
ATOM   3509  ND1 HIS A 214      -3.036  28.579  -9.383  1.00  1.23           N  
ATOM   3510  CD2 HIS A 214      -1.654  30.252  -9.145  1.00  1.23           C  
ATOM   3511  CE1 HIS A 214      -3.277  29.424 -10.367  1.00  1.23           C  
ATOM   3512  NE2 HIS A 214      -2.451  30.449 -10.253  1.00  1.23           N  
ATOM   3513  H   HIS A 214      -2.329  30.125  -5.332  1.00  1.23           H  
ATOM   3514  HA  HIS A 214      -3.342  27.588  -6.625  1.00  1.23           H  
ATOM   3515 1HB  HIS A 214      -0.655  28.905  -7.005  1.00  1.23           H  
ATOM   3516 2HB  HIS A 214      -1.135  27.374  -7.698  1.00  1.23           H  
ATOM   3517  HD1 HIS A 214      -3.562  27.725  -9.223  1.00  1.23           H  
ATOM   3518  HD2 HIS A 214      -0.896  30.987  -8.875  1.00  1.23           H  
ATOM   3519  HE1 HIS A 214      -4.050  29.212 -11.097  1.00  1.23           H  
ATOM   3520  N   GLU A 215      -2.015  27.903  -3.889  1.00  1.24           N  
ATOM   3521  CA  GLU A 215      -1.473  27.352  -2.646  1.00  1.24           C  
ATOM   3522  C   GLU A 215      -2.347  27.743  -1.435  1.00  1.24           C  
ATOM   3523  O   GLU A 215      -3.117  28.706  -1.491  1.00  1.24           O  
ATOM   3524  CB  GLU A 215      -0.021  27.822  -2.422  1.00  1.24           C  
ATOM   3525  CG  GLU A 215       0.168  29.344  -2.252  1.00  1.24           C  
ATOM   3526  CD  GLU A 215       1.654  29.765  -2.016  1.00  1.24           C  
ATOM   3527  OE1 GLU A 215       2.474  29.605  -2.901  1.00  1.24           O  
ATOM   3528  OE2 GLU A 215       1.939  30.269  -0.936  1.00  1.24           O  
ATOM   3529  H   GLU A 215      -2.572  28.738  -3.827  1.00  1.24           H  
ATOM   3530  HA  GLU A 215      -1.469  26.262  -2.718  1.00  1.24           H  
ATOM   3531 1HB  GLU A 215       0.382  27.340  -1.532  1.00  1.24           H  
ATOM   3532 2HB  GLU A 215       0.599  27.500  -3.265  1.00  1.24           H  
ATOM   3533 1HG  GLU A 215      -0.200  29.841  -3.148  1.00  1.24           H  
ATOM   3534 2HG  GLU A 215      -0.438  29.673  -1.409  1.00  1.24           H  
ATOM   3535  N   LEU A 216      -2.214  26.980  -0.347  1.00  1.23           N  
ATOM   3536  CA  LEU A 216      -2.906  27.163   0.929  1.00  1.23           C  
ATOM   3537  C   LEU A 216      -1.972  27.439   2.117  1.00  1.23           C  
ATOM   3538  O   LEU A 216      -2.395  27.387   3.275  1.00  1.23           O  
ATOM   3539  CB  LEU A 216      -3.707  25.886   1.204  1.00  1.23           C  
ATOM   3540  CG  LEU A 216      -4.857  25.631   0.297  1.00  1.23           C  
ATOM   3541  CD1 LEU A 216      -5.376  24.218   0.484  1.00  1.23           C  
ATOM   3542  CD2 LEU A 216      -5.897  26.633   0.674  1.00  1.23           C  
ATOM   3543  H   LEU A 216      -1.557  26.210  -0.379  1.00  1.23           H  
ATOM   3544  HA  LEU A 216      -3.591  28.006   0.826  1.00  1.23           H  
ATOM   3545 1HB  LEU A 216      -3.040  25.045   1.101  1.00  1.23           H  
ATOM   3546 2HB  LEU A 216      -4.079  25.915   2.229  1.00  1.23           H  
ATOM   3547  HG  LEU A 216      -4.567  25.752  -0.743  1.00  1.23           H  
ATOM   3548 1HD1 LEU A 216      -6.233  24.060  -0.169  1.00  1.23           H  
ATOM   3549 2HD1 LEU A 216      -4.592  23.504   0.226  1.00  1.23           H  
ATOM   3550 3HD1 LEU A 216      -5.671  24.072   1.520  1.00  1.23           H  
ATOM   3551 1HD2 LEU A 216      -6.769  26.534   0.099  1.00  1.23           H  
ATOM   3552 2HD2 LEU A 216      -6.162  26.502   1.725  1.00  1.23           H  
ATOM   3553 3HD2 LEU A 216      -5.481  27.621   0.529  1.00  1.23           H  
ATOM   3554  N   GLY A 217      -0.724  27.773   1.838  1.00  1.22           N  
ATOM   3555  CA  GLY A 217       0.274  27.980   2.891  1.00  1.22           C  
ATOM   3556  C   GLY A 217      -0.138  28.986   3.978  1.00  1.22           C  
ATOM   3557  O   GLY A 217      -0.198  28.643   5.164  1.00  1.22           O  
ATOM   3558  H   GLY A 217      -0.443  27.826   0.865  1.00  1.22           H  
ATOM   3559 1HA  GLY A 217       0.497  27.019   3.351  1.00  1.22           H  
ATOM   3560 2HA  GLY A 217       1.200  28.314   2.427  1.00  1.22           H  
ATOM   3561  N   LYS A 218      -0.433  30.219   3.565  1.00  1.20           N  
ATOM   3562  CA  LYS A 218      -0.806  31.297   4.489  1.00  1.20           C  
ATOM   3563  C   LYS A 218      -2.013  30.924   5.336  1.00  1.20           C  
ATOM   3564  O   LYS A 218      -2.077  31.237   6.527  1.00  1.20           O  
ATOM   3565  CB  LYS A 218      -1.108  32.557   3.691  1.00  1.20           C  
ATOM   3566  CG  LYS A 218      -1.359  33.818   4.484  1.00  1.20           C  
ATOM   3567  CD  LYS A 218      -1.716  34.935   3.515  1.00  1.20           C  
ATOM   3568  CE  LYS A 218      -0.528  35.284   2.609  1.00  1.20           C  
ATOM   3569  NZ  LYS A 218      -0.877  36.339   1.626  1.00  1.20           N  
ATOM   3570  H   LYS A 218      -0.377  30.420   2.577  1.00  1.20           H  
ATOM   3571  HA  LYS A 218       0.034  31.485   5.161  1.00  1.20           H  
ATOM   3572 1HB  LYS A 218      -0.280  32.756   3.011  1.00  1.20           H  
ATOM   3573 2HB  LYS A 218      -1.992  32.386   3.080  1.00  1.20           H  
ATOM   3574 1HG  LYS A 218      -2.193  33.662   5.173  1.00  1.20           H  
ATOM   3575 2HG  LYS A 218      -0.473  34.092   5.059  1.00  1.20           H  
ATOM   3576 1HD  LYS A 218      -2.562  34.634   2.895  1.00  1.20           H  
ATOM   3577 2HD  LYS A 218      -2.004  35.827   4.073  1.00  1.20           H  
ATOM   3578 1HE  LYS A 218       0.296  35.642   3.228  1.00  1.20           H  
ATOM   3579 2HE  LYS A 218      -0.207  34.394   2.072  1.00  1.20           H  
ATOM   3580 1HZ  LYS A 218      -0.085  36.561   1.051  1.00  1.20           H  
ATOM   3581 2HZ  LYS A 218      -1.637  36.025   1.043  1.00  1.20           H  
ATOM   3582 3HZ  LYS A 218      -1.171  37.173   2.136  1.00  1.20           H  
ATOM   3583  N   GLU A 219      -2.985  30.275   4.707  1.00  1.17           N  
ATOM   3584  CA  GLU A 219      -4.179  29.853   5.410  1.00  1.17           C  
ATOM   3585  C   GLU A 219      -3.856  28.890   6.538  1.00  1.17           C  
ATOM   3586  O   GLU A 219      -4.402  29.009   7.641  1.00  1.17           O  
ATOM   3587  CB  GLU A 219      -5.170  29.238   4.439  1.00  1.17           C  
ATOM   3588  CG  GLU A 219      -6.368  28.703   5.087  1.00  1.17           C  
ATOM   3589  CD  GLU A 219      -7.418  28.233   4.163  1.00  1.17           C  
ATOM   3590  OE1 GLU A 219      -7.356  28.547   2.982  1.00  1.17           O  
ATOM   3591  OE2 GLU A 219      -8.300  27.546   4.641  1.00  1.17           O  
ATOM   3592  H   GLU A 219      -2.865  30.035   3.735  1.00  1.17           H  
ATOM   3593  HA  GLU A 219      -4.645  30.734   5.846  1.00  1.17           H  
ATOM   3594 1HB  GLU A 219      -5.481  29.990   3.736  1.00  1.17           H  
ATOM   3595 2HB  GLU A 219      -4.697  28.432   3.879  1.00  1.17           H  
ATOM   3596 1HG  GLU A 219      -6.030  27.851   5.647  1.00  1.17           H  
ATOM   3597 2HG  GLU A 219      -6.769  29.429   5.784  1.00  1.17           H  
ATOM   3598  N   GLN A 220      -2.930  27.958   6.296  1.00  1.13           N  
ATOM   3599  CA  GLN A 220      -2.613  27.000   7.343  1.00  1.13           C  
ATOM   3600  C   GLN A 220      -2.066  27.754   8.540  1.00  1.13           C  
ATOM   3601  O   GLN A 220      -2.433  27.478   9.683  1.00  1.13           O  
ATOM   3602  CB  GLN A 220      -1.545  26.003   6.884  1.00  1.13           C  
ATOM   3603  CG  GLN A 220      -1.989  25.046   5.808  1.00  1.13           C  
ATOM   3604  CD  GLN A 220      -0.901  24.054   5.375  1.00  1.13           C  
ATOM   3605  OE1 GLN A 220      -1.073  22.836   5.521  1.00  1.13           O  
ATOM   3606  NE2 GLN A 220       0.207  24.567   4.834  1.00  1.13           N  
ATOM   3607  H   GLN A 220      -2.495  27.888   5.372  1.00  1.13           H  
ATOM   3608  HA  GLN A 220      -3.516  26.469   7.637  1.00  1.13           H  
ATOM   3609 1HB  GLN A 220      -0.695  26.555   6.490  1.00  1.13           H  
ATOM   3610 2HB  GLN A 220      -1.190  25.435   7.732  1.00  1.13           H  
ATOM   3611 1HG  GLN A 220      -2.855  24.509   6.130  1.00  1.13           H  
ATOM   3612 2HG  GLN A 220      -2.247  25.637   4.940  1.00  1.13           H  
ATOM   3613 1HE2 GLN A 220       0.957  23.950   4.481  1.00  1.13           H  
ATOM   3614 2HE2 GLN A 220       0.297  25.563   4.748  1.00  1.13           H  
ATOM   3615  N   GLU A 221      -1.232  28.767   8.277  1.00  1.08           N  
ATOM   3616  CA  GLU A 221      -0.692  29.532   9.392  1.00  1.08           C  
ATOM   3617  C   GLU A 221      -1.776  30.329  10.115  1.00  1.08           C  
ATOM   3618  O   GLU A 221      -1.836  30.291  11.343  1.00  1.08           O  
ATOM   3619  CB  GLU A 221       0.456  30.439   8.935  1.00  1.08           C  
ATOM   3620  CG  GLU A 221       1.688  29.637   8.547  1.00  1.08           C  
ATOM   3621  CD  GLU A 221       2.915  30.425   8.099  1.00  1.08           C  
ATOM   3622  OE1 GLU A 221       2.856  31.625   8.004  1.00  1.08           O  
ATOM   3623  OE2 GLU A 221       3.935  29.776   7.855  1.00  1.08           O  
ATOM   3624  H   GLU A 221      -0.967  28.964   7.307  1.00  1.08           H  
ATOM   3625  HA  GLU A 221      -0.276  28.825  10.111  1.00  1.08           H  
ATOM   3626 1HB  GLU A 221       0.141  31.024   8.068  1.00  1.08           H  
ATOM   3627 2HB  GLU A 221       0.724  31.134   9.731  1.00  1.08           H  
ATOM   3628 1HG  GLU A 221       1.960  29.033   9.410  1.00  1.08           H  
ATOM   3629 2HG  GLU A 221       1.394  28.960   7.743  1.00  1.08           H  
ATOM   3630  N   LEU A 222      -2.713  30.941   9.380  1.00  1.02           N  
ATOM   3631  CA  LEU A 222      -3.774  31.720  10.034  1.00  1.02           C  
ATOM   3632  C   LEU A 222      -4.630  30.852  10.953  1.00  1.02           C  
ATOM   3633  O   LEU A 222      -4.996  31.275  12.050  1.00  1.02           O  
ATOM   3634  CB  LEU A 222      -4.672  32.426   8.998  1.00  1.02           C  
ATOM   3635  CG  LEU A 222      -4.047  33.642   8.236  1.00  1.02           C  
ATOM   3636  CD1 LEU A 222      -4.973  34.084   7.077  1.00  1.02           C  
ATOM   3637  CD2 LEU A 222      -3.879  34.807   9.224  1.00  1.02           C  
ATOM   3638  H   LEU A 222      -2.642  30.916   8.361  1.00  1.02           H  
ATOM   3639  HA  LEU A 222      -3.301  32.489  10.642  1.00  1.02           H  
ATOM   3640 1HB  LEU A 222      -4.963  31.686   8.250  1.00  1.02           H  
ATOM   3641 2HB  LEU A 222      -5.573  32.777   9.501  1.00  1.02           H  
ATOM   3642  HG  LEU A 222      -3.078  33.357   7.819  1.00  1.02           H  
ATOM   3643 1HD1 LEU A 222      -4.525  34.935   6.561  1.00  1.02           H  
ATOM   3644 2HD1 LEU A 222      -5.091  33.260   6.376  1.00  1.02           H  
ATOM   3645 3HD1 LEU A 222      -5.943  34.373   7.472  1.00  1.02           H  
ATOM   3646 1HD2 LEU A 222      -3.444  35.660   8.705  1.00  1.02           H  
ATOM   3647 2HD2 LEU A 222      -4.852  35.088   9.632  1.00  1.02           H  
ATOM   3648 3HD2 LEU A 222      -3.220  34.499  10.038  1.00  1.02           H  
ATOM   3649  N   HIS A 223      -4.871  29.599  10.566  1.00  0.97           N  
ATOM   3650  CA  HIS A 223      -5.683  28.699  11.386  1.00  0.97           C  
ATOM   3651  C   HIS A 223      -5.008  28.307  12.701  1.00  0.97           C  
ATOM   3652  O   HIS A 223      -5.667  27.803  13.613  1.00  0.97           O  
ATOM   3653  CB  HIS A 223      -6.007  27.402  10.656  1.00  0.97           C  
ATOM   3654  CG  HIS A 223      -7.013  27.486   9.541  1.00  0.97           C  
ATOM   3655  ND1 HIS A 223      -8.342  27.838   9.737  1.00  0.97           N  
ATOM   3656  CD2 HIS A 223      -6.882  27.229   8.231  1.00  0.97           C  
ATOM   3657  CE1 HIS A 223      -8.972  27.809   8.563  1.00  0.97           C  
ATOM   3658  NE2 HIS A 223      -8.108  27.444   7.638  1.00  0.97           N  
ATOM   3659  H   HIS A 223      -4.533  29.285   9.652  1.00  0.97           H  
ATOM   3660  HA  HIS A 223      -6.620  29.187  11.628  1.00  0.97           H  
ATOM   3661 1HB  HIS A 223      -5.080  27.040  10.214  1.00  0.97           H  
ATOM   3662 2HB  HIS A 223      -6.345  26.655  11.372  1.00  0.97           H  
ATOM   3663  HD2 HIS A 223      -5.967  26.914   7.738  1.00  0.97           H  
ATOM   3664  HE1 HIS A 223     -10.025  28.047   8.387  1.00  0.97           H  
ATOM   3665  HE2 HIS A 223      -8.297  27.340   6.617  1.00  0.97           H  
ATOM   3666  N   SER A 224      -3.689  28.476  12.799  1.00  0.93           N  
ATOM   3667  CA  SER A 224      -2.988  28.102  14.012  1.00  0.93           C  
ATOM   3668  C   SER A 224      -3.056  29.222  15.050  1.00  0.93           C  
ATOM   3669  O   SER A 224      -2.653  29.017  16.192  1.00  0.93           O  
ATOM   3670  CB  SER A 224      -1.538  27.751  13.730  1.00  0.93           C  
ATOM   3671  OG  SER A 224      -0.782  28.882  13.413  1.00  0.93           O  
ATOM   3672  H   SER A 224      -3.156  28.914  12.048  1.00  0.93           H  
ATOM   3673  HA  SER A 224      -3.472  27.220  14.430  1.00  0.93           H  
ATOM   3674 1HB  SER A 224      -1.105  27.245  14.593  1.00  0.93           H  
ATOM   3675 2HB  SER A 224      -1.500  27.049  12.893  1.00  0.93           H  
ATOM   3676  HG  SER A 224      -1.280  29.360  12.716  1.00  0.93           H  
ATOM   3677  N   TYR A 225      -3.572  30.397  14.669  1.00  0.89           N  
ATOM   3678  CA  TYR A 225      -3.628  31.539  15.575  1.00  0.89           C  
ATOM   3679  C   TYR A 225      -5.046  31.869  16.036  1.00  0.89           C  
ATOM   3680  O   TYR A 225      -6.032  31.596  15.348  1.00  0.89           O  
ATOM   3681  CB  TYR A 225      -3.015  32.777  14.928  1.00  0.89           C  
ATOM   3682  CG  TYR A 225      -1.542  32.739  14.679  1.00  0.89           C  
ATOM   3683  CD1 TYR A 225      -1.104  32.426  13.428  1.00  0.89           C  
ATOM   3684  CD2 TYR A 225      -0.635  33.010  15.685  1.00  0.89           C  
ATOM   3685  CE1 TYR A 225       0.241  32.374  13.146  1.00  0.89           C  
ATOM   3686  CE2 TYR A 225       0.721  32.963  15.421  1.00  0.89           C  
ATOM   3687  CZ  TYR A 225       1.160  32.644  14.152  1.00  0.89           C  
ATOM   3688  OH  TYR A 225       2.509  32.592  13.878  1.00  0.89           O  
ATOM   3689  H   TYR A 225      -3.935  30.520  13.722  1.00  0.89           H  
ATOM   3690  HA  TYR A 225      -3.054  31.299  16.463  1.00  0.89           H  
ATOM   3691 1HB  TYR A 225      -3.466  32.882  13.954  1.00  0.89           H  
ATOM   3692 2HB  TYR A 225      -3.252  33.658  15.507  1.00  0.89           H  
ATOM   3693  HD1 TYR A 225      -1.834  32.224  12.655  1.00  0.89           H  
ATOM   3694  HD2 TYR A 225      -0.985  33.259  16.684  1.00  0.89           H  
ATOM   3695  HE1 TYR A 225       0.576  32.124  12.139  1.00  0.89           H  
ATOM   3696  HE2 TYR A 225       1.440  33.174  16.214  1.00  0.89           H  
ATOM   3697  HH  TYR A 225       3.004  32.809  14.673  1.00  0.89           H  
ATOM   3698  N   GLY A 226      -5.147  32.549  17.184  1.00  0.86           N  
ATOM   3699  CA  GLY A 226      -6.431  32.982  17.750  1.00  0.86           C  
ATOM   3700  C   GLY A 226      -7.225  33.916  16.830  1.00  0.86           C  
ATOM   3701  O   GLY A 226      -8.434  34.080  16.986  1.00  0.86           O  
ATOM   3702  H   GLY A 226      -4.304  32.755  17.701  1.00  0.86           H  
ATOM   3703 1HA  GLY A 226      -7.035  32.103  17.975  1.00  0.86           H  
ATOM   3704 2HA  GLY A 226      -6.249  33.483  18.700  1.00  0.86           H  
ATOM   3705  N   VAL A 227      -6.563  34.481  15.820  1.00  0.83           N  
ATOM   3706  CA  VAL A 227      -7.213  35.364  14.862  1.00  0.83           C  
ATOM   3707  C   VAL A 227      -8.222  34.563  14.045  1.00  0.83           C  
ATOM   3708  O   VAL A 227      -9.176  35.122  13.516  1.00  0.83           O  
ATOM   3709  CB  VAL A 227      -6.169  35.999  13.920  1.00  0.83           C  
ATOM   3710  CG1 VAL A 227      -5.176  36.739  14.761  1.00  0.83           C  
ATOM   3711  CG2 VAL A 227      -5.512  34.945  13.066  1.00  0.83           C  
ATOM   3712  H   VAL A 227      -5.578  34.295  15.725  1.00  0.83           H  
ATOM   3713  HA  VAL A 227      -7.732  36.155  15.403  1.00  0.83           H  
ATOM   3714  HB  VAL A 227      -6.646  36.729  13.271  1.00  0.83           H  
ATOM   3715 1HG1 VAL A 227      -4.425  37.201  14.147  1.00  0.83           H  
ATOM   3716 2HG1 VAL A 227      -5.701  37.491  15.317  1.00  0.83           H  
ATOM   3717 3HG1 VAL A 227      -4.692  36.044  15.440  1.00  0.83           H  
ATOM   3718 1HG2 VAL A 227      -4.766  35.409  12.421  1.00  0.83           H  
ATOM   3719 2HG2 VAL A 227      -5.055  34.248  13.708  1.00  0.83           H  
ATOM   3720 3HG2 VAL A 227      -6.245  34.437  12.447  1.00  0.83           H  
ATOM   3721  N   SER A 228      -8.055  33.231  13.996  1.00  0.81           N  
ATOM   3722  CA  SER A 228      -8.955  32.343  13.271  1.00  0.81           C  
ATOM   3723  C   SER A 228     -10.385  32.390  13.822  1.00  0.81           C  
ATOM   3724  O   SER A 228     -11.344  32.097  13.106  1.00  0.81           O  
ATOM   3725  CB  SER A 228      -8.421  30.935  13.316  1.00  0.81           C  
ATOM   3726  OG  SER A 228      -8.423  30.447  14.615  1.00  0.81           O  
ATOM   3727  H   SER A 228      -7.266  32.803  14.481  1.00  0.81           H  
ATOM   3728  HA  SER A 228      -8.963  32.641  12.230  1.00  0.81           H  
ATOM   3729 1HB  SER A 228      -9.018  30.291  12.675  1.00  0.81           H  
ATOM   3730 2HB  SER A 228      -7.404  30.930  12.940  1.00  0.81           H  
ATOM   3731  HG  SER A 228      -7.606  30.829  15.018  1.00  0.81           H  
ATOM   3732  N   LYS A 229     -10.543  32.839  15.078  1.00  0.79           N  
ATOM   3733  CA  LYS A 229     -11.841  32.952  15.743  1.00  0.79           C  
ATOM   3734  C   LYS A 229     -12.722  33.989  15.046  1.00  0.79           C  
ATOM   3735  O   LYS A 229     -13.941  34.055  15.260  1.00  0.79           O  
ATOM   3736  CB  LYS A 229     -11.660  33.376  17.201  1.00  0.79           C  
ATOM   3737  CG  LYS A 229     -11.013  32.367  18.137  1.00  0.79           C  
ATOM   3738  CD  LYS A 229     -10.893  32.979  19.537  1.00  0.79           C  
ATOM   3739  CE  LYS A 229     -10.237  32.037  20.524  1.00  0.79           C  
ATOM   3740  NZ  LYS A 229     -10.148  32.634  21.887  1.00  0.79           N  
ATOM   3741  H   LYS A 229      -9.720  33.114  15.617  1.00  0.79           H  
ATOM   3742  HA  LYS A 229     -12.344  31.986  15.699  1.00  0.79           H  
ATOM   3743 1HB  LYS A 229     -11.029  34.254  17.228  1.00  0.79           H  
ATOM   3744 2HB  LYS A 229     -12.617  33.663  17.622  1.00  0.79           H  
ATOM   3745 1HG  LYS A 229     -11.613  31.459  18.185  1.00  0.79           H  
ATOM   3746 2HG  LYS A 229     -10.018  32.110  17.767  1.00  0.79           H  
ATOM   3747 1HD  LYS A 229     -10.290  33.890  19.467  1.00  0.79           H  
ATOM   3748 2HD  LYS A 229     -11.882  33.251  19.903  1.00  0.79           H  
ATOM   3749 1HE  LYS A 229     -10.810  31.114  20.575  1.00  0.79           H  
ATOM   3750 2HE  LYS A 229      -9.230  31.815  20.179  1.00  0.79           H  
ATOM   3751 1HZ  LYS A 229      -9.700  31.981  22.514  1.00  0.79           H  
ATOM   3752 2HZ  LYS A 229      -9.607  33.484  21.845  1.00  0.79           H  
ATOM   3753 3HZ  LYS A 229     -11.077  32.842  22.226  1.00  0.79           H  
ATOM   3754  N   TYR A 230     -12.069  34.859  14.277  1.00  0.78           N  
ATOM   3755  CA  TYR A 230     -12.690  35.955  13.585  1.00  0.78           C  
ATOM   3756  C   TYR A 230     -12.827  35.735  12.094  1.00  0.78           C  
ATOM   3757  O   TYR A 230     -13.053  36.689  11.369  1.00  0.78           O  
ATOM   3758  CB  TYR A 230     -11.876  37.177  13.820  1.00  0.78           C  
ATOM   3759  CG  TYR A 230     -11.799  37.514  15.260  1.00  0.78           C  
ATOM   3760  CD1 TYR A 230     -10.821  36.911  16.026  1.00  0.78           C  
ATOM   3761  CD2 TYR A 230     -12.675  38.413  15.825  1.00  0.78           C  
ATOM   3762  CE1 TYR A 230     -10.720  37.177  17.355  1.00  0.78           C  
ATOM   3763  CE2 TYR A 230     -12.573  38.702  17.174  1.00  0.78           C  
ATOM   3764  CZ  TYR A 230     -11.597  38.074  17.941  1.00  0.78           C  
ATOM   3765  OH  TYR A 230     -11.499  38.336  19.292  1.00  0.78           O  
ATOM   3766  H   TYR A 230     -11.065  34.752  14.142  1.00  0.78           H  
ATOM   3767  HA  TYR A 230     -13.680  36.103  14.006  1.00  0.78           H  
ATOM   3768 1HB  TYR A 230     -10.885  36.986  13.458  1.00  0.78           H  
ATOM   3769 2HB  TYR A 230     -12.292  38.024  13.277  1.00  0.78           H  
ATOM   3770  HD1 TYR A 230     -10.138  36.204  15.567  1.00  0.78           H  
ATOM   3771  HD2 TYR A 230     -13.446  38.892  15.211  1.00  0.78           H  
ATOM   3772  HE1 TYR A 230      -9.954  36.679  17.948  1.00  0.78           H  
ATOM   3773  HE2 TYR A 230     -13.262  39.412  17.636  1.00  0.78           H  
ATOM   3774  HH  TYR A 230     -11.661  39.284  19.455  1.00  0.78           H  
ATOM   3775  N   PHE A 231     -12.625  34.516  11.620  1.00  0.77           N  
ATOM   3776  CA  PHE A 231     -12.793  34.203  10.198  1.00  0.77           C  
ATOM   3777  C   PHE A 231     -14.034  33.351  10.008  1.00  0.77           C  
ATOM   3778  O   PHE A 231     -14.442  32.627  10.915  1.00  0.77           O  
ATOM   3779  CB  PHE A 231     -11.552  33.498   9.626  1.00  0.77           C  
ATOM   3780  CG  PHE A 231     -10.322  34.413   9.402  1.00  0.77           C  
ATOM   3781  CD1 PHE A 231      -9.509  34.745  10.435  1.00  0.77           C  
ATOM   3782  CD2 PHE A 231      -9.964  34.866   8.131  1.00  0.77           C  
ATOM   3783  CE1 PHE A 231      -8.375  35.511  10.265  1.00  0.77           C  
ATOM   3784  CE2 PHE A 231      -8.820  35.638   7.952  1.00  0.77           C  
ATOM   3785  CZ  PHE A 231      -8.031  35.954   9.026  1.00  0.77           C  
ATOM   3786  H   PHE A 231     -12.371  33.757  12.256  1.00  0.77           H  
ATOM   3787  HA  PHE A 231     -12.938  35.126   9.642  1.00  0.77           H  
ATOM   3788 1HB  PHE A 231     -11.255  32.700  10.307  1.00  0.77           H  
ATOM   3789 2HB  PHE A 231     -11.813  33.032   8.674  1.00  0.77           H  
ATOM   3790  HD1 PHE A 231      -9.785  34.400  11.403  1.00  0.77           H  
ATOM   3791  HD2 PHE A 231     -10.594  34.605   7.276  1.00  0.77           H  
ATOM   3792  HE1 PHE A 231      -7.754  35.759  11.123  1.00  0.77           H  
ATOM   3793  HE2 PHE A 231      -8.544  35.990   6.969  1.00  0.77           H  
ATOM   3794  HZ  PHE A 231      -7.136  36.550   8.892  1.00  0.77           H  
ATOM   3795  N   ILE A 232     -14.635  33.416   8.828  1.00  0.77           N  
ATOM   3796  CA  ILE A 232     -15.774  32.536   8.583  1.00  0.77           C  
ATOM   3797  C   ILE A 232     -15.262  31.103   8.728  1.00  0.77           C  
ATOM   3798  O   ILE A 232     -14.223  30.765   8.168  1.00  0.77           O  
ATOM   3799  CB  ILE A 232     -16.343  32.738   7.163  1.00  0.77           C  
ATOM   3800  CG1 ILE A 232     -16.826  34.174   6.975  1.00  0.77           C  
ATOM   3801  CG2 ILE A 232     -17.475  31.763   6.933  1.00  0.77           C  
ATOM   3802  CD1 ILE A 232     -17.933  34.527   7.851  1.00  0.77           C  
ATOM   3803  H   ILE A 232     -14.297  34.074   8.121  1.00  0.77           H  
ATOM   3804  HA  ILE A 232     -16.548  32.720   9.324  1.00  0.77           H  
ATOM   3805  HB  ILE A 232     -15.560  32.555   6.430  1.00  0.77           H  
ATOM   3806 1HG1 ILE A 232     -16.008  34.846   7.191  1.00  0.77           H  
ATOM   3807 2HG1 ILE A 232     -17.138  34.322   5.942  1.00  0.77           H  
ATOM   3808 1HG2 ILE A 232     -17.870  31.890   5.927  1.00  0.77           H  
ATOM   3809 2HG2 ILE A 232     -17.114  30.750   7.048  1.00  0.77           H  
ATOM   3810 3HG2 ILE A 232     -18.270  31.941   7.657  1.00  0.77           H  
ATOM   3811 1HD1 ILE A 232     -18.209  35.554   7.685  1.00  0.77           H  
ATOM   3812 2HD1 ILE A 232     -18.778  33.875   7.642  1.00  0.77           H  
ATOM   3813 3HD1 ILE A 232     -17.620  34.394   8.856  1.00  0.77           H  
ATOM   3814  N   GLU A 233     -15.946  30.267   9.514  1.00  0.77           N  
ATOM   3815  CA  GLU A 233     -15.432  28.913   9.716  1.00  0.77           C  
ATOM   3816  C   GLU A 233     -15.444  28.094   8.432  1.00  0.77           C  
ATOM   3817  O   GLU A 233     -16.489  27.957   7.780  1.00  0.77           O  
ATOM   3818  CB  GLU A 233     -16.225  28.167  10.793  1.00  0.77           C  
ATOM   3819  CG  GLU A 233     -15.604  26.822  11.208  1.00  0.77           C  
ATOM   3820  CD  GLU A 233     -16.364  26.106  12.300  1.00  0.77           C  
ATOM   3821  OE1 GLU A 233     -17.479  26.488  12.587  1.00  0.77           O  
ATOM   3822  OE2 GLU A 233     -15.829  25.187  12.867  1.00  0.77           O  
ATOM   3823  H   GLU A 233     -16.795  30.571   9.965  1.00  0.77           H  
ATOM   3824  HA  GLU A 233     -14.395  28.992  10.049  1.00  0.77           H  
ATOM   3825 1HB  GLU A 233     -16.313  28.792  11.682  1.00  0.77           H  
ATOM   3826 2HB  GLU A 233     -17.232  27.971  10.425  1.00  0.77           H  
ATOM   3827 1HG  GLU A 233     -15.569  26.174  10.330  1.00  0.77           H  
ATOM   3828 2HG  GLU A 233     -14.580  26.992  11.532  1.00  0.77           H  
ATOM   3829  N   ASP A 234     -14.293  27.492   8.122  1.00  0.77           N  
ATOM   3830  CA  ASP A 234     -14.138  26.622   6.959  1.00  0.77           C  
ATOM   3831  C   ASP A 234     -14.257  25.163   7.426  1.00  0.77           C  
ATOM   3832  O   ASP A 234     -13.747  24.802   8.490  1.00  0.77           O  
ATOM   3833  CB  ASP A 234     -12.787  26.899   6.272  1.00  0.77           C  
ATOM   3834  CG  ASP A 234     -12.687  28.353   5.643  1.00  0.77           C  
ATOM   3835  OD1 ASP A 234     -13.657  28.832   5.098  1.00  0.77           O  
ATOM   3836  OD2 ASP A 234     -11.650  28.967   5.767  1.00  0.77           O  
ATOM   3837  H   ASP A 234     -13.494  27.663   8.714  1.00  0.77           H  
ATOM   3838  HA  ASP A 234     -14.938  26.820   6.251  1.00  0.77           H  
ATOM   3839 1HB  ASP A 234     -11.979  26.771   6.992  1.00  0.77           H  
ATOM   3840 2HB  ASP A 234     -12.632  26.164   5.474  1.00  0.77           H  
ATOM   3841  N   TYR A 235     -14.906  24.326   6.624  1.00  0.78           N  
ATOM   3842  CA  TYR A 235     -15.115  22.916   6.962  1.00  0.78           C  
ATOM   3843  C   TYR A 235     -14.368  21.972   6.052  1.00  0.78           C  
ATOM   3844  O   TYR A 235     -13.846  20.943   6.501  1.00  0.78           O  
ATOM   3845  CB  TYR A 235     -16.599  22.626   6.892  1.00  0.78           C  
ATOM   3846  CG  TYR A 235     -17.300  23.473   7.828  1.00  0.78           C  
ATOM   3847  CD1 TYR A 235     -18.035  24.505   7.377  1.00  0.78           C  
ATOM   3848  CD2 TYR A 235     -17.174  23.232   9.152  1.00  0.78           C  
ATOM   3849  CE1 TYR A 235     -18.642  25.317   8.262  1.00  0.78           C  
ATOM   3850  CE2 TYR A 235     -17.794  24.040  10.067  1.00  0.78           C  
ATOM   3851  CZ  TYR A 235     -18.536  25.097   9.618  1.00  0.78           C  
ATOM   3852  OH  TYR A 235     -19.169  25.958  10.509  1.00  0.78           O  
ATOM   3853  H   TYR A 235     -15.297  24.692   5.764  1.00  0.78           H  
ATOM   3854  HA  TYR A 235     -14.762  22.745   7.979  1.00  0.78           H  
ATOM   3855 1HB  TYR A 235     -16.973  22.829   5.887  1.00  0.78           H  
ATOM   3856 2HB  TYR A 235     -16.804  21.583   7.135  1.00  0.78           H  
ATOM   3857  HD1 TYR A 235     -18.121  24.687   6.306  1.00  0.78           H  
ATOM   3858  HD2 TYR A 235     -16.572  22.397   9.464  1.00  0.78           H  
ATOM   3859  HE1 TYR A 235     -19.203  26.128   7.904  1.00  0.78           H  
ATOM   3860  HE2 TYR A 235     -17.691  23.849  11.139  1.00  0.78           H  
ATOM   3861  HH  TYR A 235     -18.653  26.019  11.344  1.00  0.78           H  
ATOM   3862  N   SER A 236     -14.288  22.341   4.786  1.00  0.80           N  
ATOM   3863  CA  SER A 236     -13.646  21.480   3.811  1.00  0.80           C  
ATOM   3864  C   SER A 236     -12.856  22.295   2.823  1.00  0.80           C  
ATOM   3865  O   SER A 236     -13.335  23.299   2.286  1.00  0.80           O  
ATOM   3866  CB  SER A 236     -14.655  20.616   3.094  1.00  0.80           C  
ATOM   3867  OG  SER A 236     -14.035  19.842   2.128  1.00  0.80           O  
ATOM   3868  H   SER A 236     -14.719  23.219   4.498  1.00  0.80           H  
ATOM   3869  HA  SER A 236     -12.950  20.828   4.335  1.00  0.80           H  
ATOM   3870 1HB  SER A 236     -15.158  19.981   3.807  1.00  0.80           H  
ATOM   3871 2HB  SER A 236     -15.396  21.215   2.624  1.00  0.80           H  
ATOM   3872  HG  SER A 236     -13.227  19.495   2.549  1.00  0.80           H  
ATOM   3873  N   VAL A 237     -11.608  21.901   2.650  1.00  0.82           N  
ATOM   3874  CA  VAL A 237     -10.715  22.612   1.759  1.00  0.82           C  
ATOM   3875  C   VAL A 237     -10.036  21.619   0.832  1.00  0.82           C  
ATOM   3876  O   VAL A 237      -9.394  20.673   1.289  1.00  0.82           O  
ATOM   3877  CB  VAL A 237      -9.660  23.405   2.550  1.00  0.82           C  
ATOM   3878  CG1 VAL A 237      -8.769  24.145   1.565  1.00  0.82           C  
ATOM   3879  CG2 VAL A 237     -10.350  24.362   3.569  1.00  0.82           C  
ATOM   3880  H   VAL A 237     -11.314  21.034   3.097  1.00  0.82           H  
ATOM   3881  HA  VAL A 237     -11.293  23.308   1.157  1.00  0.82           H  
ATOM   3882  HB  VAL A 237      -9.023  22.710   3.097  1.00  0.82           H  
ATOM   3883 1HG1 VAL A 237      -8.004  24.693   2.109  1.00  0.82           H  
ATOM   3884 2HG1 VAL A 237      -8.300  23.426   0.899  1.00  0.82           H  
ATOM   3885 3HG1 VAL A 237      -9.358  24.838   0.979  1.00  0.82           H  
ATOM   3886 1HG2 VAL A 237      -9.587  24.917   4.123  1.00  0.82           H  
ATOM   3887 2HG2 VAL A 237     -10.981  25.055   3.053  1.00  0.82           H  
ATOM   3888 3HG2 VAL A 237     -10.951  23.791   4.268  1.00  0.82           H  
ATOM   3889  N   PHE A 238     -10.136  21.853  -0.467  1.00  0.86           N  
ATOM   3890  CA  PHE A 238      -9.550  20.932  -1.429  1.00  0.86           C  
ATOM   3891  C   PHE A 238      -9.077  21.604  -2.693  1.00  0.86           C  
ATOM   3892  O   PHE A 238      -9.428  22.735  -2.972  1.00  0.86           O  
ATOM   3893  CB  PHE A 238     -10.565  19.824  -1.731  1.00  0.86           C  
ATOM   3894  CG  PHE A 238     -11.916  20.273  -2.300  1.00  0.86           C  
ATOM   3895  CD1 PHE A 238     -12.171  20.318  -3.664  1.00  0.86           C  
ATOM   3896  CD2 PHE A 238     -12.950  20.631  -1.424  1.00  0.86           C  
ATOM   3897  CE1 PHE A 238     -13.434  20.691  -4.142  1.00  0.86           C  
ATOM   3898  CE2 PHE A 238     -14.191  21.013  -1.895  1.00  0.86           C  
ATOM   3899  CZ  PHE A 238     -14.441  21.033  -3.253  1.00  0.86           C  
ATOM   3900  H   PHE A 238     -10.678  22.661  -0.779  1.00  0.86           H  
ATOM   3901  HA  PHE A 238      -8.682  20.466  -0.963  1.00  0.86           H  
ATOM   3902 1HB  PHE A 238     -10.125  19.124  -2.439  1.00  0.86           H  
ATOM   3903 2HB  PHE A 238     -10.758  19.262  -0.814  1.00  0.86           H  
ATOM   3904  HD1 PHE A 238     -11.375  20.045  -4.363  1.00  0.86           H  
ATOM   3905  HD2 PHE A 238     -12.770  20.603  -0.345  1.00  0.86           H  
ATOM   3906  HE1 PHE A 238     -13.622  20.713  -5.217  1.00  0.86           H  
ATOM   3907  HE2 PHE A 238     -14.969  21.285  -1.188  1.00  0.86           H  
ATOM   3908  HZ  PHE A 238     -15.424  21.323  -3.621  1.00  0.86           H  
ATOM   3909  N   MET A 239      -8.245  20.928  -3.460  1.00  0.93           N  
ATOM   3910  CA  MET A 239      -7.796  21.521  -4.709  1.00  0.93           C  
ATOM   3911  C   MET A 239      -8.636  20.991  -5.854  1.00  0.93           C  
ATOM   3912  O   MET A 239      -9.065  19.834  -5.831  1.00  0.93           O  
ATOM   3913  CB  MET A 239      -6.317  21.238  -4.924  1.00  0.93           C  
ATOM   3914  CG  MET A 239      -5.402  21.730  -3.777  1.00  0.93           C  
ATOM   3915  SD  MET A 239      -5.414  23.517  -3.557  1.00  0.93           S  
ATOM   3916  CE  MET A 239      -4.606  24.091  -5.058  1.00  0.93           C  
ATOM   3917  H   MET A 239      -7.940  20.003  -3.195  1.00  0.93           H  
ATOM   3918  HA  MET A 239      -7.942  22.600  -4.674  1.00  0.93           H  
ATOM   3919 1HB  MET A 239      -6.162  20.170  -5.060  1.00  0.93           H  
ATOM   3920 2HB  MET A 239      -6.004  21.734  -5.841  1.00  0.93           H  
ATOM   3921 1HG  MET A 239      -5.747  21.279  -2.846  1.00  0.93           H  
ATOM   3922 2HG  MET A 239      -4.383  21.410  -3.930  1.00  0.93           H  
ATOM   3923 1HE  MET A 239      -4.536  25.168  -5.048  1.00  0.93           H  
ATOM   3924 2HE  MET A 239      -3.604  23.673  -5.117  1.00  0.93           H  
ATOM   3925 3HE  MET A 239      -5.190  23.777  -5.919  1.00  0.93           H  
ATOM   3926  N   MET A 240      -8.831  21.819  -6.868  1.00  1.01           N  
ATOM   3927  CA  MET A 240      -9.571  21.420  -8.057  1.00  1.01           C  
ATOM   3928  C   MET A 240      -9.009  22.035  -9.329  1.00  1.01           C  
ATOM   3929  O   MET A 240      -8.430  23.127  -9.323  1.00  1.01           O  
ATOM   3930  CB  MET A 240     -11.045  21.768  -7.890  1.00  1.01           C  
ATOM   3931  CG  MET A 240     -11.933  21.519  -9.106  1.00  1.01           C  
ATOM   3932  SD  MET A 240     -13.640  21.844  -8.775  1.00  1.01           S  
ATOM   3933  CE  MET A 240     -14.336  21.720 -10.412  1.00  1.01           C  
ATOM   3934  H   MET A 240      -8.499  22.781  -6.786  1.00  1.01           H  
ATOM   3935  HA  MET A 240      -9.486  20.339  -8.162  1.00  1.01           H  
ATOM   3936 1HB  MET A 240     -11.458  21.198  -7.058  1.00  1.01           H  
ATOM   3937 2HB  MET A 240     -11.120  22.797  -7.637  1.00  1.01           H  
ATOM   3938 1HG  MET A 240     -11.633  22.175  -9.916  1.00  1.01           H  
ATOM   3939 2HG  MET A 240     -11.838  20.489  -9.445  1.00  1.01           H  
ATOM   3940 1HE  MET A 240     -15.414  21.893 -10.372  1.00  1.01           H  
ATOM   3941 2HE  MET A 240     -13.870  22.460 -11.060  1.00  1.01           H  
ATOM   3942 3HE  MET A 240     -14.151  20.719 -10.814  1.00  1.01           H  
ATOM   3943  N   ARG A 241      -9.136  21.277 -10.414  1.00  1.12           N  
ATOM   3944  CA  ARG A 241      -8.724  21.708 -11.744  1.00  1.12           C  
ATOM   3945  C   ARG A 241      -9.714  22.708 -12.320  1.00  1.12           C  
ATOM   3946  O   ARG A 241     -10.909  22.444 -12.299  1.00  1.12           O  
ATOM   3947  CB  ARG A 241      -8.725  20.504 -12.673  1.00  1.12           C  
ATOM   3948  CG  ARG A 241      -7.743  19.462 -12.351  1.00  1.12           C  
ATOM   3949  CD  ARG A 241      -7.776  18.243 -13.186  1.00  1.12           C  
ATOM   3950  NE  ARG A 241      -9.010  17.484 -13.053  1.00  1.12           N  
ATOM   3951  CZ  ARG A 241      -9.264  16.331 -13.701  1.00  1.12           C  
ATOM   3952  NH1 ARG A 241      -8.356  15.809 -14.498  1.00  1.12           N  
ATOM   3953  NH2 ARG A 241     -10.422  15.723 -13.535  1.00  1.12           N  
ATOM   3954  H   ARG A 241      -9.582  20.375 -10.319  1.00  1.12           H  
ATOM   3955  HA  ARG A 241      -7.732  22.162 -11.690  1.00  1.12           H  
ATOM   3956 1HB  ARG A 241      -9.710  20.040 -12.652  1.00  1.12           H  
ATOM   3957 2HB  ARG A 241      -8.544  20.833 -13.686  1.00  1.12           H  
ATOM   3958 1HG  ARG A 241      -6.813  19.897 -12.569  1.00  1.12           H  
ATOM   3959 2HG  ARG A 241      -7.817  19.191 -11.307  1.00  1.12           H  
ATOM   3960 1HD  ARG A 241      -7.641  18.513 -14.220  1.00  1.12           H  
ATOM   3961 2HD  ARG A 241      -6.949  17.600 -12.886  1.00  1.12           H  
ATOM   3962  HE  ARG A 241      -9.736  17.853 -12.448  1.00  1.12           H  
ATOM   3963 1HH1 ARG A 241      -7.464  16.270 -14.620  1.00  1.12           H  
ATOM   3964 2HH1 ARG A 241      -8.543  14.940 -14.978  1.00  1.12           H  
ATOM   3965 1HH2 ARG A 241     -11.122  16.131 -12.922  1.00  1.12           H  
ATOM   3966 2HH2 ARG A 241     -10.615  14.859 -14.016  1.00  1.12           H  
ATOM   3967  N   PHE A 242      -9.217  23.815 -12.869  1.00  1.24           N  
ATOM   3968  CA  PHE A 242     -10.053  24.820 -13.532  1.00  1.24           C  
ATOM   3969  C   PHE A 242      -9.432  25.288 -14.830  1.00  1.24           C  
ATOM   3970  O   PHE A 242      -8.217  25.227 -14.995  1.00  1.24           O  
ATOM   3971  CB  PHE A 242     -10.297  26.033 -12.648  1.00  1.24           C  
ATOM   3972  CG  PHE A 242     -10.998  25.710 -11.397  1.00  1.24           C  
ATOM   3973  CD1 PHE A 242     -10.295  25.476 -10.250  1.00  1.24           C  
ATOM   3974  CD2 PHE A 242     -12.374  25.608 -11.372  1.00  1.24           C  
ATOM   3975  CE1 PHE A 242     -10.943  25.166  -9.097  1.00  1.24           C  
ATOM   3976  CE2 PHE A 242     -13.016  25.292 -10.216  1.00  1.24           C  
ATOM   3977  CZ  PHE A 242     -12.301  25.077  -9.083  1.00  1.24           C  
ATOM   3978  H   PHE A 242      -8.215  23.979 -12.800  1.00  1.24           H  
ATOM   3979  HA  PHE A 242     -11.017  24.372 -13.766  1.00  1.24           H  
ATOM   3980 1HB  PHE A 242      -9.341  26.492 -12.390  1.00  1.24           H  
ATOM   3981 2HB  PHE A 242     -10.884  26.776 -13.195  1.00  1.24           H  
ATOM   3982  HD1 PHE A 242      -9.206  25.540 -10.266  1.00  1.24           H  
ATOM   3983  HD2 PHE A 242     -12.943  25.780 -12.290  1.00  1.24           H  
ATOM   3984  HE1 PHE A 242     -10.371  24.984  -8.184  1.00  1.24           H  
ATOM   3985  HE2 PHE A 242     -14.089  25.206 -10.192  1.00  1.24           H  
ATOM   3986  HZ  PHE A 242     -12.817  24.823  -8.169  1.00  1.24           H  
ATOM   3987  N   LYS A 243     -10.243  25.775 -15.757  1.00  1.36           N  
ATOM   3988  CA  LYS A 243      -9.655  26.336 -16.964  1.00  1.36           C  
ATOM   3989  C   LYS A 243      -9.196  27.779 -16.777  1.00  1.36           C  
ATOM   3990  O   LYS A 243      -9.804  28.567 -16.035  1.00  1.36           O  
ATOM   3991  CB  LYS A 243     -10.612  26.228 -18.144  1.00  1.36           C  
ATOM   3992  CG  LYS A 243     -10.910  24.806 -18.583  1.00  1.36           C  
ATOM   3993  CD  LYS A 243      -9.659  24.174 -19.248  1.00  1.36           C  
ATOM   3994  CE  LYS A 243      -9.930  22.762 -19.744  1.00  1.36           C  
ATOM   3995  NZ  LYS A 243     -10.889  22.725 -20.891  1.00  1.36           N  
ATOM   3996  H   LYS A 243     -11.249  25.787 -15.624  1.00  1.36           H  
ATOM   3997  HA  LYS A 243      -8.768  25.751 -17.217  1.00  1.36           H  
ATOM   3998 1HB  LYS A 243     -11.562  26.705 -17.892  1.00  1.36           H  
ATOM   3999 2HB  LYS A 243     -10.188  26.760 -18.997  1.00  1.36           H  
ATOM   4000 1HG  LYS A 243     -11.196  24.204 -17.716  1.00  1.36           H  
ATOM   4001 2HG  LYS A 243     -11.746  24.805 -19.287  1.00  1.36           H  
ATOM   4002 1HD  LYS A 243      -9.328  24.793 -20.087  1.00  1.36           H  
ATOM   4003 2HD  LYS A 243      -8.842  24.132 -18.520  1.00  1.36           H  
ATOM   4004 1HE  LYS A 243      -8.993  22.301 -20.049  1.00  1.36           H  
ATOM   4005 2HE  LYS A 243     -10.345  22.197 -18.931  1.00  1.36           H  
ATOM   4006 1HZ  LYS A 243     -11.054  21.729 -21.174  1.00  1.36           H  
ATOM   4007 2HZ  LYS A 243     -11.770  23.140 -20.615  1.00  1.36           H  
ATOM   4008 3HZ  LYS A 243     -10.508  23.234 -21.670  1.00  1.36           H  
ATOM   4009  N   ALA A 244      -8.114  28.101 -17.477  1.00  1.46           N  
ATOM   4010  CA  ALA A 244      -7.536  29.432 -17.563  1.00  1.46           C  
ATOM   4011  C   ALA A 244      -7.969  30.123 -18.840  1.00  1.46           C  
ATOM   4012  O   ALA A 244      -8.440  29.484 -19.781  1.00  1.46           O  
ATOM   4013  CB  ALA A 244      -6.028  29.358 -17.523  1.00  1.46           C  
ATOM   4014  H   ALA A 244      -7.644  27.355 -17.995  1.00  1.46           H  
ATOM   4015  HA  ALA A 244      -7.893  30.019 -16.716  1.00  1.46           H  
ATOM   4016 1HB  ALA A 244      -5.600  30.355 -17.575  1.00  1.46           H  
ATOM   4017 2HB  ALA A 244      -5.725  28.883 -16.604  1.00  1.46           H  
ATOM   4018 3HB  ALA A 244      -5.670  28.769 -18.371  1.00  1.46           H  
ATOM   4019  N   GLU A 245      -7.768  31.430 -18.893  1.00  1.52           N  
ATOM   4020  CA  GLU A 245      -8.117  32.225 -20.066  1.00  1.52           C  
ATOM   4021  C   GLU A 245      -7.367  31.780 -21.313  1.00  1.52           C  
ATOM   4022  O   GLU A 245      -7.884  31.878 -22.423  1.00  1.52           O  
ATOM   4023  CB  GLU A 245      -7.864  33.703 -19.770  1.00  1.52           C  
ATOM   4024  CG  GLU A 245      -8.843  34.313 -18.761  1.00  1.52           C  
ATOM   4025  CD  GLU A 245      -8.527  35.737 -18.398  1.00  1.52           C  
ATOM   4026  OE1 GLU A 245      -7.375  36.098 -18.409  1.00  1.52           O  
ATOM   4027  OE2 GLU A 245      -9.448  36.475 -18.139  1.00  1.52           O  
ATOM   4028  H   GLU A 245      -7.379  31.897 -18.086  1.00  1.52           H  
ATOM   4029  HA  GLU A 245      -9.174  32.092 -20.276  1.00  1.52           H  
ATOM   4030 1HB  GLU A 245      -6.854  33.828 -19.381  1.00  1.52           H  
ATOM   4031 2HB  GLU A 245      -7.933  34.275 -20.695  1.00  1.52           H  
ATOM   4032 1HG  GLU A 245      -9.847  34.279 -19.181  1.00  1.52           H  
ATOM   4033 2HG  GLU A 245      -8.839  33.705 -17.855  1.00  1.52           H  
ATOM   4034  N   ASP A 246      -6.145  31.285 -21.134  1.00  1.53           N  
ATOM   4035  CA  ASP A 246      -5.339  30.827 -22.260  1.00  1.53           C  
ATOM   4036  C   ASP A 246      -5.644  29.378 -22.670  1.00  1.53           C  
ATOM   4037  O   ASP A 246      -4.960  28.818 -23.527  1.00  1.53           O  
ATOM   4038  CB  ASP A 246      -3.849  30.998 -21.946  1.00  1.53           C  
ATOM   4039  CG  ASP A 246      -3.319  30.122 -20.807  1.00  1.53           C  
ATOM   4040  OD1 ASP A 246      -4.022  29.240 -20.331  1.00  1.53           O  
ATOM   4041  OD2 ASP A 246      -2.200  30.352 -20.412  1.00  1.53           O  
ATOM   4042  H   ASP A 246      -5.774  31.233 -20.198  1.00  1.53           H  
ATOM   4043  HA  ASP A 246      -5.568  31.465 -23.114  1.00  1.53           H  
ATOM   4044 1HB  ASP A 246      -3.273  30.770 -22.843  1.00  1.53           H  
ATOM   4045 2HB  ASP A 246      -3.652  32.043 -21.697  1.00  1.53           H  
ATOM   4046  N   GLY A 247      -6.655  28.761 -22.051  1.00  1.51           N  
ATOM   4047  CA  GLY A 247      -7.050  27.395 -22.365  1.00  1.51           C  
ATOM   4048  C   GLY A 247      -6.351  26.310 -21.536  1.00  1.51           C  
ATOM   4049  O   GLY A 247      -6.721  25.136 -21.629  1.00  1.51           O  
ATOM   4050  H   GLY A 247      -7.192  29.246 -21.337  1.00  1.51           H  
ATOM   4051 1HA  GLY A 247      -8.126  27.311 -22.217  1.00  1.51           H  
ATOM   4052 2HA  GLY A 247      -6.868  27.211 -23.422  1.00  1.51           H  
ATOM   4053  N   SER A 248      -5.345  26.676 -20.738  1.00  1.45           N  
ATOM   4054  CA  SER A 248      -4.631  25.687 -19.932  1.00  1.45           C  
ATOM   4055  C   SER A 248      -5.428  25.302 -18.693  1.00  1.45           C  
ATOM   4056  O   SER A 248      -6.476  25.894 -18.410  1.00  1.45           O  
ATOM   4057  CB  SER A 248      -3.254  26.193 -19.533  1.00  1.45           C  
ATOM   4058  OG  SER A 248      -3.339  27.263 -18.637  1.00  1.45           O  
ATOM   4059  H   SER A 248      -5.042  27.660 -20.692  1.00  1.45           H  
ATOM   4060  HA  SER A 248      -4.495  24.788 -20.536  1.00  1.45           H  
ATOM   4061 1HB  SER A 248      -2.690  25.384 -19.077  1.00  1.45           H  
ATOM   4062 2HB  SER A 248      -2.713  26.513 -20.422  1.00  1.45           H  
ATOM   4063  HG  SER A 248      -3.532  28.055 -19.190  1.00  1.45           H  
ATOM   4064  N   THR A 249      -4.957  24.271 -17.983  1.00  1.38           N  
ATOM   4065  CA  THR A 249      -5.598  23.851 -16.744  1.00  1.38           C  
ATOM   4066  C   THR A 249      -4.754  24.329 -15.572  1.00  1.38           C  
ATOM   4067  O   THR A 249      -3.533  24.154 -15.558  1.00  1.38           O  
ATOM   4068  CB  THR A 249      -5.768  22.316 -16.670  1.00  1.38           C  
ATOM   4069  OG1 THR A 249      -6.577  21.867 -17.765  1.00  1.38           O  
ATOM   4070  CG2 THR A 249      -6.451  21.907 -15.349  1.00  1.38           C  
ATOM   4071  H   THR A 249      -4.115  23.798 -18.283  1.00  1.38           H  
ATOM   4072  HA  THR A 249      -6.580  24.317 -16.672  1.00  1.38           H  
ATOM   4073  HB  THR A 249      -4.786  21.836 -16.726  1.00  1.38           H  
ATOM   4074  HG1 THR A 249      -6.610  20.906 -17.749  1.00  1.38           H  
ATOM   4075 1HG2 THR A 249      -6.560  20.824 -15.322  1.00  1.38           H  
ATOM   4076 2HG2 THR A 249      -5.842  22.226 -14.499  1.00  1.38           H  
ATOM   4077 3HG2 THR A 249      -7.434  22.376 -15.286  1.00  1.38           H  
ATOM   4078  N   VAL A 250      -5.404  24.964 -14.614  1.00  1.30           N  
ATOM   4079  CA  VAL A 250      -4.742  25.491 -13.439  1.00  1.30           C  
ATOM   4080  C   VAL A 250      -5.413  24.986 -12.194  1.00  1.30           C  
ATOM   4081  O   VAL A 250      -6.522  24.453 -12.244  1.00  1.30           O  
ATOM   4082  CB  VAL A 250      -4.752  27.026 -13.442  1.00  1.30           C  
ATOM   4083  CG1 VAL A 250      -4.005  27.548 -14.667  1.00  1.30           C  
ATOM   4084  CG2 VAL A 250      -6.200  27.533 -13.444  1.00  1.30           C  
ATOM   4085  H   VAL A 250      -6.410  25.081 -14.714  1.00  1.30           H  
ATOM   4086  HA  VAL A 250      -3.707  25.150 -13.436  1.00  1.30           H  
ATOM   4087  HB  VAL A 250      -4.238  27.382 -12.558  1.00  1.30           H  
ATOM   4088 1HG1 VAL A 250      -4.002  28.636 -14.654  1.00  1.30           H  
ATOM   4089 2HG1 VAL A 250      -2.978  27.182 -14.649  1.00  1.30           H  
ATOM   4090 3HG1 VAL A 250      -4.492  27.199 -15.577  1.00  1.30           H  
ATOM   4091 1HG2 VAL A 250      -6.206  28.621 -13.436  1.00  1.30           H  
ATOM   4092 2HG2 VAL A 250      -6.708  27.175 -14.343  1.00  1.30           H  
ATOM   4093 3HG2 VAL A 250      -6.719  27.158 -12.561  1.00  1.30           H  
ATOM   4094  N   TYR A 251      -4.746  25.144 -11.063  1.00  1.23           N  
ATOM   4095  CA  TYR A 251      -5.354  24.680  -9.836  1.00  1.23           C  
ATOM   4096  C   TYR A 251      -5.688  25.770  -8.891  1.00  1.23           C  
ATOM   4097  O   TYR A 251      -4.915  26.709  -8.707  1.00  1.23           O  
ATOM   4098  CB  TYR A 251      -4.435  23.699  -9.166  1.00  1.23           C  
ATOM   4099  CG  TYR A 251      -4.353  22.587  -9.975  1.00  1.23           C  
ATOM   4100  CD1 TYR A 251      -3.444  22.549 -11.000  1.00  1.23           C  
ATOM   4101  CD2 TYR A 251      -5.223  21.608  -9.772  1.00  1.23           C  
ATOM   4102  CE1 TYR A 251      -3.445  21.501 -11.836  1.00  1.23           C  
ATOM   4103  CE2 TYR A 251      -5.215  20.591 -10.581  1.00  1.23           C  
ATOM   4104  CZ  TYR A 251      -4.344  20.517 -11.624  1.00  1.23           C  
ATOM   4105  OH  TYR A 251      -4.400  19.456 -12.474  1.00  1.23           O  
ATOM   4106  H   TYR A 251      -3.830  25.570 -11.058  1.00  1.23           H  
ATOM   4107  HA  TYR A 251      -6.285  24.171 -10.078  1.00  1.23           H  
ATOM   4108 1HB  TYR A 251      -3.439  24.119  -9.024  1.00  1.23           H  
ATOM   4109 2HB  TYR A 251      -4.852  23.425  -8.217  1.00  1.23           H  
ATOM   4110  HD1 TYR A 251      -2.746  23.369 -11.156  1.00  1.23           H  
ATOM   4111  HD2 TYR A 251      -5.950  21.662  -8.956  1.00  1.23           H  
ATOM   4112  HE1 TYR A 251      -2.753  21.456 -12.676  1.00  1.23           H  
ATOM   4113  HE2 TYR A 251      -5.921  19.822 -10.427  1.00  1.23           H  
ATOM   4114  HH  TYR A 251      -3.846  19.651 -13.267  1.00  1.23           H  
ATOM   4115  N   LYS A 252      -6.847  25.630  -8.275  1.00  1.18           N  
ATOM   4116  CA  LYS A 252      -7.244  26.591  -7.278  1.00  1.18           C  
ATOM   4117  C   LYS A 252      -7.847  25.842  -6.092  1.00  1.18           C  
ATOM   4118  O   LYS A 252      -8.434  24.777  -6.299  1.00  1.18           O  
ATOM   4119  CB  LYS A 252      -8.235  27.580  -7.884  1.00  1.18           C  
ATOM   4120  CG  LYS A 252      -7.680  28.435  -9.061  1.00  1.18           C  
ATOM   4121  CD  LYS A 252      -8.687  29.479  -9.532  1.00  1.18           C  
ATOM   4122  CE  LYS A 252      -8.217  30.204 -10.810  1.00  1.18           C  
ATOM   4123  NZ  LYS A 252      -6.966  30.997 -10.627  1.00  1.18           N  
ATOM   4124  H   LYS A 252      -7.442  24.833  -8.515  1.00  1.18           H  
ATOM   4125  HA  LYS A 252      -6.368  27.142  -6.981  1.00  1.18           H  
ATOM   4126 1HB  LYS A 252      -9.102  27.064  -8.225  1.00  1.18           H  
ATOM   4127 2HB  LYS A 252      -8.561  28.257  -7.109  1.00  1.18           H  
ATOM   4128 1HG  LYS A 252      -6.761  28.940  -8.732  1.00  1.18           H  
ATOM   4129 2HG  LYS A 252      -7.440  27.789  -9.902  1.00  1.18           H  
ATOM   4130 1HD  LYS A 252      -9.627  28.985  -9.727  1.00  1.18           H  
ATOM   4131 2HD  LYS A 252      -8.842  30.206  -8.738  1.00  1.18           H  
ATOM   4132 1HE  LYS A 252      -8.050  29.454 -11.583  1.00  1.18           H  
ATOM   4133 2HE  LYS A 252      -8.988  30.879 -11.136  1.00  1.18           H  
ATOM   4134 1HZ  LYS A 252      -6.718  31.435 -11.499  1.00  1.18           H  
ATOM   4135 2HZ  LYS A 252      -7.078  31.743  -9.927  1.00  1.18           H  
ATOM   4136 3HZ  LYS A 252      -6.222  30.391 -10.334  1.00  1.18           H  
ATOM   4137  N   PRO A 253      -7.647  26.288  -4.839  1.00  1.15           N  
ATOM   4138  CA  PRO A 253      -8.331  25.766  -3.686  1.00  1.15           C  
ATOM   4139  C   PRO A 253      -9.817  26.037  -3.782  1.00  1.15           C  
ATOM   4140  O   PRO A 253     -10.238  27.105  -4.231  1.00  1.15           O  
ATOM   4141  CB  PRO A 253      -7.726  26.542  -2.531  1.00  1.15           C  
ATOM   4142  CG  PRO A 253      -6.407  27.057  -3.039  1.00  1.15           C  
ATOM   4143  CD  PRO A 253      -6.634  27.299  -4.517  1.00  1.15           C  
ATOM   4144  HA  PRO A 253      -8.136  24.700  -3.593  1.00  1.15           H  
ATOM   4145 1HB  PRO A 253      -8.418  27.324  -2.194  1.00  1.15           H  
ATOM   4146 2HB  PRO A 253      -7.620  25.829  -1.716  1.00  1.15           H  
ATOM   4147 1HG  PRO A 253      -6.138  27.975  -2.503  1.00  1.15           H  
ATOM   4148 2HG  PRO A 253      -5.607  26.347  -2.845  1.00  1.15           H  
ATOM   4149 1HD  PRO A 253      -7.021  28.312  -4.724  1.00  1.15           H  
ATOM   4150 2HD  PRO A 253      -5.686  27.104  -5.009  1.00  1.15           H  
ATOM   4151  N   VAL A 254     -10.595  25.107  -3.272  1.00  1.14           N  
ATOM   4152  CA  VAL A 254     -12.024  25.242  -3.202  1.00  1.14           C  
ATOM   4153  C   VAL A 254     -12.384  25.093  -1.744  1.00  1.14           C  
ATOM   4154  O   VAL A 254     -11.899  24.178  -1.066  1.00  1.14           O  
ATOM   4155  CB  VAL A 254     -12.724  24.167  -4.014  1.00  1.14           C  
ATOM   4156  CG1 VAL A 254     -14.258  24.386  -3.960  1.00  1.14           C  
ATOM   4157  CG2 VAL A 254     -12.171  24.146  -5.401  1.00  1.14           C  
ATOM   4158  H   VAL A 254     -10.179  24.252  -2.949  1.00  1.14           H  
ATOM   4159  HA  VAL A 254     -12.316  26.222  -3.554  1.00  1.14           H  
ATOM   4160  HB  VAL A 254     -12.530  23.217  -3.556  1.00  1.14           H  
ATOM   4161 1HG1 VAL A 254     -14.759  23.604  -4.519  1.00  1.14           H  
ATOM   4162 2HG1 VAL A 254     -14.595  24.364  -2.927  1.00  1.14           H  
ATOM   4163 3HG1 VAL A 254     -14.501  25.354  -4.399  1.00  1.14           H  
ATOM   4164 1HG2 VAL A 254     -12.668  23.362  -5.960  1.00  1.14           H  
ATOM   4165 2HG2 VAL A 254     -12.331  25.088  -5.870  1.00  1.14           H  
ATOM   4166 3HG2 VAL A 254     -11.097  23.945  -5.362  1.00  1.14           H  
ATOM   4167  N   ILE A 255     -13.170  26.021  -1.237  1.00  1.16           N  
ATOM   4168  CA  ILE A 255     -13.510  26.004   0.164  1.00  1.16           C  
ATOM   4169  C   ILE A 255     -14.982  25.997   0.475  1.00  1.16           C  
ATOM   4170  O   ILE A 255     -15.757  26.768  -0.087  1.00  1.16           O  
ATOM   4171  CB  ILE A 255     -12.897  27.201   0.894  1.00  1.16           C  
ATOM   4172  CG1 ILE A 255     -11.410  27.171   0.773  1.00  1.16           C  
ATOM   4173  CG2 ILE A 255     -13.293  27.189   2.354  1.00  1.16           C  
ATOM   4174  CD1 ILE A 255     -10.780  28.372   1.350  1.00  1.16           C  
ATOM   4175  H   ILE A 255     -13.533  26.742  -1.849  1.00  1.16           H  
ATOM   4176  HA  ILE A 255     -13.086  25.104   0.601  1.00  1.16           H  
ATOM   4177  HB  ILE A 255     -13.240  28.125   0.434  1.00  1.16           H  
ATOM   4178 1HG1 ILE A 255     -11.038  26.309   1.272  1.00  1.16           H  
ATOM   4179 2HG1 ILE A 255     -11.124  27.121  -0.274  1.00  1.16           H  
ATOM   4180 1HG2 ILE A 255     -12.840  28.037   2.840  1.00  1.16           H  
ATOM   4181 2HG2 ILE A 255     -14.365  27.263   2.461  1.00  1.16           H  
ATOM   4182 3HG2 ILE A 255     -12.948  26.274   2.828  1.00  1.16           H  
ATOM   4183 1HD1 ILE A 255      -9.710  28.291   1.248  1.00  1.16           H  
ATOM   4184 2HD1 ILE A 255     -11.138  29.265   0.836  1.00  1.16           H  
ATOM   4185 3HD1 ILE A 255     -11.032  28.441   2.412  1.00  1.16           H  
ATOM   4186  N   LEU A 256     -15.351  25.100   1.374  1.00  1.22           N  
ATOM   4187  CA  LEU A 256     -16.679  25.014   1.938  1.00  1.22           C  
ATOM   4188  C   LEU A 256     -16.701  25.676   3.298  1.00  1.22           C  
ATOM   4189  O   LEU A 256     -15.949  25.251   4.192  1.00  1.22           O  
ATOM   4190  CB  LEU A 256     -17.097  23.598   2.150  1.00  1.22           C  
ATOM   4191  CG  LEU A 256     -18.381  23.441   2.895  1.00  1.22           C  
ATOM   4192  CD1 LEU A 256     -19.505  23.967   2.096  1.00  1.22           C  
ATOM   4193  CD2 LEU A 256     -18.540  22.059   3.198  1.00  1.22           C  
ATOM   4194  H   LEU A 256     -14.639  24.464   1.729  1.00  1.22           H  
ATOM   4195  HA  LEU A 256     -17.379  25.504   1.276  1.00  1.22           H  
ATOM   4196 1HB  LEU A 256     -17.176  23.090   1.197  1.00  1.22           H  
ATOM   4197 2HB  LEU A 256     -16.336  23.135   2.737  1.00  1.22           H  
ATOM   4198  HG  LEU A 256     -18.343  24.000   3.829  1.00  1.22           H  
ATOM   4199 1HD1 LEU A 256     -20.422  23.827   2.634  1.00  1.22           H  
ATOM   4200 2HD1 LEU A 256     -19.354  25.020   1.894  1.00  1.22           H  
ATOM   4201 3HD1 LEU A 256     -19.545  23.437   1.191  1.00  1.22           H  
ATOM   4202 1HD2 LEU A 256     -19.453  21.933   3.757  1.00  1.22           H  
ATOM   4203 2HD2 LEU A 256     -18.584  21.505   2.261  1.00  1.22           H  
ATOM   4204 3HD2 LEU A 256     -17.699  21.712   3.797  1.00  1.22           H  
ATOM   4205  N   SER A 257     -17.588  26.653   3.475  1.00  1.32           N  
ATOM   4206  CA  SER A 257     -17.671  27.366   4.745  1.00  1.32           C  
ATOM   4207  C   SER A 257     -19.098  27.775   5.092  1.00  1.32           C  
ATOM   4208  O   SER A 257     -19.991  27.764   4.247  1.00  1.32           O  
ATOM   4209  CB  SER A 257     -16.818  28.593   4.672  1.00  1.32           C  
ATOM   4210  OG  SER A 257     -17.363  29.533   3.816  1.00  1.32           O  
ATOM   4211  H   SER A 257     -18.158  26.935   2.677  1.00  1.32           H  
ATOM   4212  HA  SER A 257     -17.297  26.721   5.537  1.00  1.32           H  
ATOM   4213 1HB  SER A 257     -16.685  29.019   5.643  1.00  1.32           H  
ATOM   4214 2HB  SER A 257     -15.839  28.308   4.312  1.00  1.32           H  
ATOM   4215  HG  SER A 257     -18.210  29.780   4.219  1.00  1.32           H  
ATOM   4216  N   GLN A 258     -19.330  28.146   6.344  1.00  1.45           N  
ATOM   4217  CA  GLN A 258     -20.694  28.534   6.738  1.00  1.45           C  
ATOM   4218  C   GLN A 258     -21.047  29.911   6.221  1.00  1.45           C  
ATOM   4219  O   GLN A 258     -20.231  30.826   6.274  1.00  1.45           O  
ATOM   4220  CB  GLN A 258     -20.901  28.483   8.255  1.00  1.45           C  
ATOM   4221  CG  GLN A 258     -22.364  28.711   8.671  1.00  1.45           C  
ATOM   4222  CD  GLN A 258     -22.614  28.476  10.144  1.00  1.45           C  
ATOM   4223  OE1 GLN A 258     -22.013  29.108  11.022  1.00  1.45           O  
ATOM   4224  NE2 GLN A 258     -23.511  27.541  10.439  1.00  1.45           N  
ATOM   4225  H   GLN A 258     -18.548  28.151   7.010  1.00  1.45           H  
ATOM   4226  HA  GLN A 258     -21.399  27.841   6.289  1.00  1.45           H  
ATOM   4227 1HB  GLN A 258     -20.610  27.532   8.656  1.00  1.45           H  
ATOM   4228 2HB  GLN A 258     -20.286  29.244   8.734  1.00  1.45           H  
ATOM   4229 1HG  GLN A 258     -22.639  29.745   8.450  1.00  1.45           H  
ATOM   4230 2HG  GLN A 258     -22.998  28.030   8.095  1.00  1.45           H  
ATOM   4231 1HE2 GLN A 258     -23.717  27.327  11.394  1.00  1.45           H  
ATOM   4232 2HE2 GLN A 258     -23.967  27.033   9.704  1.00  1.45           H  
ATOM   4233  N   PHE A 259     -22.254  30.079   5.698  1.00  1.59           N  
ATOM   4234  CA  PHE A 259     -22.645  31.398   5.240  1.00  1.59           C  
ATOM   4235  C   PHE A 259     -23.016  32.296   6.414  1.00  1.59           C  
ATOM   4236  O   PHE A 259     -23.830  31.931   7.267  1.00  1.59           O  
ATOM   4237  CB  PHE A 259     -23.811  31.309   4.281  1.00  1.59           C  
ATOM   4238  CG  PHE A 259     -24.207  32.612   3.697  1.00  1.59           C  
ATOM   4239  CD1 PHE A 259     -23.393  33.233   2.768  1.00  1.59           C  
ATOM   4240  CD2 PHE A 259     -25.388  33.223   4.058  1.00  1.59           C  
ATOM   4241  CE1 PHE A 259     -23.748  34.444   2.219  1.00  1.59           C  
ATOM   4242  CE2 PHE A 259     -25.750  34.434   3.512  1.00  1.59           C  
ATOM   4243  CZ  PHE A 259     -24.927  35.047   2.593  1.00  1.59           C  
ATOM   4244  H   PHE A 259     -22.930  29.314   5.630  1.00  1.59           H  
ATOM   4245  HA  PHE A 259     -21.799  31.846   4.717  1.00  1.59           H  
ATOM   4246 1HB  PHE A 259     -23.598  30.614   3.492  1.00  1.59           H  
ATOM   4247 2HB  PHE A 259     -24.653  30.923   4.828  1.00  1.59           H  
ATOM   4248  HD1 PHE A 259     -22.458  32.756   2.476  1.00  1.59           H  
ATOM   4249  HD2 PHE A 259     -26.037  32.740   4.788  1.00  1.59           H  
ATOM   4250  HE1 PHE A 259     -23.094  34.925   1.491  1.00  1.59           H  
ATOM   4251  HE2 PHE A 259     -26.685  34.911   3.810  1.00  1.59           H  
ATOM   4252  HZ  PHE A 259     -25.210  36.006   2.164  1.00  1.59           H  
ATOM   4253  N   ALA A 260     -22.477  33.508   6.434  1.00  1.69           N  
ATOM   4254  CA  ALA A 260     -22.806  34.456   7.497  1.00  1.69           C  
ATOM   4255  C   ALA A 260     -24.184  35.045   7.234  1.00  1.69           C  
ATOM   4256  O   ALA A 260     -24.338  36.161   6.739  1.00  1.69           O  
ATOM   4257  CB  ALA A 260     -21.778  35.540   7.579  1.00  1.69           C  
ATOM   4258  H   ALA A 260     -21.820  33.769   5.713  1.00  1.69           H  
ATOM   4259  HA  ALA A 260     -22.840  33.916   8.445  1.00  1.69           H  
ATOM   4260 1HB  ALA A 260     -22.043  36.236   8.381  1.00  1.69           H  
ATOM   4261 2HB  ALA A 260     -20.807  35.113   7.776  1.00  1.69           H  
ATOM   4262 3HB  ALA A 260     -21.777  36.050   6.639  1.00  1.69           H  
ATOM   4263  N   ASN A 261     -25.173  34.237   7.555  1.00  1.68           N  
ATOM   4264  CA  ASN A 261     -26.580  34.463   7.291  1.00  1.68           C  
ATOM   4265  C   ASN A 261     -27.208  35.687   7.961  1.00  1.68           C  
ATOM   4266  O   ASN A 261     -28.235  36.166   7.489  1.00  1.68           O  
ATOM   4267  CB  ASN A 261     -27.335  33.208   7.672  1.00  1.68           C  
ATOM   4268  CG  ASN A 261     -28.715  33.124   7.088  1.00  1.68           C  
ATOM   4269  OD1 ASN A 261     -28.874  33.122   5.857  1.00  1.68           O  
ATOM   4270  ND2 ASN A 261     -29.712  33.042   7.932  1.00  1.68           N  
ATOM   4271  H   ASN A 261     -24.891  33.343   7.956  1.00  1.68           H  
ATOM   4272  HA  ASN A 261     -26.694  34.618   6.223  1.00  1.68           H  
ATOM   4273 1HB  ASN A 261     -26.760  32.336   7.343  1.00  1.68           H  
ATOM   4274 2HB  ASN A 261     -27.408  33.154   8.759  1.00  1.68           H  
ATOM   4275 1HD2 ASN A 261     -30.651  32.980   7.593  1.00  1.68           H  
ATOM   4276 2HD2 ASN A 261     -29.537  33.041   8.916  1.00  1.68           H  
ATOM   4277  N   GLN A 262     -26.657  36.171   9.078  1.00  1.57           N  
ATOM   4278  CA  GLN A 262     -27.310  37.295   9.758  1.00  1.57           C  
ATOM   4279  C   GLN A 262     -27.278  38.581   8.909  1.00  1.57           C  
ATOM   4280  O   GLN A 262     -28.335  39.087   8.521  1.00  1.57           O  
ATOM   4281  CB  GLN A 262     -26.633  37.511  11.131  1.00  1.57           C  
ATOM   4282  CG  GLN A 262     -27.225  38.547  12.050  1.00  1.57           C  
ATOM   4283  CD  GLN A 262     -26.482  38.604  13.428  1.00  1.57           C  
ATOM   4284  OE1 GLN A 262     -25.589  37.770  13.728  1.00  1.57           O  
ATOM   4285  NE2 GLN A 262     -26.879  39.572  14.248  1.00  1.57           N  
ATOM   4286  H   GLN A 262     -25.797  35.774   9.433  1.00  1.57           H  
ATOM   4287  HA  GLN A 262     -28.353  37.032   9.925  1.00  1.57           H  
ATOM   4288 1HB  GLN A 262     -26.578  36.565  11.664  1.00  1.57           H  
ATOM   4289 2HB  GLN A 262     -25.647  37.839  10.969  1.00  1.57           H  
ATOM   4290 1HG  GLN A 262     -27.123  39.511  11.579  1.00  1.57           H  
ATOM   4291 2HG  GLN A 262     -28.277  38.324  12.223  1.00  1.57           H  
ATOM   4292 1HE2 GLN A 262     -26.476  39.685  15.176  1.00  1.57           H  
ATOM   4293 2HE2 GLN A 262     -27.601  40.197  13.960  1.00  1.57           H  
ATOM   4294  N   ASN A 263     -26.075  39.106   8.623  1.00  1.40           N  
ATOM   4295  CA  ASN A 263     -25.892  40.292   7.745  1.00  1.40           C  
ATOM   4296  C   ASN A 263     -24.415  40.655   7.542  1.00  1.40           C  
ATOM   4297  O   ASN A 263     -23.574  40.078   8.218  1.00  1.40           O  
ATOM   4298  CB  ASN A 263     -26.704  41.463   8.263  1.00  1.40           C  
ATOM   4299  CG  ASN A 263     -26.564  41.650   9.716  1.00  1.40           C  
ATOM   4300  OD1 ASN A 263     -25.481  41.549  10.263  1.00  1.40           O  
ATOM   4301  ND2 ASN A 263     -27.663  41.940  10.367  1.00  1.40           N  
ATOM   4302  H   ASN A 263     -25.245  38.648   9.009  1.00  1.40           H  
ATOM   4303  HA  ASN A 263     -26.281  40.042   6.756  1.00  1.40           H  
ATOM   4304 1HB  ASN A 263     -26.342  42.369   7.786  1.00  1.40           H  
ATOM   4305 2HB  ASN A 263     -27.751  41.371   7.990  1.00  1.40           H  
ATOM   4306 1HD2 ASN A 263     -27.641  42.099  11.351  1.00  1.40           H  
ATOM   4307 2HD2 ASN A 263     -28.530  42.017   9.872  1.00  1.40           H  
ATOM   4308  N   ASN A 264     -24.078  41.638   6.677  1.00  1.21           N  
ATOM   4309  CA  ASN A 264     -22.688  42.161   6.729  1.00  1.21           C  
ATOM   4310  C   ASN A 264     -22.651  43.462   7.531  1.00  1.21           C  
ATOM   4311  O   ASN A 264     -23.705  44.001   7.881  1.00  1.21           O  
ATOM   4312  CB  ASN A 264     -22.040  42.358   5.343  1.00  1.21           C  
ATOM   4313  CG  ASN A 264     -22.620  43.399   4.509  1.00  1.21           C  
ATOM   4314  OD1 ASN A 264     -23.295  44.281   5.007  1.00  1.21           O  
ATOM   4315  ND2 ASN A 264     -22.376  43.335   3.217  1.00  1.21           N  
ATOM   4316  H   ASN A 264     -24.791  42.031   6.049  1.00  1.21           H  
ATOM   4317  HA  ASN A 264     -22.080  41.461   7.280  1.00  1.21           H  
ATOM   4318 1HB  ASN A 264     -20.976  42.576   5.468  1.00  1.21           H  
ATOM   4319 2HB  ASN A 264     -22.117  41.430   4.792  1.00  1.21           H  
ATOM   4320 1HD2 ASN A 264     -22.759  44.029   2.602  1.00  1.21           H  
ATOM   4321 2HD2 ASN A 264     -21.816  42.594   2.847  1.00  1.21           H  
ATOM   4322  N   LEU A 265     -21.466  44.040   7.739  1.00  1.05           N  
ATOM   4323  CA  LEU A 265     -21.452  45.301   8.486  1.00  1.05           C  
ATOM   4324  C   LEU A 265     -22.163  46.464   7.784  1.00  1.05           C  
ATOM   4325  O   LEU A 265     -22.793  47.289   8.450  1.00  1.05           O  
ATOM   4326  CB  LEU A 265     -20.038  45.735   8.845  1.00  1.05           C  
ATOM   4327  CG  LEU A 265     -19.287  44.919   9.891  1.00  1.05           C  
ATOM   4328  CD1 LEU A 265     -17.890  45.432   9.961  1.00  1.05           C  
ATOM   4329  CD2 LEU A 265     -19.953  45.078  11.256  1.00  1.05           C  
ATOM   4330  H   LEU A 265     -20.598  43.574   7.449  1.00  1.05           H  
ATOM   4331  HA  LEU A 265     -21.972  45.122   9.422  1.00  1.05           H  
ATOM   4332 1HB  LEU A 265     -19.440  45.715   7.936  1.00  1.05           H  
ATOM   4333 2HB  LEU A 265     -20.080  46.747   9.197  1.00  1.05           H  
ATOM   4334  HG  LEU A 265     -19.265  43.864   9.597  1.00  1.05           H  
ATOM   4335 1HD1 LEU A 265     -17.336  44.864  10.696  1.00  1.05           H  
ATOM   4336 2HD1 LEU A 265     -17.418  45.348   8.994  1.00  1.05           H  
ATOM   4337 3HD1 LEU A 265     -17.917  46.475  10.253  1.00  1.05           H  
ATOM   4338 1HD2 LEU A 265     -19.404  44.516  11.995  1.00  1.05           H  
ATOM   4339 2HD2 LEU A 265     -19.958  46.127  11.541  1.00  1.05           H  
ATOM   4340 3HD2 LEU A 265     -20.960  44.716  11.207  1.00  1.05           H  
ATOM   4341  N   GLU A 266     -22.093  46.552   6.453  1.00  0.94           N  
ATOM   4342  CA  GLU A 266     -22.761  47.677   5.789  1.00  0.94           C  
ATOM   4343  C   GLU A 266     -24.269  47.607   6.014  1.00  0.94           C  
ATOM   4344  O   GLU A 266     -24.925  48.624   6.260  1.00  0.94           O  
ATOM   4345  CB  GLU A 266     -22.526  47.668   4.276  1.00  0.94           C  
ATOM   4346  CG  GLU A 266     -21.128  47.961   3.826  1.00  0.94           C  
ATOM   4347  CD  GLU A 266     -20.994  47.943   2.320  1.00  0.94           C  
ATOM   4348  OE1 GLU A 266     -21.954  47.625   1.657  1.00  0.94           O  
ATOM   4349  OE2 GLU A 266     -19.928  48.236   1.835  1.00  0.94           O  
ATOM   4350  H   GLU A 266     -21.591  45.853   5.920  1.00  0.94           H  
ATOM   4351  HA  GLU A 266     -22.387  48.609   6.212  1.00  0.94           H  
ATOM   4352 1HB  GLU A 266     -22.802  46.694   3.875  1.00  0.94           H  
ATOM   4353 2HB  GLU A 266     -23.181  48.405   3.809  1.00  0.94           H  
ATOM   4354 1HG  GLU A 266     -20.819  48.931   4.211  1.00  0.94           H  
ATOM   4355 2HG  GLU A 266     -20.478  47.197   4.242  1.00  0.94           H  
ATOM   4356  N   GLU A 267     -24.808  46.389   5.951  1.00  0.89           N  
ATOM   4357  CA  GLU A 267     -26.225  46.153   6.144  1.00  0.89           C  
ATOM   4358  C   GLU A 267     -26.629  46.492   7.561  1.00  0.89           C  
ATOM   4359  O   GLU A 267     -27.665  47.120   7.765  1.00  0.89           O  
ATOM   4360  CB  GLU A 267     -26.573  44.708   5.799  1.00  0.89           C  
ATOM   4361  CG  GLU A 267     -26.522  44.384   4.309  1.00  0.89           C  
ATOM   4362  CD  GLU A 267     -26.676  42.921   4.015  1.00  0.89           C  
ATOM   4363  OE1 GLU A 267     -26.189  42.113   4.785  1.00  0.89           O  
ATOM   4364  OE2 GLU A 267     -27.289  42.600   3.023  1.00  0.89           O  
ATOM   4365  H   GLU A 267     -24.204  45.604   5.744  1.00  0.89           H  
ATOM   4366  HA  GLU A 267     -26.777  46.806   5.470  1.00  0.89           H  
ATOM   4367 1HB  GLU A 267     -25.864  44.053   6.294  1.00  0.89           H  
ATOM   4368 2HB  GLU A 267     -27.566  44.466   6.177  1.00  0.89           H  
ATOM   4369 1HG  GLU A 267     -27.322  44.928   3.810  1.00  0.89           H  
ATOM   4370 2HG  GLU A 267     -25.578  44.738   3.902  1.00  0.89           H  
ATOM   4371  N   ILE A 268     -25.783  46.156   8.535  1.00  0.87           N  
ATOM   4372  CA  ILE A 268     -26.100  46.499   9.911  1.00  0.87           C  
ATOM   4373  C   ILE A 268     -26.158  47.988  10.064  1.00  0.87           C  
ATOM   4374  O   ILE A 268     -27.072  48.530  10.691  1.00  0.87           O  
ATOM   4375  CB  ILE A 268     -25.076  45.990  10.907  1.00  0.87           C  
ATOM   4376  CG1 ILE A 268     -25.131  44.555  10.979  1.00  0.87           C  
ATOM   4377  CG2 ILE A 268     -25.335  46.623  12.260  1.00  0.87           C  
ATOM   4378  CD1 ILE A 268     -24.021  44.005  11.709  1.00  0.87           C  
ATOM   4379  H   ILE A 268     -24.940  45.620   8.315  1.00  0.87           H  
ATOM   4380  HA  ILE A 268     -27.073  46.077  10.161  1.00  0.87           H  
ATOM   4381  HB  ILE A 268     -24.076  46.263  10.568  1.00  0.87           H  
ATOM   4382 1HG1 ILE A 268     -26.055  44.260  11.468  1.00  0.87           H  
ATOM   4383 2HG1 ILE A 268     -25.123  44.147   9.971  1.00  0.87           H  
ATOM   4384 1HG2 ILE A 268     -24.599  46.268  12.945  1.00  0.87           H  
ATOM   4385 2HG2 ILE A 268     -25.268  47.707  12.181  1.00  0.87           H  
ATOM   4386 3HG2 ILE A 268     -26.329  46.349  12.612  1.00  0.87           H  
ATOM   4387 1HD1 ILE A 268     -24.105  42.936  11.744  1.00  0.87           H  
ATOM   4388 2HD1 ILE A 268     -23.121  44.283  11.215  1.00  0.87           H  
ATOM   4389 3HD1 ILE A 268     -24.030  44.399  12.696  1.00  0.87           H  
ATOM   4390  N   ALA A 269     -25.172  48.664   9.492  1.00  0.88           N  
ATOM   4391  CA  ALA A 269     -25.146  50.095   9.607  1.00  0.88           C  
ATOM   4392  C   ALA A 269     -26.433  50.676   9.044  1.00  0.88           C  
ATOM   4393  O   ALA A 269     -27.052  51.547   9.648  1.00  0.88           O  
ATOM   4394  CB  ALA A 269     -23.955  50.643   8.867  1.00  0.88           C  
ATOM   4395  H   ALA A 269     -24.430  48.172   8.991  1.00  0.88           H  
ATOM   4396  HA  ALA A 269     -25.072  50.346  10.660  1.00  0.88           H  
ATOM   4397 1HB  ALA A 269     -23.931  51.720   8.981  1.00  0.88           H  
ATOM   4398 2HB  ALA A 269     -23.066  50.227   9.265  1.00  0.88           H  
ATOM   4399 3HB  ALA A 269     -24.024  50.389   7.816  1.00  0.88           H  
ATOM   4400  N   LYS A 270     -26.903  50.125   7.931  1.00  0.91           N  
ATOM   4401  CA  LYS A 270     -28.145  50.599   7.355  1.00  0.91           C  
ATOM   4402  C   LYS A 270     -29.347  50.251   8.250  1.00  0.91           C  
ATOM   4403  O   LYS A 270     -30.234  51.073   8.440  1.00  0.91           O  
ATOM   4404  CB  LYS A 270     -28.295  50.042   5.949  1.00  0.91           C  
ATOM   4405  CG  LYS A 270     -27.289  50.648   4.963  1.00  0.91           C  
ATOM   4406  CD  LYS A 270     -27.421  50.055   3.584  1.00  0.91           C  
ATOM   4407  CE  LYS A 270     -26.390  50.644   2.634  1.00  0.91           C  
ATOM   4408  NZ  LYS A 270     -26.485  50.050   1.271  1.00  0.91           N  
ATOM   4409  H   LYS A 270     -26.361  49.403   7.451  1.00  0.91           H  
ATOM   4410  HA  LYS A 270     -28.094  51.687   7.280  1.00  0.91           H  
ATOM   4411 1HB  LYS A 270     -28.163  48.962   5.964  1.00  0.91           H  
ATOM   4412 2HB  LYS A 270     -29.298  50.256   5.574  1.00  0.91           H  
ATOM   4413 1HG  LYS A 270     -27.478  51.717   4.890  1.00  0.91           H  
ATOM   4414 2HG  LYS A 270     -26.277  50.505   5.329  1.00  0.91           H  
ATOM   4415 1HD  LYS A 270     -27.291  48.974   3.638  1.00  0.91           H  
ATOM   4416 2HD  LYS A 270     -28.422  50.274   3.201  1.00  0.91           H  
ATOM   4417 1HE  LYS A 270     -26.547  51.717   2.563  1.00  0.91           H  
ATOM   4418 2HE  LYS A 270     -25.391  50.456   3.034  1.00  0.91           H  
ATOM   4419 1HZ  LYS A 270     -25.786  50.466   0.673  1.00  0.91           H  
ATOM   4420 2HZ  LYS A 270     -26.330  49.055   1.326  1.00  0.91           H  
ATOM   4421 3HZ  LYS A 270     -27.406  50.233   0.894  1.00  0.91           H  
ATOM   4422  N   GLN A 271     -29.356  49.068   8.877  1.00  0.93           N  
ATOM   4423  CA  GLN A 271     -30.475  48.668   9.748  1.00  0.93           C  
ATOM   4424  C   GLN A 271     -30.635  49.598  10.951  1.00  0.93           C  
ATOM   4425  O   GLN A 271     -31.746  49.828  11.433  1.00  0.93           O  
ATOM   4426  CB  GLN A 271     -30.318  47.225  10.250  1.00  0.93           C  
ATOM   4427  CG  GLN A 271     -30.514  46.160   9.175  1.00  0.93           C  
ATOM   4428  CD  GLN A 271     -30.295  44.741   9.680  1.00  0.93           C  
ATOM   4429  OE1 GLN A 271     -29.644  44.495  10.703  1.00  0.93           O  
ATOM   4430  NE2 GLN A 271     -30.858  43.783   8.945  1.00  0.93           N  
ATOM   4431  H   GLN A 271     -28.596  48.411   8.706  1.00  0.93           H  
ATOM   4432  HA  GLN A 271     -31.391  48.723   9.162  1.00  0.93           H  
ATOM   4433 1HB  GLN A 271     -29.319  47.102  10.669  1.00  0.93           H  
ATOM   4434 2HB  GLN A 271     -31.031  47.039  11.052  1.00  0.93           H  
ATOM   4435 1HG  GLN A 271     -31.537  46.228   8.811  1.00  0.93           H  
ATOM   4436 2HG  GLN A 271     -29.832  46.339   8.363  1.00  0.93           H  
ATOM   4437 1HE2 GLN A 271     -30.775  42.819   9.208  1.00  0.93           H  
ATOM   4438 2HE2 GLN A 271     -31.374  44.028   8.124  1.00  0.93           H  
ATOM   4439  N   LEU A 272     -29.530  50.168  11.413  1.00  0.93           N  
ATOM   4440  CA  LEU A 272     -29.540  51.065  12.561  1.00  0.93           C  
ATOM   4441  C   LEU A 272     -30.089  52.469  12.221  1.00  0.93           C  
ATOM   4442  O   LEU A 272     -30.362  53.270  13.119  1.00  0.93           O  
ATOM   4443  CB  LEU A 272     -28.103  51.217  13.098  1.00  0.93           C  
ATOM   4444  CG  LEU A 272     -27.421  49.970  13.703  1.00  0.93           C  
ATOM   4445  CD1 LEU A 272     -25.934  50.288  14.043  1.00  0.93           C  
ATOM   4446  CD2 LEU A 272     -28.160  49.560  14.924  1.00  0.93           C  
ATOM   4447  H   LEU A 272     -28.637  49.917  10.979  1.00  0.93           H  
ATOM   4448  HA  LEU A 272     -30.169  50.624  13.331  1.00  0.93           H  
ATOM   4449 1HB  LEU A 272     -27.490  51.542  12.271  1.00  0.93           H  
ATOM   4450 2HB  LEU A 272     -28.094  51.991  13.845  1.00  0.93           H  
ATOM   4451  HG  LEU A 272     -27.440  49.162  12.987  1.00  0.93           H  
ATOM   4452 1HD1 LEU A 272     -25.456  49.403  14.460  1.00  0.93           H  
ATOM   4453 2HD1 LEU A 272     -25.413  50.580  13.135  1.00  0.93           H  
ATOM   4454 3HD1 LEU A 272     -25.884  51.098  14.765  1.00  0.93           H  
ATOM   4455 1HD2 LEU A 272     -27.682  48.685  15.335  1.00  0.93           H  
ATOM   4456 2HD2 LEU A 272     -28.141  50.371  15.653  1.00  0.93           H  
ATOM   4457 3HD2 LEU A 272     -29.193  49.327  14.663  1.00  0.93           H  
ATOM   4458  N   LYS A 273     -30.293  52.769  10.931  1.00  0.92           N  
ATOM   4459  CA  LYS A 273     -30.671  54.115  10.480  1.00  0.92           C  
ATOM   4460  C   LYS A 273     -31.958  54.713  11.036  1.00  0.92           C  
ATOM   4461  O   LYS A 273     -32.122  55.932  11.021  1.00  0.92           O  
ATOM   4462  CB  LYS A 273     -30.803  54.139   8.958  1.00  0.92           C  
ATOM   4463  CG  LYS A 273     -32.083  53.409   8.414  1.00  0.92           C  
ATOM   4464  CD  LYS A 273     -32.107  53.388   6.911  1.00  0.92           C  
ATOM   4465  CE  LYS A 273     -33.209  52.467   6.314  1.00  0.92           C  
ATOM   4466  NZ  LYS A 273     -34.624  52.873   6.671  1.00  0.92           N  
ATOM   4467  H   LYS A 273     -30.139  52.060  10.211  1.00  0.92           H  
ATOM   4468  HA  LYS A 273     -29.878  54.777  10.773  1.00  0.92           H  
ATOM   4469 1HB  LYS A 273     -30.823  55.172   8.611  1.00  0.92           H  
ATOM   4470 2HB  LYS A 273     -29.921  53.664   8.512  1.00  0.92           H  
ATOM   4471 1HG  LYS A 273     -32.184  52.406   8.819  1.00  0.92           H  
ATOM   4472 2HG  LYS A 273     -32.951  53.977   8.724  1.00  0.92           H  
ATOM   4473 1HD  LYS A 273     -32.248  54.398   6.533  1.00  0.92           H  
ATOM   4474 2HD  LYS A 273     -31.140  53.021   6.571  1.00  0.92           H  
ATOM   4475 1HE  LYS A 273     -33.107  52.499   5.229  1.00  0.92           H  
ATOM   4476 2HE  LYS A 273     -33.039  51.447   6.653  1.00  0.92           H  
ATOM   4477 1HZ  LYS A 273     -35.269  52.246   6.232  1.00  0.92           H  
ATOM   4478 2HZ  LYS A 273     -34.790  52.831   7.693  1.00  0.92           H  
ATOM   4479 3HZ  LYS A 273     -34.804  53.809   6.357  1.00  0.92           H  
ATOM   4480  N   ASP A 274     -32.881  53.888  11.512  1.00  0.90           N  
ATOM   4481  CA  ASP A 274     -34.148  54.418  11.993  1.00  0.90           C  
ATOM   4482  C   ASP A 274     -34.180  54.613  13.504  1.00  0.90           C  
ATOM   4483  O   ASP A 274     -35.225  54.949  14.067  1.00  0.90           O  
ATOM   4484  CB  ASP A 274     -35.288  53.519  11.515  1.00  0.90           C  
ATOM   4485  CG  ASP A 274     -35.426  53.582   9.982  1.00  0.90           C  
ATOM   4486  OD1 ASP A 274     -35.427  54.658   9.447  1.00  0.90           O  
ATOM   4487  OD2 ASP A 274     -35.454  52.559   9.338  1.00  0.90           O  
ATOM   4488  H   ASP A 274     -32.700  52.893  11.529  1.00  0.90           H  
ATOM   4489  HA  ASP A 274     -34.298  55.397  11.540  1.00  0.90           H  
ATOM   4490 1HB  ASP A 274     -35.093  52.488  11.816  1.00  0.90           H  
ATOM   4491 2HB  ASP A 274     -36.226  53.833  11.975  1.00  0.90           H  
ATOM   4492  N   GLY A 275     -33.046  54.400  14.169  1.00  0.87           N  
ATOM   4493  CA  GLY A 275     -32.999  54.617  15.605  1.00  0.87           C  
ATOM   4494  C   GLY A 275     -32.448  56.003  15.926  1.00  0.87           C  
ATOM   4495  O   GLY A 275     -32.178  56.806  15.034  1.00  0.87           O  
ATOM   4496  H   GLY A 275     -32.197  54.103  13.680  1.00  0.87           H  
ATOM   4497 1HA  GLY A 275     -33.994  54.504  16.031  1.00  0.87           H  
ATOM   4498 2HA  GLY A 275     -32.363  53.860  16.063  1.00  0.87           H  
ATOM   4499  N   SER A 276     -32.273  56.273  17.212  1.00  0.84           N  
ATOM   4500  CA  SER A 276     -31.692  57.525  17.679  1.00  0.84           C  
ATOM   4501  C   SER A 276     -30.182  57.387  17.739  1.00  0.84           C  
ATOM   4502  O   SER A 276     -29.712  56.331  18.155  1.00  0.84           O  
ATOM   4503  CB  SER A 276     -32.191  57.868  19.074  1.00  0.84           C  
ATOM   4504  OG  SER A 276     -31.460  58.952  19.622  1.00  0.84           O  
ATOM   4505  H   SER A 276     -32.545  55.575  17.888  1.00  0.84           H  
ATOM   4506  HA  SER A 276     -31.998  58.309  16.992  1.00  0.84           H  
ATOM   4507 1HB  SER A 276     -33.247  58.131  19.019  1.00  0.84           H  
ATOM   4508 2HB  SER A 276     -32.104  56.998  19.727  1.00  0.84           H  
ATOM   4509  HG  SER A 276     -32.030  59.325  20.304  1.00  0.84           H  
ATOM   4510  N   PRO A 277     -29.391  58.435  17.454  1.00  0.81           N  
ATOM   4511  CA  PRO A 277     -27.951  58.477  17.634  1.00  0.81           C  
ATOM   4512  C   PRO A 277     -27.549  57.976  19.029  1.00  0.81           C  
ATOM   4513  O   PRO A 277     -26.464  57.414  19.198  1.00  0.81           O  
ATOM   4514  CB  PRO A 277     -27.646  59.963  17.417  1.00  0.81           C  
ATOM   4515  CG  PRO A 277     -28.706  60.417  16.443  1.00  0.81           C  
ATOM   4516  CD  PRO A 277     -29.954  59.662  16.843  1.00  0.81           C  
ATOM   4517  HA  PRO A 277     -27.471  57.884  16.851  1.00  0.81           H  
ATOM   4518 1HB  PRO A 277     -27.691  60.509  18.374  1.00  0.81           H  
ATOM   4519 2HB  PRO A 277     -26.639  60.091  17.023  1.00  0.81           H  
ATOM   4520 1HG  PRO A 277     -28.836  61.511  16.503  1.00  0.81           H  
ATOM   4521 2HG  PRO A 277     -28.391  60.193  15.412  1.00  0.81           H  
ATOM   4522 1HD  PRO A 277     -30.547  60.241  17.567  1.00  0.81           H  
ATOM   4523 2HD  PRO A 277     -30.511  59.430  15.920  1.00  0.81           H  
ATOM   4524  N   LYS A 278     -28.431  58.153  20.035  1.00  0.79           N  
ATOM   4525  CA  LYS A 278     -28.134  57.710  21.397  1.00  0.79           C  
ATOM   4526  C   LYS A 278     -28.174  56.180  21.569  1.00  0.79           C  
ATOM   4527  O   LYS A 278     -27.603  55.651  22.522  1.00  0.79           O  
ATOM   4528  CB  LYS A 278     -29.102  58.355  22.383  1.00  0.79           C  
ATOM   4529  CG  LYS A 278     -28.911  59.860  22.546  1.00  0.79           C  
ATOM   4530  CD  LYS A 278     -29.908  60.451  23.546  1.00  0.79           C  
ATOM   4531  CE  LYS A 278     -29.700  61.958  23.724  1.00  0.79           C  
ATOM   4532  NZ  LYS A 278     -30.682  62.551  24.678  1.00  0.79           N  
ATOM   4533  H   LYS A 278     -29.343  58.586  19.862  1.00  0.79           H  
ATOM   4534  HA  LYS A 278     -27.125  58.039  21.647  1.00  0.79           H  
ATOM   4535 1HB  LYS A 278     -30.127  58.174  22.054  1.00  0.79           H  
ATOM   4536 2HB  LYS A 278     -28.989  57.891  23.363  1.00  0.79           H  
ATOM   4537 1HG  LYS A 278     -27.899  60.054  22.896  1.00  0.79           H  
ATOM   4538 2HG  LYS A 278     -29.043  60.344  21.577  1.00  0.79           H  
ATOM   4539 1HD  LYS A 278     -30.924  60.273  23.191  1.00  0.79           H  
ATOM   4540 2HD  LYS A 278     -29.789  59.959  24.512  1.00  0.79           H  
ATOM   4541 1HE  LYS A 278     -28.692  62.138  24.098  1.00  0.79           H  
ATOM   4542 2HE  LYS A 278     -29.809  62.447  22.756  1.00  0.79           H  
ATOM   4543 1HZ  LYS A 278     -30.511  63.543  24.764  1.00  0.79           H  
ATOM   4544 2HZ  LYS A 278     -31.620  62.401  24.336  1.00  0.79           H  
ATOM   4545 3HZ  LYS A 278     -30.581  62.113  25.583  1.00  0.79           H  
ATOM   4546  N   ASN A 279     -28.878  55.477  20.670  1.00  0.78           N  
ATOM   4547  CA  ASN A 279     -28.974  54.013  20.701  1.00  0.78           C  
ATOM   4548  C   ASN A 279     -28.136  53.406  19.573  1.00  0.78           C  
ATOM   4549  O   ASN A 279     -27.731  52.241  19.621  1.00  0.78           O  
ATOM   4550  CB  ASN A 279     -30.416  53.545  20.622  1.00  0.78           C  
ATOM   4551  CG  ASN A 279     -31.224  53.939  21.850  1.00  0.78           C  
ATOM   4552  OD1 ASN A 279     -30.706  53.920  22.972  1.00  0.78           O  
ATOM   4553  ND2 ASN A 279     -32.481  54.267  21.664  1.00  0.78           N  
ATOM   4554  H   ASN A 279     -29.325  55.966  19.906  1.00  0.78           H  
ATOM   4555  HA  ASN A 279     -28.553  53.656  21.640  1.00  0.78           H  
ATOM   4556 1HB  ASN A 279     -30.884  53.981  19.736  1.00  0.78           H  
ATOM   4557 2HB  ASN A 279     -30.442  52.463  20.512  1.00  0.78           H  
ATOM   4558 1HD2 ASN A 279     -33.054  54.517  22.448  1.00  0.78           H  
ATOM   4559 2HD2 ASN A 279     -32.873  54.253  20.748  1.00  0.78           H  
ATOM   4560  N   ILE A 280     -27.859  54.216  18.557  1.00  0.79           N  
ATOM   4561  CA  ILE A 280     -27.038  53.791  17.441  1.00  0.79           C  
ATOM   4562  C   ILE A 280     -25.578  53.747  17.843  1.00  0.79           C  
ATOM   4563  O   ILE A 280     -24.895  52.747  17.631  1.00  0.79           O  
ATOM   4564  CB  ILE A 280     -27.186  54.743  16.251  1.00  0.79           C  
ATOM   4565  CG1 ILE A 280     -28.591  54.679  15.668  1.00  0.79           C  
ATOM   4566  CG2 ILE A 280     -26.189  54.440  15.235  1.00  0.79           C  
ATOM   4567  CD1 ILE A 280     -28.880  55.789  14.675  1.00  0.79           C  
ATOM   4568  H   ILE A 280     -28.255  55.152  18.546  1.00  0.79           H  
ATOM   4569  HA  ILE A 280     -27.348  52.792  17.138  1.00  0.79           H  
ATOM   4570  HB  ILE A 280     -27.029  55.743  16.595  1.00  0.79           H  
ATOM   4571 1HG1 ILE A 280     -28.716  53.733  15.159  1.00  0.79           H  
ATOM   4572 2HG1 ILE A 280     -29.312  54.722  16.465  1.00  0.79           H  
ATOM   4573 1HG2 ILE A 280     -26.280  55.148  14.419  1.00  0.79           H  
ATOM   4574 2HG2 ILE A 280     -25.234  54.535  15.694  1.00  0.79           H  
ATOM   4575 3HG2 ILE A 280     -26.323  53.434  14.862  1.00  0.79           H  
ATOM   4576 1HD1 ILE A 280     -29.894  55.675  14.290  1.00  0.79           H  
ATOM   4577 2HD1 ILE A 280     -28.790  56.752  15.155  1.00  0.79           H  
ATOM   4578 3HD1 ILE A 280     -28.179  55.735  13.843  1.00  0.79           H  
ATOM   4579  N   ALA A 281     -25.100  54.811  18.482  1.00  0.80           N  
ATOM   4580  CA  ALA A 281     -23.708  54.882  18.865  1.00  0.80           C  
ATOM   4581  C   ALA A 281     -23.184  53.667  19.661  1.00  0.80           C  
ATOM   4582  O   ALA A 281     -22.078  53.226  19.361  1.00  0.80           O  
ATOM   4583  CB  ALA A 281     -23.477  56.150  19.626  1.00  0.80           C  
ATOM   4584  H   ALA A 281     -25.696  55.620  18.670  1.00  0.80           H  
ATOM   4585  HA  ALA A 281     -23.129  54.944  17.954  1.00  0.80           H  
ATOM   4586 1HB  ALA A 281     -22.443  56.232  19.816  1.00  0.80           H  
ATOM   4587 2HB  ALA A 281     -23.796  56.985  19.033  1.00  0.80           H  
ATOM   4588 3HB  ALA A 281     -24.029  56.166  20.551  1.00  0.80           H  
ATOM   4589  N   PRO A 282     -23.861  53.106  20.704  1.00  0.81           N  
ATOM   4590  CA  PRO A 282     -23.416  51.900  21.393  1.00  0.81           C  
ATOM   4591  C   PRO A 282     -23.426  50.653  20.511  1.00  0.81           C  
ATOM   4592  O   PRO A 282     -22.692  49.697  20.779  1.00  0.81           O  
ATOM   4593  CB  PRO A 282     -24.391  51.794  22.575  1.00  0.81           C  
ATOM   4594  CG  PRO A 282     -25.586  52.588  22.167  1.00  0.81           C  
ATOM   4595  CD  PRO A 282     -25.028  53.736  21.354  1.00  0.81           C  
ATOM   4596  HA  PRO A 282     -22.401  52.064  21.768  1.00  0.81           H  
ATOM   4597 1HB  PRO A 282     -24.630  50.736  22.765  1.00  0.81           H  
ATOM   4598 2HB  PRO A 282     -23.920  52.184  23.489  1.00  0.81           H  
ATOM   4599 1HG  PRO A 282     -26.263  51.948  21.594  1.00  0.81           H  
ATOM   4600 2HG  PRO A 282     -26.151  52.935  23.048  1.00  0.81           H  
ATOM   4601 1HD  PRO A 282     -25.782  54.056  20.701  1.00  0.81           H  
ATOM   4602 2HD  PRO A 282     -24.709  54.540  22.027  1.00  0.81           H  
ATOM   4603  N   ARG A 283     -24.204  50.651  19.427  1.00  0.82           N  
ATOM   4604  CA  ARG A 283     -24.183  49.488  18.555  1.00  0.82           C  
ATOM   4605  C   ARG A 283     -22.960  49.631  17.696  1.00  0.82           C  
ATOM   4606  O   ARG A 283     -22.207  48.680  17.473  1.00  0.82           O  
ATOM   4607  CB  ARG A 283     -25.419  49.399  17.686  1.00  0.82           C  
ATOM   4608  CG  ARG A 283     -26.687  49.051  18.412  1.00  0.82           C  
ATOM   4609  CD  ARG A 283     -26.671  47.634  18.844  1.00  0.82           C  
ATOM   4610  NE  ARG A 283     -26.514  46.712  17.705  1.00  0.82           N  
ATOM   4611  CZ  ARG A 283     -27.521  46.279  16.919  1.00  0.82           C  
ATOM   4612  NH1 ARG A 283     -28.749  46.693  17.146  1.00  0.82           N  
ATOM   4613  NH2 ARG A 283     -27.280  45.437  15.919  1.00  0.82           N  
ATOM   4614  H   ARG A 283     -24.784  51.443  19.169  1.00  0.82           H  
ATOM   4615  HA  ARG A 283     -24.099  48.581  19.154  1.00  0.82           H  
ATOM   4616 1HB  ARG A 283     -25.585  50.351  17.187  1.00  0.82           H  
ATOM   4617 2HB  ARG A 283     -25.263  48.650  16.915  1.00  0.82           H  
ATOM   4618 1HG  ARG A 283     -26.772  49.685  19.299  1.00  0.82           H  
ATOM   4619 2HG  ARG A 283     -27.548  49.213  17.776  1.00  0.82           H  
ATOM   4620 1HD  ARG A 283     -25.837  47.479  19.529  1.00  0.82           H  
ATOM   4621 2HD  ARG A 283     -27.606  47.400  19.350  1.00  0.82           H  
ATOM   4622  HE  ARG A 283     -25.581  46.372  17.501  1.00  0.82           H  
ATOM   4623 1HH1 ARG A 283     -28.932  47.335  17.907  1.00  0.82           H  
ATOM   4624 2HH1 ARG A 283     -29.507  46.372  16.563  1.00  0.82           H  
ATOM   4625 1HH2 ARG A 283     -26.329  45.096  15.742  1.00  0.82           H  
ATOM   4626 2HH2 ARG A 283     -28.041  45.118  15.338  1.00  0.82           H  
ATOM   4627  N   ILE A 284     -22.701  50.864  17.298  1.00  0.83           N  
ATOM   4628  CA  ILE A 284     -21.554  51.131  16.480  1.00  0.83           C  
ATOM   4629  C   ILE A 284     -20.299  50.809  17.269  1.00  0.83           C  
ATOM   4630  O   ILE A 284     -19.437  50.071  16.788  1.00  0.83           O  
ATOM   4631  CB  ILE A 284     -21.517  52.593  16.044  1.00  0.83           C  
ATOM   4632  CG1 ILE A 284     -22.637  52.929  15.108  1.00  0.83           C  
ATOM   4633  CG2 ILE A 284     -20.302  52.891  15.431  1.00  0.83           C  
ATOM   4634  CD1 ILE A 284     -22.697  54.351  14.859  1.00  0.83           C  
ATOM   4635  H   ILE A 284     -23.351  51.615  17.533  1.00  0.83           H  
ATOM   4636  HA  ILE A 284     -21.582  50.489  15.603  1.00  0.83           H  
ATOM   4637  HB  ILE A 284     -21.630  53.219  16.915  1.00  0.83           H  
ATOM   4638 1HG1 ILE A 284     -22.495  52.469  14.191  1.00  0.83           H  
ATOM   4639 2HG1 ILE A 284     -23.581  52.592  15.529  1.00  0.83           H  
ATOM   4640 1HG2 ILE A 284     -20.276  53.938  15.142  1.00  0.83           H  
ATOM   4641 2HG2 ILE A 284     -19.495  52.680  16.125  1.00  0.83           H  
ATOM   4642 3HG2 ILE A 284     -20.227  52.272  14.568  1.00  0.83           H  
ATOM   4643 1HD1 ILE A 284     -23.491  54.588  14.158  1.00  0.83           H  
ATOM   4644 2HD1 ILE A 284     -22.847  54.893  15.770  1.00  0.83           H  
ATOM   4645 3HD1 ILE A 284     -21.758  54.604  14.431  1.00  0.83           H  
ATOM   4646  N   GLY A 285     -20.247  51.282  18.520  1.00  0.82           N  
ATOM   4647  CA  GLY A 285     -19.117  51.036  19.397  1.00  0.82           C  
ATOM   4648  C   GLY A 285     -18.872  49.537  19.556  1.00  0.82           C  
ATOM   4649  O   GLY A 285     -17.731  49.089  19.479  1.00  0.82           O  
ATOM   4650  H   GLY A 285     -21.005  51.871  18.850  1.00  0.82           H  
ATOM   4651 1HA  GLY A 285     -18.230  51.524  18.994  1.00  0.82           H  
ATOM   4652 2HA  GLY A 285     -19.319  51.484  20.368  1.00  0.82           H  
ATOM   4653  N   TYR A 286     -19.937  48.746  19.715  1.00  0.81           N  
ATOM   4654  CA  TYR A 286     -19.793  47.296  19.830  1.00  0.81           C  
ATOM   4655  C   TYR A 286     -19.021  46.730  18.641  1.00  0.81           C  
ATOM   4656  O   TYR A 286     -18.038  45.995  18.822  1.00  0.81           O  
ATOM   4657  CB  TYR A 286     -21.183  46.648  19.929  1.00  0.81           C  
ATOM   4658  CG  TYR A 286     -21.238  45.137  19.945  1.00  0.81           C  
ATOM   4659  CD1 TYR A 286     -20.987  44.434  21.112  1.00  0.81           C  
ATOM   4660  CD2 TYR A 286     -21.578  44.459  18.787  1.00  0.81           C  
ATOM   4661  CE1 TYR A 286     -21.077  43.053  21.117  1.00  0.81           C  
ATOM   4662  CE2 TYR A 286     -21.670  43.082  18.787  1.00  0.81           C  
ATOM   4663  CZ  TYR A 286     -21.424  42.377  19.948  1.00  0.81           C  
ATOM   4664  OH  TYR A 286     -21.521  40.999  19.964  1.00  0.81           O  
ATOM   4665  H   TYR A 286     -20.871  49.149  19.800  1.00  0.81           H  
ATOM   4666  HA  TYR A 286     -19.229  47.073  20.735  1.00  0.81           H  
ATOM   4667 1HB  TYR A 286     -21.679  47.011  20.829  1.00  0.81           H  
ATOM   4668 2HB  TYR A 286     -21.783  46.973  19.099  1.00  0.81           H  
ATOM   4669  HD1 TYR A 286     -20.725  44.967  22.024  1.00  0.81           H  
ATOM   4670  HD2 TYR A 286     -21.775  45.020  17.880  1.00  0.81           H  
ATOM   4671  HE1 TYR A 286     -20.885  42.498  22.035  1.00  0.81           H  
ATOM   4672  HE2 TYR A 286     -21.938  42.550  17.872  1.00  0.81           H  
ATOM   4673  HH  TYR A 286     -21.558  40.652  19.041  1.00  0.81           H  
ATOM   4674  N   TYR A 287     -19.429  47.101  17.428  1.00  0.79           N  
ATOM   4675  CA  TYR A 287     -18.779  46.540  16.249  1.00  0.79           C  
ATOM   4676  C   TYR A 287     -17.373  47.120  16.076  1.00  0.79           C  
ATOM   4677  O   TYR A 287     -16.458  46.422  15.627  1.00  0.79           O  
ATOM   4678  CB  TYR A 287     -19.636  46.798  15.005  1.00  0.79           C  
ATOM   4679  CG  TYR A 287     -20.961  46.051  15.060  1.00  0.79           C  
ATOM   4680  CD1 TYR A 287     -22.128  46.762  15.201  1.00  0.79           C  
ATOM   4681  CD2 TYR A 287     -20.997  44.672  15.018  1.00  0.79           C  
ATOM   4682  CE1 TYR A 287     -23.327  46.114  15.317  1.00  0.79           C  
ATOM   4683  CE2 TYR A 287     -22.193  44.004  15.118  1.00  0.79           C  
ATOM   4684  CZ  TYR A 287     -23.362  44.726  15.279  1.00  0.79           C  
ATOM   4685  OH  TYR A 287     -24.562  44.068  15.394  1.00  0.79           O  
ATOM   4686  H   TYR A 287     -20.230  47.735  17.339  1.00  0.79           H  
ATOM   4687  HA  TYR A 287     -18.685  45.463  16.388  1.00  0.79           H  
ATOM   4688 1HB  TYR A 287     -19.847  47.872  14.923  1.00  0.79           H  
ATOM   4689 2HB  TYR A 287     -19.098  46.491  14.109  1.00  0.79           H  
ATOM   4690  HD1 TYR A 287     -22.091  47.850  15.235  1.00  0.79           H  
ATOM   4691  HD2 TYR A 287     -20.084  44.120  14.920  1.00  0.79           H  
ATOM   4692  HE1 TYR A 287     -24.243  46.691  15.439  1.00  0.79           H  
ATOM   4693  HE2 TYR A 287     -22.214  42.910  15.091  1.00  0.79           H  
ATOM   4694  HH  TYR A 287     -24.455  43.165  15.082  1.00  0.79           H  
ATOM   4695  N   PHE A 288     -17.170  48.386  16.474  1.00  0.78           N  
ATOM   4696  CA  PHE A 288     -15.844  48.986  16.358  1.00  0.78           C  
ATOM   4697  C   PHE A 288     -14.857  48.244  17.243  1.00  0.78           C  
ATOM   4698  O   PHE A 288     -13.724  47.967  16.832  1.00  0.78           O  
ATOM   4699  CB  PHE A 288     -15.842  50.458  16.750  1.00  0.78           C  
ATOM   4700  CG  PHE A 288     -16.508  51.354  15.760  1.00  0.78           C  
ATOM   4701  CD1 PHE A 288     -17.232  50.812  14.695  1.00  0.78           C  
ATOM   4702  CD2 PHE A 288     -16.344  52.733  15.827  1.00  0.78           C  
ATOM   4703  CE1 PHE A 288     -17.764  51.627  13.724  1.00  0.78           C  
ATOM   4704  CE2 PHE A 288     -16.887  53.557  14.861  1.00  0.78           C  
ATOM   4705  CZ  PHE A 288     -17.592  52.998  13.804  1.00  0.78           C  
ATOM   4706  H   PHE A 288     -17.951  48.939  16.829  1.00  0.78           H  
ATOM   4707  HA  PHE A 288     -15.516  48.902  15.324  1.00  0.78           H  
ATOM   4708 1HB  PHE A 288     -16.345  50.570  17.710  1.00  0.78           H  
ATOM   4709 2HB  PHE A 288     -14.819  50.797  16.880  1.00  0.78           H  
ATOM   4710  HD1 PHE A 288     -17.357  49.733  14.629  1.00  0.78           H  
ATOM   4711  HD2 PHE A 288     -15.773  53.154  16.649  1.00  0.78           H  
ATOM   4712  HE1 PHE A 288     -18.314  51.192  12.896  1.00  0.78           H  
ATOM   4713  HE2 PHE A 288     -16.750  54.635  14.916  1.00  0.78           H  
ATOM   4714  HZ  PHE A 288     -18.013  53.630  13.035  1.00  0.78           H  
ATOM   4715  N   VAL A 289     -15.296  47.877  18.451  1.00  0.76           N  
ATOM   4716  CA  VAL A 289     -14.449  47.137  19.373  1.00  0.76           C  
ATOM   4717  C   VAL A 289     -14.092  45.784  18.795  1.00  0.76           C  
ATOM   4718  O   VAL A 289     -12.939  45.362  18.855  1.00  0.76           O  
ATOM   4719  CB  VAL A 289     -15.130  46.924  20.739  1.00  0.76           C  
ATOM   4720  CG1 VAL A 289     -14.295  45.948  21.558  1.00  0.76           C  
ATOM   4721  CG2 VAL A 289     -15.230  48.242  21.498  1.00  0.76           C  
ATOM   4722  H   VAL A 289     -16.239  48.141  18.742  1.00  0.76           H  
ATOM   4723  HA  VAL A 289     -13.532  47.703  19.532  1.00  0.76           H  
ATOM   4724  HB  VAL A 289     -16.127  46.502  20.583  1.00  0.76           H  
ATOM   4725 1HG1 VAL A 289     -14.769  45.782  22.524  1.00  0.76           H  
ATOM   4726 2HG1 VAL A 289     -14.220  44.999  21.025  1.00  0.76           H  
ATOM   4727 3HG1 VAL A 289     -13.297  46.356  21.705  1.00  0.76           H  
ATOM   4728 1HG2 VAL A 289     -15.712  48.069  22.457  1.00  0.76           H  
ATOM   4729 2HG2 VAL A 289     -14.235  48.630  21.663  1.00  0.76           H  
ATOM   4730 3HG2 VAL A 289     -15.809  48.952  20.927  1.00  0.76           H  
ATOM   4731  N   GLN A 290     -15.071  45.094  18.214  1.00  0.74           N  
ATOM   4732  CA  GLN A 290     -14.785  43.791  17.633  1.00  0.74           C  
ATOM   4733  C   GLN A 290     -13.793  43.889  16.462  1.00  0.74           C  
ATOM   4734  O   GLN A 290     -12.866  43.074  16.356  1.00  0.74           O  
ATOM   4735  CB  GLN A 290     -16.085  43.144  17.184  1.00  0.74           C  
ATOM   4736  CG  GLN A 290     -17.000  42.715  18.330  1.00  0.74           C  
ATOM   4737  CD  GLN A 290     -18.314  42.188  17.820  1.00  0.74           C  
ATOM   4738  OE1 GLN A 290     -18.941  42.812  16.967  1.00  0.74           O  
ATOM   4739  NE2 GLN A 290     -18.722  41.024  18.312  1.00  0.74           N  
ATOM   4740  H   GLN A 290     -16.023  45.468  18.203  1.00  0.74           H  
ATOM   4741  HA  GLN A 290     -14.336  43.166  18.403  1.00  0.74           H  
ATOM   4742 1HB  GLN A 290     -16.638  43.851  16.561  1.00  0.74           H  
ATOM   4743 2HB  GLN A 290     -15.868  42.273  16.570  1.00  0.74           H  
ATOM   4744 1HG  GLN A 290     -16.514  41.930  18.904  1.00  0.74           H  
ATOM   4745 2HG  GLN A 290     -17.202  43.578  18.968  1.00  0.74           H  
ATOM   4746 1HE2 GLN A 290     -19.600  40.605  17.988  1.00  0.74           H  
ATOM   4747 2HE2 GLN A 290     -18.177  40.553  19.003  1.00  0.74           H  
ATOM   4748  N   LEU A 291     -13.941  44.914  15.613  1.00  0.72           N  
ATOM   4749  CA  LEU A 291     -12.991  45.102  14.516  1.00  0.72           C  
ATOM   4750  C   LEU A 291     -11.601  45.447  15.037  1.00  0.72           C  
ATOM   4751  O   LEU A 291     -10.595  44.937  14.528  1.00  0.72           O  
ATOM   4752  CB  LEU A 291     -13.449  46.224  13.581  1.00  0.72           C  
ATOM   4753  CG  LEU A 291     -14.649  45.957  12.690  1.00  0.72           C  
ATOM   4754  CD1 LEU A 291     -15.093  47.272  12.039  1.00  0.72           C  
ATOM   4755  CD2 LEU A 291     -14.227  44.956  11.622  1.00  0.72           C  
ATOM   4756  H   LEU A 291     -14.730  45.554  15.720  1.00  0.72           H  
ATOM   4757  HA  LEU A 291     -12.930  44.173  13.951  1.00  0.72           H  
ATOM   4758 1HB  LEU A 291     -13.681  47.099  14.191  1.00  0.72           H  
ATOM   4759 2HB  LEU A 291     -12.617  46.469  12.934  1.00  0.72           H  
ATOM   4760  HG  LEU A 291     -15.480  45.557  13.278  1.00  0.72           H  
ATOM   4761 1HD1 LEU A 291     -15.939  47.093  11.393  1.00  0.72           H  
ATOM   4762 2HD1 LEU A 291     -15.377  47.979  12.820  1.00  0.72           H  
ATOM   4763 3HD1 LEU A 291     -14.273  47.686  11.454  1.00  0.72           H  
ATOM   4764 1HD2 LEU A 291     -15.053  44.750  10.957  1.00  0.72           H  
ATOM   4765 2HD2 LEU A 291     -13.399  45.367  11.042  1.00  0.72           H  
ATOM   4766 3HD2 LEU A 291     -13.907  44.029  12.098  1.00  0.72           H  
ATOM   4767  N   THR A 292     -11.550  46.285  16.073  1.00  0.71           N  
ATOM   4768  CA  THR A 292     -10.304  46.737  16.666  1.00  0.71           C  
ATOM   4769  C   THR A 292      -9.581  45.568  17.310  1.00  0.71           C  
ATOM   4770  O   THR A 292      -8.381  45.393  17.111  1.00  0.71           O  
ATOM   4771  CB  THR A 292     -10.582  47.817  17.705  1.00  0.71           C  
ATOM   4772  OG1 THR A 292     -11.249  48.891  17.076  1.00  0.71           O  
ATOM   4773  CG2 THR A 292      -9.305  48.332  18.297  1.00  0.71           C  
ATOM   4774  H   THR A 292     -12.418  46.668  16.447  1.00  0.71           H  
ATOM   4775  HA  THR A 292      -9.672  47.150  15.882  1.00  0.71           H  
ATOM   4776  HB  THR A 292     -11.213  47.410  18.492  1.00  0.71           H  
ATOM   4777  HG1 THR A 292     -12.129  48.576  16.780  1.00  0.71           H  
ATOM   4778 1HG2 THR A 292      -9.550  49.102  19.019  1.00  0.71           H  
ATOM   4779 2HG2 THR A 292      -8.776  47.518  18.790  1.00  0.71           H  
ATOM   4780 3HG2 THR A 292      -8.695  48.747  17.524  1.00  0.71           H  
ATOM   4781  N   ASP A 293     -10.320  44.738  18.052  1.00  0.69           N  
ATOM   4782  CA  ASP A 293      -9.757  43.563  18.696  1.00  0.69           C  
ATOM   4783  C   ASP A 293      -9.167  42.635  17.659  1.00  0.69           C  
ATOM   4784  O   ASP A 293      -8.039  42.158  17.813  1.00  0.69           O  
ATOM   4785  CB  ASP A 293     -10.811  42.838  19.528  1.00  0.69           C  
ATOM   4786  CG  ASP A 293     -10.274  41.603  20.204  1.00  0.69           C  
ATOM   4787  OD1 ASP A 293      -9.298  41.670  20.916  1.00  0.69           O  
ATOM   4788  OD2 ASP A 293     -10.843  40.541  20.042  1.00  0.69           O  
ATOM   4789  H   ASP A 293     -11.306  44.946  18.194  1.00  0.69           H  
ATOM   4790  HA  ASP A 293      -8.959  43.886  19.362  1.00  0.69           H  
ATOM   4791 1HB  ASP A 293     -11.209  43.521  20.282  1.00  0.69           H  
ATOM   4792 2HB  ASP A 293     -11.645  42.558  18.877  1.00  0.69           H  
ATOM   4793  N   PHE A 294      -9.907  42.391  16.583  1.00  0.69           N  
ATOM   4794  CA  PHE A 294      -9.381  41.556  15.525  1.00  0.69           C  
ATOM   4795  C   PHE A 294      -8.074  42.132  15.006  1.00  0.69           C  
ATOM   4796  O   PHE A 294      -7.074  41.416  14.915  1.00  0.69           O  
ATOM   4797  CB  PHE A 294     -10.388  41.388  14.399  1.00  0.69           C  
ATOM   4798  CG  PHE A 294      -9.827  40.656  13.242  1.00  0.69           C  
ATOM   4799  CD1 PHE A 294      -9.430  39.347  13.384  1.00  0.69           C  
ATOM   4800  CD2 PHE A 294      -9.747  41.245  11.999  1.00  0.69           C  
ATOM   4801  CE1 PHE A 294      -8.951  38.631  12.326  1.00  0.69           C  
ATOM   4802  CE2 PHE A 294      -9.276  40.531  10.936  1.00  0.69           C  
ATOM   4803  CZ  PHE A 294      -8.875  39.213  11.108  1.00  0.69           C  
ATOM   4804  H   PHE A 294     -10.849  42.777  16.498  1.00  0.69           H  
ATOM   4805  HA  PHE A 294      -9.177  40.569  15.942  1.00  0.69           H  
ATOM   4806 1HB  PHE A 294     -11.265  40.857  14.764  1.00  0.69           H  
ATOM   4807 2HB  PHE A 294     -10.716  42.368  14.059  1.00  0.69           H  
ATOM   4808  HD1 PHE A 294      -9.499  38.885  14.364  1.00  0.69           H  
ATOM   4809  HD2 PHE A 294     -10.068  42.279  11.870  1.00  0.69           H  
ATOM   4810  HE1 PHE A 294      -8.646  37.597  12.460  1.00  0.69           H  
ATOM   4811  HE2 PHE A 294      -9.215  40.997   9.946  1.00  0.69           H  
ATOM   4812  HZ  PHE A 294      -8.502  38.641  10.266  1.00  0.69           H  
ATOM   4813  N   CYS A 295      -8.074  43.431  14.694  1.00  0.68           N  
ATOM   4814  CA  CYS A 295      -6.887  44.083  14.171  1.00  0.68           C  
ATOM   4815  C   CYS A 295      -5.707  43.957  15.136  1.00  0.68           C  
ATOM   4816  O   CYS A 295      -4.589  43.647  14.718  1.00  0.68           O  
ATOM   4817  CB  CYS A 295      -7.177  45.561  13.965  1.00  0.68           C  
ATOM   4818  SG  CYS A 295      -8.328  45.941  12.662  1.00  0.68           S  
ATOM   4819  H   CYS A 295      -8.932  43.974  14.799  1.00  0.68           H  
ATOM   4820  HA  CYS A 295      -6.628  43.624  13.223  1.00  0.68           H  
ATOM   4821 1HB  CYS A 295      -7.600  45.956  14.874  1.00  0.68           H  
ATOM   4822 2HB  CYS A 295      -6.270  46.102  13.804  1.00  0.68           H  
ATOM   4823  HG  CYS A 295      -9.400  45.400  13.296  1.00  0.68           H  
ATOM   4824  N   LEU A 296      -5.953  44.125  16.440  1.00  0.68           N  
ATOM   4825  CA  LEU A 296      -4.876  43.998  17.412  1.00  0.68           C  
ATOM   4826  C   LEU A 296      -4.314  42.600  17.455  1.00  0.68           C  
ATOM   4827  O   LEU A 296      -3.095  42.412  17.510  1.00  0.68           O  
ATOM   4828  CB  LEU A 296      -5.374  44.375  18.803  1.00  0.68           C  
ATOM   4829  CG  LEU A 296      -5.643  45.816  18.958  1.00  0.68           C  
ATOM   4830  CD1 LEU A 296      -6.296  46.112  20.280  1.00  0.68           C  
ATOM   4831  CD2 LEU A 296      -4.342  46.513  18.824  1.00  0.68           C  
ATOM   4832  H   LEU A 296      -6.892  44.375  16.748  1.00  0.68           H  
ATOM   4833  HA  LEU A 296      -4.078  44.678  17.126  1.00  0.68           H  
ATOM   4834 1HB  LEU A 296      -6.304  43.839  18.994  1.00  0.68           H  
ATOM   4835 2HB  LEU A 296      -4.635  44.073  19.543  1.00  0.68           H  
ATOM   4836  HG  LEU A 296      -6.318  46.137  18.191  1.00  0.68           H  
ATOM   4837 1HD1 LEU A 296      -6.475  47.181  20.355  1.00  0.68           H  
ATOM   4838 2HD1 LEU A 296      -7.246  45.579  20.340  1.00  0.68           H  
ATOM   4839 3HD1 LEU A 296      -5.646  45.795  21.089  1.00  0.68           H  
ATOM   4840 1HD2 LEU A 296      -4.494  47.565  18.925  1.00  0.68           H  
ATOM   4841 2HD2 LEU A 296      -3.679  46.159  19.601  1.00  0.68           H  
ATOM   4842 3HD2 LEU A 296      -3.907  46.298  17.851  1.00  0.68           H  
ATOM   4843  N   LYS A 297      -5.186  41.603  17.379  1.00  0.70           N  
ATOM   4844  CA  LYS A 297      -4.700  40.244  17.414  1.00  0.70           C  
ATOM   4845  C   LYS A 297      -3.889  39.970  16.154  1.00  0.70           C  
ATOM   4846  O   LYS A 297      -2.818  39.364  16.226  1.00  0.70           O  
ATOM   4847  CB  LYS A 297      -5.853  39.256  17.585  1.00  0.70           C  
ATOM   4848  CG  LYS A 297      -6.504  39.265  18.978  1.00  0.70           C  
ATOM   4849  CD  LYS A 297      -7.553  38.174  19.075  1.00  0.70           C  
ATOM   4850  CE  LYS A 297      -8.044  37.937  20.518  1.00  0.70           C  
ATOM   4851  NZ  LYS A 297      -9.002  38.978  21.015  1.00  0.70           N  
ATOM   4852  H   LYS A 297      -6.190  41.793  17.332  1.00  0.70           H  
ATOM   4853  HA  LYS A 297      -4.032  40.136  18.268  1.00  0.70           H  
ATOM   4854 1HB  LYS A 297      -6.632  39.473  16.847  1.00  0.70           H  
ATOM   4855 2HB  LYS A 297      -5.495  38.250  17.415  1.00  0.70           H  
ATOM   4856 1HG  LYS A 297      -5.746  39.116  19.745  1.00  0.70           H  
ATOM   4857 2HG  LYS A 297      -6.988  40.231  19.150  1.00  0.70           H  
ATOM   4858 1HD  LYS A 297      -8.407  38.492  18.478  1.00  0.70           H  
ATOM   4859 2HD  LYS A 297      -7.168  37.242  18.663  1.00  0.70           H  
ATOM   4860 1HE  LYS A 297      -8.539  36.968  20.557  1.00  0.70           H  
ATOM   4861 2HE  LYS A 297      -7.180  37.921  21.177  1.00  0.70           H  
ATOM   4862 1HZ  LYS A 297      -9.289  38.764  21.946  1.00  0.70           H  
ATOM   4863 2HZ  LYS A 297      -8.633  39.941  21.019  1.00  0.70           H  
ATOM   4864 3HZ  LYS A 297      -9.850  39.014  20.420  1.00  0.70           H  
ATOM   4865  N   LEU A 298      -4.329  40.498  15.009  1.00  0.72           N  
ATOM   4866  CA  LEU A 298      -3.559  40.262  13.802  1.00  0.72           C  
ATOM   4867  C   LEU A 298      -2.162  40.839  13.933  1.00  0.72           C  
ATOM   4868  O   LEU A 298      -1.178  40.140  13.661  1.00  0.72           O  
ATOM   4869  CB  LEU A 298      -4.200  40.934  12.589  1.00  0.72           C  
ATOM   4870  CG  LEU A 298      -5.434  40.404  12.061  1.00  0.72           C  
ATOM   4871  CD1 LEU A 298      -5.873  41.385  10.989  1.00  0.72           C  
ATOM   4872  CD2 LEU A 298      -5.184  38.992  11.519  1.00  0.72           C  
ATOM   4873  H   LEU A 298      -5.212  41.010  14.978  1.00  0.72           H  
ATOM   4874  HA  LEU A 298      -3.484  39.196  13.632  1.00  0.72           H  
ATOM   4875 1HB  LEU A 298      -4.373  41.980  12.826  1.00  0.72           H  
ATOM   4876 2HB  LEU A 298      -3.510  40.894  11.785  1.00  0.72           H  
ATOM   4877  HG  LEU A 298      -6.195  40.359  12.836  1.00  0.72           H  
ATOM   4878 1HD1 LEU A 298      -6.768  41.077  10.541  1.00  0.72           H  
ATOM   4879 2HD1 LEU A 298      -6.016  42.360  11.430  1.00  0.72           H  
ATOM   4880 3HD1 LEU A 298      -5.096  41.442  10.231  1.00  0.72           H  
ATOM   4881 1HD2 LEU A 298      -6.092  38.574  11.118  1.00  0.72           H  
ATOM   4882 2HD2 LEU A 298      -4.429  39.035  10.744  1.00  0.72           H  
ATOM   4883 3HD2 LEU A 298      -4.839  38.369  12.314  1.00  0.72           H  
ATOM   4884  N   ILE A 299      -2.061  42.053  14.480  1.00  0.75           N  
ATOM   4885  CA  ILE A 299      -0.769  42.710  14.612  1.00  0.75           C  
ATOM   4886  C   ILE A 299       0.154  41.901  15.526  1.00  0.75           C  
ATOM   4887  O   ILE A 299       1.313  41.646  15.181  1.00  0.75           O  
ATOM   4888  CB  ILE A 299      -0.941  44.145  15.153  1.00  0.75           C  
ATOM   4889  CG1 ILE A 299      -1.660  45.042  14.103  1.00  0.75           C  
ATOM   4890  CG2 ILE A 299       0.429  44.726  15.464  1.00  0.75           C  
ATOM   4891  CD1 ILE A 299      -2.159  46.375  14.651  1.00  0.75           C  
ATOM   4892  H   ILE A 299      -2.913  42.560  14.730  1.00  0.75           H  
ATOM   4893  HA  ILE A 299      -0.317  42.773  13.624  1.00  0.75           H  
ATOM   4894  HB  ILE A 299      -1.556  44.125  16.055  1.00  0.75           H  
ATOM   4895 1HG1 ILE A 299      -0.971  45.254  13.310  1.00  0.75           H  
ATOM   4896 2HG1 ILE A 299      -2.504  44.494  13.685  1.00  0.75           H  
ATOM   4897 1HG2 ILE A 299       0.319  45.734  15.851  1.00  0.75           H  
ATOM   4898 2HG2 ILE A 299       0.924  44.102  16.212  1.00  0.75           H  
ATOM   4899 3HG2 ILE A 299       1.030  44.746  14.552  1.00  0.75           H  
ATOM   4900 1HD1 ILE A 299      -2.628  46.943  13.858  1.00  0.75           H  
ATOM   4901 2HD1 ILE A 299      -2.886  46.190  15.443  1.00  0.75           H  
ATOM   4902 3HD1 ILE A 299      -1.325  46.943  15.051  1.00  0.75           H  
ATOM   4903  N   GLU A 300      -0.366  41.432  16.660  1.00  0.77           N  
ATOM   4904  CA  GLU A 300       0.428  40.649  17.615  1.00  0.77           C  
ATOM   4905  C   GLU A 300       0.931  39.326  17.016  1.00  0.77           C  
ATOM   4906  O   GLU A 300       1.998  38.837  17.392  1.00  0.77           O  
ATOM   4907  CB  GLU A 300      -0.370  40.397  18.898  1.00  0.77           C  
ATOM   4908  CG  GLU A 300      -0.591  41.664  19.774  1.00  0.77           C  
ATOM   4909  CD  GLU A 300       0.694  42.235  20.377  1.00  0.77           C  
ATOM   4910  OE1 GLU A 300       1.408  41.494  21.006  1.00  0.77           O  
ATOM   4911  OE2 GLU A 300       0.953  43.420  20.208  1.00  0.77           O  
ATOM   4912  H   GLU A 300      -1.339  41.654  16.889  1.00  0.77           H  
ATOM   4913  HA  GLU A 300       1.302  41.241  17.881  1.00  0.77           H  
ATOM   4914 1HB  GLU A 300      -1.353  39.995  18.637  1.00  0.77           H  
ATOM   4915 2HB  GLU A 300       0.140  39.648  19.504  1.00  0.77           H  
ATOM   4916 1HG  GLU A 300      -1.054  42.432  19.153  1.00  0.77           H  
ATOM   4917 2HG  GLU A 300      -1.289  41.420  20.573  1.00  0.77           H  
ATOM   4918  N   THR A 301       0.179  38.762  16.069  1.00  0.80           N  
ATOM   4919  CA  THR A 301       0.559  37.515  15.406  1.00  0.80           C  
ATOM   4920  C   THR A 301       1.390  37.763  14.144  1.00  0.80           C  
ATOM   4921  O   THR A 301       1.691  36.820  13.412  1.00  0.80           O  
ATOM   4922  CB  THR A 301      -0.670  36.688  14.997  1.00  0.80           C  
ATOM   4923  OG1 THR A 301      -1.462  37.425  14.060  1.00  0.80           O  
ATOM   4924  CG2 THR A 301      -1.495  36.346  16.214  1.00  0.80           C  
ATOM   4925  H   THR A 301      -0.717  39.194  15.829  1.00  0.80           H  
ATOM   4926  HA  THR A 301       1.161  36.927  16.097  1.00  0.80           H  
ATOM   4927  HB  THR A 301      -0.345  35.767  14.524  1.00  0.80           H  
ATOM   4928  HG1 THR A 301      -1.291  38.392  14.172  1.00  0.80           H  
ATOM   4929 1HG2 THR A 301      -2.352  35.767  15.915  1.00  0.80           H  
ATOM   4930 2HG2 THR A 301      -0.889  35.773  16.910  1.00  0.80           H
[truncated: 825,815 more chars]
