# Supplementary material for: Pan-kinome of Legionella expanded by a bioinformatics survey
Source: Sci Rep. 2022 Dec 16;12:21782. doi: 10.1038/s41598-022-26109-x (PMC9758233; doi:10.1038/s41598-022-26109-x)
Supplement: Supplementary file 9 — Supplementary Information 9. [file 41598_2022_26109_MOESM9_ESM.zip › S15 - Data - 3D structure models of novel kinases/pdb - whole proteins - RoseTTAFold/Lqui_0983.pdb]

PFRMAT TS
TARGET KTD52139_1
AUTHOR BAKER-ROBETTA
METHOD    ROSETTA provides both ab initio and
METHOD    comparative models of protein domains.
METHOD    Comparative models are built from structures
METHOD    detected and aligned by HHSEARCH, SPARKS, and
METHOD    Raptor. Loop regions are assembled from fragments and 
METHOD    optimized to fit the aligned template structures.
METHOD    De novo models are built using the Rosetta de
METHOD    novo protocol.  The procedure is fully automated.
MODEL     1
PARENT N/A
REMARK PARENT    N/A
REMARK PARSRC    RoseTTAFold
REMARK SCORE     0.00
ATOM      1  N   MET A   1       1.860  -1.682  -1.299  1.00 15.28           N  
ATOM      2  CA  MET A   1       1.123  -0.526  -1.803  1.00 15.28           C  
ATOM      3  C   MET A   1       1.378   0.700  -0.921  1.00 15.28           C  
ATOM      4  O   MET A   1       1.776   0.540   0.233  1.00 15.28           O  
ATOM      5  CB  MET A   1      -0.372  -0.843  -1.860  1.00 15.28           C  
ATOM      6  CG  MET A   1      -0.716  -2.017  -2.746  1.00 15.28           C  
ATOM      7  SD  MET A   1      -0.241  -1.752  -4.473  1.00 15.28           S  
ATOM      8  CE  MET A   1      -1.403  -0.500  -4.984  1.00 15.28           C  
ATOM      9 1H   MET A   1       1.842  -2.420  -1.988  1.00 15.28           H  
ATOM     10 2H   MET A   1       2.818  -1.421  -1.115  1.00 15.28           H  
ATOM     11 3H   MET A   1       1.432  -2.008  -0.446  1.00 15.28           H  
ATOM     12  HA  MET A   1       1.478  -0.345  -2.807  1.00 15.28           H  
ATOM     13 1HB  MET A   1      -0.730  -1.067  -0.858  1.00 15.28           H  
ATOM     14 2HB  MET A   1      -0.935   0.016  -2.209  1.00 15.28           H  
ATOM     15 1HG  MET A   1      -0.213  -2.911  -2.385  1.00 15.28           H  
ATOM     16 2HG  MET A   1      -1.785  -2.196  -2.711  1.00 15.28           H  
ATOM     17 1HE  MET A   1      -1.231  -0.247  -6.029  1.00 15.28           H  
ATOM     18 2HE  MET A   1      -2.422  -0.875  -4.864  1.00 15.28           H  
ATOM     19 3HE  MET A   1      -1.265   0.378  -4.377  1.00 15.28           H  
ATOM     20  N   PRO A   2       1.200   1.936  -1.433  1.00 14.81           N  
ATOM     21  CA  PRO A   2       1.341   3.165  -0.677  1.00 14.81           C  
ATOM     22  C   PRO A   2       0.366   3.154   0.480  1.00 14.81           C  
ATOM     23  O   PRO A   2      -0.705   2.569   0.374  1.00 14.81           O  
ATOM     24  CB  PRO A   2       0.943   4.243  -1.696  1.00 14.81           C  
ATOM     25  CG  PRO A   2       1.226   3.625  -3.042  1.00 14.81           C  
ATOM     26  CD  PRO A   2       0.902   2.158  -2.875  1.00 14.81           C  
ATOM     27  HA  PRO A   2       2.374   3.281  -0.332  1.00 14.81           H  
ATOM     28 1HB  PRO A   2      -0.111   4.509  -1.562  1.00 14.81           H  
ATOM     29 2HB  PRO A   2       1.527   5.158  -1.515  1.00 14.81           H  
ATOM     30 1HG  PRO A   2       0.596   4.102  -3.811  1.00 14.81           H  
ATOM     31 2HG  PRO A   2       2.272   3.804  -3.334  1.00 14.81           H  
ATOM     32 1HD  PRO A   2      -0.148   1.987  -3.087  1.00 14.81           H  
ATOM     33 2HD  PRO A   2       1.565   1.612  -3.545  1.00 14.81           H  
ATOM     34  N   ARG A   3       0.752   3.774   1.589  1.00 14.33           N  
ATOM     35  CA  ARG A   3      -0.124   3.883   2.749  1.00 14.33           C  
ATOM     36  C   ARG A   3      -0.106   5.324   3.241  1.00 14.33           C  
ATOM     37  O   ARG A   3       0.675   5.694   4.119  1.00 14.33           O  
ATOM     38  CB  ARG A   3       0.290   2.931   3.852  1.00 14.33           C  
ATOM     39  CG  ARG A   3       0.216   1.446   3.481  1.00 14.33           C  
ATOM     40  CD  ARG A   3       0.145   0.593   4.686  1.00 14.33           C  
ATOM     41  NE  ARG A   3       1.328   0.691   5.524  1.00 14.33           N  
ATOM     42  CZ  ARG A   3       1.318   0.431   6.850  1.00 14.33           C  
ATOM     43  NH1 ARG A   3       0.188   0.069   7.422  1.00 14.33           N  
ATOM     44  NH2 ARG A   3       2.423   0.551   7.569  1.00 14.33           N  
ATOM     45  H   ARG A   3       1.661   4.209   1.623  1.00 14.33           H  
ATOM     46  HA  ARG A   3      -1.142   3.634   2.454  1.00 14.33           H  
ATOM     47 1HB  ARG A   3       1.311   3.147   4.155  1.00 14.33           H  
ATOM     48 2HB  ARG A   3      -0.344   3.087   4.711  1.00 14.33           H  
ATOM     49 1HG  ARG A   3      -0.680   1.272   2.888  1.00 14.33           H  
ATOM     50 2HG  ARG A   3       1.094   1.162   2.898  1.00 14.33           H  
ATOM     51 1HD  ARG A   3      -0.723   0.886   5.280  1.00 14.33           H  
ATOM     52 2HD  ARG A   3       0.034  -0.446   4.376  1.00 14.33           H  
ATOM     53  HE  ARG A   3       2.202   0.970   5.093  1.00 14.33           H  
ATOM     54 1HH1 ARG A   3      -0.649  -0.033   6.867  1.00 14.33           H  
ATOM     55 2HH1 ARG A   3       0.142  -0.097   8.435  1.00 14.33           H  
ATOM     56 1HH2 ARG A   3       3.286   0.832   7.127  1.00 14.33           H  
ATOM     57 2HH2 ARG A   3       2.406   0.356   8.562  1.00 14.33           H  
ATOM     58  N   LYS A   4      -0.914   6.151   2.607  1.00 13.95           N  
ATOM     59  CA  LYS A   4      -0.932   7.581   2.862  1.00 13.95           C  
ATOM     60  C   LYS A   4      -1.887   7.902   3.998  1.00 13.95           C  
ATOM     61  O   LYS A   4      -2.843   7.169   4.221  1.00 13.95           O  
ATOM     62  CB  LYS A   4      -1.380   8.303   1.594  1.00 13.95           C  
ATOM     63  CG  LYS A   4      -0.443   8.130   0.402  1.00 13.95           C  
ATOM     64  CD  LYS A   4      -0.963   8.879  -0.820  1.00 13.95           C  
ATOM     65  CE  LYS A   4      -0.042   8.700  -2.023  1.00 13.95           C  
ATOM     66  NZ  LYS A   4      -0.533   9.454  -3.216  1.00 13.95           N  
ATOM     67  H   LYS A   4      -1.540   5.773   1.912  1.00 13.95           H  
ATOM     68  HA  LYS A   4       0.069   7.908   3.145  1.00 13.95           H  
ATOM     69 1HB  LYS A   4      -2.350   7.926   1.301  1.00 13.95           H  
ATOM     70 2HB  LYS A   4      -1.493   9.369   1.803  1.00 13.95           H  
ATOM     71 1HG  LYS A   4       0.549   8.503   0.659  1.00 13.95           H  
ATOM     72 2HG  LYS A   4      -0.362   7.068   0.158  1.00 13.95           H  
ATOM     73 1HD  LYS A   4      -1.956   8.503  -1.077  1.00 13.95           H  
ATOM     74 2HD  LYS A   4      -1.045   9.941  -0.590  1.00 13.95           H  
ATOM     75 1HE  LYS A   4       0.955   9.055  -1.766  1.00 13.95           H  
ATOM     76 2HE  LYS A   4       0.015   7.638  -2.275  1.00 13.95           H  
ATOM     77 1HZ  LYS A   4       0.100   9.313  -3.991  1.00 13.95           H  
ATOM     78 2HZ  LYS A   4      -1.455   9.124  -3.471  1.00 13.95           H  
ATOM     79 3HZ  LYS A   4      -0.578  10.439  -2.996  1.00 13.95           H  
ATOM     80  N   HIS A   5      -1.659   8.985   4.731  1.00 13.71           N  
ATOM     81  CA  HIS A   5      -2.696   9.350   5.688  1.00 13.71           C  
ATOM     82  C   HIS A   5      -3.840   9.924   4.859  1.00 13.71           C  
ATOM     83  O   HIS A   5      -3.590  10.757   3.984  1.00 13.71           O  
ATOM     84  CB  HIS A   5      -2.148  10.341   6.731  1.00 13.71           C  
ATOM     85  CG  HIS A   5      -3.066  10.611   7.905  1.00 13.71           C  
ATOM     86  ND1 HIS A   5      -4.123  11.521   7.872  1.00 13.71           N  
ATOM     87  CD2 HIS A   5      -3.077  10.064   9.145  1.00 13.71           C  
ATOM     88  CE1 HIS A   5      -4.729  11.515   9.045  1.00 13.71           C  
ATOM     89  NE2 HIS A   5      -4.116  10.636   9.835  1.00 13.71           N  
ATOM     90  H   HIS A   5      -0.843   9.560   4.588  1.00 13.71           H  
ATOM     91  HA  HIS A   5      -3.062   8.467   6.211  1.00 13.71           H  
ATOM     92 1HB  HIS A   5      -1.203   9.965   7.124  1.00 13.71           H  
ATOM     93 2HB  HIS A   5      -1.941  11.294   6.245  1.00 13.71           H  
ATOM     94  HD1 HIS A   5      -4.417  12.173   7.125  1.00 13.71           H  
ATOM     95  HD2 HIS A   5      -2.452   9.311   9.626  1.00 13.71           H  
ATOM     96  HE1 HIS A   5      -5.589  12.166   9.217  1.00 13.71           H  
ATOM     97  N   ILE A   6      -5.072   9.476   5.104  1.00 13.58           N  
ATOM     98  CA  ILE A   6      -6.196   9.967   4.313  1.00 13.58           C  
ATOM     99  C   ILE A   6      -7.225  10.768   5.094  1.00 13.58           C  
ATOM    100  O   ILE A   6      -7.968  10.236   5.924  1.00 13.58           O  
ATOM    101  CB  ILE A   6      -6.923   8.806   3.625  1.00 13.58           C  
ATOM    102  CG1 ILE A   6      -5.966   7.983   2.779  1.00 13.58           C  
ATOM    103  CG2 ILE A   6      -8.061   9.341   2.772  1.00 13.58           C  
ATOM    104  CD1 ILE A   6      -5.312   8.721   1.636  1.00 13.58           C  
ATOM    105  H   ILE A   6      -5.221   8.789   5.827  1.00 13.58           H  
ATOM    106  HA  ILE A   6      -5.799  10.618   3.536  1.00 13.58           H  
ATOM    107  HB  ILE A   6      -7.304   8.150   4.376  1.00 13.58           H  
ATOM    108 1HG1 ILE A   6      -5.183   7.606   3.428  1.00 13.58           H  
ATOM    109 2HG1 ILE A   6      -6.512   7.134   2.377  1.00 13.58           H  
ATOM    110 1HG2 ILE A   6      -8.583   8.524   2.294  1.00 13.58           H  
ATOM    111 2HG2 ILE A   6      -8.747   9.894   3.399  1.00 13.58           H  
ATOM    112 3HG2 ILE A   6      -7.654   9.985   2.017  1.00 13.58           H  
ATOM    113 1HD1 ILE A   6      -4.652   8.051   1.108  1.00 13.58           H  
ATOM    114 2HD1 ILE A   6      -6.070   9.090   0.958  1.00 13.58           H  
ATOM    115 3HD1 ILE A   6      -4.738   9.558   2.018  1.00 13.58           H  
ATOM    116  N   ASP A   7      -7.302  12.037   4.755  1.00 13.49           N  
ATOM    117  CA  ASP A   7      -8.247  12.963   5.344  1.00 13.49           C  
ATOM    118  C   ASP A   7      -9.539  13.142   4.513  1.00 13.49           C  
ATOM    119  O   ASP A   7     -10.620  13.200   5.097  1.00 13.49           O  
ATOM    120  CB  ASP A   7      -7.521  14.269   5.648  1.00 13.49           C  
ATOM    121  CG  ASP A   7      -6.471  14.009   6.715  1.00 13.49           C  
ATOM    122  OD1 ASP A   7      -6.849  13.875   7.852  1.00 13.49           O  
ATOM    123  OD2 ASP A   7      -5.317  13.825   6.374  1.00 13.49           O  
ATOM    124  H   ASP A   7      -6.638  12.377   4.073  1.00 13.49           H  
ATOM    125  HA  ASP A   7      -8.545  12.554   6.309  1.00 13.49           H  
ATOM    126 1HB  ASP A   7      -7.030  14.671   4.777  1.00 13.49           H  
ATOM    127 2HB  ASP A   7      -8.228  15.017   6.012  1.00 13.49           H  
ATOM    128  N   PRO A   8      -9.505  13.174   3.155  1.00 13.43           N  
ATOM    129  CA  PRO A   8     -10.674  13.325   2.292  1.00 13.43           C  
ATOM    130  C   PRO A   8     -11.760  12.257   2.503  1.00 13.43           C  
ATOM    131  O   PRO A   8     -12.939  12.507   2.194  1.00 13.43           O  
ATOM    132  CB  PRO A   8     -10.055  13.226   0.894  1.00 13.43           C  
ATOM    133  CG  PRO A   8      -8.644  13.696   1.063  1.00 13.43           C  
ATOM    134  CD  PRO A   8      -8.226  13.182   2.393  1.00 13.43           C  
ATOM    135  HA  PRO A   8     -11.096  14.328   2.449  1.00 13.43           H  
ATOM    136 1HB  PRO A   8     -10.088  12.185   0.550  1.00 13.43           H  
ATOM    137 2HB  PRO A   8     -10.631  13.829   0.180  1.00 13.43           H  
ATOM    138 1HG  PRO A   8      -8.017  13.310   0.245  1.00 13.43           H  
ATOM    139 2HG  PRO A   8      -8.603  14.794   1.004  1.00 13.43           H  
ATOM    140 1HD  PRO A   8      -7.834  12.187   2.247  1.00 13.43           H  
ATOM    141 2HD  PRO A   8      -7.498  13.874   2.801  1.00 13.43           H  
ATOM    142  N   GLN A   9     -11.368  11.088   3.034  1.00 13.41           N  
ATOM    143  CA  GLN A   9     -12.323  10.023   3.305  1.00 13.41           C  
ATOM    144  C   GLN A   9     -12.657   9.926   4.789  1.00 13.41           C  
ATOM    145  O   GLN A   9     -13.336   8.991   5.223  1.00 13.41           O  
ATOM    146  CB  GLN A   9     -11.845   8.680   2.777  1.00 13.41           C  
ATOM    147  CG  GLN A   9     -11.724   8.608   1.274  1.00 13.41           C  
ATOM    148  CD  GLN A   9     -11.316   7.238   0.804  1.00 13.41           C  
ATOM    149  OE1 GLN A   9     -10.323   6.691   1.276  1.00 13.41           O  
ATOM    150  NE2 GLN A   9     -12.072   6.684  -0.131  1.00 13.41           N  
ATOM    151  H   GLN A   9     -10.398  10.935   3.260  1.00 13.41           H  
ATOM    152  HA  GLN A   9     -13.243  10.268   2.795  1.00 13.41           H  
ATOM    153 1HB  GLN A   9     -10.881   8.471   3.197  1.00 13.41           H  
ATOM    154 2HB  GLN A   9     -12.522   7.890   3.105  1.00 13.41           H  
ATOM    155 1HG  GLN A   9     -12.681   8.852   0.832  1.00 13.41           H  
ATOM    156 2HG  GLN A   9     -10.968   9.323   0.944  1.00 13.41           H  
ATOM    157 1HE2 GLN A   9     -11.844   5.791  -0.507  1.00 13.41           H  
ATOM    158 2HE2 GLN A   9     -12.863   7.176  -0.478  1.00 13.41           H  
ATOM    159  N   LYS A  10     -12.139  10.868   5.576  1.00 13.47           N  
ATOM    160  CA  LYS A  10     -12.445  10.958   6.992  1.00 13.47           C  
ATOM    161  C   LYS A  10     -12.353   9.652   7.775  1.00 13.47           C  
ATOM    162  O   LYS A  10     -13.326   9.243   8.412  1.00 13.47           O  
ATOM    163  CB  LYS A  10     -13.816  11.602   7.113  1.00 13.47           C  
ATOM    164  CG  LYS A  10     -13.815  13.020   6.547  1.00 13.47           C  
ATOM    165  CD  LYS A  10     -15.172  13.679   6.567  1.00 13.47           C  
ATOM    166  CE  LYS A  10     -15.034  15.179   6.274  1.00 13.47           C  
ATOM    167  NZ  LYS A  10     -14.222  15.449   5.037  1.00 13.47           N  
ATOM    168  H   LYS A  10     -11.570  11.610   5.180  1.00 13.47           H  
ATOM    169  HA  LYS A  10     -11.718  11.643   7.431  1.00 13.47           H  
ATOM    170 1HB  LYS A  10     -14.548  11.017   6.560  1.00 13.47           H  
ATOM    171 2HB  LYS A  10     -14.127  11.634   8.154  1.00 13.47           H  
ATOM    172 1HG  LYS A  10     -13.112  13.630   7.112  1.00 13.47           H  
ATOM    173 2HG  LYS A  10     -13.469  12.983   5.508  1.00 13.47           H  
ATOM    174 1HD  LYS A  10     -15.804  13.214   5.804  1.00 13.47           H  
ATOM    175 2HD  LYS A  10     -15.645  13.535   7.537  1.00 13.47           H  
ATOM    176 1HE  LYS A  10     -16.029  15.603   6.140  1.00 13.47           H  
ATOM    177 2HE  LYS A  10     -14.554  15.665   7.122  1.00 13.47           H  
ATOM    178 1HZ  LYS A  10     -14.154  16.439   4.883  1.00 13.47           H  
ATOM    179 2HZ  LYS A  10     -13.291  15.066   5.164  1.00 13.47           H  
ATOM    180 3HZ  LYS A  10     -14.637  15.016   4.205  1.00 13.47           H  
ATOM    181  N   PHE A  11     -11.198   8.994   7.761  1.00 13.67           N  
ATOM    182  CA  PHE A  11     -11.134   7.726   8.474  1.00 13.67           C  
ATOM    183  C   PHE A  11     -11.056   7.888   9.979  1.00 13.67           C  
ATOM    184  O   PHE A  11     -10.339   8.750  10.495  1.00 13.67           O  
ATOM    185  CB  PHE A  11      -9.925   6.906   8.060  1.00 13.67           C  
ATOM    186  CG  PHE A  11     -10.024   6.282   6.739  1.00 13.67           C  
ATOM    187  CD1 PHE A  11      -9.514   6.903   5.647  1.00 13.67           C  
ATOM    188  CD2 PHE A  11     -10.618   5.048   6.589  1.00 13.67           C  
ATOM    189  CE1 PHE A  11      -9.588   6.311   4.421  1.00 13.67           C  
ATOM    190  CE2 PHE A  11     -10.696   4.455   5.351  1.00 13.67           C  
ATOM    191  CZ  PHE A  11     -10.172   5.110   4.273  1.00 13.67           C  
ATOM    192  H   PHE A  11     -10.400   9.352   7.250  1.00 13.67           H  
ATOM    193  HA  PHE A  11     -12.032   7.160   8.235  1.00 13.67           H  
ATOM    194 1HB  PHE A  11      -9.040   7.541   8.070  1.00 13.67           H  
ATOM    195 2HB  PHE A  11      -9.772   6.122   8.796  1.00 13.67           H  
ATOM    196  HD1 PHE A  11      -9.046   7.880   5.765  1.00 13.67           H  
ATOM    197  HD2 PHE A  11     -11.030   4.553   7.466  1.00 13.67           H  
ATOM    198  HE1 PHE A  11      -9.183   6.800   3.552  1.00 13.67           H  
ATOM    199  HE2 PHE A  11     -11.174   3.479   5.226  1.00 13.67           H  
ATOM    200  HZ  PHE A  11     -10.220   4.688   3.294  1.00 13.67           H  
ATOM    201  N   THR A  12     -11.765   7.001  10.664  1.00 14.04           N  
ATOM    202  CA  THR A  12     -11.762   6.896  12.111  1.00 14.04           C  
ATOM    203  C   THR A  12     -11.381   5.482  12.539  1.00 14.04           C  
ATOM    204  O   THR A  12     -11.877   4.489  11.991  1.00 14.04           O  
ATOM    205  CB  THR A  12     -13.132   7.287  12.706  1.00 14.04           C  
ATOM    206  OG1 THR A  12     -13.433   8.657  12.382  1.00 14.04           O  
ATOM    207  CG2 THR A  12     -13.142   7.098  14.218  1.00 14.04           C  
ATOM    208  H   THR A  12     -12.353   6.362  10.132  1.00 14.04           H  
ATOM    209  HA  THR A  12     -11.013   7.581  12.508  1.00 14.04           H  
ATOM    210  HB  THR A  12     -13.895   6.662  12.268  1.00 14.04           H  
ATOM    211  HG1 THR A  12     -13.511   8.759  11.425  1.00 14.04           H  
ATOM    212 1HG2 THR A  12     -14.117   7.372  14.612  1.00 14.04           H  
ATOM    213 2HG2 THR A  12     -12.938   6.059  14.459  1.00 14.04           H  
ATOM    214 3HG2 THR A  12     -12.378   7.728  14.668  1.00 14.04           H  
ATOM    215  N   LEU A  13     -10.474   5.395  13.504  1.00 14.61           N  
ATOM    216  CA  LEU A  13     -10.052   4.105  14.033  1.00 14.61           C  
ATOM    217  C   LEU A  13     -10.665   3.829  15.391  1.00 14.61           C  
ATOM    218  O   LEU A  13     -10.523   4.639  16.311  1.00 14.61           O  
ATOM    219  CB  LEU A  13      -8.528   4.036  14.167  1.00 14.61           C  
ATOM    220  CG  LEU A  13      -8.003   2.734  14.783  1.00 14.61           C  
ATOM    221  CD1 LEU A  13      -8.339   1.618  13.843  1.00 14.61           C  
ATOM    222  CD2 LEU A  13      -6.495   2.828  15.029  1.00 14.61           C  
ATOM    223  H   LEU A  13     -10.089   6.243  13.896  1.00 14.61           H  
ATOM    224  HA  LEU A  13     -10.379   3.321  13.349  1.00 14.61           H  
ATOM    225 1HB  LEU A  13      -8.083   4.138  13.178  1.00 14.61           H  
ATOM    226 2HB  LEU A  13      -8.189   4.864  14.791  1.00 14.61           H  
ATOM    227  HG  LEU A  13      -8.506   2.540  15.732  1.00 14.61           H  
ATOM    228 1HD1 LEU A  13      -7.995   0.697  14.255  1.00 14.61           H  
ATOM    229 2HD1 LEU A  13      -9.403   1.580  13.711  1.00 14.61           H  
ATOM    230 3HD1 LEU A  13      -7.872   1.792  12.884  1.00 14.61           H  
ATOM    231 1HD2 LEU A  13      -6.137   1.892  15.462  1.00 14.61           H  
ATOM    232 2HD2 LEU A  13      -5.981   3.014  14.085  1.00 14.61           H  
ATOM    233 3HD2 LEU A  13      -6.294   3.647  15.719  1.00 14.61           H  
ATOM    234  N   LYS A  14     -11.347   2.696  15.517  1.00 15.34           N  
ATOM    235  CA  LYS A  14     -11.926   2.318  16.795  1.00 15.34           C  
ATOM    236  C   LYS A  14     -11.438   0.925  17.162  1.00 15.34           C  
ATOM    237  O   LYS A  14     -11.608  -0.034  16.403  1.00 15.34           O  
ATOM    238  CB  LYS A  14     -13.455   2.372  16.755  1.00 15.34           C  
ATOM    239  CG  LYS A  14     -14.040   3.765  16.519  1.00 15.34           C  
ATOM    240  CD  LYS A  14     -15.559   3.752  16.615  1.00 15.34           C  
ATOM    241  CE  LYS A  14     -16.150   5.136  16.388  1.00 15.34           C  
ATOM    242  NZ  LYS A  14     -17.632   5.134  16.554  1.00 15.34           N  
ATOM    243  H   LYS A  14     -11.440   2.069  14.713  1.00 15.34           H  
ATOM    244  HA  LYS A  14     -11.577   3.006  17.564  1.00 15.34           H  
ATOM    245 1HB  LYS A  14     -13.819   1.735  15.959  1.00 15.34           H  
ATOM    246 2HB  LYS A  14     -13.857   1.986  17.693  1.00 15.34           H  
ATOM    247 1HG  LYS A  14     -13.629   4.469  17.245  1.00 15.34           H  
ATOM    248 2HG  LYS A  14     -13.762   4.094  15.522  1.00 15.34           H  
ATOM    249 1HD  LYS A  14     -15.962   3.069  15.865  1.00 15.34           H  
ATOM    250 2HD  LYS A  14     -15.857   3.396  17.601  1.00 15.34           H  
ATOM    251 1HE  LYS A  14     -15.713   5.834  17.101  1.00 15.34           H  
ATOM    252 2HE  LYS A  14     -15.908   5.466  15.375  1.00 15.34           H  
ATOM    253 1HZ  LYS A  14     -17.991   6.065  16.396  1.00 15.34           H  
ATOM    254 2HZ  LYS A  14     -18.045   4.496  15.891  1.00 15.34           H  
ATOM    255 3HZ  LYS A  14     -17.865   4.840  17.492  1.00 15.34           H  
ATOM    256  N   ARG A  15     -10.816   0.807  18.323  1.00 16.12           N  
ATOM    257  CA  ARG A  15     -10.260  -0.475  18.727  1.00 16.12           C  
ATOM    258  C   ARG A  15     -11.303  -1.362  19.389  1.00 16.12           C  
ATOM    259  O   ARG A  15     -12.267  -0.866  19.974  1.00 16.12           O  
ATOM    260  CB  ARG A  15      -9.069  -0.263  19.645  1.00 16.12           C  
ATOM    261  CG  ARG A  15      -7.895   0.453  18.960  1.00 16.12           C  
ATOM    262  CD  ARG A  15      -6.700   0.558  19.828  1.00 16.12           C  
ATOM    263  NE  ARG A  15      -5.599   1.219  19.137  1.00 16.12           N  
ATOM    264  CZ  ARG A  15      -4.701   0.586  18.346  1.00 16.12           C  
ATOM    265  NH1 ARG A  15      -4.757  -0.705  18.149  1.00 16.12           N  
ATOM    266  NH2 ARG A  15      -3.735   1.240  17.748  1.00 16.12           N  
ATOM    267  H   ARG A  15     -10.710   1.614  18.923  1.00 16.12           H  
ATOM    268  HA  ARG A  15      -9.899  -0.986  17.837  1.00 16.12           H  
ATOM    269 1HB  ARG A  15      -9.370   0.322  20.512  1.00 16.12           H  
ATOM    270 2HB  ARG A  15      -8.716  -1.234  20.008  1.00 16.12           H  
ATOM    271 1HG  ARG A  15      -7.616  -0.065  18.060  1.00 16.12           H  
ATOM    272 2HG  ARG A  15      -8.206   1.465  18.698  1.00 16.12           H  
ATOM    273 1HD  ARG A  15      -6.944   1.139  20.717  1.00 16.12           H  
ATOM    274 2HD  ARG A  15      -6.373  -0.439  20.122  1.00 16.12           H  
ATOM    275  HE  ARG A  15      -5.503   2.219  19.252  1.00 16.12           H  
ATOM    276 1HH1 ARG A  15      -5.467  -1.269  18.596  1.00 16.12           H  
ATOM    277 2HH1 ARG A  15      -4.047  -1.117  17.534  1.00 16.12           H  
ATOM    278 1HH2 ARG A  15      -3.634   2.239  17.862  1.00 16.12           H  
ATOM    279 2HH2 ARG A  15      -3.085   0.691  17.175  1.00 16.12           H  
ATOM    280  N   ASN A  16     -11.101  -2.671  19.296  1.00 16.78           N  
ATOM    281  CA  ASN A  16     -11.944  -3.668  19.941  1.00 16.78           C  
ATOM    282  C   ASN A  16     -11.368  -3.975  21.326  1.00 16.78           C  
ATOM    283  O   ASN A  16     -10.336  -3.431  21.709  1.00 16.78           O  
ATOM    284  CB  ASN A  16     -12.031  -4.916  19.058  1.00 16.78           C  
ATOM    285  CG  ASN A  16     -13.264  -5.811  19.280  1.00 16.78           C  
ATOM    286  OD1 ASN A  16     -13.817  -5.894  20.384  1.00 16.78           O  
ATOM    287  ND2 ASN A  16     -13.695  -6.471  18.231  1.00 16.78           N  
ATOM    288  H   ASN A  16     -10.311  -3.034  18.759  1.00 16.78           H  
ATOM    289  HA  ASN A  16     -12.944  -3.255  20.079  1.00 16.78           H  
ATOM    290 1HB  ASN A  16     -12.009  -4.609  18.010  1.00 16.78           H  
ATOM    291 2HB  ASN A  16     -11.137  -5.518  19.223  1.00 16.78           H  
ATOM    292 1HD2 ASN A  16     -14.496  -7.066  18.310  1.00 16.78           H  
ATOM    293 2HD2 ASN A  16     -13.234  -6.373  17.350  1.00 16.78           H  
ATOM    294  N   ALA A  17     -12.057  -4.831  22.090  1.00 17.17           N  
ATOM    295  CA  ALA A  17     -11.611  -5.287  23.417  1.00 17.17           C  
ATOM    296  C   ALA A  17     -10.560  -6.399  23.272  1.00 17.17           C  
ATOM    297  O   ALA A  17     -10.015  -6.918  24.246  1.00 17.17           O  
ATOM    298  CB  ALA A  17     -12.791  -5.796  24.217  1.00 17.17           C  
ATOM    299  H   ALA A  17     -12.915  -5.209  21.710  1.00 17.17           H  
ATOM    300  HA  ALA A  17     -11.150  -4.444  23.934  1.00 17.17           H  
ATOM    301 1HB  ALA A  17     -12.451  -6.119  25.200  1.00 17.17           H  
ATOM    302 2HB  ALA A  17     -13.529  -5.002  24.330  1.00 17.17           H  
ATOM    303 3HB  ALA A  17     -13.242  -6.640  23.692  1.00 17.17           H  
ATOM    304  N   LEU A  18     -10.341  -6.759  22.025  1.00 17.25           N  
ATOM    305  CA  LEU A  18      -9.436  -7.759  21.507  1.00 17.25           C  
ATOM    306  C   LEU A  18      -8.248  -7.003  20.937  1.00 17.25           C  
ATOM    307  O   LEU A  18      -8.193  -5.786  21.050  1.00 17.25           O  
ATOM    308  CB  LEU A  18     -10.130  -8.532  20.390  1.00 17.25           C  
ATOM    309  CG  LEU A  18     -11.464  -9.135  20.762  1.00 17.25           C  
ATOM    310  CD1 LEU A  18     -12.052  -9.791  19.536  1.00 17.25           C  
ATOM    311  CD2 LEU A  18     -11.279 -10.109  21.903  1.00 17.25           C  
ATOM    312  H   LEU A  18     -10.868  -6.250  21.338  1.00 17.25           H  
ATOM    313  HA  LEU A  18      -9.107  -8.420  22.308  1.00 17.25           H  
ATOM    314 1HB  LEU A  18     -10.296  -7.859  19.553  1.00 17.25           H  
ATOM    315 2HB  LEU A  18      -9.482  -9.341  20.061  1.00 17.25           H  
ATOM    316  HG  LEU A  18     -12.149  -8.344  21.078  1.00 17.25           H  
ATOM    317 1HD1 LEU A  18     -13.025 -10.217  19.782  1.00 17.25           H  
ATOM    318 2HD1 LEU A  18     -12.170  -9.045  18.750  1.00 17.25           H  
ATOM    319 3HD1 LEU A  18     -11.386 -10.580  19.192  1.00 17.25           H  
ATOM    320 1HD2 LEU A  18     -12.243 -10.539  22.174  1.00 17.25           H  
ATOM    321 2HD2 LEU A  18     -10.599 -10.904  21.598  1.00 17.25           H  
ATOM    322 3HD2 LEU A  18     -10.860  -9.584  22.765  1.00 17.25           H  
ATOM    323  N   ASN A  19      -7.304  -7.691  20.302  1.00 17.05           N  
ATOM    324  CA  ASN A  19      -6.159  -6.985  19.713  1.00 17.05           C  
ATOM    325  C   ASN A  19      -6.465  -6.572  18.262  1.00 17.05           C  
ATOM    326  O   ASN A  19      -5.599  -6.082  17.531  1.00 17.05           O  
ATOM    327  CB  ASN A  19      -4.920  -7.845  19.781  1.00 17.05           C  
ATOM    328  CG  ASN A  19      -4.428  -8.012  21.197  1.00 17.05           C  
ATOM    329  OD1 ASN A  19      -4.492  -7.078  22.005  1.00 17.05           O  
ATOM    330  ND2 ASN A  19      -3.947  -9.182  21.514  1.00 17.05           N  
ATOM    331  H   ASN A  19      -7.363  -8.697  20.234  1.00 17.05           H  
ATOM    332  HA  ASN A  19      -5.982  -6.070  20.280  1.00 17.05           H  
ATOM    333 1HB  ASN A  19      -5.132  -8.828  19.359  1.00 17.05           H  
ATOM    334 2HB  ASN A  19      -4.130  -7.393  19.182  1.00 17.05           H  
ATOM    335 1HD2 ASN A  19      -3.610  -9.348  22.441  1.00 17.05           H  
ATOM    336 2HD2 ASN A  19      -3.912  -9.913  20.832  1.00 17.05           H  
ATOM    337  N   LYS A  20      -7.717  -6.793  17.876  1.00 16.64           N  
ATOM    338  CA  LYS A  20      -8.279  -6.467  16.577  1.00 16.64           C  
ATOM    339  C   LYS A  20      -8.844  -5.049  16.593  1.00 16.64           C  
ATOM    340  O   LYS A  20      -9.173  -4.517  17.664  1.00 16.64           O  
ATOM    341  CB  LYS A  20      -9.395  -7.452  16.234  1.00 16.64           C  
ATOM    342  CG  LYS A  20      -8.941  -8.898  16.090  1.00 16.64           C  
ATOM    343  CD  LYS A  20     -10.106  -9.816  15.725  1.00 16.64           C  
ATOM    344  CE  LYS A  20      -9.649 -11.265  15.589  1.00 16.64           C  
ATOM    345  NZ  LYS A  20     -10.771 -12.175  15.221  1.00 16.64           N  
ATOM    346  H   LYS A  20      -8.330  -7.208  18.555  1.00 16.64           H  
ATOM    347  HA  LYS A  20      -7.492  -6.516  15.823  1.00 16.64           H  
ATOM    348 1HB  LYS A  20     -10.160  -7.414  17.011  1.00 16.64           H  
ATOM    349 2HB  LYS A  20      -9.868  -7.152  15.298  1.00 16.64           H  
ATOM    350 1HG  LYS A  20      -8.176  -8.964  15.316  1.00 16.64           H  
ATOM    351 2HG  LYS A  20      -8.510  -9.234  17.034  1.00 16.64           H  
ATOM    352 1HD  LYS A  20     -10.873  -9.757  16.499  1.00 16.64           H  
ATOM    353 2HD  LYS A  20     -10.543  -9.494  14.780  1.00 16.64           H  
ATOM    354 1HE  LYS A  20      -8.880 -11.325  14.820  1.00 16.64           H  
ATOM    355 2HE  LYS A  20      -9.226 -11.594  16.538  1.00 16.64           H  
ATOM    356 1HZ  LYS A  20     -10.425 -13.122  15.143  1.00 16.64           H  
ATOM    357 2HZ  LYS A  20     -11.486 -12.138  15.934  1.00 16.64           H  
ATOM    358 3HZ  LYS A  20     -11.163 -11.887  14.337  1.00 16.64           H  
ATOM    359  N   THR A  21      -8.962  -4.441  15.416  1.00 16.09           N  
ATOM    360  CA  THR A  21      -9.539  -3.108  15.335  1.00 16.09           C  
ATOM    361  C   THR A  21     -10.608  -3.015  14.252  1.00 16.09           C  
ATOM    362  O   THR A  21     -10.713  -3.904  13.387  1.00 16.09           O  
ATOM    363  CB  THR A  21      -8.453  -2.058  15.042  1.00 16.09           C  
ATOM    364  OG1 THR A  21      -7.939  -2.245  13.726  1.00 16.09           O  
ATOM    365  CG2 THR A  21      -7.287  -2.175  16.011  1.00 16.09           C  
ATOM    366  H   THR A  21      -8.659  -4.911  14.574  1.00 16.09           H  
ATOM    367  HA  THR A  21     -10.014  -2.868  16.284  1.00 16.09           H  
ATOM    368  HB  THR A  21      -8.903  -1.079  15.132  1.00 16.09           H  
ATOM    369  HG1 THR A  21      -8.632  -2.042  13.087  1.00 16.09           H  
ATOM    370 1HG2 THR A  21      -6.551  -1.408  15.780  1.00 16.09           H  
ATOM    371 2HG2 THR A  21      -7.645  -2.048  17.023  1.00 16.09           H  
ATOM    372 3HG2 THR A  21      -6.823  -3.155  15.918  1.00 16.09           H  
ATOM    373  N   THR A  22     -11.355  -1.904  14.276  1.00 15.48           N  
ATOM    374  CA  THR A  22     -12.356  -1.631  13.265  1.00 15.48           C  
ATOM    375  C   THR A  22     -12.061  -0.318  12.549  1.00 15.48           C  
ATOM    376  O   THR A  22     -11.502   0.615  13.132  1.00 15.48           O  
ATOM    377  CB  THR A  22     -13.751  -1.560  13.902  1.00 15.48           C  
ATOM    378  OG1 THR A  22     -13.799  -0.459  14.802  1.00 15.48           O  
ATOM    379  CG2 THR A  22     -14.036  -2.826  14.695  1.00 15.48           C  
ATOM    380  H   THR A  22     -11.252  -1.236  15.038  1.00 15.48           H  
ATOM    381  HA  THR A  22     -12.328  -2.416  12.538  1.00 15.48           H  
ATOM    382  HB  THR A  22     -14.503  -1.430  13.124  1.00 15.48           H  
ATOM    383  HG1 THR A  22     -13.057  -0.531  15.444  1.00 15.48           H  
ATOM    384 1HG2 THR A  22     -15.025  -2.754  15.145  1.00 15.48           H  
ATOM    385 2HG2 THR A  22     -14.003  -3.689  14.045  1.00 15.48           H  
ATOM    386 3HG2 THR A  22     -13.292  -2.939  15.481  1.00 15.48           H  
ATOM    387  N   VAL A  23     -12.513  -0.221  11.305  1.00 14.88           N  
ATOM    388  CA  VAL A  23     -12.301   0.970  10.495  1.00 14.88           C  
ATOM    389  C   VAL A  23     -13.623   1.592  10.067  1.00 14.88           C  
ATOM    390  O   VAL A  23     -14.507   0.901   9.567  1.00 14.88           O  
ATOM    391  CB  VAL A  23     -11.471   0.606   9.234  1.00 14.88           C  
ATOM    392  CG1 VAL A  23     -11.253   1.843   8.364  1.00 14.88           C  
ATOM    393  CG2 VAL A  23     -10.137  -0.031   9.655  1.00 14.88           C  
ATOM    394  H   VAL A  23     -12.989  -1.013  10.901  1.00 14.88           H  
ATOM    395  HA  VAL A  23     -11.747   1.705  11.083  1.00 14.88           H  
ATOM    396  HB  VAL A  23     -12.028  -0.104   8.634  1.00 14.88           H  
ATOM    397 1HG1 VAL A  23     -10.683   1.570   7.474  1.00 14.88           H  
ATOM    398 2HG1 VAL A  23     -12.213   2.258   8.061  1.00 14.88           H  
ATOM    399 3HG1 VAL A  23     -10.701   2.587   8.936  1.00 14.88           H  
ATOM    400 1HG2 VAL A  23      -9.564  -0.298   8.764  1.00 14.88           H  
ATOM    401 2HG2 VAL A  23      -9.572   0.674  10.255  1.00 14.88           H  
ATOM    402 3HG2 VAL A  23     -10.323  -0.929  10.240  1.00 14.88           H  
ATOM    403  N   LYS A  24     -13.747   2.902  10.243  1.00 14.37           N  
ATOM    404  CA  LYS A  24     -14.942   3.636   9.843  1.00 14.37           C  
ATOM    405  C   LYS A  24     -14.559   4.775   8.905  1.00 14.37           C  
ATOM    406  O   LYS A  24     -13.509   5.394   9.069  1.00 14.37           O  
ATOM    407  CB  LYS A  24     -15.682   4.171  11.066  1.00 14.37           C  
ATOM    408  CG  LYS A  24     -16.974   4.873  10.720  1.00 14.37           C  
ATOM    409  CD  LYS A  24     -17.778   5.278  11.932  1.00 14.37           C  
ATOM    410  CE  LYS A  24     -19.086   5.914  11.477  1.00 14.37           C  
ATOM    411  NZ  LYS A  24     -20.003   4.894  10.861  1.00 14.37           N  
ATOM    412  H   LYS A  24     -12.995   3.416  10.703  1.00 14.37           H  
ATOM    413  HA  LYS A  24     -15.607   2.965   9.298  1.00 14.37           H  
ATOM    414 1HB  LYS A  24     -15.922   3.341  11.732  1.00 14.37           H  
ATOM    415 2HB  LYS A  24     -15.045   4.850  11.610  1.00 14.37           H  
ATOM    416 1HG  LYS A  24     -16.752   5.775  10.150  1.00 14.37           H  
ATOM    417 2HG  LYS A  24     -17.577   4.219  10.103  1.00 14.37           H  
ATOM    418 1HD  LYS A  24     -17.994   4.399  12.540  1.00 14.37           H  
ATOM    419 2HD  LYS A  24     -17.213   5.994  12.529  1.00 14.37           H  
ATOM    420 1HE  LYS A  24     -19.585   6.380  12.324  1.00 14.37           H  
ATOM    421 2HE  LYS A  24     -18.864   6.677  10.730  1.00 14.37           H  
ATOM    422 1HZ  LYS A  24     -20.857   5.331  10.551  1.00 14.37           H  
ATOM    423 2HZ  LYS A  24     -19.554   4.428  10.044  1.00 14.37           H  
ATOM    424 3HZ  LYS A  24     -20.224   4.188  11.539  1.00 14.37           H  
ATOM    425  N   ALA A  25     -15.376   5.048   7.888  1.00 14.02           N  
ATOM    426  CA  ALA A  25     -15.022   6.131   6.962  1.00 14.02           C  
ATOM    427  C   ALA A  25     -16.240   6.819   6.371  1.00 14.02           C  
ATOM    428  O   ALA A  25     -17.342   6.268   6.371  1.00 14.02           O  
ATOM    429  CB  ALA A  25     -14.165   5.587   5.833  1.00 14.02           C  
ATOM    430  H   ALA A  25     -16.233   4.521   7.759  1.00 14.02           H  
ATOM    431  HA  ALA A  25     -14.452   6.881   7.515  1.00 14.02           H  
ATOM    432 1HB  ALA A  25     -13.870   6.403   5.170  1.00 14.02           H  
ATOM    433 2HB  ALA A  25     -13.299   5.134   6.251  1.00 14.02           H  
ATOM    434 3HB  ALA A  25     -14.724   4.846   5.269  1.00 14.02           H  
ATOM    435  N   GLU A  26     -16.020   8.033   5.872  1.00 13.83           N  
ATOM    436  CA  GLU A  26     -17.038   8.815   5.186  1.00 13.83           C  
ATOM    437  C   GLU A  26     -16.410   9.496   3.983  1.00 13.83           C  
ATOM    438  O   GLU A  26     -15.646  10.449   4.113  1.00 13.83           O  
ATOM    439  CB  GLU A  26     -17.643   9.866   6.118  1.00 13.83           C  
ATOM    440  CG  GLU A  26     -18.757  10.697   5.486  1.00 13.83           C  
ATOM    441  CD  GLU A  26     -19.368  11.703   6.434  1.00 13.83           C  
ATOM    442  OE1 GLU A  26     -18.977  11.735   7.577  1.00 13.83           O  
ATOM    443  OE2 GLU A  26     -20.228  12.440   6.010  1.00 13.83           O  
ATOM    444  H   GLU A  26     -15.074   8.416   5.914  1.00 13.83           H  
ATOM    445  HA  GLU A  26     -17.824   8.148   4.834  1.00 13.83           H  
ATOM    446 1HB  GLU A  26     -18.046   9.376   7.004  1.00 13.83           H  
ATOM    447 2HB  GLU A  26     -16.866  10.551   6.448  1.00 13.83           H  
ATOM    448 1HG  GLU A  26     -18.350  11.225   4.624  1.00 13.83           H  
ATOM    449 2HG  GLU A  26     -19.532  10.024   5.126  1.00 13.83           H  
ATOM    450  N   LYS A  27     -16.768   9.038   2.795  1.00 13.81           N  
ATOM    451  CA  LYS A  27     -16.137   9.577   1.604  1.00 13.81           C  
ATOM    452  C   LYS A  27     -16.734  10.902   1.179  1.00 13.81           C  
ATOM    453  O   LYS A  27     -17.913  10.981   0.839  1.00 13.81           O  
ATOM    454  CB  LYS A  27     -16.251   8.577   0.453  1.00 13.81           C  
ATOM    455  CG  LYS A  27     -15.544   9.003  -0.834  1.00 13.81           C  
ATOM    456  CD  LYS A  27     -15.682   7.940  -1.924  1.00 13.81           C  
ATOM    457  CE  LYS A  27     -15.031   8.397  -3.224  1.00 13.81           C  
ATOM    458  NZ  LYS A  27     -15.186   7.378  -4.310  1.00 13.81           N  
ATOM    459  H   LYS A  27     -17.432   8.281   2.726  1.00 13.81           H  
ATOM    460  HA  LYS A  27     -15.089   9.738   1.814  1.00 13.81           H  
ATOM    461 1HB  LYS A  27     -15.835   7.616   0.764  1.00 13.81           H  
ATOM    462 2HB  LYS A  27     -17.303   8.417   0.216  1.00 13.81           H  
ATOM    463 1HG  LYS A  27     -15.963   9.947  -1.197  1.00 13.81           H  
ATOM    464 2HG  LYS A  27     -14.495   9.153  -0.629  1.00 13.81           H  
ATOM    465 1HD  LYS A  27     -15.208   7.013  -1.594  1.00 13.81           H  
ATOM    466 2HD  LYS A  27     -16.738   7.742  -2.107  1.00 13.81           H  
ATOM    467 1HE  LYS A  27     -15.488   9.335  -3.545  1.00 13.81           H  
ATOM    468 2HE  LYS A  27     -13.976   8.570  -3.043  1.00 13.81           H  
ATOM    469 1HZ  LYS A  27     -14.741   7.717  -5.151  1.00 13.81           H  
ATOM    470 2HZ  LYS A  27     -14.754   6.511  -4.025  1.00 13.81           H  
ATOM    471 3HZ  LYS A  27     -16.170   7.221  -4.488  1.00 13.81           H  
ATOM    472  N   THR A  28     -15.899  11.940   1.181  1.00 13.90           N  
ATOM    473  CA  THR A  28     -16.299  13.275   0.769  1.00 13.90           C  
ATOM    474  C   THR A  28     -15.332  13.664  -0.340  1.00 13.90           C  
ATOM    475  O   THR A  28     -15.402  14.738  -0.940  1.00 13.90           O  
ATOM    476  CB  THR A  28     -16.252  14.257   1.956  1.00 13.90           C  
ATOM    477  OG1 THR A  28     -14.903  14.367   2.464  1.00 13.90           O  
ATOM    478  CG2 THR A  28     -17.158  13.733   3.081  1.00 13.90           C  
ATOM    479  H   THR A  28     -14.934  11.834   1.498  1.00 13.90           H  
ATOM    480  HA  THR A  28     -17.308  13.249   0.361  1.00 13.90           H  
ATOM    481  HB  THR A  28     -16.602  15.236   1.635  1.00 13.90           H  
ATOM    482  HG1 THR A  28     -14.417  13.513   2.323  1.00 13.90           H  
ATOM    483 1HG2 THR A  28     -17.138  14.421   3.920  1.00 13.90           H  
ATOM    484 2HG2 THR A  28     -18.181  13.640   2.716  1.00 13.90           H  
ATOM    485 3HG2 THR A  28     -16.806  12.758   3.412  1.00 13.90           H  
ATOM    486  N   ALA A  29     -14.402  12.742  -0.551  1.00 14.03           N  
ATOM    487  CA  ALA A  29     -13.285  12.814  -1.470  1.00 14.03           C  
ATOM    488  C   ALA A  29     -13.705  12.934  -2.927  1.00 14.03           C  
ATOM    489  O   ALA A  29     -14.734  12.396  -3.337  1.00 14.03           O  
ATOM    490  CB  ALA A  29     -12.437  11.579  -1.300  1.00 14.03           C  
ATOM    491  H   ALA A  29     -14.476  11.912   0.013  1.00 14.03           H  
ATOM    492  HA  ALA A  29     -12.701  13.695  -1.207  1.00 14.03           H  
ATOM    493 1HB  ALA A  29     -11.594  11.692  -1.940  1.00 14.03           H  
ATOM    494 2HB  ALA A  29     -12.113  11.489  -0.280  1.00 14.03           H  
ATOM    495 3HB  ALA A  29     -13.000  10.699  -1.572  1.00 14.03           H  
ATOM    496  N   LYS A  30     -12.891  13.634  -3.714  1.00 14.18           N  
ATOM    497  CA  LYS A  30     -13.152  13.788  -5.139  1.00 14.18           C  
ATOM    498  C   LYS A  30     -12.925  12.462  -5.882  1.00 14.18           C  
ATOM    499  O   LYS A  30     -11.902  11.819  -5.667  1.00 14.18           O  
ATOM    500  CB  LYS A  30     -12.239  14.873  -5.712  1.00 14.18           C  
ATOM    501  CG  LYS A  30     -12.550  16.274  -5.207  1.00 14.18           C  
ATOM    502  CD  LYS A  30     -11.626  17.311  -5.835  1.00 14.18           C  
ATOM    503  CE  LYS A  30     -11.931  18.715  -5.323  1.00 14.18           C  
ATOM    504  NZ  LYS A  30     -11.017  19.730  -5.917  1.00 14.18           N  
ATOM    505  H   LYS A  30     -12.071  14.067  -3.313  1.00 14.18           H  
ATOM    506  HA  LYS A  30     -14.185  14.107  -5.234  1.00 14.18           H  
ATOM    507 1HB  LYS A  30     -11.201  14.648  -5.450  1.00 14.18           H  
ATOM    508 2HB  LYS A  30     -12.301  14.882  -6.797  1.00 14.18           H  
ATOM    509 1HG  LYS A  30     -13.583  16.524  -5.450  1.00 14.18           H  
ATOM    510 2HG  LYS A  30     -12.435  16.302  -4.123  1.00 14.18           H  
ATOM    511 1HD  LYS A  30     -10.590  17.063  -5.598  1.00 14.18           H  
ATOM    512 2HD  LYS A  30     -11.746  17.298  -6.918  1.00 14.18           H  
ATOM    513 1HE  LYS A  30     -12.958  18.972  -5.578  1.00 14.18           H  
ATOM    514 2HE  LYS A  30     -11.821  18.732  -4.239  1.00 14.18           H  
ATOM    515 1HZ  LYS A  30     -11.248  20.645  -5.557  1.00 14.18           H  
ATOM    516 2HZ  LYS A  30     -10.062  19.504  -5.676  1.00 14.18           H  
ATOM    517 3HZ  LYS A  30     -11.120  19.728  -6.922  1.00 14.18           H  
ATOM    518  N   PRO A  31     -13.773  12.104  -6.862  1.00 14.32           N  
ATOM    519  CA  PRO A  31     -13.748  10.855  -7.616  1.00 14.32           C  
ATOM    520  C   PRO A  31     -12.488  10.625  -8.447  1.00 14.32           C  
ATOM    521  O   PRO A  31     -12.204   9.495  -8.836  1.00 14.32           O  
ATOM    522  CB  PRO A  31     -14.981  10.990  -8.522  1.00 14.32           C  
ATOM    523  CG  PRO A  31     -15.226  12.476  -8.638  1.00 14.32           C  
ATOM    524  CD  PRO A  31     -14.834  13.039  -7.298  1.00 14.32           C  
ATOM    525  HA  PRO A  31     -13.885  10.023  -6.911  1.00 14.32           H  
ATOM    526 1HB  PRO A  31     -14.779  10.518  -9.496  1.00 14.32           H  
ATOM    527 2HB  PRO A  31     -15.833  10.454  -8.079  1.00 14.32           H  
ATOM    528 1HG  PRO A  31     -14.628  12.892  -9.464  1.00 14.32           H  
ATOM    529 2HG  PRO A  31     -16.282  12.669  -8.886  1.00 14.32           H  
ATOM    530 1HD  PRO A  31     -14.453  14.054  -7.454  1.00 14.32           H  
ATOM    531 2HD  PRO A  31     -15.688  13.006  -6.600  1.00 14.32           H  
ATOM    532  N   GLY A  32     -11.739  11.687  -8.733  1.00 14.42           N  
ATOM    533  CA  GLY A  32     -10.526  11.564  -9.534  1.00 14.42           C  
ATOM    534  C   GLY A  32      -9.273  11.207  -8.719  1.00 14.42           C  
ATOM    535  O   GLY A  32      -8.180  11.106  -9.282  1.00 14.42           O  
ATOM    536  H   GLY A  32     -12.002  12.597  -8.390  1.00 14.42           H  
ATOM    537 1HA  GLY A  32     -10.683  10.804 -10.299  1.00 14.42           H  
ATOM    538 2HA  GLY A  32     -10.354  12.501 -10.059  1.00 14.42           H  
ATOM    539  N   SER A  33      -9.420  11.035  -7.404  1.00 14.46           N  
ATOM    540  CA  SER A  33      -8.280  10.734  -6.537  1.00 14.46           C  
ATOM    541  C   SER A  33      -8.162   9.251  -6.159  1.00 14.46           C  
ATOM    542  O   SER A  33      -9.046   8.441  -6.433  1.00 14.46           O  
ATOM    543  CB  SER A  33      -8.327  11.610  -5.298  1.00 14.46           C  
ATOM    544  OG  SER A  33      -8.157  12.967  -5.638  1.00 14.46           O  
ATOM    545  H   SER A  33     -10.343  11.136  -6.977  1.00 14.46           H  
ATOM    546  HA  SER A  33      -7.373  10.999  -7.079  1.00 14.46           H  
ATOM    547 1HB  SER A  33      -9.277  11.491  -4.813  1.00 14.46           H  
ATOM    548 2HB  SER A  33      -7.557  11.300  -4.593  1.00 14.46           H  
ATOM    549  HG  SER A  33      -7.354  13.008  -6.164  1.00 14.46           H  
ATOM    550  N   GLN A  34      -7.029   8.895  -5.552  1.00 14.47           N  
ATOM    551  CA  GLN A  34      -6.802   7.541  -5.042  1.00 14.47           C  
ATOM    552  C   GLN A  34      -6.538   7.635  -3.560  1.00 14.47           C  
ATOM    553  O   GLN A  34      -5.947   8.619  -3.107  1.00 14.47           O  
ATOM    554  CB  GLN A  34      -5.579   6.869  -5.678  1.00 14.47           C  
ATOM    555  CG  GLN A  34      -5.642   6.634  -7.164  1.00 14.47           C  
ATOM    556  CD  GLN A  34      -4.383   5.908  -7.666  1.00 14.47           C  
ATOM    557  OE1 GLN A  34      -3.445   5.639  -6.891  1.00 14.47           O  
ATOM    558  NE2 GLN A  34      -4.358   5.591  -8.958  1.00 14.47           N  
ATOM    559  H   GLN A  34      -6.321   9.596  -5.397  1.00 14.47           H  
ATOM    560  HA  GLN A  34      -7.693   6.935  -5.200  1.00 14.47           H  
ATOM    561 1HB  GLN A  34      -4.695   7.471  -5.477  1.00 14.47           H  
ATOM    562 2HB  GLN A  34      -5.421   5.900  -5.199  1.00 14.47           H  
ATOM    563 1HG  GLN A  34      -6.513   6.017  -7.389  1.00 14.47           H  
ATOM    564 2HG  GLN A  34      -5.719   7.594  -7.678  1.00 14.47           H  
ATOM    565 1HE2 GLN A  34      -3.565   5.116  -9.343  1.00 14.47           H  
ATOM    566 2HE2 GLN A  34      -5.132   5.827  -9.547  1.00 14.47           H  
ATOM    567  N   TRP A  35      -6.936   6.617  -2.804  1.00 14.49           N  
ATOM    568  CA  TRP A  35      -6.697   6.666  -1.373  1.00 14.49           C  
ATOM    569  C   TRP A  35      -6.208   5.320  -0.892  1.00 14.49           C  
ATOM    570  O   TRP A  35      -6.570   4.283  -1.451  1.00 14.49           O  
ATOM    571  CB  TRP A  35      -7.987   7.017  -0.650  1.00 14.49           C  
ATOM    572  CG  TRP A  35      -8.648   8.184  -1.259  1.00 14.49           C  
ATOM    573  CD1 TRP A  35      -8.527   9.507  -0.973  1.00 14.49           C  
ATOM    574  CD2 TRP A  35      -9.608   8.086  -2.314  1.00 14.49           C  
ATOM    575  NE1 TRP A  35      -9.315  10.229  -1.803  1.00 14.49           N  
ATOM    576  CE2 TRP A  35      -9.995   9.361  -2.628  1.00 14.49           C  
ATOM    577  CE3 TRP A  35     -10.156   7.013  -3.015  1.00 14.49           C  
ATOM    578  CZ2 TRP A  35     -10.903   9.610  -3.616  1.00 14.49           C  
ATOM    579  CZ3 TRP A  35     -11.075   7.272  -4.011  1.00 14.49           C  
ATOM    580  CH2 TRP A  35     -11.434   8.548  -4.301  1.00 14.49           C  
ATOM    581  H   TRP A  35      -7.411   5.826  -3.215  1.00 14.49           H  
ATOM    582  HA  TRP A  35      -5.935   7.413  -1.157  1.00 14.49           H  
ATOM    583 1HB  TRP A  35      -8.666   6.170  -0.694  1.00 14.49           H  
ATOM    584 2HB  TRP A  35      -7.789   7.223   0.391  1.00 14.49           H  
ATOM    585  HD1 TRP A  35      -7.882   9.929  -0.225  1.00 14.49           H  
ATOM    586  HE1 TRP A  35      -9.380  11.239  -1.820  1.00 14.49           H  
ATOM    587  HE3 TRP A  35      -9.856   5.991  -2.779  1.00 14.49           H  
ATOM    588  HZ2 TRP A  35     -11.201  10.606  -3.860  1.00 14.49           H  
ATOM    589  HZ3 TRP A  35     -11.495   6.432  -4.562  1.00 14.49           H  
ATOM    590  HH2 TRP A  35     -12.153   8.740  -5.098  1.00 14.49           H  
ATOM    591  N   TYR A  36      -5.390   5.341   0.146  1.00 14.56           N  
ATOM    592  CA  TYR A  36      -4.860   4.125   0.735  1.00 14.56           C  
ATOM    593  C   TYR A  36      -5.025   4.176   2.245  1.00 14.56           C  
ATOM    594  O   TYR A  36      -4.833   5.222   2.838  1.00 14.56           O  
ATOM    595  CB  TYR A  36      -3.395   4.000   0.350  1.00 14.56           C  
ATOM    596  CG  TYR A  36      -3.170   3.917  -1.159  1.00 14.56           C  
ATOM    597  CD1 TYR A  36      -3.046   5.081  -1.925  1.00 14.56           C  
ATOM    598  CD2 TYR A  36      -3.117   2.682  -1.776  1.00 14.56           C  
ATOM    599  CE1 TYR A  36      -2.880   4.988  -3.303  1.00 14.56           C  
ATOM    600  CE2 TYR A  36      -2.955   2.592  -3.133  1.00 14.56           C  
ATOM    601  CZ  TYR A  36      -2.839   3.729  -3.905  1.00 14.56           C  
ATOM    602  OH  TYR A  36      -2.689   3.604  -5.281  1.00 14.56           O  
ATOM    603  H   TYR A  36      -5.132   6.230   0.547  1.00 14.56           H  
ATOM    604  HA  TYR A  36      -5.419   3.274   0.353  1.00 14.56           H  
ATOM    605 1HB  TYR A  36      -2.838   4.849   0.731  1.00 14.56           H  
ATOM    606 2HB  TYR A  36      -2.997   3.117   0.808  1.00 14.56           H  
ATOM    607  HD1 TYR A  36      -3.090   6.059  -1.444  1.00 14.56           H  
ATOM    608  HD2 TYR A  36      -3.214   1.780  -1.187  1.00 14.56           H  
ATOM    609  HE1 TYR A  36      -2.792   5.889  -3.910  1.00 14.56           H  
ATOM    610  HE2 TYR A  36      -2.930   1.618  -3.599  1.00 14.56           H  
ATOM    611  HH  TYR A  36      -2.883   4.455  -5.728  1.00 14.56           H  
ATOM    612  N   TYR A  37      -5.363   3.066   2.887  1.00 14.69           N  
ATOM    613  CA  TYR A  37      -5.531   3.124   4.336  1.00 14.69           C  
ATOM    614  C   TYR A  37      -4.226   2.874   5.099  1.00 14.69           C  
ATOM    615  O   TYR A  37      -3.561   1.857   4.904  1.00 14.69           O  
ATOM    616  CB  TYR A  37      -6.624   2.148   4.779  1.00 14.69           C  
ATOM    617  CG  TYR A  37      -6.932   2.234   6.248  1.00 14.69           C  
ATOM    618  CD1 TYR A  37      -7.564   3.357   6.708  1.00 14.69           C  
ATOM    619  CD2 TYR A  37      -6.619   1.212   7.126  1.00 14.69           C  
ATOM    620  CE1 TYR A  37      -7.882   3.480   8.026  1.00 14.69           C  
ATOM    621  CE2 TYR A  37      -6.954   1.347   8.454  1.00 14.69           C  
ATOM    622  CZ  TYR A  37      -7.583   2.481   8.893  1.00 14.69           C  
ATOM    623  OH  TYR A  37      -7.921   2.621  10.207  1.00 14.69           O  
ATOM    624  H   TYR A  37      -5.511   2.204   2.386  1.00 14.69           H  
ATOM    625  HA  TYR A  37      -5.866   4.129   4.599  1.00 14.69           H  
ATOM    626 1HB  TYR A  37      -7.545   2.347   4.224  1.00 14.69           H  
ATOM    627 2HB  TYR A  37      -6.317   1.125   4.553  1.00 14.69           H  
ATOM    628  HD1 TYR A  37      -7.806   4.159   6.015  1.00 14.69           H  
ATOM    629  HD2 TYR A  37      -6.118   0.308   6.772  1.00 14.69           H  
ATOM    630  HE1 TYR A  37      -8.375   4.370   8.383  1.00 14.69           H  
ATOM    631  HE2 TYR A  37      -6.721   0.556   9.157  1.00 14.69           H  
ATOM    632  HH  TYR A  37      -8.400   3.442  10.326  1.00 14.69           H  
ATOM    633  N   LYS A  38      -3.855   3.820   5.957  1.00 14.89           N  
ATOM    634  CA  LYS A  38      -2.642   3.730   6.771  1.00 14.89           C  
ATOM    635  C   LYS A  38      -2.969   3.242   8.178  1.00 14.89           C  
ATOM    636  O   LYS A  38      -3.927   3.724   8.783  1.00 14.89           O  
ATOM    637  CB  LYS A  38      -1.925   5.079   6.832  1.00 14.89           C  
ATOM    638  CG  LYS A  38      -0.604   5.051   7.590  1.00 14.89           C  
ATOM    639  CD  LYS A  38       0.092   6.404   7.566  1.00 14.89           C  
ATOM    640  CE  LYS A  38       1.419   6.341   8.318  1.00 14.89           C  
ATOM    641  NZ  LYS A  38       2.134   7.643   8.310  1.00 14.89           N  
ATOM    642  H   LYS A  38      -4.442   4.638   6.048  1.00 14.89           H  
ATOM    643  HA  LYS A  38      -1.973   3.002   6.321  1.00 14.89           H  
ATOM    644 1HB  LYS A  38      -1.710   5.414   5.818  1.00 14.89           H  
ATOM    645 2HB  LYS A  38      -2.573   5.822   7.288  1.00 14.89           H  
ATOM    646 1HG  LYS A  38      -0.778   4.764   8.627  1.00 14.89           H  
ATOM    647 2HG  LYS A  38       0.053   4.313   7.130  1.00 14.89           H  
ATOM    648 1HD  LYS A  38       0.277   6.698   6.529  1.00 14.89           H  
ATOM    649 2HD  LYS A  38      -0.549   7.155   8.029  1.00 14.89           H  
ATOM    650 1HE  LYS A  38       1.228   6.048   9.349  1.00 14.89           H  
ATOM    651 2HE  LYS A  38       2.054   5.588   7.849  1.00 14.89           H  
ATOM    652 1HZ  LYS A  38       3.005   7.554   8.815  1.00 14.89           H  
ATOM    653 2HZ  LYS A  38       2.323   7.911   7.353  1.00 14.89           H  
ATOM    654 3HZ  LYS A  38       1.561   8.346   8.750  1.00 14.89           H  
ATOM    655  N   HIS A  39      -2.170   2.309   8.712  1.00 15.12           N  
ATOM    656  CA  HIS A  39      -2.439   1.827  10.061  1.00 15.12           C  
ATOM    657  C   HIS A  39      -1.172   1.228  10.737  1.00 15.12           C  
ATOM    658  O   HIS A  39      -0.393   0.532  10.080  1.00 15.12           O  
ATOM    659  CB  HIS A  39      -3.527   0.750   9.971  1.00 15.12           C  
ATOM    660  CG  HIS A  39      -4.188   0.431  11.244  1.00 15.12           C  
ATOM    661  ND1 HIS A  39      -3.669  -0.420  12.189  1.00 15.12           N  
ATOM    662  CD2 HIS A  39      -5.324   0.895  11.747  1.00 15.12           C  
ATOM    663  CE1 HIS A  39      -4.508  -0.452  13.221  1.00 15.12           C  
ATOM    664  NE2 HIS A  39      -5.493   0.328  12.959  1.00 15.12           N  
ATOM    665  H   HIS A  39      -1.396   1.948   8.180  1.00 15.12           H  
ATOM    666  HA  HIS A  39      -2.824   2.659  10.634  1.00 15.12           H  
ATOM    667 1HB  HIS A  39      -4.283   1.065   9.266  1.00 15.12           H  
ATOM    668 2HB  HIS A  39      -3.088  -0.167   9.580  1.00 15.12           H  
ATOM    669  HD2 HIS A  39      -5.981   1.600  11.282  1.00 15.12           H  
ATOM    670  HE1 HIS A  39      -4.424  -1.001  14.138  1.00 15.12           H  
ATOM    671  HE2 HIS A  39      -6.273   0.510  13.562  1.00 15.12           H  
ATOM    672  N   PRO A  40      -0.949   1.475  12.055  1.00 15.35           N  
ATOM    673  CA  PRO A  40       0.149   0.961  12.879  1.00 15.35           C  
ATOM    674  C   PRO A  40       0.128  -0.526  13.289  1.00 15.35           C  
ATOM    675  O   PRO A  40       1.128  -1.009  13.829  1.00 15.35           O  
ATOM    676  CB  PRO A  40       0.051   1.842  14.132  1.00 15.35           C  
ATOM    677  CG  PRO A  40      -1.386   2.255  14.213  1.00 15.35           C  
ATOM    678  CD  PRO A  40      -1.816   2.442  12.793  1.00 15.35           C  
ATOM    679  HA  PRO A  40       1.090   1.174  12.354  1.00 15.35           H  
ATOM    680 1HB  PRO A  40       0.366   1.260  15.011  1.00 15.35           H  
ATOM    681 2HB  PRO A  40       0.741   2.693  14.047  1.00 15.35           H  
ATOM    682 1HG  PRO A  40      -1.966   1.462  14.716  1.00 15.35           H  
ATOM    683 2HG  PRO A  40      -1.496   3.164  14.820  1.00 15.35           H  
ATOM    684 1HD  PRO A  40      -2.865   2.196  12.755  1.00 15.35           H  
ATOM    685 2HD  PRO A  40      -1.617   3.473  12.462  1.00 15.35           H  
ATOM    686  N   ASN A  41      -0.983  -1.245  13.095  1.00 15.50           N  
ATOM    687  CA  ASN A  41      -1.057  -2.634  13.569  1.00 15.50           C  
ATOM    688  C   ASN A  41      -1.279  -3.604  12.399  1.00 15.50           C  
ATOM    689  O   ASN A  41      -0.666  -3.463  11.344  1.00 15.50           O  
ATOM    690  CB  ASN A  41      -2.114  -2.823  14.646  1.00 15.50           C  
ATOM    691  CG  ASN A  41      -1.849  -2.005  15.906  1.00 15.50           C  
ATOM    692  OD1 ASN A  41      -2.503  -0.965  16.122  1.00 15.50           O  
ATOM    693  ND2 ASN A  41      -0.922  -2.450  16.721  1.00 15.50           N  
ATOM    694  H   ASN A  41      -1.806  -0.851  12.645  1.00 15.50           H  
ATOM    695  HA  ASN A  41      -0.096  -2.901  14.010  1.00 15.50           H  
ATOM    696 1HB  ASN A  41      -3.088  -2.649  14.260  1.00 15.50           H  
ATOM    697 2HB  ASN A  41      -2.090  -3.859  14.972  1.00 15.50           H  
ATOM    698 1HD2 ASN A  41      -0.705  -1.951  17.561  1.00 15.50           H  
ATOM    699 2HD2 ASN A  41      -0.423  -3.290  16.500  1.00 15.50           H  
ATOM    700  N   ASN A  42      -2.103  -4.636  12.614  1.00 15.49           N  
ATOM    701  CA  ASN A  42      -2.236  -5.753  11.681  1.00 15.49           C  
ATOM    702  C   ASN A  42      -3.350  -5.608  10.635  1.00 15.49           C  
ATOM    703  O   ASN A  42      -3.732  -6.587   9.994  1.00 15.49           O  
ATOM    704  CB  ASN A  42      -2.446  -7.028  12.470  1.00 15.49           C  
ATOM    705  CG  ASN A  42      -1.217  -7.427  13.243  1.00 15.49           C  
ATOM    706  OD1 ASN A  42      -0.087  -7.283  12.763  1.00 15.49           O  
ATOM    707  ND2 ASN A  42      -1.417  -7.918  14.440  1.00 15.49           N  
ATOM    708  H   ASN A  42      -2.628  -4.684  13.472  1.00 15.49           H  
ATOM    709  HA  ASN A  42      -1.300  -5.840  11.127  1.00 15.49           H  
ATOM    710 1HB  ASN A  42      -3.274  -6.891  13.168  1.00 15.49           H  
ATOM    711 2HB  ASN A  42      -2.718  -7.838  11.793  1.00 15.49           H  
ATOM    712 1HD2 ASN A  42      -0.638  -8.200  15.003  1.00 15.49           H  
ATOM    713 2HD2 ASN A  42      -2.349  -8.016  14.794  1.00 15.49           H  
ATOM    714  N   VAL A  43      -3.886  -4.405  10.471  1.00 15.27           N  
ATOM    715  CA  VAL A  43      -4.899  -4.186   9.447  1.00 15.27           C  
ATOM    716  C   VAL A  43      -4.255  -4.425   8.079  1.00 15.27           C  
ATOM    717  O   VAL A  43      -3.142  -3.968   7.815  1.00 15.27           O  
ATOM    718  CB  VAL A  43      -5.521  -2.780   9.546  1.00 15.27           C  
ATOM    719  CG1 VAL A  43      -6.448  -2.536   8.371  1.00 15.27           C  
ATOM    720  CG2 VAL A  43      -6.295  -2.661  10.850  1.00 15.27           C  
ATOM    721  H   VAL A  43      -3.555  -3.631  11.029  1.00 15.27           H  
ATOM    722  HA  VAL A  43      -5.699  -4.914   9.583  1.00 15.27           H  
ATOM    723  HB  VAL A  43      -4.734  -2.034   9.514  1.00 15.27           H  
ATOM    724 1HG1 VAL A  43      -6.883  -1.557   8.437  1.00 15.27           H  
ATOM    725 2HG1 VAL A  43      -5.879  -2.611   7.446  1.00 15.27           H  
ATOM    726 3HG1 VAL A  43      -7.245  -3.275   8.367  1.00 15.27           H  
ATOM    727 1HG2 VAL A  43      -6.735  -1.668  10.928  1.00 15.27           H  
ATOM    728 2HG2 VAL A  43      -7.088  -3.409  10.875  1.00 15.27           H  
ATOM    729 3HG2 VAL A  43      -5.619  -2.825  11.691  1.00 15.27           H  
ATOM    730  N   ARG A  44      -4.948  -5.176   7.232  1.00 14.87           N  
ATOM    731  CA  ARG A  44      -4.444  -5.585   5.925  1.00 14.87           C  
ATOM    732  C   ARG A  44      -4.153  -4.434   4.962  1.00 14.87           C  
ATOM    733  O   ARG A  44      -4.756  -3.358   5.037  1.00 14.87           O  
ATOM    734  CB  ARG A  44      -5.439  -6.500   5.237  1.00 14.87           C  
ATOM    735  CG  ARG A  44      -5.659  -7.855   5.883  1.00 14.87           C  
ATOM    736  CD  ARG A  44      -6.649  -8.673   5.104  1.00 14.87           C  
ATOM    737  NE  ARG A  44      -7.970  -8.055   5.085  1.00 14.87           N  
ATOM    738  CZ  ARG A  44      -9.036  -8.511   4.391  1.00 14.87           C  
ATOM    739  NH1 ARG A  44      -8.946  -9.603   3.668  1.00 14.87           N  
ATOM    740  NH2 ARG A  44     -10.162  -7.847   4.441  1.00 14.87           N  
ATOM    741  H   ARG A  44      -5.857  -5.500   7.523  1.00 14.87           H  
ATOM    742  HA  ARG A  44      -3.518  -6.136   6.085  1.00 14.87           H  
ATOM    743 1HB  ARG A  44      -6.404  -5.996   5.154  1.00 14.87           H  
ATOM    744 2HB  ARG A  44      -5.088  -6.691   4.227  1.00 14.87           H  
ATOM    745 1HG  ARG A  44      -4.714  -8.397   5.921  1.00 14.87           H  
ATOM    746 2HG  ARG A  44      -6.040  -7.718   6.897  1.00 14.87           H  
ATOM    747 1HD  ARG A  44      -6.303  -8.770   4.075  1.00 14.87           H  
ATOM    748 2HD  ARG A  44      -6.740  -9.661   5.551  1.00 14.87           H  
ATOM    749  HE  ARG A  44      -8.096  -7.208   5.623  1.00 14.87           H  
ATOM    750 1HH1 ARG A  44      -8.079 -10.114   3.628  1.00 14.87           H  
ATOM    751 2HH1 ARG A  44      -9.749  -9.921   3.133  1.00 14.87           H  
ATOM    752 1HH2 ARG A  44     -10.207  -6.992   4.974  1.00 14.87           H  
ATOM    753 2HH2 ARG A  44     -10.998  -8.189   3.944  1.00 14.87           H  
ATOM    754  N   SER A  45      -3.262  -4.709   4.007  1.00 14.38           N  
ATOM    755  CA  SER A  45      -2.893  -3.752   2.976  1.00 14.38           C  
ATOM    756  C   SER A  45      -4.157  -3.082   2.420  1.00 14.38           C  
ATOM    757  O   SER A  45      -5.181  -3.756   2.280  1.00 14.38           O  
ATOM    758  CB  SER A  45      -2.164  -4.483   1.861  1.00 14.38           C  
ATOM    759  OG  SER A  45      -0.955  -5.018   2.321  1.00 14.38           O  
ATOM    760  H   SER A  45      -2.805  -5.611   4.015  1.00 14.38           H  
ATOM    761  HA  SER A  45      -2.227  -3.032   3.433  1.00 14.38           H  
ATOM    762 1HB  SER A  45      -2.802  -5.290   1.492  1.00 14.38           H  
ATOM    763 2HB  SER A  45      -1.978  -3.815   1.027  1.00 14.38           H  
ATOM    764  HG  SER A  45      -0.614  -5.558   1.602  1.00 14.38           H  
ATOM    765  N   PRO A  46      -4.106  -1.789   2.035  1.00 13.89           N  
ATOM    766  CA  PRO A  46      -5.226  -0.978   1.575  1.00 13.89           C  
ATOM    767  C   PRO A  46      -6.159  -1.632   0.579  1.00 13.89           C  
ATOM    768  O   PRO A  46      -7.372  -1.455   0.673  1.00 13.89           O  
ATOM    769  CB  PRO A  46      -4.498   0.165   0.879  1.00 13.89           C  
ATOM    770  CG  PRO A  46      -3.217   0.321   1.641  1.00 13.89           C  
ATOM    771  CD  PRO A  46      -2.802  -1.066   2.003  1.00 13.89           C  
ATOM    772  HA  PRO A  46      -5.785  -0.613   2.450  1.00 13.89           H  
ATOM    773 1HB  PRO A  46      -4.322  -0.097  -0.177  1.00 13.89           H  
ATOM    774 2HB  PRO A  46      -5.120   1.049   0.868  1.00 13.89           H  
ATOM    775 1HG  PRO A  46      -2.461   0.816   1.013  1.00 13.89           H  
ATOM    776 2HG  PRO A  46      -3.360   0.962   2.522  1.00 13.89           H  
ATOM    777 1HD  PRO A  46      -2.120  -1.479   1.254  1.00 13.89           H  
ATOM    778 2HD  PRO A  46      -2.350  -0.987   2.997  1.00 13.89           H  
ATOM    779  N   GLU A  47      -5.617  -2.441  -0.327  1.00 13.51           N  
ATOM    780  CA  GLU A  47      -6.431  -3.110  -1.336  1.00 13.51           C  
ATOM    781  C   GLU A  47      -7.407  -4.105  -0.728  1.00 13.51           C  
ATOM    782  O   GLU A  47      -8.448  -4.403  -1.311  1.00 13.51           O  
ATOM    783  CB  GLU A  47      -5.546  -3.816  -2.366  1.00 13.51           C  
ATOM    784  CG  GLU A  47      -4.776  -2.879  -3.288  1.00 13.51           C  
ATOM    785  CD  GLU A  47      -3.919  -3.613  -4.293  1.00 13.51           C  
ATOM    786  OE1 GLU A  47      -3.522  -4.721  -4.018  1.00 13.51           O  
ATOM    787  OE2 GLU A  47      -3.688  -3.071  -5.348  1.00 13.51           O  
ATOM    788  H   GLU A  47      -4.619  -2.581  -0.340  1.00 13.51           H  
ATOM    789  HA  GLU A  47      -7.015  -2.350  -1.857  1.00 13.51           H  
ATOM    790 1HB  GLU A  47      -4.822  -4.447  -1.845  1.00 13.51           H  
ATOM    791 2HB  GLU A  47      -6.161  -4.470  -2.984  1.00 13.51           H  
ATOM    792 1HG  GLU A  47      -5.489  -2.255  -3.826  1.00 13.51           H  
ATOM    793 2HG  GLU A  47      -4.154  -2.224  -2.682  1.00 13.51           H  
ATOM    794  N   ASN A  48      -7.059  -4.630   0.438  1.00 13.24           N  
ATOM    795  CA  ASN A  48      -7.869  -5.618   1.120  1.00 13.24           C  
ATOM    796  C   ASN A  48      -8.701  -4.945   2.207  1.00 13.24           C  
ATOM    797  O   ASN A  48      -9.799  -5.400   2.527  1.00 13.24           O  
ATOM    798  CB  ASN A  48      -6.988  -6.705   1.672  1.00 13.24           C  
ATOM    799  CG  ASN A  48      -6.310  -7.491   0.597  1.00 13.24           C  
ATOM    800  OD1 ASN A  48      -5.074  -7.551   0.524  1.00 13.24           O  
ATOM    801  ND2 ASN A  48      -7.096  -8.098  -0.254  1.00 13.24           N  
ATOM    802  H   ASN A  48      -6.211  -4.316   0.888  1.00 13.24           H  
ATOM    803  HA  ASN A  48      -8.565  -6.057   0.402  1.00 13.24           H  
ATOM    804 1HB  ASN A  48      -6.234  -6.252   2.304  1.00 13.24           H  
ATOM    805 2HB  ASN A  48      -7.572  -7.370   2.274  1.00 13.24           H  
ATOM    806 1HD2 ASN A  48      -6.708  -8.636  -1.003  1.00 13.24           H  
ATOM    807 2HD2 ASN A  48      -8.091  -8.016  -0.160  1.00 13.24           H  
ATOM    808  N   THR A  49      -8.188  -3.852   2.778  1.00 13.02           N  
ATOM    809  CA  THR A  49      -8.985  -3.123   3.763  1.00 13.02           C  
ATOM    810  C   THR A  49     -10.224  -2.526   3.114  1.00 13.02           C  
ATOM    811  O   THR A  49     -11.316  -2.621   3.678  1.00 13.02           O  
ATOM    812  CB  THR A  49      -8.211  -2.009   4.498  1.00 13.02           C  
ATOM    813  OG1 THR A  49      -7.170  -2.577   5.294  1.00 13.02           O  
ATOM    814  CG2 THR A  49      -9.166  -1.194   5.403  1.00 13.02           C  
ATOM    815  H   THR A  49      -7.250  -3.544   2.519  1.00 13.02           H  
ATOM    816  HA  THR A  49      -9.320  -3.831   4.520  1.00 13.02           H  
ATOM    817  HB  THR A  49      -7.765  -1.336   3.764  1.00 13.02           H  
ATOM    818  HG1 THR A  49      -6.385  -2.834   4.767  1.00 13.02           H  
ATOM    819 1HG2 THR A  49      -8.615  -0.412   5.905  1.00 13.02           H  
ATOM    820 2HG2 THR A  49      -9.951  -0.746   4.788  1.00 13.02           H  
ATOM    821 3HG2 THR A  49      -9.616  -1.851   6.144  1.00 13.02           H  
ATOM    822  N   LEU A  50     -10.024  -1.932   1.922  1.00 12.75           N  
ATOM    823  CA  LEU A  50     -11.026  -1.247   1.103  1.00 12.75           C  
ATOM    824  C   LEU A  50     -11.241   0.154   1.675  1.00 12.75           C  
ATOM    825  O   LEU A  50     -11.915   0.298   2.690  1.00 12.75           O  
ATOM    826  CB  LEU A  50     -12.367  -2.010   1.085  1.00 12.75           C  
ATOM    827  CG  LEU A  50     -12.304  -3.477   0.551  1.00 12.75           C  
ATOM    828  CD1 LEU A  50     -13.642  -4.114   0.741  1.00 12.75           C  
ATOM    829  CD2 LEU A  50     -11.898  -3.492  -0.916  1.00 12.75           C  
ATOM    830  H   LEU A  50      -9.070  -1.927   1.558  1.00 12.75           H  
ATOM    831  HA  LEU A  50     -10.664  -1.202   0.083  1.00 12.75           H  
ATOM    832 1HB  LEU A  50     -12.840  -1.999   2.056  1.00 12.75           H  
ATOM    833 2HB  LEU A  50     -13.034  -1.471   0.412  1.00 12.75           H  
ATOM    834  HG  LEU A  50     -11.581  -4.048   1.126  1.00 12.75           H  
ATOM    835 1HD1 LEU A  50     -13.598  -5.148   0.392  1.00 12.75           H  
ATOM    836 2HD1 LEU A  50     -13.894  -4.098   1.799  1.00 12.75           H  
ATOM    837 3HD1 LEU A  50     -14.391  -3.565   0.176  1.00 12.75           H  
ATOM    838 1HD2 LEU A  50     -11.861  -4.533  -1.271  1.00 12.75           H  
ATOM    839 2HD2 LEU A  50     -12.624  -2.938  -1.508  1.00 12.75           H  
ATOM    840 3HD2 LEU A  50     -10.911  -3.038  -1.026  1.00 12.75           H  
ATOM    841  N   PRO A  51     -10.621   1.212   1.111  1.00 12.38           N  
ATOM    842  CA  PRO A  51     -10.774   2.584   1.564  1.00 12.38           C  
ATOM    843  C   PRO A  51     -12.251   2.968   1.690  1.00 12.38           C  
ATOM    844  O   PRO A  51     -12.676   3.604   2.656  1.00 12.38           O  
ATOM    845  CB  PRO A  51     -10.067   3.366   0.450  1.00 12.38           C  
ATOM    846  CG  PRO A  51      -9.009   2.411  -0.051  1.00 12.38           C  
ATOM    847  CD  PRO A  51      -9.692   1.047  -0.020  1.00 12.38           C  
ATOM    848  HA  PRO A  51     -10.255   2.686   2.524  1.00 12.38           H  
ATOM    849 1HB  PRO A  51     -10.784   3.669  -0.322  1.00 12.38           H  
ATOM    850 2HB  PRO A  51      -9.631   4.288   0.860  1.00 12.38           H  
ATOM    851 1HG  PRO A  51      -8.677   2.708  -1.060  1.00 12.38           H  
ATOM    852 2HG  PRO A  51      -8.119   2.461   0.596  1.00 12.38           H  
ATOM    853 1HD  PRO A  51     -10.237   0.859  -0.958  1.00 12.38           H  
ATOM    854 2HD  PRO A  51      -8.949   0.282   0.190  1.00 12.38           H  
ATOM    855  N   ASN A  52     -13.075   2.471   0.762  1.00 11.92           N  
ATOM    856  CA  ASN A  52     -14.507   2.730   0.815  1.00 11.92           C  
ATOM    857  C   ASN A  52     -15.092   1.637   1.691  1.00 11.92           C  
ATOM    858  O   ASN A  52     -15.737   0.701   1.213  1.00 11.92           O  
ATOM    859  CB  ASN A  52     -15.120   2.736  -0.572  1.00 11.92           C  
ATOM    860  CG  ASN A  52     -16.535   3.294  -0.601  1.00 11.92           C  
ATOM    861  OD1 ASN A  52     -16.947   4.052   0.287  1.00 11.92           O  
ATOM    862  ND2 ASN A  52     -17.280   2.932  -1.617  1.00 11.92           N  
ATOM    863  H   ASN A  52     -12.706   1.931  -0.004  1.00 11.92           H  
ATOM    864  HA  ASN A  52     -14.694   3.689   1.302  1.00 11.92           H  
ATOM    865 1HB  ASN A  52     -14.496   3.332  -1.240  1.00 11.92           H  
ATOM    866 2HB  ASN A  52     -15.138   1.720  -0.963  1.00 11.92           H  
ATOM    867 1HD2 ASN A  52     -18.220   3.265  -1.694  1.00 11.92           H  
ATOM    868 2HD2 ASN A  52     -16.909   2.319  -2.316  1.00 11.92           H  
ATOM    869  N   GLN A  53     -14.794   1.729   2.970  1.00 11.37           N  
ATOM    870  CA  GLN A  53     -15.114   0.667   3.895  1.00 11.37           C  
ATOM    871  C   GLN A  53     -16.596   0.387   3.999  1.00 11.37           C  
ATOM    872  O   GLN A  53     -17.398   1.287   4.246  1.00 11.37           O  
ATOM    873  CB  GLN A  53     -14.505   0.954   5.260  1.00 11.37           C  
ATOM    874  CG  GLN A  53     -14.784  -0.105   6.283  1.00 11.37           C  
ATOM    875  CD  GLN A  53     -14.176  -1.406   5.855  1.00 11.37           C  
ATOM    876  OE1 GLN A  53     -14.845  -2.470   5.889  1.00 11.37           O  
ATOM    877  NE2 GLN A  53     -12.932  -1.317   5.396  1.00 11.37           N  
ATOM    878  H   GLN A  53     -14.254   2.543   3.265  1.00 11.37           H  
ATOM    879  HA  GLN A  53     -14.635  -0.240   3.520  1.00 11.37           H  
ATOM    880 1HB  GLN A  53     -13.419   1.054   5.154  1.00 11.37           H  
ATOM    881 2HB  GLN A  53     -14.884   1.903   5.641  1.00 11.37           H  
ATOM    882 1HG  GLN A  53     -14.325   0.193   7.215  1.00 11.37           H  
ATOM    883 2HG  GLN A  53     -15.859  -0.229   6.410  1.00 11.37           H  
ATOM    884 1HE2 GLN A  53     -12.431  -2.117   5.003  1.00 11.37           H  
ATOM    885 2HE2 GLN A  53     -12.485  -0.421   5.365  1.00 11.37           H  
ATOM    886  N   HIS A  54     -16.936  -0.885   3.805  1.00 10.72           N  
ATOM    887  CA  HIS A  54     -18.308  -1.379   3.842  1.00 10.72           C  
ATOM    888  C   HIS A  54     -18.538  -2.432   4.924  1.00 10.72           C  
ATOM    889  O   HIS A  54     -19.535  -2.377   5.643  1.00 10.72           O  
ATOM    890  CB  HIS A  54     -18.678  -1.990   2.504  1.00 10.72           C  
ATOM    891  CG  HIS A  54     -20.113  -2.458   2.374  1.00 10.72           C  
ATOM    892  ND1 HIS A  54     -21.169  -1.591   2.164  1.00 10.72           N  
ATOM    893  CD2 HIS A  54     -20.652  -3.697   2.427  1.00 10.72           C  
ATOM    894  CE1 HIS A  54     -22.292  -2.287   2.078  1.00 10.72           C  
ATOM    895  NE2 HIS A  54     -22.002  -3.564   2.228  1.00 10.72           N  
ATOM    896  H   HIS A  54     -16.187  -1.533   3.600  1.00 10.72           H  
ATOM    897  HA  HIS A  54     -18.985  -0.549   4.039  1.00 10.72           H  
ATOM    898 1HB  HIS A  54     -18.467  -1.277   1.704  1.00 10.72           H  
ATOM    899 2HB  HIS A  54     -18.050  -2.826   2.355  1.00 10.72           H  
ATOM    900  HD2 HIS A  54     -20.116  -4.629   2.591  1.00 10.72           H  
ATOM    901  HE1 HIS A  54     -23.286  -1.874   1.910  1.00 10.72           H  
ATOM    902  HE2 HIS A  54     -22.660  -4.334   2.205  1.00 10.72           H  
ATOM    903  N   ALA A  55     -17.658  -3.435   5.003  1.00 10.03           N  
ATOM    904  CA  ALA A  55     -17.899  -4.544   5.922  1.00 10.03           C  
ATOM    905  C   ALA A  55     -18.013  -4.059   7.364  1.00 10.03           C  
ATOM    906  O   ALA A  55     -18.883  -4.521   8.110  1.00 10.03           O  
ATOM    907  CB  ALA A  55     -16.799  -5.572   5.806  1.00 10.03           C  
ATOM    908  H   ALA A  55     -16.833  -3.438   4.423  1.00 10.03           H  
ATOM    909  HA  ALA A  55     -18.841  -5.008   5.646  1.00 10.03           H  
ATOM    910 1HB  ALA A  55     -17.003  -6.404   6.469  1.00 10.03           H  
ATOM    911 2HB  ALA A  55     -16.744  -5.929   4.787  1.00 10.03           H  
ATOM    912 3HB  ALA A  55     -15.860  -5.109   6.082  1.00 10.03           H  
ATOM    913  N   TYR A  56     -17.202  -3.071   7.754  1.00  9.41           N  
ATOM    914  CA  TYR A  56     -17.342  -2.612   9.135  1.00  9.41           C  
ATOM    915  C   TYR A  56     -18.648  -1.834   9.329  1.00  9.41           C  
ATOM    916  O   TYR A  56     -19.217  -1.828  10.426  1.00  9.41           O  
ATOM    917  CB  TYR A  56     -16.141  -1.804   9.607  1.00  9.41           C  
ATOM    918  CG  TYR A  56     -14.895  -2.644   9.919  1.00  9.41           C  
ATOM    919  CD1 TYR A  56     -13.740  -2.487   9.186  1.00  9.41           C  
ATOM    920  CD2 TYR A  56     -14.925  -3.565  10.953  1.00  9.41           C  
ATOM    921  CE1 TYR A  56     -12.609  -3.208   9.485  1.00  9.41           C  
ATOM    922  CE2 TYR A  56     -13.791  -4.296  11.256  1.00  9.41           C  
ATOM    923  CZ  TYR A  56     -12.632  -4.109  10.531  1.00  9.41           C  
ATOM    924  OH  TYR A  56     -11.483  -4.786  10.877  1.00  9.41           O  
ATOM    925  H   TYR A  56     -16.483  -2.705   7.121  1.00  9.41           H  
ATOM    926  HA  TYR A  56     -17.398  -3.492   9.777  1.00  9.41           H  
ATOM    927 1HB  TYR A  56     -15.879  -1.085   8.841  1.00  9.41           H  
ATOM    928 2HB  TYR A  56     -16.405  -1.239  10.501  1.00  9.41           H  
ATOM    929  HD1 TYR A  56     -13.711  -1.775   8.396  1.00  9.41           H  
ATOM    930  HD2 TYR A  56     -15.837  -3.703  11.542  1.00  9.41           H  
ATOM    931  HE1 TYR A  56     -11.695  -3.049   8.911  1.00  9.41           H  
ATOM    932  HE2 TYR A  56     -13.806  -5.007  12.083  1.00  9.41           H  
ATOM    933  HH  TYR A  56     -11.290  -4.635  11.845  1.00  9.41           H  
ATOM    934  N   GLU A  57     -19.146  -1.193   8.269  1.00  8.87           N  
ATOM    935  CA  GLU A  57     -20.418  -0.494   8.367  1.00  8.87           C  
ATOM    936  C   GLU A  57     -21.518  -1.528   8.559  1.00  8.87           C  
ATOM    937  O   GLU A  57     -22.452  -1.302   9.325  1.00  8.87           O  
ATOM    938  CB  GLU A  57     -20.694   0.371   7.132  1.00  8.87           C  
ATOM    939  CG  GLU A  57     -19.817   1.624   6.994  1.00  8.87           C  
ATOM    940  CD  GLU A  57     -20.105   2.677   8.063  1.00  8.87           C  
ATOM    941  OE1 GLU A  57     -21.253   3.017   8.238  1.00  8.87           O  
ATOM    942  OE2 GLU A  57     -19.185   3.144   8.703  1.00  8.87           O  
ATOM    943  H   GLU A  57     -18.657  -1.226   7.385  1.00  8.87           H  
ATOM    944  HA  GLU A  57     -20.398   0.153   9.243  1.00  8.87           H  
ATOM    945 1HB  GLU A  57     -20.563  -0.218   6.234  1.00  8.87           H  
ATOM    946 2HB  GLU A  57     -21.734   0.696   7.149  1.00  8.87           H  
ATOM    947 1HG  GLU A  57     -18.769   1.319   7.071  1.00  8.87           H  
ATOM    948 2HG  GLU A  57     -19.964   2.057   6.004  1.00  8.87           H  
ATOM    949  N   LEU A  58     -21.385  -2.690   7.906  1.00  8.42           N  
ATOM    950  CA  LEU A  58     -22.397  -3.728   8.060  1.00  8.42           C  
ATOM    951  C   LEU A  58     -22.430  -4.192   9.507  1.00  8.42           C  
ATOM    952  O   LEU A  58     -23.498  -4.402  10.083  1.00  8.42           O  
ATOM    953  CB  LEU A  58     -22.097  -4.950   7.195  1.00  8.42           C  
ATOM    954  CG  LEU A  58     -22.176  -4.803   5.723  1.00  8.42           C  
ATOM    955  CD1 LEU A  58     -21.686  -6.133   5.079  1.00  8.42           C  
ATOM    956  CD2 LEU A  58     -23.603  -4.473   5.351  1.00  8.42           C  
ATOM    957  H   LEU A  58     -20.598  -2.818   7.269  1.00  8.42           H  
ATOM    958  HA  LEU A  58     -23.370  -3.324   7.794  1.00  8.42           H  
ATOM    959 1HB  LEU A  58     -21.124  -5.352   7.451  1.00  8.42           H  
ATOM    960 2HB  LEU A  58     -22.848  -5.684   7.438  1.00  8.42           H  
ATOM    961  HG  LEU A  58     -21.517  -4.000   5.391  1.00  8.42           H  
ATOM    962 1HD1 LEU A  58     -21.728  -6.065   3.997  1.00  8.42           H  
ATOM    963 2HD1 LEU A  58     -20.665  -6.343   5.380  1.00  8.42           H  
ATOM    964 3HD1 LEU A  58     -22.326  -6.956   5.408  1.00  8.42           H  
ATOM    965 1HD2 LEU A  58     -23.692  -4.369   4.280  1.00  8.42           H  
ATOM    966 2HD2 LEU A  58     -24.254  -5.276   5.688  1.00  8.42           H  
ATOM    967 3HD2 LEU A  58     -23.896  -3.543   5.831  1.00  8.42           H  
ATOM    968  N   GLU A  59     -21.252  -4.312  10.122  1.00  8.06           N  
ATOM    969  CA  GLU A  59     -21.190  -4.726  11.517  1.00  8.06           C  
ATOM    970  C   GLU A  59     -21.944  -3.710  12.383  1.00  8.06           C  
ATOM    971  O   GLU A  59     -22.735  -4.082  13.263  1.00  8.06           O  
ATOM    972  CB  GLU A  59     -19.729  -4.872  11.972  1.00  8.06           C  
ATOM    973  CG  GLU A  59     -19.557  -5.380  13.400  1.00  8.06           C  
ATOM    974  CD  GLU A  59     -18.085  -5.572  13.860  1.00  8.06           C  
ATOM    975  OE1 GLU A  59     -17.247  -5.959  13.067  1.00  8.06           O  
ATOM    976  OE2 GLU A  59     -17.839  -5.383  15.040  1.00  8.06           O  
ATOM    977  H   GLU A  59     -20.394  -4.148   9.588  1.00  8.06           H  
ATOM    978  HA  GLU A  59     -21.684  -5.690  11.617  1.00  8.06           H  
ATOM    979 1HB  GLU A  59     -19.205  -5.551  11.296  1.00  8.06           H  
ATOM    980 2HB  GLU A  59     -19.230  -3.909  11.908  1.00  8.06           H  
ATOM    981 1HG  GLU A  59     -20.045  -4.672  14.070  1.00  8.06           H  
ATOM    982 2HG  GLU A  59     -20.078  -6.333  13.478  1.00  8.06           H  
ATOM    983  N   ALA A  60     -21.708  -2.416  12.120  1.00  7.78           N  
ATOM    984  CA  ALA A  60     -22.387  -1.359  12.863  1.00  7.78           C  
ATOM    985  C   ALA A  60     -23.904  -1.402  12.656  1.00  7.78           C  
ATOM    986  O   ALA A  60     -24.671  -1.276  13.614  1.00  7.78           O  
ATOM    987  CB  ALA A  60     -21.854  -0.007  12.431  1.00  7.78           C  
ATOM    988  H   ALA A  60     -21.024  -2.172  11.399  1.00  7.78           H  
ATOM    989  HA  ALA A  60     -22.181  -1.508  13.922  1.00  7.78           H  
ATOM    990 1HB  ALA A  60     -22.342   0.775  13.010  1.00  7.78           H  
ATOM    991 2HB  ALA A  60     -20.778   0.027  12.598  1.00  7.78           H  
ATOM    992 3HB  ALA A  60     -22.058   0.143  11.374  1.00  7.78           H  
ATOM    993  N   ILE A  61     -24.339  -1.653  11.424  1.00  7.60           N  
ATOM    994  CA  ILE A  61     -25.763  -1.723  11.120  1.00  7.60           C  
ATOM    995  C   ILE A  61     -26.404  -2.874  11.851  1.00  7.60           C  
ATOM    996  O   ILE A  61     -27.452  -2.719  12.483  1.00  7.60           O  
ATOM    997  CB  ILE A  61     -26.008  -1.880   9.615  1.00  7.60           C  
ATOM    998  CG1 ILE A  61     -25.588  -0.601   8.869  1.00  7.60           C  
ATOM    999  CG2 ILE A  61     -27.477  -2.222   9.379  1.00  7.60           C  
ATOM   1000  CD1 ILE A  61     -25.482  -0.778   7.368  1.00  7.60           C  
ATOM   1001  H   ILE A  61     -23.662  -1.753  10.666  1.00  7.60           H  
ATOM   1002  HA  ILE A  61     -26.233  -0.796  11.458  1.00  7.60           H  
ATOM   1003  HB  ILE A  61     -25.387  -2.695   9.235  1.00  7.60           H  
ATOM   1004 1HG1 ILE A  61     -26.328   0.171   9.068  1.00  7.60           H  
ATOM   1005 2HG1 ILE A  61     -24.632  -0.264   9.251  1.00  7.60           H  
ATOM   1006 1HG2 ILE A  61     -27.654  -2.358   8.315  1.00  7.60           H  
ATOM   1007 2HG2 ILE A  61     -27.715  -3.142   9.906  1.00  7.60           H  
ATOM   1008 3HG2 ILE A  61     -28.105  -1.414   9.754  1.00  7.60           H  
ATOM   1009 1HD1 ILE A  61     -25.187   0.168   6.916  1.00  7.60           H  
ATOM   1010 2HD1 ILE A  61     -24.731  -1.530   7.148  1.00  7.60           H  
ATOM   1011 3HD1 ILE A  61     -26.441  -1.094   6.965  1.00  7.60           H  
ATOM   1012  N   ALA A  62     -25.752  -4.034  11.790  1.00  7.53           N  
ATOM   1013  CA  ALA A  62     -26.241  -5.223  12.454  1.00  7.53           C  
ATOM   1014  C   ALA A  62     -26.360  -4.995  13.947  1.00  7.53           C  
ATOM   1015  O   ALA A  62     -27.345  -5.398  14.572  1.00  7.53           O  
ATOM   1016  CB  ALA A  62     -25.292  -6.375  12.186  1.00  7.53           C  
ATOM   1017  H   ALA A  62     -24.892  -4.095  11.246  1.00  7.53           H  
ATOM   1018  HA  ALA A  62     -27.224  -5.454  12.066  1.00  7.53           H  
ATOM   1019 1HB  ALA A  62     -25.658  -7.256  12.677  1.00  7.53           H  
ATOM   1020 2HB  ALA A  62     -25.221  -6.546  11.105  1.00  7.53           H  
ATOM   1021 3HB  ALA A  62     -24.306  -6.129  12.575  1.00  7.53           H  
ATOM   1022  N   SER A  63     -25.390  -4.279  14.517  1.00  7.60           N  
ATOM   1023  CA  SER A  63     -25.402  -4.009  15.940  1.00  7.60           C  
ATOM   1024  C   SER A  63     -26.602  -3.139  16.309  1.00  7.60           C  
ATOM   1025  O   SER A  63     -27.327  -3.440  17.267  1.00  7.60           O  
ATOM   1026  CB  SER A  63     -24.123  -3.288  16.315  1.00  7.60           C  
ATOM   1027  OG  SER A  63     -22.997  -4.097  16.069  1.00  7.60           O  
ATOM   1028  H   SER A  63     -24.592  -3.966  13.963  1.00  7.60           H  
ATOM   1029  HA  SER A  63     -25.468  -4.954  16.477  1.00  7.60           H  
ATOM   1030 1HB  SER A  63     -24.040  -2.366  15.751  1.00  7.60           H  
ATOM   1031 2HB  SER A  63     -24.159  -3.020  17.367  1.00  7.60           H  
ATOM   1032  HG  SER A  63     -22.957  -4.204  15.083  1.00  7.60           H  
ATOM   1033  N   ASP A  64     -26.852  -2.091  15.516  1.00  7.76           N  
ATOM   1034  CA  ASP A  64     -27.962  -1.197  15.815  1.00  7.76           C  
ATOM   1035  C   ASP A  64     -29.314  -1.862  15.613  1.00  7.76           C  
ATOM   1036  O   ASP A  64     -30.229  -1.678  16.427  1.00  7.76           O  
ATOM   1037  CB  ASP A  64     -27.872   0.074  14.976  1.00  7.76           C  
ATOM   1038  CG  ASP A  64     -26.742   1.008  15.435  1.00  7.76           C  
ATOM   1039  OD1 ASP A  64     -26.210   0.784  16.504  1.00  7.76           O  
ATOM   1040  OD2 ASP A  64     -26.443   1.946  14.734  1.00  7.76           O  
ATOM   1041  H   ASP A  64     -26.231  -1.892  14.728  1.00  7.76           H  
ATOM   1042  HA  ASP A  64     -27.888  -0.907  16.862  1.00  7.76           H  
ATOM   1043 1HB  ASP A  64     -27.686  -0.206  13.933  1.00  7.76           H  
ATOM   1044 2HB  ASP A  64     -28.820   0.608  15.010  1.00  7.76           H  
ATOM   1045  N   LEU A  65     -29.448  -2.663  14.559  1.00  7.99           N  
ATOM   1046  CA  LEU A  65     -30.717  -3.323  14.336  1.00  7.99           C  
ATOM   1047  C   LEU A  65     -30.985  -4.339  15.436  1.00  7.99           C  
ATOM   1048  O   LEU A  65     -32.124  -4.478  15.885  1.00  7.99           O  
ATOM   1049  CB  LEU A  65     -30.769  -3.941  12.944  1.00  7.99           C  
ATOM   1050  CG  LEU A  65     -30.829  -2.903  11.796  1.00  7.99           C  
ATOM   1051  CD1 LEU A  65     -30.762  -3.609  10.453  1.00  7.99           C  
ATOM   1052  CD2 LEU A  65     -32.104  -2.076  11.936  1.00  7.99           C  
ATOM   1053  H   LEU A  65     -28.675  -2.792  13.905  1.00  7.99           H  
ATOM   1054  HA  LEU A  65     -31.501  -2.571  14.380  1.00  7.99           H  
ATOM   1055 1HB  LEU A  65     -29.858  -4.514  12.811  1.00  7.99           H  
ATOM   1056 2HB  LEU A  65     -31.625  -4.608  12.869  1.00  7.99           H  
ATOM   1057  HG  LEU A  65     -29.964  -2.239  11.861  1.00  7.99           H  
ATOM   1058 1HD1 LEU A  65     -30.793  -2.870   9.654  1.00  7.99           H  
ATOM   1059 2HD1 LEU A  65     -29.837  -4.164  10.391  1.00  7.99           H  
ATOM   1060 3HD1 LEU A  65     -31.599  -4.289  10.344  1.00  7.99           H  
ATOM   1061 1HD2 LEU A  65     -32.150  -1.335  11.136  1.00  7.99           H  
ATOM   1062 2HD2 LEU A  65     -32.962  -2.713  11.877  1.00  7.99           H  
ATOM   1063 3HD2 LEU A  65     -32.104  -1.569  12.899  1.00  7.99           H  
ATOM   1064  N   PHE A  66     -29.952  -5.030  15.914  1.00  8.31           N  
ATOM   1065  CA  PHE A  66     -30.171  -5.949  17.016  1.00  8.31           C  
ATOM   1066  C   PHE A  66     -30.608  -5.229  18.275  1.00  8.31           C  
ATOM   1067  O   PHE A  66     -31.486  -5.720  18.983  1.00  8.31           O  
ATOM   1068  CB  PHE A  66     -28.963  -6.808  17.283  1.00  8.31           C  
ATOM   1069  CG  PHE A  66     -28.890  -7.933  16.345  1.00  8.31           C  
ATOM   1070  CD1 PHE A  66     -29.964  -8.228  15.481  1.00  8.31           C  
ATOM   1071  CD2 PHE A  66     -27.814  -8.735  16.349  1.00  8.31           C  
ATOM   1072  CE1 PHE A  66     -29.909  -9.320  14.641  1.00  8.31           C  
ATOM   1073  CE2 PHE A  66     -27.756  -9.804  15.538  1.00  8.31           C  
ATOM   1074  CZ  PHE A  66     -28.796 -10.116  14.671  1.00  8.31           C  
ATOM   1075  H   PHE A  66     -29.017  -4.934  15.513  1.00  8.31           H  
ATOM   1076  HA  PHE A  66     -30.979  -6.620  16.733  1.00  8.31           H  
ATOM   1077 1HB  PHE A  66     -28.056  -6.208  17.175  1.00  8.31           H  
ATOM   1078 2HB  PHE A  66     -28.988  -7.194  18.298  1.00  8.31           H  
ATOM   1079  HD1 PHE A  66     -30.845  -7.588  15.482  1.00  8.31           H  
ATOM   1080  HD2 PHE A  66     -26.992  -8.516  17.027  1.00  8.31           H  
ATOM   1081  HE1 PHE A  66     -30.742  -9.551  13.966  1.00  8.31           H  
ATOM   1082  HE2 PHE A  66     -26.887 -10.410  15.582  1.00  8.31           H  
ATOM   1083  HZ  PHE A  66     -28.730 -10.985  14.020  1.00  8.31           H  
ATOM   1084  N   ARG A  67     -30.026  -4.057  18.554  1.00  8.72           N  
ATOM   1085  CA  ARG A  67     -30.435  -3.287  19.725  1.00  8.72           C  
ATOM   1086  C   ARG A  67     -31.915  -2.888  19.603  1.00  8.72           C  
ATOM   1087  O   ARG A  67     -32.667  -2.947  20.584  1.00  8.72           O  
ATOM   1088  CB  ARG A  67     -29.541  -2.067  19.878  1.00  8.72           C  
ATOM   1089  CG  ARG A  67     -28.115  -2.384  20.341  1.00  8.72           C  
ATOM   1090  CD  ARG A  67     -27.235  -1.188  20.287  1.00  8.72           C  
ATOM   1091  NE  ARG A  67     -25.875  -1.473  20.735  1.00  8.72           N  
ATOM   1092  CZ  ARG A  67     -24.812  -0.686  20.468  1.00  8.72           C  
ATOM   1093  NH1 ARG A  67     -24.971   0.408  19.753  1.00  8.72           N  
ATOM   1094  NH2 ARG A  67     -23.611  -1.012  20.920  1.00  8.72           N  
ATOM   1095  H   ARG A  67     -29.275  -3.707  17.957  1.00  8.72           H  
ATOM   1096  HA  ARG A  67     -30.311  -3.910  20.609  1.00  8.72           H  
ATOM   1097 1HB  ARG A  67     -29.466  -1.555  18.920  1.00  8.72           H  
ATOM   1098 2HB  ARG A  67     -29.985  -1.372  20.588  1.00  8.72           H  
ATOM   1099 1HG  ARG A  67     -28.147  -2.730  21.372  1.00  8.72           H  
ATOM   1100 2HG  ARG A  67     -27.689  -3.164  19.716  1.00  8.72           H  
ATOM   1101 1HD  ARG A  67     -27.182  -0.833  19.255  1.00  8.72           H  
ATOM   1102 2HD  ARG A  67     -27.646  -0.403  20.917  1.00  8.72           H  
ATOM   1103  HE  ARG A  67     -25.722  -2.307  21.285  1.00  8.72           H  
ATOM   1104 1HH1 ARG A  67     -25.893   0.655  19.401  1.00  8.72           H  
ATOM   1105 2HH1 ARG A  67     -24.181   0.999  19.544  1.00  8.72           H  
ATOM   1106 1HH2 ARG A  67     -23.486  -1.852  21.468  1.00  8.72           H  
ATOM   1107 2HH2 ARG A  67     -22.818  -0.421  20.717  1.00  8.72           H  
ATOM   1108  N   PHE A  68     -32.352  -2.547  18.378  1.00  9.18           N  
ATOM   1109  CA  PHE A  68     -33.767  -2.254  18.148  1.00  9.18           C  
ATOM   1110  C   PHE A  68     -34.631  -3.440  18.538  1.00  9.18           C  
ATOM   1111  O   PHE A  68     -35.599  -3.288  19.288  1.00  9.18           O  
ATOM   1112  CB  PHE A  68     -34.058  -1.909  16.676  1.00  9.18           C  
ATOM   1113  CG  PHE A  68     -35.546  -1.871  16.374  1.00  9.18           C  
ATOM   1114  CD1 PHE A  68     -36.348  -0.788  16.683  1.00  9.18           C  
ATOM   1115  CD2 PHE A  68     -36.136  -2.979  15.786  1.00  9.18           C  
ATOM   1116  CE1 PHE A  68     -37.709  -0.822  16.403  1.00  9.18           C  
ATOM   1117  CE2 PHE A  68     -37.482  -3.023  15.513  1.00  9.18           C  
ATOM   1118  CZ  PHE A  68     -38.272  -1.945  15.818  1.00  9.18           C  
ATOM   1119  H   PHE A  68     -31.686  -2.475  17.610  1.00  9.18           H  
ATOM   1120  HA  PHE A  68     -34.051  -1.403  18.761  1.00  9.18           H  
ATOM   1121 1HB  PHE A  68     -33.628  -0.940  16.436  1.00  9.18           H  
ATOM   1122 2HB  PHE A  68     -33.608  -2.631  16.026  1.00  9.18           H  
ATOM   1123  HD1 PHE A  68     -35.904   0.092  17.151  1.00  9.18           H  
ATOM   1124  HD2 PHE A  68     -35.505  -3.829  15.545  1.00  9.18           H  
ATOM   1125  HE1 PHE A  68     -38.337   0.034  16.650  1.00  9.18           H  
ATOM   1126  HE2 PHE A  68     -37.915  -3.908  15.058  1.00  9.18           H  
ATOM   1127  HZ  PHE A  68     -39.341  -1.973  15.605  1.00  9.18           H  
ATOM   1128  N   ILE A  69     -34.272  -4.624  18.056  1.00  9.72           N  
ATOM   1129  CA  ILE A  69     -35.045  -5.823  18.340  1.00  9.72           C  
ATOM   1130  C   ILE A  69     -35.037  -6.163  19.826  1.00  9.72           C  
ATOM   1131  O   ILE A  69     -36.080  -6.391  20.439  1.00  9.72           O  
ATOM   1132  CB  ILE A  69     -34.433  -7.002  17.560  1.00  9.72           C  
ATOM   1133  CG1 ILE A  69     -34.574  -6.752  16.078  1.00  9.72           C  
ATOM   1134  CG2 ILE A  69     -35.043  -8.314  17.969  1.00  9.72           C  
ATOM   1135  CD1 ILE A  69     -35.977  -6.696  15.622  1.00  9.72           C  
ATOM   1136  H   ILE A  69     -33.451  -4.678  17.448  1.00  9.72           H  
ATOM   1137  HA  ILE A  69     -36.074  -5.658  18.022  1.00  9.72           H  
ATOM   1138  HB  ILE A  69     -33.368  -7.029  17.767  1.00  9.72           H  
ATOM   1139 1HG1 ILE A  69     -34.118  -5.806  15.850  1.00  9.72           H  
ATOM   1140 2HG1 ILE A  69     -34.050  -7.530  15.525  1.00  9.72           H  
ATOM   1141 1HG2 ILE A  69     -34.565  -9.115  17.412  1.00  9.72           H  
ATOM   1142 2HG2 ILE A  69     -34.890  -8.473  19.035  1.00  9.72           H  
ATOM   1143 3HG2 ILE A  69     -36.100  -8.306  17.757  1.00  9.72           H  
ATOM   1144 1HD1 ILE A  69     -35.993  -6.489  14.563  1.00  9.72           H  
ATOM   1145 2HD1 ILE A  69     -36.432  -7.652  15.813  1.00  9.72           H  
ATOM   1146 3HD1 ILE A  69     -36.513  -5.917  16.152  1.00  9.72           H  
ATOM   1147  N   LEU A  70     -33.864  -6.093  20.431  1.00 10.35           N  
ATOM   1148  CA  LEU A  70     -33.679  -6.405  21.833  1.00 10.35           C  
ATOM   1149  C   LEU A  70     -34.577  -5.599  22.752  1.00 10.35           C  
ATOM   1150  O   LEU A  70     -35.147  -6.139  23.704  1.00 10.35           O  
ATOM   1151  CB  LEU A  70     -32.253  -6.105  22.229  1.00 10.35           C  
ATOM   1152  CG  LEU A  70     -31.926  -6.342  23.650  1.00 10.35           C  
ATOM   1153  CD1 LEU A  70     -32.044  -7.822  23.977  1.00 10.35           C  
ATOM   1154  CD2 LEU A  70     -30.607  -5.849  23.879  1.00 10.35           C  
ATOM   1155  H   LEU A  70     -33.046  -5.854  19.881  1.00 10.35           H  
ATOM   1156  HA  LEU A  70     -33.886  -7.463  21.975  1.00 10.35           H  
ATOM   1157 1HB  LEU A  70     -31.587  -6.704  21.619  1.00 10.35           H  
ATOM   1158 2HB  LEU A  70     -32.052  -5.060  22.017  1.00 10.35           H  
ATOM   1159  HG  LEU A  70     -32.627  -5.796  24.280  1.00 10.35           H  
ATOM   1160 1HD1 LEU A  70     -31.799  -7.984  25.028  1.00 10.35           H  
ATOM   1161 2HD1 LEU A  70     -33.062  -8.158  23.785  1.00 10.35           H  
ATOM   1162 3HD1 LEU A  70     -31.349  -8.385  23.354  1.00 10.35           H  
ATOM   1163 1HD2 LEU A  70     -30.359  -5.988  24.906  1.00 10.35           H  
ATOM   1164 2HD2 LEU A  70     -29.938  -6.408  23.250  1.00 10.35           H  
ATOM   1165 3HD2 LEU A  70     -30.559  -4.788  23.634  1.00 10.35           H  
ATOM   1166  N   GLY A  71     -34.641  -4.293  22.509  1.00 10.97           N  
ATOM   1167  CA  GLY A  71     -35.397  -3.379  23.345  1.00 10.97           C  
ATOM   1168  C   GLY A  71     -36.845  -3.167  22.904  1.00 10.97           C  
ATOM   1169  O   GLY A  71     -37.537  -2.305  23.456  1.00 10.97           O  
ATOM   1170  H   GLY A  71     -34.123  -3.908  21.715  1.00 10.97           H  
ATOM   1171 1HA  GLY A  71     -35.382  -3.748  24.369  1.00 10.97           H  
ATOM   1172 2HA  GLY A  71     -34.885  -2.419  23.356  1.00 10.97           H  
ATOM   1173  N   LEU A  72     -37.348  -3.950  21.945  1.00 11.38           N  
ATOM   1174  CA  LEU A  72     -38.688  -3.685  21.422  1.00 11.38           C  
ATOM   1175  C   LEU A  72     -39.827  -4.217  22.279  1.00 11.38           C  
ATOM   1176  O   LEU A  72     -40.633  -5.030  21.829  1.00 11.38           O  
ATOM   1177  CB  LEU A  72     -38.819  -4.303  20.029  1.00 11.38           C  
ATOM   1178  CG  LEU A  72     -40.111  -4.025  19.297  1.00 11.38           C  
ATOM   1179  CD1 LEU A  72     -40.230  -2.546  19.055  1.00 11.38           C  
ATOM   1180  CD2 LEU A  72     -40.107  -4.803  18.009  1.00 11.38           C  
ATOM   1181  H   LEU A  72     -36.791  -4.701  21.532  1.00 11.38           H  
ATOM   1182  HA  LEU A  72     -38.803  -2.605  21.335  1.00 11.38           H  
ATOM   1183 1HB  LEU A  72     -38.012  -3.922  19.409  1.00 11.38           H  
ATOM   1184 2HB  LEU A  72     -38.689  -5.378  20.115  1.00 11.38           H  
ATOM   1185  HG  LEU A  72     -40.956  -4.335  19.904  1.00 11.38           H  
ATOM   1186 1HD1 LEU A  72     -41.158  -2.333  18.528  1.00 11.38           H  
ATOM   1187 2HD1 LEU A  72     -40.226  -2.024  20.012  1.00 11.38           H  
ATOM   1188 3HD1 LEU A  72     -39.389  -2.212  18.462  1.00 11.38           H  
ATOM   1189 1HD2 LEU A  72     -41.028  -4.617  17.461  1.00 11.38           H  
ATOM   1190 2HD2 LEU A  72     -39.257  -4.496  17.407  1.00 11.38           H  
ATOM   1191 3HD2 LEU A  72     -40.028  -5.862  18.230  1.00 11.38           H  
ATOM   1192  N   SER A  73     -39.937  -3.679  23.488  1.00 11.38           N  
ATOM   1193  CA  SER A  73     -40.981  -4.062  24.437  1.00 11.38           C  
ATOM   1194  C   SER A  73     -41.058  -5.572  24.673  1.00 11.38           C  
ATOM   1195  O   SER A  73     -40.067  -6.239  24.972  1.00 11.38           O  
ATOM   1196  CB  SER A  73     -42.331  -3.562  23.938  1.00 11.38           C  
ATOM   1197  OG  SER A  73     -43.326  -3.756  24.905  1.00 11.38           O  
ATOM   1198  H   SER A  73     -39.226  -2.995  23.742  1.00 11.38           H  
ATOM   1199  HA  SER A  73     -40.760  -3.583  25.392  1.00 11.38           H  
ATOM   1200 1HB  SER A  73     -42.255  -2.504  23.699  1.00 11.38           H  
ATOM   1201 2HB  SER A  73     -42.611  -4.079  23.015  1.00 11.38           H  
ATOM   1202  HG  SER A  73     -43.103  -3.168  25.634  1.00 11.38           H  
ATOM   1203  N   ARG A  74     -42.269  -6.085  24.545  1.00 10.90           N  
ATOM   1204  CA  ARG A  74     -42.622  -7.493  24.689  1.00 10.90           C  
ATOM   1205  C   ARG A  74     -43.668  -7.706  23.624  1.00 10.90           C  
ATOM   1206  O   ARG A  74     -44.032  -6.734  22.960  1.00 10.90           O  
ATOM   1207  CB  ARG A  74     -43.182  -7.825  26.062  1.00 10.90           C  
ATOM   1208  CG  ARG A  74     -44.507  -7.157  26.414  1.00 10.90           C  
ATOM   1209  CD  ARG A  74     -45.012  -7.624  27.744  1.00 10.90           C  
ATOM   1210  NE  ARG A  74     -46.255  -6.964  28.133  1.00 10.90           N  
ATOM   1211  CZ  ARG A  74     -47.492  -7.381  27.787  1.00 10.90           C  
ATOM   1212  NH1 ARG A  74     -47.646  -8.458  27.047  1.00 10.90           N  
ATOM   1213  NH2 ARG A  74     -48.552  -6.708  28.197  1.00 10.90           N  
ATOM   1214  H   ARG A  74     -43.018  -5.434  24.333  1.00 10.90           H  
ATOM   1215  HA  ARG A  74     -41.758  -8.122  24.483  1.00 10.90           H  
ATOM   1216 1HB  ARG A  74     -43.326  -8.899  26.145  1.00 10.90           H  
ATOM   1217 2HB  ARG A  74     -42.459  -7.534  26.823  1.00 10.90           H  
ATOM   1218 1HG  ARG A  74     -44.369  -6.076  26.453  1.00 10.90           H  
ATOM   1219 2HG  ARG A  74     -45.252  -7.400  25.657  1.00 10.90           H  
ATOM   1220 1HD  ARG A  74     -45.196  -8.697  27.702  1.00 10.90           H  
ATOM   1221 2HD  ARG A  74     -44.264  -7.416  28.509  1.00 10.90           H  
ATOM   1222  HE  ARG A  74     -46.183  -6.133  28.704  1.00 10.90           H  
ATOM   1223 1HH1 ARG A  74     -46.837  -8.975  26.733  1.00 10.90           H  
ATOM   1224 2HH1 ARG A  74     -48.573  -8.768  26.793  1.00 10.90           H  
ATOM   1225 1HH2 ARG A  74     -48.435  -5.882  28.768  1.00 10.90           H  
ATOM   1226 2HH2 ARG A  74     -49.477  -7.019  27.942  1.00 10.90           H  
ATOM   1227  N   ALA A  75     -44.140  -8.936  23.390  1.00 10.00           N  
ATOM   1228  CA  ALA A  75     -45.130  -9.104  22.317  1.00 10.00           C  
ATOM   1229  C   ALA A  75     -44.442  -8.791  20.992  1.00 10.00           C  
ATOM   1230  O   ALA A  75     -43.950  -9.700  20.325  1.00 10.00           O  
ATOM   1231  CB  ALA A  75     -46.395  -8.264  22.531  1.00 10.00           C  
ATOM   1232  H   ALA A  75     -43.829  -9.731  23.932  1.00 10.00           H  
ATOM   1233  HA  ALA A  75     -45.429 -10.152  22.295  1.00 10.00           H  
ATOM   1234 1HB  ALA A  75     -47.087  -8.472  21.715  1.00 10.00           H  
ATOM   1235 2HB  ALA A  75     -46.855  -8.557  23.474  1.00 10.00           H  
ATOM   1236 3HB  ALA A  75     -46.222  -7.205  22.554  1.00 10.00           H  
ATOM   1237  N   ALA A  76     -44.431  -7.523  20.592  1.00  8.87           N  
ATOM   1238  CA  ALA A  76     -43.784  -7.110  19.352  1.00  8.87           C  
ATOM   1239  C   ALA A  76     -42.343  -7.620  19.317  1.00  8.87           C  
ATOM   1240  O   ALA A  76     -41.896  -8.097  18.278  1.00  8.87           O  
ATOM   1241  CB  ALA A  76     -43.776  -5.594  19.244  1.00  8.87           C  
ATOM   1242  H   ALA A  76     -44.814  -6.830  21.223  1.00  8.87           H  
ATOM   1243  HA  ALA A  76     -44.331  -7.538  18.515  1.00  8.87           H  
ATOM   1244 1HB  ALA A  76     -43.294  -5.297  18.317  1.00  8.87           H  
ATOM   1245 2HB  ALA A  76     -44.796  -5.220  19.260  1.00  8.87           H  
ATOM   1246 3HB  ALA A  76     -43.223  -5.180  20.092  1.00  8.87           H  
ATOM   1247  N   LYS A  77     -41.654  -7.615  20.469  1.00  7.79           N  
ATOM   1248  CA  LYS A  77     -40.279  -8.124  20.570  1.00  7.79           C  
ATOM   1249  C   LYS A  77     -40.152  -9.561  20.106  1.00  7.79           C  
ATOM   1250  O   LYS A  77     -39.084  -9.983  19.671  1.00  7.79           O  
ATOM   1251  CB  LYS A  77     -39.727  -8.073  21.989  1.00  7.79           C  
ATOM   1252  CG  LYS A  77     -38.296  -8.551  22.079  1.00  7.79           C  
ATOM   1253  CD  LYS A  77     -37.628  -8.096  23.368  1.00  7.79           C  
ATOM   1254  CE  LYS A  77     -38.133  -8.820  24.600  1.00  7.79           C  
ATOM   1255  NZ  LYS A  77     -37.364  -8.408  25.818  1.00  7.79           N  
ATOM   1256  H   LYS A  77     -42.082  -7.201  21.290  1.00  7.79           H  
ATOM   1257  HA  LYS A  77     -39.644  -7.514  19.934  1.00  7.79           H  
ATOM   1258 1HB  LYS A  77     -39.756  -7.092  22.386  1.00  7.79           H  
ATOM   1259 2HB  LYS A  77     -40.329  -8.703  22.633  1.00  7.79           H  
ATOM   1260 1HG  LYS A  77     -38.271  -9.637  22.026  1.00  7.79           H  
ATOM   1261 2HG  LYS A  77     -37.735  -8.151  21.237  1.00  7.79           H  
ATOM   1262 1HD  LYS A  77     -36.552  -8.243  23.280  1.00  7.79           H  
ATOM   1263 2HD  LYS A  77     -37.816  -7.024  23.501  1.00  7.79           H  
ATOM   1264 1HE  LYS A  77     -39.182  -8.588  24.747  1.00  7.79           H  
ATOM   1265 2HE  LYS A  77     -38.026  -9.894  24.459  1.00  7.79           H  
ATOM   1266 1HZ  LYS A  77     -37.715  -8.896  26.623  1.00  7.79           H  
ATOM   1267 2HZ  LYS A  77     -36.389  -8.629  25.687  1.00  7.79           H  
ATOM   1268 3HZ  LYS A  77     -37.458  -7.407  25.963  1.00  7.79           H  
ATOM   1269  N   THR A  78     -41.200 -10.351  20.317  1.00  6.94           N  
ATOM   1270  CA  THR A  78     -41.187 -11.744  19.938  1.00  6.94           C  
ATOM   1271  C   THR A  78     -41.566 -11.852  18.476  1.00  6.94           C  
ATOM   1272  O   THR A  78     -40.974 -12.619  17.722  1.00  6.94           O  
ATOM   1273  CB  THR A  78     -42.144 -12.586  20.792  1.00  6.94           C  
ATOM   1274  OG1 THR A  78     -41.764 -12.497  22.177  1.00  6.94           O  
ATOM   1275  CG2 THR A  78     -42.083 -14.033  20.333  1.00  6.94           C  
ATOM   1276  H   THR A  78     -42.067  -9.958  20.662  1.00  6.94           H  
ATOM   1277  HA  THR A  78     -40.181 -12.137  20.068  1.00  6.94           H  
ATOM   1278  HB  THR A  78     -43.162 -12.210  20.679  1.00  6.94           H  
ATOM   1279  HG1 THR A  78     -40.851 -12.776  22.271  1.00  6.94           H  
ATOM   1280 1HG2 THR A  78     -42.762 -14.635  20.934  1.00  6.94           H  
ATOM   1281 2HG2 THR A  78     -42.377 -14.090  19.283  1.00  6.94           H  
ATOM   1282 3HG2 THR A  78     -41.066 -14.409  20.446  1.00  6.94           H  
ATOM   1283  N   ARG A  79     -42.562 -11.071  18.075  1.00  6.39           N  
ATOM   1284  CA  ARG A  79     -43.060 -11.094  16.709  1.00  6.39           C  
ATOM   1285  C   ARG A  79     -41.923 -10.881  15.716  1.00  6.39           C  
ATOM   1286  O   ARG A  79     -41.772 -11.635  14.766  1.00  6.39           O  
ATOM   1287  CB  ARG A  79     -44.103 -10.003  16.521  1.00  6.39           C  
ATOM   1288  CG  ARG A  79     -44.791  -9.935  15.166  1.00  6.39           C  
ATOM   1289  CD  ARG A  79     -45.705  -8.746  15.102  1.00  6.39           C  
ATOM   1290  NE  ARG A  79     -44.972  -7.486  15.025  1.00  6.39           N  
ATOM   1291  CZ  ARG A  79     -45.362  -6.325  15.599  1.00  6.39           C  
ATOM   1292  NH1 ARG A  79     -46.454  -6.288  16.340  1.00  6.39           N  
ATOM   1293  NH2 ARG A  79     -44.653  -5.222  15.423  1.00  6.39           N  
ATOM   1294  H   ARG A  79     -42.998 -10.451  18.757  1.00  6.39           H  
ATOM   1295  HA  ARG A  79     -43.519 -12.064  16.522  1.00  6.39           H  
ATOM   1296 1HB  ARG A  79     -44.869 -10.099  17.286  1.00  6.39           H  
ATOM   1297 2HB  ARG A  79     -43.627  -9.038  16.662  1.00  6.39           H  
ATOM   1298 1HG  ARG A  79     -44.034  -9.820  14.382  1.00  6.39           H  
ATOM   1299 2HG  ARG A  79     -45.369 -10.841  14.992  1.00  6.39           H  
ATOM   1300 1HD  ARG A  79     -46.335  -8.824  14.218  1.00  6.39           H  
ATOM   1301 2HD  ARG A  79     -46.326  -8.722  15.994  1.00  6.39           H  
ATOM   1302  HE  ARG A  79     -44.119  -7.475  14.435  1.00  6.39           H  
ATOM   1303 1HH1 ARG A  79     -47.000  -7.127  16.478  1.00  6.39           H  
ATOM   1304 2HH1 ARG A  79     -46.744  -5.421  16.768  1.00  6.39           H  
ATOM   1305 1HH2 ARG A  79     -43.819  -5.235  14.835  1.00  6.39           H  
ATOM   1306 2HH2 ARG A  79     -44.948  -4.360  15.849  1.00  6.39           H  
ATOM   1307  N   VAL A  80     -41.068  -9.909  15.978  1.00  6.10           N  
ATOM   1308  CA  VAL A  80     -39.964  -9.594  15.075  1.00  6.10           C  
ATOM   1309  C   VAL A  80     -38.882 -10.683  14.950  1.00  6.10           C  
ATOM   1310  O   VAL A  80     -38.042 -10.623  14.053  1.00  6.10           O  
ATOM   1311  CB  VAL A  80     -39.350  -8.269  15.491  1.00  6.10           C  
ATOM   1312  CG1 VAL A  80     -40.380  -7.198  15.377  1.00  6.10           C  
ATOM   1313  CG2 VAL A  80     -38.889  -8.365  16.884  1.00  6.10           C  
ATOM   1314  H   VAL A  80     -41.230  -9.330  16.804  1.00  6.10           H  
ATOM   1315  HA  VAL A  80     -40.398  -9.438  14.086  1.00  6.10           H  
ATOM   1316  HB  VAL A  80     -38.531  -8.028  14.831  1.00  6.10           H  
ATOM   1317 1HG1 VAL A  80     -39.951  -6.252  15.661  1.00  6.10           H  
ATOM   1318 2HG1 VAL A  80     -40.735  -7.146  14.347  1.00  6.10           H  
ATOM   1319 3HG1 VAL A  80     -41.218  -7.424  16.024  1.00  6.10           H  
ATOM   1320 1HG2 VAL A  80     -38.460  -7.421  17.203  1.00  6.10           H  
ATOM   1321 2HG2 VAL A  80     -39.718  -8.606  17.503  1.00  6.10           H  
ATOM   1322 3HG2 VAL A  80     -38.164  -9.131  16.970  1.00  6.10           H  
ATOM   1323  N   VAL A  81     -38.883 -11.661  15.857  1.00  5.99           N  
ATOM   1324  CA  VAL A  81     -37.950 -12.783  15.830  1.00  5.99           C  
ATOM   1325  C   VAL A  81     -38.724 -14.094  15.722  1.00  5.99           C  
ATOM   1326  O   VAL A  81     -38.219 -15.167  16.064  1.00  5.99           O  
ATOM   1327  CB  VAL A  81     -37.043 -12.798  17.069  1.00  5.99           C  
ATOM   1328  CG1 VAL A  81     -36.122 -11.590  17.069  1.00  5.99           C  
ATOM   1329  CG2 VAL A  81     -37.905 -12.778  18.289  1.00  5.99           C  
ATOM   1330  H   VAL A  81     -39.603 -11.682  16.577  1.00  5.99           H  
ATOM   1331  HA  VAL A  81     -37.317 -12.689  14.948  1.00  5.99           H  
ATOM   1332  HB  VAL A  81     -36.428 -13.695  17.058  1.00  5.99           H  
ATOM   1333 1HG1 VAL A  81     -35.486 -11.617  17.954  1.00  5.99           H  
ATOM   1334 2HG1 VAL A  81     -35.502 -11.608  16.173  1.00  5.99           H  
ATOM   1335 3HG1 VAL A  81     -36.699 -10.699  17.081  1.00  5.99           H  
ATOM   1336 1HG2 VAL A  81     -37.288 -12.788  19.184  1.00  5.99           H  
ATOM   1337 2HG2 VAL A  81     -38.501 -11.877  18.267  1.00  5.99           H  
ATOM   1338 3HG2 VAL A  81     -38.563 -13.647  18.286  1.00  5.99           H  
ATOM   1339  N   LYS A  82     -39.951 -13.995  15.220  1.00  5.97           N  
ATOM   1340  CA  LYS A  82     -40.838 -15.127  15.019  1.00  5.97           C  
ATOM   1341  C   LYS A  82     -40.129 -16.210  14.231  1.00  5.97           C  
ATOM   1342  O   LYS A  82     -39.303 -15.935  13.335  1.00  5.97           O  
ATOM   1343  CB  LYS A  82     -42.121 -14.689  14.305  1.00  5.97           C  
ATOM   1344  CG  LYS A  82     -43.249 -15.713  14.158  1.00  5.97           C  
ATOM   1345  CD  LYS A  82     -44.466 -15.043  13.480  1.00  5.97           C  
ATOM   1346  CE  LYS A  82     -45.727 -15.924  13.490  1.00  5.97           C  
ATOM   1347  NZ  LYS A  82     -45.589 -17.129  12.631  1.00  5.97           N  
ATOM   1348  H   LYS A  82     -40.319 -13.074  14.984  1.00  5.97           H  
ATOM   1349  HA  LYS A  82     -41.105 -15.534  15.996  1.00  5.97           H  
ATOM   1350 1HB  LYS A  82     -42.555 -13.858  14.834  1.00  5.97           H  
ATOM   1351 2HB  LYS A  82     -41.873 -14.363  13.316  1.00  5.97           H  
ATOM   1352 1HG  LYS A  82     -42.934 -16.547  13.536  1.00  5.97           H  
ATOM   1353 2HG  LYS A  82     -43.539 -16.091  15.136  1.00  5.97           H  
ATOM   1354 1HD  LYS A  82     -44.684 -14.094  13.975  1.00  5.97           H  
ATOM   1355 2HD  LYS A  82     -44.209 -14.834  12.435  1.00  5.97           H  
ATOM   1356 1HE  LYS A  82     -45.939 -16.239  14.510  1.00  5.97           H  
ATOM   1357 2HE  LYS A  82     -46.563 -15.331  13.121  1.00  5.97           H  
ATOM   1358 1HZ  LYS A  82     -46.434 -17.670  12.649  1.00  5.97           H  
ATOM   1359 2HZ  LYS A  82     -45.388 -16.847  11.661  1.00  5.97           H  
ATOM   1360 3HZ  LYS A  82     -44.824 -17.699  12.952  1.00  5.97           H  
ATOM   1361  N   SER A  83     -40.507 -17.455  14.516  1.00  5.93           N  
ATOM   1362  CA  SER A  83     -39.901 -18.625  13.899  1.00  5.93           C  
ATOM   1363  C   SER A  83     -39.909 -18.585  12.367  1.00  5.93           C  
ATOM   1364  O   SER A  83     -39.130 -19.282  11.730  1.00  5.93           O  
ATOM   1365  CB  SER A  83     -40.634 -19.865  14.377  1.00  5.93           C  
ATOM   1366  OG  SER A  83     -41.962 -19.872  13.922  1.00  5.93           O  
ATOM   1367  H   SER A  83     -41.205 -17.598  15.234  1.00  5.93           H  
ATOM   1368  HA  SER A  83     -38.875 -18.683  14.244  1.00  5.93           H  
ATOM   1369 1HB  SER A  83     -40.117 -20.751  14.010  1.00  5.93           H  
ATOM   1370 2HB  SER A  83     -40.618 -19.902  15.464  1.00  5.93           H  
ATOM   1371  HG  SER A  83     -41.914 -19.887  12.954  1.00  5.93           H  
ATOM   1372  N   ASP A  84     -40.755 -17.759  11.767  1.00  5.81           N  
ATOM   1373  CA  ASP A  84     -40.805 -17.633  10.318  1.00  5.81           C  
ATOM   1374  C   ASP A  84     -39.463 -17.104   9.775  1.00  5.81           C  
ATOM   1375  O   ASP A  84     -39.009 -17.497   8.696  1.00  5.81           O  
ATOM   1376  CB  ASP A  84     -41.926 -16.677   9.934  1.00  5.81           C  
ATOM   1377  CG  ASP A  84     -43.302 -17.279  10.229  1.00  5.81           C  
ATOM   1378  OD1 ASP A  84     -43.372 -18.451  10.489  1.00  5.81           O  
ATOM   1379  OD2 ASP A  84     -44.272 -16.550  10.276  1.00  5.81           O  
ATOM   1380  H   ASP A  84     -41.365 -17.200  12.338  1.00  5.81           H  
ATOM   1381  HA  ASP A  84     -40.995 -18.614   9.890  1.00  5.81           H  
ATOM   1382 1HB  ASP A  84     -41.818 -15.746  10.498  1.00  5.81           H  
ATOM   1383 2HB  ASP A  84     -41.857 -16.423   8.878  1.00  5.81           H  
ATOM   1384  N   SER A  85     -38.821 -16.211  10.538  1.00  5.58           N  
ATOM   1385  CA  SER A  85     -37.556 -15.639  10.104  1.00  5.58           C  
ATOM   1386  C   SER A  85     -36.440 -16.594  10.462  1.00  5.58           C  
ATOM   1387  O   SER A  85     -35.421 -16.672   9.779  1.00  5.58           O  
ATOM   1388  CB  SER A  85     -37.338 -14.294  10.755  1.00  5.58           C  
ATOM   1389  OG  SER A  85     -37.185 -14.400  12.149  1.00  5.58           O  
ATOM   1390  H   SER A  85     -39.199 -15.953  11.447  1.00  5.58           H  
ATOM   1391  HA  SER A  85     -37.578 -15.508   9.023  1.00  5.58           H  
ATOM   1392 1HB  SER A  85     -36.464 -13.821  10.333  1.00  5.58           H  
ATOM   1393 2HB  SER A  85     -38.179 -13.676  10.531  1.00  5.58           H  
ATOM   1394  HG  SER A  85     -37.918 -14.976  12.468  1.00  5.58           H  
ATOM   1395  N   VAL A  86     -36.678 -17.399  11.487  1.00  5.26           N  
ATOM   1396  CA  VAL A  86     -35.689 -18.388  11.883  1.00  5.26           C  
ATOM   1397  C   VAL A  86     -35.604 -19.429  10.779  1.00  5.26           C  
ATOM   1398  O   VAL A  86     -34.515 -19.823  10.356  1.00  5.26           O  
ATOM   1399  CB  VAL A  86     -36.068 -19.056  13.205  1.00  5.26           C  
ATOM   1400  CG1 VAL A  86     -35.106 -20.180  13.508  1.00  5.26           C  
ATOM   1401  CG2 VAL A  86     -36.089 -18.002  14.318  1.00  5.26           C  
ATOM   1402  H   VAL A  86     -37.541 -17.267  12.017  1.00  5.26           H  
ATOM   1403  HA  VAL A  86     -34.718 -17.902  11.992  1.00  5.26           H  
ATOM   1404  HB  VAL A  86     -37.041 -19.505  13.106  1.00  5.26           H  
ATOM   1405 1HG1 VAL A  86     -35.397 -20.665  14.439  1.00  5.26           H  
ATOM   1406 2HG1 VAL A  86     -35.133 -20.909  12.696  1.00  5.26           H  
ATOM   1407 3HG1 VAL A  86     -34.098 -19.781  13.606  1.00  5.26           H  
ATOM   1408 1HG2 VAL A  86     -36.373 -18.469  15.260  1.00  5.26           H  
ATOM   1409 2HG2 VAL A  86     -35.101 -17.558  14.417  1.00  5.26           H  
ATOM   1410 3HG2 VAL A  86     -36.815 -17.218  14.068  1.00  5.26           H  
ATOM   1411  N   GLU A  87     -36.768 -19.861  10.295  1.00  4.91           N  
ATOM   1412  CA  GLU A  87     -36.799 -20.806   9.203  1.00  4.91           C  
ATOM   1413  C   GLU A  87     -36.208 -20.173   7.939  1.00  4.91           C  
ATOM   1414  O   GLU A  87     -35.452 -20.830   7.229  1.00  4.91           O  
ATOM   1415  CB  GLU A  87     -38.211 -21.322   8.934  1.00  4.91           C  
ATOM   1416  CG  GLU A  87     -38.823 -22.313   9.989  1.00  4.91           C  
ATOM   1417  CD  GLU A  87     -40.163 -22.982   9.504  1.00  4.91           C  
ATOM   1418  OE1 GLU A  87     -40.058 -24.110   9.095  1.00  4.91           O  
ATOM   1419  OE2 GLU A  87     -41.250 -22.421   9.572  1.00  4.91           O  
ATOM   1420  H   GLU A  87     -37.638 -19.525  10.702  1.00  4.91           H  
ATOM   1421  HA  GLU A  87     -36.187 -21.662   9.476  1.00  4.91           H  
ATOM   1422 1HB  GLU A  87     -38.827 -20.454   8.947  1.00  4.91           H  
ATOM   1423 2HB  GLU A  87     -38.274 -21.770   7.955  1.00  4.91           H  
ATOM   1424 1HG  GLU A  87     -38.093 -23.096  10.189  1.00  4.91           H  
ATOM   1425 2HG  GLU A  87     -39.002 -21.773  10.918  1.00  4.91           H  
ATOM   1426  N   ALA A  88     -36.464 -18.884   7.680  1.00  4.58           N  
ATOM   1427  CA  ALA A  88     -35.860 -18.268   6.501  1.00  4.58           C  
ATOM   1428  C   ALA A  88     -34.327 -18.371   6.585  1.00  4.58           C  
ATOM   1429  O   ALA A  88     -33.652 -18.677   5.588  1.00  4.58           O  
ATOM   1430  CB  ALA A  88     -36.300 -16.826   6.384  1.00  4.58           C  
ATOM   1431  H   ALA A  88     -37.121 -18.356   8.255  1.00  4.58           H  
ATOM   1432  HA  ALA A  88     -36.189 -18.814   5.619  1.00  4.58           H  
ATOM   1433 1HB  ALA A  88     -35.861 -16.381   5.495  1.00  4.58           H  
ATOM   1434 2HB  ALA A  88     -37.387 -16.785   6.317  1.00  4.58           H  
ATOM   1435 3HB  ALA A  88     -35.972 -16.282   7.261  1.00  4.58           H  
ATOM   1436  N   VAL A  89     -33.775 -18.183   7.785  1.00  4.33           N  
ATOM   1437  CA  VAL A  89     -32.338 -18.333   7.956  1.00  4.33           C  
ATOM   1438  C   VAL A  89     -31.957 -19.777   7.702  1.00  4.33           C  
ATOM   1439  O   VAL A  89     -30.953 -20.053   7.040  1.00  4.33           O  
ATOM   1440  CB  VAL A  89     -31.866 -17.921   9.353  1.00  4.33           C  
ATOM   1441  CG1 VAL A  89     -30.404 -18.286   9.530  1.00  4.33           C  
ATOM   1442  CG2 VAL A  89     -32.034 -16.460   9.519  1.00  4.33           C  
ATOM   1443  H   VAL A  89     -34.359 -17.906   8.576  1.00  4.33           H  
ATOM   1444  HA  VAL A  89     -31.833 -17.702   7.226  1.00  4.33           H  
ATOM   1445  HB  VAL A  89     -32.446 -18.451  10.105  1.00  4.33           H  
ATOM   1446 1HG1 VAL A  89     -30.076 -17.990  10.526  1.00  4.33           H  
ATOM   1447 2HG1 VAL A  89     -30.277 -19.363   9.411  1.00  4.33           H  
ATOM   1448 3HG1 VAL A  89     -29.807 -17.764   8.780  1.00  4.33           H  
ATOM   1449 1HG2 VAL A  89     -31.699 -16.193  10.498  1.00  4.33           H  
ATOM   1450 2HG2 VAL A  89     -31.444 -15.933   8.768  1.00  4.33           H  
ATOM   1451 3HG2 VAL A  89     -33.071 -16.207   9.409  1.00  4.33           H  
ATOM   1452  N   ALA A  90     -32.757 -20.711   8.227  1.00  4.23           N  
ATOM   1453  CA  ALA A  90     -32.477 -22.123   8.025  1.00  4.23           C  
ATOM   1454  C   ALA A  90     -32.437 -22.450   6.539  1.00  4.23           C  
ATOM   1455  O   ALA A  90     -31.548 -23.157   6.096  1.00  4.23           O  
ATOM   1456  CB  ALA A  90     -33.518 -22.996   8.708  1.00  4.23           C  
ATOM   1457  H   ALA A  90     -33.560 -20.427   8.788  1.00  4.23           H  
ATOM   1458  HA  ALA A  90     -31.501 -22.338   8.457  1.00  4.23           H  
ATOM   1459 1HB  ALA A  90     -33.266 -24.043   8.560  1.00  4.23           H  
ATOM   1460 2HB  ALA A  90     -33.539 -22.773   9.773  1.00  4.23           H  
ATOM   1461 3HB  ALA A  90     -34.493 -22.811   8.285  1.00  4.23           H  
ATOM   1462  N   SER A  91     -33.297 -21.844   5.729  1.00  4.31           N  
ATOM   1463  CA  SER A  91     -33.277 -22.145   4.297  1.00  4.31           C  
ATOM   1464  C   SER A  91     -31.888 -21.895   3.724  1.00  4.31           C  
ATOM   1465  O   SER A  91     -31.382 -22.668   2.908  1.00  4.31           O  
ATOM   1466  CB  SER A  91     -34.253 -21.272   3.541  1.00  4.31           C  
ATOM   1467  OG  SER A  91     -34.249 -21.582   2.170  1.00  4.31           O  
ATOM   1468  H   SER A  91     -34.011 -21.236   6.128  1.00  4.31           H  
ATOM   1469  HA  SER A  91     -33.539 -23.190   4.154  1.00  4.31           H  
ATOM   1470 1HB  SER A  91     -35.214 -21.395   3.934  1.00  4.31           H  
ATOM   1471 2HB  SER A  91     -33.985 -20.232   3.674  1.00  4.31           H  
ATOM   1472  HG  SER A  91     -33.370 -21.362   1.853  1.00  4.31           H  
ATOM   1473  N   GLN A  92     -31.292 -20.785   4.142  1.00  4.62           N  
ATOM   1474  CA  GLN A  92     -29.979 -20.359   3.676  1.00  4.62           C  
ATOM   1475  C   GLN A  92     -28.795 -21.081   4.354  1.00  4.62           C  
ATOM   1476  O   GLN A  92     -27.750 -21.290   3.730  1.00  4.62           O  
ATOM   1477  CB  GLN A  92     -29.884 -18.869   3.929  1.00  4.62           C  
ATOM   1478  CG  GLN A  92     -30.861 -18.061   3.118  1.00  4.62           C  
ATOM   1479  CD  GLN A  92     -30.864 -16.657   3.553  1.00  4.62           C  
ATOM   1480  OE1 GLN A  92     -30.004 -15.843   3.191  1.00  4.62           O  
ATOM   1481  NE2 GLN A  92     -31.853 -16.352   4.381  1.00  4.62           N  
ATOM   1482  H   GLN A  92     -31.802 -20.196   4.809  1.00  4.62           H  
ATOM   1483  HA  GLN A  92     -29.924 -20.549   2.607  1.00  4.62           H  
ATOM   1484 1HB  GLN A  92     -30.062 -18.665   4.987  1.00  4.62           H  
ATOM   1485 2HB  GLN A  92     -28.898 -18.537   3.699  1.00  4.62           H  
ATOM   1486 1HG  GLN A  92     -30.587 -18.105   2.068  1.00  4.62           H  
ATOM   1487 2HG  GLN A  92     -31.864 -18.467   3.271  1.00  4.62           H  
ATOM   1488 1HE2 GLN A  92     -31.901 -15.433   4.768  1.00  4.62           H  
ATOM   1489 2HE2 GLN A  92     -32.525 -17.067   4.640  1.00  4.62           H  
ATOM   1490  N   HIS A  93     -28.967 -21.443   5.628  1.00  5.14           N  
ATOM   1491  CA  HIS A  93     -27.926 -22.072   6.449  1.00  5.14           C  
ATOM   1492  C   HIS A  93     -28.039 -23.612   6.547  1.00  5.14           C  
ATOM   1493  O   HIS A  93     -27.050 -24.329   6.374  1.00  5.14           O  
ATOM   1494  CB  HIS A  93     -27.967 -21.432   7.845  1.00  5.14           C  
ATOM   1495  CG  HIS A  93     -26.952 -21.922   8.828  1.00  5.14           C  
ATOM   1496  ND1 HIS A  93     -25.592 -21.805   8.628  1.00  5.14           N  
ATOM   1497  CD2 HIS A  93     -27.107 -22.508  10.038  1.00  5.14           C  
ATOM   1498  CE1 HIS A  93     -24.953 -22.297   9.676  1.00  5.14           C  
ATOM   1499  NE2 HIS A  93     -25.849 -22.732  10.545  1.00  5.14           N  
ATOM   1500  H   HIS A  93     -29.859 -21.223   6.067  1.00  5.14           H  
ATOM   1501  HA  HIS A  93     -26.955 -21.847   6.012  1.00  5.14           H  
ATOM   1502 1HB  HIS A  93     -27.844 -20.353   7.743  1.00  5.14           H  
ATOM   1503 2HB  HIS A  93     -28.955 -21.596   8.276  1.00  5.14           H  
ATOM   1504  HD2 HIS A  93     -28.054 -22.750  10.521  1.00  5.14           H  
ATOM   1505  HE1 HIS A  93     -23.872 -22.338   9.806  1.00  5.14           H  
ATOM   1506  HE2 HIS A  93     -25.645 -23.157  11.439  1.00  5.14           H  
ATOM   1507  N   ASN A  94     -29.227 -24.105   6.886  1.00  5.89           N  
ATOM   1508  CA  ASN A  94     -29.529 -25.524   7.067  1.00  5.89           C  
ATOM   1509  C   ASN A  94     -30.970 -25.842   6.665  1.00  5.89           C  
ATOM   1510  O   ASN A  94     -31.847 -25.910   7.540  1.00  5.89           O  
ATOM   1511  CB  ASN A  94     -29.313 -25.998   8.480  1.00  5.89           C  
ATOM   1512  CG  ASN A  94     -29.581 -27.508   8.574  1.00  5.89           C  
ATOM   1513  OD1 ASN A  94     -29.963 -28.152   7.567  1.00  5.89           O  
ATOM   1514  ND2 ASN A  94     -29.382 -28.071   9.744  1.00  5.89           N  
ATOM   1515  H   ASN A  94     -29.999 -23.463   6.960  1.00  5.89           H  
ATOM   1516  HA  ASN A  94     -28.844 -26.103   6.455  1.00  5.89           H  
ATOM   1517 1HB  ASN A  94     -28.286 -25.788   8.789  1.00  5.89           H  
ATOM   1518 2HB  ASN A  94     -29.983 -25.468   9.154  1.00  5.89           H  
ATOM   1519 1HD2 ASN A  94     -29.537 -29.052   9.860  1.00  5.89           H  
ATOM   1520 2HD2 ASN A  94     -29.072 -27.520  10.520  1.00  5.89           H  
ATOM   1521  N   PRO A  95     -31.226 -26.164   5.385  1.00  6.81           N  
ATOM   1522  CA  PRO A  95     -32.530 -26.377   4.782  1.00  6.81           C  
ATOM   1523  C   PRO A  95     -33.364 -27.425   5.493  1.00  6.81           C  
ATOM   1524  O   PRO A  95     -34.582 -27.462   5.325  1.00  6.81           O  
ATOM   1525  CB  PRO A  95     -32.176 -26.846   3.367  1.00  6.81           C  
ATOM   1526  CG  PRO A  95     -30.826 -26.245   3.094  1.00  6.81           C  
ATOM   1527  CD  PRO A  95     -30.109 -26.272   4.420  1.00  6.81           C  
ATOM   1528  HA  PRO A  95     -33.062 -25.417   4.755  1.00  6.81           H  
ATOM   1529 1HB  PRO A  95     -32.172 -27.946   3.327  1.00  6.81           H  
ATOM   1530 2HB  PRO A  95     -32.943 -26.500   2.658  1.00  6.81           H  
ATOM   1531 1HG  PRO A  95     -30.303 -26.816   2.316  1.00  6.81           H  
ATOM   1532 2HG  PRO A  95     -30.945 -25.216   2.708  1.00  6.81           H  
ATOM   1533 1HD  PRO A  95     -29.560 -27.215   4.557  1.00  6.81           H  
ATOM   1534 2HD  PRO A  95     -29.458 -25.385   4.455  1.00  6.81           H  
ATOM   1535  N   ALA A  96     -32.741 -28.288   6.297  1.00  7.76           N  
ATOM   1536  CA  ALA A  96     -33.483 -29.328   6.992  1.00  7.76           C  
ATOM   1537  C   ALA A  96     -34.578 -28.730   7.873  1.00  7.76           C  
ATOM   1538  O   ALA A  96     -35.601 -29.368   8.124  1.00  7.76           O  
ATOM   1539  CB  ALA A  96     -32.542 -30.158   7.842  1.00  7.76           C  
ATOM   1540  H   ALA A  96     -31.737 -28.220   6.477  1.00  7.76           H  
ATOM   1541  HA  ALA A  96     -33.955 -29.966   6.246  1.00  7.76           H  
ATOM   1542 1HB  ALA A  96     -33.102 -30.947   8.341  1.00  7.76           H  
ATOM   1543 2HB  ALA A  96     -31.772 -30.599   7.211  1.00  7.76           H  
ATOM   1544 3HB  ALA A  96     -32.076 -29.517   8.588  1.00  7.76           H  
ATOM   1545  N   GLY A  97     -34.352 -27.514   8.378  1.00  8.49           N  
ATOM   1546  CA  GLY A  97     -35.332 -26.882   9.250  1.00  8.49           C  
ATOM   1547  C   GLY A  97     -36.420 -26.086   8.511  1.00  8.49           C  
ATOM   1548  O   GLY A  97     -37.358 -25.595   9.135  1.00  8.49           O  
ATOM   1549  H   GLY A  97     -33.497 -27.015   8.124  1.00  8.49           H  
ATOM   1550 1HA  GLY A  97     -35.803 -27.648   9.864  1.00  8.49           H  
ATOM   1551 2HA  GLY A  97     -34.808 -26.217   9.934  1.00  8.49           H  
ATOM   1552  N   TYR A  98     -36.341 -25.966   7.186  1.00  8.73           N  
ATOM   1553  CA  TYR A  98     -37.314 -25.137   6.457  1.00  8.73           C  
ATOM   1554  C   TYR A  98     -38.551 -25.948   6.092  1.00  8.73           C  
ATOM   1555  O   TYR A  98     -38.719 -26.373   4.943  1.00  8.73           O  
ATOM   1556  CB  TYR A  98     -36.624 -24.553   5.223  1.00  8.73           C  
ATOM   1557  CG  TYR A  98     -37.339 -23.408   4.520  1.00  8.73           C  
ATOM   1558  CD1 TYR A  98     -37.411 -22.197   5.144  1.00  8.73           C  
ATOM   1559  CD2 TYR A  98     -37.836 -23.549   3.233  1.00  8.73           C  
ATOM   1560  CE1 TYR A  98     -37.970 -21.104   4.519  1.00  8.73           C  
ATOM   1561  CE2 TYR A  98     -38.405 -22.459   2.589  1.00  8.73           C  
ATOM   1562  CZ  TYR A  98     -38.465 -21.236   3.225  1.00  8.73           C  
ATOM   1563  OH  TYR A  98     -39.010 -20.142   2.578  1.00  8.73           O  
ATOM   1564  H   TYR A  98     -35.605 -26.442   6.666  1.00  8.73           H  
ATOM   1565  HA  TYR A  98     -37.632 -24.318   7.105  1.00  8.73           H  
ATOM   1566 1HB  TYR A  98     -35.632 -24.199   5.513  1.00  8.73           H  
ATOM   1567 2HB  TYR A  98     -36.470 -25.351   4.496  1.00  8.73           H  
ATOM   1568  HD1 TYR A  98     -37.017 -22.114   6.128  1.00  8.73           H  
ATOM   1569  HD2 TYR A  98     -37.768 -24.510   2.725  1.00  8.73           H  
ATOM   1570  HE1 TYR A  98     -38.013 -20.145   5.032  1.00  8.73           H  
ATOM   1571  HE2 TYR A  98     -38.790 -22.564   1.574  1.00  8.73           H  
ATOM   1572  HH  TYR A  98     -38.931 -19.368   3.144  1.00  8.73           H  
ATOM   1573  N   ARG A  99     -39.403 -26.191   7.090  1.00  8.38           N  
ATOM   1574  CA  ARG A  99     -40.512 -27.128   6.905  1.00  8.38           C  
ATOM   1575  C   ARG A  99     -41.933 -26.738   7.353  1.00  8.38           C  
ATOM   1576  O   ARG A  99     -42.864 -27.485   7.045  1.00  8.38           O  
ATOM   1577  CB  ARG A  99     -40.168 -28.436   7.607  1.00  8.38           C  
ATOM   1578  CG  ARG A  99     -38.967 -29.206   7.024  1.00  8.38           C  
ATOM   1579  CD  ARG A  99     -39.257 -29.752   5.671  1.00  8.38           C  
ATOM   1580  NE  ARG A  99     -38.127 -30.485   5.123  1.00  8.38           N  
ATOM   1581  CZ  ARG A  99     -37.141 -29.952   4.361  1.00  8.38           C  
ATOM   1582  NH1 ARG A  99     -37.145 -28.676   4.029  1.00  8.38           N  
ATOM   1583  NH2 ARG A  99     -36.158 -30.731   3.933  1.00  8.38           N  
ATOM   1584  H   ARG A  99     -39.188 -25.769   8.002  1.00  8.38           H  
ATOM   1585  HA  ARG A  99     -40.568 -27.338   5.838  1.00  8.38           H  
ATOM   1586 1HB  ARG A  99     -39.943 -28.228   8.653  1.00  8.38           H  
ATOM   1587 2HB  ARG A  99     -41.032 -29.098   7.584  1.00  8.38           H  
ATOM   1588 1HG  ARG A  99     -38.092 -28.563   6.962  1.00  8.38           H  
ATOM   1589 2HG  ARG A  99     -38.732 -30.044   7.680  1.00  8.38           H  
ATOM   1590 1HD  ARG A  99     -40.109 -30.425   5.722  1.00  8.38           H  
ATOM   1591 2HD  ARG A  99     -39.484 -28.928   4.995  1.00  8.38           H  
ATOM   1592  HE  ARG A  99     -38.064 -31.467   5.341  1.00  8.38           H  
ATOM   1593 1HH1 ARG A  99     -37.888 -28.037   4.345  1.00  8.38           H  
ATOM   1594 2HH1 ARG A  99     -36.402 -28.305   3.458  1.00  8.38           H  
ATOM   1595 1HH2 ARG A  99     -36.146 -31.709   4.180  1.00  8.38           H  
ATOM   1596 2HH2 ARG A  99     -35.422 -30.342   3.364  1.00  8.38           H  
ATOM   1597  N   THR A 100     -42.137 -25.629   8.075  1.00  7.57           N  
ATOM   1598  CA  THR A 100     -43.475 -25.405   8.635  1.00  7.57           C  
ATOM   1599  C   THR A 100     -44.349 -24.264   8.080  1.00  7.57           C  
ATOM   1600  O   THR A 100     -45.442 -24.531   7.584  1.00  7.57           O  
ATOM   1601  CB  THR A 100     -43.366 -25.188  10.161  1.00  7.57           C  
ATOM   1602  OG1 THR A 100     -42.760 -26.338  10.773  1.00  7.57           O  
ATOM   1603  CG2 THR A 100     -44.752 -24.974  10.766  1.00  7.57           C  
ATOM   1604  H   THR A 100     -41.372 -24.998   8.306  1.00  7.57           H  
ATOM   1605  HA  THR A 100     -44.043 -26.322   8.488  1.00  7.57           H  
ATOM   1606  HB  THR A 100     -42.751 -24.314  10.362  1.00  7.57           H  
ATOM   1607  HG1 THR A 100     -41.814 -26.330  10.587  1.00  7.57           H  
ATOM   1608 1HG2 THR A 100     -44.655 -24.824  11.839  1.00  7.57           H  
ATOM   1609 2HG2 THR A 100     -45.224 -24.101  10.324  1.00  7.57           H  
ATOM   1610 3HG2 THR A 100     -45.368 -25.851  10.574  1.00  7.57           H  
ATOM   1611  N   ALA A 101     -43.930 -22.999   8.183  1.00  6.56           N  
ATOM   1612  CA  ALA A 101     -44.889 -21.922   7.837  1.00  6.56           C  
ATOM   1613  C   ALA A 101     -45.433 -21.896   6.391  1.00  6.56           C  
ATOM   1614  O   ALA A 101     -46.612 -21.592   6.221  1.00  6.56           O  
ATOM   1615  CB  ALA A 101     -44.293 -20.561   8.101  1.00  6.56           C  
ATOM   1616  H   ALA A 101     -43.000 -22.788   8.574  1.00  6.56           H  
ATOM   1617  HA  ALA A 101     -45.739 -22.046   8.507  1.00  6.56           H  
ATOM   1618 1HB  ALA A 101     -45.036 -19.790   7.924  1.00  6.56           H  
ATOM   1619 2HB  ALA A 101     -43.940 -20.493   9.131  1.00  6.56           H  
ATOM   1620 3HB  ALA A 101     -43.513 -20.419   7.443  1.00  6.56           H  
ATOM   1621  N   SER A 102     -44.594 -22.242   5.394  1.00  5.56           N  
ATOM   1622  CA  SER A 102     -44.847 -22.200   3.924  1.00  5.56           C  
ATOM   1623  C   SER A 102     -44.244 -20.906   3.376  1.00  5.56           C  
ATOM   1624  O   SER A 102     -44.299 -19.899   4.074  1.00  5.56           O  
ATOM   1625  CB  SER A 102     -46.340 -22.190   3.540  1.00  5.56           C  
ATOM   1626  OG  SER A 102     -46.981 -20.955   3.855  1.00  5.56           O  
ATOM   1627  H   SER A 102     -43.670 -22.526   5.688  1.00  5.56           H  
ATOM   1628  HA  SER A 102     -44.358 -23.062   3.474  1.00  5.56           H  
ATOM   1629 1HB  SER A 102     -46.460 -22.382   2.487  1.00  5.56           H  
ATOM   1630 2HB  SER A 102     -46.849 -23.002   4.060  1.00  5.56           H  
ATOM   1631  HG  SER A 102     -47.172 -21.016   4.799  1.00  5.56           H  
ATOM   1632  N   PRO A 103     -43.735 -20.862   2.116  1.00  4.73           N  
ATOM   1633  CA  PRO A 103     -43.123 -19.686   1.494  1.00  4.73           C  
ATOM   1634  C   PRO A 103     -44.055 -18.504   1.397  1.00  4.73           C  
ATOM   1635  O   PRO A 103     -43.603 -17.356   1.422  1.00  4.73           O  
ATOM   1636  CB  PRO A 103     -42.728 -20.208   0.109  1.00  4.73           C  
ATOM   1637  CG  PRO A 103     -43.584 -21.434  -0.118  1.00  4.73           C  
ATOM   1638  CD  PRO A 103     -43.743 -22.054   1.248  1.00  4.73           C  
ATOM   1639  HA  PRO A 103     -42.214 -19.385   2.002  1.00  4.73           H  
ATOM   1640 1HB  PRO A 103     -42.905 -19.426  -0.644  1.00  4.73           H  
ATOM   1641 2HB  PRO A 103     -41.651 -20.432   0.089  1.00  4.73           H  
ATOM   1642 1HG  PRO A 103     -44.546 -21.139  -0.564  1.00  4.73           H  
ATOM   1643 2HG  PRO A 103     -43.096 -22.109  -0.839  1.00  4.73           H  
ATOM   1644 1HD  PRO A 103     -44.682 -22.591   1.258  1.00  4.73           H  
ATOM   1645 2HD  PRO A 103     -42.887 -22.704   1.482  1.00  4.73           H  
ATOM   1646  N   LYS A 104     -45.363 -18.746   1.374  1.00  4.13           N  
ATOM   1647  CA  LYS A 104     -46.249 -17.607   1.321  1.00  4.13           C  
ATOM   1648  C   LYS A 104     -46.290 -16.980   2.698  1.00  4.13           C  
ATOM   1649  O   LYS A 104     -46.098 -15.773   2.836  1.00  4.13           O  
ATOM   1650  CB  LYS A 104     -47.658 -17.964   0.870  1.00  4.13           C  
ATOM   1651  CG  LYS A 104     -48.547 -16.717   0.720  1.00  4.13           C  
ATOM   1652  CD  LYS A 104     -49.944 -17.043   0.224  1.00  4.13           C  
ATOM   1653  CE  LYS A 104     -50.731 -15.760  -0.132  1.00  4.13           C  
ATOM   1654  NZ  LYS A 104     -50.989 -14.869   1.053  1.00  4.13           N  
ATOM   1655  H   LYS A 104     -45.731 -19.686   1.375  1.00  4.13           H  
ATOM   1656  HA  LYS A 104     -45.840 -16.869   0.629  1.00  4.13           H  
ATOM   1657 1HB  LYS A 104     -47.624 -18.489  -0.084  1.00  4.13           H  
ATOM   1658 2HB  LYS A 104     -48.122 -18.627   1.603  1.00  4.13           H  
ATOM   1659 1HG  LYS A 104     -48.630 -16.217   1.693  1.00  4.13           H  
ATOM   1660 2HG  LYS A 104     -48.080 -16.018   0.026  1.00  4.13           H  
ATOM   1661 1HD  LYS A 104     -49.885 -17.682  -0.657  1.00  4.13           H  
ATOM   1662 2HD  LYS A 104     -50.485 -17.575   1.006  1.00  4.13           H  
ATOM   1663 1HE  LYS A 104     -50.174 -15.197  -0.879  1.00  4.13           H  
ATOM   1664 2HE  LYS A 104     -51.689 -16.056  -0.557  1.00  4.13           H  
ATOM   1665 1HZ  LYS A 104     -51.511 -14.064   0.758  1.00  4.13           H  
ATOM   1666 2HZ  LYS A 104     -51.514 -15.368   1.750  1.00  4.13           H  
ATOM   1667 3HZ  LYS A 104     -50.116 -14.531   1.490  1.00  4.13           H  
ATOM   1668  N   GLU A 105     -46.499 -17.801   3.739  1.00  3.76           N  
ATOM   1669  CA  GLU A 105     -46.591 -17.237   5.080  1.00  3.76           C  
ATOM   1670  C   GLU A 105     -45.255 -16.649   5.504  1.00  3.76           C  
ATOM   1671  O   GLU A 105     -45.217 -15.613   6.168  1.00  3.76           O  
ATOM   1672  CB  GLU A 105     -47.037 -18.284   6.088  1.00  3.76           C  
ATOM   1673  CG  GLU A 105     -48.493 -18.773   5.945  1.00  3.76           C  
ATOM   1674  CD  GLU A 105     -49.532 -17.739   6.266  1.00  3.76           C  
ATOM   1675  OE1 GLU A 105     -49.463 -17.169   7.327  1.00  3.76           O  
ATOM   1676  OE2 GLU A 105     -50.408 -17.531   5.458  1.00  3.76           O  
ATOM   1677  H   GLU A 105     -46.600 -18.817   3.615  1.00  3.76           H  
ATOM   1678  HA  GLU A 105     -47.327 -16.434   5.067  1.00  3.76           H  
ATOM   1679 1HB  GLU A 105     -46.389 -19.140   5.989  1.00  3.76           H  
ATOM   1680 2HB  GLU A 105     -46.907 -17.896   7.097  1.00  3.76           H  
ATOM   1681 1HG  GLU A 105     -48.640 -19.104   4.917  1.00  3.76           H  
ATOM   1682 2HG  GLU A 105     -48.631 -19.637   6.594  1.00  3.76           H  
ATOM   1683  N   PHE A 106     -44.150 -17.274   5.078  1.00  3.57           N  
ATOM   1684  CA  PHE A 106     -42.840 -16.775   5.446  1.00  3.57           C  
ATOM   1685  C   PHE A 106     -42.704 -15.363   4.926  1.00  3.57           C  
ATOM   1686  O   PHE A 106     -42.545 -14.422   5.707  1.00  3.57           O  
ATOM   1687  CB  PHE A 106     -41.688 -17.605   4.834  1.00  3.57           C  
ATOM   1688  CG  PHE A 106     -41.411 -18.961   5.472  1.00  3.57           C  
ATOM   1689  CD1 PHE A 106     -41.373 -20.125   4.732  1.00  3.57           C  
ATOM   1690  CD2 PHE A 106     -41.201 -19.070   6.778  1.00  3.57           C  
ATOM   1691  CE1 PHE A 106     -41.155 -21.345   5.272  1.00  3.57           C  
ATOM   1692  CE2 PHE A 106     -40.974 -20.293   7.328  1.00  3.57           C  
ATOM   1693  CZ  PHE A 106     -40.954 -21.440   6.562  1.00  3.57           C  
ATOM   1694  H   PHE A 106     -44.233 -18.128   4.530  1.00  3.57           H  
ATOM   1695  HA  PHE A 106     -42.752 -16.765   6.533  1.00  3.57           H  
ATOM   1696 1HB  PHE A 106     -41.904 -17.772   3.784  1.00  3.57           H  
ATOM   1697 2HB  PHE A 106     -40.769 -17.019   4.878  1.00  3.57           H  
ATOM   1698  HD1 PHE A 106     -41.510 -20.075   3.714  1.00  3.57           H  
ATOM   1699  HD2 PHE A 106     -41.224 -18.183   7.401  1.00  3.57           H  
ATOM   1700  HE1 PHE A 106     -41.135 -22.232   4.643  1.00  3.57           H  
ATOM   1701  HE2 PHE A 106     -40.832 -20.358   8.395  1.00  3.57           H  
ATOM   1702  HZ  PHE A 106     -40.778 -22.410   7.006  1.00  3.57           H  
ATOM   1703  N   GLU A 107     -42.800 -15.193   3.610  1.00  3.50           N  
ATOM   1704  CA  GLU A 107     -42.585 -13.871   3.072  1.00  3.50           C  
ATOM   1705  C   GLU A 107     -43.651 -12.873   3.505  1.00  3.50           C  
ATOM   1706  O   GLU A 107     -43.323 -11.718   3.770  1.00  3.50           O  
ATOM   1707  CB  GLU A 107     -42.475 -13.937   1.557  1.00  3.50           C  
ATOM   1708  CG  GLU A 107     -41.202 -14.647   1.077  1.00  3.50           C  
ATOM   1709  CD  GLU A 107     -39.924 -13.939   1.492  1.00  3.50           C  
ATOM   1710  OE1 GLU A 107     -39.808 -12.767   1.228  1.00  3.50           O  
ATOM   1711  OE2 GLU A 107     -39.064 -14.578   2.061  1.00  3.50           O  
ATOM   1712  H   GLU A 107     -43.000 -15.972   2.977  1.00  3.50           H  
ATOM   1713  HA  GLU A 107     -41.629 -13.512   3.449  1.00  3.50           H  
ATOM   1714 1HB  GLU A 107     -43.336 -14.480   1.157  1.00  3.50           H  
ATOM   1715 2HB  GLU A 107     -42.493 -12.930   1.140  1.00  3.50           H  
ATOM   1716 1HG  GLU A 107     -41.198 -15.656   1.495  1.00  3.50           H  
ATOM   1717 2HG  GLU A 107     -41.233 -14.735  -0.008  1.00  3.50           H  
ATOM   1718  N   ASP A 108     -44.922 -13.274   3.633  1.00  3.47           N  
ATOM   1719  CA  ASP A 108     -45.898 -12.274   4.056  1.00  3.47           C  
ATOM   1720  C   ASP A 108     -45.598 -11.745   5.458  1.00  3.47           C  
ATOM   1721  O   ASP A 108     -45.658 -10.535   5.697  1.00  3.47           O  
ATOM   1722  CB  ASP A 108     -47.334 -12.825   4.050  1.00  3.47           C  
ATOM   1723  CG  ASP A 108     -47.985 -13.019   2.642  1.00  3.47           C  
ATOM   1724  OD1 ASP A 108     -47.468 -12.536   1.666  1.00  3.47           O  
ATOM   1725  OD2 ASP A 108     -49.050 -13.628   2.588  1.00  3.47           O  
ATOM   1726  H   ASP A 108     -45.212 -14.229   3.424  1.00  3.47           H  
ATOM   1727  HA  ASP A 108     -45.850 -11.436   3.362  1.00  3.47           H  
ATOM   1728 1HB  ASP A 108     -47.328 -13.799   4.553  1.00  3.47           H  
ATOM   1729 2HB  ASP A 108     -47.969 -12.168   4.640  1.00  3.47           H  
ATOM   1730  N   ASN A 109     -45.218 -12.625   6.390  1.00  3.48           N  
ATOM   1731  CA  ASN A 109     -44.952 -12.155   7.741  1.00  3.48           C  
ATOM   1732  C   ASN A 109     -43.672 -11.344   7.829  1.00  3.48           C  
ATOM   1733  O   ASN A 109     -43.567 -10.426   8.642  1.00  3.48           O  
ATOM   1734  CB  ASN A 109     -44.965 -13.303   8.717  1.00  3.48           C  
ATOM   1735  CG  ASN A 109     -46.374 -13.769   8.954  1.00  3.48           C  
ATOM   1736  OD1 ASN A 109     -47.333 -12.997   8.781  1.00  3.48           O  
ATOM   1737  ND2 ASN A 109     -46.528 -14.995   9.350  1.00  3.48           N  
ATOM   1738  H   ASN A 109     -45.146 -13.625   6.183  1.00  3.48           H  
ATOM   1739  HA  ASN A 109     -45.762 -11.484   8.025  1.00  3.48           H  
ATOM   1740 1HB  ASN A 109     -44.373 -14.136   8.318  1.00  3.48           H  
ATOM   1741 2HB  ASN A 109     -44.514 -12.999   9.661  1.00  3.48           H  
ATOM   1742 1HD2 ASN A 109     -47.444 -15.356   9.520  1.00  3.48           H  
ATOM   1743 2HD2 ASN A 109     -45.711 -15.586   9.493  1.00  3.48           H  
ATOM   1744  N   ILE A 110     -42.710 -11.643   6.967  1.00  3.49           N  
ATOM   1745  CA  ILE A 110     -41.467 -10.902   6.990  1.00  3.49           C  
ATOM   1746  C   ILE A 110     -41.682  -9.528   6.358  1.00  3.49           C  
ATOM   1747  O   ILE A 110     -41.408  -8.506   6.976  1.00  3.49           O  
ATOM   1748  CB  ILE A 110     -40.376 -11.683   6.233  1.00  3.49           C  
ATOM   1749  CG1 ILE A 110     -40.074 -13.028   6.945  1.00  3.49           C  
ATOM   1750  CG2 ILE A 110     -39.094 -10.844   6.260  1.00  3.49           C  
ATOM   1751  CD1 ILE A 110     -39.315 -14.021   6.096  1.00  3.49           C  
ATOM   1752  H   ILE A 110     -42.824 -12.426   6.320  1.00  3.49           H  
ATOM   1753  HA  ILE A 110     -41.157 -10.748   8.013  1.00  3.49           H  
ATOM   1754  HB  ILE A 110     -40.693 -11.881   5.207  1.00  3.49           H  
ATOM   1755 1HG1 ILE A 110     -39.460 -12.820   7.812  1.00  3.49           H  
ATOM   1756 2HG1 ILE A 110     -41.003 -13.476   7.284  1.00  3.49           H  
ATOM   1757 1HG2 ILE A 110     -38.309 -11.369   5.734  1.00  3.49           H  
ATOM   1758 2HG2 ILE A 110     -39.266  -9.906   5.795  1.00  3.49           H  
ATOM   1759 3HG2 ILE A 110     -38.793 -10.673   7.296  1.00  3.49           H  
ATOM   1760 1HD1 ILE A 110     -39.125 -14.925   6.676  1.00  3.49           H  
ATOM   1761 2HD1 ILE A 110     -39.907 -14.274   5.215  1.00  3.49           H  
ATOM   1762 3HD1 ILE A 110     -38.392 -13.594   5.775  1.00  3.49           H  
ATOM   1763  N   MET A 111     -42.256  -9.494   5.157  1.00  3.49           N  
ATOM   1764  CA  MET A 111     -42.461  -8.245   4.428  1.00  3.49           C  
ATOM   1765  C   MET A 111     -43.427  -7.271   5.091  1.00  3.49           C  
ATOM   1766  O   MET A 111     -43.268  -6.057   4.950  1.00  3.49           O  
ATOM   1767  CB  MET A 111     -42.938  -8.552   3.013  1.00  3.49           C  
ATOM   1768  CG  MET A 111     -41.901  -9.235   2.129  1.00  3.49           C  
ATOM   1769  SD  MET A 111     -40.429  -8.214   1.873  1.00  3.49           S  
ATOM   1770  CE  MET A 111     -39.361  -8.865   3.111  1.00  3.49           C  
ATOM   1771  H   MET A 111     -42.530 -10.364   4.706  1.00  3.49           H  
ATOM   1772  HA  MET A 111     -41.498  -7.742   4.360  1.00  3.49           H  
ATOM   1773 1HB  MET A 111     -43.814  -9.206   3.065  1.00  3.49           H  
ATOM   1774 2HB  MET A 111     -43.248  -7.630   2.527  1.00  3.49           H  
ATOM   1775 1HG  MET A 111     -41.592 -10.178   2.594  1.00  3.49           H  
ATOM   1776 2HG  MET A 111     -42.339  -9.466   1.160  1.00  3.49           H  
ATOM   1777 1HE  MET A 111     -38.406  -8.342   3.091  1.00  3.49           H  
ATOM   1778 2HE  MET A 111     -39.834  -8.722   4.061  1.00  3.49           H  
ATOM   1779 3HE  MET A 111     -39.201  -9.934   2.933  1.00  3.49           H  
ATOM   1780  N   ASN A 112     -44.391  -7.766   5.862  1.00  3.49           N  
ATOM   1781  CA  ASN A 112     -45.355  -6.869   6.483  1.00  3.49           C  
ATOM   1782  C   ASN A 112     -44.933  -6.403   7.880  1.00  3.49           C  
ATOM   1783  O   ASN A 112     -45.713  -5.744   8.572  1.00  3.49           O  
ATOM   1784  CB  ASN A 112     -46.721  -7.524   6.540  1.00  3.49           C  
ATOM   1785  CG  ASN A 112     -47.348  -7.674   5.166  1.00  3.49           C  
ATOM   1786  OD1 ASN A 112     -47.203  -6.802   4.299  1.00  3.49           O  
ATOM   1787  ND2 ASN A 112     -48.046  -8.762   4.957  1.00  3.49           N  
ATOM   1788  H   ASN A 112     -44.519  -8.775   5.964  1.00  3.49           H  
ATOM   1789  HA  ASN A 112     -45.436  -5.977   5.862  1.00  3.49           H  
ATOM   1790 1HB  ASN A 112     -46.627  -8.513   6.995  1.00  3.49           H  
ATOM   1791 2HB  ASN A 112     -47.383  -6.935   7.170  1.00  3.49           H  
ATOM   1792 1HD2 ASN A 112     -48.482  -8.917   4.070  1.00  3.49           H  
ATOM   1793 2HD2 ASN A 112     -48.143  -9.442   5.687  1.00  3.49           H  
ATOM   1794  N   ASP A 113     -43.704  -6.724   8.292  1.00  3.48           N  
ATOM   1795  CA  ASP A 113     -43.199  -6.296   9.590  1.00  3.48           C  
ATOM   1796  C   ASP A 113     -41.735  -5.886   9.525  1.00  3.48           C  
ATOM   1797  O   ASP A 113     -40.866  -6.738   9.706  1.00  3.48           O  
ATOM   1798  CB  ASP A 113     -43.338  -7.392  10.651  1.00  3.48           C  
ATOM   1799  CG  ASP A 113     -42.831  -6.922  12.073  1.00  3.48           C  
ATOM   1800  OD1 ASP A 113     -42.352  -5.792  12.190  1.00  3.48           O  
ATOM   1801  OD2 ASP A 113     -42.919  -7.693  13.009  1.00  3.48           O  
ATOM   1802  H   ASP A 113     -43.089  -7.280   7.691  1.00  3.48           H  
ATOM   1803  HA  ASP A 113     -43.808  -5.467   9.930  1.00  3.48           H  
ATOM   1804 1HB  ASP A 113     -44.385  -7.686  10.729  1.00  3.48           H  
ATOM   1805 2HB  ASP A 113     -42.777  -8.279  10.335  1.00  3.48           H  
ATOM   1806  N   PRO A 114     -41.414  -4.588   9.368  1.00  3.48           N  
ATOM   1807  CA  PRO A 114     -40.066  -4.055   9.256  1.00  3.48           C  
ATOM   1808  C   PRO A 114     -39.137  -4.593  10.344  1.00  3.48           C  
ATOM   1809  O   PRO A 114     -37.943  -4.756  10.112  1.00  3.48           O  
ATOM   1810  CB  PRO A 114     -40.299  -2.545   9.402  1.00  3.48           C  
ATOM   1811  CG  PRO A 114     -41.688  -2.338   8.833  1.00  3.48           C  
ATOM   1812  CD  PRO A 114     -42.471  -3.562   9.284  1.00  3.48           C  
ATOM   1813  HA  PRO A 114     -39.675  -4.282   8.257  1.00  3.48           H  
ATOM   1814 1HB  PRO A 114     -40.219  -2.254  10.462  1.00  3.48           H  
ATOM   1815 2HB  PRO A 114     -39.518  -1.989   8.860  1.00  3.48           H  
ATOM   1816 1HG  PRO A 114     -42.118  -1.396   9.207  1.00  3.48           H  
ATOM   1817 2HG  PRO A 114     -41.640  -2.253   7.736  1.00  3.48           H  
ATOM   1818 1HD  PRO A 114     -42.925  -3.392  10.275  1.00  3.48           H  
ATOM   1819 2HD  PRO A 114     -43.215  -3.823   8.511  1.00  3.48           H  
ATOM   1820  N   GLY A 115     -39.662  -4.892  11.541  1.00  3.47           N  
ATOM   1821  CA  GLY A 115     -38.799  -5.401  12.592  1.00  3.47           C  
ATOM   1822  C   GLY A 115     -38.235  -6.770  12.212  1.00  3.47           C  
ATOM   1823  O   GLY A 115     -37.092  -7.098  12.535  1.00  3.47           O  
ATOM   1824  H   GLY A 115     -40.671  -4.838  11.727  1.00  3.47           H  
ATOM   1825 1HA  GLY A 115     -37.981  -4.702  12.758  1.00  3.47           H  
ATOM   1826 2HA  GLY A 115     -39.361  -5.462  13.513  1.00  3.47           H  
ATOM   1827  N   MET A 116     -39.039  -7.568  11.505  1.00  3.44           N  
ATOM   1828  CA  MET A 116     -38.647  -8.910  11.100  1.00  3.44           C  
ATOM   1829  C   MET A 116     -37.811  -8.803   9.853  1.00  3.44           C  
ATOM   1830  O   MET A 116     -36.886  -9.590   9.631  1.00  3.44           O  
ATOM   1831  CB  MET A 116     -39.854  -9.791  10.820  1.00  3.44           C  
ATOM   1832  CG  MET A 116     -39.503 -11.257  10.619  1.00  3.44           C  
ATOM   1833  SD  MET A 116     -40.947 -12.321  10.331  1.00  3.44           S  
ATOM   1834  CE  MET A 116     -41.790 -12.024  11.808  1.00  3.44           C  
ATOM   1835  H   MET A 116     -39.951  -7.223  11.218  1.00  3.44           H  
ATOM   1836  HA  MET A 116     -38.042  -9.360  11.885  1.00  3.44           H  
ATOM   1837 1HB  MET A 116     -40.560  -9.712  11.645  1.00  3.44           H  
ATOM   1838 2HB  MET A 116     -40.365  -9.427   9.921  1.00  3.44           H  
ATOM   1839 1HG  MET A 116     -38.829 -11.347   9.768  1.00  3.44           H  
ATOM   1840 2HG  MET A 116     -38.980 -11.615  11.510  1.00  3.44           H  
ATOM   1841 1HE  MET A 116     -42.714 -12.595  11.832  1.00  3.44           H  
ATOM   1842 2HE  MET A 116     -41.144 -12.320  12.618  1.00  3.44           H  
ATOM   1843 3HE  MET A 116     -42.017 -10.957  11.897  1.00  3.44           H  
ATOM   1844  N   VAL A 117     -38.112  -7.792   9.038  1.00  3.36           N  
ATOM   1845  CA  VAL A 117     -37.345  -7.604   7.823  1.00  3.36           C  
ATOM   1846  C   VAL A 117     -35.920  -7.324   8.246  1.00  3.36           C  
ATOM   1847  O   VAL A 117     -34.979  -7.910   7.711  1.00  3.36           O  
ATOM   1848  CB  VAL A 117     -37.829  -6.397   6.998  1.00  3.36           C  
ATOM   1849  CG1 VAL A 117     -36.877  -6.159   5.850  1.00  3.36           C  
ATOM   1850  CG2 VAL A 117     -39.218  -6.618   6.516  1.00  3.36           C  
ATOM   1851  H   VAL A 117     -38.903  -7.187   9.265  1.00  3.36           H  
ATOM   1852  HA  VAL A 117     -37.382  -8.510   7.221  1.00  3.36           H  
ATOM   1853  HB  VAL A 117     -37.799  -5.512   7.621  1.00  3.36           H  
ATOM   1854 1HG1 VAL A 117     -37.199  -5.288   5.283  1.00  3.36           H  
ATOM   1855 2HG1 VAL A 117     -35.872  -5.984   6.245  1.00  3.36           H  
ATOM   1856 3HG1 VAL A 117     -36.866  -7.034   5.200  1.00  3.36           H  
ATOM   1857 1HG2 VAL A 117     -39.564  -5.760   5.946  1.00  3.36           H  
ATOM   1858 2HG2 VAL A 117     -39.248  -7.494   5.897  1.00  3.36           H  
ATOM   1859 3HG2 VAL A 117     -39.854  -6.755   7.376  1.00  3.36           H  
ATOM   1860  N   TRP A 118     -35.766  -6.436   9.231  1.00  3.26           N  
ATOM   1861  CA  TRP A 118     -34.462  -6.061   9.735  1.00  3.26           C  
ATOM   1862  C   TRP A 118     -33.761  -7.191  10.452  1.00  3.26           C  
ATOM   1863  O   TRP A 118     -32.592  -7.464  10.176  1.00  3.26           O  
ATOM   1864  CB  TRP A 118     -34.615  -4.926  10.725  1.00  3.26           C  
ATOM   1865  CG  TRP A 118     -35.066  -3.674  10.107  1.00  3.26           C  
ATOM   1866  CD1 TRP A 118     -34.975  -3.319   8.798  1.00  3.26           C  
ATOM   1867  CD2 TRP A 118     -35.720  -2.585  10.779  1.00  3.26           C  
ATOM   1868  NE1 TRP A 118     -35.530  -2.081   8.609  1.00  3.26           N  
ATOM   1869  CE2 TRP A 118     -35.993  -1.618   9.816  1.00  3.26           C  
ATOM   1870  CE3 TRP A 118     -36.094  -2.359  12.104  1.00  3.26           C  
ATOM   1871  CZ2 TRP A 118     -36.628  -0.435  10.132  1.00  3.26           C  
ATOM   1872  CZ3 TRP A 118     -36.727  -1.174  12.421  1.00  3.26           C  
ATOM   1873  CH2 TRP A 118     -36.988  -0.237  11.465  1.00  3.26           C  
ATOM   1874  H   TRP A 118     -36.589  -5.981   9.624  1.00  3.26           H  
ATOM   1875  HA  TRP A 118     -33.849  -5.736   8.896  1.00  3.26           H  
ATOM   1876 1HB  TRP A 118     -35.352  -5.209  11.479  1.00  3.26           H  
ATOM   1877 2HB  TRP A 118     -33.684  -4.767  11.237  1.00  3.26           H  
ATOM   1878  HD1 TRP A 118     -34.533  -3.933   8.016  1.00  3.26           H  
ATOM   1879  HE1 TRP A 118     -35.592  -1.591   7.730  1.00  3.26           H  
ATOM   1880  HE3 TRP A 118     -35.887  -3.106  12.867  1.00  3.26           H  
ATOM   1881  HZ2 TRP A 118     -36.845   0.325   9.382  1.00  3.26           H  
ATOM   1882  HZ3 TRP A 118     -37.012  -1.001  13.451  1.00  3.26           H  
ATOM   1883  HH2 TRP A 118     -37.491   0.686  11.754  1.00  3.26           H  
ATOM   1884  N   ALA A 119     -34.465  -7.910  11.336  1.00  3.13           N  
ATOM   1885  CA  ALA A 119     -33.799  -8.985  12.053  1.00  3.13           C  
ATOM   1886  C   ALA A 119     -33.277 -10.018  11.067  1.00  3.13           C  
ATOM   1887  O   ALA A 119     -32.138 -10.474  11.174  1.00  3.13           O  
ATOM   1888  CB  ALA A 119     -34.757  -9.634  13.045  1.00  3.13           C  
ATOM   1889  H   ALA A 119     -35.439  -7.686  11.556  1.00  3.13           H  
ATOM   1890  HA  ALA A 119     -32.950  -8.563  12.590  1.00  3.13           H  
ATOM   1891 1HB  ALA A 119     -34.246 -10.424  13.588  1.00  3.13           H  
ATOM   1892 2HB  ALA A 119     -35.118  -8.888  13.746  1.00  3.13           H  
ATOM   1893 3HB  ALA A 119     -35.609 -10.055  12.508  1.00  3.13           H  
ATOM   1894  N   LEU A 120     -34.098 -10.346  10.067  1.00  3.01           N  
ATOM   1895  CA  LEU A 120     -33.715 -11.326   9.077  1.00  3.01           C  
ATOM   1896  C   LEU A 120     -32.618 -10.806   8.175  1.00  3.01           C  
ATOM   1897  O   LEU A 120     -31.673 -11.536   7.872  1.00  3.01           O  
ATOM   1898  CB  LEU A 120     -34.908 -11.760   8.249  1.00  3.01           C  
ATOM   1899  CG  LEU A 120     -34.592 -12.824   7.241  1.00  3.01           C  
ATOM   1900  CD1 LEU A 120     -34.021 -14.024   7.945  1.00  3.01           C  
ATOM   1901  CD2 LEU A 120     -35.820 -13.193   6.524  1.00  3.01           C  
ATOM   1902  H   LEU A 120     -35.029  -9.932  10.004  1.00  3.01           H  
ATOM   1903  HA  LEU A 120     -33.339 -12.203   9.599  1.00  3.01           H  
ATOM   1904 1HB  LEU A 120     -35.688 -12.119   8.908  1.00  3.01           H  
ATOM   1905 2HB  LEU A 120     -35.291 -10.885   7.713  1.00  3.01           H  
ATOM   1906  HG  LEU A 120     -33.859 -12.454   6.548  1.00  3.01           H  
ATOM   1907 1HD1 LEU A 120     -33.782 -14.800   7.214  1.00  3.01           H  
ATOM   1908 2HD1 LEU A 120     -33.113 -13.735   8.470  1.00  3.01           H  
ATOM   1909 3HD1 LEU A 120     -34.744 -14.410   8.656  1.00  3.01           H  
ATOM   1910 1HD2 LEU A 120     -35.597 -13.963   5.791  1.00  3.01           H  
ATOM   1911 2HD2 LEU A 120     -36.549 -13.567   7.246  1.00  3.01           H  
ATOM   1912 3HD2 LEU A 120     -36.211 -12.316   6.023  1.00  3.01           H  
ATOM   1913  N   SER A 121     -32.732  -9.546   7.741  1.00  2.89           N  
ATOM   1914  CA  SER A 121     -31.742  -8.992   6.841  1.00  2.89           C  
ATOM   1915  C   SER A 121     -30.389  -9.072   7.492  1.00  2.89           C  
ATOM   1916  O   SER A 121     -29.428  -9.465   6.846  1.00  2.89           O  
ATOM   1917  CB  SER A 121     -32.052  -7.545   6.515  1.00  2.89           C  
ATOM   1918  OG  SER A 121     -33.247  -7.441   5.790  1.00  2.89           O  
ATOM   1919  H   SER A 121     -33.527  -8.973   8.006  1.00  2.89           H  
ATOM   1920  HA  SER A 121     -31.730  -9.576   5.924  1.00  2.89           H  
ATOM   1921 1HB  SER A 121     -32.140  -6.978   7.441  1.00  2.89           H  
ATOM   1922 2HB  SER A 121     -31.233  -7.115   5.942  1.00  2.89           H  
ATOM   1923  HG  SER A 121     -33.936  -7.808   6.385  1.00  2.89           H  
ATOM   1924  N   VAL A 122     -30.314  -8.779   8.790  1.00  2.79           N  
ATOM   1925  CA  VAL A 122     -29.045  -8.870   9.482  1.00  2.79           C  
ATOM   1926  C   VAL A 122     -28.539 -10.306   9.510  1.00  2.79           C  
ATOM   1927  O   VAL A 122     -27.378 -10.564   9.207  1.00  2.79           O  
ATOM   1928  CB  VAL A 122     -29.159  -8.344  10.908  1.00  2.79           C  
ATOM   1929  CG1 VAL A 122     -27.941  -8.633  11.600  1.00  2.79           C  
ATOM   1930  CG2 VAL A 122     -29.376  -6.881  10.892  1.00  2.79           C  
ATOM   1931  H   VAL A 122     -31.147  -8.456   9.288  1.00  2.79           H  
ATOM   1932  HA  VAL A 122     -28.318  -8.255   8.949  1.00  2.79           H  
ATOM   1933  HB  VAL A 122     -29.988  -8.838  11.426  1.00  2.79           H  
ATOM   1934 1HG1 VAL A 122     -27.997  -8.254  12.617  1.00  2.79           H  
ATOM   1935 2HG1 VAL A 122     -27.803  -9.689  11.610  1.00  2.79           H  
ATOM   1936 3HG1 VAL A 122     -27.124  -8.162  11.071  1.00  2.79           H  
ATOM   1937 1HG2 VAL A 122     -29.441  -6.534  11.915  1.00  2.79           H  
ATOM   1938 2HG2 VAL A 122     -28.542  -6.400  10.382  1.00  2.79           H  
ATOM   1939 3HG2 VAL A 122     -30.295  -6.653  10.369  1.00  2.79           H  
ATOM   1940  N   LEU A 123     -29.420 -11.256   9.806  1.00  2.72           N  
ATOM   1941  CA  LEU A 123     -29.051 -12.668   9.856  1.00  2.72           C  
ATOM   1942  C   LEU A 123     -28.587 -13.179   8.483  1.00  2.72           C  
ATOM   1943  O   LEU A 123     -27.793 -14.119   8.397  1.00  2.72           O  
ATOM   1944  CB  LEU A 123     -30.225 -13.457  10.414  1.00  2.72           C  
ATOM   1945  CG  LEU A 123     -30.528 -13.129  11.906  1.00  2.72           C  
ATOM   1946  CD1 LEU A 123     -31.842 -13.764  12.334  1.00  2.72           C  
ATOM   1947  CD2 LEU A 123     -29.399 -13.629  12.772  1.00  2.72           C  
ATOM   1948  H   LEU A 123     -30.379 -10.993  10.047  1.00  2.72           H  
ATOM   1949  HA  LEU A 123     -28.231 -12.791  10.543  1.00  2.72           H  
ATOM   1950 1HB  LEU A 123     -31.108 -13.242   9.823  1.00  2.72           H  
ATOM   1951 2HB  LEU A 123     -29.996 -14.510  10.338  1.00  2.72           H  
ATOM   1952  HG  LEU A 123     -30.607 -12.060  12.022  1.00  2.72           H  
ATOM   1953 1HD1 LEU A 123     -32.042 -13.506  13.372  1.00  2.72           H  
ATOM   1954 2HD1 LEU A 123     -32.650 -13.385  11.704  1.00  2.72           H  
ATOM   1955 3HD1 LEU A 123     -31.782 -14.834  12.241  1.00  2.72           H  
ATOM   1956 1HD2 LEU A 123     -29.604 -13.383  13.814  1.00  2.72           H  
ATOM   1957 2HD2 LEU A 123     -29.320 -14.702  12.665  1.00  2.72           H  
ATOM   1958 3HD2 LEU A 123     -28.478 -13.168  12.468  1.00  2.72           H  
ATOM   1959  N   ASN A 124     -29.049 -12.527   7.411  1.00  2.70           N  
ATOM   1960  CA  ASN A 124     -28.665 -12.868   6.048  1.00  2.70           C  
ATOM   1961  C   ASN A 124     -27.303 -12.274   5.633  1.00  2.70           C  
ATOM   1962  O   ASN A 124     -26.771 -12.595   4.557  1.00  2.70           O  
ATOM   1963  CB  ASN A 124     -29.696 -12.375   5.053  1.00  2.70           C  
ATOM   1964  CG  ASN A 124     -31.007 -13.054   5.149  1.00  2.70           C  
ATOM   1965  OD1 ASN A 124     -31.122 -14.149   5.701  1.00  2.70           O  
ATOM   1966  ND2 ASN A 124     -32.013 -12.430   4.592  1.00  2.70           N  
ATOM   1967  H   ASN A 124     -29.733 -11.785   7.553  1.00  2.70           H  
ATOM   1968  HA  ASN A 124     -28.594 -13.952   5.977  1.00  2.70           H  
ATOM   1969 1HB  ASN A 124     -29.847 -11.310   5.191  1.00  2.70           H  
ATOM   1970 2HB  ASN A 124     -29.311 -12.519   4.046  1.00  2.70           H  
ATOM   1971 1HD2 ASN A 124     -32.926 -12.834   4.604  1.00  2.70           H  
ATOM   1972 2HD2 ASN A 124     -31.865 -11.549   4.149  1.00  2.70           H  
ATOM   1973  N   GLU A 125     -26.707 -11.407   6.459  1.00  2.74           N  
ATOM   1974  CA  GLU A 125     -25.460 -10.763   6.051  1.00  2.74           C  
ATOM   1975  C   GLU A 125     -24.271 -11.684   6.228  1.00  2.74           C  
ATOM   1976  O   GLU A 125     -23.512 -11.606   7.185  1.00  2.74           O  
ATOM   1977  CB  GLU A 125     -25.233  -9.417   6.773  1.00  2.74           C  
ATOM   1978  CG  GLU A 125     -26.253  -8.341   6.381  1.00  2.74           C  
ATOM   1979  CD  GLU A 125     -26.065  -6.982   7.014  1.00  2.74           C  
ATOM   1980  OE1 GLU A 125     -25.242  -6.842   7.872  1.00  2.74           O  
ATOM   1981  OE2 GLU A 125     -26.754  -6.070   6.609  1.00  2.74           O  
ATOM   1982  H   GLU A 125     -27.119 -11.174   7.363  1.00  2.74           H  
ATOM   1983  HA  GLU A 125     -25.538 -10.532   4.988  1.00  2.74           H  
ATOM   1984 1HB  GLU A 125     -25.292  -9.568   7.854  1.00  2.74           H  
ATOM   1985 2HB  GLU A 125     -24.234  -9.042   6.542  1.00  2.74           H  
ATOM   1986 1HG  GLU A 125     -26.232  -8.229   5.298  1.00  2.74           H  
ATOM   1987 2HG  GLU A 125     -27.215  -8.707   6.648  1.00  2.74           H  
ATOM   1988  N   GLY A 126     -24.081 -12.541   5.242  1.00  2.85           N  
ATOM   1989  CA  GLY A 126     -23.027 -13.553   5.274  1.00  2.85           C  
ATOM   1990  C   GLY A 126     -21.631 -12.992   4.960  1.00  2.85           C  
ATOM   1991  O   GLY A 126     -20.660 -13.746   4.900  1.00  2.85           O  
ATOM   1992  H   GLY A 126     -24.782 -12.534   4.500  1.00  2.85           H  
ATOM   1993 1HA  GLY A 126     -23.018 -14.021   6.252  1.00  2.85           H  
ATOM   1994 2HA  GLY A 126     -23.267 -14.344   4.583  1.00  2.85           H  
ATOM   1995  N   ASP A 127     -21.535 -11.679   4.714  1.00  3.05           N  
ATOM   1996  CA  ASP A 127     -20.268 -11.024   4.383  1.00  3.05           C  
ATOM   1997  C   ASP A 127     -19.862  -9.911   5.373  1.00  3.05           C  
ATOM   1998  O   ASP A 127     -19.152  -8.977   5.006  1.00  3.05           O  
ATOM   1999  CB  ASP A 127     -20.283 -10.523   2.934  1.00  3.05           C  
ATOM   2000  CG  ASP A 127     -21.344  -9.467   2.578  1.00  3.05           C  
ATOM   2001  OD1 ASP A 127     -22.158  -9.138   3.406  1.00  3.05           O  
ATOM   2002  OD2 ASP A 127     -21.347  -9.031   1.445  1.00  3.05           O  
ATOM   2003  H   ASP A 127     -22.372 -11.120   4.775  1.00  3.05           H  
ATOM   2004  HA  ASP A 127     -19.487 -11.784   4.422  1.00  3.05           H  
ATOM   2005 1HB  ASP A 127     -19.307 -10.104   2.725  1.00  3.05           H  
ATOM   2006 2HB  ASP A 127     -20.397 -11.371   2.268  1.00  3.05           H  
ATOM   2007  N   LEU A 128     -20.301 -10.020   6.639  1.00  3.34           N  
ATOM   2008  CA  LEU A 128     -19.980  -9.025   7.681  1.00  3.34           C  
ATOM   2009  C   LEU A 128     -18.487  -8.903   7.955  1.00  3.34           C  
ATOM   2010  O   LEU A 128     -17.976  -7.828   8.248  1.00  3.34           O  
ATOM   2011  CB  LEU A 128     -20.574  -9.456   9.031  1.00  3.34           C  
ATOM   2012  CG  LEU A 128     -22.049  -9.439   9.206  1.00  3.34           C  
ATOM   2013  CD1 LEU A 128     -22.395 -10.132  10.508  1.00  3.34           C  
ATOM   2014  CD2 LEU A 128     -22.540  -8.032   9.209  1.00  3.34           C  
ATOM   2015  H   LEU A 128     -20.892 -10.807   6.874  1.00  3.34           H  
ATOM   2016  HA  LEU A 128     -20.371  -8.056   7.373  1.00  3.34           H  
ATOM   2017 1HB  LEU A 128     -20.238 -10.468   9.241  1.00  3.34           H  
ATOM   2018 2HB  LEU A 128     -20.165  -8.797   9.787  1.00  3.34           H  
ATOM   2019  HG  LEU A 128     -22.505  -9.960   8.410  1.00  3.34           H  
ATOM   2020 1HD1 LEU A 128     -23.464 -10.132  10.605  1.00  3.34           H  
ATOM   2021 2HD1 LEU A 128     -22.037 -11.163  10.486  1.00  3.34           H  
ATOM   2022 3HD1 LEU A 128     -21.943  -9.608  11.345  1.00  3.34           H  
ATOM   2023 1HD2 LEU A 128     -23.627  -8.017   9.330  1.00  3.34           H  
ATOM   2024 2HD2 LEU A 128     -22.079  -7.474  10.018  1.00  3.34           H  
ATOM   2025 3HD2 LEU A 128     -22.274  -7.598   8.265  1.00  3.34           H  
ATOM   2026  N   ASN A 129     -17.804 -10.031   7.938  1.00  3.71           N  
ATOM   2027  CA  ASN A 129     -16.383 -10.071   8.221  1.00  3.71           C  
ATOM   2028  C   ASN A 129     -15.615  -9.615   6.975  1.00  3.71           C  
ATOM   2029  O   ASN A 129     -15.784 -10.230   5.915  1.00  3.71           O  
ATOM   2030  CB  ASN A 129     -15.942 -11.442   8.706  1.00  3.71           C  
ATOM   2031  CG  ASN A 129     -14.495 -11.461   9.220  1.00  3.71           C  
ATOM   2032  OD1 ASN A 129     -13.546 -11.016   8.568  1.00  3.71           O  
ATOM   2033  ND2 ASN A 129     -14.314 -11.960  10.420  1.00  3.71           N  
ATOM   2034  H   ASN A 129     -18.289 -10.882   7.697  1.00  3.71           H  
ATOM   2035  HA  ASN A 129     -16.213  -9.378   9.034  1.00  3.71           H  
ATOM   2036 1HB  ASN A 129     -16.603 -11.774   9.505  1.00  3.71           H  
ATOM   2037 2HB  ASN A 129     -16.030 -12.160   7.889  1.00  3.71           H  
ATOM   2038 1HD2 ASN A 129     -13.393 -11.992  10.809  1.00  3.71           H  
ATOM   2039 2HD2 ASN A 129     -15.087 -12.290  10.955  1.00  3.71           H  
ATOM   2040  N   PRO A 130     -14.761  -8.573   7.040  1.00  4.19           N  
ATOM   2041  CA  PRO A 130     -14.039  -8.031   5.906  1.00  4.19           C  
ATOM   2042  C   PRO A 130     -13.147  -9.091   5.248  1.00  4.19           C  
ATOM   2043  O   PRO A 130     -12.726  -8.921   4.103  1.00  4.19           O  
ATOM   2044  CB  PRO A 130     -13.229  -6.880   6.534  1.00  4.19           C  
ATOM   2045  CG  PRO A 130     -13.142  -7.210   7.999  1.00  4.19           C  
ATOM   2046  CD  PRO A 130     -14.450  -7.890   8.325  1.00  4.19           C  
ATOM   2047  HA  PRO A 130     -14.763  -7.637   5.189  1.00  4.19           H  
ATOM   2048 1HB  PRO A 130     -12.247  -6.817   6.061  1.00  4.19           H  
ATOM   2049 2HB  PRO A 130     -13.722  -5.919   6.349  1.00  4.19           H  
ATOM   2050 1HG  PRO A 130     -12.273  -7.859   8.188  1.00  4.19           H  
ATOM   2051 2HG  PRO A 130     -12.985  -6.292   8.581  1.00  4.19           H  
ATOM   2052 1HD  PRO A 130     -14.243  -8.585   9.139  1.00  4.19           H  
ATOM   2053 2HD  PRO A 130     -15.238  -7.157   8.580  1.00  4.19           H  
ATOM   2054  N   ALA A 131     -12.809 -10.167   5.975  1.00  4.77           N  
ATOM   2055  CA  ALA A 131     -12.016 -11.260   5.419  1.00  4.77           C  
ATOM   2056  C   ALA A 131     -12.760 -11.927   4.261  1.00  4.77           C  
ATOM   2057  O   ALA A 131     -12.143 -12.439   3.326  1.00  4.77           O  
ATOM   2058  CB  ALA A 131     -11.700 -12.300   6.474  1.00  4.77           C  
ATOM   2059  H   ALA A 131     -13.144 -10.278   6.927  1.00  4.77           H  
ATOM   2060  HA  ALA A 131     -11.088 -10.844   5.040  1.00  4.77           H  
ATOM   2061 1HB  ALA A 131     -11.093 -13.089   6.034  1.00  4.77           H  
ATOM   2062 2HB  ALA A 131     -11.156 -11.834   7.295  1.00  4.77           H  
ATOM   2063 3HB  ALA A 131     -12.629 -12.727   6.848  1.00  4.77           H  
ATOM   2064  N   ASN A 132     -14.097 -11.967   4.368  1.00  5.50           N  
ATOM   2065  CA  ASN A 132     -14.961 -12.583   3.369  1.00  5.50           C  
ATOM   2066  C   ASN A 132     -15.423 -11.542   2.354  1.00  5.50           C  
ATOM   2067  O   ASN A 132     -15.607 -11.840   1.160  1.00  5.50           O  
ATOM   2068  CB  ASN A 132     -16.110 -13.309   4.046  1.00  5.50           C  
ATOM   2069  CG  ASN A 132     -15.622 -14.551   4.759  1.00  5.50           C  
ATOM   2070  OD1 ASN A 132     -14.648 -15.171   4.315  1.00  5.50           O  
ATOM   2071  ND2 ASN A 132     -16.270 -14.947   5.811  1.00  5.50           N  
ATOM   2072  H   ASN A 132     -14.546 -11.500   5.150  1.00  5.50           H  
ATOM   2073  HA  ASN A 132     -14.379 -13.324   2.821  1.00  5.50           H  
ATOM   2074 1HB  ASN A 132     -16.580 -12.642   4.775  1.00  5.50           H  
ATOM   2075 2HB  ASN A 132     -16.870 -13.582   3.323  1.00  5.50           H  
ATOM   2076 1HD2 ASN A 132     -15.977 -15.791   6.273  1.00  5.50           H  
ATOM   2077 2HD2 ASN A 132     -17.066 -14.436   6.133  1.00  5.50           H  
ATOM   2078  N   PHE A 133     -15.491 -10.280   2.787  1.00  6.40           N  
ATOM   2079  CA  PHE A 133     -15.916  -9.211   1.884  1.00  6.40           C  
ATOM   2080  C   PHE A 133     -14.726  -8.729   1.058  1.00  6.40           C  
ATOM   2081  O   PHE A 133     -14.281  -7.593   1.184  1.00  6.40           O  
ATOM   2082  CB  PHE A 133     -16.451  -8.026   2.684  1.00  6.40           C  
ATOM   2083  CG  PHE A 133     -17.189  -7.029   1.880  1.00  6.40           C  
ATOM   2084  CD1 PHE A 133     -18.396  -7.311   1.312  1.00  6.40           C  
ATOM   2085  CD2 PHE A 133     -16.637  -5.805   1.666  1.00  6.40           C  
ATOM   2086  CE1 PHE A 133     -19.048  -6.391   0.537  1.00  6.40           C  
ATOM   2087  CE2 PHE A 133     -17.270  -4.877   0.896  1.00  6.40           C  
ATOM   2088  CZ  PHE A 133     -18.481  -5.167   0.323  1.00  6.40           C  
ATOM   2089  H   PHE A 133     -15.320 -10.087   3.774  1.00  6.40           H  
ATOM   2090  HA  PHE A 133     -16.684  -9.590   1.218  1.00  6.40           H  
ATOM   2091 1HB  PHE A 133     -17.103  -8.382   3.488  1.00  6.40           H  
ATOM   2092 2HB  PHE A 133     -15.616  -7.519   3.140  1.00  6.40           H  
ATOM   2093  HD1 PHE A 133     -18.847  -8.277   1.477  1.00  6.40           H  
ATOM   2094  HD2 PHE A 133     -15.673  -5.584   2.114  1.00  6.40           H  
ATOM   2095  HE1 PHE A 133     -20.015  -6.645   0.096  1.00  6.40           H  
ATOM   2096  HE2 PHE A 133     -16.809  -3.904   0.727  1.00  6.40           H  
ATOM   2097  HZ  PHE A 133     -18.989  -4.426  -0.296  1.00  6.40           H  
ATOM   2098  N   GLY A 134     -14.233  -9.616   0.198  1.00  7.48           N  
ATOM   2099  CA  GLY A 134     -13.054  -9.379  -0.629  1.00  7.48           C  
ATOM   2100  C   GLY A 134     -13.232  -8.245  -1.616  1.00  7.48           C  
ATOM   2101  O   GLY A 134     -12.453  -7.298  -1.630  1.00  7.48           O  
ATOM   2102  H   GLY A 134     -14.694 -10.521   0.177  1.00  7.48           H  
ATOM   2103 1HA  GLY A 134     -12.203  -9.162   0.019  1.00  7.48           H  
ATOM   2104 2HA  GLY A 134     -12.810 -10.292  -1.172  1.00  7.48           H  
ATOM   2105  N   VAL A 135     -14.262  -8.373  -2.453  1.00  8.70           N  
ATOM   2106  CA  VAL A 135     -14.644  -7.403  -3.482  1.00  8.70           C  
ATOM   2107  C   VAL A 135     -13.475  -6.519  -3.921  1.00  8.70           C  
ATOM   2108  O   VAL A 135     -13.508  -5.297  -3.757  1.00  8.70           O  
ATOM   2109  CB  VAL A 135     -15.809  -6.525  -3.004  1.00  8.70           C  
ATOM   2110  CG1 VAL A 135     -17.002  -7.398  -2.668  1.00  8.70           C  
ATOM   2111  CG2 VAL A 135     -15.404  -5.709  -1.836  1.00  8.70           C  
ATOM   2112  H   VAL A 135     -14.822  -9.206  -2.365  1.00  8.70           H  
ATOM   2113  HA  VAL A 135     -14.992  -7.962  -4.353  1.00  8.70           H  
ATOM   2114  HB  VAL A 135     -16.097  -5.863  -3.821  1.00  8.70           H  
ATOM   2115 1HG1 VAL A 135     -17.837  -6.772  -2.356  1.00  8.70           H  
ATOM   2116 2HG1 VAL A 135     -17.286  -7.974  -3.549  1.00  8.70           H  
ATOM   2117 3HG1 VAL A 135     -16.731  -8.074  -1.858  1.00  8.70           H  
ATOM   2118 1HG2 VAL A 135     -16.228  -5.086  -1.561  1.00  8.70           H  
ATOM   2119 2HG2 VAL A 135     -15.136  -6.347  -1.004  1.00  8.70           H  
ATOM   2120 3HG2 VAL A 135     -14.556  -5.084  -2.102  1.00  8.70           H  
ATOM   2121  N   ASN A 136     -12.460  -7.133  -4.533  1.00  9.85           N  
ATOM   2122  CA  ASN A 136     -11.229  -6.431  -4.902  1.00  9.85           C  
ATOM   2123  C   ASN A 136     -11.297  -5.832  -6.303  1.00  9.85           C  
ATOM   2124  O   ASN A 136     -10.312  -5.298  -6.814  1.00  9.85           O  
ATOM   2125  CB  ASN A 136     -10.072  -7.414  -4.859  1.00  9.85           C  
ATOM   2126  CG  ASN A 136      -9.694  -7.878  -3.474  1.00  9.85           C  
ATOM   2127  OD1 ASN A 136      -9.019  -7.169  -2.727  1.00  9.85           O  
ATOM   2128  ND2 ASN A 136     -10.133  -9.062  -3.127  1.00  9.85           N  
ATOM   2129  H   ASN A 136     -12.515  -8.145  -4.671  1.00  9.85           H  
ATOM   2130  HA  ASN A 136     -11.063  -5.622  -4.188  1.00  9.85           H  
ATOM   2131 1HB  ASN A 136     -10.332  -8.291  -5.456  1.00  9.85           H  
ATOM   2132 2HB  ASN A 136      -9.200  -6.955  -5.319  1.00  9.85           H  
ATOM   2133 1HD2 ASN A 136      -9.928  -9.432  -2.226  1.00  9.85           H  
ATOM   2134 2HD2 ASN A 136     -10.719  -9.584  -3.777  1.00  9.85           H  
ATOM   2135  N   ASP A 137     -12.469  -5.934  -6.909  1.00 10.61           N  
ATOM   2136  CA  ASP A 137     -12.785  -5.407  -8.230  1.00 10.61           C  
ATOM   2137  C   ASP A 137     -14.298  -5.336  -8.382  1.00 10.61           C  
ATOM   2138  O   ASP A 137     -15.047  -5.947  -7.619  1.00 10.61           O  
ATOM   2139  CB  ASP A 137     -12.159  -6.281  -9.342  1.00 10.61           C  
ATOM   2140  CG  ASP A 137     -11.944  -5.557 -10.724  1.00 10.61           C  
ATOM   2141  OD1 ASP A 137     -12.596  -4.558 -10.972  1.00 10.61           O  
ATOM   2142  OD2 ASP A 137     -11.159  -6.038 -11.506  1.00 10.61           O  
ATOM   2143  H   ASP A 137     -13.202  -6.394  -6.392  1.00 10.61           H  
ATOM   2144  HA  ASP A 137     -12.382  -4.397  -8.311  1.00 10.61           H  
ATOM   2145 1HB  ASP A 137     -11.188  -6.644  -9.004  1.00 10.61           H  
ATOM   2146 2HB  ASP A 137     -12.785  -7.161  -9.502  1.00 10.61           H  
ATOM   2147  N   ASN A 138     -14.751  -4.719  -9.462  1.00 10.70           N  
ATOM   2148  CA  ASN A 138     -16.181  -4.627  -9.758  1.00 10.70           C  
ATOM   2149  C   ASN A 138     -16.688  -5.946 -10.322  1.00 10.70           C  
ATOM   2150  O   ASN A 138     -17.889  -6.165 -10.475  1.00 10.70           O  
ATOM   2151  CB  ASN A 138     -16.449  -3.486 -10.717  1.00 10.70           C  
ATOM   2152  CG  ASN A 138     -16.273  -2.133 -10.069  1.00 10.70           C  
ATOM   2153  OD1 ASN A 138     -16.407  -1.979  -8.847  1.00 10.70           O  
ATOM   2154  ND2 ASN A 138     -15.970  -1.144 -10.870  1.00 10.70           N  
ATOM   2155  H   ASN A 138     -14.064  -4.289 -10.084  1.00 10.70           H  
ATOM   2156  HA  ASN A 138     -16.720  -4.440  -8.828  1.00 10.70           H  
ATOM   2157 1HB  ASN A 138     -15.766  -3.563 -11.567  1.00 10.70           H  
ATOM   2158 2HB  ASN A 138     -17.464  -3.567 -11.104  1.00 10.70           H  
ATOM   2159 1HD2 ASN A 138     -15.838  -0.224 -10.501  1.00 10.70           H  
ATOM   2160 2HD2 ASN A 138     -15.865  -1.311 -11.850  1.00 10.70           H  
ATOM   2161  N   ASN A 139     -15.740  -6.827 -10.609  1.00 10.11           N  
ATOM   2162  CA  ASN A 139     -15.989  -8.151 -11.127  1.00 10.11           C  
ATOM   2163  C   ASN A 139     -15.915  -9.221 -10.029  1.00 10.11           C  
ATOM   2164  O   ASN A 139     -15.937 -10.414 -10.341  1.00 10.11           O  
ATOM   2165  CB  ASN A 139     -14.989  -8.464 -12.220  1.00 10.11           C  
ATOM   2166  CG  ASN A 139     -15.170  -7.595 -13.441  1.00 10.11           C  
ATOM   2167  OD1 ASN A 139     -16.299  -7.304 -13.853  1.00 10.11           O  
ATOM   2168  ND2 ASN A 139     -14.077  -7.176 -14.028  1.00 10.11           N  
ATOM   2169  H   ASN A 139     -14.782  -6.544 -10.458  1.00 10.11           H  
ATOM   2170  HA  ASN A 139     -16.998  -8.178 -11.543  1.00 10.11           H  
ATOM   2171 1HB  ASN A 139     -13.975  -8.321 -11.833  1.00 10.11           H  
ATOM   2172 2HB  ASN A 139     -15.085  -9.508 -12.513  1.00 10.11           H  
ATOM   2173 1HD2 ASN A 139     -14.134  -6.595 -14.841  1.00 10.11           H  
ATOM   2174 2HD2 ASN A 139     -13.178  -7.435 -13.664  1.00 10.11           H  
ATOM   2175  N   GLU A 140     -15.825  -8.814  -8.751  1.00  9.03           N  
ATOM   2176  CA  GLU A 140     -15.747  -9.804  -7.673  1.00  9.03           C  
ATOM   2177  C   GLU A 140     -16.856  -9.658  -6.631  1.00  9.03           C  
ATOM   2178  O   GLU A 140     -17.079  -8.586  -6.068  1.00  9.03           O  
ATOM   2179  CB  GLU A 140     -14.368  -9.770  -6.996  1.00  9.03           C  
ATOM   2180  CG  GLU A 140     -14.210 -10.797  -5.862  1.00  9.03           C  
ATOM   2181  CD  GLU A 140     -12.814 -10.901  -5.301  1.00  9.03           C  
ATOM   2182  OE1 GLU A 140     -12.317  -9.925  -4.793  1.00  9.03           O  
ATOM   2183  OE2 GLU A 140     -12.239 -11.961  -5.384  1.00  9.03           O  
ATOM   2184  H   GLU A 140     -15.795  -7.821  -8.513  1.00  9.03           H  
ATOM   2185  HA  GLU A 140     -15.860 -10.792  -8.116  1.00  9.03           H  
ATOM   2186 1HB  GLU A 140     -13.595  -9.966  -7.740  1.00  9.03           H  
ATOM   2187 2HB  GLU A 140     -14.185  -8.772  -6.592  1.00  9.03           H  
ATOM   2188 1HG  GLU A 140     -14.885 -10.522  -5.049  1.00  9.03           H  
ATOM   2189 2HG  GLU A 140     -14.521 -11.773  -6.230  1.00  9.03           H  
ATOM   2190  N   THR A 141     -17.525 -10.778  -6.378  1.00  7.80           N  
ATOM   2191  CA  THR A 141     -18.624 -10.892  -5.427  1.00  7.80           C  
ATOM   2192  C   THR A 141     -18.115 -11.340  -4.058  1.00  7.80           C  
ATOM   2193  O   THR A 141     -17.271 -12.231  -3.964  1.00  7.80           O  
ATOM   2194  CB  THR A 141     -19.694 -11.876  -5.952  1.00  7.80           C  
ATOM   2195  OG1 THR A 141     -20.221 -11.387  -7.194  1.00  7.80           O  
ATOM   2196  CG2 THR A 141     -20.836 -12.024  -4.958  1.00  7.80           C  
ATOM   2197  H   THR A 141     -17.256 -11.606  -6.891  1.00  7.80           H  
ATOM   2198  HA  THR A 141     -19.086  -9.912  -5.310  1.00  7.80           H  
ATOM   2199  HB  THR A 141     -19.239 -12.852  -6.118  1.00  7.80           H  
ATOM   2200  HG1 THR A 141     -20.942 -11.955  -7.482  1.00  7.80           H  
ATOM   2201 1HG2 THR A 141     -21.574 -12.717  -5.358  1.00  7.80           H  
ATOM   2202 2HG2 THR A 141     -20.461 -12.412  -4.020  1.00  7.80           H  
ATOM   2203 3HG2 THR A 141     -21.302 -11.056  -4.790  1.00  7.80           H  
ATOM   2204  N   ALA A 142     -18.613 -10.706  -3.003  1.00  6.66           N  
ATOM   2205  CA  ALA A 142     -18.228 -11.046  -1.636  1.00  6.66           C  
ATOM   2206  C   ALA A 142     -18.571 -12.491  -1.299  1.00  6.66           C  
ATOM   2207  O   ALA A 142     -19.581 -13.025  -1.760  1.00  6.66           O  
ATOM   2208  CB  ALA A 142     -18.929 -10.138  -0.663  1.00  6.66           C  
ATOM   2209  H   ALA A 142     -19.293  -9.974  -3.153  1.00  6.66           H  
ATOM   2210  HA  ALA A 142     -17.149 -10.921  -1.542  1.00  6.66           H  
ATOM   2211 1HB  ALA A 142     -18.623 -10.396   0.343  1.00  6.66           H  
ATOM   2212 2HB  ALA A 142     -18.671  -9.113  -0.875  1.00  6.66           H  
ATOM   2213 3HB  ALA A 142     -20.008 -10.262  -0.744  1.00  6.66           H  
ATOM   2214  N   HIS A 143     -17.733 -13.121  -0.481  1.00  5.75           N  
ATOM   2215  CA  HIS A 143     -17.991 -14.479  -0.041  1.00  5.75           C  
ATOM   2216  C   HIS A 143     -19.058 -14.502   1.030  1.00  5.75           C  
ATOM   2217  O   HIS A 143     -19.059 -13.667   1.935  1.00  5.75           O  
ATOM   2218  CB  HIS A 143     -16.727 -15.163   0.477  1.00  5.75           C  
ATOM   2219  CG  HIS A 143     -16.971 -16.582   0.901  1.00  5.75           C  
ATOM   2220  ND1 HIS A 143     -17.320 -17.579   0.012  1.00  5.75           N  
ATOM   2221  CD2 HIS A 143     -16.937 -17.163   2.124  1.00  5.75           C  
ATOM   2222  CE1 HIS A 143     -17.489 -18.714   0.674  1.00  5.75           C  
ATOM   2223  NE2 HIS A 143     -17.261 -18.487   1.954  1.00  5.75           N  
ATOM   2224  H   HIS A 143     -16.911 -12.646  -0.114  1.00  5.75           H  
ATOM   2225  HA  HIS A 143     -18.361 -15.065  -0.881  1.00  5.75           H  
ATOM   2226 1HB  HIS A 143     -15.969 -15.163  -0.306  1.00  5.75           H  
ATOM   2227 2HB  HIS A 143     -16.323 -14.613   1.314  1.00  5.75           H  
ATOM   2228  HD2 HIS A 143     -16.705 -16.675   3.066  1.00  5.75           H  
ATOM   2229  HE1 HIS A 143     -17.771 -19.671   0.238  1.00  5.75           H  
ATOM   2230  HE2 HIS A 143     -17.320 -19.169   2.699  1.00  5.75           H  
ATOM   2231  N   ILE A 144     -19.974 -15.446   0.902  1.00  5.07           N  
ATOM   2232  CA  ILE A 144     -21.046 -15.611   1.861  1.00  5.07           C  
ATOM   2233  C   ILE A 144     -20.817 -16.811   2.773  1.00  5.07           C  
ATOM   2234  O   ILE A 144     -20.745 -17.953   2.315  1.00  5.07           O  
ATOM   2235  CB  ILE A 144     -22.374 -15.774   1.106  1.00  5.07           C  
ATOM   2236  CG1 ILE A 144     -22.564 -14.566   0.171  1.00  5.07           C  
ATOM   2237  CG2 ILE A 144     -23.540 -15.921   2.045  1.00  5.07           C  
ATOM   2238  CD1 ILE A 144     -22.574 -13.235   0.908  1.00  5.07           C  
ATOM   2239  H   ILE A 144     -19.908 -16.082   0.120  1.00  5.07           H  
ATOM   2240  HA  ILE A 144     -21.099 -14.718   2.481  1.00  5.07           H  
ATOM   2241  HB  ILE A 144     -22.309 -16.665   0.485  1.00  5.07           H  
ATOM   2242 1HG1 ILE A 144     -21.749 -14.549  -0.558  1.00  5.07           H  
ATOM   2243 2HG1 ILE A 144     -23.506 -14.672  -0.366  1.00  5.07           H  
ATOM   2244 1HG2 ILE A 144     -24.454 -16.051   1.470  1.00  5.07           H  
ATOM   2245 2HG2 ILE A 144     -23.390 -16.786   2.692  1.00  5.07           H  
ATOM   2246 3HG2 ILE A 144     -23.626 -15.041   2.632  1.00  5.07           H  
ATOM   2247 1HD1 ILE A 144     -22.700 -12.419   0.195  1.00  5.07           H  
ATOM   2248 2HD1 ILE A 144     -23.390 -13.216   1.628  1.00  5.07           H  
ATOM   2249 3HD1 ILE A 144     -21.636 -13.107   1.431  1.00  5.07           H  
ATOM   2250  N   ASP A 145     -20.729 -16.545   4.069  1.00  4.57           N  
ATOM   2251  CA  ASP A 145     -20.522 -17.578   5.069  1.00  4.57           C  
ATOM   2252  C   ASP A 145     -21.455 -17.369   6.240  1.00  4.57           C  
ATOM   2253  O   ASP A 145     -21.212 -16.535   7.119  1.00  4.57           O  
ATOM   2254  CB  ASP A 145     -19.062 -17.604   5.531  1.00  4.57           C  
ATOM   2255  CG  ASP A 145     -18.727 -18.694   6.605  1.00  4.57           C  
ATOM   2256  OD1 ASP A 145     -19.625 -19.242   7.259  1.00  4.57           O  
ATOM   2257  OD2 ASP A 145     -17.562 -18.968   6.763  1.00  4.57           O  
ATOM   2258  H   ASP A 145     -20.775 -15.572   4.371  1.00  4.57           H  
ATOM   2259  HA  ASP A 145     -20.752 -18.544   4.620  1.00  4.57           H  
ATOM   2260 1HB  ASP A 145     -18.422 -17.764   4.668  1.00  4.57           H  
ATOM   2261 2HB  ASP A 145     -18.805 -16.626   5.940  1.00  4.57           H  
ATOM   2262  N   PHE A 146     -22.524 -18.156   6.254  1.00  4.17           N  
ATOM   2263  CA  PHE A 146     -23.570 -18.018   7.247  1.00  4.17           C  
ATOM   2264  C   PHE A 146     -23.144 -18.564   8.594  1.00  4.17           C  
ATOM   2265  O   PHE A 146     -23.764 -18.259   9.599  1.00  4.17           O  
ATOM   2266  CB  PHE A 146     -24.846 -18.723   6.801  1.00  4.17           C  
ATOM   2267  CG  PHE A 146     -25.518 -18.065   5.633  1.00  4.17           C  
ATOM   2268  CD1 PHE A 146     -25.516 -18.684   4.395  1.00  4.17           C  
ATOM   2269  CD2 PHE A 146     -26.138 -16.823   5.757  1.00  4.17           C  
ATOM   2270  CE1 PHE A 146     -26.113 -18.092   3.308  1.00  4.17           C  
ATOM   2271  CE2 PHE A 146     -26.736 -16.233   4.661  1.00  4.17           C  
ATOM   2272  CZ  PHE A 146     -26.723 -16.864   3.442  1.00  4.17           C  
ATOM   2273  H   PHE A 146     -22.629 -18.847   5.523  1.00  4.17           H  
ATOM   2274  HA  PHE A 146     -23.792 -16.958   7.363  1.00  4.17           H  
ATOM   2275 1HB  PHE A 146     -24.620 -19.757   6.533  1.00  4.17           H  
ATOM   2276 2HB  PHE A 146     -25.554 -18.754   7.632  1.00  4.17           H  
ATOM   2277  HD1 PHE A 146     -25.035 -19.658   4.286  1.00  4.17           H  
ATOM   2278  HD2 PHE A 146     -26.151 -16.314   6.727  1.00  4.17           H  
ATOM   2279  HE1 PHE A 146     -26.105 -18.597   2.342  1.00  4.17           H  
ATOM   2280  HE2 PHE A 146     -27.219 -15.268   4.753  1.00  4.17           H  
ATOM   2281  HZ  PHE A 146     -27.202 -16.392   2.582  1.00  4.17           H  
ATOM   2282  N   ASP A 147     -22.107 -19.395   8.641  1.00  3.83           N  
ATOM   2283  CA  ASP A 147     -21.731 -19.950   9.928  1.00  3.83           C  
ATOM   2284  C   ASP A 147     -20.995 -18.873  10.668  1.00  3.83           C  
ATOM   2285  O   ASP A 147     -21.329 -18.533  11.805  1.00  3.83           O  
ATOM   2286  CB  ASP A 147     -20.880 -21.213   9.778  1.00  3.83           C  
ATOM   2287  CG  ASP A 147     -20.518 -21.871  11.124  1.00  3.83           C  
ATOM   2288  OD1 ASP A 147     -21.271 -21.726  12.072  1.00  3.83           O  
ATOM   2289  OD2 ASP A 147     -19.497 -22.524  11.192  1.00  3.83           O  
ATOM   2290  H   ASP A 147     -21.523 -19.574   7.819  1.00  3.83           H  
ATOM   2291  HA  ASP A 147     -22.631 -20.199  10.490  1.00  3.83           H  
ATOM   2292 1HB  ASP A 147     -21.410 -21.936   9.163  1.00  3.83           H  
ATOM   2293 2HB  ASP A 147     -19.954 -20.957   9.251  1.00  3.83           H  
ATOM   2294  N   LEU A 148     -20.015 -18.282  10.002  1.00  3.51           N  
ATOM   2295  CA  LEU A 148     -19.275 -17.224  10.653  1.00  3.51           C  
ATOM   2296  C   LEU A 148     -20.209 -16.085  11.005  1.00  3.51           C  
ATOM   2297  O   LEU A 148     -20.198 -15.587  12.137  1.00  3.51           O  
ATOM   2298  CB  LEU A 148     -18.162 -16.691   9.768  1.00  3.51           C  
ATOM   2299  CG  LEU A 148     -17.399 -15.525  10.368  1.00  3.51           C  
ATOM   2300  CD1 LEU A 148     -16.731 -15.969  11.659  1.00  3.51           C  
ATOM   2301  CD2 LEU A 148     -16.400 -15.020   9.368  1.00  3.51           C  
ATOM   2302  H   LEU A 148     -19.786 -18.593   9.049  1.00  3.51           H  
ATOM   2303  HA  LEU A 148     -18.842 -17.618  11.571  1.00  3.51           H  
ATOM   2304 1HB  LEU A 148     -17.459 -17.498   9.560  1.00  3.51           H  
ATOM   2305 2HB  LEU A 148     -18.597 -16.365   8.819  1.00  3.51           H  
ATOM   2306  HG  LEU A 148     -18.092 -14.731  10.611  1.00  3.51           H  
ATOM   2307 1HD1 LEU A 148     -16.194 -15.129  12.099  1.00  3.51           H  
ATOM   2308 2HD1 LEU A 148     -17.490 -16.322  12.361  1.00  3.51           H  
ATOM   2309 3HD1 LEU A 148     -16.030 -16.776  11.447  1.00  3.51           H  
ATOM   2310 1HD2 LEU A 148     -15.863 -14.189   9.794  1.00  3.51           H  
ATOM   2311 2HD2 LEU A 148     -15.698 -15.815   9.115  1.00  3.51           H  
ATOM   2312 3HD2 LEU A 148     -16.927 -14.699   8.476  1.00  3.51           H  
ATOM   2313  N   SER A 149     -21.023 -15.659  10.035  1.00  3.23           N  
ATOM   2314  CA  SER A 149     -21.907 -14.544  10.281  1.00  3.23           C  
ATOM   2315  C   SER A 149     -22.886 -14.799  11.400  1.00  3.23           C  
ATOM   2316  O   SER A 149     -23.055 -13.938  12.260  1.00  3.23           O  
ATOM   2317  CB  SER A 149     -22.671 -14.175   9.056  1.00  3.23           C  
ATOM   2318  OG  SER A 149     -23.518 -13.113   9.344  1.00  3.23           O  
ATOM   2319  H   SER A 149     -21.022 -16.099   9.111  1.00  3.23           H  
ATOM   2320  HA  SER A 149     -21.296 -13.689  10.561  1.00  3.23           H  
ATOM   2321 1HB  SER A 149     -21.965 -13.885   8.282  1.00  3.23           H  
ATOM   2322 2HB  SER A 149     -23.243 -15.023   8.691  1.00  3.23           H  
ATOM   2323  HG  SER A 149     -23.589 -12.602   8.524  1.00  3.23           H  
ATOM   2324  N   LEU A 150     -23.546 -15.955  11.419  1.00  3.00           N  
ATOM   2325  CA  LEU A 150     -24.510 -16.173  12.473  1.00  3.00           C  
ATOM   2326  C   LEU A 150     -23.810 -16.200  13.829  1.00  3.00           C  
ATOM   2327  O   LEU A 150     -24.345 -15.674  14.804  1.00  3.00           O  
ATOM   2328  CB  LEU A 150     -25.319 -17.438  12.191  1.00  3.00           C  
ATOM   2329  CG  LEU A 150     -26.286 -17.316  10.952  1.00  3.00           C  
ATOM   2330  CD1 LEU A 150     -26.882 -18.685  10.637  1.00  3.00           C  
ATOM   2331  CD2 LEU A 150     -27.374 -16.287  11.239  1.00  3.00           C  
ATOM   2332  H   LEU A 150     -23.410 -16.679  10.714  1.00  3.00           H  
ATOM   2333  HA  LEU A 150     -25.209 -15.341  12.467  1.00  3.00           H  
ATOM   2334 1HB  LEU A 150     -24.622 -18.261  11.999  1.00  3.00           H  
ATOM   2335 2HB  LEU A 150     -25.911 -17.683  13.067  1.00  3.00           H  
ATOM   2336  HG  LEU A 150     -25.724 -16.984  10.086  1.00  3.00           H  
ATOM   2337 1HD1 LEU A 150     -27.526 -18.608   9.769  1.00  3.00           H  
ATOM   2338 2HD1 LEU A 150     -26.071 -19.384  10.422  1.00  3.00           H  
ATOM   2339 3HD1 LEU A 150     -27.454 -19.045  11.487  1.00  3.00           H  
ATOM   2340 1HD2 LEU A 150     -28.030 -16.198  10.370  1.00  3.00           H  
ATOM   2341 2HD2 LEU A 150     -27.954 -16.607  12.101  1.00  3.00           H  
ATOM   2342 3HD2 LEU A 150     -26.917 -15.317  11.442  1.00  3.00           H  
ATOM   2343  N   GLN A 151     -22.594 -16.757  13.915  1.00  2.82           N  
ATOM   2344  CA  GLN A 151     -21.911 -16.736  15.207  1.00  2.82           C  
ATOM   2345  C   GLN A 151     -21.605 -15.294  15.636  1.00  2.82           C  
ATOM   2346  O   GLN A 151     -21.802 -14.932  16.804  1.00  2.82           O  
ATOM   2347  CB  GLN A 151     -20.614 -17.547  15.155  1.00  2.82           C  
ATOM   2348  CG  GLN A 151     -20.810 -19.060  15.041  1.00  2.82           C  
ATOM   2349  CD  GLN A 151     -19.489 -19.805  14.924  1.00  2.82           C  
ATOM   2350  OE1 GLN A 151     -18.488 -19.418  15.550  1.00  2.82           O  
ATOM   2351  NE2 GLN A 151     -19.469 -20.869  14.136  1.00  2.82           N  
ATOM   2352  H   GLN A 151     -22.152 -17.210  13.110  1.00  2.82           H  
ATOM   2353  HA  GLN A 151     -22.569 -17.179  15.952  1.00  2.82           H  
ATOM   2354 1HB  GLN A 151     -20.032 -17.230  14.284  1.00  2.82           H  
ATOM   2355 2HB  GLN A 151     -20.018 -17.343  16.040  1.00  2.82           H  
ATOM   2356 1HG  GLN A 151     -21.326 -19.417  15.928  1.00  2.82           H  
ATOM   2357 2HG  GLN A 151     -21.403 -19.282  14.154  1.00  2.82           H  
ATOM   2358 1HE2 GLN A 151     -18.632 -21.396  14.010  1.00  2.82           H  
ATOM   2359 2HE2 GLN A 151     -20.309 -21.166  13.615  1.00  2.82           H  
ATOM   2360  N   ARG A 152     -21.179 -14.453  14.680  1.00  2.72           N  
ATOM   2361  CA  ARG A 152     -20.900 -13.047  14.971  1.00  2.72           C  
ATOM   2362  C   ARG A 152     -22.156 -12.335  15.439  1.00  2.72           C  
ATOM   2363  O   ARG A 152     -22.132 -11.555  16.392  1.00  2.72           O  
ATOM   2364  CB  ARG A 152     -20.362 -12.335  13.729  1.00  2.72           C  
ATOM   2365  CG  ARG A 152     -18.909 -12.651  13.350  1.00  2.72           C  
ATOM   2366  CD  ARG A 152     -18.549 -12.137  11.980  1.00  2.72           C  
ATOM   2367  NE  ARG A 152     -18.737 -10.684  11.810  1.00  2.72           N  
ATOM   2368  CZ  ARG A 152     -17.863  -9.705  12.155  1.00  2.72           C  
ATOM   2369  NH1 ARG A 152     -16.720  -9.988  12.731  1.00  2.72           N  
ATOM   2370  NH2 ARG A 152     -18.174  -8.448  11.905  1.00  2.72           N  
ATOM   2371  H   ARG A 152     -21.025 -14.805  13.732  1.00  2.72           H  
ATOM   2372  HA  ARG A 152     -20.152 -12.999  15.761  1.00  2.72           H  
ATOM   2373 1HB  ARG A 152     -20.979 -12.595  12.874  1.00  2.72           H  
ATOM   2374 2HB  ARG A 152     -20.445 -11.259  13.867  1.00  2.72           H  
ATOM   2375 1HG  ARG A 152     -18.237 -12.197  14.076  1.00  2.72           H  
ATOM   2376 2HG  ARG A 152     -18.768 -13.734  13.352  1.00  2.72           H  
ATOM   2377 1HD  ARG A 152     -17.505 -12.370  11.778  1.00  2.72           H  
ATOM   2378 2HD  ARG A 152     -19.173 -12.640  11.245  1.00  2.72           H  
ATOM   2379  HE  ARG A 152     -19.601 -10.390  11.376  1.00  2.72           H  
ATOM   2380 1HH1 ARG A 152     -16.475 -10.944  12.932  1.00  2.72           H  
ATOM   2381 2HH1 ARG A 152     -16.091  -9.235  12.984  1.00  2.72           H  
ATOM   2382 1HH2 ARG A 152     -19.048  -8.225  11.460  1.00  2.72           H  
ATOM   2383 2HH2 ARG A 152     -17.542  -7.684  12.169  1.00  2.72           H  
ATOM   2384  N   LEU A 153     -23.264 -12.630  14.790  1.00  2.72           N  
ATOM   2385  CA  LEU A 153     -24.522 -12.015  15.129  1.00  2.72           C  
ATOM   2386  C   LEU A 153     -25.040 -12.456  16.487  1.00  2.72           C  
ATOM   2387  O   LEU A 153     -25.586 -11.639  17.236  1.00  2.72           O  
ATOM   2388  CB  LEU A 153     -25.474 -12.282  13.992  1.00  2.72           C  
ATOM   2389  CG  LEU A 153     -25.059 -11.516  12.759  1.00  2.72           C  
ATOM   2390  CD1 LEU A 153     -25.892 -11.915  11.638  1.00  2.72           C  
ATOM   2391  CD2 LEU A 153     -25.157 -10.035  13.053  1.00  2.72           C  
ATOM   2392  H   LEU A 153     -23.224 -13.280  14.004  1.00  2.72           H  
ATOM   2393  HA  LEU A 153     -24.363 -10.941  15.172  1.00  2.72           H  
ATOM   2394 1HB  LEU A 153     -25.422 -13.340  13.751  1.00  2.72           H  
ATOM   2395 2HB  LEU A 153     -26.484 -12.045  14.253  1.00  2.72           H  
ATOM   2396  HG  LEU A 153     -24.035 -11.752  12.506  1.00  2.72           H  
ATOM   2397 1HD1 LEU A 153     -25.590 -11.371  10.744  1.00  2.72           H  
ATOM   2398 2HD1 LEU A 153     -25.783 -12.984  11.457  1.00  2.72           H  
ATOM   2399 3HD1 LEU A 153     -26.898 -11.683  11.883  1.00  2.72           H  
ATOM   2400 1HD2 LEU A 153     -24.867  -9.465  12.184  1.00  2.72           H  
ATOM   2401 2HD2 LEU A 153     -26.158  -9.794  13.309  1.00  2.72           H  
ATOM   2402 3HD2 LEU A 153     -24.503  -9.780  13.887  1.00  2.72           H  
ATOM   2403  N   LYS A 154     -24.836 -13.720  16.846  1.00  2.85           N  
ATOM   2404  CA  LYS A 154     -25.254 -14.156  18.166  1.00  2.85           C  
ATOM   2405  C   LYS A 154     -24.439 -13.397  19.206  1.00  2.85           C  
ATOM   2406  O   LYS A 154     -24.983 -12.944  20.220  1.00  2.85           O  
ATOM   2407  CB  LYS A 154     -25.086 -15.668  18.320  1.00  2.85           C  
ATOM   2408  CG  LYS A 154     -26.095 -16.500  17.519  1.00  2.85           C  
ATOM   2409  CD  LYS A 154     -25.836 -17.992  17.673  1.00  2.85           C  
ATOM   2410  CE  LYS A 154     -26.824 -18.814  16.856  1.00  2.85           C  
ATOM   2411  NZ  LYS A 154     -26.567 -20.278  16.983  1.00  2.85           N  
ATOM   2412  H   LYS A 154     -24.414 -14.383  16.195  1.00  2.85           H  
ATOM   2413  HA  LYS A 154     -26.305 -13.905  18.305  1.00  2.85           H  
ATOM   2414 1HB  LYS A 154     -24.086 -15.950  17.979  1.00  2.85           H  
ATOM   2415 2HB  LYS A 154     -25.166 -15.943  19.369  1.00  2.85           H  
ATOM   2416 1HG  LYS A 154     -27.099 -16.279  17.877  1.00  2.85           H  
ATOM   2417 2HG  LYS A 154     -26.043 -16.232  16.472  1.00  2.85           H  
ATOM   2418 1HD  LYS A 154     -24.824 -18.215  17.331  1.00  2.85           H  
ATOM   2419 2HD  LYS A 154     -25.918 -18.272  18.723  1.00  2.85           H  
ATOM   2420 1HE  LYS A 154     -27.835 -18.600  17.198  1.00  2.85           H  
ATOM   2421 2HE  LYS A 154     -26.738 -18.529  15.805  1.00  2.85           H  
ATOM   2422 1HZ  LYS A 154     -27.238 -20.790  16.427  1.00  2.85           H  
ATOM   2423 2HZ  LYS A 154     -25.634 -20.486  16.657  1.00  2.85           H  
ATOM   2424 3HZ  LYS A 154     -26.653 -20.553  17.951  1.00  2.85           H  
ATOM   2425  N   ALA A 155     -23.140 -13.205  18.928  1.00  3.07           N  
ATOM   2426  CA  ALA A 155     -22.269 -12.450  19.820  1.00  3.07           C  
ATOM   2427  C   ALA A 155     -22.752 -11.005  19.965  1.00  3.07           C  
ATOM   2428  O   ALA A 155     -22.704 -10.440  21.063  1.00  3.07           O  
ATOM   2429  CB  ALA A 155     -20.839 -12.476  19.312  1.00  3.07           C  
ATOM   2430  H   ALA A 155     -22.740 -13.620  18.084  1.00  3.07           H  
ATOM   2431  HA  ALA A 155     -22.303 -12.922  20.801  1.00  3.07           H  
ATOM   2432 1HB  ALA A 155     -20.199 -11.935  20.005  1.00  3.07           H  
ATOM   2433 2HB  ALA A 155     -20.503 -13.509  19.232  1.00  3.07           H  
ATOM   2434 3HB  ALA A 155     -20.785 -12.008  18.343  1.00  3.07           H  
ATOM   2435  N   LYS A 156     -23.267 -10.416  18.875  1.00  3.38           N  
ATOM   2436  CA  LYS A 156     -23.754  -9.042  18.940  1.00  3.38           C  
ATOM   2437  C   LYS A 156     -25.047  -8.943  19.726  1.00  3.38           C  
ATOM   2438  O   LYS A 156     -25.234  -7.993  20.495  1.00  3.38           O  
ATOM   2439  CB  LYS A 156     -23.991  -8.459  17.547  1.00  3.38           C  
ATOM   2440  CG  LYS A 156     -22.750  -8.202  16.737  1.00  3.38           C  
ATOM   2441  CD  LYS A 156     -21.862  -7.168  17.411  1.00  3.38           C  
ATOM   2442  CE  LYS A 156     -20.731  -6.770  16.501  1.00  3.38           C  
ATOM   2443  NZ  LYS A 156     -19.771  -5.823  17.142  1.00  3.38           N  
ATOM   2444  H   LYS A 156     -23.257 -10.916  17.985  1.00  3.38           H  
ATOM   2445  HA  LYS A 156     -23.003  -8.438  19.447  1.00  3.38           H  
ATOM   2446 1HB  LYS A 156     -24.612  -9.148  16.976  1.00  3.38           H  
ATOM   2447 2HB  LYS A 156     -24.539  -7.521  17.632  1.00  3.38           H  
ATOM   2448 1HG  LYS A 156     -22.190  -9.122  16.632  1.00  3.38           H  
ATOM   2449 2HG  LYS A 156     -23.029  -7.849  15.743  1.00  3.38           H  
ATOM   2450 1HD  LYS A 156     -22.452  -6.281  17.654  1.00  3.38           H  
ATOM   2451 2HD  LYS A 156     -21.452  -7.581  18.332  1.00  3.38           H  
ATOM   2452 1HE  LYS A 156     -20.192  -7.659  16.180  1.00  3.38           H  
ATOM   2453 2HE  LYS A 156     -21.165  -6.287  15.630  1.00  3.38           H  
ATOM   2454 1HZ  LYS A 156     -19.046  -5.592  16.439  1.00  3.38           H  
ATOM   2455 2HZ  LYS A 156     -20.239  -4.977  17.429  1.00  3.38           H  
ATOM   2456 3HZ  LYS A 156     -19.343  -6.254  17.941  1.00  3.38           H  
ATOM   2457  N   MET A 157     -25.931  -9.933  19.587  1.00  3.78           N  
ATOM   2458  CA  MET A 157     -27.157  -9.875  20.364  1.00  3.78           C  
ATOM   2459  C   MET A 157     -26.807 -10.038  21.841  1.00  3.78           C  
ATOM   2460  O   MET A 157     -27.376  -9.355  22.699  1.00  3.78           O  
ATOM   2461  CB  MET A 157     -28.176 -10.909  19.905  1.00  3.78           C  
ATOM   2462  CG  MET A 157     -29.527 -10.776  20.643  1.00  3.78           C  
ATOM   2463  SD  MET A 157     -30.343  -9.158  20.378  1.00  3.78           S  
ATOM   2464  CE  MET A 157     -31.145  -9.393  18.798  1.00  3.78           C  
ATOM   2465  H   MET A 157     -25.756 -10.696  18.930  1.00  3.78           H  
ATOM   2466  HA  MET A 157     -27.602  -8.891  20.235  1.00  3.78           H  
ATOM   2467 1HB  MET A 157     -28.349 -10.801  18.832  1.00  3.78           H  
ATOM   2468 2HB  MET A 157     -27.777 -11.913  20.075  1.00  3.78           H  
ATOM   2469 1HG  MET A 157     -30.202 -11.562  20.308  1.00  3.78           H  
ATOM   2470 2HG  MET A 157     -29.362 -10.905  21.715  1.00  3.78           H  
ATOM   2471 1HE  MET A 157     -31.661  -8.479  18.516  1.00  3.78           H  
ATOM   2472 2HE  MET A 157     -30.401  -9.641  18.050  1.00  3.78           H  
ATOM   2473 3HE  MET A 157     -31.863 -10.208  18.870  1.00  3.78           H  
ATOM   2474  N   TYR A 158     -25.841 -10.919  22.145  1.00  4.25           N  
ATOM   2475  CA  TYR A 158     -25.383 -11.100  23.516  1.00  4.25           C  
ATOM   2476  C   TYR A 158     -24.863  -9.780  24.059  1.00  4.25           C  
ATOM   2477  O   TYR A 158     -25.263  -9.345  25.137  1.00  4.25           O  
ATOM   2478  CB  TYR A 158     -24.304 -12.176  23.610  1.00  4.25           C  
ATOM   2479  CG  TYR A 158     -23.702 -12.320  24.996  1.00  4.25           C  
ATOM   2480  CD1 TYR A 158     -24.377 -13.013  25.993  1.00  4.25           C  
ATOM   2481  CD2 TYR A 158     -22.461 -11.759  25.262  1.00  4.25           C  
ATOM   2482  CE1 TYR A 158     -23.809 -13.140  27.249  1.00  4.25           C  
ATOM   2483  CE2 TYR A 158     -21.895 -11.887  26.512  1.00  4.25           C  
ATOM   2484  CZ  TYR A 158     -22.561 -12.573  27.503  1.00  4.25           C  
ATOM   2485  OH  TYR A 158     -21.992 -12.702  28.750  1.00  4.25           O  
ATOM   2486  H   TYR A 158     -25.420 -11.484  21.406  1.00  4.25           H  
ATOM   2487  HA  TYR A 158     -26.230 -11.406  24.129  1.00  4.25           H  
ATOM   2488 1HB  TYR A 158     -24.723 -13.137  23.312  1.00  4.25           H  
ATOM   2489 2HB  TYR A 158     -23.505 -11.948  22.918  1.00  4.25           H  
ATOM   2490  HD1 TYR A 158     -25.351 -13.455  25.786  1.00  4.25           H  
ATOM   2491  HD2 TYR A 158     -21.932 -11.215  24.477  1.00  4.25           H  
ATOM   2492  HE1 TYR A 158     -24.336 -13.683  28.035  1.00  4.25           H  
ATOM   2493  HE2 TYR A 158     -20.920 -11.446  26.716  1.00  4.25           H  
ATOM   2494  HH  TYR A 158     -22.650 -13.028  29.368  1.00  4.25           H  
ATOM   2495  N   GLY A 159     -23.979  -9.129  23.305  1.00  4.73           N  
ATOM   2496  CA  GLY A 159     -23.415  -7.854  23.714  1.00  4.73           C  
ATOM   2497  C   GLY A 159     -24.526  -6.867  24.050  1.00  4.73           C  
ATOM   2498  O   GLY A 159     -24.529  -6.258  25.129  1.00  4.73           O  
ATOM   2499  H   GLY A 159     -23.671  -9.541  22.424  1.00  4.73           H  
ATOM   2500 1HA  GLY A 159     -22.770  -8.001  24.580  1.00  4.73           H  
ATOM   2501 2HA  GLY A 159     -22.800  -7.460  22.906  1.00  4.73           H  
ATOM   2502  N   ALA A 160     -25.472  -6.707  23.122  1.00  5.20           N  
ATOM   2503  CA  ALA A 160     -26.588  -5.795  23.318  1.00  5.20           C  
ATOM   2504  C   ALA A 160     -27.398  -6.177  24.564  1.00  5.20           C  
ATOM   2505  O   ALA A 160     -27.832  -5.293  25.320  1.00  5.20           O  
ATOM   2506  CB  ALA A 160     -27.474  -5.801  22.076  1.00  5.20           C  
ATOM   2507  H   ALA A 160     -25.411  -7.235  22.250  1.00  5.20           H  
ATOM   2508  HA  ALA A 160     -26.186  -4.795  23.467  1.00  5.20           H  
ATOM   2509 1HB  ALA A 160     -28.290  -5.100  22.200  1.00  5.20           H  
ATOM   2510 2HB  ALA A 160     -26.883  -5.515  21.207  1.00  5.20           H  
ATOM   2511 3HB  ALA A 160     -27.874  -6.807  21.922  1.00  5.20           H  
ATOM   2512  N   THR A 161     -27.562  -7.487  24.806  1.00  5.65           N  
ATOM   2513  CA  THR A 161     -28.316  -7.985  25.950  1.00  5.65           C  
ATOM   2514  C   THR A 161     -27.644  -7.567  27.243  1.00  5.65           C  
ATOM   2515  O   THR A 161     -28.311  -7.075  28.157  1.00  5.65           O  
ATOM   2516  CB  THR A 161     -28.458  -9.514  25.912  1.00  5.65           C  
ATOM   2517  OG1 THR A 161     -29.152  -9.907  24.712  1.00  5.65           O  
ATOM   2518  CG2 THR A 161     -29.237  -9.970  27.116  1.00  5.65           C  
ATOM   2519  H   THR A 161     -27.189  -8.168  24.145  1.00  5.65           H  
ATOM   2520  HA  THR A 161     -29.309  -7.561  25.939  1.00  5.65           H  
ATOM   2521  HB  THR A 161     -27.482  -9.978  25.927  1.00  5.65           H  
ATOM   2522  HG1 THR A 161     -28.649  -9.561  23.936  1.00  5.65           H  
ATOM   2523 1HG2 THR A 161     -29.341 -11.052  27.094  1.00  5.65           H  
ATOM   2524 2HG2 THR A 161     -28.704  -9.673  28.016  1.00  5.65           H  
ATOM   2525 3HG2 THR A 161     -30.223  -9.508  27.106  1.00  5.65           H  
ATOM   2526  N   ILE A 162     -26.322  -7.714  27.302  1.00  6.04           N  
ATOM   2527  CA  ILE A 162     -25.558  -7.354  28.487  1.00  6.04           C  
ATOM   2528  C   ILE A 162     -25.705  -5.856  28.747  1.00  6.04           C  
ATOM   2529  O   ILE A 162     -25.866  -5.429  29.899  1.00  6.04           O  
ATOM   2530  CB  ILE A 162     -24.084  -7.773  28.343  1.00  6.04           C  
ATOM   2531  CG1 ILE A 162     -23.980  -9.311  28.258  1.00  6.04           C  
ATOM   2532  CG2 ILE A 162     -23.277  -7.266  29.499  1.00  6.04           C  
ATOM   2533  CD1 ILE A 162     -24.511 -10.026  29.463  1.00  6.04           C  
ATOM   2534  H   ILE A 162     -25.843  -8.123  26.496  1.00  6.04           H  
ATOM   2535  HA  ILE A 162     -25.969  -7.887  29.338  1.00  6.04           H  
ATOM   2536  HB  ILE A 162     -23.688  -7.367  27.411  1.00  6.04           H  
ATOM   2537 1HG1 ILE A 162     -24.534  -9.657  27.399  1.00  6.04           H  
ATOM   2538 2HG1 ILE A 162     -22.935  -9.582  28.127  1.00  6.04           H  
ATOM   2539 1HG2 ILE A 162     -22.237  -7.566  29.375  1.00  6.04           H  
ATOM   2540 2HG2 ILE A 162     -23.340  -6.179  29.531  1.00  6.04           H  
ATOM   2541 3HG2 ILE A 162     -23.671  -7.687  30.421  1.00  6.04           H  
ATOM   2542 1HD1 ILE A 162     -24.407 -11.097  29.329  1.00  6.04           H  
ATOM   2543 2HD1 ILE A 162     -23.958  -9.718  30.350  1.00  6.04           H  
ATOM   2544 3HD1 ILE A 162     -25.546  -9.787  29.583  1.00  6.04           H  
ATOM   2545  N   GLY A 163     -25.683  -5.065  27.670  1.00  6.38           N  
ATOM   2546  CA  GLY A 163     -25.894  -3.627  27.750  1.00  6.38           C  
ATOM   2547  C   GLY A 163     -27.234  -3.325  28.433  1.00  6.38           C  
ATOM   2548  O   GLY A 163     -27.290  -2.554  29.400  1.00  6.38           O  
ATOM   2549  H   GLY A 163     -25.504  -5.487  26.754  1.00  6.38           H  
ATOM   2550 1HA  GLY A 163     -25.078  -3.164  28.305  1.00  6.38           H  
ATOM   2551 2HA  GLY A 163     -25.891  -3.208  26.744  1.00  6.38           H  
ATOM   2552  N   SER A 164     -28.311  -3.951  27.940  1.00  6.71           N  
ATOM   2553  CA  SER A 164     -29.651  -3.763  28.504  1.00  6.71           C  
ATOM   2554  C   SER A 164     -29.711  -4.183  29.975  1.00  6.71           C  
ATOM   2555  O   SER A 164     -30.366  -3.518  30.787  1.00  6.71           O  
ATOM   2556  CB  SER A 164     -30.682  -4.511  27.688  1.00  6.71           C  
ATOM   2557  OG  SER A 164     -30.798  -3.942  26.416  1.00  6.71           O  
ATOM   2558  H   SER A 164     -28.188  -4.567  27.132  1.00  6.71           H  
ATOM   2559  HA  SER A 164     -29.892  -2.702  28.449  1.00  6.71           H  
ATOM   2560 1HB  SER A 164     -30.388  -5.557  27.596  1.00  6.71           H  
ATOM   2561 2HB  SER A 164     -31.642  -4.481  28.196  1.00  6.71           H  
ATOM   2562  HG  SER A 164     -29.985  -4.187  25.946  1.00  6.71           H  
ATOM   2563  N   ILE A 165     -29.008  -5.261  30.326  1.00  7.03           N  
ATOM   2564  CA  ILE A 165     -28.952  -5.723  31.710  1.00  7.03           C  
ATOM   2565  C   ILE A 165     -28.327  -4.661  32.606  1.00  7.03           C  
ATOM   2566  O   ILE A 165     -28.823  -4.418  33.713  1.00  7.03           O  
ATOM   2567  CB  ILE A 165     -28.210  -7.055  31.822  1.00  7.03           C  
ATOM   2568  CG1 ILE A 165     -29.076  -8.156  31.197  1.00  7.03           C  
ATOM   2569  CG2 ILE A 165     -27.866  -7.360  33.230  1.00  7.03           C  
ATOM   2570  CD1 ILE A 165     -28.363  -9.449  30.998  1.00  7.03           C  
ATOM   2571  H   ILE A 165     -28.521  -5.790  29.602  1.00  7.03           H  
ATOM   2572  HA  ILE A 165     -29.965  -5.897  32.051  1.00  7.03           H  
ATOM   2573  HB  ILE A 165     -27.297  -6.999  31.247  1.00  7.03           H  
ATOM   2574 1HG1 ILE A 165     -29.931  -8.329  31.841  1.00  7.03           H  
ATOM   2575 2HG1 ILE A 165     -29.439  -7.813  30.232  1.00  7.03           H  
ATOM   2576 1HG2 ILE A 165     -27.331  -8.299  33.240  1.00  7.03           H  
ATOM   2577 2HG2 ILE A 165     -27.234  -6.576  33.641  1.00  7.03           H  
ATOM   2578 3HG2 ILE A 165     -28.772  -7.444  33.817  1.00  7.03           H  
ATOM   2579 1HD1 ILE A 165     -29.041 -10.172  30.552  1.00  7.03           H  
ATOM   2580 2HD1 ILE A 165     -27.538  -9.289  30.344  1.00  7.03           H  
ATOM   2581 3HD1 ILE A 165     -28.005  -9.826  31.956  1.00  7.03           H  
ATOM   2582  N   HIS A 166     -27.271  -4.002  32.137  1.00  7.27           N  
ATOM   2583  CA  HIS A 166     -26.687  -2.928  32.923  1.00  7.27           C  
ATOM   2584  C   HIS A 166     -27.655  -1.754  33.017  1.00  7.27           C  
ATOM   2585  O   HIS A 166     -27.845  -1.162  34.086  1.00  7.27           O  
ATOM   2586  CB  HIS A 166     -25.327  -2.534  32.369  1.00  7.27           C  
ATOM   2587  CG  HIS A 166     -24.282  -3.537  32.729  1.00  7.27           C  
ATOM   2588  ND1 HIS A 166     -24.167  -4.747  32.094  1.00  7.27           N  
ATOM   2589  CD2 HIS A 166     -23.311  -3.508  33.675  1.00  7.27           C  
ATOM   2590  CE1 HIS A 166     -23.168  -5.434  32.641  1.00  7.27           C  
ATOM   2591  NE2 HIS A 166     -22.633  -4.695  33.600  1.00  7.27           N  
ATOM   2592  H   HIS A 166     -26.870  -4.266  31.232  1.00  7.27           H  
ATOM   2593  HA  HIS A 166     -26.523  -3.271  33.915  1.00  7.27           H  
ATOM   2594 1HB  HIS A 166     -25.379  -2.467  31.281  1.00  7.27           H  
ATOM   2595 2HB  HIS A 166     -25.033  -1.561  32.756  1.00  7.27           H  
ATOM   2596  HD1 HIS A 166     -24.791  -5.065  31.342  1.00  7.27           H  
ATOM   2597  HD2 HIS A 166     -23.022  -2.762  34.418  1.00  7.27           H  
ATOM   2598  HE1 HIS A 166     -22.911  -6.426  32.289  1.00  7.27           H  
ATOM   2599  N   GLY A 167     -28.344  -1.449  31.925  1.00  7.45           N  
ATOM   2600  CA  GLY A 167     -29.325  -0.380  31.988  1.00  7.45           C  
ATOM   2601  C   GLY A 167     -30.381  -0.703  33.056  1.00  7.45           C  
ATOM   2602  O   GLY A 167     -30.832   0.188  33.778  1.00  7.45           O  
ATOM   2603  H   GLY A 167     -28.160  -1.941  31.050  1.00  7.45           H  
ATOM   2604 1HA  GLY A 167     -28.830   0.561  32.222  1.00  7.45           H  
ATOM   2605 2HA  GLY A 167     -29.803  -0.272  31.015  1.00  7.45           H  
ATOM   2606  N   SER A 168     -30.743  -1.991  33.167  1.00  7.54           N  
ATOM   2607  CA  SER A 168     -31.719  -2.460  34.143  1.00  7.54           C  
ATOM   2608  C   SER A 168     -31.201  -2.472  35.587  1.00  7.54           C  
ATOM   2609  O   SER A 168     -31.921  -2.061  36.498  1.00  7.54           O  
ATOM   2610  CB  SER A 168     -32.186  -3.858  33.777  1.00  7.54           C  
ATOM   2611  OG  SER A 168     -32.884  -3.852  32.559  1.00  7.54           O  
ATOM   2612  H   SER A 168     -30.351  -2.660  32.508  1.00  7.54           H  
ATOM   2613  HA  SER A 168     -32.579  -1.790  34.102  1.00  7.54           H  
ATOM   2614 1HB  SER A 168     -31.331  -4.520  33.703  1.00  7.54           H  
ATOM   2615 2HB  SER A 168     -32.826  -4.241  34.567  1.00  7.54           H  
ATOM   2616  HG  SER A 168     -32.229  -3.590  31.885  1.00  7.54           H  
ATOM   2617  N   MET A 169     -29.954  -2.912  35.831  1.00  7.51           N  
ATOM   2618  CA  MET A 169     -29.476  -2.966  37.224  1.00  7.51           C  
ATOM   2619  C   MET A 169     -29.425  -1.572  37.828  1.00  7.51           C  
ATOM   2620  O   MET A 169     -29.646  -1.387  39.026  1.00  7.51           O  
ATOM   2621  CB  MET A 169     -28.103  -3.635  37.344  1.00  7.51           C  
ATOM   2622  CG  MET A 169     -26.932  -2.881  36.863  1.00  7.51           C  
ATOM   2623  SD  MET A 169     -25.401  -3.819  37.103  1.00  7.51           S  
ATOM   2624  CE  MET A 169     -25.569  -5.171  35.960  1.00  7.51           C  
ATOM   2625  H   MET A 169     -29.375  -3.249  35.062  1.00  7.51           H  
ATOM   2626  HA  MET A 169     -30.185  -3.549  37.808  1.00  7.51           H  
ATOM   2627 1HB  MET A 169     -27.919  -3.906  38.380  1.00  7.51           H  
ATOM   2628 2HB  MET A 169     -28.092  -4.528  36.760  1.00  7.51           H  
ATOM   2629 1HG  MET A 169     -27.050  -2.637  35.855  1.00  7.51           H  
ATOM   2630 2HG  MET A 169     -26.843  -1.950  37.420  1.00  7.51           H  
ATOM   2631 1HE  MET A 169     -24.690  -5.799  36.030  1.00  7.51           H  
ATOM   2632 2HE  MET A 169     -26.459  -5.728  36.196  1.00  7.51           H  
ATOM   2633 3HE  MET A 169     -25.640  -4.829  34.971  1.00  7.51           H  
ATOM   2634  N   ASN A 170     -29.258  -0.567  36.971  1.00  7.32           N  
ATOM   2635  CA  ASN A 170     -29.176   0.817  37.396  1.00  7.32           C  
ATOM   2636  C   ASN A 170     -30.532   1.369  37.848  1.00  7.32           C  
ATOM   2637  O   ASN A 170     -30.608   2.483  38.373  1.00  7.32           O  
ATOM   2638  CB  ASN A 170     -28.599   1.656  36.274  1.00  7.32           C  
ATOM   2639  CG  ASN A 170     -27.124   1.401  36.057  1.00  7.32           C  
ATOM   2640  OD1 ASN A 170     -26.411   0.940  36.956  1.00  7.32           O  
ATOM   2641  ND2 ASN A 170     -26.654   1.700  34.873  1.00  7.32           N  
ATOM   2642  H   ASN A 170     -29.087  -0.782  35.985  1.00  7.32           H  
ATOM   2643  HA  ASN A 170     -28.502   0.872  38.251  1.00  7.32           H  
ATOM   2644 1HB  ASN A 170     -29.128   1.423  35.348  1.00  7.32           H  
ATOM   2645 2HB  ASN A 170     -28.754   2.712  36.485  1.00  7.32           H  
ATOM   2646 1HD2 ASN A 170     -25.690   1.551  34.666  1.00  7.32           H  
ATOM   2647 2HD2 ASN A 170     -27.266   2.068  34.175  1.00  7.32           H  
ATOM   2648  N   THR A 171     -31.603   0.592  37.652  1.00  7.01           N  
ATOM   2649  CA  THR A 171     -32.936   1.003  38.044  1.00  7.01           C  
ATOM   2650  C   THR A 171     -33.442   0.185  39.237  1.00  7.01           C  
ATOM   2651  O   THR A 171     -34.617   0.292  39.599  1.00  7.01           O  
ATOM   2652  CB  THR A 171     -33.933   0.870  36.876  1.00  7.01           C  
ATOM   2653  OG1 THR A 171     -34.060  -0.499  36.478  1.00  7.01           O  
ATOM   2654  CG2 THR A 171     -33.408   1.666  35.697  1.00  7.01           C  
ATOM   2655  H   THR A 171     -31.503  -0.322  37.215  1.00  7.01           H  
ATOM   2656  HA  THR A 171     -32.903   2.049  38.346  1.00  7.01           H  
ATOM   2657  HB  THR A 171     -34.907   1.252  37.171  1.00  7.01           H  
ATOM   2658  HG1 THR A 171     -33.199  -0.954  36.573  1.00  7.01           H  
ATOM   2659 1HG2 THR A 171     -34.099   1.580  34.861  1.00  7.01           H  
ATOM   2660 2HG2 THR A 171     -33.305   2.711  35.980  1.00  7.01           H  
ATOM   2661 3HG2 THR A 171     -32.436   1.272  35.404  1.00  7.01           H  
ATOM   2662  N   ILE A 172     -32.568  -0.628  39.857  1.00  6.62           N  
ATOM   2663  CA  ILE A 172     -32.995  -1.440  41.001  1.00  6.62           C  
ATOM   2664  C   ILE A 172     -32.296  -1.042  42.315  1.00  6.62           C  
ATOM   2665  O   ILE A 172     -31.253  -1.603  42.649  1.00  6.62           O  
ATOM   2666  CB  ILE A 172     -32.689  -2.924  40.744  1.00  6.62           C  
ATOM   2667  CG1 ILE A 172     -33.398  -3.396  39.460  1.00  6.62           C  
ATOM   2668  CG2 ILE A 172     -33.070  -3.748  41.954  1.00  6.62           C  
ATOM   2669  CD1 ILE A 172     -33.014  -4.797  39.008  1.00  6.62           C  
ATOM   2670  H   ILE A 172     -31.603  -0.702  39.529  1.00  6.62           H  
ATOM   2671  HA  ILE A 172     -34.067  -1.358  41.088  1.00  6.62           H  
ATOM   2672  HB  ILE A 172     -31.618  -3.034  40.563  1.00  6.62           H  
ATOM   2673 1HG1 ILE A 172     -34.475  -3.365  39.625  1.00  6.62           H  
ATOM   2674 2HG1 ILE A 172     -33.153  -2.708  38.653  1.00  6.62           H  
ATOM   2675 1HG2 ILE A 172     -32.827  -4.784  41.766  1.00  6.62           H  
ATOM   2676 2HG2 ILE A 172     -32.515  -3.389  42.819  1.00  6.62           H  
ATOM   2677 3HG2 ILE A 172     -34.116  -3.666  42.153  1.00  6.62           H  
ATOM   2678 1HD1 ILE A 172     -33.555  -5.044  38.095  1.00  6.62           H  
ATOM   2679 2HD1 ILE A 172     -31.945  -4.838  38.810  1.00  6.62           H  
ATOM   2680 3HD1 ILE A 172     -33.266  -5.518  39.783  1.00  6.62           H  
ATOM   2681  N   PRO A 173     -32.868  -0.098  43.097  1.00  6.15           N  
ATOM   2682  CA  PRO A 173     -32.326   0.440  44.333  1.00  6.15           C  
ATOM   2683  C   PRO A 173     -32.500  -0.525  45.488  1.00  6.15           C  
ATOM   2684  O   PRO A 173     -33.412  -1.355  45.481  1.00  6.15           O  
ATOM   2685  CB  PRO A 173     -33.155   1.713  44.541  1.00  6.15           C  
ATOM   2686  CG  PRO A 173     -34.482   1.404  43.909  1.00  6.15           C  
ATOM   2687  CD  PRO A 173     -34.153   0.534  42.704  1.00  6.15           C  
ATOM   2688  HA  PRO A 173     -31.266   0.680  44.188  1.00  6.15           H  
ATOM   2689 1HB  PRO A 173     -33.231   1.950  45.612  1.00  6.15           H  
ATOM   2690 2HB  PRO A 173     -32.647   2.566  44.063  1.00  6.15           H  
ATOM   2691 1HG  PRO A 173     -35.138   0.907  44.627  1.00  6.15           H  
ATOM   2692 2HG  PRO A 173     -34.987   2.338  43.624  1.00  6.15           H  
ATOM   2693 1HD  PRO A 173     -34.956  -0.189  42.584  1.00  6.15           H  
ATOM   2694 2HD  PRO A 173     -34.020   1.168  41.826  1.00  6.15           H  
ATOM   2695  N   SER A 174     -31.733  -0.300  46.551  1.00  5.67           N  
ATOM   2696  CA  SER A 174     -31.859  -1.086  47.777  1.00  5.67           C  
ATOM   2697  C   SER A 174     -33.249  -0.996  48.422  1.00  5.67           C  
ATOM   2698  O   SER A 174     -33.645  -1.880  49.186  1.00  5.67           O  
ATOM   2699  CB  SER A 174     -30.793  -0.642  48.757  1.00  5.67           C  
ATOM   2700  OG  SER A 174     -30.991   0.690  49.155  1.00  5.67           O  
ATOM   2701  H   SER A 174     -31.013   0.408  46.502  1.00  5.67           H  
ATOM   2702  HA  SER A 174     -31.674  -2.125  47.531  1.00  5.67           H  
ATOM   2703 1HB  SER A 174     -30.815  -1.290  49.630  1.00  5.67           H  
ATOM   2704 2HB  SER A 174     -29.809  -0.746  48.300  1.00  5.67           H  
ATOM   2705  HG  SER A 174     -31.903   0.750  49.487  1.00  5.67           H  
ATOM   2706  N   ASP A 175     -34.006   0.050  48.095  1.00  5.25           N  
ATOM   2707  CA  ASP A 175     -35.355   0.209  48.626  1.00  5.25           C  
ATOM   2708  C   ASP A 175     -36.304  -0.778  47.946  1.00  5.25           C  
ATOM   2709  O   ASP A 175     -37.260  -1.267  48.556  1.00  5.25           O  
ATOM   2710  CB  ASP A 175     -35.841   1.635  48.410  1.00  5.25           C  
ATOM   2711  CG  ASP A 175     -35.061   2.632  49.247  1.00  5.25           C  
ATOM   2712  OD1 ASP A 175     -34.342   2.206  50.126  1.00  5.25           O  
ATOM   2713  OD2 ASP A 175     -35.178   3.804  49.000  1.00  5.25           O  
ATOM   2714  H   ASP A 175     -33.629   0.745  47.467  1.00  5.25           H  
ATOM   2715  HA  ASP A 175     -35.342  -0.003  49.694  1.00  5.25           H  
ATOM   2716 1HB  ASP A 175     -35.740   1.901  47.357  1.00  5.25           H  
ATOM   2717 2HB  ASP A 175     -36.899   1.707  48.668  1.00  5.25           H  
ATOM   2718  N   LEU A 176     -36.063  -1.034  46.660  1.00  4.88           N  
ATOM   2719  CA  LEU A 176     -36.885  -1.951  45.895  1.00  4.88           C  
ATOM   2720  C   LEU A 176     -36.604  -3.331  46.385  1.00  4.88           C  
ATOM   2721  O   LEU A 176     -37.504  -4.136  46.601  1.00  4.88           O  
ATOM   2722  CB  LEU A 176     -36.611  -1.852  44.394  1.00  4.88           C  
ATOM   2723  CG  LEU A 176     -37.408  -2.813  43.527  1.00  4.88           C  
ATOM   2724  CD1 LEU A 176     -38.894  -2.610  43.769  1.00  4.88           C  
ATOM   2725  CD2 LEU A 176     -37.070  -2.559  42.059  1.00  4.88           C  
ATOM   2726  H   LEU A 176     -35.237  -0.649  46.216  1.00  4.88           H  
ATOM   2727  HA  LEU A 176     -37.933  -1.722  46.074  1.00  4.88           H  
ATOM   2728 1HB  LEU A 176     -36.840  -0.844  44.066  1.00  4.88           H  
ATOM   2729 2HB  LEU A 176     -35.549  -2.045  44.217  1.00  4.88           H  
ATOM   2730  HG  LEU A 176     -37.149  -3.830  43.792  1.00  4.88           H  
ATOM   2731 1HD1 LEU A 176     -39.460  -3.307  43.150  1.00  4.88           H  
ATOM   2732 2HD1 LEU A 176     -39.119  -2.795  44.819  1.00  4.88           H  
ATOM   2733 3HD1 LEU A 176     -39.168  -1.589  43.512  1.00  4.88           H  
ATOM   2734 1HD2 LEU A 176     -37.631  -3.248  41.428  1.00  4.88           H  
ATOM   2735 2HD2 LEU A 176     -37.332  -1.534  41.799  1.00  4.88           H  
ATOM   2736 3HD2 LEU A 176     -36.024  -2.702  41.895  1.00  4.88           H  
ATOM   2737  N   LEU A 177     -35.332  -3.604  46.566  1.00  4.57           N  
ATOM   2738  CA  LEU A 177     -34.941  -4.917  46.985  1.00  4.57           C  
ATOM   2739  C   LEU A 177     -35.521  -5.222  48.354  1.00  4.57           C  
ATOM   2740  O   LEU A 177     -36.042  -6.314  48.586  1.00  4.57           O  
ATOM   2741  CB  LEU A 177     -33.441  -4.945  46.982  1.00  4.57           C  
ATOM   2742  CG  LEU A 177     -32.919  -4.802  45.602  1.00  4.57           C  
ATOM   2743  CD1 LEU A 177     -31.397  -4.665  45.628  1.00  4.57           C  
ATOM   2744  CD2 LEU A 177     -33.457  -5.978  44.781  1.00  4.57           C  
ATOM   2745  H   LEU A 177     -34.631  -2.887  46.368  1.00  4.57           H  
ATOM   2746  HA  LEU A 177     -35.326  -5.644  46.272  1.00  4.57           H  
ATOM   2747 1HB  LEU A 177     -33.074  -4.118  47.580  1.00  4.57           H  
ATOM   2748 2HB  LEU A 177     -33.104  -5.855  47.413  1.00  4.57           H  
ATOM   2749  HG  LEU A 177     -33.309  -3.878  45.177  1.00  4.57           H  
ATOM   2750 1HD1 LEU A 177     -31.019  -4.503  44.628  1.00  4.57           H  
ATOM   2751 2HD1 LEU A 177     -31.138  -3.818  46.221  1.00  4.57           H  
ATOM   2752 3HD1 LEU A 177     -30.944  -5.559  46.053  1.00  4.57           H  
ATOM   2753 1HD2 LEU A 177     -33.153  -5.890  43.766  1.00  4.57           H  
ATOM   2754 2HD2 LEU A 177     -33.091  -6.914  45.188  1.00  4.57           H  
ATOM   2755 3HD2 LEU A 177     -34.541  -5.968  44.815  1.00  4.57           H  
ATOM   2756  N   ALA A 178     -35.507  -4.234  49.249  1.00  4.32           N  
ATOM   2757  CA  ALA A 178     -36.106  -4.433  50.552  1.00  4.32           C  
ATOM   2758  C   ALA A 178     -37.597  -4.726  50.405  1.00  4.32           C  
ATOM   2759  O   ALA A 178     -38.131  -5.579  51.103  1.00  4.32           O  
ATOM   2760  CB  ALA A 178     -35.892  -3.208  51.415  1.00  4.32           C  
ATOM   2761  H   ALA A 178     -35.046  -3.348  49.044  1.00  4.32           H  
ATOM   2762  HA  ALA A 178     -35.632  -5.294  51.021  1.00  4.32           H  
ATOM   2763 1HB  ALA A 178     -36.330  -3.373  52.397  1.00  4.32           H  
ATOM   2764 2HB  ALA A 178     -34.828  -3.027  51.515  1.00  4.32           H  
ATOM   2765 3HB  ALA A 178     -36.364  -2.344  50.943  1.00  4.32           H  
ATOM   2766  N   ALA A 179     -38.271  -4.026  49.481  1.00  4.14           N  
ATOM   2767  CA  ALA A 179     -39.692  -4.246  49.213  1.00  4.14           C  
ATOM   2768  C   ALA A 179     -39.986  -5.652  48.677  1.00  4.14           C  
ATOM   2769  O   ALA A 179     -41.029  -6.236  48.980  1.00  4.14           O  
ATOM   2770  CB  ALA A 179     -40.201  -3.219  48.214  1.00  4.14           C  
ATOM   2771  H   ALA A 179     -37.793  -3.294  48.955  1.00  4.14           H  
ATOM   2772  HA  ALA A 179     -40.227  -4.122  50.153  1.00  4.14           H  
ATOM   2773 1HB  ALA A 179     -41.265  -3.365  48.055  1.00  4.14           H  
ATOM   2774 2HB  ALA A 179     -40.021  -2.216  48.603  1.00  4.14           H  
ATOM   2775 3HB  ALA A 179     -39.684  -3.334  47.275  1.00  4.14           H  
ATOM   2776  N   LEU A 180     -39.071  -6.189  47.868  1.00  4.02           N  
ATOM   2777  CA  LEU A 180     -39.239  -7.496  47.232  1.00  4.02           C  
ATOM   2778  C   LEU A 180     -38.850  -8.705  48.085  1.00  4.02           C  
ATOM   2779  O   LEU A 180     -39.453  -9.778  47.956  1.00  4.02           O  
ATOM   2780  CB  LEU A 180     -38.422  -7.533  45.943  1.00  4.02           C  
ATOM   2781  CG  LEU A 180     -38.873  -6.560  44.847  1.00  4.02           C  
ATOM   2782  CD1 LEU A 180     -37.875  -6.614  43.699  1.00  4.02           C  
ATOM   2783  CD2 LEU A 180     -40.271  -6.931  44.406  1.00  4.02           C  
ATOM   2784  H   LEU A 180     -38.243  -5.634  47.646  1.00  4.02           H  
ATOM   2785  HA  LEU A 180     -40.292  -7.598  46.974  1.00  4.02           H  
ATOM   2786 1HB  LEU A 180     -37.387  -7.294  46.195  1.00  4.02           H  
ATOM   2787 2HB  LEU A 180     -38.456  -8.540  45.533  1.00  4.02           H  
ATOM   2788  HG  LEU A 180     -38.889  -5.549  45.229  1.00  4.02           H  
ATOM   2789 1HD1 LEU A 180     -38.182  -5.923  42.914  1.00  4.02           H  
ATOM   2790 2HD1 LEU A 180     -36.893  -6.328  44.070  1.00  4.02           H  
ATOM   2791 3HD1 LEU A 180     -37.830  -7.618  43.301  1.00  4.02           H  
ATOM   2792 1HD2 LEU A 180     -40.602  -6.243  43.627  1.00  4.02           H  
ATOM   2793 2HD2 LEU A 180     -40.274  -7.942  44.023  1.00  4.02           H  
ATOM   2794 3HD2 LEU A 180     -40.948  -6.866  45.259  1.00  4.02           H  
ATOM   2795  N   LEU A 181     -37.876  -8.561  48.977  1.00  3.96           N  
ATOM   2796  CA  LEU A 181     -37.476  -9.728  49.752  1.00  3.96           C  
ATOM   2797  C   LEU A 181     -38.614 -10.373  50.567  1.00  3.96           C  
ATOM   2798  O   LEU A 181     -38.714 -11.595  50.528  1.00  3.96           O  
ATOM   2799  CB  LEU A 181     -36.277  -9.430  50.644  1.00  3.96           C  
ATOM   2800  CG  LEU A 181     -34.983  -9.218  49.925  1.00  3.96           C  
ATOM   2801  CD1 LEU A 181     -33.986  -8.834  50.943  1.00  3.96           C  
ATOM   2802  CD2 LEU A 181     -34.610 -10.463  49.176  1.00  3.96           C  
ATOM   2803  H   LEU A 181     -37.380  -7.670  49.061  1.00  3.96           H  
ATOM   2804  HA  LEU A 181     -37.136 -10.479  49.040  1.00  3.96           H  
ATOM   2805 1HB  LEU A 181     -36.447  -8.523  51.205  1.00  3.96           H  
ATOM   2806 2HB  LEU A 181     -36.145 -10.255  51.351  1.00  3.96           H  
ATOM   2807  HG  LEU A 181     -35.072  -8.405  49.225  1.00  3.96           H  
ATOM   2808 1HD1 LEU A 181     -33.038  -8.648  50.499  1.00  3.96           H  
ATOM   2809 2HD1 LEU A 181     -34.334  -7.929  51.435  1.00  3.96           H  
ATOM   2810 3HD1 LEU A 181     -33.888  -9.633  51.674  1.00  3.96           H  
ATOM   2811 1HD2 LEU A 181     -33.665 -10.329  48.662  1.00  3.96           H  
ATOM   2812 2HD2 LEU A 181     -34.526 -11.249  49.880  1.00  3.96           H  
ATOM   2813 3HD2 LEU A 181     -35.387 -10.697  48.450  1.00  3.96           H  
ATOM   2814  N   PRO A 182     -39.547  -9.633  51.220  1.00  3.98           N  
ATOM   2815  CA  PRO A 182     -40.686 -10.166  51.943  1.00  3.98           C  
ATOM   2816  C   PRO A 182     -41.565 -11.040  51.067  1.00  3.98           C  
ATOM   2817  O   PRO A 182     -42.348 -11.828  51.583  1.00  3.98           O  
ATOM   2818  CB  PRO A 182     -41.429  -8.914  52.404  1.00  3.98           C  
ATOM   2819  CG  PRO A 182     -40.364  -7.871  52.485  1.00  3.98           C  
ATOM   2820  CD  PRO A 182     -39.428  -8.187  51.361  1.00  3.98           C  
ATOM   2821  HA  PRO A 182     -40.319 -10.731  52.814  1.00  3.98           H  
ATOM   2822 1HB  PRO A 182     -42.214  -8.658  51.675  1.00  3.98           H  
ATOM   2823 2HB  PRO A 182     -41.930  -9.104  53.367  1.00  3.98           H  
ATOM   2824 1HG  PRO A 182     -40.796  -6.863  52.377  1.00  3.98           H  
ATOM   2825 2HG  PRO A 182     -39.870  -7.904  53.464  1.00  3.98           H  
ATOM   2826 1HD  PRO A 182     -39.784  -7.679  50.496  1.00  3.98           H  
ATOM   2827 2HD  PRO A 182     -38.442  -7.894  51.653  1.00  3.98           H  
ATOM   2828  N   ILE A 183     -41.468 -10.900  49.740  1.00  4.07           N  
ATOM   2829  CA  ILE A 183     -42.266 -11.718  48.858  1.00  4.07           C  
ATOM   2830  C   ILE A 183     -41.539 -13.060  48.776  1.00  4.07           C  
ATOM   2831  O   ILE A 183     -42.125 -14.114  49.031  1.00  4.07           O  
ATOM   2832  CB  ILE A 183     -42.394 -11.033  47.478  1.00  4.07           C  
ATOM   2833  CG1 ILE A 183     -43.020  -9.670  47.682  1.00  4.07           C  
ATOM   2834  CG2 ILE A 183     -43.257 -11.819  46.533  1.00  4.07           C  
ATOM   2835  CD1 ILE A 183     -44.386  -9.747  48.345  1.00  4.07           C  
ATOM   2836  H   ILE A 183     -40.809 -10.255  49.313  1.00  4.07           H  
ATOM   2837  HA  ILE A 183     -43.255 -11.864  49.279  1.00  4.07           H  
ATOM   2838  HB  ILE A 183     -41.411 -10.905  47.040  1.00  4.07           H  
ATOM   2839 1HG1 ILE A 183     -42.352  -9.064  48.309  1.00  4.07           H  
ATOM   2840 2HG1 ILE A 183     -43.124  -9.175  46.716  1.00  4.07           H  
ATOM   2841 1HG2 ILE A 183     -43.326 -11.292  45.585  1.00  4.07           H  
ATOM   2842 2HG2 ILE A 183     -42.843 -12.782  46.372  1.00  4.07           H  
ATOM   2843 3HG2 ILE A 183     -44.232 -11.910  46.966  1.00  4.07           H  
ATOM   2844 1HD1 ILE A 183     -44.785  -8.742  48.469  1.00  4.07           H  
ATOM   2845 2HD1 ILE A 183     -45.060 -10.332  47.721  1.00  4.07           H  
ATOM   2846 3HD1 ILE A 183     -44.287 -10.223  49.319  1.00  4.07           H  
ATOM   2847  N   LEU A 184     -40.220 -13.006  48.536  1.00  4.23           N  
ATOM   2848  CA  LEU A 184     -39.386 -14.222  48.469  1.00  4.23           C  
ATOM   2849  C   LEU A 184     -39.431 -14.993  49.792  1.00  4.23           C  
ATOM   2850  O   LEU A 184     -39.358 -16.224  49.815  1.00  4.23           O  
ATOM   2851  CB  LEU A 184     -37.929 -13.892  48.083  1.00  4.23           C  
ATOM   2852  CG  LEU A 184     -37.015 -15.158  47.799  1.00  4.23           C  
ATOM   2853  CD1 LEU A 184     -37.639 -15.989  46.633  1.00  4.23           C  
ATOM   2854  CD2 LEU A 184     -35.573 -14.705  47.432  1.00  4.23           C  
ATOM   2855  H   LEU A 184     -39.800 -12.086  48.387  1.00  4.23           H  
ATOM   2856  HA  LEU A 184     -39.770 -14.872  47.708  1.00  4.23           H  
ATOM   2857 1HB  LEU A 184     -37.937 -13.268  47.192  1.00  4.23           H  
ATOM   2858 2HB  LEU A 184     -37.476 -13.323  48.899  1.00  4.23           H  
ATOM   2859  HG  LEU A 184     -36.977 -15.785  48.690  1.00  4.23           H  
ATOM   2860 1HD1 LEU A 184     -37.024 -16.868  46.431  1.00  4.23           H  
ATOM   2861 2HD1 LEU A 184     -38.646 -16.311  46.909  1.00  4.23           H  
ATOM   2862 3HD1 LEU A 184     -37.695 -15.375  45.740  1.00  4.23           H  
ATOM   2863 1HD2 LEU A 184     -34.945 -15.586  47.242  1.00  4.23           H  
ATOM   2864 2HD2 LEU A 184     -35.601 -14.084  46.537  1.00  4.23           H  
ATOM   2865 3HD2 LEU A 184     -35.150 -14.136  48.251  1.00  4.23           H  
ATOM   2866  N   GLU A 185     -39.549 -14.256  50.892  1.00  4.42           N  
ATOM   2867  CA  GLU A 185     -39.572 -14.812  52.237  1.00  4.42           C  
ATOM   2868  C   GLU A 185     -40.946 -15.297  52.730  1.00  4.42           C  
ATOM   2869  O   GLU A 185     -41.040 -15.772  53.866  1.00  4.42           O  
ATOM   2870  CB  GLU A 185     -39.049 -13.773  53.234  1.00  4.42           C  
ATOM   2871  CG  GLU A 185     -37.573 -13.389  53.078  1.00  4.42           C  
ATOM   2872  CD  GLU A 185     -37.158 -12.280  54.023  1.00  4.42           C  
ATOM   2873  OE1 GLU A 185     -37.987 -11.820  54.774  1.00  4.42           O  
ATOM   2874  OE2 GLU A 185     -36.017 -11.891  53.988  1.00  4.42           O  
ATOM   2875  H   GLU A 185     -39.574 -13.244  50.784  1.00  4.42           H  
ATOM   2876  HA  GLU A 185     -38.898 -15.668  52.247  1.00  4.42           H  
ATOM   2877 1HB  GLU A 185     -39.634 -12.871  53.137  1.00  4.42           H  
ATOM   2878 2HB  GLU A 185     -39.192 -14.142  54.248  1.00  4.42           H  
ATOM   2879 1HG  GLU A 185     -36.961 -14.267  53.277  1.00  4.42           H  
ATOM   2880 2HG  GLU A 185     -37.385 -13.081  52.053  1.00  4.42           H  
ATOM   2881  N   ARG A 186     -42.024 -15.169  51.943  1.00  4.62           N  
ATOM   2882  CA  ARG A 186     -43.316 -15.616  52.478  1.00  4.62           C  
ATOM   2883  C   ARG A 186     -43.275 -17.102  52.793  1.00  4.62           C  
ATOM   2884  O   ARG A 186     -42.828 -17.907  51.976  1.00  4.62           O  
ATOM   2885  CB  ARG A 186     -44.479 -15.355  51.525  1.00  4.62           C  
ATOM   2886  CG  ARG A 186     -44.765 -13.910  51.243  1.00  4.62           C  
ATOM   2887  CD  ARG A 186     -45.248 -13.175  52.462  1.00  4.62           C  
ATOM   2888  NE  ARG A 186     -45.582 -11.774  52.168  1.00  4.62           N  
ATOM   2889  CZ  ARG A 186     -46.078 -10.889  53.064  1.00  4.62           C  
ATOM   2890  NH1 ARG A 186     -46.311 -11.260  54.303  1.00  4.62           N  
ATOM   2891  NH2 ARG A 186     -46.331  -9.644  52.697  1.00  4.62           N  
ATOM   2892  H   ARG A 186     -41.954 -14.782  51.001  1.00  4.62           H  
ATOM   2893  HA  ARG A 186     -43.512 -15.074  53.404  1.00  4.62           H  
ATOM   2894 1HB  ARG A 186     -44.259 -15.821  50.568  1.00  4.62           H  
ATOM   2895 2HB  ARG A 186     -45.386 -15.816  51.918  1.00  4.62           H  
ATOM   2896 1HG  ARG A 186     -43.878 -13.456  50.870  1.00  4.62           H  
ATOM   2897 2HG  ARG A 186     -45.539 -13.846  50.492  1.00  4.62           H  
ATOM   2898 1HD  ARG A 186     -46.135 -13.665  52.860  1.00  4.62           H  
ATOM   2899 2HD  ARG A 186     -44.459 -13.182  53.215  1.00  4.62           H  
ATOM   2900  HE  ARG A 186     -45.404 -11.442  51.233  1.00  4.62           H  
ATOM   2901 1HH1 ARG A 186     -46.116 -12.209  54.589  1.00  4.62           H  
ATOM   2902 2HH1 ARG A 186     -46.682 -10.596  54.969  1.00  4.62           H  
ATOM   2903 1HH2 ARG A 186     -46.153  -9.351  51.746  1.00  4.62           H  
ATOM   2904 2HH2 ARG A 186     -46.701  -8.985  53.367  1.00  4.62           H  
ATOM   2905  N   ASP A 187     -43.763 -17.481  53.972  1.00  4.77           N  
ATOM   2906  CA  ASP A 187     -43.761 -18.887  54.338  1.00  4.77           C  
ATOM   2907  C   ASP A 187     -44.778 -19.648  53.516  1.00  4.77           C  
ATOM   2908  O   ASP A 187     -45.740 -19.075  52.994  1.00  4.77           O  
ATOM   2909  CB  ASP A 187     -44.002 -19.028  55.858  1.00  4.77           C  
ATOM   2910  CG  ASP A 187     -43.909 -20.488  56.481  1.00  4.77           C  
ATOM   2911  OD1 ASP A 187     -43.827 -21.463  55.769  1.00  4.77           O  
ATOM   2912  OD2 ASP A 187     -43.925 -20.584  57.689  1.00  4.77           O  
ATOM   2913  H   ASP A 187     -44.122 -16.792  54.623  1.00  4.77           H  
ATOM   2914  HA  ASP A 187     -42.773 -19.295  54.116  1.00  4.77           H  
ATOM   2915 1HB  ASP A 187     -43.284 -18.397  56.380  1.00  4.77           H  
ATOM   2916 2HB  ASP A 187     -44.993 -18.624  56.091  1.00  4.77           H  
ATOM   2917  N   GLU A 188     -44.580 -20.955  53.448  1.00  4.93           N  
ATOM   2918  CA  GLU A 188     -45.462 -21.830  52.714  1.00  4.93           C  
ATOM   2919  C   GLU A 188     -46.775 -21.872  53.447  1.00  4.93           C  
ATOM   2920  O   GLU A 188     -47.837 -21.876  52.834  1.00  4.93           O  
ATOM   2921  CB  GLU A 188     -44.874 -23.236  52.602  1.00  4.93           C  
ATOM   2922  CG  GLU A 188     -45.653 -24.176  51.689  1.00  4.93           C  
ATOM   2923  CD  GLU A 188     -45.603 -23.747  50.236  1.00  4.93           C  
ATOM   2924  OE1 GLU A 188     -44.681 -23.047  49.880  1.00  4.93           O  
ATOM   2925  OE2 GLU A 188     -46.494 -24.094  49.489  1.00  4.93           O  
ATOM   2926  H   GLU A 188     -43.810 -21.346  53.982  1.00  4.93           H  
ATOM   2927  HA  GLU A 188     -45.625 -21.420  51.717  1.00  4.93           H  
ATOM   2928 1HB  GLU A 188     -43.855 -23.172  52.226  1.00  4.93           H  
ATOM   2929 2HB  GLU A 188     -44.829 -23.688  53.595  1.00  4.93           H  
ATOM   2930 1HG  GLU A 188     -45.239 -25.178  51.777  1.00  4.93           H  
ATOM   2931 2HG  GLU A 188     -46.683 -24.209  52.024  1.00  4.93           H  
ATOM   2932  N   LYS A 189     -46.703 -21.878  54.777  1.00  5.16           N  
ATOM   2933  CA  LYS A 189     -47.932 -21.943  55.565  1.00  5.16           C  
ATOM   2934  C   LYS A 189     -48.856 -20.784  55.204  1.00  5.16           C  
ATOM   2935  O   LYS A 189     -50.041 -20.984  54.903  1.00  5.16           O  
ATOM   2936  CB  LYS A 189     -47.668 -21.947  57.077  1.00  5.16           C  
ATOM   2937  CG  LYS A 189     -46.861 -23.146  57.585  1.00  5.16           C  
ATOM   2938  CD  LYS A 189     -46.807 -23.205  59.134  1.00  5.16           C  
ATOM   2939  CE  LYS A 189     -46.028 -22.051  59.788  1.00  5.16           C  
ATOM   2940  NZ  LYS A 189     -44.561 -22.134  59.556  1.00  5.16           N  
ATOM   2941  H   LYS A 189     -45.771 -21.844  55.218  1.00  5.16           H  
ATOM   2942  HA  LYS A 189     -48.451 -22.868  55.313  1.00  5.16           H  
ATOM   2943 1HB  LYS A 189     -47.111 -21.043  57.346  1.00  5.16           H  
ATOM   2944 2HB  LYS A 189     -48.614 -21.918  57.614  1.00  5.16           H  
ATOM   2945 1HG  LYS A 189     -47.297 -24.067  57.202  1.00  5.16           H  
ATOM   2946 2HG  LYS A 189     -45.837 -23.061  57.204  1.00  5.16           H  
ATOM   2947 1HD  LYS A 189     -47.824 -23.199  59.526  1.00  5.16           H  
ATOM   2948 2HD  LYS A 189     -46.335 -24.141  59.430  1.00  5.16           H  
ATOM   2949 1HE  LYS A 189     -46.391 -21.102  59.391  1.00  5.16           H  
ATOM   2950 2HE  LYS A 189     -46.214 -22.079  60.861  1.00  5.16           H  
ATOM   2951 1HZ  LYS A 189     -44.108 -21.353  59.998  1.00  5.16           H  
ATOM   2952 2HZ  LYS A 189     -44.191 -22.989  59.915  1.00  5.16           H  
ATOM   2953 3HZ  LYS A 189     -44.359 -22.068  58.560  1.00  5.16           H  
ATOM   2954  N   ASP A 190     -48.309 -19.568  55.250  1.00  5.50           N  
ATOM   2955  CA  ASP A 190     -49.087 -18.377  54.959  1.00  5.50           C  
ATOM   2956  C   ASP A 190     -49.708 -18.487  53.581  1.00  5.50           C  
ATOM   2957  O   ASP A 190     -50.911 -18.281  53.399  1.00  5.50           O  
ATOM   2958  CB  ASP A 190     -48.172 -17.146  54.930  1.00  5.50           C  
ATOM   2959  CG  ASP A 190     -47.600 -16.742  56.284  1.00  5.50           C  
ATOM   2960  OD1 ASP A 190     -48.092 -17.184  57.298  1.00  5.50           O  
ATOM   2961  OD2 ASP A 190     -46.636 -16.000  56.280  1.00  5.50           O  
ATOM   2962  H   ASP A 190     -47.331 -19.480  55.482  1.00  5.50           H  
ATOM   2963  HA  ASP A 190     -49.873 -18.266  55.706  1.00  5.50           H  
ATOM   2964 1HB  ASP A 190     -47.338 -17.338  54.250  1.00  5.50           H  
ATOM   2965 2HB  ASP A 190     -48.727 -16.302  54.521  1.00  5.50           H  
ATOM   2966  N   LEU A 191     -48.904 -18.899  52.605  1.00  6.01           N  
ATOM   2967  CA  LEU A 191     -49.407 -18.995  51.254  1.00  6.01           C  
ATOM   2968  C   LEU A 191     -50.484 -20.073  51.118  1.00  6.01           C  
ATOM   2969  O   LEU A 191     -51.488 -19.866  50.443  1.00  6.01           O  
ATOM   2970  CB  LEU A 191     -48.228 -19.218  50.312  1.00  6.01           C  
ATOM   2971  CG  LEU A 191     -47.289 -18.015  50.219  1.00  6.01           C  
ATOM   2972  CD1 LEU A 191     -46.064 -18.378  49.374  1.00  6.01           C  
ATOM   2973  CD2 LEU A 191     -48.066 -16.834  49.648  1.00  6.01           C  
ATOM   2974  H   LEU A 191     -47.917 -19.097  52.792  1.00  6.01           H  
ATOM   2975  HA  LEU A 191     -49.862 -18.041  50.996  1.00  6.01           H  
ATOM   2976 1HB  LEU A 191     -47.657 -20.086  50.652  1.00  6.01           H  
ATOM   2977 2HB  LEU A 191     -48.603 -19.407  49.326  1.00  6.01           H  
ATOM   2978  HG  LEU A 191     -46.937 -17.755  51.216  1.00  6.01           H  
ATOM   2979 1HD1 LEU A 191     -45.387 -17.530  49.320  1.00  6.01           H  
ATOM   2980 2HD1 LEU A 191     -45.546 -19.223  49.841  1.00  6.01           H  
ATOM   2981 3HD1 LEU A 191     -46.382 -18.654  48.372  1.00  6.01           H  
ATOM   2982 1HD2 LEU A 191     -47.424 -15.961  49.601  1.00  6.01           H  
ATOM   2983 2HD2 LEU A 191     -48.421 -17.086  48.651  1.00  6.01           H  
ATOM   2984 3HD2 LEU A 191     -48.917 -16.615  50.291  1.00  6.01           H  
ATOM   2985  N   GLN A 192     -50.344 -21.195  51.825  1.00  6.60           N  
ATOM   2986  CA  GLN A 192     -51.339 -22.261  51.746  1.00  6.60           C  
ATOM   2987  C   GLN A 192     -52.700 -21.806  52.244  1.00  6.60           C  
ATOM   2988  O   GLN A 192     -53.732 -22.259  51.741  1.00  6.60           O  
ATOM   2989  CB  GLN A 192     -50.887 -23.518  52.502  1.00  6.60           C  
ATOM   2990  CG  GLN A 192     -49.741 -24.328  51.834  1.00  6.60           C  
ATOM   2991  CD  GLN A 192     -50.157 -25.028  50.536  1.00  6.60           C  
ATOM   2992  OE1 GLN A 192     -51.303 -25.480  50.410  1.00  6.60           O  
ATOM   2993  NE2 GLN A 192     -49.234 -25.148  49.578  1.00  6.60           N  
ATOM   2994  H   GLN A 192     -49.511 -21.335  52.389  1.00  6.60           H  
ATOM   2995  HA  GLN A 192     -51.461 -22.531  50.716  1.00  6.60           H  
ATOM   2996 1HB  GLN A 192     -50.540 -23.228  53.495  1.00  6.60           H  
ATOM   2997 2HB  GLN A 192     -51.737 -24.184  52.636  1.00  6.60           H  
ATOM   2998 1HG  GLN A 192     -48.949 -23.637  51.570  1.00  6.60           H  
ATOM   2999 2HG  GLN A 192     -49.366 -25.073  52.534  1.00  6.60           H  
ATOM   3000 1HE2 GLN A 192     -49.459 -25.605  48.720  1.00  6.60           H  
ATOM   3001 2HE2 GLN A 192     -48.285 -24.775  49.709  1.00  6.60           H  
ATOM   3002  N   SER A 193     -52.727 -20.883  53.210  1.00  7.12           N  
ATOM   3003  CA  SER A 193     -54.009 -20.403  53.714  1.00  7.12           C  
ATOM   3004  C   SER A 193     -54.790 -19.596  52.654  1.00  7.12           C  
ATOM   3005  O   SER A 193     -56.001 -19.397  52.795  1.00  7.12           O  
ATOM   3006  CB  SER A 193     -53.825 -19.578  54.988  1.00  7.12           C  
ATOM   3007  OG  SER A 193     -53.230 -18.321  54.759  1.00  7.12           O  
ATOM   3008  H   SER A 193     -51.846 -20.554  53.618  1.00  7.12           H  
ATOM   3009  HA  SER A 193     -54.612 -21.273  53.973  1.00  7.12           H  
ATOM   3010 1HB  SER A 193     -54.792 -19.437  55.464  1.00  7.12           H  
ATOM   3011 2HB  SER A 193     -53.203 -20.144  55.680  1.00  7.12           H  
ATOM   3012  HG  SER A 193     -52.405 -18.466  54.246  1.00  7.12           H  
ATOM   3013  N   GLU A 194     -54.094 -19.121  51.611  1.00  7.40           N  
ATOM   3014  CA  GLU A 194     -54.673 -18.330  50.528  1.00  7.40           C  
ATOM   3015  C   GLU A 194     -54.124 -18.763  49.151  1.00  7.40           C  
ATOM   3016  O   GLU A 194     -53.291 -18.057  48.578  1.00  7.40           O  
ATOM   3017  CB  GLU A 194     -54.440 -16.827  50.752  1.00  7.40           C  
ATOM   3018  CG  GLU A 194     -55.197 -16.237  51.967  1.00  7.40           C  
ATOM   3019  CD  GLU A 194     -55.028 -14.738  52.160  1.00  7.40           C  
ATOM   3020  OE1 GLU A 194     -53.934 -14.301  52.459  1.00  7.40           O  
ATOM   3021  OE2 GLU A 194     -55.988 -14.025  51.986  1.00  7.40           O  
ATOM   3022  H   GLU A 194     -53.106 -19.351  51.537  1.00  7.40           H  
ATOM   3023  HA  GLU A 194     -55.751 -18.479  50.539  1.00  7.40           H  
ATOM   3024 1HB  GLU A 194     -53.374 -16.653  50.905  1.00  7.40           H  
ATOM   3025 2HB  GLU A 194     -54.738 -16.271  49.862  1.00  7.40           H  
ATOM   3026 1HG  GLU A 194     -56.257 -16.465  51.860  1.00  7.40           H  
ATOM   3027 2HG  GLU A 194     -54.841 -16.734  52.867  1.00  7.40           H  
ATOM   3028  N   PRO A 195     -54.606 -19.877  48.563  1.00  7.32           N  
ATOM   3029  CA  PRO A 195     -54.097 -20.512  47.346  1.00  7.32           C  
ATOM   3030  C   PRO A 195     -53.846 -19.558  46.173  1.00  7.32           C  
ATOM   3031  O   PRO A 195     -52.931 -19.774  45.371  1.00  7.32           O  
ATOM   3032  CB  PRO A 195     -55.211 -21.507  47.016  1.00  7.32           C  
ATOM   3033  CG  PRO A 195     -55.791 -21.866  48.368  1.00  7.32           C  
ATOM   3034  CD  PRO A 195     -55.767 -20.576  49.155  1.00  7.32           C  
ATOM   3035  HA  PRO A 195     -53.186 -21.036  47.610  1.00  7.32           H  
ATOM   3036 1HB  PRO A 195     -55.947 -21.042  46.342  1.00  7.32           H  
ATOM   3037 2HB  PRO A 195     -54.791 -22.374  46.484  1.00  7.32           H  
ATOM   3038 1HG  PRO A 195     -56.803 -22.280  48.256  1.00  7.32           H  
ATOM   3039 2HG  PRO A 195     -55.177 -22.647  48.848  1.00  7.32           H  
ATOM   3040 1HD  PRO A 195     -56.692 -20.004  49.004  1.00  7.32           H  
ATOM   3041 2HD  PRO A 195     -55.597 -20.828  50.207  1.00  7.32           H  
ATOM   3042  N   THR A 196     -54.624 -18.485  46.072  1.00  6.90           N  
ATOM   3043  CA  THR A 196     -54.424 -17.519  44.997  1.00  6.90           C  
ATOM   3044  C   THR A 196     -53.019 -16.933  45.107  1.00  6.90           C  
ATOM   3045  O   THR A 196     -52.340 -16.681  44.099  1.00  6.90           O  
ATOM   3046  CB  THR A 196     -55.463 -16.385  45.048  1.00  6.90           C  
ATOM   3047  OG1 THR A 196     -56.785 -16.924  44.868  1.00  6.90           O  
ATOM   3048  CG2 THR A 196     -55.173 -15.363  43.967  1.00  6.90           C  
ATOM   3049  H   THR A 196     -55.363 -18.329  46.740  1.00  6.90           H  
ATOM   3050  HA  THR A 196     -54.507 -18.033  44.038  1.00  6.90           H  
ATOM   3051  HB  THR A 196     -55.413 -15.896  46.023  1.00  6.90           H  
ATOM   3052  HG1 THR A 196     -57.429 -16.208  44.885  1.00  6.90           H  
ATOM   3053 1HG2 THR A 196     -55.907 -14.561  44.015  1.00  6.90           H  
ATOM   3054 2HG2 THR A 196     -54.173 -14.951  44.119  1.00  6.90           H  
ATOM   3055 3HG2 THR A 196     -55.222 -15.843  42.992  1.00  6.90           H  
ATOM   3056  N   LYS A 197     -52.606 -16.660  46.347  1.00  6.32           N  
ATOM   3057  CA  LYS A 197     -51.315 -16.070  46.612  1.00  6.32           C  
ATOM   3058  C   LYS A 197     -50.229 -17.096  46.373  1.00  6.32           C  
ATOM   3059  O   LYS A 197     -49.145 -16.742  45.925  1.00  6.32           O  
ATOM   3060  CB  LYS A 197     -51.242 -15.504  48.025  1.00  6.32           C  
ATOM   3061  CG  LYS A 197     -52.119 -14.284  48.219  1.00  6.32           C  
ATOM   3062  CD  LYS A 197     -52.021 -13.733  49.622  1.00  6.32           C  
ATOM   3063  CE  LYS A 197     -52.911 -12.509  49.788  1.00  6.32           C  
ATOM   3064  NZ  LYS A 197     -52.914 -12.014  51.187  1.00  6.32           N  
ATOM   3065  H   LYS A 197     -53.181 -16.935  47.136  1.00  6.32           H  
ATOM   3066  HA  LYS A 197     -51.164 -15.247  45.918  1.00  6.32           H  
ATOM   3067 1HB  LYS A 197     -51.540 -16.266  48.749  1.00  6.32           H  
ATOM   3068 2HB  LYS A 197     -50.217 -15.220  48.251  1.00  6.32           H  
ATOM   3069 1HG  LYS A 197     -51.837 -13.513  47.502  1.00  6.32           H  
ATOM   3070 2HG  LYS A 197     -53.156 -14.568  48.033  1.00  6.32           H  
ATOM   3071 1HD  LYS A 197     -52.334 -14.495  50.340  1.00  6.32           H  
ATOM   3072 2HD  LYS A 197     -50.991 -13.458  49.838  1.00  6.32           H  
ATOM   3073 1HE  LYS A 197     -52.555 -11.718  49.132  1.00  6.32           H  
ATOM   3074 2HE  LYS A 197     -53.932 -12.773  49.509  1.00  6.32           H  
ATOM   3075 1HZ  LYS A 197     -53.521 -11.218  51.268  1.00  6.32           H  
ATOM   3076 2HZ  LYS A 197     -53.271 -12.777  51.781  1.00  6.32           H  
ATOM   3077 3HZ  LYS A 197     -51.988 -11.766  51.477  1.00  6.32           H  
ATOM   3078  N   ILE A 198     -50.529 -18.383  46.577  1.00  5.80           N  
ATOM   3079  CA  ILE A 198     -49.474 -19.371  46.330  1.00  5.80           C  
ATOM   3080  C   ILE A 198     -49.081 -19.303  44.871  1.00  5.80           C  
ATOM   3081  O   ILE A 198     -47.898 -19.201  44.533  1.00  5.80           O  
ATOM   3082  CB  ILE A 198     -49.910 -20.846  46.454  1.00  5.80           C  
ATOM   3083  CG1 ILE A 198     -50.279 -21.280  47.804  1.00  5.80           C  
ATOM   3084  CG2 ILE A 198     -48.786 -21.702  45.960  1.00  5.80           C  
ATOM   3085  CD1 ILE A 198     -50.932 -22.654  47.747  1.00  5.80           C  
ATOM   3086  H   ILE A 198     -51.448 -18.627  46.951  1.00  5.80           H  
ATOM   3087  HA  ILE A 198     -48.608 -19.155  46.948  1.00  5.80           H  
ATOM   3088  HB  ILE A 198     -50.777 -21.015  45.822  1.00  5.80           H  
ATOM   3089 1HG1 ILE A 198     -49.409 -21.341  48.447  1.00  5.80           H  
ATOM   3090 2HG1 ILE A 198     -50.978 -20.566  48.216  1.00  5.80           H  
ATOM   3091 1HG2 ILE A 198     -49.090 -22.744  45.994  1.00  5.80           H  
ATOM   3092 2HG2 ILE A 198     -48.550 -21.426  44.938  1.00  5.80           H  
ATOM   3093 3HG2 ILE A 198     -47.907 -21.558  46.591  1.00  5.80           H  
ATOM   3094 1HD1 ILE A 198     -51.224 -22.980  48.706  1.00  5.80           H  
ATOM   3095 2HD1 ILE A 198     -51.803 -22.631  47.105  1.00  5.80           H  
ATOM   3096 3HD1 ILE A 198     -50.219 -23.363  47.339  1.00  5.80           H  
ATOM   3097  N   GLU A 199     -50.092 -19.340  44.006  1.00  5.50           N  
ATOM   3098  CA  GLU A 199     -49.840 -19.349  42.576  1.00  5.50           C  
ATOM   3099  C   GLU A 199     -49.236 -18.028  42.115  1.00  5.50           C  
ATOM   3100  O   GLU A 199     -48.355 -17.996  41.249  1.00  5.50           O  
ATOM   3101  CB  GLU A 199     -51.129 -19.664  41.831  1.00  5.50           C  
ATOM   3102  CG  GLU A 199     -51.659 -21.105  42.071  1.00  5.50           C  
ATOM   3103  CD  GLU A 199     -50.681 -22.221  41.655  1.00  5.50           C  
ATOM   3104  OE1 GLU A 199     -50.194 -22.178  40.554  1.00  5.50           O  
ATOM   3105  OE2 GLU A 199     -50.444 -23.123  42.446  1.00  5.50           O  
ATOM   3106  H   GLU A 199     -51.049 -19.399  44.367  1.00  5.50           H  
ATOM   3107  HA  GLU A 199     -49.125 -20.140  42.361  1.00  5.50           H  
ATOM   3108 1HB  GLU A 199     -51.907 -18.970  42.160  1.00  5.50           H  
ATOM   3109 2HB  GLU A 199     -50.983 -19.521  40.763  1.00  5.50           H  
ATOM   3110 1HG  GLU A 199     -51.897 -21.216  43.137  1.00  5.50           H  
ATOM   3111 2HG  GLU A 199     -52.582 -21.224  41.512  1.00  5.50           H  
ATOM   3112  N   THR A 200     -49.665 -16.925  42.725  1.00  5.38           N  
ATOM   3113  CA  THR A 200     -49.109 -15.639  42.361  1.00  5.38           C  
ATOM   3114  C   THR A 200     -47.616 -15.637  42.652  1.00  5.38           C  
ATOM   3115  O   THR A 200     -46.805 -15.248  41.806  1.00  5.38           O  
ATOM   3116  CB  THR A 200     -49.780 -14.512  43.158  1.00  5.38           C  
ATOM   3117  OG1 THR A 200     -51.188 -14.481  42.862  1.00  5.38           O  
ATOM   3118  CG2 THR A 200     -49.144 -13.183  42.819  1.00  5.38           C  
ATOM   3119  H   THR A 200     -50.416 -16.970  43.414  1.00  5.38           H  
ATOM   3120  HA  THR A 200     -49.258 -15.474  41.295  1.00  5.38           H  
ATOM   3121  HB  THR A 200     -49.647 -14.698  44.219  1.00  5.38           H  
ATOM   3122  HG1 THR A 200     -51.586 -15.351  43.112  1.00  5.38           H  
ATOM   3123 1HG2 THR A 200     -49.621 -12.395  43.398  1.00  5.38           H  
ATOM   3124 2HG2 THR A 200     -48.088 -13.226  43.060  1.00  5.38           H  
ATOM   3125 3HG2 THR A 200     -49.267 -12.981  41.756  1.00  5.38           H  
ATOM   3126  N   ARG A 201     -47.246 -16.109  43.844  1.00  5.39           N  
ATOM   3127  CA  ARG A 201     -45.853 -16.153  44.248  1.00  5.39           C  
ATOM   3128  C   ARG A 201     -45.057 -17.094  43.359  1.00  5.39           C  
ATOM   3129  O   ARG A 201     -43.939 -16.765  42.969  1.00  5.39           O  
ATOM   3130  CB  ARG A 201     -45.745 -16.573  45.694  1.00  5.39           C  
ATOM   3131  CG  ARG A 201     -46.355 -15.604  46.653  1.00  5.39           C  
ATOM   3132  CD  ARG A 201     -45.628 -14.375  46.815  1.00  5.39           C  
ATOM   3133  NE  ARG A 201     -46.366 -13.477  47.707  1.00  5.39           N  
ATOM   3134  CZ  ARG A 201     -47.212 -12.509  47.291  1.00  5.39           C  
ATOM   3135  NH1 ARG A 201     -47.391 -12.302  46.017  1.00  5.39           N  
ATOM   3136  NH2 ARG A 201     -47.863 -11.763  48.160  1.00  5.39           N  
ATOM   3137  H   ARG A 201     -47.958 -16.426  44.503  1.00  5.39           H  
ATOM   3138  HA  ARG A 201     -45.439 -15.151  44.156  1.00  5.39           H  
ATOM   3139 1HB  ARG A 201     -46.248 -17.531  45.834  1.00  5.39           H  
ATOM   3140 2HB  ARG A 201     -44.723 -16.700  45.965  1.00  5.39           H  
ATOM   3141 1HG  ARG A 201     -47.338 -15.320  46.322  1.00  5.39           H  
ATOM   3142 2HG  ARG A 201     -46.413 -16.069  47.599  1.00  5.39           H  
ATOM   3143 1HD  ARG A 201     -44.649 -14.579  47.260  1.00  5.39           H  
ATOM   3144 2HD  ARG A 201     -45.503 -13.888  45.851  1.00  5.39           H  
ATOM   3145  HE  ARG A 201     -46.260 -13.612  48.695  1.00  5.39           H  
ATOM   3146 1HH1 ARG A 201     -46.895 -12.867  45.348  1.00  5.39           H  
ATOM   3147 2HH1 ARG A 201     -48.022 -11.577  45.706  1.00  5.39           H  
ATOM   3148 1HH2 ARG A 201     -47.748 -11.911  49.148  1.00  5.39           H  
ATOM   3149 2HH2 ARG A 201     -48.492 -11.044  47.830  1.00  5.39           H  
ATOM   3150  N   LYS A 202     -45.645 -18.233  42.964  1.00  5.50           N  
ATOM   3151  CA  LYS A 202     -44.914 -19.143  42.091  1.00  5.50           C  
ATOM   3152  C   LYS A 202     -44.540 -18.467  40.786  1.00  5.50           C  
ATOM   3153  O   LYS A 202     -43.454 -18.691  40.268  1.00  5.50           O  
ATOM   3154  CB  LYS A 202     -45.721 -20.396  41.741  1.00  5.50           C  
ATOM   3155  CG  LYS A 202     -45.923 -21.435  42.825  1.00  5.50           C  
ATOM   3156  CD  LYS A 202     -46.781 -22.554  42.243  1.00  5.50           C  
ATOM   3157  CE  LYS A 202     -47.028 -23.702  43.192  1.00  5.50           C  
ATOM   3158  NZ  LYS A 202     -48.004 -24.665  42.608  1.00  5.50           N  
ATOM   3159  H   LYS A 202     -46.572 -18.483  43.309  1.00  5.50           H  
ATOM   3160  HA  LYS A 202     -43.993 -19.441  42.593  1.00  5.50           H  
ATOM   3161 1HB  LYS A 202     -46.716 -20.092  41.410  1.00  5.50           H  
ATOM   3162 2HB  LYS A 202     -45.249 -20.899  40.898  1.00  5.50           H  
ATOM   3163 1HG  LYS A 202     -44.962 -21.828  43.165  1.00  5.50           H  
ATOM   3164 2HG  LYS A 202     -46.438 -20.990  43.665  1.00  5.50           H  
ATOM   3165 1HD  LYS A 202     -47.745 -22.143  41.946  1.00  5.50           H  
ATOM   3166 2HD  LYS A 202     -46.294 -22.944  41.349  1.00  5.50           H  
ATOM   3167 1HE  LYS A 202     -46.092 -24.221  43.383  1.00  5.50           H  
ATOM   3168 2HE  LYS A 202     -47.416 -23.328  44.123  1.00  5.50           H  
ATOM   3169 1HZ  LYS A 202     -48.167 -25.424  43.245  1.00  5.50           H  
ATOM   3170 2HZ  LYS A 202     -48.902 -24.152  42.443  1.00  5.50           H  
ATOM   3171 3HZ  LYS A 202     -47.654 -25.027  41.731  1.00  5.50           H  
ATOM   3172  N   LYS A 203     -45.431 -17.634  40.245  1.00  5.59           N  
ATOM   3173  CA  LYS A 203     -45.134 -16.936  38.998  1.00  5.59           C  
ATOM   3174  C   LYS A 203     -44.106 -15.817  39.223  1.00  5.59           C  
ATOM   3175  O   LYS A 203     -43.140 -15.664  38.458  1.00  5.59           O  
ATOM   3176  CB  LYS A 203     -46.430 -16.380  38.416  1.00  5.59           C  
ATOM   3177  CG  LYS A 203     -47.387 -17.465  37.910  1.00  5.59           C  
ATOM   3178  CD  LYS A 203     -48.684 -16.872  37.393  1.00  5.59           C  
ATOM   3179  CE  LYS A 203     -49.642 -17.957  36.919  1.00  5.59           C  
ATOM   3180  NZ  LYS A 203     -50.935 -17.383  36.454  1.00  5.59           N  
ATOM   3181  H   LYS A 203     -46.338 -17.506  40.700  1.00  5.59           H  
ATOM   3182  HA  LYS A 203     -44.707 -17.652  38.296  1.00  5.59           H  
ATOM   3183 1HB  LYS A 203     -46.953 -15.804  39.186  1.00  5.59           H  
ATOM   3184 2HB  LYS A 203     -46.202 -15.704  37.594  1.00  5.59           H  
ATOM   3185 1HG  LYS A 203     -46.908 -18.037  37.116  1.00  5.59           H  
ATOM   3186 2HG  LYS A 203     -47.616 -18.144  38.735  1.00  5.59           H  
ATOM   3187 1HD  LYS A 203     -49.162 -16.310  38.198  1.00  5.59           H  
ATOM   3188 2HD  LYS A 203     -48.476 -16.193  36.568  1.00  5.59           H  
ATOM   3189 1HE  LYS A 203     -49.183 -18.506  36.098  1.00  5.59           H  
ATOM   3190 2HE  LYS A 203     -49.836 -18.648  37.743  1.00  5.59           H  
ATOM   3191 1HZ  LYS A 203     -51.547 -18.127  36.148  1.00  5.59           H  
ATOM   3192 2HZ  LYS A 203     -51.370 -16.882  37.216  1.00  5.59           H  
ATOM   3193 3HZ  LYS A 203     -50.766 -16.749  35.686  1.00  5.59           H  
ATOM   3194  N   LEU A 204     -44.286 -15.067  40.312  1.00  5.62           N  
ATOM   3195  CA  LEU A 204     -43.397 -13.963  40.623  1.00  5.62           C  
ATOM   3196  C   LEU A 204     -42.001 -14.409  40.913  1.00  5.62           C  
ATOM   3197  O   LEU A 204     -41.056 -13.716  40.568  1.00  5.62           O  
ATOM   3198  CB  LEU A 204     -43.875 -13.169  41.831  1.00  5.62           C  
ATOM   3199  CG  LEU A 204     -45.108 -12.352  41.640  1.00  5.62           C  
ATOM   3200  CD1 LEU A 204     -45.506 -11.775  42.986  1.00  5.62           C  
ATOM   3201  CD2 LEU A 204     -44.821 -11.265  40.614  1.00  5.62           C  
ATOM   3202  H   LEU A 204     -45.087 -15.245  40.918  1.00  5.62           H  
ATOM   3203  HA  LEU A 204     -43.368 -13.297  39.767  1.00  5.62           H  
ATOM   3204 1HB  LEU A 204     -44.062 -13.868  42.643  1.00  5.62           H  
ATOM   3205 2HB  LEU A 204     -43.081 -12.499  42.136  1.00  5.62           H  
ATOM   3206  HG  LEU A 204     -45.920 -12.979  41.282  1.00  5.62           H  
ATOM   3207 1HD1 LEU A 204     -46.409 -11.178  42.875  1.00  5.62           H  
ATOM   3208 2HD1 LEU A 204     -45.688 -12.592  43.673  1.00  5.62           H  
ATOM   3209 3HD1 LEU A 204     -44.699 -11.150  43.366  1.00  5.62           H  
ATOM   3210 1HD2 LEU A 204     -45.715 -10.658  40.468  1.00  5.62           H  
ATOM   3211 2HD2 LEU A 204     -44.005 -10.634  40.970  1.00  5.62           H  
ATOM   3212 3HD2 LEU A 204     -44.536 -11.725  39.667  1.00  5.62           H  
ATOM   3213  N   PHE A 205     -41.836 -15.560  41.527  1.00  5.58           N  
ATOM   3214  CA  PHE A 205     -40.504 -15.948  41.904  1.00  5.58           C  
ATOM   3215  C   PHE A 205     -39.561 -16.005  40.694  1.00  5.58           C  
ATOM   3216  O   PHE A 205     -38.660 -15.180  40.652  1.00  5.58           O  
ATOM   3217  CB  PHE A 205     -40.537 -17.190  42.779  1.00  5.58           C  
ATOM   3218  CG  PHE A 205     -41.044 -16.894  44.104  1.00  5.58           C  
ATOM   3219  CD1 PHE A 205     -41.006 -15.618  44.585  1.00  5.58           C  
ATOM   3220  CD2 PHE A 205     -41.590 -17.886  44.880  1.00  5.58           C  
ATOM   3221  CE1 PHE A 205     -41.494 -15.344  45.807  1.00  5.58           C  
ATOM   3222  CE2 PHE A 205     -42.075 -17.617  46.129  1.00  5.58           C  
ATOM   3223  CZ  PHE A 205     -42.026 -16.338  46.598  1.00  5.58           C  
ATOM   3224  H   PHE A 205     -42.641 -16.126  41.802  1.00  5.58           H  
ATOM   3225  HA  PHE A 205     -40.111 -15.161  42.549  1.00  5.58           H  
ATOM   3226 1HB  PHE A 205     -41.195 -17.943  42.390  1.00  5.58           H  
ATOM   3227 2HB  PHE A 205     -39.548 -17.586  42.876  1.00  5.58           H  
ATOM   3228  HD1 PHE A 205     -40.584 -14.820  43.978  1.00  5.58           H  
ATOM   3229  HD2 PHE A 205     -41.631 -18.891  44.486  1.00  5.58           H  
ATOM   3230  HE1 PHE A 205     -41.448 -14.338  46.169  1.00  5.58           H  
ATOM   3231  HE2 PHE A 205     -42.499 -18.410  46.741  1.00  5.58           H  
ATOM   3232  HZ  PHE A 205     -42.408 -16.106  47.594  1.00  5.58           H  
ATOM   3233  N   PRO A 206     -39.711 -16.870  39.675  1.00  5.50           N  
ATOM   3234  CA  PRO A 206     -38.870 -16.868  38.496  1.00  5.50           C  
ATOM   3235  C   PRO A 206     -38.704 -15.474  37.888  1.00  5.50           C  
ATOM   3236  O   PRO A 206     -37.618 -15.130  37.431  1.00  5.50           O  
ATOM   3237  CB  PRO A 206     -39.643 -17.781  37.552  1.00  5.50           C  
ATOM   3238  CG  PRO A 206     -40.358 -18.709  38.464  1.00  5.50           C  
ATOM   3239  CD  PRO A 206     -40.759 -17.863  39.625  1.00  5.50           C  
ATOM   3240  HA  PRO A 206     -37.887 -17.308  38.756  1.00  5.50           H  
ATOM   3241 1HB  PRO A 206     -40.336 -17.189  36.933  1.00  5.50           H  
ATOM   3242 2HB  PRO A 206     -38.958 -18.298  36.867  1.00  5.50           H  
ATOM   3243 1HG  PRO A 206     -41.229 -19.135  37.968  1.00  5.50           H  
ATOM   3244 2HG  PRO A 206     -39.710 -19.549  38.746  1.00  5.50           H  
ATOM   3245 1HD  PRO A 206     -41.701 -17.388  39.436  1.00  5.50           H  
ATOM   3246 2HD  PRO A 206     -40.772 -18.518  40.457  1.00  5.50           H  
ATOM   3247  N   ILE A 207     -39.752 -14.629  37.930  1.00  5.37           N  
ATOM   3248  CA  ILE A 207     -39.616 -13.287  37.359  1.00  5.37           C  
ATOM   3249  C   ILE A 207     -38.649 -12.406  38.154  1.00  5.37           C  
ATOM   3250  O   ILE A 207     -37.731 -11.777  37.598  1.00  5.37           O  
ATOM   3251  CB  ILE A 207     -40.989 -12.588  37.331  1.00  5.37           C  
ATOM   3252  CG1 ILE A 207     -41.925 -13.305  36.356  1.00  5.37           C  
ATOM   3253  CG2 ILE A 207     -40.842 -11.120  36.979  1.00  5.37           C  
ATOM   3254  CD1 ILE A 207     -43.379 -12.870  36.474  1.00  5.37           C  
ATOM   3255  H   ILE A 207     -40.661 -14.914  38.311  1.00  5.37           H  
ATOM   3256  HA  ILE A 207     -39.240 -13.381  36.342  1.00  5.37           H  
ATOM   3257  HB  ILE A 207     -41.440 -12.662  38.313  1.00  5.37           H  
ATOM   3258 1HG1 ILE A 207     -41.589 -13.116  35.339  1.00  5.37           H  
ATOM   3259 2HG1 ILE A 207     -41.874 -14.380  36.547  1.00  5.37           H  
ATOM   3260 1HG2 ILE A 207     -41.823 -10.649  36.989  1.00  5.37           H  
ATOM   3261 2HG2 ILE A 207     -40.200 -10.630  37.709  1.00  5.37           H  
ATOM   3262 3HG2 ILE A 207     -40.402 -11.026  35.988  1.00  5.37           H  
ATOM   3263 1HD1 ILE A 207     -43.982 -13.425  35.758  1.00  5.37           H  
ATOM   3264 2HD1 ILE A 207     -43.737 -13.076  37.477  1.00  5.37           H  
ATOM   3265 3HD1 ILE A 207     -43.459 -11.805  36.271  1.00  5.37           H  
ATOM   3266  N   LEU A 208     -38.857 -12.375  39.469  1.00  5.22           N  
ATOM   3267  CA  LEU A 208     -38.068 -11.558  40.374  1.00  5.22           C  
ATOM   3268  C   LEU A 208     -36.644 -12.085  40.453  1.00  5.22           C  
ATOM   3269  O   LEU A 208     -35.683 -11.313  40.551  1.00  5.22           O  
ATOM   3270  CB  LEU A 208     -38.730 -11.549  41.758  1.00  5.22           C  
ATOM   3271  CG  LEU A 208     -40.121 -10.841  41.813  1.00  5.22           C  
ATOM   3272  CD1 LEU A 208     -40.734 -11.002  43.219  1.00  5.22           C  
ATOM   3273  CD2 LEU A 208     -39.958  -9.399  41.420  1.00  5.22           C  
ATOM   3274  H   LEU A 208     -39.609 -12.941  39.854  1.00  5.22           H  
ATOM   3275  HA  LEU A 208     -38.041 -10.541  39.989  1.00  5.22           H  
ATOM   3276 1HB  LEU A 208     -38.873 -12.588  42.074  1.00  5.22           H  
ATOM   3277 2HB  LEU A 208     -38.068 -11.057  42.465  1.00  5.22           H  
ATOM   3278  HG  LEU A 208     -40.797 -11.316  41.106  1.00  5.22           H  
ATOM   3279 1HD1 LEU A 208     -41.713 -10.522  43.247  1.00  5.22           H  
ATOM   3280 2HD1 LEU A 208     -40.846 -12.064  43.445  1.00  5.22           H  
ATOM   3281 3HD1 LEU A 208     -40.083 -10.539  43.959  1.00  5.22           H  
ATOM   3282 1HD2 LEU A 208     -40.928  -8.902  41.443  1.00  5.22           H  
ATOM   3283 2HD2 LEU A 208     -39.288  -8.917  42.110  1.00  5.22           H  
ATOM   3284 3HD2 LEU A 208     -39.543  -9.344  40.413  1.00  5.22           H  
ATOM   3285  N   LEU A 209     -36.511 -13.404  40.363  1.00  5.08           N  
ATOM   3286  CA  LEU A 209     -35.230 -14.072  40.435  1.00  5.08           C  
ATOM   3287  C   LEU A 209     -34.415 -13.867  39.203  1.00  5.08           C  
ATOM   3288  O   LEU A 209     -33.239 -13.543  39.301  1.00  5.08           O  
ATOM   3289  CB  LEU A 209     -35.441 -15.555  40.603  1.00  5.08           C  
ATOM   3290  CG  LEU A 209     -35.441 -16.072  41.969  1.00  5.08           C  
ATOM   3291  CD1 LEU A 209     -36.405 -15.338  42.906  1.00  5.08           C  
ATOM   3292  CD2 LEU A 209     -35.833 -17.464  41.882  1.00  5.08           C  
ATOM   3293  H   LEU A 209     -37.347 -13.979  40.283  1.00  5.08           H  
ATOM   3294  HA  LEU A 209     -34.681 -13.680  41.290  1.00  5.08           H  
ATOM   3295 1HB  LEU A 209     -36.368 -15.834  40.127  1.00  5.08           H  
ATOM   3296 2HB  LEU A 209     -34.637 -16.058  40.080  1.00  5.08           H  
ATOM   3297  HG  LEU A 209     -34.455 -15.986  42.348  1.00  5.08           H  
ATOM   3298 1HD1 LEU A 209     -36.337 -15.791  43.888  1.00  5.08           H  
ATOM   3299 2HD1 LEU A 209     -36.127 -14.286  42.968  1.00  5.08           H  
ATOM   3300 3HD1 LEU A 209     -37.402 -15.417  42.566  1.00  5.08           H  
ATOM   3301 1HD2 LEU A 209     -35.817 -17.911  42.867  1.00  5.08           H  
ATOM   3302 2HD2 LEU A 209     -36.836 -17.506  41.460  1.00  5.08           H  
ATOM   3303 3HD2 LEU A 209     -35.163 -17.978  41.247  1.00  5.08           H  
ATOM   3304  N   LYS A 210     -35.010 -14.015  38.031  1.00  4.97           N  
ATOM   3305  CA  LYS A 210     -34.223 -13.800  36.842  1.00  4.97           C  
ATOM   3306  C   LYS A 210     -33.821 -12.332  36.762  1.00  4.97           C  
ATOM   3307  O   LYS A 210     -32.678 -12.027  36.441  1.00  4.97           O  
ATOM   3308  CB  LYS A 210     -34.976 -14.310  35.616  1.00  4.97           C  
ATOM   3309  CG  LYS A 210     -35.035 -15.850  35.627  1.00  4.97           C  
ATOM   3310  CD  LYS A 210     -35.803 -16.484  34.477  1.00  4.97           C  
ATOM   3311  CE  LYS A 210     -35.811 -18.024  34.657  1.00  4.97           C  
ATOM   3312  NZ  LYS A 210     -36.589 -18.741  33.604  1.00  4.97           N  
ATOM   3313  H   LYS A 210     -35.986 -14.295  37.949  1.00  4.97           H  
ATOM   3314  HA  LYS A 210     -33.307 -14.387  36.924  1.00  4.97           H  
ATOM   3315 1HB  LYS A 210     -35.997 -13.918  35.622  1.00  4.97           H  
ATOM   3316 2HB  LYS A 210     -34.484 -13.974  34.705  1.00  4.97           H  
ATOM   3317 1HG  LYS A 210     -34.020 -16.217  35.596  1.00  4.97           H  
ATOM   3318 2HG  LYS A 210     -35.484 -16.178  36.564  1.00  4.97           H  
ATOM   3319 1HD  LYS A 210     -36.832 -16.115  34.484  1.00  4.97           H  
ATOM   3320 2HD  LYS A 210     -35.339 -16.226  33.528  1.00  4.97           H  
ATOM   3321 1HE  LYS A 210     -34.785 -18.390  34.645  1.00  4.97           H  
ATOM   3322 2HE  LYS A 210     -36.254 -18.252  35.631  1.00  4.97           H  
ATOM   3323 1HZ  LYS A 210     -36.561 -19.769  33.813  1.00  4.97           H  
ATOM   3324 2HZ  LYS A 210     -37.548 -18.427  33.619  1.00  4.97           H  
ATOM   3325 3HZ  LYS A 210     -36.192 -18.571  32.691  1.00  4.97           H  
ATOM   3326  N   SER A 211     -34.710 -11.410  37.148  1.00  4.89           N  
ATOM   3327  CA  SER A 211     -34.346 -10.002  37.085  1.00  4.89           C  
ATOM   3328  C   SER A 211     -33.139  -9.720  37.997  1.00  4.89           C  
ATOM   3329  O   SER A 211     -32.195  -9.019  37.605  1.00  4.89           O  
ATOM   3330  CB  SER A 211     -35.533  -9.162  37.516  1.00  4.89           C  
ATOM   3331  OG  SER A 211     -36.610  -9.318  36.623  1.00  4.89           O  
ATOM   3332  H   SER A 211     -35.657 -11.669  37.434  1.00  4.89           H  
ATOM   3333  HA  SER A 211     -34.077  -9.755  36.058  1.00  4.89           H  
ATOM   3334 1HB  SER A 211     -35.845  -9.461  38.519  1.00  4.89           H  
ATOM   3335 2HB  SER A 211     -35.238  -8.116  37.561  1.00  4.89           H  
ATOM   3336  HG  SER A 211     -36.954 -10.231  36.781  1.00  4.89           H  
ATOM   3337  N   LEU A 212     -33.164 -10.306  39.203  1.00  4.86           N  
ATOM   3338  CA  LEU A 212     -32.079 -10.193  40.168  1.00  4.86           C  
ATOM   3339  C   LEU A 212     -30.795 -10.844  39.673  1.00  4.86           C  
ATOM   3340  O   LEU A 212     -29.732 -10.236  39.678  1.00  4.86           O  
ATOM   3341  CB  LEU A 212     -32.487 -10.836  41.508  1.00  4.86           C  
ATOM   3342  CG  LEU A 212     -31.480 -10.685  42.664  1.00  4.86           C  
ATOM   3343  CD1 LEU A 212     -32.208 -10.713  43.982  1.00  4.86           C  
ATOM   3344  CD2 LEU A 212     -30.488 -11.769  42.626  1.00  4.86           C  
ATOM   3345  H   LEU A 212     -33.987 -10.844  39.479  1.00  4.86           H  
ATOM   3346  HA  LEU A 212     -31.882  -9.135  40.335  1.00  4.86           H  
ATOM   3347 1HB  LEU A 212     -33.437 -10.408  41.825  1.00  4.86           H  
ATOM   3348 2HB  LEU A 212     -32.638 -11.904  41.343  1.00  4.86           H  
ATOM   3349  HG  LEU A 212     -30.969  -9.778  42.561  1.00  4.86           H  
ATOM   3350 1HD1 LEU A 212     -31.490 -10.606  44.782  1.00  4.86           H  
ATOM   3351 2HD1 LEU A 212     -32.928  -9.896  44.023  1.00  4.86           H  
ATOM   3352 3HD1 LEU A 212     -32.724 -11.654  44.080  1.00  4.86           H  
ATOM   3353 1HD2 LEU A 212     -29.804 -11.631  43.442  1.00  4.86           H  
ATOM   3354 2HD2 LEU A 212     -30.993 -12.721  42.720  1.00  4.86           H  
ATOM   3355 3HD2 LEU A 212     -29.951 -11.729  41.699  1.00  4.86           H  
ATOM   3356  N   LEU A 213     -30.882 -12.090  39.242  1.00  4.89           N  
ATOM   3357  CA  LEU A 213     -29.700 -12.836  38.869  1.00  4.89           C  
ATOM   3358  C   LEU A 213     -29.034 -12.286  37.598  1.00  4.89           C  
ATOM   3359  O   LEU A 213     -27.815 -12.355  37.427  1.00  4.89           O  
ATOM   3360  CB  LEU A 213     -30.073 -14.305  38.816  1.00  4.89           C  
ATOM   3361  CG  LEU A 213     -30.438 -14.856  40.237  1.00  4.89           C  
ATOM   3362  CD1 LEU A 213     -30.962 -16.263  40.121  1.00  4.89           C  
ATOM   3363  CD2 LEU A 213     -29.198 -14.766  41.152  1.00  4.89           C  
ATOM   3364  H   LEU A 213     -31.783 -12.547  39.208  1.00  4.89           H  
ATOM   3365  HA  LEU A 213     -29.002 -12.734  39.686  1.00  4.89           H  
ATOM   3366 1HB  LEU A 213     -30.938 -14.431  38.163  1.00  4.89           H  
ATOM   3367 2HB  LEU A 213     -29.246 -14.879  38.422  1.00  4.89           H  
ATOM   3368  HG  LEU A 213     -31.236 -14.249  40.664  1.00  4.89           H  
ATOM   3369 1HD1 LEU A 213     -31.239 -16.638  41.099  1.00  4.89           H  
ATOM   3370 2HD1 LEU A 213     -31.840 -16.254  39.478  1.00  4.89           H  
ATOM   3371 3HD1 LEU A 213     -30.211 -16.898  39.695  1.00  4.89           H  
ATOM   3372 1HD2 LEU A 213     -29.448 -15.136  42.142  1.00  4.89           H  
ATOM   3373 2HD2 LEU A 213     -28.410 -15.351  40.750  1.00  4.89           H  
ATOM   3374 3HD2 LEU A 213     -28.864 -13.740  41.224  1.00  4.89           H  
ATOM   3375  N   LEU A 214     -29.798 -11.670  36.715  1.00  4.92           N  
ATOM   3376  CA  LEU A 214     -29.172 -11.045  35.561  1.00  4.92           C  
ATOM   3377  C   LEU A 214     -28.305  -9.855  35.987  1.00  4.92           C  
ATOM   3378  O   LEU A 214     -27.366  -9.486  35.284  1.00  4.92           O  
ATOM   3379  CB  LEU A 214     -30.215 -10.536  34.558  1.00  4.92           C  
ATOM   3380  CG  LEU A 214     -31.044 -11.587  33.783  1.00  4.92           C  
ATOM   3381  CD1 LEU A 214     -32.096 -10.861  32.974  1.00  4.92           C  
ATOM   3382  CD2 LEU A 214     -30.152 -12.413  32.903  1.00  4.92           C  
ATOM   3383  H   LEU A 214     -30.814 -11.650  36.817  1.00  4.92           H  
ATOM   3384  HA  LEU A 214     -28.542 -11.772  35.068  1.00  4.92           H  
ATOM   3385 1HB  LEU A 214     -30.924  -9.913  35.108  1.00  4.92           H  
ATOM   3386 2HB  LEU A 214     -29.712  -9.912  33.831  1.00  4.92           H  
ATOM   3387  HG  LEU A 214     -31.531 -12.246  34.462  1.00  4.92           H  
ATOM   3388 1HD1 LEU A 214     -32.700 -11.586  32.431  1.00  4.92           H  
ATOM   3389 2HD1 LEU A 214     -32.736 -10.288  33.649  1.00  4.92           H  
ATOM   3390 3HD1 LEU A 214     -31.614 -10.188  32.270  1.00  4.92           H  
ATOM   3391 1HD2 LEU A 214     -30.749 -13.146  32.365  1.00  4.92           H  
ATOM   3392 2HD2 LEU A 214     -29.638 -11.784  32.196  1.00  4.92           H  
ATOM   3393 3HD2 LEU A 214     -29.436 -12.922  33.513  1.00  4.92           H  
ATOM   3394  N   THR A 215     -28.614  -9.267  37.141  1.00  4.92           N  
ATOM   3395  CA  THR A 215     -28.035  -8.029  37.600  1.00  4.92           C  
ATOM   3396  C   THR A 215     -27.179  -8.148  38.899  1.00  4.92           C  
ATOM   3397  O   THR A 215     -27.703  -7.934  39.990  1.00  4.92           O  
ATOM   3398  CB  THR A 215     -29.186  -7.025  37.824  1.00  4.92           C  
ATOM   3399  OG1 THR A 215     -30.158  -7.581  38.720  1.00  4.92           O  
ATOM   3400  CG2 THR A 215     -29.876  -6.677  36.510  1.00  4.92           C  
ATOM   3401  H   THR A 215     -29.317  -9.687  37.740  1.00  4.92           H  
ATOM   3402  HA  THR A 215     -27.469  -7.636  36.780  1.00  4.92           H  
ATOM   3403  HB  THR A 215     -28.782  -6.145  38.276  1.00  4.92           H  
ATOM   3404  HG1 THR A 215     -30.760  -8.211  38.238  1.00  4.92           H  
ATOM   3405 1HG2 THR A 215     -30.678  -5.964  36.699  1.00  4.92           H  
ATOM   3406 2HG2 THR A 215     -29.167  -6.244  35.817  1.00  4.92           H  
ATOM   3407 3HG2 THR A 215     -30.297  -7.580  36.074  1.00  4.92           H  
ATOM   3408  N   PRO A 216     -25.847  -8.407  38.828  1.00  4.89           N  
ATOM   3409  CA  PRO A 216     -24.959  -8.693  39.954  1.00  4.89           C  
ATOM   3410  C   PRO A 216     -24.891  -7.606  41.000  1.00  4.89           C  
ATOM   3411  O   PRO A 216     -24.653  -7.894  42.171  1.00  4.89           O  
ATOM   3412  CB  PRO A 216     -23.591  -8.798  39.271  1.00  4.89           C  
ATOM   3413  CG  PRO A 216     -23.759  -8.099  37.987  1.00  4.89           C  
ATOM   3414  CD  PRO A 216     -25.159  -8.432  37.568  1.00  4.89           C  
ATOM   3415  HA  PRO A 216     -25.239  -9.641  40.421  1.00  4.89           H  
ATOM   3416 1HB  PRO A 216     -22.825  -8.316  39.901  1.00  4.89           H  
ATOM   3417 2HB  PRO A 216     -23.266  -9.822  39.145  1.00  4.89           H  
ATOM   3418 1HG  PRO A 216     -23.605  -7.017  38.140  1.00  4.89           H  
ATOM   3419 2HG  PRO A 216     -23.004  -8.415  37.294  1.00  4.89           H  
ATOM   3420 1HD  PRO A 216     -25.460  -7.713  36.880  1.00  4.89           H  
ATOM   3421 2HD  PRO A 216     -25.234  -9.432  37.175  1.00  4.89           H  
ATOM   3422  N   ASP A 217     -25.176  -6.361  40.636  1.00  4.81           N  
ATOM   3423  CA  ASP A 217     -25.145  -5.321  41.653  1.00  4.81           C  
ATOM   3424  C   ASP A 217     -26.290  -5.531  42.637  1.00  4.81           C  
ATOM   3425  O   ASP A 217     -26.220  -5.119  43.799  1.00  4.81           O  
ATOM   3426  CB  ASP A 217     -25.181  -3.922  41.045  1.00  4.81           C  
ATOM   3427  CG  ASP A 217     -23.850  -3.539  40.377  1.00  4.81           C  
ATOM   3428  OD1 ASP A 217     -22.889  -4.252  40.556  1.00  4.81           O  
ATOM   3429  OD2 ASP A 217     -23.801  -2.523  39.735  1.00  4.81           O  
ATOM   3430  H   ASP A 217     -25.388  -6.127  39.677  1.00  4.81           H  
ATOM   3431  HA  ASP A 217     -24.209  -5.410  42.205  1.00  4.81           H  
ATOM   3432 1HB  ASP A 217     -25.978  -3.868  40.302  1.00  4.81           H  
ATOM   3433 2HB  ASP A 217     -25.409  -3.192  41.821  1.00  4.81           H  
ATOM   3434  N   VAL A 218     -27.352  -6.184  42.175  1.00  4.68           N  
ATOM   3435  CA  VAL A 218     -28.507  -6.434  42.997  1.00  4.68           C  
ATOM   3436  C   VAL A 218     -28.194  -7.571  43.931  1.00  4.68           C  
ATOM   3437  O   VAL A 218     -28.416  -7.466  45.134  1.00  4.68           O  
ATOM   3438  CB  VAL A 218     -29.703  -6.798  42.140  1.00  4.68           C  
ATOM   3439  CG1 VAL A 218     -30.802  -7.156  42.987  1.00  4.68           C  
ATOM   3440  CG2 VAL A 218     -30.033  -5.633  41.255  1.00  4.68           C  
ATOM   3441  H   VAL A 218     -27.357  -6.560  41.230  1.00  4.68           H  
ATOM   3442  HA  VAL A 218     -28.737  -5.538  43.576  1.00  4.68           H  
ATOM   3443  HB  VAL A 218     -29.477  -7.673  41.538  1.00  4.68           H  
ATOM   3444 1HG1 VAL A 218     -31.664  -7.428  42.380  1.00  4.68           H  
ATOM   3445 2HG1 VAL A 218     -30.520  -7.978  43.628  1.00  4.68           H  
ATOM   3446 3HG1 VAL A 218     -31.017  -6.338  43.563  1.00  4.68           H  
ATOM   3447 1HG2 VAL A 218     -30.881  -5.892  40.640  1.00  4.68           H  
ATOM   3448 2HG2 VAL A 218     -30.267  -4.765  41.867  1.00  4.68           H  
ATOM   3449 3HG2 VAL A 218     -29.178  -5.412  40.620  1.00  4.68           H  
ATOM   3450  N   LEU A 219     -27.624  -8.647  43.388  1.00  4.55           N  
ATOM   3451  CA  LEU A 219     -27.269  -9.777  44.247  1.00  4.55           C  
ATOM   3452  C   LEU A 219     -26.259  -9.303  45.296  1.00  4.55           C  
ATOM   3453  O   LEU A 219     -26.341  -9.688  46.469  1.00  4.55           O  
ATOM   3454  CB  LEU A 219     -26.726 -10.981  43.454  1.00  4.55           C  
ATOM   3455  CG  LEU A 219     -26.348 -12.249  44.339  1.00  4.55           C  
ATOM   3456  CD1 LEU A 219     -27.580 -12.739  45.108  1.00  4.55           C  
ATOM   3457  CD2 LEU A 219     -25.821 -13.389  43.451  1.00  4.55           C  
ATOM   3458  H   LEU A 219     -27.462  -8.650  42.378  1.00  4.55           H  
ATOM   3459  HA  LEU A 219     -28.166 -10.107  44.770  1.00  4.55           H  
ATOM   3460 1HB  LEU A 219     -27.473 -11.282  42.722  1.00  4.55           H  
ATOM   3461 2HB  LEU A 219     -25.828 -10.662  42.919  1.00  4.55           H  
ATOM   3462  HG  LEU A 219     -25.583 -11.960  45.061  1.00  4.55           H  
ATOM   3463 1HD1 LEU A 219     -27.308 -13.596  45.724  1.00  4.55           H  
ATOM   3464 2HD1 LEU A 219     -27.958 -11.940  45.748  1.00  4.55           H  
ATOM   3465 3HD1 LEU A 219     -28.341 -13.036  44.405  1.00  4.55           H  
ATOM   3466 1HD2 LEU A 219     -25.561 -14.244  44.074  1.00  4.55           H  
ATOM   3467 2HD2 LEU A 219     -26.590 -13.687  42.739  1.00  4.55           H  
ATOM   3468 3HD2 LEU A 219     -24.931 -13.054  42.910  1.00  4.55           H  
ATOM   3469  N   ASP A 220     -25.296  -8.464  44.877  1.00  4.48           N  
ATOM   3470  CA  ASP A 220     -24.297  -7.936  45.798  1.00  4.48           C  
ATOM   3471  C   ASP A 220     -24.949  -7.048  46.861  1.00  4.48           C  
ATOM   3472  O   ASP A 220     -24.585  -7.124  48.035  1.00  4.48           O  
ATOM   3473  CB  ASP A 220     -23.227  -7.142  45.041  1.00  4.48           C  
ATOM   3474  CG  ASP A 220     -22.012  -6.774  45.906  1.00  4.48           C  
ATOM   3475  OD1 ASP A 220     -21.320  -7.675  46.333  1.00  4.48           O  
ATOM   3476  OD2 ASP A 220     -21.783  -5.606  46.129  1.00  4.48           O  
ATOM   3477  H   ASP A 220     -25.243  -8.195  43.895  1.00  4.48           H  
ATOM   3478  HA  ASP A 220     -23.813  -8.774  46.294  1.00  4.48           H  
ATOM   3479 1HB  ASP A 220     -22.887  -7.719  44.175  1.00  4.48           H  
ATOM   3480 2HB  ASP A 220     -23.672  -6.223  44.655  1.00  4.48           H  
ATOM   3481  N   THR A 221     -25.964  -6.257  46.482  1.00  4.50           N  
ATOM   3482  CA  THR A 221     -26.678  -5.424  47.446  1.00  4.50           C  
ATOM   3483  C   THR A 221     -27.372  -6.296  48.480  1.00  4.50           C  
ATOM   3484  O   THR A 221     -27.337  -6.016  49.687  1.00  4.50           O  
ATOM   3485  CB  THR A 221     -27.716  -4.515  46.759  1.00  4.50           C  
ATOM   3486  OG1 THR A 221     -27.049  -3.616  45.859  1.00  4.50           O  
ATOM   3487  CG2 THR A 221     -28.500  -3.723  47.804  1.00  4.50           C  
ATOM   3488  H   THR A 221     -26.222  -6.185  45.499  1.00  4.50           H  
ATOM   3489  HA  THR A 221     -25.954  -4.793  47.961  1.00  4.50           H  
ATOM   3490  HB  THR A 221     -28.404  -5.128  46.186  1.00  4.50           H  
ATOM   3491  HG1 THR A 221     -26.582  -4.139  45.169  1.00  4.50           H  
ATOM   3492 1HG2 THR A 221     -29.223  -3.091  47.305  1.00  4.50           H  
ATOM   3493 2HG2 THR A 221     -29.016  -4.416  48.471  1.00  4.50           H  
ATOM   3494 3HG2 THR A 221     -27.816  -3.104  48.380  1.00  4.50           H  
ATOM   3495  N   ILE A 222     -27.997  -7.379  48.017  1.00  4.60           N  
ATOM   3496  CA  ILE A 222     -28.694  -8.253  48.938  1.00  4.60           C  
ATOM   3497  C   ILE A 222     -27.688  -8.908  49.866  1.00  4.60           C  
ATOM   3498  O   ILE A 222     -27.900  -8.981  51.078  1.00  4.60           O  
ATOM   3499  CB  ILE A 222     -29.428  -9.408  48.221  1.00  4.60           C  
ATOM   3500  CG1 ILE A 222     -30.500  -8.910  47.274  1.00  4.60           C  
ATOM   3501  CG2 ILE A 222     -30.060 -10.331  49.272  1.00  4.60           C  
ATOM   3502  CD1 ILE A 222     -31.540  -8.135  47.899  1.00  4.60           C  
ATOM   3503  H   ILE A 222     -28.008  -7.565  47.013  1.00  4.60           H  
ATOM   3504  HA  ILE A 222     -29.398  -7.666  49.517  1.00  4.60           H  
ATOM   3505  HB  ILE A 222     -28.708  -9.975  47.628  1.00  4.60           H  
ATOM   3506 1HG1 ILE A 222     -30.058  -8.312  46.518  1.00  4.60           H  
ATOM   3507 2HG1 ILE A 222     -30.958  -9.768  46.810  1.00  4.60           H  
ATOM   3508 1HG2 ILE A 222     -30.557 -11.164  48.774  1.00  4.60           H  
ATOM   3509 2HG2 ILE A 222     -29.287 -10.714  49.933  1.00  4.60           H  
ATOM   3510 3HG2 ILE A 222     -30.789  -9.772  49.859  1.00  4.60           H  
ATOM   3511 1HD1 ILE A 222     -32.258  -7.859  47.148  1.00  4.60           H  
ATOM   3512 2HD1 ILE A 222     -32.005  -8.739  48.633  1.00  4.60           H  
ATOM   3513 3HD1 ILE A 222     -31.118  -7.243  48.365  1.00  4.60           H  
ATOM   3514  N   SER A 223     -26.571  -9.356  49.294  1.00  4.76           N  
ATOM   3515  CA  SER A 223     -25.559 -10.055  50.053  1.00  4.76           C  
ATOM   3516  C   SER A 223     -24.896  -9.183  51.106  1.00  4.76           C  
ATOM   3517  O   SER A 223     -24.695  -9.607  52.244  1.00  4.76           O  
ATOM   3518  CB  SER A 223     -24.504 -10.574  49.086  1.00  4.76           C  
ATOM   3519  OG  SER A 223     -25.062 -11.497  48.162  1.00  4.76           O  
ATOM   3520  H   SER A 223     -26.445  -9.254  48.288  1.00  4.76           H  
ATOM   3521  HA  SER A 223     -26.038 -10.861  50.571  1.00  4.76           H  
ATOM   3522 1HB  SER A 223     -24.064  -9.739  48.548  1.00  4.76           H  
ATOM   3523 2HB  SER A 223     -23.707 -11.055  49.648  1.00  4.76           H  
ATOM   3524  HG  SER A 223     -25.681 -10.950  47.613  1.00  4.76           H  
ATOM   3525  N   ALA A 224     -24.556  -7.956  50.729  1.00  4.96           N  
ATOM   3526  CA  ALA A 224     -23.924  -7.007  51.629  1.00  4.96           C  
ATOM   3527  C   ALA A 224     -24.822  -6.616  52.799  1.00  4.96           C  
ATOM   3528  O   ALA A 224     -24.342  -6.407  53.915  1.00  4.96           O  
ATOM   3529  CB  ALA A 224     -23.539  -5.761  50.860  1.00  4.96           C  
ATOM   3530  H   ALA A 224     -24.725  -7.668  49.769  1.00  4.96           H  
ATOM   3531  HA  ALA A 224     -23.027  -7.475  52.033  1.00  4.96           H  
ATOM   3532 1HB  ALA A 224     -23.038  -5.062  51.523  1.00  4.96           H  
ATOM   3533 2HB  ALA A 224     -22.873  -6.032  50.037  1.00  4.96           H  
ATOM   3534 3HB  ALA A 224     -24.444  -5.301  50.455  1.00  4.96           H  
ATOM   3535  N   ARG A 225     -26.124  -6.494  52.534  1.00  5.17           N  
ATOM   3536  CA  ARG A 225     -27.080  -6.037  53.531  1.00  5.17           C  
ATOM   3537  C   ARG A 225     -27.752  -7.105  54.401  1.00  5.17           C  
ATOM   3538  O   ARG A 225     -27.983  -6.871  55.590  1.00  5.17           O  
ATOM   3539  CB  ARG A 225     -28.170  -5.238  52.835  1.00  5.17           C  
ATOM   3540  CG  ARG A 225     -29.233  -4.656  53.751  1.00  5.17           C  
ATOM   3541  CD  ARG A 225     -30.190  -3.780  53.009  1.00  5.17           C  
ATOM   3542  NE  ARG A 225     -31.243  -3.271  53.884  1.00  5.17           N  
ATOM   3543  CZ  ARG A 225     -32.220  -2.420  53.506  1.00  5.17           C  
ATOM   3544  NH1 ARG A 225     -32.276  -1.982  52.273  1.00  5.17           N  
ATOM   3545  NH2 ARG A 225     -33.125  -2.020  54.383  1.00  5.17           N  
ATOM   3546  H   ARG A 225     -26.465  -6.666  51.587  1.00  5.17           H  
ATOM   3547  HA  ARG A 225     -26.547  -5.361  54.196  1.00  5.17           H  
ATOM   3548 1HB  ARG A 225     -27.719  -4.419  52.281  1.00  5.17           H  
ATOM   3549 2HB  ARG A 225     -28.669  -5.878  52.106  1.00  5.17           H  
ATOM   3550 1HG  ARG A 225     -29.798  -5.472  54.203  1.00  5.17           H  
ATOM   3551 2HG  ARG A 225     -28.757  -4.068  54.534  1.00  5.17           H  
ATOM   3552 1HD  ARG A 225     -29.656  -2.931  52.584  1.00  5.17           H  
ATOM   3553 2HD  ARG A 225     -30.657  -4.351  52.207  1.00  5.17           H  
ATOM   3554  HE  ARG A 225     -31.240  -3.582  54.846  1.00  5.17           H  
ATOM   3555 1HH1 ARG A 225     -31.594  -2.287  51.596  1.00  5.17           H  
ATOM   3556 2HH1 ARG A 225     -33.005  -1.335  52.000  1.00  5.17           H  
ATOM   3557 1HH2 ARG A 225     -33.087  -2.352  55.337  1.00  5.17           H  
ATOM   3558 2HH2 ARG A 225     -33.854  -1.381  54.098  1.00  5.17           H  
ATOM   3559  N   HIS A 226     -28.120  -8.248  53.829  1.00  5.37           N  
ATOM   3560  CA  HIS A 226     -28.930  -9.206  54.574  1.00  5.37           C  
ATOM   3561  C   HIS A 226     -28.247 -10.423  55.180  1.00  5.37           C  
ATOM   3562  O   HIS A 226     -27.677 -11.271  54.495  1.00  5.37           O  
ATOM   3563  CB  HIS A 226     -30.082  -9.666  53.686  1.00  5.37           C  
ATOM   3564  CG  HIS A 226     -31.009  -8.556  53.417  1.00  5.37           C  
ATOM   3565  ND1 HIS A 226     -32.020  -8.214  54.289  1.00  5.37           N  
ATOM   3566  CD2 HIS A 226     -31.067  -7.673  52.405  1.00  5.37           C  
ATOM   3567  CE1 HIS A 226     -32.665  -7.165  53.818  1.00  5.37           C  
ATOM   3568  NE2 HIS A 226     -32.105  -6.816  52.673  1.00  5.37           N  
ATOM   3569  H   HIS A 226     -27.891  -8.443  52.855  1.00  5.37           H  
ATOM   3570  HA  HIS A 226     -29.385  -8.677  55.410  1.00  5.37           H  
ATOM   3571 1HB  HIS A 226     -29.693 -10.041  52.737  1.00  5.37           H  
ATOM   3572 2HB  HIS A 226     -30.630 -10.477  54.171  1.00  5.37           H  
ATOM   3573  HD1 HIS A 226     -32.225  -8.683  55.163  1.00  5.37           H  
ATOM   3574  HD2 HIS A 226     -30.472  -7.545  51.509  1.00  5.37           H  
ATOM   3575  HE1 HIS A 226     -33.504  -6.740  54.364  1.00  5.37           H  
ATOM   3576  N   THR A 227     -28.440 -10.558  56.492  1.00  5.52           N  
ATOM   3577  CA  THR A 227     -27.974 -11.682  57.309  1.00  5.52           C  
ATOM   3578  C   THR A 227     -28.598 -12.969  56.791  1.00  5.52           C  
ATOM   3579  O   THR A 227     -27.998 -14.043  56.803  1.00  5.52           O  
ATOM   3580  CB  THR A 227     -28.346 -11.493  58.790  1.00  5.52           C  
ATOM   3581  OG1 THR A 227     -27.709 -10.312  59.306  1.00  5.52           O  
ATOM   3582  CG2 THR A 227     -27.919 -12.699  59.596  1.00  5.52           C  
ATOM   3583  H   THR A 227     -28.939  -9.813  56.963  1.00  5.52           H  
ATOM   3584  HA  THR A 227     -26.890 -11.760  57.221  1.00  5.52           H  
ATOM   3585  HB  THR A 227     -29.432 -11.376  58.876  1.00  5.52           H  
ATOM   3586  HG1 THR A 227     -28.056  -9.540  58.851  1.00  5.52           H  
ATOM   3587 1HG2 THR A 227     -28.198 -12.555  60.639  1.00  5.52           H  
ATOM   3588 2HG2 THR A 227     -28.418 -13.586  59.205  1.00  5.52           H  
ATOM   3589 3HG2 THR A 227     -26.840 -12.825  59.522  1.00  5.52           H  
ATOM   3590  N   GLU A 228     -29.828 -12.821  56.331  1.00  5.58           N  
ATOM   3591  CA  GLU A 228     -30.682 -13.861  55.798  1.00  5.58           C  
ATOM   3592  C   GLU A 228     -30.201 -14.383  54.441  1.00  5.58           C  
ATOM   3593  O   GLU A 228     -30.775 -15.338  53.911  1.00  5.58           O  
ATOM   3594  CB  GLU A 228     -32.106 -13.319  55.659  1.00  5.58           C  
ATOM   3595  CG  GLU A 228     -32.750 -12.886  56.984  1.00  5.58           C  
ATOM   3596  CD  GLU A 228     -32.353 -11.480  57.449  1.00  5.58           C  
ATOM   3597  OE1 GLU A 228     -31.831 -10.718  56.660  1.00  5.58           O  
ATOM   3598  OE2 GLU A 228     -32.564 -11.185  58.600  1.00  5.58           O  
ATOM   3599  H   GLU A 228     -30.206 -11.888  56.365  1.00  5.58           H  
ATOM   3600  HA  GLU A 228     -30.687 -14.695  56.501  1.00  5.58           H  
ATOM   3601 1HB  GLU A 228     -32.102 -12.457  54.991  1.00  5.58           H  
ATOM   3602 2HB  GLU A 228     -32.743 -14.081  55.202  1.00  5.58           H  
ATOM   3603 1HG  GLU A 228     -33.835 -12.925  56.872  1.00  5.58           H  
ATOM   3604 2HG  GLU A 228     -32.470 -13.605  57.754  1.00  5.58           H  
ATOM   3605  N   LEU A 229     -29.147 -13.781  53.878  1.00  5.53           N  
ATOM   3606  CA  LEU A 229     -28.645 -14.165  52.575  1.00  5.53           C  
ATOM   3607  C   LEU A 229     -28.557 -15.658  52.260  1.00  5.53           C  
ATOM   3608  O   LEU A 229     -28.939 -16.019  51.152  1.00  5.53           O  
ATOM   3609  CB  LEU A 229     -27.263 -13.579  52.338  1.00  5.53           C  
ATOM   3610  CG  LEU A 229     -26.649 -13.978  51.048  1.00  5.53           C  
ATOM   3611  CD1 LEU A 229     -27.491 -13.340  49.901  1.00  5.53           C  
ATOM   3612  CD2 LEU A 229     -25.176 -13.617  51.104  1.00  5.53           C  
ATOM   3613  H   LEU A 229     -28.683 -13.000  54.344  1.00  5.53           H  
ATOM   3614  HA  LEU A 229     -29.301 -13.718  51.840  1.00  5.53           H  
ATOM   3615 1HB  LEU A 229     -27.377 -12.494  52.293  1.00  5.53           H  
ATOM   3616 2HB  LEU A 229     -26.584 -13.780  53.134  1.00  5.53           H  
ATOM   3617  HG  LEU A 229     -26.716 -15.056  50.915  1.00  5.53           H  
ATOM   3618 1HD1 LEU A 229     -27.090 -13.605  48.940  1.00  5.53           H  
ATOM   3619 2HD1 LEU A 229     -28.518 -13.695  49.972  1.00  5.53           H  
ATOM   3620 3HD1 LEU A 229     -27.496 -12.280  49.984  1.00  5.53           H  
ATOM   3621 1HD2 LEU A 229     -24.695 -13.899  50.196  1.00  5.53           H  
ATOM   3622 2HD2 LEU A 229     -25.038 -12.579  51.266  1.00  5.53           H  
ATOM   3623 3HD2 LEU A 229     -24.722 -14.154  51.936  1.00  5.53           H  
ATOM   3624  N   PRO A 230     -28.030 -16.570  53.110  1.00  5.40           N  
ATOM   3625  CA  PRO A 230     -27.959 -17.986  52.790  1.00  5.40           C  
ATOM   3626  C   PRO A 230     -29.332 -18.598  52.517  1.00  5.40           C  
ATOM   3627  O   PRO A 230     -29.460 -19.575  51.780  1.00  5.40           O  
ATOM   3628  CB  PRO A 230     -27.355 -18.591  54.060  1.00  5.40           C  
ATOM   3629  CG  PRO A 230     -26.611 -17.446  54.718  1.00  5.40           C  
ATOM   3630  CD  PRO A 230     -27.470 -16.236  54.444  1.00  5.40           C  
ATOM   3631  HA  PRO A 230     -27.293 -18.125  51.925  1.00  5.40           H  
ATOM   3632 1HB  PRO A 230     -28.162 -18.995  54.694  1.00  5.40           H  
ATOM   3633 2HB  PRO A 230     -26.701 -19.438  53.799  1.00  5.40           H  
ATOM   3634 1HG  PRO A 230     -26.490 -17.639  55.795  1.00  5.40           H  
ATOM   3635 2HG  PRO A 230     -25.602 -17.349  54.296  1.00  5.40           H  
ATOM   3636 1HD  PRO A 230     -28.263 -16.185  55.197  1.00  5.40           H  
ATOM   3637 2HD  PRO A 230     -26.854 -15.365  54.460  1.00  5.40           H  
ATOM   3638  N   LEU A 231     -30.379 -17.988  53.064  1.00  5.17           N  
ATOM   3639  CA  LEU A 231     -31.709 -18.526  52.893  1.00  5.17           C  
ATOM   3640  C   LEU A 231     -32.264 -17.949  51.623  1.00  5.17           C  
ATOM   3641  O   LEU A 231     -32.944 -18.628  50.843  1.00  5.17           O  
ATOM   3642  CB  LEU A 231     -32.572 -18.105  54.078  1.00  5.17           C  
ATOM   3643  CG  LEU A 231     -32.073 -18.577  55.435  1.00  5.17           C  
ATOM   3644  CD1 LEU A 231     -32.940 -17.964  56.517  1.00  5.17           C  
ATOM   3645  CD2 LEU A 231     -32.100 -20.097  55.482  1.00  5.17           C  
ATOM   3646  H   LEU A 231     -30.277 -17.141  53.614  1.00  5.17           H  
ATOM   3647  HA  LEU A 231     -31.663 -19.611  52.814  1.00  5.17           H  
ATOM   3648 1HB  LEU A 231     -32.630 -17.018  54.101  1.00  5.17           H  
ATOM   3649 2HB  LEU A 231     -33.576 -18.497  53.936  1.00  5.17           H  
ATOM   3650  HG  LEU A 231     -31.049 -18.229  55.588  1.00  5.17           H  
ATOM   3651 1HD1 LEU A 231     -32.582 -18.284  57.494  1.00  5.17           H  
ATOM   3652 2HD1 LEU A 231     -32.884 -16.874  56.446  1.00  5.17           H  
ATOM   3653 3HD1 LEU A 231     -33.970 -18.286  56.383  1.00  5.17           H  
ATOM   3654 1HD2 LEU A 231     -31.738 -20.438  56.452  1.00  5.17           H  
ATOM   3655 2HD2 LEU A 231     -33.121 -20.448  55.331  1.00  5.17           H  
ATOM   3656 3HD2 LEU A 231     -31.458 -20.494  54.693  1.00  5.17           H  
ATOM   3657  N   LEU A 232     -31.924 -16.685  51.394  1.00  4.89           N  
ATOM   3658  CA  LEU A 232     -32.404 -16.000  50.221  1.00  4.89           C  
ATOM   3659  C   LEU A 232     -31.792 -16.675  49.003  1.00  4.89           C  
ATOM   3660  O   LEU A 232     -32.492 -16.931  48.027  1.00  4.89           O  
ATOM   3661  CB  LEU A 232     -32.014 -14.524  50.281  1.00  4.89           C  
ATOM   3662  CG  LEU A 232     -32.678 -13.737  51.432  1.00  4.89           C  
ATOM   3663  CD1 LEU A 232     -32.117 -12.305  51.473  1.00  4.89           C  
ATOM   3664  CD2 LEU A 232     -34.185 -13.782  51.267  1.00  4.89           C  
ATOM   3665  H   LEU A 232     -31.354 -16.195  52.083  1.00  4.89           H  
ATOM   3666  HA  LEU A 232     -33.488 -16.089  50.171  1.00  4.89           H  
ATOM   3667 1HB  LEU A 232     -30.942 -14.454  50.389  1.00  4.89           H  
ATOM   3668 2HB  LEU A 232     -32.295 -14.049  49.343  1.00  4.89           H  
ATOM   3669  HG  LEU A 232     -32.425 -14.204  52.379  1.00  4.89           H  
ATOM   3670 1HD1 LEU A 232     -32.575 -11.763  52.303  1.00  4.89           H  
ATOM   3671 2HD1 LEU A 232     -31.047 -12.327  51.614  1.00  4.89           H  
ATOM   3672 3HD1 LEU A 232     -32.342 -11.803  50.547  1.00  4.89           H  
ATOM   3673 1HD2 LEU A 232     -34.658 -13.238  52.091  1.00  4.89           H  
ATOM   3674 2HD2 LEU A 232     -34.467 -13.339  50.338  1.00  4.89           H  
ATOM   3675 3HD2 LEU A 232     -34.522 -14.818  51.279  1.00  4.89           H  
ATOM   3676  N   ARG A 233     -30.506 -17.050  49.092  1.00  4.59           N  
ATOM   3677  CA  ARG A 233     -29.854 -17.722  47.978  1.00  4.59           C  
ATOM   3678  C   ARG A 233     -30.479 -19.071  47.703  1.00  4.59           C  
ATOM   3679  O   ARG A 233     -30.622 -19.457  46.546  1.00  4.59           O  
ATOM   3680  CB  ARG A 233     -28.353 -17.866  48.163  1.00  4.59           C  
ATOM   3681  CG  ARG A 233     -27.587 -16.563  48.007  1.00  4.59           C  
ATOM   3682  CD  ARG A 233     -26.110 -16.747  48.122  1.00  4.59           C  
ATOM   3683  NE  ARG A 233     -25.388 -15.492  47.922  1.00  4.59           N  
ATOM   3684  CZ  ARG A 233     -24.051 -15.366  47.870  1.00  4.59           C  
ATOM   3685  NH1 ARG A 233     -23.289 -16.428  47.973  1.00  4.59           N  
ATOM   3686  NH2 ARG A 233     -23.498 -14.167  47.726  1.00  4.59           N  
ATOM   3687  H   ARG A 233     -29.973 -16.821  49.924  1.00  4.59           H  
ATOM   3688  HA  ARG A 233     -29.994 -17.107  47.096  1.00  4.59           H  
ATOM   3689 1HB  ARG A 233     -28.153 -18.250  49.167  1.00  4.59           H  
ATOM   3690 2HB  ARG A 233     -27.959 -18.585  47.447  1.00  4.59           H  
ATOM   3691 1HG  ARG A 233     -27.808 -16.122  47.036  1.00  4.59           H  
ATOM   3692 2HG  ARG A 233     -27.913 -15.893  48.785  1.00  4.59           H  
ATOM   3693 1HD  ARG A 233     -25.877 -17.117  49.122  1.00  4.59           H  
ATOM   3694 2HD  ARG A 233     -25.768 -17.464  47.378  1.00  4.59           H  
ATOM   3695  HE  ARG A 233     -25.935 -14.646  47.841  1.00  4.59           H  
ATOM   3696 1HH1 ARG A 233     -23.708 -17.341  48.087  1.00  4.59           H  
ATOM   3697 2HH1 ARG A 233     -22.285 -16.333  47.943  1.00  4.59           H  
ATOM   3698 1HH2 ARG A 233     -24.084 -13.321  47.686  1.00  4.59           H  
ATOM   3699 2HH2 ARG A 233     -22.493 -14.076  47.694  1.00  4.59           H  
ATOM   3700  N   GLU A 234     -30.904 -19.806  48.731  1.00  4.35           N  
ATOM   3701  CA  GLU A 234     -31.565 -21.054  48.391  1.00  4.35           C  
ATOM   3702  C   GLU A 234     -32.874 -20.729  47.654  1.00  4.35           C  
ATOM   3703  O   GLU A 234     -33.207 -21.374  46.652  1.00  4.35           O  
ATOM   3704  CB  GLU A 234     -31.792 -21.916  49.634  1.00  4.35           C  
ATOM   3705  CG  GLU A 234     -30.500 -22.513  50.231  1.00  4.35           C  
ATOM   3706  CD  GLU A 234     -29.773 -23.477  49.285  1.00  4.35           C  
ATOM   3707  OE1 GLU A 234     -30.403 -24.378  48.788  1.00  4.35           O  
ATOM   3708  OE2 GLU A 234     -28.581 -23.298  49.057  1.00  4.35           O  
ATOM   3709  H   GLU A 234     -30.750 -19.530  49.703  1.00  4.35           H  
ATOM   3710  HA  GLU A 234     -30.927 -21.613  47.712  1.00  4.35           H  
ATOM   3711 1HB  GLU A 234     -32.264 -21.309  50.410  1.00  4.35           H  
ATOM   3712 2HB  GLU A 234     -32.471 -22.733  49.396  1.00  4.35           H  
ATOM   3713 1HG  GLU A 234     -29.826 -21.698  50.472  1.00  4.35           H  
ATOM   3714 2HG  GLU A 234     -30.745 -23.029  51.158  1.00  4.35           H  
ATOM   3715  N   GLY A 235     -33.575 -19.670  48.082  1.00  4.21           N  
ATOM   3716  CA  GLY A 235     -34.808 -19.239  47.416  1.00  4.21           C  
ATOM   3717  C   GLY A 235     -34.553 -18.843  45.953  1.00  4.21           C  
ATOM   3718  O   GLY A 235     -35.354 -19.155  45.058  1.00  4.21           O  
ATOM   3719  H   GLY A 235     -33.259 -19.170  48.916  1.00  4.21           H  
ATOM   3720 1HA  GLY A 235     -35.548 -20.037  47.463  1.00  4.21           H  
ATOM   3721 2HA  GLY A 235     -35.219 -18.385  47.957  1.00  4.21           H  
ATOM   3722  N   LEU A 236     -33.375 -18.246  45.707  1.00  4.16           N  
ATOM   3723  CA  LEU A 236     -32.981 -17.773  44.383  1.00  4.16           C  
ATOM   3724  C   LEU A 236     -32.545 -18.901  43.459  1.00  4.16           C  
ATOM   3725  O   LEU A 236     -32.257 -18.665  42.289  1.00  4.16           O  
ATOM   3726  CB  LEU A 236     -31.818 -16.767  44.448  1.00  4.16           C  
ATOM   3727  CG  LEU A 236     -32.071 -15.401  45.149  1.00  4.16           C  
ATOM   3728  CD1 LEU A 236     -30.767 -14.612  45.201  1.00  4.16           C  
ATOM   3729  CD2 LEU A 236     -33.127 -14.648  44.422  1.00  4.16           C  
ATOM   3730  H   LEU A 236     -32.775 -18.035  46.504  1.00  4.16           H  
ATOM   3731  HA  LEU A 236     -33.834 -17.283  43.956  1.00  4.16           H  
ATOM   3732 1HB  LEU A 236     -30.989 -17.251  44.953  1.00  4.16           H  
ATOM   3733 2HB  LEU A 236     -31.507 -16.550  43.434  1.00  4.16           H  
ATOM   3734  HG  LEU A 236     -32.398 -15.563  46.150  1.00  4.16           H  
ATOM   3735 1HD1 LEU A 236     -30.937 -13.657  45.700  1.00  4.16           H  
ATOM   3736 2HD1 LEU A 236     -30.017 -15.173  45.748  1.00  4.16           H  
ATOM   3737 3HD1 LEU A 236     -30.416 -14.437  44.197  1.00  4.16           H  
ATOM   3738 1HD2 LEU A 236     -33.308 -13.706  44.925  1.00  4.16           H  
ATOM   3739 2HD2 LEU A 236     -32.817 -14.462  43.390  1.00  4.16           H  
ATOM   3740 3HD2 LEU A 236     -34.026 -15.236  44.442  1.00  4.16           H  
ATOM   3741  N   LYS A 237     -32.431 -20.113  43.990  1.00  4.19           N  
ATOM   3742  CA  LYS A 237     -32.080 -21.269  43.191  1.00  4.19           C  
ATOM   3743  C   LYS A 237     -33.307 -22.154  43.061  1.00  4.19           C  
ATOM   3744  O   LYS A 237     -33.587 -22.679  41.983  1.00  4.19           O  
ATOM   3745  CB  LYS A 237     -30.922 -22.042  43.813  1.00  4.19           C  
ATOM   3746  CG  LYS A 237     -29.574 -21.332  43.780  1.00  4.19           C  
ATOM   3747  CD  LYS A 237     -28.490 -22.271  44.277  1.00  4.19           C  
ATOM   3748  CE  LYS A 237     -28.607 -22.451  45.785  1.00  4.19           C  
ATOM   3749  NZ  LYS A 237     -27.600 -23.391  46.328  1.00  4.19           N  
ATOM   3750  H   LYS A 237     -32.635 -20.259  44.976  1.00  4.19           H  
ATOM   3751  HA  LYS A 237     -31.789 -20.943  42.194  1.00  4.19           H  
ATOM   3752 1HB  LYS A 237     -31.157 -22.244  44.865  1.00  4.19           H  
ATOM   3753 2HB  LYS A 237     -30.813 -23.003  43.311  1.00  4.19           H  
ATOM   3754 1HG  LYS A 237     -29.347 -21.009  42.765  1.00  4.19           H  
ATOM   3755 2HG  LYS A 237     -29.610 -20.454  44.423  1.00  4.19           H  
ATOM   3756 1HD  LYS A 237     -28.584 -23.244  43.789  1.00  4.19           H  
ATOM   3757 2HD  LYS A 237     -27.504 -21.862  44.051  1.00  4.19           H  
ATOM   3758 1HE  LYS A 237     -28.474 -21.482  46.264  1.00  4.19           H  
ATOM   3759 2HE  LYS A 237     -29.601 -22.828  46.027  1.00  4.19           H  
ATOM   3760 1HZ  LYS A 237     -27.749 -23.452  47.352  1.00  4.19           H  
ATOM   3761 2HZ  LYS A 237     -27.720 -24.299  45.916  1.00  4.19           H  
ATOM   3762 3HZ  LYS A 237     -26.646 -23.058  46.124  1.00  4.19           H  
ATOM   3763  N   THR A 238     -34.091 -22.244  44.134  1.00  4.28           N  
ATOM   3764  CA  THR A 238     -35.264 -23.098  44.175  1.00  4.28           C  
ATOM   3765  C   THR A 238     -36.227 -22.761  43.067  1.00  4.28           C  
ATOM   3766  O   THR A 238     -36.686 -23.644  42.334  1.00  4.28           O  
ATOM   3767  CB  THR A 238     -35.998 -22.936  45.515  1.00  4.28           C  
ATOM   3768  OG1 THR A 238     -35.130 -23.340  46.590  1.00  4.28           O  
ATOM   3769  CG2 THR A 238     -37.281 -23.751  45.533  1.00  4.28           C  
ATOM   3770  H   THR A 238     -33.827 -21.763  44.987  1.00  4.28           H  
ATOM   3771  HA  THR A 238     -34.948 -24.133  44.057  1.00  4.28           H  
ATOM   3772  HB  THR A 238     -36.250 -21.884  45.654  1.00  4.28           H  
ATOM   3773  HG1 THR A 238     -34.321 -22.775  46.580  1.00  4.28           H  
ATOM   3774 1HG2 THR A 238     -37.787 -23.607  46.486  1.00  4.28           H  
ATOM   3775 2HG2 THR A 238     -37.933 -23.417  44.723  1.00  4.28           H  
ATOM   3776 3HG2 THR A 238     -37.048 -24.804  45.399  1.00  4.28           H  
ATOM   3777  N   PHE A 239     -36.472 -21.474  42.872  1.00  4.41           N  
ATOM   3778  CA  PHE A 239     -37.464 -21.125  41.886  1.00  4.41           C  
ATOM   3779  C   PHE A 239     -36.853 -20.866  40.512  1.00  4.41           C  
ATOM   3780  O   PHE A 239     -37.532 -20.403  39.598  1.00  4.41           O  
ATOM   3781  CB  PHE A 239     -38.285 -19.973  42.402  1.00  4.41           C  
ATOM   3782  CG  PHE A 239     -39.020 -20.356  43.628  1.00  4.41           C  
ATOM   3783  CD1 PHE A 239     -38.610 -19.863  44.861  1.00  4.41           C  
ATOM   3784  CD2 PHE A 239     -40.078 -21.227  43.579  1.00  4.41           C  
ATOM   3785  CE1 PHE A 239     -39.256 -20.233  46.018  1.00  4.41           C  
ATOM   3786  CE2 PHE A 239     -40.732 -21.610  44.730  1.00  4.41           C  
ATOM   3787  CZ  PHE A 239     -40.322 -21.111  45.957  1.00  4.41           C  
ATOM   3788  H   PHE A 239     -36.042 -20.761  43.470  1.00  4.41           H  
ATOM   3789  HA  PHE A 239     -38.149 -21.970  41.782  1.00  4.41           H  
ATOM   3790 1HB  PHE A 239     -37.666 -19.176  42.662  1.00  4.41           H  
ATOM   3791 2HB  PHE A 239     -38.992 -19.643  41.646  1.00  4.41           H  
ATOM   3792  HD1 PHE A 239     -37.767 -19.176  44.905  1.00  4.41           H  
ATOM   3793  HD2 PHE A 239     -40.396 -21.624  42.614  1.00  4.41           H  
ATOM   3794  HE1 PHE A 239     -38.925 -19.836  46.977  1.00  4.41           H  
ATOM   3795  HE2 PHE A 239     -41.571 -22.309  44.669  1.00  4.41           H  
ATOM   3796  HZ  PHE A 239     -40.839 -21.412  46.867  1.00  4.41           H  
ATOM   3797  N   MET A 240     -35.568 -21.207  40.363  1.00  4.53           N  
ATOM   3798  CA  MET A 240     -34.922 -21.212  39.065  1.00  4.53           C  
ATOM   3799  C   MET A 240     -35.069 -22.642  38.597  1.00  4.53           C  
ATOM   3800  O   MET A 240     -35.460 -22.891  37.464  1.00  4.53           O  
ATOM   3801  CB  MET A 240     -33.445 -20.832  39.140  1.00  4.53           C  
ATOM   3802  CG  MET A 240     -33.185 -19.422  39.514  1.00  4.53           C  
ATOM   3803  SD  MET A 240     -33.786 -18.265  38.309  1.00  4.53           S  
ATOM   3804  CE  MET A 240     -32.550 -18.608  37.068  1.00  4.53           C  
ATOM   3805  H   MET A 240     -35.036 -21.556  41.153  1.00  4.53           H  
ATOM   3806  HA  MET A 240     -35.450 -20.557  38.372  1.00  4.53           H  
ATOM   3807 1HB  MET A 240     -32.943 -21.468  39.862  1.00  4.53           H  
ATOM   3808 2HB  MET A 240     -32.980 -21.015  38.174  1.00  4.53           H  
ATOM   3809 1HG  MET A 240     -33.678 -19.249  40.437  1.00  4.53           H  
ATOM   3810 2HG  MET A 240     -32.128 -19.247  39.666  1.00  4.53           H  
ATOM   3811 1HE  MET A 240     -32.714 -17.990  36.197  1.00  4.53           H  
ATOM   3812 2HE  MET A 240     -31.559 -18.398  37.477  1.00  4.53           H  
ATOM   3813 3HE  MET A 240     -32.612 -19.661  36.785  1.00  4.53           H  
ATOM   3814  N   SER A 241     -34.882 -23.588  39.538  1.00  4.57           N  
ATOM   3815  CA  SER A 241     -34.951 -25.020  39.245  1.00  4.57           C  
ATOM   3816  C   SER A 241     -36.320 -25.383  38.670  1.00  4.57           C  
ATOM   3817  O   SER A 241     -36.427 -26.181  37.734  1.00  4.57           O  
ATOM   3818  CB  SER A 241     -34.589 -25.852  40.454  1.00  4.57           C  
ATOM   3819  OG  SER A 241     -33.217 -25.684  40.791  1.00  4.57           O  
ATOM   3820  H   SER A 241     -34.596 -23.305  40.472  1.00  4.57           H  
ATOM   3821  HA  SER A 241     -34.194 -25.258  38.529  1.00  4.57           H  
ATOM   3822 1HB  SER A 241     -35.211 -25.559  41.299  1.00  4.57           H  
ATOM   3823 2HB  SER A 241     -34.789 -26.900  40.245  1.00  4.57           H  
ATOM   3824  HG  SER A 241     -32.667 -25.995  40.009  1.00  4.57           H  
ATOM   3825  N   GLU A 242     -37.369 -24.749  39.181  1.00  4.45           N  
ATOM   3826  CA  GLU A 242     -38.710 -24.976  38.645  1.00  4.45           C  
ATOM   3827  C   GLU A 242     -38.895 -24.560  37.157  1.00  4.45           C  
ATOM   3828  O   GLU A 242     -39.745 -25.127  36.465  1.00  4.45           O  
ATOM   3829  CB  GLU A 242     -39.764 -24.258  39.494  1.00  4.45           C  
ATOM   3830  CG  GLU A 242     -39.980 -24.864  40.888  1.00  4.45           C  
ATOM   3831  CD  GLU A 242     -41.104 -24.204  41.658  1.00  4.45           C  
ATOM   3832  OE1 GLU A 242     -41.609 -23.214  41.192  1.00  4.45           O  
ATOM   3833  OE2 GLU A 242     -41.466 -24.699  42.702  1.00  4.45           O  
ATOM   3834  H   GLU A 242     -37.224 -24.137  39.988  1.00  4.45           H  
ATOM   3835  HA  GLU A 242     -38.912 -26.044  38.711  1.00  4.45           H  
ATOM   3836 1HB  GLU A 242     -39.466 -23.215  39.629  1.00  4.45           H  
ATOM   3837 2HB  GLU A 242     -40.718 -24.260  38.969  1.00  4.45           H  
ATOM   3838 1HG  GLU A 242     -40.196 -25.926  40.784  1.00  4.45           H  
ATOM   3839 2HG  GLU A 242     -39.052 -24.763  41.455  1.00  4.45           H  
ATOM   3840  N   GLN A 243     -38.185 -23.517  36.700  1.00  4.17           N  
ATOM   3841  CA  GLN A 243     -38.327 -22.965  35.343  1.00  4.17           C  
ATOM   3842  C   GLN A 243     -36.955 -22.659  34.716  1.00  4.17           C  
ATOM   3843  O   GLN A 243     -36.656 -21.500  34.389  1.00  4.17           O  
ATOM   3844  CB  GLN A 243     -39.196 -21.696  35.349  1.00  4.17           C  
ATOM   3845  CG  GLN A 243     -40.649 -21.909  35.789  1.00  4.17           C  
ATOM   3846  CD  GLN A 243     -41.506 -20.667  35.597  1.00  4.17           C  
ATOM   3847  OE1 GLN A 243     -41.026 -19.638  35.111  1.00  4.17           O  
ATOM   3848  NE2 GLN A 243     -42.777 -20.751  35.982  1.00  4.17           N  
ATOM   3849  H   GLN A 243     -37.452 -23.128  37.286  1.00  4.17           H  
ATOM   3850  HA  GLN A 243     -38.816 -23.713  34.720  1.00  4.17           H  
ATOM   3851 1HB  GLN A 243     -38.751 -20.965  36.026  1.00  4.17           H  
ATOM   3852 2HB  GLN A 243     -39.203 -21.260  34.352  1.00  4.17           H  
ATOM   3853 1HG  GLN A 243     -41.081 -22.728  35.209  1.00  4.17           H  
ATOM   3854 2HG  GLN A 243     -40.658 -22.161  36.852  1.00  4.17           H  
ATOM   3855 1HE2 GLN A 243     -43.384 -19.961  35.884  1.00  4.17           H  
ATOM   3856 2HE2 GLN A 243     -43.126 -21.604  36.378  1.00  4.17           H  
ATOM   3857  N   LEU A 244     -36.124 -23.685  34.575  1.00  3.80           N  
ATOM   3858  CA  LEU A 244     -34.713 -23.502  34.235  1.00  3.80           C  
ATOM   3859  C   LEU A 244     -34.194 -23.103  32.862  1.00  3.80           C  
ATOM   3860  O   LEU A 244     -33.464 -22.130  32.784  1.00  3.80           O  
ATOM   3861  CB  LEU A 244     -33.977 -24.796  34.526  1.00  3.80           C  
ATOM   3862  CG  LEU A 244     -33.747 -25.112  35.913  1.00  3.80           C  
ATOM   3863  CD1 LEU A 244     -33.260 -26.587  36.069  1.00  3.80           C  
ATOM   3864  CD2 LEU A 244     -32.670 -24.090  36.481  1.00  3.80           C  
ATOM   3865  H   LEU A 244     -36.458 -24.608  34.812  1.00  3.80           H  
ATOM   3866  HA  LEU A 244     -34.346 -22.747  34.932  1.00  3.80           H  
ATOM   3867 1HB  LEU A 244     -34.519 -25.621  34.075  1.00  3.80           H  
ATOM   3868 2HB  LEU A 244     -33.061 -24.717  34.079  1.00  3.80           H  
ATOM   3869  HG  LEU A 244     -34.663 -25.008  36.426  1.00  3.80           H  
ATOM   3870 1HD1 LEU A 244     -33.108 -26.814  37.121  1.00  3.80           H  
ATOM   3871 2HD1 LEU A 244     -34.017 -27.258  35.670  1.00  3.80           H  
ATOM   3872 3HD1 LEU A 244     -32.344 -26.753  35.550  1.00  3.80           H  
ATOM   3873 1HD2 LEU A 244     -32.473 -24.275  37.535  1.00  3.80           H  
ATOM   3874 2HD2 LEU A 244     -31.745 -24.187  35.945  1.00  3.80           H  
ATOM   3875 3HD2 LEU A 244     -33.041 -23.074  36.362  1.00  3.80           H  
ATOM   3876  N   ASP A 245     -34.475 -23.846  31.782  1.00  3.41           N  
ATOM   3877  CA  ASP A 245     -33.665 -23.632  30.546  1.00  3.41           C  
ATOM   3878  C   ASP A 245     -32.183 -23.381  30.973  1.00  3.41           C  
ATOM   3879  O   ASP A 245     -31.517 -22.449  30.488  1.00  3.41           O  
ATOM   3880  CB  ASP A 245     -34.183 -22.444  29.737  1.00  3.41           C  
ATOM   3881  CG  ASP A 245     -35.602 -22.648  29.205  1.00  3.41           C  
ATOM   3882  OD1 ASP A 245     -35.933 -23.760  28.859  1.00  3.41           O  
ATOM   3883  OD2 ASP A 245     -36.338 -21.689  29.144  1.00  3.41           O  
ATOM   3884  H   ASP A 245     -35.157 -24.585  31.833  1.00  3.41           H  
ATOM   3885  HA  ASP A 245     -33.719 -24.529  29.925  1.00  3.41           H  
ATOM   3886 1HB  ASP A 245     -34.170 -21.543  30.356  1.00  3.41           H  
ATOM   3887 2HB  ASP A 245     -33.519 -22.263  28.891  1.00  3.41           H  
ATOM   3888  N   PRO A 246     -31.659 -24.298  31.817  1.00  3.06           N  
ATOM   3889  CA  PRO A 246     -30.640 -24.091  32.835  1.00  3.06           C  
ATOM   3890  C   PRO A 246     -29.268 -23.664  32.401  1.00  3.06           C  
ATOM   3891  O   PRO A 246     -28.547 -23.010  33.159  1.00  3.06           O  
ATOM   3892  CB  PRO A 246     -30.521 -25.476  33.427  1.00  3.06           C  
ATOM   3893  CG  PRO A 246     -30.966 -26.439  32.352  1.00  3.06           C  
ATOM   3894  CD  PRO A 246     -32.026 -25.721  31.599  1.00  3.06           C  
ATOM   3895  HA  PRO A 246     -31.035 -23.398  33.587  1.00  3.06           H  
ATOM   3896 1HB  PRO A 246     -29.567 -25.588  33.694  1.00  3.06           H  
ATOM   3897 2HB  PRO A 246     -31.058 -25.551  34.329  1.00  3.06           H  
ATOM   3898 1HG  PRO A 246     -30.112 -26.710  31.716  1.00  3.06           H  
ATOM   3899 2HG  PRO A 246     -31.327 -27.372  32.812  1.00  3.06           H  
ATOM   3900 1HD  PRO A 246     -31.960 -25.972  30.530  1.00  3.06           H  
ATOM   3901 2HD  PRO A 246     -33.002 -25.976  32.014  1.00  3.06           H  
ATOM   3902  N   VAL A 247     -28.902 -23.964  31.173  1.00  2.79           N  
ATOM   3903  CA  VAL A 247     -27.578 -23.579  30.745  1.00  2.79           C  
ATOM   3904  C   VAL A 247     -27.546 -22.106  30.526  1.00  2.79           C  
ATOM   3905  O   VAL A 247     -26.572 -21.449  30.883  1.00  2.79           O  
ATOM   3906  CB  VAL A 247     -27.114 -24.317  29.497  1.00  2.79           C  
ATOM   3907  CG1 VAL A 247     -25.805 -23.741  29.041  1.00  2.79           C  
ATOM   3908  CG2 VAL A 247     -26.931 -25.753  29.812  1.00  2.79           C  
ATOM   3909  H   VAL A 247     -29.515 -24.473  30.551  1.00  2.79           H  
ATOM   3910  HA  VAL A 247     -26.875 -23.809  31.541  1.00  2.79           H  
ATOM   3911  HB  VAL A 247     -27.844 -24.189  28.694  1.00  2.79           H  
ATOM   3912 1HG1 VAL A 247     -25.468 -24.263  28.163  1.00  2.79           H  
ATOM   3913 2HG1 VAL A 247     -25.951 -22.689  28.813  1.00  2.79           H  
ATOM   3914 3HG1 VAL A 247     -25.065 -23.848  29.823  1.00  2.79           H  
ATOM   3915 1HG2 VAL A 247     -26.577 -26.241  28.922  1.00  2.79           H  
ATOM   3916 2HG2 VAL A 247     -26.198 -25.868  30.595  1.00  2.79           H  
ATOM   3917 3HG2 VAL A 247     -27.881 -26.183  30.131  1.00  2.79           H  
ATOM   3918  N   ASP A 248     -28.623 -21.585  29.951  1.00  2.64           N  
ATOM   3919  CA  ASP A 248     -28.673 -20.185  29.625  1.00  2.64           C  
ATOM   3920  C   ASP A 248     -29.079 -19.439  30.873  1.00  2.64           C  
ATOM   3921  O   ASP A 248     -28.578 -18.351  31.151  1.00  2.64           O  
ATOM   3922  CB  ASP A 248     -29.681 -19.950  28.503  1.00  2.64           C  
ATOM   3923  CG  ASP A 248     -29.259 -20.639  27.195  1.00  2.64           C  
ATOM   3924  OD1 ASP A 248     -28.169 -20.388  26.709  1.00  2.64           O  
ATOM   3925  OD2 ASP A 248     -30.015 -21.431  26.695  1.00  2.64           O  
ATOM   3926  H   ASP A 248     -29.441 -22.165  29.779  1.00  2.64           H  
ATOM   3927  HA  ASP A 248     -27.686 -19.849  29.309  1.00  2.64           H  
ATOM   3928 1HB  ASP A 248     -30.659 -20.336  28.810  1.00  2.64           H  
ATOM   3929 2HB  ASP A 248     -29.788 -18.880  28.328  1.00  2.64           H  
ATOM   3930  N   ALA A 249     -29.923 -20.059  31.700  1.00  2.63           N  
ATOM   3931  CA  ALA A 249     -30.286 -19.394  32.946  1.00  2.63           C  
ATOM   3932  C   ALA A 249     -29.037 -19.139  33.777  1.00  2.63           C  
ATOM   3933  O   ALA A 249     -28.878 -18.065  34.360  1.00  2.63           O  
ATOM   3934  CB  ALA A 249     -31.265 -20.220  33.736  1.00  2.63           C  
ATOM   3935  H   ALA A 249     -30.337 -20.956  31.436  1.00  2.63           H  
ATOM   3936  HA  ALA A 249     -30.740 -18.434  32.705  1.00  2.63           H  
ATOM   3937 1HB  ALA A 249     -31.524 -19.702  34.639  1.00  2.63           H  
ATOM   3938 2HB  ALA A 249     -32.129 -20.343  33.132  1.00  2.63           H  
ATOM   3939 3HB  ALA A 249     -30.831 -21.176  33.979  1.00  2.63           H  
ATOM   3940  N   LEU A 250     -28.109 -20.098  33.797  1.00  2.74           N  
ATOM   3941  CA  LEU A 250     -26.883 -19.855  34.527  1.00  2.74           C  
ATOM   3942  C   LEU A 250     -25.906 -18.974  33.759  1.00  2.74           C  
ATOM   3943  O   LEU A 250     -25.470 -17.944  34.272  1.00  2.74           O  
ATOM   3944  CB  LEU A 250     -26.184 -21.160  34.918  1.00  2.74           C  
ATOM   3945  CG  LEU A 250     -24.840 -20.947  35.635  1.00  2.74           C  
ATOM   3946  CD1 LEU A 250     -25.062 -20.158  36.830  1.00  2.74           C  
ATOM   3947  CD2 LEU A 250     -24.286 -22.203  36.067  1.00  2.74           C  
ATOM   3948  H   LEU A 250     -28.261 -20.998  33.339  1.00  2.74           H  
ATOM   3949  HA  LEU A 250     -27.141 -19.339  35.447  1.00  2.74           H  
ATOM   3950 1HB  LEU A 250     -26.838 -21.734  35.571  1.00  2.74           H  
ATOM   3951 2HB  LEU A 250     -26.005 -21.742  34.009  1.00  2.74           H  
ATOM   3952  HG  LEU A 250     -24.151 -20.434  34.963  1.00  2.74           H  
ATOM   3953 1HD1 LEU A 250     -24.127 -19.996  37.352  1.00  2.74           H  
ATOM   3954 2HD1 LEU A 250     -25.486 -19.209  36.531  1.00  2.74           H  
ATOM   3955 3HD1 LEU A 250     -25.752 -20.690  37.480  1.00  2.74           H  
ATOM   3956 1HD2 LEU A 250     -23.350 -22.036  36.576  1.00  2.74           H  
ATOM   3957 2HD2 LEU A 250     -24.988 -22.635  36.748  1.00  2.74           H  
ATOM   3958 3HD2 LEU A 250     -24.129 -22.838  35.242  1.00  2.74           H  
ATOM   3959  N   LEU A 251     -25.574 -19.336  32.519  1.00  2.95           N  
ATOM   3960  CA  LEU A 251     -24.537 -18.608  31.800  1.00  2.95           C  
ATOM   3961  C   LEU A 251     -24.925 -17.168  31.461  1.00  2.95           C  
ATOM   3962  O   LEU A 251     -24.051 -16.304  31.327  1.00  2.95           O  
ATOM   3963  CB  LEU A 251     -24.134 -19.348  30.521  1.00  2.95           C  
ATOM   3964  CG  LEU A 251     -23.432 -20.707  30.727  1.00  2.95           C  
ATOM   3965  CD1 LEU A 251     -23.145 -21.311  29.346  1.00  2.95           C  
ATOM   3966  CD2 LEU A 251     -22.165 -20.533  31.581  1.00  2.95           C  
ATOM   3967  H   LEU A 251     -26.000 -20.146  32.073  1.00  2.95           H  
ATOM   3968  HA  LEU A 251     -23.662 -18.571  32.443  1.00  2.95           H  
ATOM   3969 1HB  LEU A 251     -25.036 -19.533  29.935  1.00  2.95           H  
ATOM   3970 2HB  LEU A 251     -23.472 -18.712  29.940  1.00  2.95           H  
ATOM   3971  HG  LEU A 251     -24.109 -21.383  31.246  1.00  2.95           H  
ATOM   3972 1HD1 LEU A 251     -22.681 -22.276  29.452  1.00  2.95           H  
ATOM   3973 2HD1 LEU A 251     -24.072 -21.415  28.803  1.00  2.95           H  
ATOM   3974 3HD1 LEU A 251     -22.481 -20.655  28.795  1.00  2.95           H  
ATOM   3975 1HD2 LEU A 251     -21.691 -21.502  31.726  1.00  2.95           H  
ATOM   3976 2HD2 LEU A 251     -21.474 -19.862  31.079  1.00  2.95           H  
ATOM   3977 3HD2 LEU A 251     -22.436 -20.117  32.550  1.00  2.95           H  
ATOM   3978  N   GLY A 252     -26.217 -16.898  31.282  1.00  3.20           N  
ATOM   3979  CA  GLY A 252     -26.674 -15.557  30.963  1.00  3.20           C  
ATOM   3980  C   GLY A 252     -26.898 -14.689  32.208  1.00  3.20           C  
ATOM   3981  O   GLY A 252     -27.206 -13.500  32.082  1.00  3.20           O  
ATOM   3982  H   GLY A 252     -26.922 -17.624  31.364  1.00  3.20           H  
ATOM   3983 1HA  GLY A 252     -25.953 -15.074  30.304  1.00  3.20           H  
ATOM   3984 2HA  GLY A 252     -27.609 -15.631  30.409  1.00  3.20           H  
ATOM   3985  N   SER A 253     -26.737 -15.257  33.409  1.00  3.46           N  
ATOM   3986  CA  SER A 253     -26.978 -14.494  34.625  1.00  3.46           C  
ATOM   3987  C   SER A 253     -25.676 -14.032  35.226  1.00  3.46           C  
ATOM   3988  O   SER A 253     -24.992 -14.789  35.920  1.00  3.46           O  
ATOM   3989  CB  SER A 253     -27.759 -15.305  35.630  1.00  3.46           C  
ATOM   3990  OG  SER A 253     -29.070 -15.552  35.195  1.00  3.46           O  
ATOM   3991  H   SER A 253     -26.438 -16.228  33.496  1.00  3.46           H  
ATOM   3992  HA  SER A 253     -27.549 -13.616  34.374  1.00  3.46           H  
ATOM   3993 1HB  SER A 253     -27.248 -16.250  35.789  1.00  3.46           H  
ATOM   3994 2HB  SER A 253     -27.775 -14.783  36.572  1.00  3.46           H  
ATOM   3995  HG  SER A 253     -29.037 -16.414  34.733  1.00  3.46           H  
ATOM   3996  N   LYS A 254     -25.339 -12.769  35.004  1.00  3.70           N  
ATOM   3997  CA  LYS A 254     -24.055 -12.273  35.456  1.00  3.70           C  
ATOM   3998  C   LYS A 254     -23.909 -12.409  36.984  1.00  3.70           C  
ATOM   3999  O   LYS A 254     -22.806 -12.626  37.476  1.00  3.70           O  
ATOM   4000  CB  LYS A 254     -23.792 -10.859  34.925  1.00  3.70           C  
ATOM   4001  CG  LYS A 254     -22.366 -10.329  35.212  1.00  3.70           C  
ATOM   4002  CD  LYS A 254     -22.109  -8.994  34.469  1.00  3.70           C  
ATOM   4003  CE  LYS A 254     -20.624  -8.540  34.536  1.00  3.70           C  
ATOM   4004  NZ  LYS A 254     -20.187  -8.013  35.887  1.00  3.70           N  
ATOM   4005  H   LYS A 254     -25.959 -12.170  34.469  1.00  3.70           H  
ATOM   4006  HA  LYS A 254     -23.289 -12.903  35.007  1.00  3.70           H  
ATOM   4007 1HB  LYS A 254     -23.904 -10.872  33.841  1.00  3.70           H  
ATOM   4008 2HB  LYS A 254     -24.525 -10.173  35.295  1.00  3.70           H  
ATOM   4009 1HG  LYS A 254     -22.210 -10.218  36.283  1.00  3.70           H  
ATOM   4010 2HG  LYS A 254     -21.647 -11.063  34.850  1.00  3.70           H  
ATOM   4011 1HD  LYS A 254     -22.384  -9.113  33.420  1.00  3.70           H  
ATOM   4012 2HD  LYS A 254     -22.734  -8.206  34.894  1.00  3.70           H  
ATOM   4013 1HE  LYS A 254     -19.994  -9.387  34.277  1.00  3.70           H  
ATOM   4014 2HE  LYS A 254     -20.478  -7.751  33.794  1.00  3.70           H  
ATOM   4015 1HZ  LYS A 254     -19.224  -7.736  35.829  1.00  3.70           H  
ATOM   4016 2HZ  LYS A 254     -20.743  -7.209  36.126  1.00  3.70           H  
ATOM   4017 3HZ  LYS A 254     -20.267  -8.693  36.652  1.00  3.70           H  
ATOM   4018  N   ALA A 255     -25.001 -12.282  37.760  1.00  3.89           N  
ATOM   4019  CA  ALA A 255     -24.878 -12.428  39.210  1.00  3.89           C  
ATOM   4020  C   ALA A 255     -24.380 -13.810  39.582  1.00  3.89           C  
ATOM   4021  O   ALA A 255     -23.621 -13.982  40.545  1.00  3.89           O  
ATOM   4022  CB  ALA A 255     -26.202 -12.216  39.887  1.00  3.89           C  
ATOM   4023  H   ALA A 255     -25.928 -12.122  37.369  1.00  3.89           H  
ATOM   4024  HA  ALA A 255     -24.161 -11.704  39.564  1.00  3.89           H  
ATOM   4025 1HB  ALA A 255     -26.081 -12.304  40.932  1.00  3.89           H  
ATOM   4026 2HB  ALA A 255     -26.615 -11.239  39.649  1.00  3.89           H  
ATOM   4027 3HB  ALA A 255     -26.853 -12.983  39.542  1.00  3.89           H  
ATOM   4028  N   LEU A 256     -24.823 -14.816  38.827  1.00  3.97           N  
ATOM   4029  CA  LEU A 256     -24.429 -16.159  39.150  1.00  3.97           C  
ATOM   4030  C   LEU A 256     -23.026 -16.336  38.643  1.00  3.97           C  
ATOM   4031  O   LEU A 256     -22.219 -16.989  39.290  1.00  3.97           O  
ATOM   4032  CB  LEU A 256     -25.376 -17.200  38.540  1.00  3.97           C  
ATOM   4033  CG  LEU A 256     -26.826 -17.216  39.095  1.00  3.97           C  
ATOM   4034  CD1 LEU A 256     -27.701 -18.226  38.314  1.00  3.97           C  
ATOM   4035  CD2 LEU A 256     -26.779 -17.589  40.568  1.00  3.97           C  
ATOM   4036  H   LEU A 256     -25.378 -14.643  37.994  1.00  3.97           H  
ATOM   4037  HA  LEU A 256     -24.429 -16.282  40.231  1.00  3.97           H  
ATOM   4038 1HB  LEU A 256     -25.425 -17.033  37.460  1.00  3.97           H  
ATOM   4039 2HB  LEU A 256     -24.949 -18.172  38.730  1.00  3.97           H  
ATOM   4040  HG  LEU A 256     -27.263 -16.233  38.970  1.00  3.97           H  
ATOM   4041 1HD1 LEU A 256     -28.707 -18.225  38.706  1.00  3.97           H  
ATOM   4042 2HD1 LEU A 256     -27.731 -17.955  37.267  1.00  3.97           H  
ATOM   4043 3HD1 LEU A 256     -27.291 -19.221  38.419  1.00  3.97           H  
ATOM   4044 1HD2 LEU A 256     -27.790 -17.602  40.979  1.00  3.97           H  
ATOM   4045 2HD2 LEU A 256     -26.337 -18.578  40.676  1.00  3.97           H  
ATOM   4046 3HD2 LEU A 256     -26.174 -16.858  41.110  1.00  3.97           H  
ATOM   4047  N   ALA A 257     -22.707 -15.710  37.509  1.00  3.97           N  
ATOM   4048  CA  ALA A 257     -21.369 -15.850  36.972  1.00  3.97           C  
ATOM   4049  C   ALA A 257     -20.335 -15.328  37.955  1.00  3.97           C  
ATOM   4050  O   ALA A 257     -19.310 -15.971  38.159  1.00  3.97           O  
ATOM   4051  CB  ALA A 257     -21.235 -15.116  35.658  1.00  3.97           C  
ATOM   4052  H   ALA A 257     -23.415 -15.177  37.005  1.00  3.97           H  
ATOM   4053  HA  ALA A 257     -21.186 -16.901  36.808  1.00  3.97           H  
ATOM   4054 1HB  ALA A 257     -20.231 -15.260  35.259  1.00  3.97           H  
ATOM   4055 2HB  ALA A 257     -21.971 -15.500  34.955  1.00  3.97           H  
ATOM   4056 3HB  ALA A 257     -21.406 -14.058  35.820  1.00  3.97           H  
ATOM   4057  N   GLU A 258     -20.612 -14.195  38.608  1.00  3.93           N  
ATOM   4058  CA  GLU A 258     -19.649 -13.672  39.571  1.00  3.93           C  
ATOM   4059  C   GLU A 258     -19.498 -14.654  40.731  1.00  3.93           C  
ATOM   4060  O   GLU A 258     -18.387 -14.895  41.216  1.00  3.93           O  
ATOM   4061  CB  GLU A 258     -20.044 -12.267  40.036  1.00  3.93           C  
ATOM   4062  CG  GLU A 258     -19.886 -11.201  38.917  1.00  3.93           C  
ATOM   4063  CD  GLU A 258     -20.213  -9.780  39.323  1.00  3.93           C  
ATOM   4064  OE1 GLU A 258     -20.595  -9.560  40.449  1.00  3.93           O  
ATOM   4065  OE2 GLU A 258     -20.093  -8.899  38.480  1.00  3.93           O  
ATOM   4066  H   GLU A 258     -21.473 -13.688  38.397  1.00  3.93           H  
ATOM   4067  HA  GLU A 258     -18.681 -13.591  39.077  1.00  3.93           H  
ATOM   4068 1HB  GLU A 258     -21.093 -12.275  40.349  1.00  3.93           H  
ATOM   4069 2HB  GLU A 258     -19.441 -11.974  40.894  1.00  3.93           H  
ATOM   4070 1HG  GLU A 258     -18.861 -11.232  38.557  1.00  3.93           H  
ATOM   4071 2HG  GLU A 258     -20.535 -11.483  38.089  1.00  3.93           H  
ATOM   4072  N   TYR A 259     -20.608 -15.268  41.147  1.00  3.89           N  
ATOM   4073  CA  TYR A 259     -20.551 -16.293  42.175  1.00  3.89           C  
ATOM   4074  C   TYR A 259     -19.627 -17.423  41.721  1.00  3.89           C  
ATOM   4075  O   TYR A 259     -18.751 -17.858  42.483  1.00  3.89           O  
ATOM   4076  CB  TYR A 259     -21.942 -16.826  42.526  1.00  3.89           C  
ATOM   4077  CG  TYR A 259     -21.917 -17.943  43.535  1.00  3.89           C  
ATOM   4078  CD1 TYR A 259     -21.750 -17.661  44.883  1.00  3.89           C  
ATOM   4079  CD2 TYR A 259     -22.068 -19.258  43.110  1.00  3.89           C  
ATOM   4080  CE1 TYR A 259     -21.731 -18.691  45.803  1.00  3.89           C  
ATOM   4081  CE2 TYR A 259     -22.055 -20.283  44.035  1.00  3.89           C  
ATOM   4082  CZ  TYR A 259     -21.886 -20.003  45.377  1.00  3.89           C  
ATOM   4083  OH  TYR A 259     -21.881 -21.022  46.308  1.00  3.89           O  
ATOM   4084  H   TYR A 259     -21.514 -15.012  40.747  1.00  3.89           H  
ATOM   4085  HA  TYR A 259     -20.120 -15.856  43.074  1.00  3.89           H  
ATOM   4086 1HB  TYR A 259     -22.557 -16.015  42.919  1.00  3.89           H  
ATOM   4087 2HB  TYR A 259     -22.430 -17.197  41.646  1.00  3.89           H  
ATOM   4088  HD1 TYR A 259     -21.633 -16.629  45.214  1.00  3.89           H  
ATOM   4089  HD2 TYR A 259     -22.201 -19.479  42.050  1.00  3.89           H  
ATOM   4090  HE1 TYR A 259     -21.598 -18.477  46.860  1.00  3.89           H  
ATOM   4091  HE2 TYR A 259     -22.181 -21.316  43.710  1.00  3.89           H  
ATOM   4092  HH  TYR A 259     -22.199 -21.853  45.886  1.00  3.89           H  
ATOM   4093  N   LEU A 260     -19.817 -17.875  40.466  1.00  3.86           N  
ATOM   4094  CA  LEU A 260     -19.061 -18.994  39.908  1.00  3.86           C  
ATOM   4095  C   LEU A 260     -17.568 -18.667  39.883  1.00  3.86           C  
ATOM   4096  O   LEU A 260     -16.729 -19.546  40.038  1.00  3.86           O  
ATOM   4097  CB  LEU A 260     -19.456 -19.295  38.451  1.00  3.86           C  
ATOM   4098  CG  LEU A 260     -20.884 -19.766  38.161  1.00  3.86           C  
ATOM   4099  CD1 LEU A 260     -21.025 -19.888  36.685  1.00  3.86           C  
ATOM   4100  CD2 LEU A 260     -21.187 -21.033  38.832  1.00  3.86           C  
ATOM   4101  H   LEU A 260     -20.548 -17.443  39.903  1.00  3.86           H  
ATOM   4102  HA  LEU A 260     -19.244 -19.859  40.530  1.00  3.86           H  
ATOM   4103 1HB  LEU A 260     -19.279 -18.408  37.861  1.00  3.86           H  
ATOM   4104 2HB  LEU A 260     -18.786 -20.070  38.084  1.00  3.86           H  
ATOM   4105  HG  LEU A 260     -21.568 -19.039  38.501  1.00  3.86           H  
ATOM   4106 1HD1 LEU A 260     -22.013 -20.194  36.423  1.00  3.86           H  
ATOM   4107 2HD1 LEU A 260     -20.807 -18.956  36.200  1.00  3.86           H  
ATOM   4108 3HD1 LEU A 260     -20.324 -20.617  36.379  1.00  3.86           H  
ATOM   4109 1HD2 LEU A 260     -22.208 -21.308  38.604  1.00  3.86           H  
ATOM   4110 2HD2 LEU A 260     -20.513 -21.799  38.474  1.00  3.86           H  
ATOM   4111 3HD2 LEU A 260     -21.076 -20.903  39.904  1.00  3.86           H  
ATOM   4112  N   ILE A 261     -17.230 -17.400  39.668  1.00  3.84           N  
ATOM   4113  CA  ILE A 261     -15.836 -16.984  39.677  1.00  3.84           C  
ATOM   4114  C   ILE A 261     -15.215 -17.006  41.062  1.00  3.84           C  
ATOM   4115  O   ILE A 261     -14.062 -17.413  41.230  1.00  3.84           O  
ATOM   4116  CB  ILE A 261     -15.670 -15.572  39.120  1.00  3.84           C  
ATOM   4117  CG1 ILE A 261     -16.048 -15.539  37.669  1.00  3.84           C  
ATOM   4118  CG2 ILE A 261     -14.295 -15.088  39.363  1.00  3.84           C  
ATOM   4119  CD1 ILE A 261     -15.256 -16.488  36.857  1.00  3.84           C  
ATOM   4120  H   ILE A 261     -17.965 -16.717  39.479  1.00  3.84           H  
ATOM   4121  HA  ILE A 261     -15.274 -17.672  39.048  1.00  3.84           H  
ATOM   4122  HB  ILE A 261     -16.364 -14.910  39.637  1.00  3.84           H  
ATOM   4123 1HG1 ILE A 261     -17.075 -15.785  37.556  1.00  3.84           H  
ATOM   4124 2HG1 ILE A 261     -15.890 -14.533  37.288  1.00  3.84           H  
ATOM   4125 1HG2 ILE A 261     -14.218 -14.074  38.992  1.00  3.84           H  
ATOM   4126 2HG2 ILE A 261     -14.086 -15.097  40.432  1.00  3.84           H  
ATOM   4127 3HG2 ILE A 261     -13.585 -15.733  38.847  1.00  3.84           H  
ATOM   4128 1HD1 ILE A 261     -15.560 -16.409  35.842  1.00  3.84           H  
ATOM   4129 2HD1 ILE A 261     -14.200 -16.257  36.935  1.00  3.84           H  
ATOM   4130 3HD1 ILE A 261     -15.433 -17.500  37.215  1.00  3.84           H  
ATOM   4131  N   ASN A 262     -15.963 -16.528  42.049  1.00  3.81           N  
ATOM   4132  CA  ASN A 262     -15.466 -16.468  43.413  1.00  3.81           C  
ATOM   4133  C   ASN A 262     -15.349 -17.847  44.084  1.00  3.81           C  
ATOM   4134  O   ASN A 262     -14.459 -18.066  44.912  1.00  3.81           O  
ATOM   4135  CB  ASN A 262     -16.354 -15.539  44.213  1.00  3.81           C  
ATOM   4136  CG  ASN A 262     -16.153 -14.092  43.817  1.00  3.81           C  
ATOM   4137  OD1 ASN A 262     -15.088 -13.707  43.315  1.00  3.81           O  
ATOM   4138  ND2 ASN A 262     -17.159 -13.284  44.034  1.00  3.81           N  
ATOM   4139  H   ASN A 262     -16.902 -16.182  41.837  1.00  3.81           H  
ATOM   4140  HA  ASN A 262     -14.465 -16.042  43.385  1.00  3.81           H  
ATOM   4141 1HB  ASN A 262     -17.401 -15.809  44.039  1.00  3.81           H  
ATOM   4142 2HB  ASN A 262     -16.152 -15.657  45.276  1.00  3.81           H  
ATOM   4143 1HD2 ASN A 262     -17.085 -12.317  43.790  1.00  3.81           H  
ATOM   4144 2HD2 ASN A 262     -18.002 -13.633  44.437  1.00  3.81           H  
ATOM   4145  N   THR A 263     -16.231 -18.775  43.714  1.00  3.77           N  
ATOM   4146  CA  THR A 263     -16.273 -20.117  44.294  1.00  3.77           C  
ATOM   4147  C   THR A 263     -15.445 -21.098  43.447  1.00  3.77           C  
ATOM   4148  O   THR A 263     -15.500 -21.081  42.225  1.00  3.77           O  
ATOM   4149  CB  THR A 263     -17.729 -20.576  44.399  1.00  3.77           C  
ATOM   4150  OG1 THR A 263     -18.453 -19.651  45.209  1.00  3.77           O  
ATOM   4151  CG2 THR A 263     -17.816 -21.942  45.036  1.00  3.77           C  
ATOM   4152  H   THR A 263     -16.948 -18.521  43.034  1.00  3.77           H  
ATOM   4153  HA  THR A 263     -15.842 -20.084  45.293  1.00  3.77           H  
ATOM   4154  HB  THR A 263     -18.157 -20.588  43.410  1.00  3.77           H  
ATOM   4155  HG1 THR A 263     -18.597 -18.843  44.692  1.00  3.77           H  
ATOM   4156 1HG2 THR A 263     -18.860 -22.250  45.104  1.00  3.77           H  
ATOM   4157 2HG2 THR A 263     -17.271 -22.645  44.438  1.00  3.77           H  
ATOM   4158 3HG2 THR A 263     -17.381 -21.905  46.032  1.00  3.77           H  
ATOM   4159  N   ASP A 264     -14.614 -21.928  44.072  1.00  3.71           N  
ATOM   4160  CA  ASP A 264     -13.778 -22.827  43.277  1.00  3.71           C  
ATOM   4161  C   ASP A 264     -14.631 -23.783  42.447  1.00  3.71           C  
ATOM   4162  O   ASP A 264     -15.647 -24.292  42.922  1.00  3.71           O  
ATOM   4163  CB  ASP A 264     -12.804 -23.606  44.150  1.00  3.71           C  
ATOM   4164  CG  ASP A 264     -11.684 -24.307  43.372  1.00  3.71           C  
ATOM   4165  OD1 ASP A 264     -11.884 -25.416  42.913  1.00  3.71           O  
ATOM   4166  OD2 ASP A 264     -10.637 -23.721  43.239  1.00  3.71           O  
ATOM   4167  H   ASP A 264     -14.590 -21.998  45.092  1.00  3.71           H  
ATOM   4168  HA  ASP A 264     -13.192 -22.221  42.592  1.00  3.71           H  
ATOM   4169 1HB  ASP A 264     -12.358 -22.933  44.883  1.00  3.71           H  
ATOM   4170 2HB  ASP A 264     -13.346 -24.352  44.699  1.00  3.71           H  
ATOM   4171  N   PHE A 265     -14.206 -24.074  41.227  1.00  3.65           N  
ATOM   4172  CA  PHE A 265     -14.930 -25.015  40.370  1.00  3.65           C  
ATOM   4173  C   PHE A 265     -15.120 -26.409  41.006  1.00  3.65           C  
ATOM   4174  O   PHE A 265     -16.091 -27.112  40.690  1.00  3.65           O  
ATOM   4175  CB  PHE A 265     -14.239 -25.079  39.005  1.00  3.65           C  
ATOM   4176  CG  PHE A 265     -12.909 -25.776  38.988  1.00  3.65           C  
ATOM   4177  CD1 PHE A 265     -12.781 -27.118  38.647  1.00  3.65           C  
ATOM   4178  CD2 PHE A 265     -11.781 -25.078  39.342  1.00  3.65           C  
ATOM   4179  CE1 PHE A 265     -11.535 -27.729  38.647  1.00  3.65           C  
ATOM   4180  CE2 PHE A 265     -10.545 -25.676  39.354  1.00  3.65           C  
ATOM   4181  CZ  PHE A 265     -10.414 -27.003  39.004  1.00  3.65           C  
ATOM   4182  H   PHE A 265     -13.363 -23.633  40.881  1.00  3.65           H  
ATOM   4183  HA  PHE A 265     -15.913 -24.612  40.194  1.00  3.65           H  
ATOM   4184 1HB  PHE A 265     -14.892 -25.587  38.295  1.00  3.65           H  
ATOM   4185 2HB  PHE A 265     -14.089 -24.064  38.634  1.00  3.65           H  
ATOM   4186  HD1 PHE A 265     -13.670 -27.685  38.372  1.00  3.65           H  
ATOM   4187  HD2 PHE A 265     -11.882 -24.038  39.623  1.00  3.65           H  
ATOM   4188  HE1 PHE A 265     -11.443 -28.779  38.374  1.00  3.65           H  
ATOM   4189  HE2 PHE A 265      -9.671 -25.099  39.641  1.00  3.65           H  
ATOM   4190  HZ  PHE A 265      -9.434 -27.476  39.015  1.00  3.65           H  
ATOM   4191  N   GLN A 266     -14.242 -26.782  41.954  1.00  3.57           N  
ATOM   4192  CA  GLN A 266     -14.306 -28.079  42.616  1.00  3.57           C  
ATOM   4193  C   GLN A 266     -15.331 -28.062  43.757  1.00  3.57           C  
ATOM   4194  O   GLN A 266     -15.642 -29.100  44.342  1.00  3.57           O  
ATOM   4195  CB  GLN A 266     -12.926 -28.425  43.156  1.00  3.57           C  
ATOM   4196  CG  GLN A 266     -11.903 -28.557  42.061  1.00  3.57           C  
ATOM   4197  CD  GLN A 266     -10.498 -28.733  42.555  1.00  3.57           C  
ATOM   4198  OE1 GLN A 266      -9.967 -29.846  42.692  1.00  3.57           O  
ATOM   4199  NE2 GLN A 266      -9.882 -27.603  42.857  1.00  3.57           N  
ATOM   4200  H   GLN A 266     -13.460 -26.164  42.213  1.00  3.57           H  
ATOM   4201  HA  GLN A 266     -14.611 -28.829  41.887  1.00  3.57           H  
ATOM   4202 1HB  GLN A 266     -12.595 -27.639  43.837  1.00  3.57           H  
ATOM   4203 2HB  GLN A 266     -12.966 -29.358  43.713  1.00  3.57           H  
ATOM   4204 1HG  GLN A 266     -12.162 -29.390  41.413  1.00  3.57           H  
ATOM   4205 2HG  GLN A 266     -11.931 -27.624  41.507  1.00  3.57           H  
ATOM   4206 1HE2 GLN A 266      -8.951 -27.604  43.209  1.00  3.57           H  
ATOM   4207 2HE2 GLN A 266     -10.406 -26.712  42.765  1.00  3.57           H  
ATOM   4208  N   GLN A 267     -15.844 -26.869  44.073  1.00  3.47           N  
ATOM   4209  CA  GLN A 267     -16.864 -26.667  45.093  1.00  3.47           C  
ATOM   4210  C   GLN A 267     -18.204 -26.514  44.377  1.00  3.47           C  
ATOM   4211  O   GLN A 267     -19.243 -26.969  44.859  1.00  3.47           O  
ATOM   4212  CB  GLN A 267     -16.580 -25.393  45.910  1.00  3.47           C  
ATOM   4213  CG  GLN A 267     -15.310 -25.403  46.749  1.00  3.47           C  
ATOM   4214  CD  GLN A 267     -15.015 -24.021  47.433  1.00  3.47           C  
ATOM   4215  OE1 GLN A 267     -14.786 -22.956  46.800  1.00  3.47           O  
ATOM   4216  NE2 GLN A 267     -15.027 -24.048  48.764  1.00  3.47           N  
ATOM   4217  H   GLN A 267     -15.539 -26.050  43.561  1.00  3.47           H  
ATOM   4218  HA  GLN A 267     -16.907 -27.536  45.749  1.00  3.47           H  
ATOM   4219 1HB  GLN A 267     -16.492 -24.568  45.234  1.00  3.47           H  
ATOM   4220 2HB  GLN A 267     -17.421 -25.184  46.567  1.00  3.47           H  
ATOM   4221 1HG  GLN A 267     -15.425 -26.149  47.534  1.00  3.47           H  
ATOM   4222 2HG  GLN A 267     -14.474 -25.672  46.116  1.00  3.47           H  
ATOM   4223 1HE2 GLN A 267     -14.850 -23.213  49.288  1.00  3.47           H  
ATOM   4224 2HE2 GLN A 267     -15.213 -24.907  49.246  1.00  3.47           H  
ATOM   4225  N   LEU A 268     -18.159 -25.874  43.205  1.00  3.36           N  
ATOM   4226  CA  LEU A 268     -19.345 -25.613  42.402  1.00  3.36           C  
ATOM   4227  C   LEU A 268     -19.980 -26.841  41.805  1.00  3.36           C  
ATOM   4228  O   LEU A 268     -21.198 -26.949  41.798  1.00  3.36           O  
ATOM   4229  CB  LEU A 268     -19.002 -24.667  41.268  1.00  3.36           C  
ATOM   4230  CG  LEU A 268     -18.710 -23.298  41.689  1.00  3.36           C  
ATOM   4231  CD1 LEU A 268     -18.152 -22.525  40.557  1.00  3.36           C  
ATOM   4232  CD2 LEU A 268     -20.014 -22.681  42.197  1.00  3.36           C  
ATOM   4233  H   LEU A 268     -17.261 -25.511  42.887  1.00  3.36           H  
ATOM   4234  HA  LEU A 268     -20.082 -25.133  43.044  1.00  3.36           H  
ATOM   4235 1HB  LEU A 268     -18.135 -25.056  40.747  1.00  3.36           H  
ATOM   4236 2HB  LEU A 268     -19.831 -24.633  40.578  1.00  3.36           H  
ATOM   4237  HG  LEU A 268     -17.970 -23.311  42.463  1.00  3.36           H  
ATOM   4238 1HD1 LEU A 268     -17.931 -21.539  40.911  1.00  3.36           H  
ATOM   4239 2HD1 LEU A 268     -17.249 -22.963  40.211  1.00  3.36           H  
ATOM   4240 3HD1 LEU A 268     -18.849 -22.488  39.752  1.00  3.36           H  
ATOM   4241 1HD2 LEU A 268     -19.850 -21.666  42.517  1.00  3.36           H  
ATOM   4242 2HD2 LEU A 268     -20.751 -22.686  41.401  1.00  3.36           H  
ATOM   4243 3HD2 LEU A 268     -20.393 -23.266  43.040  1.00  3.36           H  
ATOM   4244  N   GLU A 269     -19.187 -27.799  41.332  1.00  3.24           N  
ATOM   4245  CA  GLU A 269     -19.800 -28.975  40.707  1.00  3.24           C  
ATOM   4246  C   GLU A 269     -21.124 -29.466  41.362  1.00  3.24           C  
ATOM   4247  O   GLU A 269     -22.148 -29.467  40.675  1.00  3.24           O  
ATOM   4248  CB  GLU A 269     -18.801 -30.122  40.555  1.00  3.24           C  
ATOM   4249  CG  GLU A 269     -19.444 -31.362  39.952  1.00  3.24           C  
ATOM   4250  CD  GLU A 269     -18.525 -32.514  39.763  1.00  3.24           C  
ATOM   4251  OE1 GLU A 269     -17.357 -32.404  40.060  1.00  3.24           O  
ATOM   4252  OE2 GLU A 269     -19.012 -33.535  39.321  1.00  3.24           O  
ATOM   4253  H   GLU A 269     -18.169 -27.680  41.337  1.00  3.24           H  
ATOM   4254  HA  GLU A 269     -20.056 -28.686  39.689  1.00  3.24           H  
ATOM   4255 1HB  GLU A 269     -18.028 -29.803  39.853  1.00  3.24           H  
ATOM   4256 2HB  GLU A 269     -18.290 -30.355  41.474  1.00  3.24           H  
ATOM   4257 1HG  GLU A 269     -20.260 -31.678  40.600  1.00  3.24           H  
ATOM   4258 2HG  GLU A 269     -19.876 -31.092  38.990  1.00  3.24           H  
ATOM   4259  N   PRO A 270     -21.175 -29.920  42.640  1.00  3.12           N  
ATOM   4260  CA  PRO A 270     -22.396 -30.388  43.280  1.00  3.12           C  
ATOM   4261  C   PRO A 270     -23.483 -29.320  43.422  1.00  3.12           C  
ATOM   4262  O   PRO A 270     -24.664 -29.653  43.518  1.00  3.12           O  
ATOM   4263  CB  PRO A 270     -21.897 -30.850  44.657  1.00  3.12           C  
ATOM   4264  CG  PRO A 270     -20.599 -30.110  44.869  1.00  3.12           C  
ATOM   4265  CD  PRO A 270     -19.983 -30.015  43.505  1.00  3.12           C  
ATOM   4266  HA  PRO A 270     -22.779 -31.244  42.711  1.00  3.12           H  
ATOM   4267 1HB  PRO A 270     -22.648 -30.605  45.423  1.00  3.12           H  
ATOM   4268 2HB  PRO A 270     -21.774 -31.943  44.667  1.00  3.12           H  
ATOM   4269 1HG  PRO A 270     -20.796 -29.112  45.298  1.00  3.12           H  
ATOM   4270 2HG  PRO A 270     -19.958 -30.640  45.585  1.00  3.12           H  
ATOM   4271 1HD  PRO A 270     -19.351 -29.143  43.471  1.00  3.12           H  
ATOM   4272 2HD  PRO A 270     -19.432 -30.938  43.299  1.00  3.12           H  
ATOM   4273  N   GLU A 271     -23.113 -28.039  43.416  1.00  3.01           N  
ATOM   4274  CA  GLU A 271     -24.121 -26.999  43.567  1.00  3.01           C  
ATOM   4275  C   GLU A 271     -24.784 -26.817  42.221  1.00  3.01           C  
ATOM   4276  O   GLU A 271     -26.002 -26.620  42.119  1.00  3.01           O  
ATOM   4277  CB  GLU A 271     -23.524 -25.685  44.068  1.00  3.01           C  
ATOM   4278  CG  GLU A 271     -24.595 -24.656  44.429  1.00  3.01           C  
ATOM   4279  CD  GLU A 271     -24.075 -23.420  45.106  1.00  3.01           C  
ATOM   4280  OE1 GLU A 271     -22.883 -23.263  45.206  1.00  3.01           O  
ATOM   4281  OE2 GLU A 271     -24.891 -22.657  45.592  1.00  3.01           O  
ATOM   4282  H   GLU A 271     -22.146 -27.768  43.277  1.00  3.01           H  
ATOM   4283  HA  GLU A 271     -24.875 -27.331  44.282  1.00  3.01           H  
ATOM   4284 1HB  GLU A 271     -22.902 -25.871  44.944  1.00  3.01           H  
ATOM   4285 2HB  GLU A 271     -22.881 -25.256  43.293  1.00  3.01           H  
ATOM   4286 1HG  GLU A 271     -25.112 -24.361  43.515  1.00  3.01           H  
ATOM   4287 2HG  GLU A 271     -25.323 -25.140  45.080  1.00  3.01           H  
ATOM   4288  N   LEU A 272     -23.961 -26.884  41.177  1.00  2.93           N  
ATOM   4289  CA  LEU A 272     -24.446 -26.755  39.824  1.00  2.93           C  
ATOM   4290  C   LEU A 272     -25.368 -27.929  39.562  1.00  2.93           C  
ATOM   4291  O   LEU A 272     -26.467 -27.759  39.049  1.00  2.93           O  
ATOM   4292  CB  LEU A 272     -23.267 -26.771  38.840  1.00  2.93           C  
ATOM   4293  CG  LEU A 272     -22.353 -25.555  38.898  1.00  2.93           C  
ATOM   4294  CD1 LEU A 272     -21.104 -25.801  38.068  1.00  2.93           C  
ATOM   4295  CD2 LEU A 272     -23.087 -24.393  38.370  1.00  2.93           C  
ATOM   4296  H   LEU A 272     -22.968 -27.033  41.346  1.00  2.93           H  
ATOM   4297  HA  LEU A 272     -25.003 -25.826  39.723  1.00  2.93           H  
ATOM   4298 1HB  LEU A 272     -22.658 -27.648  39.038  1.00  2.93           H  
ATOM   4299 2HB  LEU A 272     -23.660 -26.848  37.826  1.00  2.93           H  
ATOM   4300  HG  LEU A 272     -22.056 -25.369  39.929  1.00  2.93           H  
ATOM   4301 1HD1 LEU A 272     -20.458 -24.924  38.117  1.00  2.93           H  
ATOM   4302 2HD1 LEU A 272     -20.573 -26.662  38.467  1.00  2.93           H  
ATOM   4303 3HD1 LEU A 272     -21.386 -25.991  37.035  1.00  2.93           H  
ATOM   4304 1HD2 LEU A 272     -22.446 -23.537  38.407  1.00  2.93           H  
ATOM   4305 2HD2 LEU A 272     -23.370 -24.597  37.340  1.00  2.93           H  
ATOM   4306 3HD2 LEU A 272     -23.979 -24.214  38.971  1.00  2.93           H  
ATOM   4307  N   ARG A 273     -24.993 -29.120  40.022  1.00  2.90           N  
ATOM   4308  CA  ARG A 273     -25.868 -30.260  39.805  1.00  2.90           C  
ATOM   4309  C   ARG A 273     -27.235 -30.032  40.468  1.00  2.90           C  
ATOM   4310  O   ARG A 273     -28.269 -30.346  39.873  1.00  2.90           O  
ATOM   4311  CB  ARG A 273     -25.202 -31.534  40.314  1.00  2.90           C  
ATOM   4312  CG  ARG A 273     -24.018 -32.030  39.437  1.00  2.90           C  
ATOM   4313  CD  ARG A 273     -23.371 -33.273  39.982  1.00  2.90           C  
ATOM   4314  NE  ARG A 273     -22.206 -33.700  39.179  1.00  2.90           N  
ATOM   4315  CZ  ARG A 273     -22.255 -34.452  38.073  1.00  2.90           C  
ATOM   4316  NH1 ARG A 273     -23.390 -34.898  37.593  1.00  2.90           N  
ATOM   4317  NH2 ARG A 273     -21.119 -34.734  37.485  1.00  2.90           N  
ATOM   4318  H   ARG A 273     -24.077 -29.239  40.456  1.00  2.90           H  
ATOM   4319  HA  ARG A 273     -26.023 -30.373  38.733  1.00  2.90           H  
ATOM   4320 1HB  ARG A 273     -24.827 -31.366  41.320  1.00  2.90           H  
ATOM   4321 2HB  ARG A 273     -25.939 -32.334  40.366  1.00  2.90           H  
ATOM   4322 1HG  ARG A 273     -24.385 -32.249  38.433  1.00  2.90           H  
ATOM   4323 2HG  ARG A 273     -23.261 -31.253  39.378  1.00  2.90           H  
ATOM   4324 1HD  ARG A 273     -23.027 -33.080  40.997  1.00  2.90           H  
ATOM   4325 2HD  ARG A 273     -24.094 -34.085  39.991  1.00  2.90           H  
ATOM   4326  HE  ARG A 273     -21.254 -33.420  39.471  1.00  2.90           H  
ATOM   4327 1HH1 ARG A 273     -24.256 -34.682  38.066  1.00  2.90           H  
ATOM   4328 2HH1 ARG A 273     -23.382 -35.470  36.758  1.00  2.90           H  
ATOM   4329 1HH2 ARG A 273     -20.254 -34.366  37.913  1.00  2.90           H  
ATOM   4330 2HH2 ARG A 273     -21.095 -35.298  36.652  1.00  2.90           H  
ATOM   4331  N   GLN A 274     -27.258 -29.431  41.666  1.00  2.93           N  
ATOM   4332  CA  GLN A 274     -28.534 -29.152  42.326  1.00  2.93           C  
ATOM   4333  C   GLN A 274     -29.378 -28.108  41.578  1.00  2.93           C  
ATOM   4334  O   GLN A 274     -30.586 -28.285  41.422  1.00  2.93           O  
ATOM   4335  CB  GLN A 274     -28.290 -28.666  43.758  1.00  2.93           C  
ATOM   4336  CG  GLN A 274     -27.762 -29.729  44.695  1.00  2.93           C  
ATOM   4337  CD  GLN A 274     -27.377 -29.168  46.057  1.00  2.93           C  
ATOM   4338  OE1 GLN A 274     -27.234 -27.952  46.244  1.00  2.93           O  
ATOM   4339  NE2 GLN A 274     -27.198 -30.059  47.023  1.00  2.93           N  
ATOM   4340  H   GLN A 274     -26.383 -29.208  42.145  1.00  2.93           H  
ATOM   4341  HA  GLN A 274     -29.105 -30.078  42.365  1.00  2.93           H  
ATOM   4342 1HB  GLN A 274     -27.565 -27.855  43.741  1.00  2.93           H  
ATOM   4343 2HB  GLN A 274     -29.214 -28.272  44.171  1.00  2.93           H  
ATOM   4344 1HG  GLN A 274     -28.543 -30.472  44.843  1.00  2.93           H  
ATOM   4345 2HG  GLN A 274     -26.896 -30.197  44.252  1.00  2.93           H  
ATOM   4346 1HE2 GLN A 274     -26.938 -29.757  47.939  1.00  2.93           H  
ATOM   4347 2HE2 GLN A 274     -27.317 -31.033  46.830  1.00  2.93           H  
ATOM   4348  N   PHE A 275     -28.739 -27.040  41.079  1.00  3.01           N  
ATOM   4349  CA  PHE A 275     -29.444 -25.977  40.339  1.00  3.01           C  
ATOM   4350  C   PHE A 275     -30.103 -26.560  39.092  1.00  3.01           C  
ATOM   4351  O   PHE A 275     -31.311 -26.388  38.855  1.00  3.01           O  
ATOM   4352  CB  PHE A 275     -28.442 -24.883  39.904  1.00  3.01           C  
ATOM   4353  CG  PHE A 275     -28.985 -23.649  39.082  1.00  3.01           C  
ATOM   4354  CD1 PHE A 275     -29.510 -22.527  39.720  1.00  3.01           C  
ATOM   4355  CD2 PHE A 275     -28.945 -23.625  37.681  1.00  3.01           C  
ATOM   4356  CE1 PHE A 275     -29.947 -21.428  38.986  1.00  3.01           C  
ATOM   4357  CE2 PHE A 275     -29.384 -22.536  36.948  1.00  3.01           C  
ATOM   4358  CZ  PHE A 275     -29.881 -21.433  37.599  1.00  3.01           C  
ATOM   4359  H   PHE A 275     -27.734 -26.953  41.246  1.00  3.01           H  
ATOM   4360  HA  PHE A 275     -30.211 -25.545  40.983  1.00  3.01           H  
ATOM   4361 1HB  PHE A 275     -27.953 -24.495  40.797  1.00  3.01           H  
ATOM   4362 2HB  PHE A 275     -27.661 -25.348  39.316  1.00  3.01           H  
ATOM   4363  HD1 PHE A 275     -29.561 -22.509  40.807  1.00  3.01           H  
ATOM   4364  HD2 PHE A 275     -28.566 -24.471  37.168  1.00  3.01           H  
ATOM   4365  HE1 PHE A 275     -30.335 -20.560  39.508  1.00  3.01           H  
ATOM   4366  HE2 PHE A 275     -29.331 -22.555  35.853  1.00  3.01           H  
ATOM   4367  HZ  PHE A 275     -30.220 -20.572  37.025  1.00  3.01           H  
ATOM   4368  N   PHE A 276     -29.264 -27.274  38.321  1.00  3.13           N  
ATOM   4369  CA  PHE A 276     -29.560 -27.891  37.033  1.00  3.13           C  
ATOM   4370  C   PHE A 276     -30.382 -29.157  37.034  1.00  3.13           C  
ATOM   4371  O   PHE A 276     -30.868 -29.540  35.971  1.00  3.13           O  
ATOM   4372  CB  PHE A 276     -28.240 -28.259  36.319  1.00  3.13           C  
ATOM   4373  CG  PHE A 276     -27.552 -27.129  35.678  1.00  3.13           C  
ATOM   4374  CD1 PHE A 276     -26.841 -26.229  36.387  1.00  3.13           C  
ATOM   4375  CD2 PHE A 276     -27.600 -26.985  34.338  1.00  3.13           C  
ATOM   4376  CE1 PHE A 276     -26.252 -25.190  35.810  1.00  3.13           C  
ATOM   4377  CE2 PHE A 276     -27.004 -25.929  33.730  1.00  3.13           C  
ATOM   4378  CZ  PHE A 276     -26.340 -25.009  34.480  1.00  3.13           C  
ATOM   4379  H   PHE A 276     -28.305 -27.382  38.657  1.00  3.13           H  
ATOM   4380  HA  PHE A 276     -30.092 -27.150  36.437  1.00  3.13           H  
ATOM   4381 1HB  PHE A 276     -27.560 -28.716  37.032  1.00  3.13           H  
ATOM   4382 2HB  PHE A 276     -28.445 -29.007  35.555  1.00  3.13           H  
ATOM   4383  HD1 PHE A 276     -26.776 -26.319  37.429  1.00  3.13           H  
ATOM   4384  HD2 PHE A 276     -28.151 -27.705  33.750  1.00  3.13           H  
ATOM   4385  HE1 PHE A 276     -25.733 -24.513  36.425  1.00  3.13           H  
ATOM   4386  HE2 PHE A 276     -27.076 -25.818  32.664  1.00  3.13           H  
ATOM   4387  HZ  PHE A 276     -25.879 -24.150  34.018  1.00  3.13           H  
ATOM   4388  N   LYS A 277     -30.460 -29.882  38.163  1.00  3.22           N  
ATOM   4389  CA  LYS A 277     -31.119 -31.206  38.279  1.00  3.22           C  
ATOM   4390  C   LYS A 277     -30.241 -32.303  37.642  1.00  3.22           C  
ATOM   4391  O   LYS A 277     -30.085 -33.396  38.176  1.00  3.22           O  
ATOM   4392  CB  LYS A 277     -32.520 -31.235  37.639  1.00  3.22           C  
ATOM   4393  CG  LYS A 277     -33.564 -30.357  38.315  1.00  3.22           C  
ATOM   4394  CD  LYS A 277     -34.878 -30.451  37.558  1.00  3.22           C  
ATOM   4395  CE  LYS A 277     -35.969 -29.622  38.187  1.00  3.22           C  
ATOM   4396  NZ  LYS A 277     -37.215 -29.676  37.381  1.00  3.22           N  
ATOM   4397  H   LYS A 277     -29.991 -29.534  38.998  1.00  3.22           H  
ATOM   4398  HA  LYS A 277     -31.221 -31.441  39.340  1.00  3.22           H  
ATOM   4399 1HB  LYS A 277     -32.506 -31.019  36.585  1.00  3.22           H  
ATOM   4400 2HB  LYS A 277     -32.900 -32.253  37.720  1.00  3.22           H  
ATOM   4401 1HG  LYS A 277     -33.706 -30.677  39.346  1.00  3.22           H  
ATOM   4402 2HG  LYS A 277     -33.224 -29.319  38.315  1.00  3.22           H  
ATOM   4403 1HD  LYS A 277     -34.727 -30.093  36.536  1.00  3.22           H  
ATOM   4404 2HD  LYS A 277     -35.204 -31.491  37.507  1.00  3.22           H  
ATOM   4405 1HE  LYS A 277     -36.178 -30.000  39.186  1.00  3.22           H  
ATOM   4406 2HE  LYS A 277     -35.637 -28.588  38.262  1.00  3.22           H  
ATOM   4407 1HZ  LYS A 277     -37.929 -29.115  37.821  1.00  3.22           H  
ATOM   4408 2HZ  LYS A 277     -37.028 -29.314  36.454  1.00  3.22           H  
ATOM   4409 3HZ  LYS A 277     -37.531 -30.631  37.311  1.00  3.22           H  
ATOM   4410  N   PHE A 278     -29.725 -32.008  36.453  1.00  3.24           N  
ATOM   4411  CA  PHE A 278     -28.802 -32.769  35.609  1.00  3.24           C  
ATOM   4412  C   PHE A 278     -29.435 -33.990  34.937  1.00  3.24           C  
ATOM   4413  O   PHE A 278     -29.129 -34.291  33.789  1.00  3.24           O  
ATOM   4414  CB  PHE A 278     -27.591 -33.221  36.430  1.00  3.24           C  
ATOM   4415  CG  PHE A 278     -26.500 -33.789  35.594  1.00  3.24           C  
ATOM   4416  CD1 PHE A 278     -25.580 -32.938  34.998  1.00  3.24           C  
ATOM   4417  CD2 PHE A 278     -26.395 -35.145  35.370  1.00  3.24           C  
ATOM   4418  CE1 PHE A 278     -24.569 -33.429  34.202  1.00  3.24           C  
ATOM   4419  CE2 PHE A 278     -25.381 -35.647  34.567  1.00  3.24           C  
ATOM   4420  CZ  PHE A 278     -24.466 -34.783  33.983  1.00  3.24           C  
ATOM   4421  H   PHE A 278     -30.009 -31.112  36.092  1.00  3.24           H  
ATOM   4422  HA  PHE A 278     -28.444 -32.098  34.830  1.00  3.24           H  
ATOM   4423 1HB  PHE A 278     -27.193 -32.375  36.994  1.00  3.24           H  
ATOM   4424 2HB  PHE A 278     -27.893 -33.983  37.146  1.00  3.24           H  
ATOM   4425  HD1 PHE A 278     -25.663 -31.863  35.168  1.00  3.24           H  
ATOM   4426  HD2 PHE A 278     -27.122 -35.820  35.828  1.00  3.24           H  
ATOM   4427  HE1 PHE A 278     -23.856 -32.745  33.745  1.00  3.24           H  
ATOM   4428  HE2 PHE A 278     -25.304 -36.721  34.392  1.00  3.24           H  
ATOM   4429  HZ  PHE A 278     -23.670 -35.175  33.352  1.00  3.24           H  
ATOM   4430  N   GLU A 279     -30.435 -34.584  35.569  1.00  3.15           N  
ATOM   4431  CA  GLU A 279     -31.159 -35.722  35.004  1.00  3.15           C  
ATOM   4432  C   GLU A 279     -31.836 -35.352  33.682  1.00  3.15           C  
ATOM   4433  O   GLU A 279     -32.031 -36.196  32.808  1.00  3.15           O  
ATOM   4434  CB  GLU A 279     -32.220 -36.222  35.989  1.00  3.15           C  
ATOM   4435  CG  GLU A 279     -31.659 -36.883  37.243  1.00  3.15           C  
ATOM   4436  CD  GLU A 279     -32.736 -37.351  38.205  1.00  3.15           C  
ATOM   4437  OE1 GLU A 279     -33.885 -37.032  37.991  1.00  3.15           O  
ATOM   4438  OE2 GLU A 279     -32.406 -38.036  39.147  1.00  3.15           O  
ATOM   4439  H   GLU A 279     -30.615 -34.285  36.523  1.00  3.15           H  
ATOM   4440  HA  GLU A 279     -30.446 -36.524  34.812  1.00  3.15           H  
ATOM   4441 1HB  GLU A 279     -32.842 -35.382  36.303  1.00  3.15           H  
ATOM   4442 2HB  GLU A 279     -32.869 -36.940  35.489  1.00  3.15           H  
ATOM   4443 1HG  GLU A 279     -31.051 -37.736  36.949  1.00  3.15           H  
ATOM   4444 2HG  GLU A 279     -31.010 -36.165  37.749  1.00  3.15           H  
ATOM   4445  N   GLN A 280     -32.227 -34.085  33.571  1.00  2.96           N  
ATOM   4446  CA  GLN A 280     -32.913 -33.544  32.406  1.00  2.96           C  
ATOM   4447  C   GLN A 280     -31.999 -32.690  31.513  1.00  2.96           C  
ATOM   4448  O   GLN A 280     -32.491 -31.965  30.647  1.00  2.96           O  
ATOM   4449  CB  GLN A 280     -34.112 -32.699  32.861  1.00  2.96           C  
ATOM   4450  CG  GLN A 280     -35.196 -33.491  33.603  1.00  2.96           C  
ATOM   4451  CD  GLN A 280     -36.396 -32.627  34.046  1.00  2.96           C  
ATOM   4452  OE1 GLN A 280     -36.257 -31.600  34.731  1.00  2.96           O  
ATOM   4453  NE2 GLN A 280     -37.589 -33.053  33.644  1.00  2.96           N  
ATOM   4454  H   GLN A 280     -32.024 -33.468  34.342  1.00  2.96           H  
ATOM   4455  HA  GLN A 280     -33.278 -34.378  31.808  1.00  2.96           H  
ATOM   4456 1HB  GLN A 280     -33.762 -31.903  33.521  1.00  2.96           H  
ATOM   4457 2HB  GLN A 280     -34.573 -32.228  31.994  1.00  2.96           H  
ATOM   4458 1HG  GLN A 280     -35.566 -34.275  32.943  1.00  2.96           H  
ATOM   4459 2HG  GLN A 280     -34.752 -33.938  34.496  1.00  2.96           H  
ATOM   4460 1HE2 GLN A 280     -38.415 -32.546  33.887  1.00  2.96           H  
ATOM   4461 2HE2 GLN A 280     -37.661 -33.884  33.092  1.00  2.96           H  
ATOM   4462  N   LEU A 281     -30.684 -32.737  31.746  1.00  2.73           N  
ATOM   4463  CA  LEU A 281     -29.730 -31.921  30.990  1.00  2.73           C  
ATOM   4464  C   LEU A 281     -29.071 -32.775  29.905  1.00  2.73           C  
ATOM   4465  O   LEU A 281     -28.525 -33.840  30.192  1.00  2.73           O  
ATOM   4466  CB  LEU A 281     -28.672 -31.368  31.965  1.00  2.73           C  
ATOM   4467  CG  LEU A 281     -27.589 -30.448  31.429  1.00  2.73           C  
ATOM   4468  CD1 LEU A 281     -28.224 -29.176  30.972  1.00  2.73           C  
ATOM   4469  CD2 LEU A 281     -26.577 -30.172  32.536  1.00  2.73           C  
ATOM   4470  H   LEU A 281     -30.310 -33.364  32.458  1.00  2.73           H  
ATOM   4471  HA  LEU A 281     -30.257 -31.095  30.511  1.00  2.73           H  
ATOM   4472 1HB  LEU A 281     -29.192 -30.829  32.755  1.00  2.73           H  
ATOM   4473 2HB  LEU A 281     -28.162 -32.221  32.417  1.00  2.73           H  
ATOM   4474  HG  LEU A 281     -27.089 -30.907  30.570  1.00  2.73           H  
ATOM   4475 1HD1 LEU A 281     -27.453 -28.518  30.601  1.00  2.73           H  
ATOM   4476 2HD1 LEU A 281     -28.944 -29.388  30.179  1.00  2.73           H  
ATOM   4477 3HD1 LEU A 281     -28.732 -28.708  31.802  1.00  2.73           H  
ATOM   4478 1HD2 LEU A 281     -25.811 -29.501  32.173  1.00  2.73           H  
ATOM   4479 2HD2 LEU A 281     -27.073 -29.722  33.384  1.00  2.73           H  
ATOM   4480 3HD2 LEU A 281     -26.129 -31.108  32.840  1.00  2.73           H  
ATOM   4481  N   ASN A 282     -29.141 -32.351  28.648  1.00  2.49           N  
ATOM   4482  CA  ASN A 282     -28.531 -33.153  27.592  1.00  2.49           C  
ATOM   4483  C   ASN A 282     -27.035 -33.140  27.787  1.00  2.49           C  
ATOM   4484  O   ASN A 282     -26.476 -32.108  28.145  1.00  2.49           O  
ATOM   4485  CB  ASN A 282     -28.878 -32.667  26.200  1.00  2.49           C  
ATOM   4486  CG  ASN A 282     -28.488 -33.665  25.123  1.00  2.49           C  
ATOM   4487  OD1 ASN A 282     -27.335 -33.730  24.654  1.00  2.49           O  
ATOM   4488  ND2 ASN A 282     -29.449 -34.455  24.713  1.00  2.49           N  
ATOM   4489  H   ASN A 282     -29.577 -31.451  28.414  1.00  2.49           H  
ATOM   4490  HA  ASN A 282     -28.868 -34.186  27.693  1.00  2.49           H  
ATOM   4491 1HB  ASN A 282     -29.947 -32.460  26.139  1.00  2.49           H  
ATOM   4492 2HB  ASN A 282     -28.358 -31.738  26.011  1.00  2.49           H  
ATOM   4493 1HD2 ASN A 282     -29.270 -35.137  24.004  1.00  2.49           H  
ATOM   4494 2HD2 ASN A 282     -30.365 -34.374  25.107  1.00  2.49           H  
ATOM   4495  N   ALA A 283     -26.358 -34.234  27.474  1.00  2.30           N  
ATOM   4496  CA  ALA A 283     -24.906 -34.235  27.606  1.00  2.30           C  
ATOM   4497  C   ALA A 283     -24.273 -33.084  26.820  1.00  2.30           C  
ATOM   4498  O   ALA A 283     -23.292 -32.493  27.265  1.00  2.30           O  
ATOM   4499  CB  ALA A 283     -24.338 -35.547  27.114  1.00  2.30           C  
ATOM   4500  H   ALA A 283     -26.842 -35.068  27.173  1.00  2.30           H  
ATOM   4501  HA  ALA A 283     -24.661 -34.107  28.660  1.00  2.30           H  
ATOM   4502 1HB  ALA A 283     -23.254 -35.540  27.239  1.00  2.30           H  
ATOM   4503 2HB  ALA A 283     -24.766 -36.368  27.686  1.00  2.30           H  
ATOM   4504 3HB  ALA A 283     -24.581 -35.672  26.059  1.00  2.30           H  
ATOM   4505  N   ARG A 284     -24.838 -32.726  25.664  1.00  2.17           N  
ATOM   4506  CA  ARG A 284     -24.263 -31.634  24.895  1.00  2.17           C  
ATOM   4507  C   ARG A 284     -24.377 -30.318  25.662  1.00  2.17           C  
ATOM   4508  O   ARG A 284     -23.507 -29.445  25.551  1.00  2.17           O  
ATOM   4509  CB  ARG A 284     -24.957 -31.497  23.551  1.00  2.17           C  
ATOM   4510  CG  ARG A 284     -24.672 -32.621  22.556  1.00  2.17           C  
ATOM   4511  CD  ARG A 284     -25.432 -32.441  21.285  1.00  2.17           C  
ATOM   4512  NE  ARG A 284     -25.146 -33.500  20.322  1.00  2.17           N  
ATOM   4513  CZ  ARG A 284     -25.757 -33.641  19.127  1.00  2.17           C  
ATOM   4514  NH1 ARG A 284     -26.684 -32.786  18.753  1.00  2.17           N  
ATOM   4515  NH2 ARG A 284     -25.423 -34.641  18.329  1.00  2.17           N  
ATOM   4516  H   ARG A 284     -25.672 -33.196  25.322  1.00  2.17           H  
ATOM   4517  HA  ARG A 284     -23.207 -31.850  24.726  1.00  2.17           H  
ATOM   4518 1HB  ARG A 284     -26.035 -31.458  23.708  1.00  2.17           H  
ATOM   4519 2HB  ARG A 284     -24.662 -30.558  23.085  1.00  2.17           H  
ATOM   4520 1HG  ARG A 284     -23.608 -32.643  22.325  1.00  2.17           H  
ATOM   4521 2HG  ARG A 284     -24.969 -33.574  23.000  1.00  2.17           H  
ATOM   4522 1HD  ARG A 284     -26.501 -32.456  21.502  1.00  2.17           H  
ATOM   4523 2HD  ARG A 284     -25.166 -31.487  20.834  1.00  2.17           H  
ATOM   4524  HE  ARG A 284     -24.440 -34.180  20.571  1.00  2.17           H  
ATOM   4525 1HH1 ARG A 284     -26.941 -32.021  19.361  1.00  2.17           H  
ATOM   4526 2HH1 ARG A 284     -27.139 -32.894  17.858  1.00  2.17           H  
ATOM   4527 1HH2 ARG A 284     -24.710 -35.298  18.613  1.00  2.17           H  
ATOM   4528 2HH2 ARG A 284     -25.878 -34.746  17.434  1.00  2.17           H  
ATOM   4529  N   GLU A 285     -25.470 -30.165  26.416  1.00  2.10           N  
ATOM   4530  CA  GLU A 285     -25.727 -28.958  27.177  1.00  2.10           C  
ATOM   4531  C   GLU A 285     -24.772 -28.909  28.356  1.00  2.10           C  
ATOM   4532  O   GLU A 285     -24.211 -27.859  28.675  1.00  2.10           O  
ATOM   4533  CB  GLU A 285     -27.189 -28.926  27.643  1.00  2.10           C  
ATOM   4534  CG  GLU A 285     -28.226 -28.718  26.550  1.00  2.10           C  
ATOM   4535  CD  GLU A 285     -29.668 -28.778  27.066  1.00  2.10           C  
ATOM   4536  OE1 GLU A 285     -30.023 -29.710  27.781  1.00  2.10           O  
ATOM   4537  OE2 GLU A 285     -30.409 -27.873  26.756  1.00  2.10           O  
ATOM   4538  H   GLU A 285     -26.112 -30.938  26.523  1.00  2.10           H  
ATOM   4539  HA  GLU A 285     -25.537 -28.092  26.543  1.00  2.10           H  
ATOM   4540 1HB  GLU A 285     -27.429 -29.855  28.135  1.00  2.10           H  
ATOM   4541 2HB  GLU A 285     -27.331 -28.162  28.349  1.00  2.10           H  
ATOM   4542 1HG  GLU A 285     -28.059 -27.741  26.102  1.00  2.10           H  
ATOM   4543 2HG  GLU A 285     -28.083 -29.465  25.777  1.00  2.10           H  
ATOM   4544  N   ALA A 286     -24.552 -30.073  28.972  1.00  2.08           N  
ATOM   4545  CA  ALA A 286     -23.639 -30.184  30.098  1.00  2.08           C  
ATOM   4546  C   ALA A 286     -22.218 -29.829  29.681  1.00  2.08           C  
ATOM   4547  O   ALA A 286     -21.515 -29.106  30.390  1.00  2.08           O  
ATOM   4548  CB  ALA A 286     -23.679 -31.592  30.661  1.00  2.08           C  
ATOM   4549  H   ALA A 286     -25.061 -30.897  28.649  1.00  2.08           H  
ATOM   4550  HA  ALA A 286     -23.952 -29.476  30.860  1.00  2.08           H  
ATOM   4551 1HB  ALA A 286     -23.008 -31.662  31.515  1.00  2.08           H  
ATOM   4552 2HB  ALA A 286     -24.690 -31.841  30.968  1.00  2.08           H  
ATOM   4553 3HB  ALA A 286     -23.356 -32.290  29.892  1.00  2.08           H  
ATOM   4554  N   ASP A 287     -21.804 -30.271  28.491  1.00  2.09           N  
ATOM   4555  CA  ASP A 287     -20.464 -29.939  28.035  1.00  2.09           C  
ATOM   4556  C   ASP A 287     -20.356 -28.453  27.704  1.00  2.09           C  
ATOM   4557  O   ASP A 287     -19.367 -27.805  28.064  1.00  2.09           O  
ATOM   4558  CB  ASP A 287     -20.071 -30.787  26.829  1.00  2.09           C  
ATOM   4559  CG  ASP A 287     -19.794 -32.254  27.186  1.00  2.09           C  
ATOM   4560  OD1 ASP A 287     -19.681 -32.558  28.353  1.00  2.09           O  
ATOM   4561  OD2 ASP A 287     -19.664 -33.048  26.281  1.00  2.09           O  
ATOM   4562  H   ASP A 287     -22.405 -30.878  27.931  1.00  2.09           H  
ATOM   4563  HA  ASP A 287     -19.765 -30.157  28.842  1.00  2.09           H  
ATOM   4564 1HB  ASP A 287     -20.888 -30.761  26.102  1.00  2.09           H  
ATOM   4565 2HB  ASP A 287     -19.192 -30.363  26.352  1.00  2.09           H  
ATOM   4566  N   ARG A 288     -21.392 -27.885  27.064  1.00  2.12           N  
ATOM   4567  CA  ARG A 288     -21.394 -26.450  26.794  1.00  2.12           C  
ATOM   4568  C   ARG A 288     -21.231 -25.662  28.074  1.00  2.12           C  
ATOM   4569  O   ARG A 288     -20.421 -24.730  28.160  1.00  2.12           O  
ATOM   4570  CB  ARG A 288     -22.693 -25.984  26.163  1.00  2.12           C  
ATOM   4571  CG  ARG A 288     -22.751 -24.470  25.991  1.00  2.12           C  
ATOM   4572  CD  ARG A 288     -24.039 -23.994  25.456  1.00  2.12           C  
ATOM   4573  NE  ARG A 288     -24.146 -22.551  25.622  1.00  2.12           N  
ATOM   4574  CZ  ARG A 288     -25.304 -21.875  25.765  1.00  2.12           C  
ATOM   4575  NH1 ARG A 288     -26.454 -22.485  25.744  1.00  2.12           N  
ATOM   4576  NH2 ARG A 288     -25.313 -20.579  25.954  1.00  2.12           N  
ATOM   4577  H   ARG A 288     -22.184 -28.451  26.752  1.00  2.12           H  
ATOM   4578  HA  ARG A 288     -20.565 -26.219  26.126  1.00  2.12           H  
ATOM   4579 1HB  ARG A 288     -22.820 -26.453  25.188  1.00  2.12           H  
ATOM   4580 2HB  ARG A 288     -23.535 -26.283  26.781  1.00  2.12           H  
ATOM   4581 1HG  ARG A 288     -22.597 -23.995  26.963  1.00  2.12           H  
ATOM   4582 2HG  ARG A 288     -21.962 -24.157  25.308  1.00  2.12           H  
ATOM   4583 1HD  ARG A 288     -24.095 -24.220  24.392  1.00  2.12           H  
ATOM   4584 2HD  ARG A 288     -24.866 -24.470  25.970  1.00  2.12           H  
ATOM   4585  HE  ARG A 288     -23.287 -22.019  25.657  1.00  2.12           H  
ATOM   4586 1HH1 ARG A 288     -26.516 -23.479  25.612  1.00  2.12           H  
ATOM   4587 2HH1 ARG A 288     -27.303 -21.905  25.888  1.00  2.12           H  
ATOM   4588 1HH2 ARG A 288     -24.456 -20.050  25.990  1.00  2.12           H  
ATOM   4589 2HH2 ARG A 288     -26.237 -20.135  26.096  1.00  2.12           H  
ATOM   4590  N   LEU A 289     -22.039 -26.033  29.062  1.00  2.14           N  
ATOM   4591  CA  LEU A 289     -22.064 -25.355  30.329  1.00  2.14           C  
ATOM   4592  C   LEU A 289     -20.744 -25.348  31.015  1.00  2.14           C  
ATOM   4593  O   LEU A 289     -20.211 -24.297  31.377  1.00  2.14           O  
ATOM   4594  CB  LEU A 289     -22.949 -26.095  31.303  1.00  2.14           C  
ATOM   4595  CG  LEU A 289     -22.944 -25.496  32.614  1.00  2.14           C  
ATOM   4596  CD1 LEU A 289     -23.608 -24.163  32.457  1.00  2.14           C  
ATOM   4597  CD2 LEU A 289     -23.531 -26.463  33.607  1.00  2.14           C  
ATOM   4598  H   LEU A 289     -22.683 -26.811  28.918  1.00  2.14           H  
ATOM   4599  HA  LEU A 289     -22.402 -24.339  30.179  1.00  2.14           H  
ATOM   4600 1HB  LEU A 289     -23.958 -26.095  30.924  1.00  2.14           H  
ATOM   4601 2HB  LEU A 289     -22.623 -27.121  31.396  1.00  2.14           H  
ATOM   4602  HG  LEU A 289     -21.934 -25.287  32.923  1.00  2.14           H  
ATOM   4603 1HD1 LEU A 289     -23.605 -23.643  33.369  1.00  2.14           H  
ATOM   4604 2HD1 LEU A 289     -23.062 -23.585  31.721  1.00  2.14           H  
ATOM   4605 3HD1 LEU A 289     -24.622 -24.303  32.121  1.00  2.14           H  
ATOM   4606 1HD2 LEU A 289     -23.528 -26.019  34.605  1.00  2.14           H  
ATOM   4607 2HD2 LEU A 289     -24.520 -26.717  33.313  1.00  2.14           H  
ATOM   4608 3HD2 LEU A 289     -22.929 -27.370  33.614  1.00  2.14           H  
ATOM   4609  N   LEU A 290     -20.210 -26.539  31.213  1.00  2.17           N  
ATOM   4610  CA  LEU A 290     -19.018 -26.654  31.991  1.00  2.17           C  
ATOM   4611  C   LEU A 290     -17.864 -25.986  31.297  1.00  2.17           C  
ATOM   4612  O   LEU A 290     -17.084 -25.295  31.944  1.00  2.17           O  
ATOM   4613  CB  LEU A 290     -18.776 -28.123  32.283  1.00  2.17           C  
ATOM   4614  CG  LEU A 290     -19.850 -28.720  33.222  1.00  2.17           C  
ATOM   4615  CD1 LEU A 290     -19.651 -30.214  33.334  1.00  2.17           C  
ATOM   4616  CD2 LEU A 290     -19.780 -28.016  34.588  1.00  2.17           C  
ATOM   4617  H   LEU A 290     -20.665 -27.381  30.852  1.00  2.17           H  
ATOM   4618  HA  LEU A 290     -19.181 -26.147  32.940  1.00  2.17           H  
ATOM   4619 1HB  LEU A 290     -18.805 -28.677  31.340  1.00  2.17           H  
ATOM   4620 2HB  LEU A 290     -17.792 -28.246  32.741  1.00  2.17           H  
ATOM   4621  HG  LEU A 290     -20.835 -28.553  32.788  1.00  2.17           H  
ATOM   4622 1HD1 LEU A 290     -20.421 -30.637  33.979  1.00  2.17           H  
ATOM   4623 2HD1 LEU A 290     -19.724 -30.662  32.338  1.00  2.17           H  
ATOM   4624 3HD1 LEU A 290     -18.668 -30.420  33.756  1.00  2.17           H  
ATOM   4625 1HD2 LEU A 290     -20.548 -28.422  35.248  1.00  2.17           H  
ATOM   4626 2HD2 LEU A 290     -18.797 -28.176  35.032  1.00  2.17           H  
ATOM   4627 3HD2 LEU A 290     -19.948 -26.952  34.451  1.00  2.17           H  
ATOM   4628  N   ALA A 291     -17.779 -26.105  29.970  1.00  2.20           N  
ATOM   4629  CA  ALA A 291     -16.691 -25.441  29.285  1.00  2.20           C  
ATOM   4630  C   ALA A 291     -16.779 -23.935  29.489  1.00  2.20           C  
ATOM   4631  O   ALA A 291     -15.781 -23.281  29.790  1.00  2.20           O  
ATOM   4632  CB  ALA A 291     -16.738 -25.763  27.806  1.00  2.20           C  
ATOM   4633  H   ALA A 291     -18.443 -26.668  29.434  1.00  2.20           H  
ATOM   4634  HA  ALA A 291     -15.750 -25.791  29.710  1.00  2.20           H  
ATOM   4635 1HB  ALA A 291     -15.910 -25.269  27.299  1.00  2.20           H  
ATOM   4636 2HB  ALA A 291     -16.665 -26.841  27.666  1.00  2.20           H  
ATOM   4637 3HB  ALA A 291     -17.686 -25.409  27.392  1.00  2.20           H  
ATOM   4638  N   ALA A 292     -17.990 -23.375  29.398  1.00  2.24           N  
ATOM   4639  CA  ALA A 292     -18.143 -21.943  29.595  1.00  2.24           C  
ATOM   4640  C   ALA A 292     -17.744 -21.530  31.006  1.00  2.24           C  
ATOM   4641  O   ALA A 292     -17.079 -20.508  31.208  1.00  2.24           O  
ATOM   4642  CB  ALA A 292     -19.574 -21.545  29.326  1.00  2.24           C  
ATOM   4643  H   ALA A 292     -18.812 -23.935  29.156  1.00  2.24           H  
ATOM   4644  HA  ALA A 292     -17.485 -21.432  28.894  1.00  2.24           H  
ATOM   4645 1HB  ALA A 292     -19.690 -20.473  29.452  1.00  2.24           H  
ATOM   4646 2HB  ALA A 292     -19.846 -21.828  28.310  1.00  2.24           H  
ATOM   4647 3HB  ALA A 292     -20.212 -22.070  30.024  1.00  2.24           H  
ATOM   4648  N   ILE A 293     -18.109 -22.344  31.994  1.00  2.30           N  
ATOM   4649  CA  ILE A 293     -17.803 -21.987  33.367  1.00  2.30           C  
ATOM   4650  C   ILE A 293     -16.306 -22.038  33.613  1.00  2.30           C  
ATOM   4651  O   ILE A 293     -15.736 -21.113  34.208  1.00  2.30           O  
ATOM   4652  CB  ILE A 293     -18.517 -22.906  34.377  1.00  2.30           C  
ATOM   4653  CG1 ILE A 293     -20.032 -22.691  34.279  1.00  2.30           C  
ATOM   4654  CG2 ILE A 293     -18.011 -22.642  35.813  1.00  2.30           C  
ATOM   4655  CD1 ILE A 293     -20.821 -23.677  35.074  1.00  2.30           C  
ATOM   4656  H   ILE A 293     -18.647 -23.187  31.787  1.00  2.30           H  
ATOM   4657  HA  ILE A 293     -18.142 -20.967  33.539  1.00  2.30           H  
ATOM   4658  HB  ILE A 293     -18.320 -23.948  34.110  1.00  2.30           H  
ATOM   4659 1HG1 ILE A 293     -20.271 -21.704  34.570  1.00  2.30           H  
ATOM   4660 2HG1 ILE A 293     -20.320 -22.799  33.247  1.00  2.30           H  
ATOM   4661 1HG2 ILE A 293     -18.524 -23.307  36.510  1.00  2.30           H  
ATOM   4662 2HG2 ILE A 293     -16.938 -22.826  35.859  1.00  2.30           H  
ATOM   4663 3HG2 ILE A 293     -18.209 -21.610  36.086  1.00  2.30           H  
ATOM   4664 1HD1 ILE A 293     -21.871 -23.488  34.945  1.00  2.30           H  
ATOM   4665 2HD1 ILE A 293     -20.589 -24.680  34.741  1.00  2.30           H  
ATOM   4666 3HD1 ILE A 293     -20.564 -23.573  36.121  1.00  2.30           H  
ATOM   4667  N   GLU A 294     -15.667 -23.117  33.157  1.00  2.36           N  
ATOM   4668  CA  GLU A 294     -14.242 -23.288  33.362  1.00  2.36           C  
ATOM   4669  C   GLU A 294     -13.441 -22.209  32.640  1.00  2.36           C  
ATOM   4670  O   GLU A 294     -12.509 -21.645  33.214  1.00  2.36           O  
ATOM   4671  CB  GLU A 294     -13.814 -24.679  32.879  1.00  2.36           C  
ATOM   4672  CG  GLU A 294     -14.378 -25.853  33.736  1.00  2.36           C  
ATOM   4673  CD  GLU A 294     -14.039 -27.247  33.201  1.00  2.36           C  
ATOM   4674  OE1 GLU A 294     -13.266 -27.350  32.264  1.00  2.36           O  
ATOM   4675  OE2 GLU A 294     -14.555 -28.202  33.734  1.00  2.36           O  
ATOM   4676  H   GLU A 294     -16.190 -23.839  32.664  1.00  2.36           H  
ATOM   4677  HA  GLU A 294     -14.037 -23.211  34.429  1.00  2.36           H  
ATOM   4678 1HB  GLU A 294     -14.163 -24.821  31.852  1.00  2.36           H  
ATOM   4679 2HB  GLU A 294     -12.730 -24.740  32.866  1.00  2.36           H  
ATOM   4680 1HG  GLU A 294     -13.969 -25.764  34.744  1.00  2.36           H  
ATOM   4681 2HG  GLU A 294     -15.457 -25.749  33.813  1.00  2.36           H  
ATOM   4682  N   ASP A 295     -13.828 -21.846  31.409  1.00  2.43           N  
ATOM   4683  CA  ASP A 295     -13.082 -20.802  30.712  1.00  2.43           C  
ATOM   4684  C   ASP A 295     -13.166 -19.477  31.458  1.00  2.43           C  
ATOM   4685  O   ASP A 295     -12.176 -18.737  31.534  1.00  2.43           O  
ATOM   4686  CB  ASP A 295     -13.573 -20.611  29.271  1.00  2.43           C  
ATOM   4687  CG  ASP A 295     -13.157 -21.731  28.292  1.00  2.43           C  
ATOM   4688  OD1 ASP A 295     -12.309 -22.529  28.631  1.00  2.43           O  
ATOM   4689  OD2 ASP A 295     -13.665 -21.740  27.191  1.00  2.43           O  
ATOM   4690  H   ASP A 295     -14.608 -22.316  30.945  1.00  2.43           H  
ATOM   4691  HA  ASP A 295     -12.035 -21.101  30.673  1.00  2.43           H  
ATOM   4692 1HB  ASP A 295     -14.668 -20.564  29.283  1.00  2.43           H  
ATOM   4693 2HB  ASP A 295     -13.213 -19.658  28.890  1.00  2.43           H  
ATOM   4694  N   ARG A 296     -14.339 -19.167  32.025  1.00  2.52           N  
ATOM   4695  CA  ARG A 296     -14.495 -17.920  32.762  1.00  2.52           C  
ATOM   4696  C   ARG A 296     -13.685 -17.931  34.054  1.00  2.52           C  
ATOM   4697  O   ARG A 296     -13.011 -16.950  34.387  1.00  2.52           O  
ATOM   4698  CB  ARG A 296     -15.950 -17.697  33.094  1.00  2.52           C  
ATOM   4699  CG  ARG A 296     -16.846 -17.364  31.942  1.00  2.52           C  
ATOM   4700  CD  ARG A 296     -18.235 -17.325  32.410  1.00  2.52           C  
ATOM   4701  NE  ARG A 296     -19.167 -16.980  31.380  1.00  2.52           N  
ATOM   4702  CZ  ARG A 296     -20.476 -16.854  31.602  1.00  2.52           C  
ATOM   4703  NH1 ARG A 296     -20.938 -17.061  32.805  1.00  2.52           N  
ATOM   4704  NH2 ARG A 296     -21.297 -16.514  30.638  1.00  2.52           N  
ATOM   4705  H   ARG A 296     -15.146 -19.789  31.923  1.00  2.52           H  
ATOM   4706  HA  ARG A 296     -14.147 -17.102  32.134  1.00  2.52           H  
ATOM   4707 1HB  ARG A 296     -16.353 -18.586  33.581  1.00  2.52           H  
ATOM   4708 2HB  ARG A 296     -16.040 -16.879  33.778  1.00  2.52           H  
ATOM   4709 1HG  ARG A 296     -16.586 -16.382  31.553  1.00  2.52           H  
ATOM   4710 2HG  ARG A 296     -16.745 -18.102  31.155  1.00  2.52           H  
ATOM   4711 1HD  ARG A 296     -18.502 -18.314  32.789  1.00  2.52           H  
ATOM   4712 2HD  ARG A 296     -18.328 -16.595  33.214  1.00  2.52           H  
ATOM   4713  HE  ARG A 296     -18.818 -16.813  30.446  1.00  2.52           H  
ATOM   4714 1HH1 ARG A 296     -20.303 -17.322  33.545  1.00  2.52           H  
ATOM   4715 2HH1 ARG A 296     -21.932 -16.952  32.986  1.00  2.52           H  
ATOM   4716 1HH2 ARG A 296     -20.949 -16.345  29.706  1.00  2.52           H  
ATOM   4717 2HH2 ARG A 296     -22.298 -16.399  30.853  1.00  2.52           H  
ATOM   4718  N   PHE A 297     -13.686 -19.072  34.752  1.00  2.62           N  
ATOM   4719  CA  PHE A 297     -12.929 -19.216  35.992  1.00  2.62           C  
ATOM   4720  C   PHE A 297     -11.478 -18.910  35.716  1.00  2.62           C  
ATOM   4721  O   PHE A 297     -10.845 -18.102  36.402  1.00  2.62           O  
ATOM   4722  CB  PHE A 297     -13.039 -20.649  36.525  1.00  2.62           C  
ATOM   4723  CG  PHE A 297     -12.226 -20.948  37.782  1.00  2.62           C  
ATOM   4724  CD1 PHE A 297     -12.717 -20.636  39.047  1.00  2.62           C  
ATOM   4725  CD2 PHE A 297     -10.961 -21.543  37.688  1.00  2.62           C  
ATOM   4726  CE1 PHE A 297     -11.973 -20.920  40.180  1.00  2.62           C  
ATOM   4727  CE2 PHE A 297     -10.213 -21.824  38.825  1.00  2.62           C  
ATOM   4728  CZ  PHE A 297     -10.723 -21.518  40.073  1.00  2.62           C  
ATOM   4729  H   PHE A 297     -14.259 -19.855  34.432  1.00  2.62           H  
ATOM   4730  HA  PHE A 297     -13.303 -18.519  36.735  1.00  2.62           H  
ATOM   4731 1HB  PHE A 297     -14.086 -20.870  36.735  1.00  2.62           H  
ATOM   4732 2HB  PHE A 297     -12.722 -21.341  35.752  1.00  2.62           H  
ATOM   4733  HD1 PHE A 297     -13.705 -20.164  39.146  1.00  2.62           H  
ATOM   4734  HD2 PHE A 297     -10.567 -21.785  36.703  1.00  2.62           H  
ATOM   4735  HE1 PHE A 297     -12.381 -20.668  41.159  1.00  2.62           H  
ATOM   4736  HE2 PHE A 297      -9.226 -22.291  38.739  1.00  2.62           H  
ATOM   4737  HZ  PHE A 297     -10.142 -21.746  40.973  1.00  2.62           H  
ATOM   4738  N   ILE A 298     -10.962 -19.558  34.685  1.00  2.72           N  
ATOM   4739  CA  ILE A 298      -9.575 -19.453  34.320  1.00  2.72           C  
ATOM   4740  C   ILE A 298      -9.213 -18.061  33.858  1.00  2.72           C  
ATOM   4741  O   ILE A 298      -8.158 -17.547  34.235  1.00  2.72           O  
ATOM   4742  CB  ILE A 298      -9.252 -20.393  33.198  1.00  2.72           C  
ATOM   4743  CG1 ILE A 298      -9.406 -21.785  33.661  1.00  2.72           C  
ATOM   4744  CG2 ILE A 298      -7.809 -20.144  32.896  1.00  2.72           C  
ATOM   4745  CD1 ILE A 298      -9.450 -22.812  32.540  1.00  2.72           C  
ATOM   4746  H   ILE A 298     -11.561 -20.189  34.148  1.00  2.72           H  
ATOM   4747  HA  ILE A 298      -8.969 -19.705  35.187  1.00  2.72           H  
ATOM   4748  HB  ILE A 298      -9.887 -20.222  32.325  1.00  2.72           H  
ATOM   4749 1HG1 ILE A 298      -8.579 -21.974  34.300  1.00  2.72           H  
ATOM   4750 2HG1 ILE A 298     -10.316 -21.870  34.244  1.00  2.72           H  
ATOM   4751 1HG2 ILE A 298      -7.502 -20.791  32.141  1.00  2.72           H  
ATOM   4752 2HG2 ILE A 298      -7.669 -19.113  32.580  1.00  2.72           H  
ATOM   4753 3HG2 ILE A 298      -7.217 -20.332  33.790  1.00  2.72           H  
ATOM   4754 1HD1 ILE A 298      -9.551 -23.808  32.942  1.00  2.72           H  
ATOM   4755 2HD1 ILE A 298     -10.304 -22.599  31.894  1.00  2.72           H  
ATOM   4756 3HD1 ILE A 298      -8.570 -22.761  31.974  1.00  2.72           H  
ATOM   4757  N   SER A 299     -10.063 -17.457  33.021  1.00  2.83           N  
ATOM   4758  CA  SER A 299      -9.791 -16.130  32.504  1.00  2.83           C  
ATOM   4759  C   SER A 299      -9.637 -15.155  33.656  1.00  2.83           C  
ATOM   4760  O   SER A 299      -8.718 -14.334  33.656  1.00  2.83           O  
ATOM   4761  CB  SER A 299     -10.922 -15.688  31.604  1.00  2.83           C  
ATOM   4762  OG  SER A 299     -11.004 -16.503  30.463  1.00  2.83           O  
ATOM   4763  H   SER A 299     -10.913 -17.934  32.718  1.00  2.83           H  
ATOM   4764  HA  SER A 299      -8.862 -16.158  31.936  1.00  2.83           H  
ATOM   4765 1HB  SER A 299     -11.861 -15.738  32.157  1.00  2.83           H  
ATOM   4766 2HB  SER A 299     -10.768 -14.652  31.310  1.00  2.83           H  
ATOM   4767  HG  SER A 299     -11.248 -17.398  30.798  1.00  2.83           H  
ATOM   4768  N   VAL A 300     -10.493 -15.275  34.669  1.00  2.95           N  
ATOM   4769  CA  VAL A 300     -10.359 -14.417  35.827  1.00  2.95           C  
ATOM   4770  C   VAL A 300      -9.075 -14.700  36.580  1.00  2.95           C  
ATOM   4771  O   VAL A 300      -8.434 -13.772  37.081  1.00  2.95           O  
ATOM   4772  CB  VAL A 300     -11.538 -14.499  36.767  1.00  2.95           C  
ATOM   4773  CG1 VAL A 300     -11.178 -13.717  38.025  1.00  2.95           C  
ATOM   4774  CG2 VAL A 300     -12.747 -13.892  36.074  1.00  2.95           C  
ATOM   4775  H   VAL A 300     -11.252 -15.961  34.625  1.00  2.95           H  
ATOM   4776  HA  VAL A 300     -10.318 -13.390  35.473  1.00  2.95           H  
ATOM   4777  HB  VAL A 300     -11.736 -15.541  37.040  1.00  2.95           H  
ATOM   4778 1HG1 VAL A 300     -11.983 -13.733  38.727  1.00  2.95           H  
ATOM   4779 2HG1 VAL A 300     -10.297 -14.166  38.485  1.00  2.95           H  
ATOM   4780 3HG1 VAL A 300     -10.961 -12.684  37.757  1.00  2.95           H  
ATOM   4781 1HG2 VAL A 300     -13.597 -13.915  36.728  1.00  2.95           H  
ATOM   4782 2HG2 VAL A 300     -12.530 -12.860  35.806  1.00  2.95           H  
ATOM   4783 3HG2 VAL A 300     -12.968 -14.463  35.172  1.00  2.95           H  
ATOM   4784  N   LYS A 301      -8.697 -15.974  36.711  1.00  3.07           N  
ATOM   4785  CA  LYS A 301      -7.458 -16.230  37.421  1.00  3.07           C  
ATOM   4786  C   LYS A 301      -6.310 -15.601  36.628  1.00  3.07           C  
ATOM   4787  O   LYS A 301      -5.426 -14.982  37.219  1.00  3.07           O  
ATOM   4788  CB  LYS A 301      -7.247 -17.727  37.654  1.00  3.07           C  
ATOM   4789  CG  LYS A 301      -8.284 -18.343  38.618  1.00  3.07           C  
ATOM   4790  CD  LYS A 301      -8.240 -17.688  40.000  1.00  3.07           C  
ATOM   4791  CE  LYS A 301      -9.230 -18.348  40.957  1.00  3.07           C  
ATOM   4792  NZ  LYS A 301      -9.266 -17.668  42.294  1.00  3.07           N  
ATOM   4793  H   LYS A 301      -9.264 -16.737  36.336  1.00  3.07           H  
ATOM   4794  HA  LYS A 301      -7.504 -15.743  38.393  1.00  3.07           H  
ATOM   4795 1HB  LYS A 301      -7.314 -18.257  36.702  1.00  3.07           H  
ATOM   4796 2HB  LYS A 301      -6.254 -17.898  38.057  1.00  3.07           H  
ATOM   4797 1HG  LYS A 301      -9.274 -18.200  38.215  1.00  3.07           H  
ATOM   4798 2HG  LYS A 301      -8.112 -19.413  38.713  1.00  3.07           H  
ATOM   4799 1HD  LYS A 301      -7.237 -17.739  40.414  1.00  3.07           H  
ATOM   4800 2HD  LYS A 301      -8.512 -16.638  39.897  1.00  3.07           H  
ATOM   4801 1HE  LYS A 301     -10.227 -18.311  40.514  1.00  3.07           H  
ATOM   4802 2HE  LYS A 301      -8.945 -19.389  41.101  1.00  3.07           H  
ATOM   4803 1HZ  LYS A 301      -9.940 -18.135  42.891  1.00  3.07           H  
ATOM   4804 2HZ  LYS A 301      -8.349 -17.708  42.721  1.00  3.07           H  
ATOM   4805 3HZ  LYS A 301      -9.541 -16.702  42.172  1.00  3.07           H  
ATOM   4806  N   LEU A 302      -6.372 -15.644  35.292  1.00  3.19           N  
ATOM   4807  CA  LEU A 302      -5.332 -14.986  34.516  1.00  3.19           C  
ATOM   4808  C   LEU A 302      -5.335 -13.510  34.862  1.00  3.19           C  
ATOM   4809  O   LEU A 302      -4.295 -12.941  35.159  1.00  3.19           O  
ATOM   4810  CB  LEU A 302      -5.462 -15.220  33.007  1.00  3.19           C  
ATOM   4811  CG  LEU A 302      -4.381 -14.480  32.146  1.00  3.19           C  
ATOM   4812  CD1 LEU A 302      -2.984 -14.911  32.587  1.00  3.19           C  
ATOM   4813  CD2 LEU A 302      -4.578 -14.821  30.671  1.00  3.19           C  
ATOM   4814  H   LEU A 302      -7.116 -16.162  34.831  1.00  3.19           H  
ATOM   4815  HA  LEU A 302      -4.380 -15.396  34.810  1.00  3.19           H  
ATOM   4816 1HB  LEU A 302      -5.394 -16.288  32.811  1.00  3.19           H  
ATOM   4817 2HB  LEU A 302      -6.440 -14.873  32.685  1.00  3.19           H  
ATOM   4818  HG  LEU A 302      -4.477 -13.406  32.288  1.00  3.19           H  
ATOM   4819 1HD1 LEU A 302      -2.239 -14.403  31.992  1.00  3.19           H  
ATOM   4820 2HD1 LEU A 302      -2.853 -14.651  33.627  1.00  3.19           H  
ATOM   4821 3HD1 LEU A 302      -2.872 -15.972  32.462  1.00  3.19           H  
ATOM   4822 1HD2 LEU A 302      -3.824 -14.303  30.073  1.00  3.19           H  
ATOM   4823 2HD2 LEU A 302      -4.476 -15.899  30.531  1.00  3.19           H  
ATOM   4824 3HD2 LEU A 302      -5.572 -14.506  30.357  1.00  3.19           H  
ATOM   4825  N   LEU A 303      -6.503 -12.884  34.931  1.00  3.31           N  
ATOM   4826  CA  LEU A 303      -6.545 -11.473  35.293  1.00  3.31           C  
ATOM   4827  C   LEU A 303      -5.965 -11.252  36.701  1.00  3.31           C  
ATOM   4828  O   LEU A 303      -5.319 -10.241  36.958  1.00  3.31           O  
ATOM   4829  CB  LEU A 303      -7.973 -10.945  35.216  1.00  3.31           C  
ATOM   4830  CG  LEU A 303      -8.553 -10.888  33.805  1.00  3.31           C  
ATOM   4831  CD1 LEU A 303     -10.030 -10.500  33.873  1.00  3.31           C  
ATOM   4832  CD2 LEU A 303      -7.743  -9.902  32.979  1.00  3.31           C  
ATOM   4833  H   LEU A 303      -7.357 -13.385  34.685  1.00  3.31           H  
ATOM   4834  HA  LEU A 303      -5.936 -10.919  34.581  1.00  3.31           H  
ATOM   4835 1HB  LEU A 303      -8.613 -11.576  35.820  1.00  3.31           H  
ATOM   4836 2HB  LEU A 303      -7.994  -9.938  35.628  1.00  3.31           H  
ATOM   4837  HG  LEU A 303      -8.488 -11.871  33.347  1.00  3.31           H  
ATOM   4838 1HD1 LEU A 303     -10.444 -10.472  32.866  1.00  3.31           H  
ATOM   4839 2HD1 LEU A 303     -10.570 -11.233  34.466  1.00  3.31           H  
ATOM   4840 3HD1 LEU A 303     -10.126  -9.519  34.333  1.00  3.31           H  
ATOM   4841 1HD2 LEU A 303      -8.142  -9.864  31.966  1.00  3.31           H  
ATOM   4842 2HD2 LEU A 303      -7.803  -8.912  33.432  1.00  3.31           H  
ATOM   4843 3HD2 LEU A 303      -6.703 -10.226  32.949  1.00  3.31           H  
ATOM   4844  N   SER A 304      -6.119 -12.214  37.611  1.00  3.44           N  
ATOM   4845  CA  SER A 304      -5.551 -12.070  38.953  1.00  3.44           C  
ATOM   4846  C   SER A 304      -4.020 -12.206  38.909  1.00  3.44           C  
ATOM   4847  O   SER A 304      -3.308 -11.754  39.811  1.00  3.44           O  
ATOM   4848  CB  SER A 304      -6.135 -13.102  39.899  1.00  3.44           C  
ATOM   4849  OG  SER A 304      -7.512 -12.894  40.083  1.00  3.44           O  
ATOM   4850  H   SER A 304      -6.673 -13.036  37.379  1.00  3.44           H  
ATOM   4851  HA  SER A 304      -5.797 -11.078  39.328  1.00  3.44           H  
ATOM   4852 1HB  SER A 304      -5.964 -14.096  39.501  1.00  3.44           H  
ATOM   4853 2HB  SER A 304      -5.623 -13.047  40.858  1.00  3.44           H  
ATOM   4854  HG  SER A 304      -7.905 -12.961  39.196  1.00  3.44           H  
ATOM   4855  N   PHE A 305      -3.485 -12.702  37.789  1.00  3.56           N  
ATOM   4856  CA  PHE A 305      -2.053 -12.846  37.641  1.00  3.56           C  
ATOM   4857  C   PHE A 305      -1.513 -11.514  37.100  1.00  3.56           C  
ATOM   4858  O   PHE A 305      -0.313 -11.354  36.906  1.00  3.56           O  
ATOM   4859  CB  PHE A 305      -1.675 -13.963  36.653  1.00  3.56           C  
ATOM   4860  CG  PHE A 305      -2.197 -15.365  36.993  1.00  3.56           C  
ATOM   4861  CD1 PHE A 305      -2.699 -15.695  38.255  1.00  3.56           C  
ATOM   4862  CD2 PHE A 305      -2.204 -16.354  36.008  1.00  3.56           C  
ATOM   4863  CE1 PHE A 305      -3.211 -16.969  38.495  1.00  3.56           C  
ATOM   4864  CE2 PHE A 305      -2.706 -17.608  36.254  1.00  3.56           C  
ATOM   4865  CZ  PHE A 305      -3.211 -17.921  37.485  1.00  3.56           C  
ATOM   4866  H   PHE A 305      -4.086 -13.053  37.045  1.00  3.56           H  
ATOM   4867  HA  PHE A 305      -1.604 -13.051  38.614  1.00  3.56           H  
ATOM   4868 1HB  PHE A 305      -2.024 -13.700  35.663  1.00  3.56           H  
ATOM   4869 2HB  PHE A 305      -0.596 -14.015  36.600  1.00  3.56           H  
ATOM   4870  HD1 PHE A 305      -2.706 -14.945  39.042  1.00  3.56           H  
ATOM   4871  HD2 PHE A 305      -1.811 -16.121  35.025  1.00  3.56           H  
ATOM   4872  HE1 PHE A 305      -3.612 -17.219  39.476  1.00  3.56           H  
ATOM   4873  HE2 PHE A 305      -2.704 -18.344  35.476  1.00  3.56           H  
ATOM   4874  HZ  PHE A 305      -3.604 -18.916  37.662  1.00  3.56           H  
ATOM   4875  N   ASP A 306      -2.392 -10.496  36.954  1.00  3.66           N  
ATOM   4876  CA  ASP A 306      -1.995  -9.141  36.554  1.00  3.66           C  
ATOM   4877  C   ASP A 306      -1.166  -8.520  37.680  1.00  3.66           C  
ATOM   4878  O   ASP A 306      -0.531  -7.486  37.497  1.00  3.66           O  
ATOM   4879  CB  ASP A 306      -3.206  -8.250  36.210  1.00  3.66           C  
ATOM   4880  CG  ASP A 306      -2.844  -6.937  35.430  1.00  3.66           C  
ATOM   4881  OD1 ASP A 306      -2.200  -7.032  34.408  1.00  3.66           O  
ATOM   4882  OD2 ASP A 306      -3.236  -5.871  35.863  1.00  3.66           O  
ATOM   4883  H   ASP A 306      -3.387 -10.650  37.106  1.00  3.66           H  
ATOM   4884  HA  ASP A 306      -1.370  -9.212  35.666  1.00  3.66           H  
ATOM   4885 1HB  ASP A 306      -3.896  -8.819  35.587  1.00  3.66           H  
ATOM   4886 2HB  ASP A 306      -3.739  -7.991  37.127  1.00  3.66           H  
ATOM   4887  N   LYS A 307      -1.174  -9.172  38.862  1.00  3.72           N  
ATOM   4888  CA  LYS A 307      -0.345  -8.796  39.999  1.00  3.72           C  
ATOM   4889  C   LYS A 307       1.134  -9.046  39.648  1.00  3.72           C  
ATOM   4890  O   LYS A 307       2.043  -8.489  40.266  1.00  3.72           O  
ATOM   4891  CB  LYS A 307      -0.780  -9.589  41.227  1.00  3.72           C  
ATOM   4892  CG  LYS A 307      -2.163  -9.183  41.744  1.00  3.72           C  
ATOM   4893  CD  LYS A 307      -2.576  -9.996  42.949  1.00  3.72           C  
ATOM   4894  CE  LYS A 307      -3.965  -9.621  43.435  1.00  3.72           C  
ATOM   4895  NZ  LYS A 307      -4.024  -8.218  43.951  1.00  3.72           N  
ATOM   4896  H   LYS A 307      -1.776  -9.991  38.983  1.00  3.72           H  
ATOM   4897  HA  LYS A 307      -0.476  -7.731  40.195  1.00  3.72           H  
ATOM   4898 1HB  LYS A 307      -0.815 -10.654  40.975  1.00  3.72           H  
ATOM   4899 2HB  LYS A 307      -0.054  -9.461  42.028  1.00  3.72           H  
ATOM   4900 1HG  LYS A 307      -2.162  -8.124  42.003  1.00  3.72           H  
ATOM   4901 2HG  LYS A 307      -2.895  -9.345  40.948  1.00  3.72           H  
ATOM   4902 1HD  LYS A 307      -2.604 -11.032  42.655  1.00  3.72           H  
ATOM   4903 2HD  LYS A 307      -1.853  -9.878  43.755  1.00  3.72           H  
ATOM   4904 1HE  LYS A 307      -4.666  -9.725  42.607  1.00  3.72           H  
ATOM   4905 2HE  LYS A 307      -4.257 -10.305  44.231  1.00  3.72           H  
ATOM   4906 1HZ  LYS A 307      -4.963  -8.011  44.261  1.00  3.72           H  
ATOM   4907 2HZ  LYS A 307      -3.384  -8.114  44.727  1.00  3.72           H  
ATOM   4908 3HZ  LYS A 307      -3.764  -7.578  43.214  1.00  3.72           H  
ATOM   4909  N   ASN A 308       1.347  -9.892  38.632  1.00  3.73           N  
ATOM   4910  CA  ASN A 308       2.623 -10.270  38.055  1.00  3.73           C  
ATOM   4911  C   ASN A 308       2.469 -10.094  36.526  1.00  3.73           C  
ATOM   4912  O   ASN A 308       2.646 -11.054  35.755  1.00  3.73           O  
ATOM   4913  CB  ASN A 308       2.946 -11.712  38.397  1.00  3.73           C  
ATOM   4914  CG  ASN A 308       3.051 -11.949  39.882  1.00  3.73           C  
ATOM   4915  OD1 ASN A 308       4.085 -11.636  40.481  1.00  3.73           O  
ATOM   4916  ND2 ASN A 308       2.028 -12.504  40.488  1.00  3.73           N  
ATOM   4917  H   ASN A 308       0.540 -10.309  38.182  1.00  3.73           H  
ATOM   4918  HA  ASN A 308       3.410  -9.624  38.435  1.00  3.73           H  
ATOM   4919 1HB  ASN A 308       2.167 -12.363  37.990  1.00  3.73           H  
ATOM   4920 2HB  ASN A 308       3.887 -11.998  37.926  1.00  3.73           H  
ATOM   4921 1HD2 ASN A 308       2.086 -12.686  41.471  1.00  3.73           H  
ATOM   4922 2HD2 ASN A 308       1.208 -12.759  39.977  1.00  3.73           H  
ATOM   4923  N   PRO A 309       2.246  -8.843  36.062  1.00  3.70           N  
ATOM   4924  CA  PRO A 309       1.747  -8.500  34.742  1.00  3.70           C  
ATOM   4925  C   PRO A 309       2.660  -8.942  33.629  1.00  3.70           C  
ATOM   4926  O   PRO A 309       2.207  -9.163  32.511  1.00  3.70           O  
ATOM   4927  CB  PRO A 309       1.677  -6.973  34.793  1.00  3.70           C  
ATOM   4928  CG  PRO A 309       2.690  -6.568  35.847  1.00  3.70           C  
ATOM   4929  CD  PRO A 309       2.657  -7.668  36.870  1.00  3.70           C  
ATOM   4930  HA  PRO A 309       0.743  -8.929  34.613  1.00  3.70           H
[truncated: 325,073 more chars]
