# Supplementary material for: Pan-kinome of Legionella expanded by a bioinformatics survey
Source: Sci Rep. 2022 Dec 16;12:21782. doi: 10.1038/s41598-022-26109-x (PMC9758233; doi:10.1038/s41598-022-26109-x)
Supplement: Supplementary file 9 — Supplementary Information 9. [file 41598_2022_26109_MOESM9_ESM.zip › S15 - Data - 3D structure models of novel kinases/pdb - whole proteins - RoseTTAFold/Lsai_0337.pdb]

PFRMAT TS
TARGET KTD60227_1
AUTHOR BAKER-ROBETTA
METHOD    ROSETTA provides both ab initio and
METHOD    comparative models of protein domains.
METHOD    Comparative models are built from structures
METHOD    detected and aligned by HHSEARCH, SPARKS, and
METHOD    Raptor. Loop regions are assembled from fragments and 
METHOD    optimized to fit the aligned template structures.
METHOD    De novo models are built using the Rosetta de
METHOD    novo protocol.  The procedure is fully automated.
MODEL     1
PARENT N/A
REMARK PARENT    N/A
REMARK PARSRC    RoseTTAFold
REMARK SCORE     0.00
ATOM      1  N   MET A   1      -0.349  -0.057  -0.466  1.00 12.32           N  
ATOM      2  CA  MET A   1       0.748   0.379   0.392  1.00 12.32           C  
ATOM      3  C   MET A   1       1.335   1.723  -0.081  1.00 12.32           C  
ATOM      4  O   MET A   1       1.920   1.769  -1.161  1.00 12.32           O  
ATOM      5  CB  MET A   1       1.848  -0.674   0.412  1.00 12.32           C  
ATOM      6  CG  MET A   1       2.998  -0.309   1.298  1.00 12.32           C  
ATOM      7  SD  MET A   1       2.570  -0.272   3.047  1.00 12.32           S  
ATOM      8  CE  MET A   1       3.746   0.921   3.686  1.00 12.32           C  
ATOM      9 1H   MET A   1       0.027  -0.526  -1.279  1.00 12.32           H  
ATOM     10 2H   MET A   1      -0.942  -0.695   0.044  1.00 12.32           H  
ATOM     11 3H   MET A   1      -0.893   0.742  -0.761  1.00 12.32           H  
ATOM     12  HA  MET A   1       0.350   0.455   1.393  1.00 12.32           H  
ATOM     13 1HB  MET A   1       1.442  -1.626   0.753  1.00 12.32           H  
ATOM     14 2HB  MET A   1       2.232  -0.821  -0.595  1.00 12.32           H  
ATOM     15 1HG  MET A   1       3.822  -1.006   1.153  1.00 12.32           H  
ATOM     16 2HG  MET A   1       3.337   0.668   1.014  1.00 12.32           H  
ATOM     17 1HE  MET A   1       3.600   1.038   4.758  1.00 12.32           H  
ATOM     18 2HE  MET A   1       4.761   0.572   3.493  1.00 12.32           H  
ATOM     19 3HE  MET A   1       3.594   1.872   3.202  1.00 12.32           H  
ATOM     20  N   PRO A   2       1.184   2.840   0.675  1.00 11.95           N  
ATOM     21  CA  PRO A   2       1.672   4.170   0.313  1.00 11.95           C  
ATOM     22  C   PRO A   2       3.197   4.298   0.229  1.00 11.95           C  
ATOM     23  O   PRO A   2       3.706   5.209  -0.425  1.00 11.95           O  
ATOM     24  CB  PRO A   2       1.085   5.051   1.424  1.00 11.95           C  
ATOM     25  CG  PRO A   2       0.843   4.122   2.590  1.00 11.95           C  
ATOM     26  CD  PRO A   2       0.488   2.795   1.984  1.00 11.95           C  
ATOM     27  HA  PRO A   2       1.227   4.448  -0.653  1.00 11.95           H  
ATOM     28 1HB  PRO A   2       1.796   5.857   1.666  1.00 11.95           H  
ATOM     29 2HB  PRO A   2       0.165   5.538   1.069  1.00 11.95           H  
ATOM     30 1HG  PRO A   2       1.721   4.061   3.225  1.00 11.95           H  
ATOM     31 2HG  PRO A   2       0.038   4.524   3.221  1.00 11.95           H  
ATOM     32 1HD  PRO A   2       0.910   2.052   2.651  1.00 11.95           H  
ATOM     33 2HD  PRO A   2      -0.600   2.691   1.858  1.00 11.95           H  
ATOM     34  N   TYR A   3       3.924   3.396   0.880  1.00 11.44           N  
ATOM     35  CA  TYR A   3       5.379   3.433   0.845  1.00 11.44           C  
ATOM     36  C   TYR A   3       5.906   2.071   0.438  1.00 11.44           C  
ATOM     37  O   TYR A   3       5.797   1.110   1.196  1.00 11.44           O  
ATOM     38  CB  TYR A   3       5.951   3.825   2.210  1.00 11.44           C  
ATOM     39  CG  TYR A   3       5.464   5.145   2.708  1.00 11.44           C  
ATOM     40  CD1 TYR A   3       4.345   5.191   3.507  1.00 11.44           C  
ATOM     41  CD2 TYR A   3       6.113   6.310   2.355  1.00 11.44           C  
ATOM     42  CE1 TYR A   3       3.863   6.398   3.959  1.00 11.44           C  
ATOM     43  CE2 TYR A   3       5.640   7.525   2.802  1.00 11.44           C  
ATOM     44  CZ  TYR A   3       4.515   7.572   3.602  1.00 11.44           C  
ATOM     45  OH  TYR A   3       4.037   8.784   4.049  1.00 11.44           O  
ATOM     46  H   TYR A   3       3.467   2.671   1.403  1.00 11.44           H  
ATOM     47  HA  TYR A   3       5.703   4.155   0.096  1.00 11.44           H  
ATOM     48 1HB  TYR A   3       5.710   3.066   2.949  1.00 11.44           H  
ATOM     49 2HB  TYR A   3       7.036   3.876   2.138  1.00 11.44           H  
ATOM     50  HD1 TYR A   3       3.847   4.268   3.779  1.00 11.44           H  
ATOM     51  HD2 TYR A   3       6.994   6.267   1.724  1.00 11.44           H  
ATOM     52  HE1 TYR A   3       2.976   6.429   4.592  1.00 11.44           H  
ATOM     53  HE2 TYR A   3       6.151   8.446   2.523  1.00 11.44           H  
ATOM     54  HH  TYR A   3       3.243   8.642   4.569  1.00 11.44           H  
ATOM     55  N   THR A   4       6.508   1.998  -0.738  1.00 10.75           N  
ATOM     56  CA  THR A   4       7.012   0.732  -1.254  1.00 10.75           C  
ATOM     57  C   THR A   4       8.520   0.835  -1.495  1.00 10.75           C  
ATOM     58  O   THR A   4       9.325   0.533  -0.612  1.00 10.75           O  
ATOM     59  CB  THR A   4       6.262   0.329  -2.546  1.00 10.75           C  
ATOM     60  OG1 THR A   4       6.384   1.372  -3.525  1.00 10.75           O  
ATOM     61  CG2 THR A   4       4.784   0.116  -2.225  1.00 10.75           C  
ATOM     62  H   THR A   4       6.567   2.832  -1.302  1.00 10.75           H  
ATOM     63  HA  THR A   4       6.843  -0.046  -0.510  1.00 10.75           H  
ATOM     64  HB  THR A   4       6.686  -0.593  -2.946  1.00 10.75           H  
ATOM     65  HG1 THR A   4       5.813   1.165  -4.279  1.00 10.75           H  
ATOM     66 1HG2 THR A   4       4.250  -0.169  -3.129  1.00 10.75           H  
ATOM     67 2HG2 THR A   4       4.685  -0.673  -1.482  1.00 10.75           H  
ATOM     68 3HG2 THR A   4       4.353   1.036  -1.831  1.00 10.75           H  
ATOM     69  N   LYS A   5       8.897   1.370  -2.653  1.00  9.87           N  
ATOM     70  CA  LYS A   5      10.305   1.517  -3.011  1.00  9.87           C  
ATOM     71  C   LYS A   5      11.038   2.381  -1.993  1.00  9.87           C  
ATOM     72  O   LYS A   5      12.230   2.213  -1.779  1.00  9.87           O  
ATOM     73  CB  LYS A   5      10.448   2.117  -4.406  1.00  9.87           C  
ATOM     74  CG  LYS A   5      10.035   1.179  -5.534  1.00  9.87           C  
ATOM     75  CD  LYS A   5      10.197   1.839  -6.901  1.00  9.87           C  
ATOM     76  CE  LYS A   5       9.789   0.893  -8.023  1.00  9.87           C  
ATOM     77  NZ  LYS A   5       9.914   1.533  -9.360  1.00  9.87           N  
ATOM     78  H   LYS A   5       8.165   1.619  -3.305  1.00  9.87           H  
ATOM     79  HA  LYS A   5      10.767   0.531  -3.012  1.00  9.87           H  
ATOM     80 1HB  LYS A   5       9.841   3.020  -4.479  1.00  9.87           H  
ATOM     81 2HB  LYS A   5      11.486   2.405  -4.573  1.00  9.87           H  
ATOM     82 1HG  LYS A   5      10.649   0.279  -5.496  1.00  9.87           H  
ATOM     83 2HG  LYS A   5       8.992   0.892  -5.398  1.00  9.87           H  
ATOM     84 1HD  LYS A   5       9.575   2.733  -6.947  1.00  9.87           H  
ATOM     85 2HD  LYS A   5      11.237   2.132  -7.045  1.00  9.87           H  
ATOM     86 1HE  LYS A   5      10.424   0.009  -7.992  1.00  9.87           H  
ATOM     87 2HE  LYS A   5       8.753   0.589  -7.872  1.00  9.87           H  
ATOM     88 1HZ  LYS A   5       9.635   0.876 -10.076  1.00  9.87           H  
ATOM     89 2HZ  LYS A   5       9.319   2.348  -9.402  1.00  9.87           H  
ATOM     90 3HZ  LYS A   5      10.874   1.808  -9.513  1.00  9.87           H  
ATOM     91  N   LYS A   6      10.315   3.311  -1.371  1.00  8.78           N  
ATOM     92  CA  LYS A   6      10.871   4.191  -0.355  1.00  8.78           C  
ATOM     93  C   LYS A   6      11.295   3.399   0.890  1.00  8.78           C  
ATOM     94  O   LYS A   6      12.303   3.710   1.526  1.00  8.78           O  
ATOM     95  CB  LYS A   6       9.842   5.258   0.014  1.00  8.78           C  
ATOM     96  CG  LYS A   6       9.591   6.284  -1.093  1.00  8.78           C  
ATOM     97  CD  LYS A   6       8.514   7.300  -0.703  1.00  8.78           C  
ATOM     98  CE  LYS A   6       8.272   8.309  -1.825  1.00  8.78           C  
ATOM     99  NZ  LYS A   6       7.184   9.272  -1.485  1.00  8.78           N  
ATOM    100  H   LYS A   6       9.341   3.394  -1.612  1.00  8.78           H  
ATOM    101  HA  LYS A   6      11.755   4.679  -0.766  1.00  8.78           H  
ATOM    102 1HB  LYS A   6       8.891   4.777   0.254  1.00  8.78           H  
ATOM    103 2HB  LYS A   6      10.173   5.792   0.904  1.00  8.78           H  
ATOM    104 1HG  LYS A   6      10.522   6.816  -1.301  1.00  8.78           H  
ATOM    105 2HG  LYS A   6       9.281   5.768  -2.002  1.00  8.78           H  
ATOM    106 1HD  LYS A   6       7.579   6.777  -0.502  1.00  8.78           H  
ATOM    107 2HD  LYS A   6       8.817   7.831   0.200  1.00  8.78           H  
ATOM    108 1HE  LYS A   6       9.190   8.864  -2.009  1.00  8.78           H  
ATOM    109 2HE  LYS A   6       7.996   7.772  -2.733  1.00  8.78           H  
ATOM    110 1HZ  LYS A   6       7.055   9.918  -2.251  1.00  8.78           H  
ATOM    111 2HZ  LYS A   6       6.322   8.763  -1.324  1.00  8.78           H  
ATOM    112 3HZ  LYS A   6       7.433   9.784  -0.651  1.00  8.78           H  
ATOM    113  N   VAL A   7      10.550   2.339   1.219  1.00  7.56           N  
ATOM    114  CA  VAL A   7      10.818   1.526   2.403  1.00  7.56           C  
ATOM    115  C   VAL A   7      12.159   0.871   2.241  1.00  7.56           C  
ATOM    116  O   VAL A   7      12.933   0.733   3.187  1.00  7.56           O  
ATOM    117  CB  VAL A   7       9.748   0.445   2.598  1.00  7.56           C  
ATOM    118  CG1 VAL A   7      10.150  -0.491   3.724  1.00  7.56           C  
ATOM    119  CG2 VAL A   7       8.434   1.117   2.873  1.00  7.56           C  
ATOM    120  H   VAL A   7       9.786   2.053   0.618  1.00  7.56           H  
ATOM    121  HA  VAL A   7      10.837   2.171   3.280  1.00  7.56           H  
ATOM    122  HB  VAL A   7       9.671  -0.154   1.698  1.00  7.56           H  
ATOM    123 1HG1 VAL A   7       9.387  -1.260   3.843  1.00  7.56           H  
ATOM    124 2HG1 VAL A   7      11.104  -0.961   3.484  1.00  7.56           H  
ATOM    125 3HG1 VAL A   7      10.245   0.075   4.649  1.00  7.56           H  
ATOM    126 1HG2 VAL A   7       7.649   0.369   2.995  1.00  7.56           H  
ATOM    127 2HG2 VAL A   7       8.508   1.718   3.775  1.00  7.56           H  
ATOM    128 3HG2 VAL A   7       8.204   1.751   2.031  1.00  7.56           H  
ATOM    129  N   VAL A   8      12.412   0.454   1.019  1.00  6.33           N  
ATOM    130  CA  VAL A   8      13.648  -0.199   0.656  1.00  6.33           C  
ATOM    131  C   VAL A   8      14.525   0.704  -0.206  1.00  6.33           C  
ATOM    132  O   VAL A   8      15.265   0.224  -1.067  1.00  6.33           O  
ATOM    133  CB  VAL A   8      13.354  -1.490  -0.087  1.00  6.33           C  
ATOM    134  CG1 VAL A   8      12.633  -2.466   0.826  1.00  6.33           C  
ATOM    135  CG2 VAL A   8      12.521  -1.172  -1.301  1.00  6.33           C  
ATOM    136  H   VAL A   8      11.687   0.601   0.312  1.00  6.33           H  
ATOM    137  HA  VAL A   8      14.195  -0.442   1.567  1.00  6.33           H  
ATOM    138  HB  VAL A   8      14.280  -1.938  -0.374  1.00  6.33           H  
ATOM    139 1HG1 VAL A   8      12.441  -3.399   0.292  1.00  6.33           H  
ATOM    140 2HG1 VAL A   8      13.257  -2.677   1.697  1.00  6.33           H  
ATOM    141 3HG1 VAL A   8      11.689  -2.033   1.150  1.00  6.33           H  
ATOM    142 1HG2 VAL A   8      12.309  -2.083  -1.855  1.00  6.33           H  
ATOM    143 2HG2 VAL A   8      11.587  -0.713  -0.980  1.00  6.33           H  
ATOM    144 3HG2 VAL A   8      13.064  -0.474  -1.940  1.00  6.33           H  
ATOM    145  N   ASP A   9      14.463   2.019   0.032  1.00  5.21           N  
ATOM    146  CA  ASP A   9      15.282   2.949  -0.731  1.00  5.21           C  
ATOM    147  C   ASP A   9      16.724   2.501  -0.694  1.00  5.21           C  
ATOM    148  O   ASP A   9      17.230   2.073   0.352  1.00  5.21           O  
ATOM    149  CB  ASP A   9      15.219   4.381  -0.199  1.00  5.21           C  
ATOM    150  CG  ASP A   9      15.963   5.383  -1.137  1.00  5.21           C  
ATOM    151  OD1 ASP A   9      17.179   5.504  -1.043  1.00  5.21           O  
ATOM    152  OD2 ASP A   9      15.306   6.024  -1.930  1.00  5.21           O  
ATOM    153  H   ASP A   9      13.817   2.393   0.728  1.00  5.21           H  
ATOM    154  HA  ASP A   9      14.936   2.943  -1.765  1.00  5.21           H  
ATOM    155 1HB  ASP A   9      14.176   4.685  -0.111  1.00  5.21           H  
ATOM    156 2HB  ASP A   9      15.654   4.423   0.797  1.00  5.21           H  
ATOM    157  N   LYS A  10      17.389   2.632  -1.835  1.00  4.26           N  
ATOM    158  CA  LYS A  10      18.774   2.228  -1.996  1.00  4.26           C  
ATOM    159  C   LYS A  10      19.698   2.737  -0.888  1.00  4.26           C  
ATOM    160  O   LYS A  10      20.616   2.025  -0.490  1.00  4.26           O  
ATOM    161  CB  LYS A  10      19.292   2.675  -3.359  1.00  4.26           C  
ATOM    162  CG  LYS A  10      20.706   2.213  -3.675  1.00  4.26           C  
ATOM    163  CD  LYS A  10      21.076   2.575  -5.105  1.00  4.26           C  
ATOM    164  CE  LYS A  10      22.467   2.101  -5.471  1.00  4.26           C  
ATOM    165  NZ  LYS A  10      22.780   2.400  -6.901  1.00  4.26           N  
ATOM    166  H   LYS A  10      16.898   3.021  -2.628  1.00  4.26           H  
ATOM    167  HA  LYS A  10      18.799   1.142  -1.978  1.00  4.26           H  
ATOM    168 1HB  LYS A  10      18.632   2.300  -4.140  1.00  4.26           H  
ATOM    169 2HB  LYS A  10      19.276   3.766  -3.409  1.00  4.26           H  
ATOM    170 1HG  LYS A  10      21.405   2.699  -2.990  1.00  4.26           H  
ATOM    171 2HG  LYS A  10      20.783   1.135  -3.539  1.00  4.26           H  
ATOM    172 1HD  LYS A  10      20.357   2.124  -5.790  1.00  4.26           H  
ATOM    173 2HD  LYS A  10      21.033   3.657  -5.223  1.00  4.26           H  
ATOM    174 1HE  LYS A  10      23.196   2.595  -4.832  1.00  4.26           H  
ATOM    175 2HE  LYS A  10      22.532   1.024  -5.312  1.00  4.26           H  
ATOM    176 1HZ  LYS A  10      23.707   2.068  -7.126  1.00  4.26           H  
ATOM    177 2HZ  LYS A  10      22.107   1.933  -7.494  1.00  4.26           H  
ATOM    178 3HZ  LYS A  10      22.730   3.397  -7.059  1.00  4.26           H  
ATOM    179  N   GLU A  11      19.509   3.961  -0.381  1.00  3.53           N  
ATOM    180  CA  GLU A  11      20.446   4.417   0.653  1.00  3.53           C  
ATOM    181  C   GLU A  11      20.353   3.537   1.903  1.00  3.53           C  
ATOM    182  O   GLU A  11      21.344   3.332   2.614  1.00  3.53           O  
ATOM    183  CB  GLU A  11      20.216   5.881   1.033  1.00  3.53           C  
ATOM    184  CG  GLU A  11      20.592   6.889  -0.064  1.00  3.53           C  
ATOM    185  CD  GLU A  11      20.419   8.353   0.348  1.00  3.53           C  
ATOM    186  OE1 GLU A  11      19.996   8.608   1.457  1.00  3.53           O  
ATOM    187  OE2 GLU A  11      20.699   9.212  -0.464  1.00  3.53           O  
ATOM    188  H   GLU A  11      18.717   4.547  -0.683  1.00  3.53           H  
ATOM    189  HA  GLU A  11      21.458   4.330   0.259  1.00  3.53           H  
ATOM    190 1HB  GLU A  11      19.159   6.027   1.267  1.00  3.53           H  
ATOM    191 2HB  GLU A  11      20.789   6.120   1.929  1.00  3.53           H  
ATOM    192 1HG  GLU A  11      21.635   6.725  -0.346  1.00  3.53           H  
ATOM    193 2HG  GLU A  11      19.972   6.688  -0.939  1.00  3.53           H  
ATOM    194  N   GLY A  12      19.141   3.069   2.206  1.00  2.99           N  
ATOM    195  CA  GLY A  12      18.908   2.238   3.375  1.00  2.99           C  
ATOM    196  C   GLY A  12      19.460   0.863   3.092  1.00  2.99           C  
ATOM    197  O   GLY A  12      20.100   0.243   3.943  1.00  2.99           O  
ATOM    198  H   GLY A  12      18.373   3.228   1.561  1.00  2.99           H  
ATOM    199 1HA  GLY A  12      19.408   2.666   4.239  1.00  2.99           H  
ATOM    200 2HA  GLY A  12      17.839   2.183   3.592  1.00  2.99           H  
ATOM    201  N   ALA A  13      19.243   0.404   1.860  1.00  2.62           N  
ATOM    202  CA  ALA A  13      19.722  -0.906   1.454  1.00  2.62           C  
ATOM    203  C   ALA A  13      21.242  -0.954   1.596  1.00  2.62           C  
ATOM    204  O   ALA A  13      21.802  -1.945   2.075  1.00  2.62           O  
ATOM    205  CB  ALA A  13      19.298  -1.193   0.029  1.00  2.62           C  
ATOM    206  H   ALA A  13      18.700   0.975   1.210  1.00  2.62           H  
ATOM    207  HA  ALA A  13      19.282  -1.652   2.116  1.00  2.62           H  
ATOM    208 1HB  ALA A  13      19.635  -2.178  -0.268  1.00  2.62           H  
ATOM    209 2HB  ALA A  13      18.213  -1.140  -0.029  1.00  2.62           H  
ATOM    210 3HB  ALA A  13      19.733  -0.455  -0.623  1.00  2.62           H  
ATOM    211  N   ILE A  14      21.907   0.148   1.237  1.00  2.36           N  
ATOM    212  CA  ILE A  14      23.342   0.225   1.414  1.00  2.36           C  
ATOM    213  C   ILE A  14      23.731   0.206   2.866  1.00  2.36           C  
ATOM    214  O   ILE A  14      24.613  -0.561   3.255  1.00  2.36           O  
ATOM    215  CB  ILE A  14      23.956   1.493   0.831  1.00  2.36           C  
ATOM    216  CG1 ILE A  14      23.911   1.500  -0.711  1.00  2.36           C  
ATOM    217  CG2 ILE A  14      25.334   1.602   1.376  1.00  2.36           C  
ATOM    218  CD1 ILE A  14      24.245   2.863  -1.300  1.00  2.36           C  
ATOM    219  H   ILE A  14      21.407   0.927   0.814  1.00  2.36           H  
ATOM    220  HA  ILE A  14      23.796  -0.632   0.923  1.00  2.36           H  
ATOM    221  HB  ILE A  14      23.382   2.363   1.156  1.00  2.36           H  
ATOM    222 1HG1 ILE A  14      24.629   0.772  -1.097  1.00  2.36           H  
ATOM    223 2HG1 ILE A  14      22.914   1.214  -1.041  1.00  2.36           H  
ATOM    224 1HG2 ILE A  14      25.773   2.498   0.998  1.00  2.36           H  
ATOM    225 2HG2 ILE A  14      25.323   1.645   2.457  1.00  2.36           H  
ATOM    226 3HG2 ILE A  14      25.901   0.732   1.065  1.00  2.36           H  
ATOM    227 1HD1 ILE A  14      24.197   2.811  -2.383  1.00  2.36           H  
ATOM    228 2HD1 ILE A  14      23.527   3.600  -0.939  1.00  2.36           H  
ATOM    229 3HD1 ILE A  14      25.242   3.154  -0.992  1.00  2.36           H  
ATOM    230  N   ALA A  15      23.057   1.010   3.692  1.00  2.18           N  
ATOM    231  CA  ALA A  15      23.410   1.048   5.098  1.00  2.18           C  
ATOM    232  C   ALA A  15      23.307  -0.342   5.695  1.00  2.18           C  
ATOM    233  O   ALA A  15      24.182  -0.764   6.461  1.00  2.18           O  
ATOM    234  CB  ALA A  15      22.489   2.002   5.833  1.00  2.18           C  
ATOM    235  H   ALA A  15      22.326   1.630   3.334  1.00  2.18           H  
ATOM    236  HA  ALA A  15      24.440   1.387   5.183  1.00  2.18           H  
ATOM    237 1HB  ALA A  15      22.745   2.030   6.873  1.00  2.18           H  
ATOM    238 2HB  ALA A  15      22.574   3.001   5.405  1.00  2.18           H  
ATOM    239 3HB  ALA A  15      21.464   1.654   5.733  1.00  2.18           H  
ATOM    240  N   GLU A  16      22.280  -1.085   5.308  1.00  2.05           N  
ATOM    241  CA  GLU A  16      22.120  -2.424   5.819  1.00  2.05           C  
ATOM    242  C   GLU A  16      23.186  -3.379   5.308  1.00  2.05           C  
ATOM    243  O   GLU A  16      23.747  -4.143   6.089  1.00  2.05           O  
ATOM    244  CB  GLU A  16      20.717  -2.949   5.558  1.00  2.05           C  
ATOM    245  CG  GLU A  16      20.537  -4.373   6.033  1.00  2.05           C  
ATOM    246  CD  GLU A  16      19.121  -4.760   6.255  1.00  2.05           C  
ATOM    247  OE1 GLU A  16      18.406  -4.008   6.927  1.00  2.05           O  
ATOM    248  OE2 GLU A  16      18.740  -5.803   5.803  1.00  2.05           O  
ATOM    249  H   GLU A  16      21.582  -0.692   4.673  1.00  2.05           H  
ATOM    250  HA  GLU A  16      22.232  -2.370   6.903  1.00  2.05           H  
ATOM    251 1HB  GLU A  16      19.991  -2.309   6.052  1.00  2.05           H  
ATOM    252 2HB  GLU A  16      20.511  -2.913   4.483  1.00  2.05           H  
ATOM    253 1HG  GLU A  16      20.925  -5.014   5.241  1.00  2.05           H  
ATOM    254 2HG  GLU A  16      21.141  -4.566   6.901  1.00  2.05           H  
ATOM    255  N   ALA A  17      23.494  -3.339   4.011  1.00  1.95           N  
ATOM    256  CA  ALA A  17      24.501  -4.248   3.478  1.00  1.95           C  
ATOM    257  C   ALA A  17      25.850  -4.049   4.169  1.00  1.95           C  
ATOM    258  O   ALA A  17      26.533  -5.016   4.528  1.00  1.95           O  
ATOM    259  CB  ALA A  17      24.649  -4.015   1.994  1.00  1.95           C  
ATOM    260  H   ALA A  17      23.011  -2.692   3.387  1.00  1.95           H  
ATOM    261  HA  ALA A  17      24.168  -5.269   3.661  1.00  1.95           H  
ATOM    262 1HB  ALA A  17      25.374  -4.705   1.605  1.00  1.95           H  
ATOM    263 2HB  ALA A  17      23.691  -4.170   1.500  1.00  1.95           H  
ATOM    264 3HB  ALA A  17      24.984  -2.990   1.821  1.00  1.95           H  
ATOM    265  N   VAL A  18      26.192  -2.783   4.411  1.00  1.86           N  
ATOM    266  CA  VAL A  18      27.431  -2.414   5.076  1.00  1.86           C  
ATOM    267  C   VAL A  18      27.408  -2.883   6.523  1.00  1.86           C  
ATOM    268  O   VAL A  18      28.374  -3.478   7.007  1.00  1.86           O  
ATOM    269  CB  VAL A  18      27.623  -0.886   4.980  1.00  1.86           C  
ATOM    270  CG1 VAL A  18      28.806  -0.408   5.831  1.00  1.86           C  
ATOM    271  CG2 VAL A  18      27.845  -0.517   3.507  1.00  1.86           C  
ATOM    272  H   VAL A  18      25.571  -2.037   4.090  1.00  1.86           H  
ATOM    273  HA  VAL A  18      28.257  -2.906   4.560  1.00  1.86           H  
ATOM    274  HB  VAL A  18      26.718  -0.394   5.352  1.00  1.86           H  
ATOM    275 1HG1 VAL A  18      28.895   0.672   5.750  1.00  1.86           H  
ATOM    276 2HG1 VAL A  18      28.628  -0.675   6.861  1.00  1.86           H  
ATOM    277 3HG1 VAL A  18      29.723  -0.873   5.491  1.00  1.86           H  
ATOM    278 1HG2 VAL A  18      27.944   0.561   3.414  1.00  1.86           H  
ATOM    279 2HG2 VAL A  18      28.743  -1.007   3.139  1.00  1.86           H  
ATOM    280 3HG2 VAL A  18      27.001  -0.848   2.916  1.00  1.86           H  
ATOM    281  N   SER A  19      26.287  -2.657   7.204  1.00  1.81           N  
ATOM    282  CA  SER A  19      26.126  -3.049   8.594  1.00  1.81           C  
ATOM    283  C   SER A  19      26.272  -4.534   8.811  1.00  1.81           C  
ATOM    284  O   SER A  19      26.983  -4.958   9.725  1.00  1.81           O  
ATOM    285  CB  SER A  19      24.770  -2.634   9.077  1.00  1.81           C  
ATOM    286  OG  SER A  19      24.591  -3.020  10.379  1.00  1.81           O  
ATOM    287  H   SER A  19      25.515  -2.161   6.757  1.00  1.81           H  
ATOM    288  HA  SER A  19      26.891  -2.545   9.184  1.00  1.81           H  
ATOM    289 1HB  SER A  19      24.686  -1.577   8.991  1.00  1.81           H  
ATOM    290 2HB  SER A  19      24.002  -3.080   8.451  1.00  1.81           H  
ATOM    291  HG  SER A  19      24.769  -3.968  10.381  1.00  1.81           H  
ATOM    292  N   VAL A  20      25.614  -5.331   7.974  1.00  1.77           N  
ATOM    293  CA  VAL A  20      25.679  -6.768   8.134  1.00  1.77           C  
ATOM    294  C   VAL A  20      27.106  -7.253   7.902  1.00  1.77           C  
ATOM    295  O   VAL A  20      27.606  -8.083   8.663  1.00  1.77           O  
ATOM    296  CB  VAL A  20      24.742  -7.503   7.171  1.00  1.77           C  
ATOM    297  CG1 VAL A  20      25.005  -8.977   7.307  1.00  1.77           C  
ATOM    298  CG2 VAL A  20      23.308  -7.222   7.501  1.00  1.77           C  
ATOM    299  H   VAL A  20      25.040  -4.924   7.230  1.00  1.77           H  
ATOM    300  HA  VAL A  20      25.382  -7.014   9.154  1.00  1.77           H  
ATOM    301  HB  VAL A  20      24.962  -7.195   6.147  1.00  1.77           H  
ATOM    302 1HG1 VAL A  20      24.365  -9.524   6.624  1.00  1.77           H  
ATOM    303 2HG1 VAL A  20      26.036  -9.176   7.085  1.00  1.77           H  
ATOM    304 3HG1 VAL A  20      24.793  -9.276   8.319  1.00  1.77           H  
ATOM    305 1HG2 VAL A  20      22.659  -7.769   6.812  1.00  1.77           H  
ATOM    306 2HG2 VAL A  20      23.128  -7.550   8.510  1.00  1.77           H  
ATOM    307 3HG2 VAL A  20      23.108  -6.158   7.417  1.00  1.77           H  
ATOM    308  N   GLU A  21      27.774  -6.738   6.862  1.00  1.76           N  
ATOM    309  CA  GLU A  21      29.149  -7.137   6.592  1.00  1.76           C  
ATOM    310  C   GLU A  21      30.063  -6.806   7.776  1.00  1.76           C  
ATOM    311  O   GLU A  21      30.849  -7.650   8.208  1.00  1.76           O  
ATOM    312  CB  GLU A  21      29.652  -6.428   5.340  1.00  1.76           C  
ATOM    313  CG  GLU A  21      31.083  -6.761   4.870  1.00  1.76           C  
ATOM    314  CD  GLU A  21      31.308  -8.033   4.099  1.00  1.76           C  
ATOM    315  OE1 GLU A  21      30.528  -8.342   3.212  1.00  1.76           O  
ATOM    316  OE2 GLU A  21      32.274  -8.698   4.374  1.00  1.76           O  
ATOM    317  H   GLU A  21      27.327  -6.058   6.239  1.00  1.76           H  
ATOM    318  HA  GLU A  21      29.170  -8.215   6.440  1.00  1.76           H  
ATOM    319 1HB  GLU A  21      28.971  -6.657   4.524  1.00  1.76           H  
ATOM    320 2HB  GLU A  21      29.601  -5.350   5.501  1.00  1.76           H  
ATOM    321 1HG  GLU A  21      31.362  -5.976   4.219  1.00  1.76           H  
ATOM    322 2HG  GLU A  21      31.749  -6.740   5.733  1.00  1.76           H  
ATOM    323  N   ILE A  22      29.931  -5.603   8.339  1.00  1.78           N  
ATOM    324  CA  ILE A  22      30.756  -5.234   9.485  1.00  1.78           C  
ATOM    325  C   ILE A  22      30.446  -6.155  10.669  1.00  1.78           C  
ATOM    326  O   ILE A  22      31.352  -6.635  11.354  1.00  1.78           O  
ATOM    327  CB  ILE A  22      30.568  -3.751   9.874  1.00  1.78           C  
ATOM    328  CG1 ILE A  22      31.149  -2.837   8.755  1.00  1.78           C  
ATOM    329  CG2 ILE A  22      31.246  -3.469  11.205  1.00  1.78           C  
ATOM    330  CD1 ILE A  22      30.789  -1.373   8.882  1.00  1.78           C  
ATOM    331  H   ILE A  22      29.270  -4.927   7.951  1.00  1.78           H  
ATOM    332  HA  ILE A  22      31.802  -5.375   9.211  1.00  1.78           H  
ATOM    333  HB  ILE A  22      29.498  -3.538   9.953  1.00  1.78           H  
ATOM    334 1HG1 ILE A  22      32.229  -2.923   8.761  1.00  1.78           H  
ATOM    335 2HG1 ILE A  22      30.775  -3.191   7.798  1.00  1.78           H  
ATOM    336 1HG2 ILE A  22      31.098  -2.428  11.485  1.00  1.78           H  
ATOM    337 2HG2 ILE A  22      30.812  -4.106  11.950  1.00  1.78           H  
ATOM    338 3HG2 ILE A  22      32.310  -3.674  11.135  1.00  1.78           H  
ATOM    339 1HD1 ILE A  22      31.231  -0.814   8.052  1.00  1.78           H  
ATOM    340 2HD1 ILE A  22      29.708  -1.270   8.854  1.00  1.78           H  
ATOM    341 3HD1 ILE A  22      31.167  -0.982   9.824  1.00  1.78           H  
ATOM    342  N   ALA A  23      29.160  -6.400  10.913  1.00  1.84           N  
ATOM    343  CA  ALA A  23      28.743  -7.272  11.999  1.00  1.84           C  
ATOM    344  C   ALA A  23      29.298  -8.693  11.838  1.00  1.84           C  
ATOM    345  O   ALA A  23      29.676  -9.332  12.831  1.00  1.84           O  
ATOM    346  CB  ALA A  23      27.248  -7.299  12.058  1.00  1.84           C  
ATOM    347  H   ALA A  23      28.443  -5.966  10.335  1.00  1.84           H  
ATOM    348  HA  ALA A  23      29.126  -6.860  12.927  1.00  1.84           H  
ATOM    349 1HB  ALA A  23      26.960  -7.901  12.895  1.00  1.84           H  
ATOM    350 2HB  ALA A  23      26.895  -6.290  12.188  1.00  1.84           H  
ATOM    351 3HB  ALA A  23      26.850  -7.708  11.135  1.00  1.84           H  
ATOM    352  N   LYS A  24      29.398  -9.161  10.587  1.00  1.93           N  
ATOM    353  CA  LYS A  24      29.950 -10.476  10.289  1.00  1.93           C  
ATOM    354  C   LYS A  24      31.431 -10.472  10.684  1.00  1.93           C  
ATOM    355  O   LYS A  24      31.923 -11.403  11.327  1.00  1.93           O  
ATOM    356  CB  LYS A  24      29.809 -10.784   8.786  1.00  1.93           C  
ATOM    357  CG  LYS A  24      30.263 -12.165   8.323  1.00  1.93           C  
ATOM    358  CD  LYS A  24      29.330 -13.274   8.792  1.00  1.93           C  
ATOM    359  CE  LYS A  24      29.740 -14.619   8.186  1.00  1.93           C  
ATOM    360  NZ  LYS A  24      28.853 -15.733   8.624  1.00  1.93           N  
ATOM    361  H   LYS A  24      29.037  -8.599   9.817  1.00  1.93           H  
ATOM    362  HA  LYS A  24      29.425 -11.228  10.879  1.00  1.93           H  
ATOM    363 1HB  LYS A  24      28.765 -10.653   8.488  1.00  1.93           H  
ATOM    364 2HB  LYS A  24      30.390 -10.068   8.218  1.00  1.93           H  
ATOM    365 1HG  LYS A  24      30.316 -12.175   7.243  1.00  1.93           H  
ATOM    366 2HG  LYS A  24      31.260 -12.356   8.715  1.00  1.93           H  
ATOM    367 1HD  LYS A  24      29.350 -13.339   9.884  1.00  1.93           H  
ATOM    368 2HD  LYS A  24      28.311 -13.040   8.476  1.00  1.93           H  
ATOM    369 1HE  LYS A  24      29.699 -14.545   7.101  1.00  1.93           H  
ATOM    370 2HE  LYS A  24      30.764 -14.845   8.485  1.00  1.93           H  
ATOM    371 1HZ  LYS A  24      29.162 -16.596   8.195  1.00  1.93           H  
ATOM    372 2HZ  LYS A  24      28.891 -15.822   9.632  1.00  1.93           H  
ATOM    373 3HZ  LYS A  24      27.901 -15.538   8.337  1.00  1.93           H  
ATOM    374  N   LYS A  25      32.131  -9.373  10.366  1.00  2.06           N  
ATOM    375  CA  LYS A  25      33.560  -9.225  10.666  1.00  2.06           C  
ATOM    376  C   LYS A  25      33.801  -9.175  12.179  1.00  2.06           C  
ATOM    377  O   LYS A  25      34.875  -9.550  12.676  1.00  2.06           O  
ATOM    378  CB  LYS A  25      34.112  -7.956  10.009  1.00  2.06           C  
ATOM    379  CG  LYS A  25      34.119  -7.972   8.486  1.00  2.06           C  
ATOM    380  CD  LYS A  25      35.122  -8.938   7.914  1.00  2.06           C  
ATOM    381  CE  LYS A  25      35.143  -8.829   6.396  1.00  2.06           C  
ATOM    382  NZ  LYS A  25      36.088  -9.800   5.769  1.00  2.06           N  
ATOM    383  H   LYS A  25      31.661  -8.633   9.840  1.00  2.06           H  
ATOM    384  HA  LYS A  25      34.086 -10.090  10.264  1.00  2.06           H  
ATOM    385 1HB  LYS A  25      33.534  -7.099  10.327  1.00  2.06           H  
ATOM    386 2HB  LYS A  25      35.134  -7.796  10.342  1.00  2.06           H  
ATOM    387 1HG  LYS A  25      33.146  -8.293   8.144  1.00  2.06           H  
ATOM    388 2HG  LYS A  25      34.293  -6.983   8.100  1.00  2.06           H  
ATOM    389 1HD  LYS A  25      36.114  -8.720   8.310  1.00  2.06           H  
ATOM    390 2HD  LYS A  25      34.845  -9.955   8.194  1.00  2.06           H  
ATOM    391 1HE  LYS A  25      34.139  -9.016   6.019  1.00  2.06           H  
ATOM    392 2HE  LYS A  25      35.437  -7.815   6.119  1.00  2.06           H  
ATOM    393 1HZ  LYS A  25      36.059  -9.687   4.765  1.00  2.06           H  
ATOM    394 2HZ  LYS A  25      37.024  -9.628   6.102  1.00  2.06           H  
ATOM    395 3HZ  LYS A  25      35.811 -10.740   6.009  1.00  2.06           H  
ATOM    396  N   ALA A  26      32.782  -8.725  12.914  1.00  2.21           N  
ATOM    397  CA  ALA A  26      32.817  -8.631  14.367  1.00  2.21           C  
ATOM    398  C   ALA A  26      32.522  -9.963  15.058  1.00  2.21           C  
ATOM    399  O   ALA A  26      32.585 -10.047  16.288  1.00  2.21           O  
ATOM    400  CB  ALA A  26      31.828  -7.607  14.829  1.00  2.21           C  
ATOM    401  H   ALA A  26      31.954  -8.384  12.425  1.00  2.21           H  
ATOM    402  HA  ALA A  26      33.817  -8.309  14.652  1.00  2.21           H  
ATOM    403 1HB  ALA A  26      31.895  -7.488  15.909  1.00  2.21           H  
ATOM    404 2HB  ALA A  26      32.073  -6.712  14.345  1.00  2.21           H  
ATOM    405 3HB  ALA A  26      30.827  -7.910  14.549  1.00  2.21           H  
ATOM    406  N   GLY A  27      32.195 -11.002  14.281  1.00  2.38           N  
ATOM    407  CA  GLY A  27      31.910 -12.313  14.839  1.00  2.38           C  
ATOM    408  C   GLY A  27      30.436 -12.679  15.070  1.00  2.38           C  
ATOM    409  O   GLY A  27      30.174 -13.700  15.711  1.00  2.38           O  
ATOM    410  H   GLY A  27      32.153 -10.905  13.268  1.00  2.38           H  
ATOM    411 1HA  GLY A  27      32.350 -13.058  14.177  1.00  2.38           H  
ATOM    412 2HA  GLY A  27      32.443 -12.406  15.783  1.00  2.38           H  
ATOM    413  N   MET A  28      29.465 -11.892  14.583  1.00  2.57           N  
ATOM    414  CA  MET A  28      28.075 -12.304  14.818  1.00  2.57           C  
ATOM    415  C   MET A  28      27.420 -12.898  13.583  1.00  2.57           C  
ATOM    416  O   MET A  28      27.545 -12.380  12.473  1.00  2.57           O  
ATOM    417  CB  MET A  28      27.194 -11.187  15.369  1.00  2.57           C  
ATOM    418  CG  MET A  28      25.719 -11.682  15.622  1.00  2.57           C  
ATOM    419  SD  MET A  28      24.605 -10.544  16.475  1.00  2.57           S  
ATOM    420  CE  MET A  28      23.066 -11.471  16.405  1.00  2.57           C  
ATOM    421  H   MET A  28      29.674 -11.047  14.048  1.00  2.57           H  
ATOM    422  HA  MET A  28      28.076 -13.088  15.571  1.00  2.57           H  
ATOM    423 1HB  MET A  28      27.585 -10.859  16.282  1.00  2.57           H  
ATOM    424 2HB  MET A  28      27.186 -10.346  14.679  1.00  2.57           H  
ATOM    425 1HG  MET A  28      25.268 -11.894  14.662  1.00  2.57           H  
ATOM    426 2HG  MET A  28      25.744 -12.609  16.186  1.00  2.57           H  
ATOM    427 1HE  MET A  28      22.287 -10.912  16.890  1.00  2.57           H  
ATOM    428 2HE  MET A  28      22.793 -11.657  15.359  1.00  2.57           H  
ATOM    429 3HE  MET A  28      23.187 -12.427  16.918  1.00  2.57           H  
ATOM    430  N   SER A  29      26.721 -14.009  13.785  1.00  2.81           N  
ATOM    431  CA  SER A  29      25.979 -14.623  12.704  1.00  2.81           C  
ATOM    432  C   SER A  29      24.758 -13.785  12.365  1.00  2.81           C  
ATOM    433  O   SER A  29      23.948 -13.483  13.236  1.00  2.81           O  
ATOM    434  CB  SER A  29      25.543 -16.018  13.092  1.00  2.81           C  
ATOM    435  OG  SER A  29      24.747 -16.591  12.089  1.00  2.81           O  
ATOM    436  H   SER A  29      26.685 -14.412  14.709  1.00  2.81           H  
ATOM    437  HA  SER A  29      26.620 -14.678  11.825  1.00  2.81           H  
ATOM    438 1HB  SER A  29      26.418 -16.643  13.268  1.00  2.81           H  
ATOM    439 2HB  SER A  29      24.979 -15.974  14.024  1.00  2.81           H  
ATOM    440  HG  SER A  29      24.403 -17.409  12.460  1.00  2.81           H  
ATOM    441  N   HIS A  30      24.645 -13.446  11.096  1.00  3.12           N  
ATOM    442  CA  HIS A  30      23.565 -12.664  10.519  1.00  3.12           C  
ATOM    443  C   HIS A  30      23.130 -13.293   9.206  1.00  3.12           C  
ATOM    444  O   HIS A  30      23.719 -12.990   8.173  1.00  3.12           O  
ATOM    445  CB  HIS A  30      23.953 -11.207  10.307  1.00  3.12           C  
ATOM    446  CG  HIS A  30      24.133 -10.459  11.560  1.00  3.12           C  
ATOM    447  ND1 HIS A  30      23.065 -10.070  12.341  1.00  3.12           N  
ATOM    448  CD2 HIS A  30      25.225 -10.008  12.174  1.00  3.12           C  
ATOM    449  CE1 HIS A  30      23.511  -9.399  13.375  1.00  3.12           C  
ATOM    450  NE2 HIS A  30      24.804  -9.343  13.301  1.00  3.12           N  
ATOM    451  H   HIS A  30      25.382 -13.754  10.484  1.00  3.12           H  
ATOM    452  HA  HIS A  30      22.727 -12.645  11.206  1.00  3.12           H  
ATOM    453 1HB  HIS A  30      24.894 -11.167   9.753  1.00  3.12           H  
ATOM    454 2HB  HIS A  30      23.193 -10.704   9.706  1.00  3.12           H  
ATOM    455  HD2 HIS A  30      26.258 -10.137  11.838  1.00  3.12           H  
ATOM    456  HE1 HIS A  30      22.914  -8.963  14.163  1.00  3.12           H  
ATOM    457  HE2 HIS A  30      25.396  -8.880  13.981  1.00  3.12           H  
ATOM    458  N   PRO A  31      22.158 -14.220   9.201  1.00  3.54           N  
ATOM    459  CA  PRO A  31      21.720 -14.988   8.036  1.00  3.54           C  
ATOM    460  C   PRO A  31      21.498 -14.101   6.801  1.00  3.54           C  
ATOM    461  O   PRO A  31      21.767 -14.524   5.671  1.00  3.54           O  
ATOM    462  CB  PRO A  31      20.406 -15.595   8.544  1.00  3.54           C  
ATOM    463  CG  PRO A  31      20.633 -15.761  10.042  1.00  3.54           C  
ATOM    464  CD  PRO A  31      21.429 -14.545  10.447  1.00  3.54           C  
ATOM    465  HA  PRO A  31      22.457 -15.770   7.826  1.00  3.54           H  
ATOM    466 1HB  PRO A  31      19.565 -14.938   8.296  1.00  3.54           H  
ATOM    467 2HB  PRO A  31      20.221 -16.554   8.037  1.00  3.54           H  
ATOM    468 1HG  PRO A  31      19.675 -15.839  10.575  1.00  3.54           H  
ATOM    469 2HG  PRO A  31      21.178 -16.695  10.240  1.00  3.54           H  
ATOM    470 1HD  PRO A  31      20.757 -13.725  10.747  1.00  3.54           H  
ATOM    471 2HD  PRO A  31      22.130 -14.831  11.247  1.00  3.54           H  
ATOM    472  N   ALA A  32      21.092 -12.840   6.997  1.00  4.10           N  
ATOM    473  CA  ALA A  32      20.856 -11.896   5.897  1.00  4.10           C  
ATOM    474  C   ALA A  32      22.172 -11.304   5.355  1.00  4.10           C  
ATOM    475  O   ALA A  32      22.327 -10.089   5.244  1.00  4.10           O  
ATOM    476  CB  ALA A  32      19.975 -10.771   6.407  1.00  4.10           C  
ATOM    477  H   ALA A  32      20.915 -12.524   7.936  1.00  4.10           H  
ATOM    478  HA  ALA A  32      20.358 -12.428   5.085  1.00  4.10           H  
ATOM    479 1HB  ALA A  32      19.777 -10.066   5.619  1.00  4.10           H  
ATOM    480 2HB  ALA A  32      19.035 -11.181   6.774  1.00  4.10           H  
ATOM    481 3HB  ALA A  32      20.489 -10.256   7.218  1.00  4.10           H  
ATOM    482  N   PHE A  33      23.099 -12.196   5.026  1.00  4.81           N  
ATOM    483  CA  PHE A  33      24.439 -11.916   4.522  1.00  4.81           C  
ATOM    484  C   PHE A  33      24.678 -12.651   3.212  1.00  4.81           C  
ATOM    485  O   PHE A  33      25.090 -12.063   2.213  1.00  4.81           O  
ATOM    486  CB  PHE A  33      25.478 -12.333   5.565  1.00  4.81           C  
ATOM    487  CG  PHE A  33      26.896 -12.073   5.181  1.00  4.81           C  
ATOM    488  CD1 PHE A  33      27.372 -10.787   5.051  1.00  4.81           C  
ATOM    489  CD2 PHE A  33      27.765 -13.121   4.963  1.00  4.81           C  
ATOM    490  CE1 PHE A  33      28.668 -10.553   4.718  1.00  4.81           C  
ATOM    491  CE2 PHE A  33      29.076 -12.890   4.620  1.00  4.81           C  
ATOM    492  CZ  PHE A  33      29.530 -11.595   4.502  1.00  4.81           C  
ATOM    493  H   PHE A  33      22.822 -13.158   5.150  1.00  4.81           H  
ATOM    494  HA  PHE A  33      24.529 -10.846   4.342  1.00  4.81           H  
ATOM    495 1HB  PHE A  33      25.281 -11.819   6.501  1.00  4.81           H  
ATOM    496 2HB  PHE A  33      25.375 -13.402   5.764  1.00  4.81           H  
ATOM    497  HD1 PHE A  33      26.706  -9.954   5.205  1.00  4.81           H  
ATOM    498  HD2 PHE A  33      27.398 -14.148   5.058  1.00  4.81           H  
ATOM    499  HE1 PHE A  33      29.014  -9.537   4.616  1.00  4.81           H  
ATOM    500  HE2 PHE A  33      29.747 -13.731   4.443  1.00  4.81           H  
ATOM    501  HZ  PHE A  33      30.569 -11.391   4.230  1.00  4.81           H  
ATOM    502  N   ASP A  34      24.371 -13.950   3.226  1.00  5.59           N  
ATOM    503  CA  ASP A  34      24.566 -14.860   2.099  1.00  5.59           C  
ATOM    504  C   ASP A  34      23.252 -15.055   1.350  1.00  5.59           C  
ATOM    505  O   ASP A  34      23.095 -15.986   0.561  1.00  5.59           O  
ATOM    506  CB  ASP A  34      25.081 -16.216   2.589  1.00  5.59           C  
ATOM    507  CG  ASP A  34      26.494 -16.163   3.176  1.00  5.59           C  
ATOM    508  OD1 ASP A  34      27.345 -15.557   2.577  1.00  5.59           O  
ATOM    509  OD2 ASP A  34      26.693 -16.697   4.243  1.00  5.59           O  
ATOM    510  H   ASP A  34      24.009 -14.343   4.085  1.00  5.59           H  
ATOM    511  HA  ASP A  34      25.296 -14.424   1.415  1.00  5.59           H  
ATOM    512 1HB  ASP A  34      24.403 -16.600   3.350  1.00  5.59           H  
ATOM    513 2HB  ASP A  34      25.076 -16.924   1.760  1.00  5.59           H  
ATOM    514  N   ASN A  35      22.303 -14.180   1.648  1.00  6.32           N  
ATOM    515  CA  ASN A  35      20.973 -14.159   1.062  1.00  6.32           C  
ATOM    516  C   ASN A  35      20.880 -12.968   0.078  1.00  6.32           C  
ATOM    517  O   ASN A  35      20.801 -11.816   0.524  1.00  6.32           O  
ATOM    518  CB  ASN A  35      19.941 -14.065   2.174  1.00  6.32           C  
ATOM    519  CG  ASN A  35      18.503 -14.122   1.701  1.00  6.32           C  
ATOM    520  OD1 ASN A  35      18.218 -14.257   0.510  1.00  6.32           O  
ATOM    521  ND2 ASN A  35      17.582 -14.017   2.631  1.00  6.32           N  
ATOM    522  H   ASN A  35      22.538 -13.461   2.316  1.00  6.32           H  
ATOM    523  HA  ASN A  35      20.797 -15.095   0.542  1.00  6.32           H  
ATOM    524 1HB  ASN A  35      20.107 -14.888   2.875  1.00  6.32           H  
ATOM    525 2HB  ASN A  35      20.101 -13.154   2.729  1.00  6.32           H  
ATOM    526 1HD2 ASN A  35      16.614 -14.044   2.379  1.00  6.32           H  
ATOM    527 2HD2 ASN A  35      17.845 -13.913   3.589  1.00  6.32           H  
ATOM    528  N   PRO A  36      20.965 -13.190  -1.249  1.00  6.89           N  
ATOM    529  CA  PRO A  36      20.978 -12.154  -2.258  1.00  6.89           C  
ATOM    530  C   PRO A  36      19.799 -11.228  -2.097  1.00  6.89           C  
ATOM    531  O   PRO A  36      18.675 -11.670  -1.862  1.00  6.89           O  
ATOM    532  CB  PRO A  36      20.882 -12.944  -3.563  1.00  6.89           C  
ATOM    533  CG  PRO A  36      21.503 -14.275  -3.239  1.00  6.89           C  
ATOM    534  CD  PRO A  36      21.074 -14.557  -1.806  1.00  6.89           C  
ATOM    535  HA  PRO A  36      21.927 -11.594  -2.193  1.00  6.89           H  
ATOM    536 1HB  PRO A  36      19.825 -13.024  -3.868  1.00  6.89           H  
ATOM    537 2HB  PRO A  36      21.404 -12.407  -4.367  1.00  6.89           H  
ATOM    538 1HG  PRO A  36      21.156 -15.041  -3.948  1.00  6.89           H  
ATOM    539 2HG  PRO A  36      22.597 -14.216  -3.349  1.00  6.89           H  
ATOM    540 1HD  PRO A  36      20.105 -15.079  -1.766  1.00  6.89           H  
ATOM    541 2HD  PRO A  36      21.877 -15.120  -1.339  1.00  6.89           H  
ATOM    542  N   GLU A  37      20.075  -9.942  -2.232  1.00  7.26           N  
ATOM    543  CA  GLU A  37      19.105  -8.862  -2.106  1.00  7.26           C  
ATOM    544  C   GLU A  37      18.381  -8.816  -0.753  1.00  7.26           C  
ATOM    545  O   GLU A  37      17.330  -8.176  -0.641  1.00  7.26           O  
ATOM    546  CB  GLU A  37      18.073  -8.932  -3.239  1.00  7.26           C  
ATOM    547  CG  GLU A  37      18.665  -8.804  -4.647  1.00  7.26           C  
ATOM    548  CD  GLU A  37      17.608  -8.755  -5.742  1.00  7.26           C  
ATOM    549  OE1 GLU A  37      16.442  -8.830  -5.428  1.00  7.26           O  
ATOM    550  OE2 GLU A  37      17.976  -8.641  -6.889  1.00  7.26           O  
ATOM    551  H   GLU A  37      21.031  -9.684  -2.429  1.00  7.26           H  
ATOM    552  HA  GLU A  37      19.647  -7.921  -2.214  1.00  7.26           H  
ATOM    553 1HB  GLU A  37      17.523  -9.868  -3.189  1.00  7.26           H  
ATOM    554 2HB  GLU A  37      17.349  -8.126  -3.112  1.00  7.26           H  
ATOM    555 1HG  GLU A  37      19.262  -7.893  -4.694  1.00  7.26           H  
ATOM    556 2HG  GLU A  37      19.329  -9.649  -4.829  1.00  7.26           H  
ATOM    557  N   ALA A  38      19.006  -9.356   0.306  1.00  7.50           N  
ATOM    558  CA  ALA A  38      18.455  -9.279   1.662  1.00  7.50           C  
ATOM    559  C   ALA A  38      18.284  -7.835   2.112  1.00  7.50           C  
ATOM    560  O   ALA A  38      17.430  -7.528   2.933  1.00  7.50           O  
ATOM    561  CB  ALA A  38      19.335  -9.998   2.648  1.00  7.50           C  
ATOM    562  H   ALA A  38      19.846  -9.919   0.162  1.00  7.50           H  
ATOM    563  HA  ALA A  38      17.476  -9.756   1.655  1.00  7.50           H  
ATOM    564 1HB  ALA A  38      18.873  -9.939   3.617  1.00  7.50           H  
ATOM    565 2HB  ALA A  38      19.426 -11.024   2.357  1.00  7.50           H  
ATOM    566 3HB  ALA A  38      20.322  -9.538   2.679  1.00  7.50           H  
ATOM    567  N   SER A  39      19.109  -6.943   1.568  1.00  7.68           N  
ATOM    568  CA  SER A  39      19.081  -5.517   1.889  1.00  7.68           C  
ATOM    569  C   SER A  39      17.756  -4.854   1.467  1.00  7.68           C  
ATOM    570  O   SER A  39      17.435  -3.746   1.903  1.00  7.68           O  
ATOM    571  CB  SER A  39      20.242  -4.844   1.212  1.00  7.68           C  
ATOM    572  OG  SER A  39      20.087  -4.868  -0.179  1.00  7.68           O  
ATOM    573  H   SER A  39      19.789  -7.278   0.905  1.00  7.68           H  
ATOM    574  HA  SER A  39      19.189  -5.406   2.971  1.00  7.68           H  
ATOM    575 1HB  SER A  39      20.296  -3.832   1.556  1.00  7.68           H  
ATOM    576 2HB  SER A  39      21.170  -5.335   1.491  1.00  7.68           H  
ATOM    577  HG  SER A  39      19.178  -4.591  -0.343  1.00  7.68           H  
ATOM    578  N   ILE A  40      17.016  -5.528   0.586  1.00  7.88           N  
ATOM    579  CA  ILE A  40      15.706  -5.107   0.124  1.00  7.88           C  
ATOM    580  C   ILE A  40      14.690  -6.016   0.816  1.00  7.88           C  
ATOM    581  O   ILE A  40      13.700  -5.563   1.389  1.00  7.88           O  
ATOM    582  CB  ILE A  40      15.578  -5.259  -1.404  1.00  7.88           C  
ATOM    583  CG1 ILE A  40      16.661  -4.439  -2.104  1.00  7.88           C  
ATOM    584  CG2 ILE A  40      14.189  -4.834  -1.868  1.00  7.88           C  
ATOM    585  CD1 ILE A  40      16.594  -2.959  -1.793  1.00  7.88           C  
ATOM    586  H   ILE A  40      17.354  -6.425   0.251  1.00  7.88           H  
ATOM    587  HA  ILE A  40      15.525  -4.075   0.415  1.00  7.88           H  
ATOM    588  HB  ILE A  40      15.744  -6.302  -1.668  1.00  7.88           H  
ATOM    589 1HG1 ILE A  40      17.632  -4.820  -1.796  1.00  7.88           H  
ATOM    590 2HG1 ILE A  40      16.568  -4.573  -3.184  1.00  7.88           H  
ATOM    591 1HG2 ILE A  40      14.109  -4.969  -2.946  1.00  7.88           H  
ATOM    592 2HG2 ILE A  40      13.432  -5.424  -1.374  1.00  7.88           H  
ATOM    593 3HG2 ILE A  40      14.039  -3.804  -1.627  1.00  7.88           H  
ATOM    594 1HD1 ILE A  40      17.396  -2.435  -2.314  1.00  7.88           H  
ATOM    595 2HD1 ILE A  40      15.636  -2.560  -2.123  1.00  7.88           H  
ATOM    596 3HD1 ILE A  40      16.699  -2.807  -0.721  1.00  7.88           H  
ATOM    597  N   ALA A  41      14.958  -7.323   0.727  1.00  8.14           N  
ATOM    598  CA  ALA A  41      14.134  -8.393   1.272  1.00  8.14           C  
ATOM    599  C   ALA A  41      12.648  -8.192   1.056  1.00  8.14           C  
ATOM    600  O   ALA A  41      11.894  -8.182   2.032  1.00  8.14           O  
ATOM    601  CB  ALA A  41      14.363  -8.548   2.763  1.00  8.14           C  
ATOM    602  H   ALA A  41      15.811  -7.601   0.250  1.00  8.14           H  
ATOM    603  HA  ALA A  41      14.432  -9.319   0.783  1.00  8.14           H  
ATOM    604 1HB  ALA A  41      13.763  -9.379   3.134  1.00  8.14           H  
ATOM    605 2HB  ALA A  41      15.399  -8.751   2.957  1.00  8.14           H  
ATOM    606 3HB  ALA A  41      14.070  -7.633   3.274  1.00  8.14           H  
ATOM    607  N   PRO A  42      12.148  -8.142  -0.188  1.00  8.51           N  
ATOM    608  CA  PRO A  42      10.747  -7.936  -0.505  1.00  8.51           C  
ATOM    609  C   PRO A  42      10.044  -9.268  -0.318  1.00  8.51           C  
ATOM    610  O   PRO A  42       9.577  -9.867  -1.283  1.00  8.51           O  
ATOM    611  CB  PRO A  42      10.807  -7.540  -1.977  1.00  8.51           C  
ATOM    612  CG  PRO A  42      11.990  -8.350  -2.516  1.00  8.51           C  
ATOM    613  CD  PRO A  42      13.002  -8.405  -1.372  1.00  8.51           C  
ATOM    614  HA  PRO A  42      10.325  -7.148   0.138  1.00  8.51           H  
ATOM    615 1HB  PRO A  42       9.856  -7.779  -2.474  1.00  8.51           H  
ATOM    616 2HB  PRO A  42      10.957  -6.454  -2.066  1.00  8.51           H  
ATOM    617 1HG  PRO A  42      11.645  -9.351  -2.809  1.00  8.51           H  
ATOM    618 2HG  PRO A  42      12.398  -7.877  -3.425  1.00  8.51           H  
ATOM    619 1HD  PRO A  42      13.442  -9.409  -1.318  1.00  8.51           H  
ATOM    620 2HD  PRO A  42      13.749  -7.651  -1.528  1.00  8.51           H  
ATOM    621  N   LYS A  43      10.042  -9.756   0.914  1.00  8.93           N  
ATOM    622  CA  LYS A  43       9.606 -11.114   1.184  1.00  8.93           C  
ATOM    623  C   LYS A  43       8.490 -11.360   2.205  1.00  8.93           C  
ATOM    624  O   LYS A  43       7.595 -12.140   1.883  1.00  8.93           O  
ATOM    625  CB  LYS A  43      10.821 -11.957   1.602  1.00  8.93           C  
ATOM    626  CG  LYS A  43      11.944 -12.069   0.557  1.00  8.93           C  
ATOM    627  CD  LYS A  43      11.480 -12.801  -0.696  1.00  8.93           C  
ATOM    628  CE  LYS A  43      12.617 -13.009  -1.688  1.00  8.93           C  
ATOM    629  NZ  LYS A  43      12.144 -13.685  -2.943  1.00  8.93           N  
ATOM    630  H   LYS A  43      10.432  -9.174   1.648  1.00  8.93           H  
ATOM    631  HA  LYS A  43       9.245 -11.521   0.239  1.00  8.93           H  
ATOM    632 1HB  LYS A  43      11.271 -11.550   2.503  1.00  8.93           H  
ATOM    633 2HB  LYS A  43      10.493 -12.967   1.836  1.00  8.93           H  
ATOM    634 1HG  LYS A  43      12.283 -11.081   0.281  1.00  8.93           H  
ATOM    635 2HG  LYS A  43      12.787 -12.606   0.990  1.00  8.93           H  
ATOM    636 1HD  LYS A  43      11.068 -13.772  -0.422  1.00  8.93           H  
ATOM    637 2HD  LYS A  43      10.696 -12.224  -1.185  1.00  8.93           H  
ATOM    638 1HE  LYS A  43      13.048 -12.042  -1.947  1.00  8.93           H  
ATOM    639 2HE  LYS A  43      13.385 -13.625  -1.222  1.00  8.93           H  
ATOM    640 1HZ  LYS A  43      12.919 -13.811  -3.576  1.00  8.93           H  
ATOM    641 2HZ  LYS A  43      11.748 -14.586  -2.716  1.00  8.93           H  
ATOM    642 3HZ  LYS A  43      11.437 -13.108  -3.386  1.00  8.93           H  
ATOM    643  N   PRO A  44       8.468 -10.749   3.413  1.00  9.39           N  
ATOM    644  CA  PRO A  44       7.584 -11.164   4.499  1.00  9.39           C  
ATOM    645  C   PRO A  44       6.162 -11.320   4.008  1.00  9.39           C  
ATOM    646  O   PRO A  44       5.514 -10.352   3.612  1.00  9.39           O  
ATOM    647  CB  PRO A  44       7.717  -9.998   5.487  1.00  9.39           C  
ATOM    648  CG  PRO A  44       9.115  -9.457   5.233  1.00  9.39           C  
ATOM    649  CD  PRO A  44       9.307  -9.573   3.729  1.00  9.39           C  
ATOM    650  HA  PRO A  44       7.954 -12.105   4.934  1.00  9.39           H  
ATOM    651 1HB  PRO A  44       6.929  -9.253   5.293  1.00  9.39           H  
ATOM    652 2HB  PRO A  44       7.569 -10.358   6.517  1.00  9.39           H  
ATOM    653 1HG  PRO A  44       9.196  -8.420   5.590  1.00  9.39           H  
ATOM    654 2HG  PRO A  44       9.856 -10.044   5.798  1.00  9.39           H  
ATOM    655 1HD  PRO A  44       8.931  -8.674   3.215  1.00  9.39           H  
ATOM    656 2HD  PRO A  44      10.366  -9.756   3.543  1.00  9.39           H  
ATOM    657  N   GLU A  45       5.707 -12.572   3.990  1.00  9.87           N  
ATOM    658  CA  GLU A  45       4.395 -13.036   3.505  1.00  9.87           C  
ATOM    659  C   GLU A  45       3.960 -12.498   2.114  1.00  9.87           C  
ATOM    660  O   GLU A  45       2.871 -12.816   1.642  1.00  9.87           O  
ATOM    661  CB  GLU A  45       3.319 -12.689   4.538  1.00  9.87           C  
ATOM    662  CG  GLU A  45       3.489 -13.401   5.890  1.00  9.87           C  
ATOM    663  CD  GLU A  45       2.388 -13.070   6.888  1.00  9.87           C  
ATOM    664  OE1 GLU A  45       1.570 -12.234   6.589  1.00  9.87           O  
ATOM    665  OE2 GLU A  45       2.372 -13.659   7.945  1.00  9.87           O  
ATOM    666  H   GLU A  45       6.333 -13.279   4.341  1.00  9.87           H  
ATOM    667  HA  GLU A  45       4.435 -14.120   3.431  1.00  9.87           H  
ATOM    668 1HB  GLU A  45       3.316 -11.613   4.718  1.00  9.87           H  
ATOM    669 2HB  GLU A  45       2.338 -12.958   4.143  1.00  9.87           H  
ATOM    670 1HG  GLU A  45       3.496 -14.478   5.715  1.00  9.87           H  
ATOM    671 2HG  GLU A  45       4.456 -13.126   6.313  1.00  9.87           H  
ATOM    672  N   ARG A  46       4.833 -11.763   1.424  1.00 10.39           N  
ATOM    673  CA  ARG A  46       4.512 -11.081   0.175  1.00 10.39           C  
ATOM    674  C   ARG A  46       4.052 -12.011  -0.925  1.00 10.39           C  
ATOM    675  O   ARG A  46       3.095 -11.725  -1.646  1.00 10.39           O  
ATOM    676  CB  ARG A  46       5.723 -10.299  -0.313  1.00 10.39           C  
ATOM    677  CG  ARG A  46       5.484  -9.459  -1.570  1.00 10.39           C  
ATOM    678  CD  ARG A  46       6.711  -8.731  -1.987  1.00 10.39           C  
ATOM    679  NE  ARG A  46       6.486  -7.865  -3.135  1.00 10.39           N  
ATOM    680  CZ  ARG A  46       6.597  -8.260  -4.416  1.00 10.39           C  
ATOM    681  NH1 ARG A  46       6.938  -9.495  -4.684  1.00 10.39           N  
ATOM    682  NH2 ARG A  46       6.365  -7.407  -5.399  1.00 10.39           N  
ATOM    683  H   ARG A  46       5.757 -11.628   1.822  1.00 10.39           H  
ATOM    684  HA  ARG A  46       3.709 -10.372   0.381  1.00 10.39           H  
ATOM    685 1HB  ARG A  46       6.070  -9.637   0.483  1.00 10.39           H  
ATOM    686 2HB  ARG A  46       6.537 -10.992  -0.532  1.00 10.39           H  
ATOM    687 1HG  ARG A  46       5.182 -10.116  -2.388  1.00 10.39           H  
ATOM    688 2HG  ARG A  46       4.698  -8.731  -1.378  1.00 10.39           H  
ATOM    689 1HD  ARG A  46       7.100  -8.132  -1.165  1.00 10.39           H  
ATOM    690 2HD  ARG A  46       7.444  -9.471  -2.281  1.00 10.39           H  
ATOM    691  HE  ARG A  46       6.223  -6.906  -2.958  1.00 10.39           H  
ATOM    692 1HH1 ARG A  46       7.115 -10.140  -3.921  1.00 10.39           H  
ATOM    693 2HH1 ARG A  46       7.028  -9.809  -5.642  1.00 10.39           H  
ATOM    694 1HH2 ARG A  46       6.101  -6.452  -5.191  1.00 10.39           H  
ATOM    695 2HH2 ARG A  46       6.450  -7.709  -6.359  1.00 10.39           H  
ATOM    696  N   GLU A  47       4.752 -13.124  -1.058  1.00 10.96           N  
ATOM    697  CA  GLU A  47       4.466 -14.113  -2.077  1.00 10.96           C  
ATOM    698  C   GLU A  47       4.136 -15.438  -1.419  1.00 10.96           C  
ATOM    699  O   GLU A  47       4.254 -16.492  -2.046  1.00 10.96           O  
ATOM    700  CB  GLU A  47       5.675 -14.290  -3.006  1.00 10.96           C  
ATOM    701  CG  GLU A  47       6.085 -13.028  -3.767  1.00 10.96           C  
ATOM    702  CD  GLU A  47       7.211 -13.253  -4.771  1.00 10.96           C  
ATOM    703  OE1 GLU A  47       8.226 -13.806  -4.402  1.00 10.96           O  
ATOM    704  OE2 GLU A  47       7.059 -12.832  -5.894  1.00 10.96           O  
ATOM    705  H   GLU A  47       5.517 -13.285  -0.418  1.00 10.96           H  
ATOM    706  HA  GLU A  47       3.601 -13.793  -2.657  1.00 10.96           H  
ATOM    707 1HB  GLU A  47       6.532 -14.621  -2.420  1.00 10.96           H  
ATOM    708 2HB  GLU A  47       5.458 -15.068  -3.738  1.00 10.96           H  
ATOM    709 1HG  GLU A  47       5.215 -12.631  -4.291  1.00 10.96           H  
ATOM    710 2HG  GLU A  47       6.407 -12.278  -3.044  1.00 10.96           H  
ATOM    711  N   LYS A  48       3.782 -15.404  -0.131  1.00 11.49           N  
ATOM    712  CA  LYS A  48       3.559 -16.651   0.580  1.00 11.49           C  
ATOM    713  C   LYS A  48       2.293 -16.709   1.435  1.00 11.49           C  
ATOM    714  O   LYS A  48       2.412 -16.846   2.649  1.00 11.49           O  
ATOM    715  CB  LYS A  48       4.769 -16.886   1.501  1.00 11.49           C  
ATOM    716  CG  LYS A  48       6.116 -17.050   0.772  1.00 11.49           C  
ATOM    717  CD  LYS A  48       7.300 -17.237   1.740  1.00 11.49           C  
ATOM    718  CE  LYS A  48       8.612 -17.370   0.957  1.00 11.49           C  
ATOM    719  NZ  LYS A  48       9.820 -17.438   1.847  1.00 11.49           N  
ATOM    720  H   LYS A  48       3.635 -14.510   0.345  1.00 11.49           H  
ATOM    721  HA  LYS A  48       3.505 -17.459  -0.149  1.00 11.49           H  
ATOM    722 1HB  LYS A  48       4.870 -16.052   2.183  1.00 11.49           H  
ATOM    723 2HB  LYS A  48       4.597 -17.776   2.094  1.00 11.49           H  
ATOM    724 1HG  LYS A  48       6.053 -17.923   0.114  1.00 11.49           H  
ATOM    725 2HG  LYS A  48       6.319 -16.174   0.165  1.00 11.49           H  
ATOM    726 1HD  LYS A  48       7.369 -16.380   2.407  1.00 11.49           H  
ATOM    727 2HD  LYS A  48       7.150 -18.135   2.341  1.00 11.49           H  
ATOM    728 1HE  LYS A  48       8.570 -18.276   0.354  1.00 11.49           H  
ATOM    729 2HE  LYS A  48       8.712 -16.508   0.297  1.00 11.49           H  
ATOM    730 1HZ  LYS A  48      10.647 -17.521   1.282  1.00 11.49           H  
ATOM    731 2HZ  LYS A  48       9.877 -16.599   2.402  1.00 11.49           H  
ATOM    732 3HZ  LYS A  48       9.775 -18.257   2.481  1.00 11.49           H  
ATOM    733  N   PRO A  49       1.066 -16.606   0.865  1.00 11.85           N  
ATOM    734  CA  PRO A  49      -0.195 -16.749   1.581  1.00 11.85           C  
ATOM    735  C   PRO A  49      -0.238 -18.039   2.386  1.00 11.85           C  
ATOM    736  O   PRO A  49      -0.378 -18.040   3.606  1.00 11.85           O  
ATOM    737  CB  PRO A  49      -1.222 -16.758   0.442  1.00 11.85           C  
ATOM    738  CG  PRO A  49      -0.585 -15.932  -0.633  1.00 11.85           C  
ATOM    739  CD  PRO A  49       0.890 -16.300  -0.576  1.00 11.85           C  
ATOM    740  HA  PRO A  49      -0.337 -15.869   2.239  1.00 11.85           H  
ATOM    741 1HB  PRO A  49      -1.447 -17.792   0.120  1.00 11.85           H  
ATOM    742 2HB  PRO A  49      -2.172 -16.338   0.793  1.00 11.85           H  
ATOM    743 1HG  PRO A  49      -1.045 -16.146  -1.606  1.00 11.85           H  
ATOM    744 2HG  PRO A  49      -0.755 -14.859  -0.428  1.00 11.85           H  
ATOM    745 1HD  PRO A  49       1.137 -17.169  -1.209  1.00 11.85           H  
ATOM    746 2HD  PRO A  49       1.405 -15.401  -0.879  1.00 11.85           H  
ATOM    747  N   ASP A  50      -0.094 -19.151   1.655  1.00 11.88           N  
ATOM    748  CA  ASP A  50      -0.095 -20.491   2.234  1.00 11.88           C  
ATOM    749  C   ASP A  50       1.309 -21.086   2.318  1.00 11.88           C  
ATOM    750  O   ASP A  50       1.644 -21.837   3.241  1.00 11.88           O  
ATOM    751  CB  ASP A  50      -0.960 -21.414   1.378  1.00 11.88           C  
ATOM    752  CG  ASP A  50      -2.418 -20.972   1.304  1.00 11.88           C  
ATOM    753  OD1 ASP A  50      -3.040 -20.814   2.326  1.00 11.88           O  
ATOM    754  OD2 ASP A  50      -2.887 -20.778   0.208  1.00 11.88           O  
ATOM    755  H   ASP A  50       0.006 -19.061   0.658  1.00 11.88           H  
ATOM    756  HA  ASP A  50      -0.506 -20.435   3.242  1.00 11.88           H  
ATOM    757 1HB  ASP A  50      -0.559 -21.456   0.365  1.00 11.88           H  
ATOM    758 2HB  ASP A  50      -0.922 -22.424   1.785  1.00 11.88           H  
ATOM    759  N   GLN A  51       2.150 -20.756   1.342  1.00 11.47           N  
ATOM    760  CA  GLN A  51       3.456 -21.401   1.233  1.00 11.47           C  
ATOM    761  C   GLN A  51       4.488 -20.764   2.141  1.00 11.47           C  
ATOM    762  O   GLN A  51       5.479 -20.192   1.684  1.00 11.47           O  
ATOM    763  CB  GLN A  51       3.956 -21.340  -0.216  1.00 11.47           C  
ATOM    764  CG  GLN A  51       3.066 -22.043  -1.244  1.00 11.47           C  
ATOM    765  CD  GLN A  51       3.013 -23.553  -1.057  1.00 11.47           C  
ATOM    766  OE1 GLN A  51       4.026 -24.244  -1.202  1.00 11.47           O  
ATOM    767  NE2 GLN A  51       1.830 -24.076  -0.747  1.00 11.47           N  
ATOM    768  H   GLN A  51       1.862 -20.090   0.644  1.00 11.47           H  
ATOM    769  HA  GLN A  51       3.347 -22.446   1.523  1.00 11.47           H  
ATOM    770 1HB  GLN A  51       4.061 -20.294  -0.517  1.00 11.47           H  
ATOM    771 2HB  GLN A  51       4.946 -21.793  -0.270  1.00 11.47           H  
ATOM    772 1HG  GLN A  51       2.054 -21.653  -1.155  1.00 11.47           H  
ATOM    773 2HG  GLN A  51       3.457 -21.840  -2.244  1.00 11.47           H  
ATOM    774 1HE2 GLN A  51       1.739 -25.064  -0.616  1.00 11.47           H  
ATOM    775 2HE2 GLN A  51       1.032 -23.485  -0.646  1.00 11.47           H  
ATOM    776  N   TRP A  52       4.307 -20.927   3.442  1.00 10.59           N  
ATOM    777  CA  TRP A  52       5.192 -20.263   4.395  1.00 10.59           C  
ATOM    778  C   TRP A  52       6.482 -21.032   4.605  1.00 10.59           C  
ATOM    779  O   TRP A  52       6.725 -21.638   5.648  1.00 10.59           O  
ATOM    780  CB  TRP A  52       4.483 -20.029   5.724  1.00 10.59           C  
ATOM    781  CG  TRP A  52       5.275 -19.174   6.653  1.00 10.59           C  
ATOM    782  CD1 TRP A  52       5.693 -19.472   7.915  1.00 10.59           C  
ATOM    783  CD2 TRP A  52       5.792 -17.863   6.359  1.00 10.59           C  
ATOM    784  NE1 TRP A  52       6.407 -18.422   8.433  1.00 10.59           N  
ATOM    785  CE2 TRP A  52       6.482 -17.430   7.488  1.00 10.59           C  
ATOM    786  CE3 TRP A  52       5.728 -17.039   5.242  1.00 10.59           C  
ATOM    787  CZ2 TRP A  52       7.106 -16.193   7.535  1.00 10.59           C  
ATOM    788  CZ3 TRP A  52       6.353 -15.813   5.279  1.00 10.59           C  
ATOM    789  CH2 TRP A  52       7.025 -15.391   6.395  1.00 10.59           C  
ATOM    790  H   TRP A  52       3.482 -21.444   3.741  1.00 10.59           H  
ATOM    791  HA  TRP A  52       5.451 -19.286   3.991  1.00 10.59           H  
ATOM    792 1HB  TRP A  52       3.516 -19.553   5.545  1.00 10.59           H  
ATOM    793 2HB  TRP A  52       4.295 -20.985   6.209  1.00 10.59           H  
ATOM    794  HD1 TRP A  52       5.482 -20.403   8.437  1.00 10.59           H  
ATOM    795  HE1 TRP A  52       6.819 -18.387   9.351  1.00 10.59           H  
ATOM    796  HE3 TRP A  52       5.194 -17.365   4.355  1.00 10.59           H  
ATOM    797  HZ2 TRP A  52       7.646 -15.851   8.418  1.00 10.59           H  
ATOM    798  HZ3 TRP A  52       6.295 -15.198   4.396  1.00 10.59           H  
ATOM    799  HH2 TRP A  52       7.506 -14.413   6.392  1.00 10.59           H  
ATOM    800  N   SER A  53       7.306 -20.984   3.576  1.00  9.28           N  
ATOM    801  CA  SER A  53       8.594 -21.645   3.543  1.00  9.28           C  
ATOM    802  C   SER A  53       9.683 -20.748   4.107  1.00  9.28           C  
ATOM    803  O   SER A  53       9.975 -19.667   3.569  1.00  9.28           O  
ATOM    804  CB  SER A  53       8.934 -22.049   2.120  1.00  9.28           C  
ATOM    805  OG  SER A  53      10.234 -22.572   2.038  1.00  9.28           O  
ATOM    806  H   SER A  53       6.971 -20.476   2.762  1.00  9.28           H  
ATOM    807  HA  SER A  53       8.539 -22.543   4.160  1.00  9.28           H  
ATOM    808 1HB  SER A  53       8.216 -22.793   1.775  1.00  9.28           H  
ATOM    809 2HB  SER A  53       8.841 -21.182   1.467  1.00  9.28           H  
ATOM    810  HG  SER A  53      10.282 -23.275   2.693  1.00  9.28           H  
ATOM    811  N   VAL A  54      10.264 -21.189   5.214  1.00  7.72           N  
ATOM    812  CA  VAL A  54      11.305 -20.444   5.903  1.00  7.72           C  
ATOM    813  C   VAL A  54      12.483 -21.366   6.160  1.00  7.72           C  
ATOM    814  O   VAL A  54      12.304 -22.581   6.236  1.00  7.72           O  
ATOM    815  CB  VAL A  54      10.771 -19.885   7.236  1.00  7.72           C  
ATOM    816  CG1 VAL A  54       9.605 -18.925   6.976  1.00  7.72           C  
ATOM    817  CG2 VAL A  54      10.315 -21.039   8.127  1.00  7.72           C  
ATOM    818  H   VAL A  54       9.961 -22.073   5.596  1.00  7.72           H  
ATOM    819  HA  VAL A  54      11.632 -19.617   5.273  1.00  7.72           H  
ATOM    820  HB  VAL A  54      11.566 -19.330   7.734  1.00  7.72           H  
ATOM    821 1HG1 VAL A  54       9.254 -18.530   7.924  1.00  7.72           H  
ATOM    822 2HG1 VAL A  54       9.939 -18.104   6.344  1.00  7.72           H  
ATOM    823 3HG1 VAL A  54       8.787 -19.450   6.484  1.00  7.72           H  
ATOM    824 1HG2 VAL A  54       9.952 -20.644   9.075  1.00  7.72           H  
ATOM    825 2HG2 VAL A  54       9.513 -21.588   7.630  1.00  7.72           H  
ATOM    826 3HG2 VAL A  54      11.156 -21.708   8.310  1.00  7.72           H  
ATOM    827  N   THR A  55      13.679 -20.802   6.326  1.00  6.14           N  
ATOM    828  CA  THR A  55      14.842 -21.636   6.629  1.00  6.14           C  
ATOM    829  C   THR A  55      14.682 -22.301   7.993  1.00  6.14           C  
ATOM    830  O   THR A  55      14.907 -23.503   8.144  1.00  6.14           O  
ATOM    831  CB  THR A  55      16.138 -20.806   6.622  1.00  6.14           C  
ATOM    832  OG1 THR A  55      16.329 -20.224   5.324  1.00  6.14           O  
ATOM    833  CG2 THR A  55      17.327 -21.700   6.941  1.00  6.14           C  
ATOM    834  H   THR A  55      13.779 -19.801   6.238  1.00  6.14           H  
ATOM    835  HA  THR A  55      14.919 -22.417   5.873  1.00  6.14           H  
ATOM    836  HB  THR A  55      16.070 -20.015   7.369  1.00  6.14           H  
ATOM    837  HG1 THR A  55      17.177 -19.769   5.299  1.00  6.14           H  
ATOM    838 1HG2 THR A  55      18.241 -21.106   6.935  1.00  6.14           H  
ATOM    839 2HG2 THR A  55      17.199 -22.152   7.910  1.00  6.14           H  
ATOM    840 3HG2 THR A  55      17.400 -22.484   6.190  1.00  6.14           H  
ATOM    841  N   LEU A  56      14.298 -21.499   8.984  1.00  4.75           N  
ATOM    842  CA  LEU A  56      14.060 -21.990  10.331  1.00  4.75           C  
ATOM    843  C   LEU A  56      12.711 -21.478  10.828  1.00  4.75           C  
ATOM    844  O   LEU A  56      12.318 -20.370  10.463  1.00  4.75           O  
ATOM    845  CB  LEU A  56      15.135 -21.497  11.307  1.00  4.75           C  
ATOM    846  CG  LEU A  56      16.560 -21.937  11.042  1.00  4.75           C  
ATOM    847  CD1 LEU A  56      17.489 -21.214  11.993  1.00  4.75           C  
ATOM    848  CD2 LEU A  56      16.657 -23.433  11.213  1.00  4.75           C  
ATOM    849  H   LEU A  56      14.147 -20.525   8.779  1.00  4.75           H  
ATOM    850  HA  LEU A  56      14.092 -23.070  10.301  1.00  4.75           H  
ATOM    851 1HB  LEU A  56      15.124 -20.409  11.300  1.00  4.75           H  
ATOM    852 2HB  LEU A  56      14.865 -21.826  12.313  1.00  4.75           H  
ATOM    853  HG  LEU A  56      16.842 -21.666  10.045  1.00  4.75           H  
ATOM    854 1HD1 LEU A  56      18.517 -21.519  11.801  1.00  4.75           H  
ATOM    855 2HD1 LEU A  56      17.398 -20.137  11.847  1.00  4.75           H  
ATOM    856 3HD1 LEU A  56      17.221 -21.466  13.016  1.00  4.75           H  
ATOM    857 1HD2 LEU A  56      17.679 -23.755  11.021  1.00  4.75           H  
ATOM    858 2HD2 LEU A  56      16.375 -23.700  12.231  1.00  4.75           H  
ATOM    859 3HD2 LEU A  56      15.983 -23.925  10.509  1.00  4.75           H  
ATOM    860  N   PRO A  57      11.977 -22.242  11.648  1.00  3.67           N  
ATOM    861  CA  PRO A  57      10.823 -21.777  12.391  1.00  3.67           C  
ATOM    862  C   PRO A  57      11.293 -20.641  13.280  1.00  3.67           C  
ATOM    863  O   PRO A  57      12.415 -20.693  13.786  1.00  3.67           O  
ATOM    864  CB  PRO A  57      10.423 -23.008  13.207  1.00  3.67           C  
ATOM    865  CG  PRO A  57      10.946 -24.183  12.396  1.00  3.67           C  
ATOM    866  CD  PRO A  57      12.241 -23.686  11.774  1.00  3.67           C  
ATOM    867  HA  PRO A  57      10.034 -21.451  11.702  1.00  3.67           H  
ATOM    868 1HB  PRO A  57      10.862 -22.951  14.212  1.00  3.67           H  
ATOM    869 2HB  PRO A  57       9.330 -23.029  13.336  1.00  3.67           H  
ATOM    870 1HG  PRO A  57      11.100 -25.055  13.051  1.00  3.67           H  
ATOM    871 2HG  PRO A  57      10.203 -24.483  11.641  1.00  3.67           H  
ATOM    872 1HD  PRO A  57      13.108 -23.876  12.429  1.00  3.67           H  
ATOM    873 2HD  PRO A  57      12.336 -24.164  10.787  1.00  3.67           H  
ATOM    874  N   GLN A  58      10.457 -19.628  13.478  1.00  2.91           N  
ATOM    875  CA  GLN A  58      10.864 -18.503  14.316  1.00  2.91           C  
ATOM    876  C   GLN A  58       9.807 -18.064  15.315  1.00  2.91           C  
ATOM    877  O   GLN A  58       8.604 -18.182  15.067  1.00  2.91           O  
ATOM    878  CB  GLN A  58      11.239 -17.282  13.461  1.00  2.91           C  
ATOM    879  CG  GLN A  58      12.421 -17.487  12.525  1.00  2.91           C  
ATOM    880  CD  GLN A  58      12.807 -16.231  11.764  1.00  2.91           C  
ATOM    881  OE1 GLN A  58      12.240 -15.158  11.972  1.00  2.91           O  
ATOM    882  NE2 GLN A  58      13.771 -16.362  10.860  1.00  2.91           N  
ATOM    883  H   GLN A  58       9.547 -19.627  13.044  1.00  2.91           H  
ATOM    884  HA  GLN A  58      11.741 -18.806  14.884  1.00  2.91           H  
ATOM    885 1HB  GLN A  58      10.384 -16.980  12.862  1.00  2.91           H  
ATOM    886 2HB  GLN A  58      11.481 -16.449  14.124  1.00  2.91           H  
ATOM    887 1HG  GLN A  58      13.260 -17.811  13.107  1.00  2.91           H  
ATOM    888 2HG  GLN A  58      12.165 -18.247  11.797  1.00  2.91           H  
ATOM    889 1HE2 GLN A  58      14.049 -15.571  10.311  1.00  2.91           H  
ATOM    890 2HE2 GLN A  58      14.202 -17.252  10.715  1.00  2.91           H  
ATOM    891  N   TYR A  59      10.277 -17.484  16.412  1.00  2.41           N  
ATOM    892  CA  TYR A  59       9.415 -16.842  17.392  1.00  2.41           C  
ATOM    893  C   TYR A  59       9.781 -15.369  17.400  1.00  2.41           C  
ATOM    894  O   TYR A  59      10.950 -15.016  17.259  1.00  2.41           O  
ATOM    895  CB  TYR A  59       9.656 -17.404  18.798  1.00  2.41           C  
ATOM    896  CG  TYR A  59       9.344 -18.858  18.987  1.00  2.41           C  
ATOM    897  CD1 TYR A  59      10.289 -19.806  18.623  1.00  2.41           C  
ATOM    898  CD2 TYR A  59       8.144 -19.251  19.556  1.00  2.41           C  
ATOM    899  CE1 TYR A  59      10.023 -21.147  18.815  1.00  2.41           C  
ATOM    900  CE2 TYR A  59       7.879 -20.594  19.757  1.00  2.41           C  
ATOM    901  CZ  TYR A  59       8.812 -21.539  19.387  1.00  2.41           C  
ATOM    902  OH  TYR A  59       8.550 -22.874  19.577  1.00  2.41           O  
ATOM    903  H   TYR A  59      11.287 -17.487  16.558  1.00  2.41           H  
ATOM    904  HA  TYR A  59       8.369 -16.948  17.102  1.00  2.41           H  
ATOM    905 1HB  TYR A  59      10.686 -17.253  19.066  1.00  2.41           H  
ATOM    906 2HB  TYR A  59       9.056 -16.836  19.515  1.00  2.41           H  
ATOM    907  HD1 TYR A  59      11.240 -19.491  18.181  1.00  2.41           H  
ATOM    908  HD2 TYR A  59       7.409 -18.499  19.849  1.00  2.41           H  
ATOM    909  HE1 TYR A  59      10.762 -21.893  18.525  1.00  2.41           H  
ATOM    910  HE2 TYR A  59       6.931 -20.904  20.209  1.00  2.41           H  
ATOM    911  HH  TYR A  59       7.700 -22.974  20.024  1.00  2.41           H  
ATOM    912  N   ASN A  60       8.820 -14.491  17.609  1.00  2.12           N  
ATOM    913  CA  ASN A  60       9.211 -13.091  17.724  1.00  2.12           C  
ATOM    914  C   ASN A  60       9.499 -12.851  19.190  1.00  2.12           C  
ATOM    915  O   ASN A  60       8.820 -13.441  20.044  1.00  2.12           O  
ATOM    916  CB  ASN A  60       8.122 -12.153  17.220  1.00  2.12           C  
ATOM    917  CG  ASN A  60       7.831 -12.316  15.742  1.00  2.12           C  
ATOM    918  OD1 ASN A  60       8.728 -12.471  14.912  1.00  2.12           O  
ATOM    919  ND2 ASN A  60       6.566 -12.283  15.405  1.00  2.12           N  
ATOM    920  H   ASN A  60       7.855 -14.782  17.702  1.00  2.12           H  
ATOM    921  HA  ASN A  60      10.129 -12.906  17.163  1.00  2.12           H  
ATOM    922 1HB  ASN A  60       7.204 -12.316  17.787  1.00  2.12           H  
ATOM    923 2HB  ASN A  60       8.435 -11.118  17.402  1.00  2.12           H  
ATOM    924 1HD2 ASN A  60       6.302 -12.384  14.445  1.00  2.12           H  
ATOM    925 2HD2 ASN A  60       5.862 -12.153  16.104  1.00  2.12           H  
ATOM    926  N   MET A  61      10.410 -11.938  19.504  1.00  1.99           N  
ATOM    927  CA  MET A  61      10.669 -11.598  20.896  1.00  1.99           C  
ATOM    928  C   MET A  61       9.382 -11.156  21.602  1.00  1.99           C  
ATOM    929  O   MET A  61       9.135 -11.535  22.741  1.00  1.99           O  
ATOM    930  CB  MET A  61      11.801 -10.594  20.956  1.00  1.99           C  
ATOM    931  CG  MET A  61      12.152 -10.052  22.315  1.00  1.99           C  
ATOM    932  SD  MET A  61      13.611  -8.989  22.233  1.00  1.99           S  
ATOM    933  CE  MET A  61      13.596  -8.112  23.774  1.00  1.99           C  
ATOM    934  H   MET A  61      10.971 -11.488  18.775  1.00  1.99           H  
ATOM    935  HA  MET A  61      11.016 -12.493  21.398  1.00  1.99           H  
ATOM    936 1HB  MET A  61      12.700 -11.074  20.578  1.00  1.99           H  
ATOM    937 2HB  MET A  61      11.594  -9.798  20.276  1.00  1.99           H  
ATOM    938 1HG  MET A  61      11.320  -9.471  22.687  1.00  1.99           H  
ATOM    939 2HG  MET A  61      12.340 -10.870  23.005  1.00  1.99           H  
ATOM    940 1HE  MET A  61      14.459  -7.453  23.822  1.00  1.99           H  
ATOM    941 2HE  MET A  61      12.697  -7.512  23.836  1.00  1.99           H  
ATOM    942 3HE  MET A  61      13.628  -8.814  24.604  1.00  1.99           H  
ATOM    943  N   GLU A  62       8.500 -10.462  20.898  1.00  1.99           N  
ATOM    944  CA  GLU A  62       7.201 -10.075  21.461  1.00  1.99           C  
ATOM    945  C   GLU A  62       6.437 -11.286  22.054  1.00  1.99           C  
ATOM    946  O   GLU A  62       5.757 -11.172  23.089  1.00  1.99           O  
ATOM    947  CB  GLU A  62       6.331  -9.433  20.369  1.00  1.99           C  
ATOM    948  CG  GLU A  62       4.983  -8.909  20.853  1.00  1.99           C  
ATOM    949  CD  GLU A  62       4.150  -8.255  19.764  1.00  1.99           C  
ATOM    950  OE1 GLU A  62       4.568  -8.251  18.629  1.00  1.99           O  
ATOM    951  OE2 GLU A  62       3.095  -7.757  20.078  1.00  1.99           O  
ATOM    952  H   GLU A  62       8.783 -10.126  19.980  1.00  1.99           H  
ATOM    953  HA  GLU A  62       7.370  -9.359  22.262  1.00  1.99           H  
ATOM    954 1HB  GLU A  62       6.873  -8.607  19.915  1.00  1.99           H  
ATOM    955 2HB  GLU A  62       6.143 -10.164  19.581  1.00  1.99           H  
ATOM    956 1HG  GLU A  62       4.418  -9.742  21.275  1.00  1.99           H  
ATOM    957 2HG  GLU A  62       5.155  -8.190  21.647  1.00  1.99           H  
ATOM    958  N   SER A  63       6.519 -12.449  21.386  1.00  2.11           N  
ATOM    959  CA  SER A  63       5.817 -13.615  21.896  1.00  2.11           C  
ATOM    960  C   SER A  63       6.668 -14.246  22.988  1.00  2.11           C  
ATOM    961  O   SER A  63       6.159 -14.788  23.960  1.00  2.11           O  
ATOM    962  CB  SER A  63       5.562 -14.623  20.782  1.00  2.11           C  
ATOM    963  OG  SER A  63       6.757 -15.203  20.317  1.00  2.11           O  
ATOM    964  H   SER A  63       7.117 -12.538  20.574  1.00  2.11           H  
ATOM    965  HA  SER A  63       4.865 -13.301  22.325  1.00  2.11           H  
ATOM    966 1HB  SER A  63       4.890 -15.403  21.138  1.00  2.11           H  
ATOM    967 2HB  SER A  63       5.067 -14.115  19.957  1.00  2.11           H  
ATOM    968  HG  SER A  63       7.419 -14.481  20.289  1.00  2.11           H  
ATOM    969  N   LEU A  64       7.975 -14.054  22.895  1.00  2.32           N  
ATOM    970  CA  LEU A  64       8.897 -14.617  23.864  1.00  2.32           C  
ATOM    971  C   LEU A  64       8.696 -13.993  25.218  1.00  2.32           C  
ATOM    972  O   LEU A  64       8.733 -14.664  26.245  1.00  2.32           O  
ATOM    973  CB  LEU A  64      10.332 -14.531  23.409  1.00  2.32           C  
ATOM    974  CG  LEU A  64      11.284 -15.325  24.235  1.00  2.32           C  
ATOM    975  CD1 LEU A  64      12.418 -15.708  23.377  1.00  2.32           C  
ATOM    976  CD2 LEU A  64      11.667 -14.526  25.451  1.00  2.32           C  
ATOM    977  H   LEU A  64       8.347 -13.569  22.082  1.00  2.32           H  
ATOM    978  HA  LEU A  64       8.674 -15.632  23.980  1.00  2.32           H  
ATOM    979 1HB  LEU A  64      10.400 -14.859  22.371  1.00  2.32           H  
ATOM    980 2HB  LEU A  64      10.648 -13.496  23.477  1.00  2.32           H  
ATOM    981  HG  LEU A  64      10.840 -16.220  24.549  1.00  2.32           H  
ATOM    982 1HD1 LEU A  64      13.128 -16.299  23.946  1.00  2.32           H  
ATOM    983 2HD1 LEU A  64      12.052 -16.295  22.535  1.00  2.32           H  
ATOM    984 3HD1 LEU A  64      12.876 -14.819  23.014  1.00  2.32           H  
ATOM    985 1HD2 LEU A  64      12.362 -15.100  26.062  1.00  2.32           H  
ATOM    986 2HD2 LEU A  64      12.124 -13.603  25.141  1.00  2.32           H  
ATOM    987 3HD2 LEU A  64      10.780 -14.302  26.039  1.00  2.32           H  
ATOM    988  N   LEU A  65       8.511 -12.694  25.209  1.00  2.59           N  
ATOM    989  CA  LEU A  65       8.362 -11.924  26.413  1.00  2.59           C  
ATOM    990  C   LEU A  65       6.960 -12.076  27.031  1.00  2.59           C  
ATOM    991  O   LEU A  65       6.700 -11.512  28.101  1.00  2.59           O  
ATOM    992  CB  LEU A  65       8.594 -10.458  26.089  1.00  2.59           C  
ATOM    993  CG  LEU A  65       9.989 -10.094  25.564  1.00  2.59           C  
ATOM    994  CD1 LEU A  65       9.963  -8.644  25.204  1.00  2.59           C  
ATOM    995  CD2 LEU A  65      11.065 -10.423  26.575  1.00  2.59           C  
ATOM    996  H   LEU A  65       8.510 -12.221  24.310  1.00  2.59           H  
ATOM    997  HA  LEU A  65       9.104 -12.262  27.119  1.00  2.59           H  
ATOM    998 1HB  LEU A  65       7.874 -10.163  25.320  1.00  2.59           H  
ATOM    999 2HB  LEU A  65       8.407  -9.868  26.982  1.00  2.59           H  
ATOM   1000  HG  LEU A  65      10.195 -10.653  24.669  1.00  2.59           H  
ATOM   1001 1HD1 LEU A  65      10.904  -8.355  24.807  1.00  2.59           H  
ATOM   1002 2HD1 LEU A  65       9.187  -8.485  24.456  1.00  2.59           H  
ATOM   1003 3HD1 LEU A  65       9.745  -8.053  26.089  1.00  2.59           H  
ATOM   1004 1HD2 LEU A  65      12.039 -10.153  26.167  1.00  2.59           H  
ATOM   1005 2HD2 LEU A  65      10.889  -9.866  27.496  1.00  2.59           H  
ATOM   1006 3HD2 LEU A  65      11.043 -11.491  26.778  1.00  2.59           H  
ATOM   1007  N   SER A  66       6.056 -12.802  26.352  1.00  2.90           N  
ATOM   1008  CA  SER A  66       4.696 -13.028  26.816  1.00  2.90           C  
ATOM   1009  C   SER A  66       4.658 -14.223  27.794  1.00  2.90           C  
ATOM   1010  O   SER A  66       5.523 -15.105  27.748  1.00  2.90           O  
ATOM   1011  CB  SER A  66       3.783 -13.233  25.616  1.00  2.90           C  
ATOM   1012  OG  SER A  66       3.715 -12.052  24.793  1.00  2.90           O  
ATOM   1013  H   SER A  66       6.321 -13.268  25.488  1.00  2.90           H  
ATOM   1014  HA  SER A  66       4.363 -12.139  27.351  1.00  2.90           H  
ATOM   1015 1HB  SER A  66       4.122 -14.072  25.030  1.00  2.90           H  
ATOM   1016 2HB  SER A  66       2.786 -13.476  25.976  1.00  2.90           H  
ATOM   1017  HG  SER A  66       4.581 -11.950  24.284  1.00  2.90           H  
ATOM   1018  N   ASP A  67       3.634 -14.276  28.658  1.00  3.25           N  
ATOM   1019  CA  ASP A  67       3.549 -15.347  29.664  1.00  3.25           C  
ATOM   1020  C   ASP A  67       3.485 -16.785  29.140  1.00  3.25           C  
ATOM   1021  O   ASP A  67       4.153 -17.664  29.682  1.00  3.25           O  
ATOM   1022  CB  ASP A  67       2.316 -15.140  30.548  1.00  3.25           C  
ATOM   1023  CG  ASP A  67       2.428 -13.968  31.520  1.00  3.25           C  
ATOM   1024  OD1 ASP A  67       3.505 -13.460  31.703  1.00  3.25           O  
ATOM   1025  OD2 ASP A  67       1.423 -13.604  32.084  1.00  3.25           O  
ATOM   1026  H   ASP A  67       2.935 -13.545  28.647  1.00  3.25           H  
ATOM   1027  HA  ASP A  67       4.433 -15.270  30.295  1.00  3.25           H  
ATOM   1028 1HB  ASP A  67       1.444 -14.976  29.916  1.00  3.25           H  
ATOM   1029 2HB  ASP A  67       2.131 -16.044  31.119  1.00  3.25           H  
ATOM   1030  N   LYS A  68       2.737 -17.031  28.065  1.00  3.62           N  
ATOM   1031  CA  LYS A  68       2.610 -18.403  27.564  1.00  3.62           C  
ATOM   1032  C   LYS A  68       3.975 -19.002  27.254  1.00  3.62           C  
ATOM   1033  O   LYS A  68       4.290 -20.155  27.593  1.00  3.62           O  
ATOM   1034  CB  LYS A  68       1.775 -18.435  26.286  1.00  3.62           C  
ATOM   1035  CG  LYS A  68       1.571 -19.826  25.715  1.00  3.62           C  
ATOM   1036  CD  LYS A  68       0.776 -19.789  24.419  1.00  3.62           C  
ATOM   1037  CE  LYS A  68       0.647 -21.182  23.817  1.00  3.62           C  
ATOM   1038  NZ  LYS A  68      -0.008 -21.149  22.481  1.00  3.62           N  
ATOM   1039  H   LYS A  68       2.230 -16.279  27.622  1.00  3.62           H  
ATOM   1040  HA  LYS A  68       2.133 -19.014  28.333  1.00  3.62           H  
ATOM   1041 1HB  LYS A  68       0.796 -18.000  26.478  1.00  3.62           H  
ATOM   1042 2HB  LYS A  68       2.260 -17.833  25.517  1.00  3.62           H  
ATOM   1043 1HG  LYS A  68       2.545 -20.276  25.508  1.00  3.62           H  
ATOM   1044 2HG  LYS A  68       1.048 -20.447  26.440  1.00  3.62           H  
ATOM   1045 1HD  LYS A  68      -0.214 -19.372  24.597  1.00  3.62           H  
ATOM   1046 2HD  LYS A  68       1.302 -19.156  23.700  1.00  3.62           H  
ATOM   1047 1HE  LYS A  68       1.637 -21.615  23.716  1.00  3.62           H  
ATOM   1048 2HE  LYS A  68       0.057 -21.807  24.485  1.00  3.62           H  
ATOM   1049 1HZ  LYS A  68      -0.065 -22.087  22.113  1.00  3.62           H  
ATOM   1050 2HZ  LYS A  68      -0.933 -20.759  22.561  1.00  3.62           H  
ATOM   1051 3HZ  LYS A  68       0.548 -20.573  21.852  1.00  3.62           H  
ATOM   1052  N   LEU A  69       4.768 -18.218  26.558  1.00  3.95           N  
ATOM   1053  CA  LEU A  69       6.066 -18.660  26.158  1.00  3.95           C  
ATOM   1054  C   LEU A  69       7.032 -18.797  27.326  1.00  3.95           C  
ATOM   1055  O   LEU A  69       7.760 -19.804  27.387  1.00  3.95           O  
ATOM   1056  CB  LEU A  69       6.615 -17.831  25.037  1.00  3.95           C  
ATOM   1057  CG  LEU A  69       7.850 -18.435  24.484  1.00  3.95           C  
ATOM   1058  CD1 LEU A  69       7.984 -18.074  22.930  1.00  3.95           C  
ATOM   1059  CD2 LEU A  69       8.995 -18.016  25.442  1.00  3.95           C  
ATOM   1060  H   LEU A  69       4.468 -17.282  26.320  1.00  3.95           H  
ATOM   1061  HA  LEU A  69       5.946 -19.651  25.757  1.00  3.95           H  
ATOM   1062 1HB  LEU A  69       5.873 -17.753  24.243  1.00  3.95           H  
ATOM   1063 2HB  LEU A  69       6.846 -16.829  25.416  1.00  3.95           H  
ATOM   1064  HG  LEU A  69       7.782 -19.504  24.511  1.00  3.95           H  
ATOM   1065 1HD1 LEU A  69       8.865 -18.523  22.511  1.00  3.95           H  
ATOM   1066 2HD1 LEU A  69       7.108 -18.476  22.422  1.00  3.95           H  
ATOM   1067 3HD1 LEU A  69       8.019 -17.054  22.721  1.00  3.95           H  
ATOM   1068 1HD2 LEU A  69       9.921 -18.405  25.146  1.00  3.95           H  
ATOM   1069 2HD2 LEU A  69       9.075 -16.985  25.510  1.00  3.95           H  
ATOM   1070 3HD2 LEU A  69       8.787 -18.381  26.420  1.00  3.95           H  
ATOM   1071  N   TRP A  70       7.058 -17.797  28.255  1.00  4.19           N  
ATOM   1072  CA  TRP A  70       7.996 -17.847  29.397  1.00  4.19           C  
ATOM   1073  C   TRP A  70       7.757 -19.103  30.228  1.00  4.19           C  
ATOM   1074  O   TRP A  70       8.685 -19.666  30.822  1.00  4.19           O  
ATOM   1075  CB  TRP A  70       7.828 -16.689  30.405  1.00  4.19           C  
ATOM   1076  CG  TRP A  70       8.317 -15.289  30.062  1.00  4.19           C  
ATOM   1077  CD1 TRP A  70       7.547 -14.189  29.963  1.00  4.19           C  
ATOM   1078  CD2 TRP A  70       9.668 -14.845  29.799  1.00  4.19           C  
ATOM   1079  NE1 TRP A  70       8.308 -13.103  29.685  1.00  4.19           N  
ATOM   1080  CE2 TRP A  70       9.612 -13.486  29.585  1.00  4.19           C  
ATOM   1081  CE3 TRP A  70      10.869 -15.477  29.739  1.00  4.19           C  
ATOM   1082  CZ2 TRP A  70      10.744 -12.743  29.319  1.00  4.19           C  
ATOM   1083  CZ3 TRP A  70      12.018 -14.754  29.463  1.00  4.19           C  
ATOM   1084  CH2 TRP A  70      11.955 -13.413  29.261  1.00  4.19           C  
ATOM   1085  H   TRP A  70       6.439 -16.988  28.153  1.00  4.19           H  
ATOM   1086  HA  TRP A  70       9.018 -17.857  29.016  1.00  4.19           H  
ATOM   1087 1HB  TRP A  70       6.761 -16.596  30.627  1.00  4.19           H  
ATOM   1088 2HB  TRP A  70       8.308 -16.978  31.334  1.00  4.19           H  
ATOM   1089  HD1 TRP A  70       6.474 -14.163  30.099  1.00  4.19           H  
ATOM   1090  HE1 TRP A  70       7.907 -12.169  29.552  1.00  4.19           H  
ATOM   1091  HE3 TRP A  70      10.893 -16.521  29.904  1.00  4.19           H  
ATOM   1092  HZ2 TRP A  70      10.699 -11.676  29.153  1.00  4.19           H  
ATOM   1093  HZ3 TRP A  70      12.966 -15.289  29.415  1.00  4.19           H  
ATOM   1094  HH2 TRP A  70      12.869 -12.864  29.047  1.00  4.19           H  
ATOM   1095  N   ARG A  71       6.498 -19.553  30.252  1.00  4.30           N  
ATOM   1096  CA  ARG A  71       6.061 -20.723  30.999  1.00  4.30           C  
ATOM   1097  C   ARG A  71       6.434 -22.059  30.347  1.00  4.30           C  
ATOM   1098  O   ARG A  71       6.183 -23.115  30.936  1.00  4.30           O  
ATOM   1099  CB  ARG A  71       4.558 -20.672  31.201  1.00  4.30           C  
ATOM   1100  CG  ARG A  71       4.067 -19.573  32.141  1.00  4.30           C  
ATOM   1101  CD  ARG A  71       2.578 -19.476  32.145  1.00  4.30           C  
ATOM   1102  NE  ARG A  71       2.092 -18.380  32.986  1.00  4.30           N  
ATOM   1103  CZ  ARG A  71       0.788 -18.074  33.166  1.00  4.30           C  
ATOM   1104  NH1 ARG A  71      -0.142 -18.794  32.580  1.00  4.30           N  
ATOM   1105  NH2 ARG A  71       0.445 -17.047  33.928  1.00  4.30           N  
ATOM   1106  H   ARG A  71       5.778 -19.019  29.759  1.00  4.30           H  
ATOM   1107  HA  ARG A  71       6.532 -20.683  31.980  1.00  4.30           H  
ATOM   1108 1HB  ARG A  71       4.076 -20.512  30.234  1.00  4.30           H  
ATOM   1109 2HB  ARG A  71       4.208 -21.627  31.587  1.00  4.30           H  
ATOM   1110 1HG  ARG A  71       4.383 -19.822  33.153  1.00  4.30           H  
ATOM   1111 2HG  ARG A  71       4.495 -18.616  31.866  1.00  4.30           H  
ATOM   1112 1HD  ARG A  71       2.235 -19.296  31.124  1.00  4.30           H  
ATOM   1113 2HD  ARG A  71       2.148 -20.407  32.514  1.00  4.30           H  
ATOM   1114  HE  ARG A  71       2.781 -17.800  33.448  1.00  4.30           H  
ATOM   1115 1HH1 ARG A  71       0.120 -19.576  31.997  1.00  4.30           H  
ATOM   1116 2HH1 ARG A  71      -1.117 -18.565  32.712  1.00  4.30           H  
ATOM   1117 1HH2 ARG A  71       1.158 -16.481  34.372  1.00  4.30           H  
ATOM   1118 2HH2 ARG A  71      -0.530 -16.817  34.056  1.00  4.30           H  
ATOM   1119  N   GLY A  72       7.037 -22.035  29.150  1.00  4.28           N  
ATOM   1120  CA  GLY A  72       7.456 -23.280  28.516  1.00  4.28           C  
ATOM   1121  C   GLY A  72       7.162 -23.487  27.024  1.00  4.28           C  
ATOM   1122  O   GLY A  72       7.623 -24.483  26.470  1.00  4.28           O  
ATOM   1123  H   GLY A  72       7.233 -21.151  28.685  1.00  4.28           H  
ATOM   1124 1HA  GLY A  72       8.531 -23.382  28.667  1.00  4.28           H  
ATOM   1125 2HA  GLY A  72       7.009 -24.106  29.063  1.00  4.28           H  
ATOM   1126  N   GLU A  73       6.432 -22.597  26.335  1.00  4.15           N  
ATOM   1127  CA  GLU A  73       6.233 -22.880  24.896  1.00  4.15           C  
ATOM   1128  C   GLU A  73       7.563 -22.956  24.113  1.00  4.15           C  
ATOM   1129  O   GLU A  73       7.668 -23.706  23.142  1.00  4.15           O  
ATOM   1130  CB  GLU A  73       5.329 -21.855  24.192  1.00  4.15           C  
ATOM   1131  CG  GLU A  73       4.931 -22.260  22.766  1.00  4.15           C  
ATOM   1132  CD  GLU A  73       3.970 -21.298  22.093  1.00  4.15           C  
ATOM   1133  OE1 GLU A  73       3.693 -20.264  22.650  1.00  4.15           O  
ATOM   1134  OE2 GLU A  73       3.487 -21.618  21.033  1.00  4.15           O  
ATOM   1135  H   GLU A  73       6.005 -21.782  26.783  1.00  4.15           H  
ATOM   1136  HA  GLU A  73       5.746 -23.851  24.813  1.00  4.15           H  
ATOM   1137 1HB  GLU A  73       4.440 -21.651  24.784  1.00  4.15           H  
ATOM   1138 2HB  GLU A  73       5.873 -20.938  24.061  1.00  4.15           H  
ATOM   1139 1HG  GLU A  73       5.838 -22.325  22.163  1.00  4.15           H  
ATOM   1140 2HG  GLU A  73       4.480 -23.248  22.799  1.00  4.15           H  
ATOM   1141  N   LEU A  74       8.558 -22.146  24.492  1.00  3.93           N  
ATOM   1142  CA  LEU A  74       9.839 -22.122  23.747  1.00  3.93           C  
ATOM   1143  C   LEU A  74      10.807 -23.256  24.168  1.00  3.93           C  
ATOM   1144  O   LEU A  74      11.069 -23.396  25.357  1.00  3.93           O  
ATOM   1145  CB  LEU A  74      10.534 -20.792  24.022  1.00  3.93           C  
ATOM   1146  CG  LEU A  74      11.843 -20.446  23.338  1.00  3.93           C  
ATOM   1147  CD1 LEU A  74      11.619 -20.251  21.875  1.00  3.93           C  
ATOM   1148  CD2 LEU A  74      12.403 -19.196  23.955  1.00  3.93           C  
ATOM   1149  H   LEU A  74       8.406 -21.535  25.310  1.00  3.93           H  
ATOM   1150  HA  LEU A  74       9.602 -22.172  22.691  1.00  3.93           H  
ATOM   1151 1HB  LEU A  74       9.879 -20.072  23.689  1.00  3.93           H  
ATOM   1152 2HB  LEU A  74      10.674 -20.683  25.100  1.00  3.93           H  
ATOM   1153  HG  LEU A  74      12.523 -21.237  23.467  1.00  3.93           H  
ATOM   1154 1HD1 LEU A  74      12.563 -20.012  21.389  1.00  3.93           H  
ATOM   1155 2HD1 LEU A  74      11.216 -21.141  21.455  1.00  3.93           H  
ATOM   1156 3HD1 LEU A  74      10.919 -19.433  21.722  1.00  3.93           H  
ATOM   1157 1HD2 LEU A  74      13.326 -18.935  23.487  1.00  3.93           H  
ATOM   1158 2HD2 LEU A  74      11.701 -18.399  23.813  1.00  3.93           H  
ATOM   1159 3HD2 LEU A  74      12.571 -19.362  25.024  1.00  3.93           H  
ATOM   1160  N   PRO A  75      11.331 -24.106  23.242  1.00  3.65           N  
ATOM   1161  CA  PRO A  75      12.346 -25.141  23.498  1.00  3.65           C  
ATOM   1162  C   PRO A  75      13.633 -24.624  24.173  1.00  3.65           C  
ATOM   1163  O   PRO A  75      14.292 -25.356  24.912  1.00  3.65           O  
ATOM   1164  CB  PRO A  75      12.651 -25.647  22.085  1.00  3.65           C  
ATOM   1165  CG  PRO A  75      11.369 -25.416  21.316  1.00  3.65           C  
ATOM   1166  CD  PRO A  75      10.817 -24.119  21.855  1.00  3.65           C  
ATOM   1167  HA  PRO A  75      11.892 -25.936  24.106  1.00  3.65           H  
ATOM   1168 1HB  PRO A  75      13.507 -25.096  21.670  1.00  3.65           H  
ATOM   1169 2HB  PRO A  75      12.944 -26.708  22.125  1.00  3.65           H  
ATOM   1170 1HG  PRO A  75      11.576 -25.365  20.236  1.00  3.65           H  
ATOM   1171 2HG  PRO A  75      10.679 -26.261  21.464  1.00  3.65           H  
ATOM   1172 1HD  PRO A  75      11.206 -23.294  21.273  1.00  3.65           H  
ATOM   1173 2HD  PRO A  75       9.721 -24.178  21.834  1.00  3.65           H  
ATOM   1174  N   MET A  76      13.974 -23.365  23.906  1.00  3.34           N  
ATOM   1175  CA  MET A  76      15.149 -22.678  24.455  1.00  3.34           C  
ATOM   1176  C   MET A  76      14.836 -22.172  25.856  1.00  3.34           C  
ATOM   1177  O   MET A  76      13.726 -21.709  26.107  1.00  3.34           O  
ATOM   1178  CB  MET A  76      15.602 -21.530  23.536  1.00  3.34           C  
ATOM   1179  CG  MET A  76      16.816 -20.795  24.048  1.00  3.34           C  
ATOM   1180  SD  MET A  76      17.475 -19.503  22.977  1.00  3.34           S  
ATOM   1181  CE  MET A  76      16.186 -18.342  22.944  1.00  3.34           C  
ATOM   1182  H   MET A  76      13.384 -22.841  23.282  1.00  3.34           H  
ATOM   1183  HA  MET A  76      15.968 -23.394  24.540  1.00  3.34           H  
ATOM   1184 1HB  MET A  76      15.828 -21.916  22.546  1.00  3.34           H  
ATOM   1185 2HB  MET A  76      14.816 -20.809  23.434  1.00  3.34           H  
ATOM   1186 1HG  MET A  76      16.555 -20.328  24.985  1.00  3.34           H  
ATOM   1187 2HG  MET A  76      17.605 -21.523  24.230  1.00  3.34           H  
ATOM   1188 1HE  MET A  76      16.471 -17.482  22.334  1.00  3.34           H  
ATOM   1189 2HE  MET A  76      15.322 -18.815  22.527  1.00  3.34           H  
ATOM   1190 3HE  MET A  76      15.977 -18.037  23.934  1.00  3.34           H  
ATOM   1191  N   THR A  77      15.792 -22.254  26.783  1.00  3.07           N  
ATOM   1192  CA  THR A  77      15.493 -21.782  28.126  1.00  3.07           C  
ATOM   1193  C   THR A  77      15.479 -20.266  28.197  1.00  3.07           C  
ATOM   1194  O   THR A  77      16.040 -19.575  27.343  1.00  3.07           O  
ATOM   1195  CB  THR A  77      16.535 -22.288  29.133  1.00  3.07           C  
ATOM   1196  OG1 THR A  77      17.813 -21.759  28.755  1.00  3.07           O  
ATOM   1197  CG2 THR A  77      16.605 -23.816  29.141  1.00  3.07           C  
ATOM   1198  H   THR A  77      16.721 -22.623  26.569  1.00  3.07           H  
ATOM   1199  HA  THR A  77      14.507 -22.151  28.413  1.00  3.07           H  
ATOM   1200  HB  THR A  77      16.281 -21.934  30.129  1.00  3.07           H  
ATOM   1201  HG1 THR A  77      18.085 -22.225  27.922  1.00  3.07           H  
ATOM   1202 1HG2 THR A  77      17.362 -24.148  29.855  1.00  3.07           H  
ATOM   1203 2HG2 THR A  77      15.635 -24.223  29.424  1.00  3.07           H  
ATOM   1204 3HG2 THR A  77      16.870 -24.174  28.143  1.00  3.07           H  
ATOM   1205  N   ASN A  78      14.916 -19.757  29.283  1.00  2.86           N  
ATOM   1206  CA  ASN A  78      14.813 -18.324  29.515  1.00  2.86           C  
ATOM   1207  C   ASN A  78      16.180 -17.675  29.701  1.00  2.86           C  
ATOM   1208  O   ASN A  78      16.388 -16.515  29.342  1.00  2.86           O  
ATOM   1209  CB  ASN A  78      13.918 -18.126  30.709  1.00  2.86           C  
ATOM   1210  CG  ASN A  78      12.511 -18.504  30.339  1.00  2.86           C  
ATOM   1211  OD1 ASN A  78      12.173 -18.427  29.152  1.00  2.86           O  
ATOM   1212  ND2 ASN A  78      11.701 -18.925  31.283  1.00  2.86           N  
ATOM   1213  H   ASN A  78      14.495 -20.390  29.947  1.00  2.86           H  
ATOM   1214  HA  ASN A  78      14.347 -17.865  28.642  1.00  2.86           H  
ATOM   1215 1HB  ASN A  78      14.257 -18.732  31.547  1.00  2.86           H  
ATOM   1216 2HB  ASN A  78      13.938 -17.088  31.021  1.00  2.86           H  
ATOM   1217 1HD2 ASN A  78      10.737 -19.199  31.058  1.00  2.86           H  
ATOM   1218 2HD2 ASN A  78      12.023 -18.995  32.228  1.00  2.86           H  
ATOM   1219  N   LYS A  79      17.125 -18.442  30.229  1.00  2.69           N  
ATOM   1220  CA  LYS A  79      18.464 -17.939  30.466  1.00  2.69           C  
ATOM   1221  C   LYS A  79      19.256 -17.922  29.165  1.00  2.69           C  
ATOM   1222  O   LYS A  79      20.012 -16.984  28.896  1.00  2.69           O  
ATOM   1223  CB  LYS A  79      19.114 -18.793  31.536  1.00  2.69           C  
ATOM   1224  CG  LYS A  79      18.486 -18.604  32.900  1.00  2.69           C  
ATOM   1225  CD  LYS A  79      19.233 -19.368  33.943  1.00  2.69           C  
ATOM   1226  CE  LYS A  79      18.822 -20.842  33.979  1.00  2.69           C  
ATOM   1227  NZ  LYS A  79      17.427 -21.011  34.511  1.00  2.69           N  
ATOM   1228  H   LYS A  79      16.898 -19.392  30.480  1.00  2.69           H  
ATOM   1229  HA  LYS A  79      18.395 -16.915  30.831  1.00  2.69           H  
ATOM   1230 1HB  LYS A  79      19.040 -19.847  31.258  1.00  2.69           H  
ATOM   1231 2HB  LYS A  79      20.146 -18.551  31.624  1.00  2.69           H  
ATOM   1232 1HG  LYS A  79      18.506 -17.542  33.164  1.00  2.69           H  
ATOM   1233 2HG  LYS A  79      17.447 -18.934  32.881  1.00  2.69           H  
ATOM   1234 1HD  LYS A  79      20.302 -19.304  33.734  1.00  2.69           H  
ATOM   1235 2HD  LYS A  79      19.038 -18.918  34.914  1.00  2.69           H  
ATOM   1236 1HE  LYS A  79      18.872 -21.255  32.971  1.00  2.69           H  
ATOM   1237 2HE  LYS A  79      19.514 -21.390  34.617  1.00  2.69           H  
ATOM   1238 1HZ  LYS A  79      17.171 -21.987  34.536  1.00  2.69           H  
ATOM   1239 2HZ  LYS A  79      17.389 -20.636  35.451  1.00  2.69           H  
ATOM   1240 3HZ  LYS A  79      16.776 -20.512  33.925  1.00  2.69           H  
ATOM   1241  N   GLN A  80      19.024 -18.909  28.294  1.00  2.55           N  
ATOM   1242  CA  GLN A  80      19.665 -18.853  26.986  1.00  2.55           C  
ATOM   1243  C   GLN A  80      19.122 -17.647  26.225  1.00  2.55           C  
ATOM   1244  O   GLN A  80      19.882 -16.940  25.548  1.00  2.55           O  
ATOM   1245  CB  GLN A  80      19.457 -20.147  26.227  1.00  2.55           C  
ATOM   1246  CG  GLN A  80      20.244 -21.331  26.727  1.00  2.55           C  
ATOM   1247  CD  GLN A  80      19.742 -22.598  26.094  1.00  2.55           C  
ATOM   1248  OE1 GLN A  80      18.574 -22.966  26.335  1.00  2.55           O  
ATOM   1249  NE2 GLN A  80      20.565 -23.260  25.289  1.00  2.55           N  
ATOM   1250  H   GLN A  80      18.422 -19.703  28.525  1.00  2.55           H  
ATOM   1251  HA  GLN A  80      20.731 -18.704  27.121  1.00  2.55           H  
ATOM   1252 1HB  GLN A  80      18.416 -20.416  26.316  1.00  2.55           H  
ATOM   1253 2HB  GLN A  80      19.679 -19.996  25.172  1.00  2.55           H  
ATOM   1254 1HG  GLN A  80      21.291 -21.201  26.452  1.00  2.55           H  
ATOM   1255 2HG  GLN A  80      20.153 -21.408  27.809  1.00  2.55           H  
ATOM   1256 1HE2 GLN A  80      20.261 -24.108  24.848  1.00  2.55           H  
ATOM   1257 2HE2 GLN A  80      21.491 -22.915  25.123  1.00  2.55           H  
ATOM   1258  N   PHE A  81      17.809 -17.381  26.371  1.00  2.45           N  
ATOM   1259  CA  PHE A  81      17.224 -16.202  25.752  1.00  2.45           C  
ATOM   1260  C   PHE A  81      17.865 -14.938  26.220  1.00  2.45           C  
ATOM   1261  O   PHE A  81      18.279 -14.124  25.398  1.00  2.45           O  
ATOM   1262  CB  PHE A  81      15.733 -16.034  26.023  1.00  2.45           C  
ATOM   1263  CG  PHE A  81      15.298 -14.639  25.600  1.00  2.45           C  
ATOM   1264  CD1 PHE A  81      15.190 -14.298  24.277  1.00  2.45           C  
ATOM   1265  CD2 PHE A  81      14.998 -13.667  26.557  1.00  2.45           C  
ATOM   1266  CE1 PHE A  81      14.794 -13.022  23.887  1.00  2.45           C  
ATOM   1267  CE2 PHE A  81      14.603 -12.401  26.176  1.00  2.45           C  
ATOM   1268  CZ  PHE A  81      14.499 -12.086  24.833  1.00  2.45           C  
ATOM   1269  H   PHE A  81      17.216 -18.017  26.906  1.00  2.45           H  
ATOM   1270  HA  PHE A  81      17.378 -16.271  24.676  1.00  2.45           H  
ATOM   1271 1HB  PHE A  81      15.142 -16.764  25.499  1.00  2.45           H  
ATOM   1272 2HB  PHE A  81      15.529 -16.145  27.074  1.00  2.45           H  
ATOM   1273  HD1 PHE A  81      15.419 -15.054  23.529  1.00  2.45           H  
ATOM   1274  HD2 PHE A  81      15.079 -13.920  27.619  1.00  2.45           H  
ATOM   1275  HE1 PHE A  81      14.710 -12.772  22.829  1.00  2.45           H  
ATOM   1276  HE2 PHE A  81      14.371 -11.652  26.932  1.00  2.45           H  
ATOM   1277  HZ  PHE A  81      14.185 -11.096  24.531  1.00  2.45           H  
ATOM   1278  N   LEU A  82      17.954 -14.755  27.532  1.00  2.39           N  
ATOM   1279  CA  LEU A  82      18.519 -13.522  28.021  1.00  2.39           C  
ATOM   1280  C   LEU A  82      19.916 -13.315  27.507  1.00  2.39           C  
ATOM   1281  O   LEU A  82      20.264 -12.225  27.050  1.00  2.39           O  
ATOM   1282  CB  LEU A  82      18.620 -13.489  29.518  1.00  2.39           C  
ATOM   1283  CG  LEU A  82      19.267 -12.210  29.999  1.00  2.39           C  
ATOM   1284  CD1 LEU A  82      18.377 -11.059  29.628  1.00  2.39           C  
ATOM   1285  CD2 LEU A  82      19.489 -12.247  31.418  1.00  2.39           C  
ATOM   1286  H   LEU A  82      17.594 -15.454  28.183  1.00  2.39           H  
ATOM   1287  HA  LEU A  82      17.891 -12.700  27.682  1.00  2.39           H  
ATOM   1288 1HB  LEU A  82      17.634 -13.561  29.937  1.00  2.39           H  
ATOM   1289 2HB  LEU A  82      19.201 -14.335  29.845  1.00  2.39           H  
ATOM   1290  HG  LEU A  82      20.224 -12.075  29.496  1.00  2.39           H  
ATOM   1291 1HD1 LEU A  82      18.840 -10.144  29.956  1.00  2.39           H  
ATOM   1292 2HD1 LEU A  82      18.235 -11.033  28.546  1.00  2.39           H  
ATOM   1293 3HD1 LEU A  82      17.413 -11.174  30.119  1.00  2.39           H  
ATOM   1294 1HD2 LEU A  82      19.922 -11.343  31.701  1.00  2.39           H  
ATOM   1295 2HD2 LEU A  82      18.580 -12.361  31.887  1.00  2.39           H  
ATOM   1296 3HD2 LEU A  82      20.133 -13.040  31.683  1.00  2.39           H  
ATOM   1297  N   ALA A  83      20.747 -14.344  27.619  1.00  2.35           N  
ATOM   1298  CA  ALA A  83      22.115 -14.208  27.182  1.00  2.35           C  
ATOM   1299  C   ALA A  83      22.205 -13.866  25.698  1.00  2.35           C  
ATOM   1300  O   ALA A  83      22.995 -12.998  25.303  1.00  2.35           O  
ATOM   1301  CB  ALA A  83      22.842 -15.488  27.445  1.00  2.35           C  
ATOM   1302  H   ALA A  83      20.422 -15.232  28.008  1.00  2.35           H  
ATOM   1303  HA  ALA A  83      22.576 -13.400  27.747  1.00  2.35           H  
ATOM   1304 1HB  ALA A  83      23.842 -15.352  27.134  1.00  2.35           H  
ATOM   1305 2HB  ALA A  83      22.809 -15.718  28.496  1.00  2.35           H  
ATOM   1306 3HB  ALA A  83      22.379 -16.295  26.880  1.00  2.35           H  
ATOM   1307  N   SER A  84      21.355 -14.506  24.888  1.00  2.33           N  
ATOM   1308  CA  SER A  84      21.327 -14.278  23.455  1.00  2.33           C  
ATOM   1309  C   SER A  84      20.854 -12.860  23.168  1.00  2.33           C  
ATOM   1310  O   SER A  84      21.384 -12.181  22.287  1.00  2.33           O  
ATOM   1311  CB  SER A  84      20.427 -15.296  22.813  1.00  2.33           C  
ATOM   1312  OG  SER A  84      20.941 -16.581  22.985  1.00  2.33           O  
ATOM   1313  H   SER A  84      20.721 -15.211  25.268  1.00  2.33           H  
ATOM   1314  HA  SER A  84      22.339 -14.395  23.063  1.00  2.33           H  
ATOM   1315 1HB  SER A  84      19.436 -15.241  23.260  1.00  2.33           H  
ATOM   1316 2HB  SER A  84      20.333 -15.077  21.763  1.00  2.33           H  
ATOM   1317  HG  SER A  84      20.729 -16.817  23.924  1.00  2.33           H  
ATOM   1318  N   LEU A  85      19.863 -12.402  23.934  1.00  2.32           N  
ATOM   1319  CA  LEU A  85      19.346 -11.056  23.799  1.00  2.32           C  
ATOM   1320  C   LEU A  85      20.462 -10.083  24.098  1.00  2.32           C  
ATOM   1321  O   LEU A  85      20.631  -9.087  23.400  1.00  2.32           O  
ATOM   1322  CB  LEU A  85      18.200 -10.776  24.754  1.00  2.32           C  
ATOM   1323  CG  LEU A  85      17.670  -9.396  24.611  1.00  2.32           C  
ATOM   1324  CD1 LEU A  85      17.124  -9.247  23.186  1.00  2.32           C  
ATOM   1325  CD2 LEU A  85      16.643  -9.113  25.694  1.00  2.32           C  
ATOM   1326  H   LEU A  85      19.451 -13.013  24.632  1.00  2.32           H  
ATOM   1327  HA  LEU A  85      19.006 -10.910  22.776  1.00  2.32           H  
ATOM   1328 1HB  LEU A  85      17.403 -11.489  24.571  1.00  2.32           H  
ATOM   1329 2HB  LEU A  85      18.546 -10.901  25.774  1.00  2.32           H  
ATOM   1330  HG  LEU A  85      18.483  -8.701  24.718  1.00  2.32           H  
ATOM   1331 1HD1 LEU A  85      16.757  -8.233  23.036  1.00  2.32           H  
ATOM   1332 2HD1 LEU A  85      17.917  -9.450  22.470  1.00  2.32           H  
ATOM   1333 3HD1 LEU A  85      16.317  -9.957  23.039  1.00  2.32           H  
ATOM   1334 1HD2 LEU A  85      16.276  -8.095  25.587  1.00  2.32           H  
ATOM   1335 2HD2 LEU A  85      15.827  -9.792  25.610  1.00  2.32           H  
ATOM   1336 3HD2 LEU A  85      17.111  -9.232  26.670  1.00  2.32           H  
ATOM   1337  N   GLY A  86      21.215 -10.364  25.161  1.00  2.32           N  
ATOM   1338  CA  GLY A  86      22.336  -9.541  25.561  1.00  2.32           C  
ATOM   1339  C   GLY A  86      23.253  -9.332  24.368  1.00  2.32           C  
ATOM   1340  O   GLY A  86      23.614  -8.193  24.051  1.00  2.32           O  
ATOM   1341  H   GLY A  86      20.996 -11.188  25.717  1.00  2.32           H  
ATOM   1342 1HA  GLY A  86      21.977  -8.583  25.935  1.00  2.32           H  
ATOM   1343 2HA  GLY A  86      22.876 -10.037  26.367  1.00  2.32           H  
ATOM   1344  N   GLU A  87      23.622 -10.431  23.689  1.00  2.34           N  
ATOM   1345  CA  GLU A  87      24.482 -10.302  22.519  1.00  2.34           C  
ATOM   1346  C   GLU A  87      23.815  -9.464  21.421  1.00  2.34           C  
ATOM   1347  O   GLU A  87      24.467  -8.591  20.846  1.00  2.34           O  
ATOM   1348  CB  GLU A  87      24.864 -11.674  21.932  1.00  2.34           C  
ATOM   1349  CG  GLU A  87      25.839 -12.523  22.769  1.00  2.34           C  
ATOM   1350  CD  GLU A  87      26.188 -13.844  22.081  1.00  2.34           C  
ATOM   1351  OE1 GLU A  87      25.599 -14.138  21.066  1.00  2.34           O  
ATOM   1352  OE2 GLU A  87      27.052 -14.543  22.559  1.00  2.34           O  
ATOM   1353  H   GLU A  87      23.307 -11.349  24.015  1.00  2.34           H  
ATOM   1354  HA  GLU A  87      25.395  -9.794  22.826  1.00  2.34           H  
ATOM   1355 1HB  GLU A  87      23.960 -12.264  21.789  1.00  2.34           H  
ATOM   1356 2HB  GLU A  87      25.313 -11.529  20.948  1.00  2.34           H  
ATOM   1357 1HG  GLU A  87      26.756 -11.959  22.942  1.00  2.34           H  
ATOM   1358 2HG  GLU A  87      25.381 -12.729  23.738  1.00  2.34           H  
ATOM   1359  N   VAL A  88      22.505  -9.637  21.196  1.00  2.36           N  
ATOM   1360  CA  VAL A  88      21.827  -8.838  20.172  1.00  2.36           C  
ATOM   1361  C   VAL A  88      21.910  -7.366  20.501  1.00  2.36           C  
ATOM   1362  O   VAL A  88      22.271  -6.549  19.652  1.00  2.36           O  
ATOM   1363  CB  VAL A  88      20.330  -9.213  20.054  1.00  2.36           C  
ATOM   1364  CG1 VAL A  88      19.588  -8.238  19.188  1.00  2.36           C  
ATOM   1365  CG2 VAL A  88      20.201 -10.560  19.456  1.00  2.36           C  
ATOM   1366  H   VAL A  88      21.999 -10.367  21.703  1.00  2.36           H  
ATOM   1367  HA  VAL A  88      22.315  -9.019  19.214  1.00  2.36           H  
ATOM   1368  HB  VAL A  88      19.878  -9.200  21.036  1.00  2.36           H  
ATOM   1369 1HG1 VAL A  88      18.550  -8.538  19.130  1.00  2.36           H  
ATOM   1370 2HG1 VAL A  88      19.654  -7.254  19.633  1.00  2.36           H  
ATOM   1371 3HG1 VAL A  88      20.020  -8.227  18.201  1.00  2.36           H  
ATOM   1372 1HG2 VAL A  88      19.151 -10.809  19.383  1.00  2.36           H  
ATOM   1373 2HG2 VAL A  88      20.638 -10.568  18.476  1.00  2.36           H  
ATOM   1374 3HG2 VAL A  88      20.710 -11.288  20.078  1.00  2.36           H  
ATOM   1375  N   ILE A  89      21.629  -7.025  21.744  1.00  2.39           N  
ATOM   1376  CA  ILE A  89      21.633  -5.641  22.153  1.00  2.39           C  
ATOM   1377  C   ILE A  89      23.034  -5.060  21.968  1.00  2.39           C  
ATOM   1378  O   ILE A  89      23.195  -3.974  21.394  1.00  2.39           O  
ATOM   1379  CB  ILE A  89      21.207  -5.539  23.621  1.00  2.39           C  
ATOM   1380  CG1 ILE A  89      19.751  -5.916  23.814  1.00  2.39           C  
ATOM   1381  CG2 ILE A  89      21.378  -4.185  24.042  1.00  2.39           C  
ATOM   1382  CD1 ILE A  89      19.419  -6.138  25.261  1.00  2.39           C  
ATOM   1383  H   ILE A  89      21.369  -7.752  22.407  1.00  2.39           H  
ATOM   1384  HA  ILE A  89      20.936  -5.083  21.536  1.00  2.39           H  
ATOM   1385  HB  ILE A  89      21.820  -6.204  24.229  1.00  2.39           H  
ATOM   1386 1HG1 ILE A  89      19.129  -5.107  23.445  1.00  2.39           H  
ATOM   1387 2HG1 ILE A  89      19.523  -6.819  23.248  1.00  2.39           H  
ATOM   1388 1HG2 ILE A  89      21.103  -4.086  25.088  1.00  2.39           H  
ATOM   1389 2HG2 ILE A  89      22.406  -3.955  23.900  1.00  2.39           H  
ATOM   1390 3HG2 ILE A  89      20.758  -3.522  23.432  1.00  2.39           H  
ATOM   1391 1HD1 ILE A  89      18.363  -6.383  25.358  1.00  2.39           H  
ATOM   1392 2HD1 ILE A  89      20.023  -6.961  25.644  1.00  2.39           H  
ATOM   1393 3HD1 ILE A  89      19.638  -5.248  25.832  1.00  2.39           H  
ATOM   1394  N   ALA A  90      24.059  -5.795  22.412  1.00  2.43           N  
ATOM   1395  CA  ALA A  90      25.423  -5.329  22.254  1.00  2.43           C  
ATOM   1396  C   ALA A  90      25.777  -5.143  20.777  1.00  2.43           C  
ATOM   1397  O   ALA A  90      26.393  -4.144  20.415  1.00  2.43           O  
ATOM   1398  CB  ALA A  90      26.382  -6.305  22.907  1.00  2.43           C  
ATOM   1399  H   ALA A  90      23.881  -6.689  22.875  1.00  2.43           H  
ATOM   1400  HA  ALA A  90      25.512  -4.365  22.743  1.00  2.43           H  
ATOM   1401 1HB  ALA A  90      27.403  -5.945  22.813  1.00  2.43           H  
ATOM   1402 2HB  ALA A  90      26.125  -6.407  23.963  1.00  2.43           H  
ATOM   1403 3HB  ALA A  90      26.292  -7.276  22.416  1.00  2.43           H  
ATOM   1404  N   PHE A  91      25.325  -6.045  19.901  1.00  2.47           N  
ATOM   1405  CA  PHE A  91      25.644  -5.883  18.488  1.00  2.47           C  
ATOM   1406  C   PHE A  91      24.909  -4.715  17.849  1.00  2.47           C  
ATOM   1407  O   PHE A  91      25.455  -4.042  16.970  1.00  2.47           O  
ATOM   1408  CB  PHE A  91      25.461  -7.189  17.732  1.00  2.47           C  
ATOM   1409  CG  PHE A  91      26.723  -8.048  17.883  1.00  2.47           C  
ATOM   1410  CD1 PHE A  91      26.795  -9.167  18.713  1.00  2.47           C  
ATOM   1411  CD2 PHE A  91      27.864  -7.693  17.165  1.00  2.47           C  
ATOM   1412  CE1 PHE A  91      27.967  -9.902  18.816  1.00  2.47           C  
ATOM   1413  CE2 PHE A  91      29.021  -8.423  17.265  1.00  2.47           C  
ATOM   1414  CZ  PHE A  91      29.082  -9.527  18.085  1.00  2.47           C  
ATOM   1415  H   PHE A  91      24.807  -6.864  20.216  1.00  2.47           H  
ATOM   1416  HA  PHE A  91      26.703  -5.678  18.429  1.00  2.47           H  
ATOM   1417 1HB  PHE A  91      24.607  -7.739  18.139  1.00  2.47           H  
ATOM   1418 2HB  PHE A  91      25.283  -7.001  16.676  1.00  2.47           H  
ATOM   1419  HD1 PHE A  91      25.928  -9.467  19.276  1.00  2.47           H  
ATOM   1420  HD2 PHE A  91      27.827  -6.819  16.514  1.00  2.47           H  
ATOM   1421  HE1 PHE A  91      28.006 -10.776  19.468  1.00  2.47           H  
ATOM   1422  HE2 PHE A  91      29.886  -8.131  16.705  1.00  2.47           H  
ATOM   1423  HZ  PHE A  91      30.009 -10.101  18.154  1.00  2.47           H  
ATOM   1424  N   ASN A  92      23.724  -4.381  18.343  1.00  2.52           N  
ATOM   1425  CA  ASN A  92      23.047  -3.214  17.799  1.00  2.52           C  
ATOM   1426  C   ASN A  92      23.857  -1.984  18.171  1.00  2.52           C  
ATOM   1427  O   ASN A  92      24.033  -1.066  17.366  1.00  2.52           O  
ATOM   1428  CB  ASN A  92      21.635  -3.125  18.352  1.00  2.52           C  
ATOM   1429  CG  ASN A  92      20.698  -4.081  17.695  1.00  2.52           C  
ATOM   1430  OD1 ASN A  92      20.057  -3.781  16.702  1.00  2.52           O  
ATOM   1431  ND2 ASN A  92      20.638  -5.245  18.191  1.00  2.52           N  
ATOM   1432  H   ASN A  92      23.279  -4.961  19.057  1.00  2.52           H  
ATOM   1433  HA  ASN A  92      23.017  -3.289  16.714  1.00  2.52           H  
ATOM   1434 1HB  ASN A  92      21.651  -3.330  19.422  1.00  2.52           H  
ATOM   1435 2HB  ASN A  92      21.256  -2.110  18.218  1.00  2.52           H  
ATOM   1436 1HD2 ASN A  92      20.062  -5.944  17.777  1.00  2.52           H  
ATOM   1437 2HD2 ASN A  92      21.203  -5.473  18.990  1.00  2.52           H  
ATOM   1438  N   TRP A  93      24.417  -1.982  19.376  1.00  2.58           N  
ATOM   1439  CA  TRP A  93      25.224  -0.863  19.833  1.00  2.58           C  
ATOM   1440  C   TRP A  93      26.550  -0.755  19.110  1.00  2.58           C  
ATOM   1441  O   TRP A  93      26.999   0.345  18.784  1.00  2.58           O  
ATOM   1442  CB  TRP A  93      25.416  -0.982  21.301  1.00  2.58           C  
ATOM   1443  CG  TRP A  93      24.205  -0.686  21.951  1.00  2.58           C  
ATOM   1444  CD1 TRP A  93      23.201   0.076  21.482  1.00  2.58           C  
ATOM   1445  CD2 TRP A  93      23.817  -1.132  23.194  1.00  2.58           C  
ATOM   1446  NE1 TRP A  93      22.221   0.161  22.401  1.00  2.58           N  
ATOM   1447  CE2 TRP A  93      22.583  -0.556  23.464  1.00  2.58           C  
ATOM   1448  CE3 TRP A  93      24.400  -1.947  24.101  1.00  2.58           C  
ATOM   1449  CZ2 TRP A  93      21.953  -0.747  24.620  1.00  2.58           C  
ATOM   1450  CZ3 TRP A  93      23.788  -2.150  25.254  1.00  2.58           C  
ATOM   1451  CH2 TRP A  93      22.569  -1.555  25.533  1.00  2.58           C  
ATOM   1452  H   TRP A  93      24.236  -2.765  20.010  1.00  2.58           H  
ATOM   1453  HA  TRP A  93      24.664   0.051  19.640  1.00  2.58           H  
ATOM   1454 1HB  TRP A  93      25.725  -1.987  21.566  1.00  2.58           H  
ATOM   1455 2HB  TRP A  93      26.179  -0.287  21.637  1.00  2.58           H  
ATOM   1456  HD1 TRP A  93      23.191   0.569  20.511  1.00  2.58           H  
ATOM   1457  HE1 TRP A  93      21.358   0.680  22.312  1.00  2.58           H  
ATOM   1458  HE3 TRP A  93      25.365  -2.403  23.893  1.00  2.58           H  
ATOM   1459  HZ2 TRP A  93      21.005  -0.282  24.823  1.00  2.58           H  
ATOM   1460  HZ3 TRP A  93      24.299  -2.798  25.939  1.00  2.58           H  
ATOM   1461  HH2 TRP A  93      22.079  -1.727  26.481  1.00  2.58           H  
ATOM   1462  N   TYR A  94      27.158  -1.900  18.839  1.00  2.65           N  
ATOM   1463  CA  TYR A  94      28.397  -1.983  18.086  1.00  2.65           C  
ATOM   1464  C   TYR A  94      28.222  -1.316  16.737  1.00  2.65           C  
ATOM   1465  O   TYR A  94      29.016  -0.448  16.341  1.00  2.65           O  
ATOM   1466  CB  TYR A  94      28.795  -3.449  17.945  1.00  2.65           C  
ATOM   1467  CG  TYR A  94      29.801  -3.699  16.957  1.00  2.65           C  
ATOM   1468  CD1 TYR A  94      31.091  -3.443  17.191  1.00  2.65           C  
ATOM   1469  CD2 TYR A  94      29.386  -4.218  15.750  1.00  2.65           C  
ATOM   1470  CE1 TYR A  94      31.982  -3.672  16.211  1.00  2.65           C  
ATOM   1471  CE2 TYR A  94      30.264  -4.456  14.772  1.00  2.65           C  
ATOM   1472  CZ  TYR A  94      31.574  -4.178  14.989  1.00  2.65           C  
ATOM   1473  OH  TYR A  94      32.496  -4.418  13.997  1.00  2.65           O  
ATOM   1474  H   TYR A  94      26.740  -2.762  19.185  1.00  2.65           H  
ATOM   1475  HA  TYR A  94      29.172  -1.448  18.632  1.00  2.65           H  
ATOM   1476 1HB  TYR A  94      29.149  -3.838  18.897  1.00  2.65           H  
ATOM   1477 2HB  TYR A  94      27.928  -4.011  17.671  1.00  2.65           H  
ATOM   1478  HD1 TYR A  94      31.405  -3.053  18.149  1.00  2.65           H  
ATOM   1479  HD2 TYR A  94      28.346  -4.436  15.600  1.00  2.65           H  
ATOM   1480  HE1 TYR A  94      33.003  -3.457  16.388  1.00  2.65           H  
ATOM   1481  HE2 TYR A  94      29.928  -4.865  13.827  1.00  2.65           H  
ATOM   1482  HH  TYR A  94      33.374  -4.226  14.325  1.00  2.65           H  
ATOM   1483  N   ILE A  95      27.154  -1.711  16.044  1.00  2.73           N  
ATOM   1484  CA  ILE A  95      26.778  -1.167  14.757  1.00  2.73           C  
ATOM   1485  C   ILE A  95      26.382   0.306  14.879  1.00  2.73           C  
ATOM   1486  O   ILE A  95      26.782   1.129  14.050  1.00  2.73           O  
ATOM   1487  CB  ILE A  95      25.609  -1.956  14.157  1.00  2.73           C  
ATOM   1488  CG1 ILE A  95      26.049  -3.383  13.810  1.00  2.73           C  
ATOM   1489  CG2 ILE A  95      25.058  -1.216  12.923  1.00  2.73           C  
ATOM   1490  CD1 ILE A  95      24.908  -4.288  13.521  1.00  2.73           C  
ATOM   1491  H   ILE A  95      26.558  -2.441  16.445  1.00  2.73           H  
ATOM   1492  HA  ILE A  95      27.633  -1.247  14.086  1.00  2.73           H  
ATOM   1493  HB  ILE A  95      24.820  -2.042  14.909  1.00  2.73           H  
ATOM   1494 1HG1 ILE A  95      26.708  -3.358  12.938  1.00  2.73           H  
ATOM   1495 2HG1 ILE A  95      26.581  -3.790  14.639  1.00  2.73           H  
ATOM   1496 1HG2 ILE A  95      24.211  -1.770  12.526  1.00  2.73           H  
ATOM   1497 2HG2 ILE A  95      24.738  -0.224  13.220  1.00  2.73           H  
ATOM   1498 3HG2 ILE A  95      25.831  -1.136  12.158  1.00  2.73           H  
ATOM   1499 1HD1 ILE A  95      25.260  -5.279  13.297  1.00  2.73           H  
ATOM   1500 2HD1 ILE A  95      24.257  -4.330  14.397  1.00  2.73           H  
ATOM   1501 3HD1 ILE A  95      24.359  -3.904  12.689  1.00  2.73           H  
ATOM   1502  N   GLY A  96      25.591   0.619  15.919  1.00  2.81           N  
ATOM   1503  CA  GLY A  96      25.013   1.939  16.175  1.00  2.81           C  
ATOM   1504  C   GLY A  96      23.606   1.967  15.572  1.00  2.81           C  
ATOM   1505  O   GLY A  96      23.076   3.014  15.197  1.00  2.81           O  
ATOM   1506  H   GLY A  96      25.341  -0.113  16.569  1.00  2.81           H  
ATOM   1507 1HA  GLY A  96      24.956   2.094  17.254  1.00  2.81           H  
ATOM   1508 2HA  GLY A  96      25.637   2.723  15.766  1.00  2.81           H  
ATOM   1509  N   GLN A  97      23.044   0.766  15.447  1.00  2.87           N  
ATOM   1510  CA  GLN A  97      21.736   0.473  14.890  1.00  2.87           C  
ATOM   1511  C   GLN A  97      20.602   0.950  15.775  1.00  2.87           C  
ATOM   1512  O   GLN A  97      20.605   0.722  16.988  1.00  2.87           O  
ATOM   1513  CB  GLN A  97      21.651  -1.038  14.705  1.00  2.87           C  
ATOM   1514  CG  GLN A  97      20.480  -1.618  14.015  1.00  2.87           C  
ATOM   1515  CD  GLN A  97      20.726  -3.091  13.972  1.00  2.87           C  
ATOM   1516  OE1 GLN A  97      21.839  -3.491  14.325  1.00  2.87           O  
ATOM   1517  NE2 GLN A  97      19.772  -3.903  13.589  1.00  2.87           N  
ATOM   1518  H   GLN A  97      23.557  -0.019  15.835  1.00  2.87           H  
ATOM   1519  HA  GLN A  97      21.646   0.966  13.935  1.00  2.87           H  
ATOM   1520 1HB  GLN A  97      22.521  -1.376  14.176  1.00  2.87           H  
ATOM   1521 2HB  GLN A  97      21.685  -1.497  15.682  1.00  2.87           H  
ATOM   1522 1HG  GLN A  97      19.570  -1.427  14.591  1.00  2.87           H  
ATOM   1523 2HG  GLN A  97      20.388  -1.228  13.002  1.00  2.87           H  
ATOM   1524 1HE2 GLN A  97      19.931  -4.886  13.578  1.00  2.87           H  
ATOM   1525 2HE2 GLN A  97      18.862  -3.557  13.289  1.00  2.87           H  
ATOM   1526  N   GLY A  98      19.629   1.608  15.171  1.00  2.90           N  
ATOM   1527  CA  GLY A  98      18.468   2.058  15.908  1.00  2.90           C  
ATOM   1528  C   GLY A  98      17.306   1.115  15.689  1.00  2.90           C  
ATOM   1529  O   GLY A  98      17.467   0.038  15.128  1.00  2.90           O  
ATOM   1530  H   GLY A  98      19.684   1.796  14.178  1.00  2.90           H  
ATOM   1531 1HA  GLY A  98      18.700   2.104  16.965  1.00  2.90           H  
ATOM   1532 2HA  GLY A  98      18.199   3.062  15.580  1.00  2.90           H  
ATOM   1533  N   ASP A  99      16.136   1.533  16.147  1.00  2.91           N  
ATOM   1534  CA  ASP A  99      14.884   0.789  16.024  1.00  2.91           C  
ATOM   1535  C   ASP A  99      14.936  -0.659  16.551  1.00  2.91           C  
ATOM   1536  O   ASP A  99      14.344  -1.564  15.960  1.00  2.91           O  
ATOM   1537  CB  ASP A  99      14.462   0.774  14.554  1.00  2.91           C  
ATOM   1538  CG  ASP A  99      14.303   2.190  14.007  1.00  2.91           C  
ATOM   1539  OD1 ASP A  99      13.959   3.074  14.756  1.00  2.91           O  
ATOM   1540  OD2 ASP A  99      14.542   2.372  12.841  1.00  2.91           O  
ATOM   1541  H   ASP A  99      16.107   2.431  16.606  1.00  2.91           H  
ATOM   1542  HA  ASP A  99      14.124   1.321  16.598  1.00  2.91           H  
ATOM   1543 1HB  ASP A  99      15.201   0.232  13.955  1.00  2.91           H  
ATOM   1544 2HB  ASP A  99      13.512   0.249  14.454  1.00  2.91           H  
ATOM   1545  N   LEU A 100      15.609  -0.875  17.673  1.00  2.87           N  
ATOM   1546  CA  LEU A 100      15.664  -2.210  18.260  1.00  2.87           C  
ATOM   1547  C   LEU A 100      14.393  -2.461  19.036  1.00  2.87           C  
ATOM   1548  O   LEU A 100      13.872  -1.564  19.682  1.00  2.87           O  
ATOM   1549  CB  LEU A 100      16.897  -2.415  19.152  1.00  2.87           C  
ATOM   1550  CG  LEU A 100      17.031  -3.850  19.783  1.00  2.87           C  
ATOM   1551  CD1 LEU A 100      17.196  -4.845  18.676  1.00  2.87           C  
ATOM   1552  CD2 LEU A 100      18.241  -3.919  20.718  1.00  2.87           C  
ATOM   1553  H   LEU A 100      16.083  -0.107  18.123  1.00  2.87           H  
ATOM   1554  HA  LEU A 100      15.719  -2.939  17.453  1.00  2.87           H  
ATOM   1555 1HB  LEU A 100      17.791  -2.236  18.550  1.00  2.87           H  
ATOM   1556 2HB  LEU A 100      16.876  -1.687  19.951  1.00  2.87           H  
ATOM   1557  HG  LEU A 100      16.136  -4.098  20.348  1.00  2.87           H  
ATOM   1558 1HD1 LEU A 100      17.306  -5.825  19.105  1.00  2.87           H  
ATOM   1559 2HD1 LEU A 100      16.333  -4.823  18.017  1.00  2.87           H  
ATOM   1560 3HD1 LEU A 100      18.058  -4.611  18.113  1.00  2.87           H  
ATOM   1561 1HD2 LEU A 100      18.319  -4.924  21.128  1.00  2.87           H  
ATOM   1562 2HD2 LEU A 100      19.144  -3.683  20.168  1.00  2.87           H  
ATOM   1563 3HD2 LEU A 100      18.119  -3.209  21.525  1.00  2.87           H  
ATOM   1564  N   GLY A 101      13.849  -3.653  18.940  1.00  2.79           N  
ATOM   1565  CA  GLY A 101      12.667  -3.933  19.723  1.00  2.79           C  
ATOM   1566  C   GLY A 101      12.180  -5.352  19.568  1.00  2.79           C  
ATOM   1567  O   GLY A 101      12.627  -6.101  18.693  1.00  2.79           O  
ATOM   1568  H   GLY A 101      14.276  -4.364  18.369  1.00  2.79           H  
ATOM   1569 1HA  GLY A 101      12.879  -3.734  20.772  1.00  2.79           H  
ATOM   1570 2HA  GLY A 101      11.876  -3.244  19.428  1.00  2.79           H  
ATOM   1571  N   MET A 102      11.189  -5.681  20.380  1.00  2.66           N  
ATOM   1572  CA  MET A 102      10.592  -7.007  20.443  1.00  2.66           C  
ATOM   1573  C   MET A 102       9.937  -7.489  19.137  1.00  2.66           C  
ATOM   1574  O   MET A 102       9.714  -8.690  18.940  1.00  2.66           O  
ATOM   1575  CB  MET A 102       9.638  -7.054  21.626  1.00  2.66           C  
ATOM   1576  CG  MET A 102       8.389  -6.218  21.499  1.00  2.66           C  
ATOM   1577  SD  MET A 102       7.322  -6.390  22.936  1.00  2.66           S  
ATOM   1578  CE  MET A 102       8.253  -5.465  24.149  1.00  2.66           C  
ATOM   1579  H   MET A 102      10.861  -4.982  21.032  1.00  2.66           H  
ATOM   1580  HA  MET A 102      11.398  -7.688  20.664  1.00  2.66           H  
ATOM   1581 1HB  MET A 102       9.344  -8.067  21.800  1.00  2.66           H  
ATOM   1582 2HB  MET A 102      10.168  -6.725  22.520  1.00  2.66           H  
ATOM   1583 1HG  MET A 102       8.649  -5.169  21.381  1.00  2.66           H  
ATOM   1584 2HG  MET A 102       7.828  -6.532  20.625  1.00  2.66           H  
ATOM   1585 1HE  MET A 102       7.727  -5.483  25.104  1.00  2.66           H  
ATOM   1586 2HE  MET A 102       9.240  -5.908  24.271  1.00  2.66           H  
ATOM   1587 3HE  MET A 102       8.360  -4.434  23.813  1.00  2.66           H  
ATOM   1588  N   THR A 103       9.597  -6.554  18.252  1.00  2.52           N  
ATOM   1589  CA  THR A 103       8.974  -6.933  16.994  1.00  2.52           C  
ATOM   1590  C   THR A 103      10.009  -7.121  15.874  1.00  2.52           C  
ATOM   1591  O   THR A 103       9.658  -7.558  14.777  1.00  2.52           O  
ATOM   1592  CB  THR A 103       7.924  -5.899  16.573  1.00  2.52           C  
ATOM   1593  OG1 THR A 103       8.549  -4.633  16.331  1.00  2.52           O  
ATOM   1594  CG2 THR A 103       6.903  -5.744  17.687  1.00  2.52           C  
ATOM   1595  H   THR A 103       9.782  -5.583  18.451  1.00  2.52           H  
ATOM   1596  HA  THR A 103       8.463  -7.886  17.136  1.00  2.52           H  
ATOM   1597  HB  THR A 103       7.424  -6.235  15.666  1.00  2.52           H  
ATOM   1598  HG1 THR A 103       9.088  -4.698  15.533  1.00  2.52           H  
ATOM   1599 1HG2 THR A 103       6.149  -5.015  17.395  1.00  2.52           H  
ATOM   1600 2HG2 THR A 103       6.426  -6.705  17.877  1.00  2.52           H  
ATOM   1601 3HG2 THR A 103       7.401  -5.403  18.588  1.00  2.52           H  
ATOM   1602  N   ASN A 104      11.276  -6.768  16.145  1.00  2.40           N  
ATOM   1603  CA  ASN A 104      12.354  -6.910  15.166  1.00  2.40           C  
ATOM   1604  C   ASN A 104      13.258  -8.087  15.529  1.00  2.40           C  
ATOM   1605  O   ASN A 104      13.701  -8.839  14.658  1.00  2.40           O  
ATOM   1606  CB  ASN A 104      13.145  -5.611  15.016  1.00  2.40           C  
ATOM   1607  CG  ASN A 104      12.273  -4.519  14.416  1.00  2.40           C  
ATOM   1608  OD1 ASN A 104      11.427  -4.837  13.570  1.00  2.40           O  
ATOM   1609  ND2 ASN A 104      12.454  -3.269  14.781  1.00  2.40           N  
ATOM   1610  H   ASN A 104      11.515  -6.432  17.071  1.00  2.40           H  
ATOM   1611  HA  ASN A 104      11.913  -7.141  14.196  1.00  2.40           H  
ATOM   1612 1HB  ASN A 104      13.504  -5.286  15.998  1.00  2.40           H  
ATOM   1613 2HB  ASN A 104      14.019  -5.777  14.380  1.00  2.40           H  
ATOM   1614 1HD2 ASN A 104      11.891  -2.552  14.374  1.00  2.40           H  
ATOM   1615 2HD2 ASN A 104      13.174  -2.989  15.436  1.00  2.40           H  
ATOM   1616  N   VAL A 105      13.483  -8.281  16.828  1.00  2.35           N  
ATOM   1617  CA  VAL A 105      14.346  -9.368  17.261  1.00  2.35           C  
ATOM   1618  C   VAL A 105      13.590 -10.680  17.200  1.00  2.35           C  
ATOM   1619  O   VAL A 105      12.492 -10.800  17.761  1.00  2.35           O  
ATOM   1620  CB  VAL A 105      14.838  -9.160  18.701  1.00  2.35           C  
ATOM   1621  CG1 VAL A 105      15.684 -10.375  19.170  1.00  2.35           C  
ATOM   1622  CG2 VAL A 105      15.619  -7.918  18.787  1.00  2.35           C  
ATOM   1623  H   VAL A 105      13.093  -7.638  17.512  1.00  2.35           H  
ATOM   1624  HA  VAL A 105      15.196  -9.411  16.595  1.00  2.35           H  
ATOM   1625  HB  VAL A 105      13.977  -9.081  19.347  1.00  2.35           H  
ATOM   1626 1HG1 VAL A 105      16.008 -10.216  20.199  1.00  2.35           H  
ATOM   1627 2HG1 VAL A 105      15.085 -11.285  19.119  1.00  2.35           H  
ATOM   1628 3HG1 VAL A 105      16.557 -10.479  18.524  1.00  2.35           H  
ATOM   1629 1HG2 VAL A 105      15.941  -7.768  19.819  1.00  2.35           H  
ATOM   1630 2HG2 VAL A 105      16.479  -7.992  18.145  1.00  2.35           H  
ATOM   1631 3HG2 VAL A 105      15.000  -7.084  18.473  1.00  2.35           H  
ATOM   1632  N   SER A 106      14.176 -11.655  16.519  1.00  2.36           N  
ATOM   1633  CA  SER A 106      13.533 -12.953  16.394  1.00  2.36           C  
ATOM   1634  C   SER A 106      14.420 -14.042  16.961  1.00  2.36           C  
ATOM   1635  O   SER A 106      15.646 -13.912  17.024  1.00  2.36           O  
ATOM   1636  CB  SER A 106      13.200 -13.275  14.957  1.00  2.36           C  
ATOM   1637  OG  SER A 106      12.324 -12.322  14.404  1.00  2.36           O  
ATOM   1638  H   SER A 106      15.081 -11.467  16.089  1.00  2.36           H  
ATOM   1639  HA  SER A 106      12.604 -12.944  16.964  1.00  2.36           H  
ATOM   1640 1HB  SER A 106      14.081 -13.347  14.394  1.00  2.36           H  
ATOM   1641 2HB  SER A 106      12.726 -14.258  14.921  1.00  2.36           H  
ATOM   1642  HG  SER A 106      12.829 -11.504  14.313  1.00  2.36           H  
ATOM   1643  N   ILE A 107      13.777 -15.124  17.365  1.00  2.42           N  
ATOM   1644  CA  ILE A 107      14.421 -16.289  17.941  1.00  2.42           C  
ATOM   1645  C   ILE A 107      14.255 -17.515  17.060  1.00  2.42           C  
ATOM   1646  O   ILE A 107      13.143 -17.844  16.636  1.00  2.42           O  
ATOM   1647  CB  ILE A 107      13.864 -16.548  19.339  1.00  2.42           C  
ATOM   1648  CG1 ILE A 107      14.121 -15.331  20.195  1.00  2.42           C  
ATOM   1649  CG2 ILE A 107      14.456 -17.792  19.940  1.00  2.42           C  
ATOM   1650  CD1 ILE A 107      12.985 -14.317  20.206  1.00  2.42           C  
ATOM   1651  H   ILE A 107      12.763 -15.131  17.281  1.00  2.42           H  
ATOM   1652  HA  ILE A 107      15.482 -16.081  18.036  1.00  2.42           H  
ATOM   1653  HB  ILE A 107      12.798 -16.662  19.270  1.00  2.42           H  
ATOM   1654 1HG1 ILE A 107      14.323 -15.658  21.207  1.00  2.42           H  
ATOM   1655 2HG1 ILE A 107      15.002 -14.832  19.814  1.00  2.42           H  
ATOM   1656 1HG2 ILE A 107      14.019 -17.937  20.917  1.00  2.42           H  
ATOM   1657 2HG2 ILE A 107      14.232 -18.654  19.311  1.00  2.42           H  
ATOM   1658 3HG2 ILE A 107      15.541 -17.675  20.024  1.00  2.42           H  
ATOM   1659 1HD1 ILE A 107      13.266 -13.478  20.836  1.00  2.42           H  
ATOM   1660 2HD1 ILE A 107      12.785 -13.961  19.210  1.00  2.42           H  
ATOM   1661 3HD1 ILE A 107      12.083 -14.775  20.590  1.00  2.42           H  
ATOM   1662  N   SER A 108      15.373 -18.181  16.761  1.00  2.48           N  
ATOM   1663  CA  SER A 108      15.319 -19.344  15.877  1.00  2.48           C  
ATOM   1664  C   SER A 108      16.151 -20.535  16.404  1.00  2.48           C  
ATOM   1665  O   SER A 108      15.708 -21.258  17.299  1.00  2.48           O  
ATOM   1666  CB  SER A 108      15.776 -18.931  14.487  1.00  2.48           C  
ATOM   1667  OG  SER A 108      17.110 -18.540  14.489  1.00  2.48           O  
ATOM   1668  H   SER A 108      16.258 -17.850  17.154  1.00  2.48           H  
ATOM   1669  HA  SER A 108      14.281 -19.673  15.803  1.00  2.48           H  
ATOM   1670 1HB  SER A 108      15.618 -19.751  13.794  1.00  2.48           H  
ATOM   1671 2HB  SER A 108      15.173 -18.104  14.154  1.00  2.48           H  
ATOM   1672  HG  SER A 108      17.160 -17.784  15.093  1.00  2.48           H  
ATOM   1673  N   GLY A 109      17.375 -20.731  15.894  1.00  2.51           N  
ATOM   1674  CA  GLY A 109      18.221 -21.889  16.248  1.00  2.51           C  
ATOM   1675  C   GLY A 109      18.909 -21.745  17.608  1.00  2.51           C  
ATOM   1676  O   GLY A 109      20.133 -21.762  17.706  1.00  2.51           O  
ATOM   1677  H   GLY A 109      17.701 -20.067  15.211  1.00  2.51           H  
ATOM   1678 1HA  GLY A 109      17.611 -22.792  16.246  1.00  2.51           H  
ATOM   1679 2HA  GLY A 109      18.978 -22.023  15.475  1.00  2.51           H  
ATOM   1680  N   ASN A 110      18.095 -21.552  18.642  1.00  2.47           N  
ATOM   1681  CA  ASN A 110      18.505 -21.281  20.023  1.00  2.47           C  
ATOM   1682  C   ASN A 110      19.352 -20.010  20.122  1.00  2.47           C  
ATOM   1683  O   ASN A 110      20.204 -19.887  21.004  1.00  2.47           O  
ATOM   1684  CB  ASN A 110      19.261 -22.449  20.630  1.00  2.47           C  
ATOM   1685  CG  ASN A 110      18.427 -23.696  20.736  1.00  2.47           C  
ATOM   1686  OD1 ASN A 110      17.235 -23.651  21.063  1.00  2.47           O  
ATOM   1687  ND2 ASN A 110      19.035 -24.821  20.454  1.00  2.47           N  
ATOM   1688  H   ASN A 110      17.101 -21.585  18.427  1.00  2.47           H  
ATOM   1689  HA  ASN A 110      17.601 -21.120  20.607  1.00  2.47           H  
ATOM   1690 1HB  ASN A 110      20.153 -22.666  20.048  1.00  2.47           H  
ATOM   1691 2HB  ASN A 110      19.592 -22.172  21.633  1.00  2.47           H  
ATOM   1692 1HD2 ASN A 110      18.537 -25.688  20.502  1.00  2.47           H  
ATOM   1693 2HD2 ASN A 110      20.001 -24.814  20.189  1.00  2.47           H  
ATOM   1694  N   LYS A 111      19.095 -19.076  19.210  1.00  2.39           N  
ATOM   1695  CA  LYS A 111      19.776 -17.788  19.132  1.00  2.39           C  
ATOM   1696  C   LYS A 111      18.807 -16.661  18.815  1.00  2.39           C  
ATOM   1697  O   LYS A 111      17.785 -16.877  18.151  1.00  2.39           O  
ATOM   1698  CB  LYS A 111      20.862 -17.806  18.053  1.00  2.39           C  
ATOM   1699  CG  LYS A 111      22.000 -18.812  18.248  1.00  2.39           C  
ATOM   1700  CD  LYS A 111      22.914 -18.428  19.395  1.00  2.39           C  
ATOM   1701  CE  LYS A 111      24.057 -19.426  19.530  1.00  2.39           C  
ATOM   1702  NZ  LYS A 111      24.930 -19.116  20.689  1.00  2.39           N  
ATOM   1703  H   LYS A 111      18.384 -19.292  18.532  1.00  2.39           H  
ATOM   1704  HA  LYS A 111      20.233 -17.574  20.100  1.00  2.39           H  
ATOM   1705 1HB  LYS A 111      20.400 -18.066  17.115  1.00  2.39           H  
ATOM   1706 2HB  LYS A 111      21.289 -16.805  17.942  1.00  2.39           H  
ATOM   1707 1HG  LYS A 111      21.603 -19.804  18.434  1.00  2.39           H  
ATOM   1708 2HG  LYS A 111      22.591 -18.853  17.336  1.00  2.39           H  
ATOM   1709 1HD  LYS A 111      23.319 -17.429  19.225  1.00  2.39           H  
ATOM   1710 2HD  LYS A 111      22.340 -18.417  20.326  1.00  2.39           H  
ATOM   1711 1HE  LYS A 111      23.639 -20.426  19.660  1.00  2.39           H  
ATOM   1712 2HE  LYS A 111      24.656 -19.410  18.621  1.00  2.39           H  
ATOM   1713 1HZ  LYS A 111      25.672 -19.800  20.749  1.00  2.39           H  
ATOM   1714 2HZ  LYS A 111      25.330 -18.192  20.574  1.00  2.39           H  
ATOM   1715 3HZ  LYS A 111      24.378 -19.140  21.536  1.00  2.39           H  
ATOM   1716  N   CYS A 112      19.150 -15.450  19.253  1.00  2.29           N  
ATOM   1717  CA  CYS A 112      18.359 -14.267  18.928  1.00  2.29           C  
ATOM   1718  C   CYS A 112      19.087 -13.426  17.879  1.00  2.29           C  
ATOM   1719  O   CYS A 112      20.310 -13.279  17.939  1.00  2.29           O  
ATOM   1720  CB  CYS A 112      18.138 -13.411  20.174  1.00  2.29           C  
ATOM   1721  SG  CYS A 112      17.246 -14.224  21.491  1.00  2.29           S  
ATOM   1722  H   CYS A 112      19.990 -15.344  19.803  1.00  2.29           H  
ATOM   1723  HA  CYS A 112      17.398 -14.578  18.534  1.00  2.29           H  
ATOM   1724 1HB  CYS A 112      19.098 -13.086  20.570  1.00  2.29           H  
ATOM   1725 2HB  CYS A 112      17.581 -12.523  19.897  1.00  2.29           H  
ATOM   1726  HG  CYS A 112      17.326 -13.221  22.367  1.00  2.29           H  
ATOM   1727  N   TYR A 113      18.330 -12.868  16.935  1.00  2.20           N  
ATOM   1728  CA  TYR A 113      18.894 -12.016  15.893  1.00  2.20           C  
ATOM   1729  C   TYR A 113      18.034 -10.761  15.701  1.00  2.20           C  
ATOM   1730  O   TYR A 113      16.812 -10.862  15.734  1.00  2.20           O  
ATOM   1731  CB  TYR A 113      18.888 -12.780  14.585  1.00  2.20           C  
ATOM   1732  CG  TYR A 113      19.626 -14.065  14.568  1.00  2.20           C  
ATOM   1733  CD1 TYR A 113      18.972 -15.218  14.974  1.00  2.20           C  
ATOM   1734  CD2 TYR A 113      20.926 -14.125  14.134  1.00  2.20           C  
ATOM   1735  CE1 TYR A 113      19.629 -16.419  14.947  1.00  2.20           C  
ATOM   1736  CE2 TYR A 113      21.577 -15.338  14.110  1.00  2.20           C  
ATOM   1737  CZ  TYR A 113      20.940 -16.476  14.510  1.00  2.20           C  
ATOM   1738  OH  TYR A 113      21.609 -17.685  14.469  1.00  2.20           O  
ATOM   1739  H   TYR A 113      17.331 -13.073  16.943  1.00  2.20           H  
ATOM   1740  HA  TYR A 113      19.905 -11.755  16.183  1.00  2.20           H  
ATOM   1741 1HB  TYR A 113      17.885 -12.999  14.393  1.00  2.20           H  
ATOM   1742 2HB  TYR A 113      19.257 -12.154  13.770  1.00  2.20           H  
ATOM   1743  HD1 TYR A 113      17.932 -15.170  15.318  1.00  2.20           H  
ATOM   1744  HD2 TYR A 113      21.443 -13.219  13.807  1.00  2.20           H  
ATOM   1745  HE1 TYR A 113      19.122 -17.318  15.265  1.00  2.20           H  
ATOM   1746  HE2 TYR A 113      22.600 -15.396  13.769  1.00  2.20           H  
ATOM   1747  HH  TYR A 113      21.041 -18.382  14.808  1.00  2.20           H  
ATOM   1748  N   PRO A 114      18.609  -9.573  15.441  1.00  2.16           N  
ATOM   1749  CA  PRO A 114      17.870  -8.338  15.189  1.00  2.16           C  
ATOM   1750  C   PRO A 114      17.146  -8.264  13.832  1.00  2.16           C  
ATOM   1751  O   PRO A 114      16.255  -7.440  13.646  1.00  2.16           O  
ATOM   1752  CB  PRO A 114      18.989  -7.296  15.260  1.00  2.16           C  
ATOM   1753  CG  PRO A 114      20.248  -8.041  14.860  1.00  2.16           C  
ATOM   1754  CD  PRO A 114      20.068  -9.448  15.375  1.00  2.16           C  
ATOM   1755  HA  PRO A 114      17.154  -8.181  16.001  1.00  2.16           H  
ATOM   1756 1HB  PRO A 114      18.756  -6.462  14.584  1.00  2.16           H  
ATOM   1757 2HB  PRO A 114      19.039  -6.872  16.270  1.00  2.16           H  
ATOM   1758 1HG  PRO A 114      20.377  -8.001  13.765  1.00  2.16           H  
ATOM   1759 2HG  PRO A 114      21.129  -7.542  15.296  1.00  2.16           H  
ATOM   1760 1HD  PRO A 114      20.502 -10.161  14.654  1.00  2.16           H  
ATOM   1761 2HD  PRO A 114      20.508  -9.537  16.364  1.00  2.16           H  
ATOM   1762  N   PHE A 115      17.595  -9.072  12.863  1.00  2.19           N  
ATOM   1763  CA  PHE A 115      17.057  -9.167  11.484  1.00  2.19           C  
ATOM   1764  C   PHE A 115      16.635  -7.901  10.700  1.00  2.19           C  
ATOM   1765  O   PHE A 115      16.004  -8.034   9.652  1.00  2.19           O  
ATOM   1766  CB  PHE A 115      15.899 -10.151  11.395  1.00  2.19           C  
ATOM   1767  CG  PHE A 115      16.300 -11.606  11.490  1.00  2.19           C  
ATOM   1768  CD1 PHE A 115      15.889 -12.395  12.517  1.00  2.19           C  
ATOM   1769  CD2 PHE A 115      17.110 -12.171  10.509  1.00  2.19           C  
ATOM   1770  CE1 PHE A 115      16.248 -13.751  12.573  1.00  2.19           C  
ATOM   1771  CE2 PHE A 115      17.483 -13.498  10.566  1.00  2.19           C  
ATOM   1772  CZ  PHE A 115      17.048 -14.292  11.601  1.00  2.19           C  
ATOM   1773  H   PHE A 115      18.348  -9.699  13.092  1.00  2.19           H  
ATOM   1774  HA  PHE A 115      17.858  -9.618  10.897  1.00  2.19           H  
ATOM   1775 1HB  PHE A 115      15.187  -9.940  12.201  1.00  2.19           H  
ATOM   1776 2HB  PHE A 115      15.374 -10.004  10.454  1.00  2.19           H  
ATOM   1777  HD1 PHE A 115      15.271 -11.944  13.286  1.00  2.19           H  
ATOM   1778  HD2 PHE A 115      17.453 -11.548   9.679  1.00  2.19           H  
ATOM   1779  HE1 PHE A 115      15.909 -14.374  13.398  1.00  2.19           H  
ATOM   1780  HE2 PHE A 115      18.114 -13.914   9.790  1.00  2.19           H  
ATOM   1781  HZ  PHE A 115      17.336 -15.340  11.651  1.00  2.19           H  
ATOM   1782  N   ASP A 116      16.996  -6.709  11.147  1.00  2.27           N  
ATOM   1783  CA  ASP A 116      16.653  -5.463  10.446  1.00  2.27           C  
ATOM   1784  C   ASP A 116      17.606  -4.351  10.855  1.00  2.27           C  
ATOM   1785  O   ASP A 116      17.648  -3.990  12.034  1.00  2.27           O  
ATOM   1786  CB  ASP A 116      15.187  -5.088  10.750  1.00  2.27           C  
ATOM   1787  CG  ASP A 116      14.631  -3.868   9.977  1.00  2.27           C  
ATOM   1788  OD1 ASP A 116      13.726  -4.055   9.190  1.00  2.27           O  
ATOM   1789  OD2 ASP A 116      15.043  -2.763  10.251  1.00  2.27           O  
ATOM   1790  H   ASP A 116      17.490  -6.663  12.026  1.00  2.27           H  
ATOM   1791  HA  ASP A 116      16.759  -5.623   9.372  1.00  2.27           H  
ATOM   1792 1HB  ASP A 116      14.547  -5.945  10.528  1.00  2.27           H  
ATOM   1793 2HB  ASP A 116      15.088  -4.893  11.820  1.00  2.27           H  
ATOM   1794  N   PHE A 117      18.382  -3.818   9.898  1.00  2.38           N  
ATOM   1795  CA  PHE A 117      19.384  -2.806  10.223  1.00  2.38           C  
ATOM   1796  C   PHE A 117      18.950  -1.464   9.657  1.00  2.38           C  
ATOM   1797  O   PHE A 117      18.954  -0.450  10.364  1.00  2.38           O  
ATOM   1798  CB  PHE A 117      20.696  -3.264   9.639  1.00  2.38           C  
ATOM   1799  CG  PHE A 117      21.075  -4.588  10.170  1.00  2.38           C  
ATOM   1800  CD1 PHE A 117      20.580  -5.721   9.553  1.00  2.38           C  
ATOM   1801  CD2 PHE A 117      21.911  -4.735  11.231  1.00  2.38           C  
ATOM   1802  CE1 PHE A 117      20.883  -6.959  10.003  1.00  2.38           C  
ATOM   1803  CE2 PHE A 117      22.232  -5.991  11.692  1.00  2.38           C  
ATOM   1804  CZ  PHE A 117      21.706  -7.095  11.070  1.00  2.38           C  
ATOM   1805  H   PHE A 117      18.290  -4.111   8.920  1.00  2.38           H  
ATOM   1806  HA  PHE A 117      19.469  -2.708  11.292  1.00  2.38           H  
ATOM   1807 1HB  PHE A 117      20.614  -3.310   8.589  1.00  2.38           H  
ATOM   1808 2HB  PHE A 117      21.482  -2.553   9.884  1.00  2.38           H  
ATOM   1809  HD1 PHE A 117      19.917  -5.610   8.703  1.00  2.38           H  
ATOM   1810  HD2 PHE A 117      22.312  -3.848  11.715  1.00  2.38           H  
ATOM   1811  HE1 PHE A 117      20.470  -7.838   9.507  1.00  2.38           H  
ATOM   1812  HE2 PHE A 117      22.894  -6.112  12.548  1.00  2.38           H  
ATOM   1813  HZ  PHE A 117      21.940  -8.069  11.420  1.00  2.38           H  
ATOM   1814  N   ASP A 118      18.547  -1.441   8.385  1.00  2.50           N  
ATOM   1815  CA  ASP A 118      17.982  -0.217   7.816  1.00  2.50           C  
ATOM   1816  C   ASP A 118      18.727   1.077   8.144  1.00  2.50           C  
ATOM   1817  O   ASP A 118      19.539   1.576   7.364  1.00  2.50           O  
ATOM   1818  CB  ASP A 118      16.485  -0.063   8.157  1.00  2.50           C  
ATOM   1819  CG  ASP A 118      15.808   1.173   7.404  1.00  2.50           C  
ATOM   1820  OD1 ASP A 118      16.305   1.574   6.360  1.00  2.50           O  
ATOM   1821  OD2 ASP A 118      14.826   1.683   7.894  1.00  2.50           O  
ATOM   1822  H   ASP A 118      18.585  -2.295   7.818  1.00  2.50           H  
ATOM   1823  HA  ASP A 118      18.027  -0.332   6.733  1.00  2.50           H  
ATOM   1824 1HB  ASP A 118      15.960  -0.976   7.855  1.00  2.50           H  
ATOM   1825 2HB  ASP A 118      16.330   0.029   9.232  1.00  2.50           H  
ATOM   1826  N   CYS A 119      18.229   1.705   9.209  1.00  2.64           N  
ATOM   1827  CA  CYS A 119      18.503   3.047   9.692  1.00  2.64           C  
ATOM   1828  C   CYS A 119      19.881   3.225  10.287  1.00  2.64           C  
ATOM   1829  O   CYS A 119      20.360   4.348  10.437  1.00  2.64           O  
ATOM   1830  CB  CYS A 119      17.474   3.381  10.767  1.00  2.64           C  
ATOM   1831  SG  CYS A 119      17.666   2.396  12.283  1.00  2.64           S  
ATOM   1832  H   CYS A 119      17.639   1.129   9.788  1.00  2.64           H  
ATOM   1833  HA  CYS A 119      18.383   3.737   8.870  1.00  2.64           H  
ATOM   1834 1HB  CYS A 119      17.531   4.433  11.023  1.00  2.64           H  
ATOM   1835 2HB  CYS A 119      16.469   3.189  10.376  1.00  2.64           H  
ATOM   1836  HG  CYS A 119      16.344   2.453  12.634  1.00  2.64           H  
ATOM   1837  N   CYS A 120      20.558   2.135  10.582  1.00  2.82           N  
ATOM   1838  CA  CYS A 120      21.845   2.242  11.248  1.00  2.82           C  
ATOM   1839  C   CYS A 120      22.807   3.305  10.714  1.00  2.82           C  
ATOM   1840  O   CYS A 120      23.264   4.146  11.487  1.00  2.82           O  
ATOM   1841  CB  CYS A 120      22.526   0.896  11.139  1.00  2.82           C  
ATOM   1842  SG  CYS A 120      22.678   0.329   9.434  1.00  2.82           S  
ATOM   1843  H   CYS A 120      20.121   1.227  10.411  1.00  2.82           H  
ATOM   1844  HA  CYS A 120      21.652   2.474  12.293  1.00  2.82           H  
ATOM   1845 1HB  CYS A 120      23.525   0.964  11.562  1.00  2.82           H  
ATOM   1846 2HB  CYS A 120      21.971   0.147  11.690  1.00  2.82           H  
ATOM   1847  HG  CYS A 120      23.402  -0.750   9.712  1.00  2.82           H  
ATOM   1848  N   PHE A 121      23.028   3.392   9.406  1.00  3.04           N  
ATOM   1849  CA  PHE A 121      23.992   4.401   8.982  1.00  3.04           C  
ATOM   1850  C   PHE A 121      23.328   5.667   8.499  1.00  3.04           C  
ATOM   1851  O   PHE A 121      24.007   6.616   8.111  1.00  3.04           O  
ATOM   1852  CB  PHE A 121      25.000   3.870   7.966  1.00  3.04           C  
ATOM   1853  CG  PHE A 121      25.916   2.850   8.557  1.00  3.04           C  
ATOM   1854  CD1 PHE A 121      25.879   1.542   8.180  1.00  3.04           C  
ATOM   1855  CD2 PHE A 121      26.808   3.216   9.530  1.00  3.04           C  
ATOM   1856  CE1 PHE A 121      26.708   0.626   8.752  1.00  3.04           C  
ATOM   1857  CE2 PHE A 121      27.638   2.293  10.122  1.00  3.04           C  
ATOM   1858  CZ  PHE A 121      27.588   0.988   9.727  1.00  3.04           C  
ATOM   1859  H   PHE A 121      22.602   2.741   8.760  1.00  3.04           H  
ATOM   1860  HA  PHE A 121      24.585   4.661   9.843  1.00  3.04           H  
ATOM   1861 1HB  PHE A 121      24.499   3.440   7.128  1.00  3.04           H  
ATOM   1862 2HB  PHE A 121      25.606   4.697   7.599  1.00  3.04           H  
ATOM   1863  HD1 PHE A 121      25.186   1.231   7.422  1.00  3.04           H  
ATOM   1864  HD2 PHE A 121      26.847   4.254   9.842  1.00  3.04           H  
ATOM   1865  HE1 PHE A 121      26.661  -0.382   8.430  1.00  3.04           H  
ATOM   1866  HE2 PHE A 121      28.333   2.607  10.898  1.00  3.04           H  
ATOM   1867  HZ  PHE A 121      28.242   0.246  10.182  1.00  3.04           H  
ATOM   1868  N   GLN A 122      22.003   5.714   8.606  1.00  3.30           N  
ATOM   1869  CA  GLN A 122      21.243   6.892   8.236  1.00  3.30           C  
ATOM   1870  C   GLN A 122      21.245   7.751   9.495  1.00  3.30           C  
ATOM   1871  O   GLN A 122      21.315   8.984   9.448  1.00  3.30           O  
ATOM   1872  CB  GLN A 122      19.817   6.505   7.826  1.00  3.30           C  
ATOM   1873  CG  GLN A 122      19.736   5.584   6.583  1.00  3.30           C  
ATOM   1874  CD  GLN A 122      18.299   5.118   6.267  1.00  3.30           C  
ATOM   1875  OE1 GLN A 122      17.394   5.932   6.037  1.00  3.30           O  
ATOM   1876  NE2 GLN A 122      18.109   3.796   6.283  1.00  3.30           N  
ATOM   1877  H   GLN A 122      21.505   4.918   8.989  1.00  3.30           H  
ATOM   1878  HA  GLN A 122      21.740   7.426   7.429  1.00  3.30           H  
ATOM   1879 1HB  GLN A 122      19.327   6.005   8.660  1.00  3.30           H  
ATOM   1880 2HB  GLN A 122      19.250   7.410   7.614  1.00  3.30           H  
ATOM   1881 1HG  GLN A 122      20.126   6.114   5.714  1.00  3.30           H  
ATOM   1882 2HG  GLN A 122      20.335   4.692   6.780  1.00  3.30           H  
ATOM   1883 1HE2 GLN A 122      17.195   3.346   6.121  1.00  3.30           H  
ATOM   1884 2HE2 GLN A 122      18.881   3.162   6.503  1.00  3.30           H  
ATOM   1885  N   HIS A 123      21.239   7.065  10.646  1.00  3.57           N  
ATOM   1886  CA  HIS A 123      21.333   7.735  11.925  1.00  3.57           C  
ATOM   1887  C   HIS A 123      22.786   8.148  12.181  1.00  3.57           C  
ATOM   1888  O   HIS A 123      23.063   9.304  12.461  1.00  3.57           O  
ATOM   1889  CB  HIS A 123      20.836   6.839  13.077  1.00  3.57           C  
ATOM   1890  CG  HIS A 123      19.347   6.615  13.124  1.00  3.57           C  
ATOM   1891  ND1 HIS A 123      18.767   5.600  13.866  1.00  3.57           N  
ATOM   1892  CD2 HIS A 123      18.327   7.275  12.533  1.00  3.57           C  
ATOM   1893  CE1 HIS A 123      17.455   5.653  13.730  1.00  3.57           C  
ATOM   1894  NE2 HIS A 123      17.161   6.658  12.928  1.00  3.57           N  
ATOM   1895  H   HIS A 123      21.139   6.053  10.619  1.00  3.57           H  
ATOM   1896  HA  HIS A 123      20.726   8.639  11.913  1.00  3.57           H  
ATOM   1897 1HB  HIS A 123      21.328   5.860  13.012  1.00  3.57           H  
ATOM   1898 2HB  HIS A 123      21.124   7.284  14.023  1.00  3.57           H  
ATOM   1899  HD2 HIS A 123      18.412   8.137  11.871  1.00  3.57           H  
ATOM   1900  HE1 HIS A 123      16.734   4.977  14.199  1.00  3.57           H  
ATOM   1901  HE2 HIS A 123      16.230   6.928  12.648  1.00  3.57           H  
ATOM   1902  N   ILE A 124      23.739   7.242  11.976  1.00  3.84           N  
ATOM   1903  CA  ILE A 124      25.146   7.558  12.246  1.00  3.84           C  
ATOM   1904  C   ILE A 124      25.688   8.707  11.401  1.00  3.84           C  
ATOM   1905  O   ILE A 124      26.420   9.551  11.911  1.00  3.84           O  
ATOM   1906  CB  ILE A 124      26.016   6.321  12.076  1.00  3.84           C  
ATOM   1907  CG1 ILE A 124      25.664   5.335  13.163  1.00  3.84           C  
ATOM   1908  CG2 ILE A 124      27.508   6.678  12.127  1.00  3.84           C  
ATOM   1909  CD1 ILE A 124      26.183   3.982  12.932  1.00  3.84           C  
ATOM   1910  H   ILE A 124      23.496   6.286  11.701  1.00  3.84           H  
ATOM   1911  HA  ILE A 124      25.220   7.865  13.293  1.00  3.84           H  
ATOM   1912  HB  ILE A 124      25.802   5.873  11.135  1.00  3.84           H  
ATOM   1913 1HG1 ILE A 124      26.068   5.699  14.105  1.00  3.84           H  
ATOM   1914 2HG1 ILE A 124      24.583   5.269  13.254  1.00  3.84           H  
ATOM   1915 1HG2 ILE A 124      28.101   5.774  11.996  1.00  3.84           H  
ATOM   1916 2HG2 ILE A 124      27.743   7.382  11.330  1.00  3.84           H  
ATOM   1917 3HG2 ILE A 124      27.745   7.130  13.089  1.00  3.84           H  
ATOM   1918 1HD1 ILE A 124      25.887   3.365  13.734  1.00  3.84           H  
ATOM   1919 2HD1 ILE A 124      25.759   3.590  12.023  1.00  3.84           H  
ATOM   1920 3HD1 ILE A 124      27.250   3.998  12.855  1.00  3.84           H  
ATOM   1921  N   GLN A 125      25.360   8.743  10.100  1.00  4.06           N  
ATOM   1922  CA  GLN A 125      25.839   9.829   9.243  1.00  4.06           C  
ATOM   1923  C   GLN A 125      25.351  11.227   9.663  1.00  4.06           C  
ATOM   1924  O   GLN A 125      25.928  12.227   9.240  1.00  4.06           O  
ATOM   1925  CB  GLN A 125      25.487   9.568   7.771  1.00  4.06           C  
ATOM   1926  CG  GLN A 125      24.022   9.553   7.444  1.00  4.06           C  
ATOM   1927  CD  GLN A 125      23.417  10.899   7.068  1.00  4.06           C  
ATOM   1928  OE1 GLN A 125      24.038  11.740   6.403  1.00  4.06           O  
ATOM   1929  NE2 GLN A 125      22.176  11.101   7.499  1.00  4.06           N  
ATOM   1930  H   GLN A 125      24.778   8.019   9.675  1.00  4.06           H  
ATOM   1931  HA  GLN A 125      26.920   9.841   9.322  1.00  4.06           H  
ATOM   1932 1HB  GLN A 125      25.932  10.335   7.160  1.00  4.06           H  
ATOM   1933 2HB  GLN A 125      25.908   8.609   7.460  1.00  4.06           H  
ATOM   1934 1HG  GLN A 125      23.850   8.857   6.627  1.00  4.06           H  
ATOM   1935 2HG  GLN A 125      23.515   9.207   8.329  1.00  4.06           H  
ATOM   1936 1HE2 GLN A 125      21.705  11.957   7.295  1.00  4.06           H  
ATOM   1937 2HE2 GLN A 125      21.725  10.375   8.069  1.00  4.06           H  
ATOM   1938  N   SER A 126      24.257  11.327  10.424  1.00  4.22           N  
ATOM   1939  CA  SER A 126      23.769  12.638  10.821  1.00  4.22           C  
ATOM   1940  C   SER A 126      24.485  13.066  12.094  1.00  4.22           C  
ATOM   1941  O   SER A 126      24.403  12.380  13.114  1.00  4.22           O  
ATOM   1942  CB  SER A 126      22.268  12.614  11.018  1.00  4.22           C  
ATOM   1943  OG  SER A 126      21.808  13.829  11.561  1.00  4.22           O  
ATOM   1944  H   SER A 126      23.804  10.496  10.801  1.00  4.22           H  
ATOM   1945  HA  SER A 126      24.004  13.352  10.031  1.00  4.22           H  
ATOM   1946 1HB  SER A 126      21.785  12.436  10.059  1.00  4.22           H  
ATOM   1947 2HB  SER A 126      22.000  11.787  11.672  1.00  4.22           H  
ATOM   1948  HG  SER A 126      20.846  13.773  11.550  1.00  4.22           H  
ATOM   1949  N   GLU A 127      25.154  14.218  12.061  1.00  4.30           N  
ATOM   1950  CA  GLU A 127      25.935  14.640  13.221  1.00  4.30           C  
ATOM   1951  C   GLU A 127      25.100  14.806  14.486  1.00  4.30           C  
ATOM   1952  O   GLU A 127      25.560  14.453  15.573  1.00  4.30           O  
ATOM   1953  CB  GLU A 127      26.655  15.956  12.929  1.00  4.30           C  
ATOM   1954  CG  GLU A 127      27.807  15.849  11.932  1.00  4.30           C  
ATOM   1955  CD  GLU A 127      28.447  17.189  11.624  1.00  4.30           C  
ATOM   1956  OE1 GLU A 127      27.902  18.191  12.023  1.00  4.30           O  
ATOM   1957  OE2 GLU A 127      29.484  17.205  11.003  1.00  4.30           O  
ATOM   1958  H   GLU A 127      25.167  14.760  11.208  1.00  4.30           H  
ATOM   1959  HA  GLU A 127      26.686  13.873  13.412  1.00  4.30           H  
ATOM   1960 1HB  GLU A 127      25.941  16.679  12.537  1.00  4.30           H  
ATOM   1961 2HB  GLU A 127      27.053  16.363  13.858  1.00  4.30           H  
ATOM   1962 1HG  GLU A 127      28.566  15.180  12.339  1.00  4.30           H  
ATOM   1963 2HG  GLU A 127      27.434  15.406  11.007  1.00  4.30           H  
ATOM   1964  N   GLN A 128      23.873  15.313  14.366  1.00  4.30           N  
ATOM   1965  CA  GLN A 128      23.057  15.475  15.566  1.00  4.30           C  
ATOM   1966  C   GLN A 128      22.698  14.119  16.153  1.00  4.30           C  
ATOM   1967  O   GLN A 128      22.724  13.932  17.370  1.00  4.30           O  
ATOM   1968  CB  GLN A 128      21.782  16.257  15.269  1.00  4.30           C  
ATOM   1969  CG  GLN A 128      22.008  17.725  14.945  1.00  4.30           C  
ATOM   1970  CD  GLN A 128      20.714  18.451  14.597  1.00  4.30           C  
ATOM   1971  OE1 GLN A 128      19.757  17.847  14.105  1.00  4.30           O  
ATOM   1972  NE2 GLN A 128      20.680  19.755  14.856  1.00  4.30           N  
ATOM   1973  H   GLN A 128      23.524  15.581  13.457  1.00  4.30           H  
ATOM   1974  HA  GLN A 128      23.635  16.022  16.309  1.00  4.30           H  
ATOM   1975 1HB  GLN A 128      21.269  15.800  14.422  1.00  4.30           H  
ATOM   1976 2HB  GLN A 128      21.112  16.197  16.127  1.00  4.30           H  
ATOM   1977 1HG  GLN A 128      22.454  18.212  15.812  1.00  4.30           H  
ATOM   1978 2HG  GLN A 128      22.682  17.793  14.090  1.00  4.30           H  
ATOM   1979 1HE2 GLN A 128      19.857  20.285  14.651  1.00  4.30           H  
ATOM   1980 2HE2 GLN A 128      21.478  20.207  15.257  1.00  4.30           H  
ATOM   1981  N   SER A 129      22.394  13.154  15.289  1.00  4.23           N  
ATOM   1982  CA  SER A 129      22.047  11.839  15.790  1.00  4.23           C  
ATOM   1983  C   SER A 129      23.258  11.225  16.445  1.00  4.23           C  
ATOM   1984  O   SER A 129      23.144  10.612  17.494  1.00  4.23           O  
ATOM   1985  CB  SER A 129      21.543  10.946  14.692  1.00  4.23           C  
ATOM   1986  OG  SER A 129      20.309  11.386  14.189  1.00  4.23           O  
ATOM   1987  H   SER A 129      22.415  13.329  14.292  1.00  4.23           H  
ATOM   1988  HA  SER A 129      21.264  11.946  16.536  1.00  4.23           H  
ATOM   1989 1HB  SER A 129      22.269  10.968  13.906  1.00  4.23           H  
ATOM   1990 2HB  SER A 129      21.465   9.918  15.040  1.00  4.23           H  
ATOM   1991  HG  SER A 129      20.186  10.915  13.360  1.00  4.23           H  
ATOM   1992  N   PHE A 130      24.435  11.408  15.850  1.00  4.13           N  
ATOM   1993  CA  PHE A 130      25.634  10.836  16.437  1.00  4.13           C  
ATOM   1994  C   PHE A 130      25.860  11.475  17.814  1.00  4.13           C  
ATOM   1995  O   PHE A 130      26.195  10.799  18.785  1.00  4.13           O  
ATOM   1996  CB  PHE A 130      26.868  10.991  15.570  1.00  4.13           C  
ATOM   1997  CG  PHE A 130      27.957  10.110  16.108  1.00  4.13           C  
ATOM   1998  CD1 PHE A 130      27.931   8.752  15.798  1.00  4.13           C  
ATOM   1999  CD2 PHE A 130      28.949  10.581  16.948  1.00  4.13           C  
ATOM   2000  CE1 PHE A 130      28.876   7.885  16.300  1.00  4.13           C  
ATOM   2001  CE2 PHE A 130      29.902   9.711  17.463  1.00  4.13           C  
ATOM   2002  CZ  PHE A 130      29.869   8.359  17.138  1.00  4.13           C  
ATOM   2003  H   PHE A 130      24.486  11.919  14.967  1.00  4.13           H  
ATOM   2004  HA  PHE A 130      25.472   9.770  16.578  1.00  4.13           H  
ATOM   2005 1HB  PHE A 130      26.645  10.701  14.535  1.00  4.13           H  
ATOM   2006 2HB  PHE A 130      27.206  12.027  15.574  1.00  4.13           H  
ATOM   2007  HD1 PHE A 130      27.139   8.379  15.146  1.00  4.13           H  
ATOM   2008  HD2 PHE A 130      28.969  11.641  17.211  1.00  4.13           H  
ATOM   2009  HE1 PHE A 130      28.829   6.830  16.042  1.00  4.13           H  
ATOM   2010  HE2 PHE A 130      30.669  10.091  18.129  1.00  4.13           H  
ATOM   2011  HZ  PHE A 130      30.619   7.675  17.544  1.00  4.13           H  
ATOM   2012  N   ALA A 131      25.666  12.796  17.918  1.00  4.03           N  
ATOM   2013  CA  ALA A 131      25.812  13.508  19.192  1.00  4.03           C  
ATOM   2014  C   ALA A 131      24.856  12.921  20.242  1.00  4.03           C  
ATOM   2015  O   ALA A 131      25.153  12.906  21.435  1.00  4.03           O  
ATOM   2016  CB  ALA A 131      25.538  14.987  19.010  1.00  4.03           C  
ATOM   2017  H   ALA A 131      25.421  13.334  17.087  1.00  4.03           H  
ATOM   2018  HA  ALA A 131      26.833  13.371  19.541  1.00  4.03           H  
ATOM   2019 1HB  ALA A 131      25.670  15.503  19.960  1.00  4.03           H  
ATOM   2020 2HB  ALA A 131      26.230  15.395  18.273  1.00  4.03           H  
ATOM   2021 3HB  ALA A 131      24.521  15.124  18.664  1.00  4.03           H  
ATOM   2022  N   LYS A 132      23.724  12.404  19.777  1.00  3.98           N  
ATOM   2023  CA  LYS A 132      22.712  11.764  20.600  1.00  3.98           C  
ATOM   2024  C   LYS A 132      23.008  10.272  20.840  1.00  3.98           C  
ATOM   2025  O   LYS A 132      22.169   9.569  21.379  1.00  3.98           O  
ATOM   2026  CB  LYS A 132      21.323  11.926  19.979  1.00  3.98           C  
ATOM   2027  CG  LYS A 132      20.761  13.337  19.993  1.00  3.98           C  
ATOM   2028  CD  LYS A 132      19.432  13.391  19.233  1.00  3.98           C  
ATOM   2029  CE  LYS A 132      18.358  12.575  19.942  1.00  3.98           C  
ATOM   2030  NZ  LYS A 132      17.923  13.208  21.213  1.00  3.98           N  
ATOM   2031  H   LYS A 132      23.531  12.497  18.781  1.00  3.98           H  
ATOM   2032  HA  LYS A 132      22.705  12.256  21.572  1.00  3.98           H  
ATOM   2033 1HB  LYS A 132      21.364  11.635  18.946  1.00  3.98           H  
ATOM   2034 2HB  LYS A 132      20.614  11.265  20.478  1.00  3.98           H  
ATOM   2035 1HG  LYS A 132      20.598  13.648  21.023  1.00  3.98           H  
ATOM   2036 2HG  LYS A 132      21.472  14.021  19.534  1.00  3.98           H  
ATOM   2037 1HD  LYS A 132      19.101  14.427  19.151  1.00  3.98           H  
ATOM   2038 2HD  LYS A 132      19.580  12.996  18.226  1.00  3.98           H  
ATOM   2039 1HE  LYS A 132      17.494  12.460  19.289  1.00  3.98           H  
ATOM   2040 2HE  LYS A 132      18.763  11.587  20.163  1.00  3.98           H  
ATOM   2041 1HZ  LYS A 132      17.222  12.599  21.661  1.00  3.98           H  
ATOM   2042 2HZ  LYS A 132      18.708  13.302  21.835  1.00  3.98           H  
ATOM   2043 3HZ  LYS A 132      17.525  14.114  21.035  1.00  3.98           H  
ATOM   2044  N   MET A 133      24.188   9.777  20.441  1.00  4.00           N  
ATOM   2045  CA  MET A 133      24.617   8.385  20.682  1.00  4.00           C  
ATOM   2046  C   MET A 133      25.655   8.331  21.814  1.00  4.00           C  
ATOM   2047  O   MET A 133      26.512   7.444  21.851  1.00  4.00           O  
ATOM   2048  CB  MET A 133      25.182   7.733  19.410  1.00  4.00           C  
ATOM   2049  CG  MET A 133      24.161   7.522  18.328  1.00  4.00           C  
ATOM   2050  SD  MET A 133      24.815   6.830  16.807  1.00  4.00           S  
ATOM   2051  CE  MET A 133      23.395   7.134  15.776  1.00  4.00           C  
ATOM   2052  H   MET A 133      24.842  10.381  19.954  1.00  4.00           H  
ATOM   2053  HA  MET A 133      23.751   7.804  21.010  1.00  4.00           H  
ATOM   2054 1HB  MET A 133      25.984   8.348  19.005  1.00  4.00           H  
ATOM   2055 2HB  MET A 133      25.610   6.767  19.662  1.00  4.00           H  
ATOM   2056 1HG  MET A 133      23.420   6.828  18.713  1.00  4.00           H  
ATOM   2057 2HG  MET A 133      23.669   8.434  18.107  1.00  4.00           H  
ATOM   2058 1HE  MET A 133      23.584   6.772  14.783  1.00  4.00           H  
ATOM   2059 2HE  MET A 133      22.524   6.614  16.187  1.00  4.00           H  
ATOM   2060 3HE  MET A 133      23.195   8.205  15.741  1.00  4.00           H  
ATOM   2061  N   ARG A 134      25.580   9.314  22.716  1.00  4.07           N  
ATOM   2062  CA  ARG A 134      26.437   9.426  23.896  1.00  4.07           C  
ATOM   2063  C   ARG A 134      25.650  10.151  25.023  1.00  4.07           C  
ATOM   2064  O   ARG A 134      24.552  10.629  24.769  1.00  4.07           O  
ATOM   2065  CB  ARG A 134      27.759  10.067  23.513  1.00  4.07           C  
ATOM   2066  CG  ARG A 134      27.686  11.431  22.970  1.00  4.07           C  
ATOM   2067  CD  ARG A 134      28.867  11.717  22.113  1.00  4.07           C  
ATOM   2068  NE  ARG A 134      30.120  11.743  22.853  1.00  4.07           N  
ATOM   2069  CZ  ARG A 134      31.335  11.696  22.263  1.00  4.07           C  
ATOM   2070  NH1 ARG A 134      31.404  11.613  20.953  1.00  4.07           N  
ATOM   2071  NH2 ARG A 134      32.438  11.732  22.994  1.00  4.07           N  
ATOM   2072  H   ARG A 134      24.857  10.005  22.586  1.00  4.07           H  
ATOM   2073  HA  ARG A 134      26.675   8.421  24.228  1.00  4.07           H  
ATOM   2074 1HB  ARG A 134      28.413  10.092  24.380  1.00  4.07           H  
ATOM   2075 2HB  ARG A 134      28.246   9.447  22.759  1.00  4.07           H  
ATOM   2076 1HG  ARG A 134      26.804  11.492  22.360  1.00  4.07           H  
ATOM   2077 2HG  ARG A 134      27.632  12.162  23.776  1.00  4.07           H  
ATOM   2078 1HD  ARG A 134      28.940  10.947  21.341  1.00  4.07           H  
ATOM   2079 2HD  ARG A 134      28.731  12.689  21.637  1.00  4.07           H  
ATOM   2080  HE  ARG A 134      30.077  11.808  23.863  1.00  4.07           H  
ATOM   2081 1HH1 ARG A 134      30.558  11.587  20.407  1.00  4.07           H  
ATOM   2082 2HH1 ARG A 134      32.313  11.590  20.477  1.00  4.07           H  
ATOM   2083 1HH2 ARG A 134      32.373  11.797  23.998  1.00  4.07           H  
ATOM   2084 2HH2 ARG A 134      33.349  11.690  22.548  1.00  4.07           H  
ATOM   2085  N   GLU A 135      26.194  10.199  26.262  1.00  4.14           N  
ATOM   2086  CA  GLU A 135      25.502  10.759  27.460  1.00  4.14           C  
ATOM   2087  C   GLU A 135      24.341   9.824  27.934  1.00  4.14           C  
ATOM   2088  O   GLU A 135      23.167  10.167  27.810  1.00  4.14           O  
ATOM   2089  CB  GLU A 135      24.972  12.175  27.201  1.00  4.14           C  
ATOM   2090  CG  GLU A 135      26.052  13.180  26.776  1.00  4.14           C  
ATOM   2091  CD  GLU A 135      27.046  13.480  27.854  1.00  4.14           C  
ATOM   2092  OE1 GLU A 135      26.769  13.203  28.997  1.00  4.14           O  
ATOM   2093  OE2 GLU A 135      28.097  13.980  27.531  1.00  4.14           O  
ATOM   2094  H   GLU A 135      27.120   9.824  26.384  1.00  4.14           H  
ATOM   2095  HA  GLU A 135      26.240  10.855  28.253  1.00  4.14           H  
ATOM   2096 1HB  GLU A 135      24.165  12.184  26.480  1.00  4.14           H  
ATOM   2097 2HB  GLU A 135      24.552  12.557  28.131  1.00  4.14           H  
ATOM   2098 1HG  GLU A 135      26.582  12.787  25.916  1.00  4.14           H  
ATOM   2099 2HG  GLU A 135      25.567  14.107  26.470  1.00  4.14           H  
ATOM   2100  N   PRO A 136      24.652   8.713  28.645  1.00  4.19           N  
ATOM   2101  CA  PRO A 136      23.847   7.490  28.829  1.00  4.19           C  
ATOM   2102  C   PRO A 136      22.567   7.465  29.668  1.00  4.19           C  
ATOM   2103  O   PRO A 136      22.417   6.625  30.558  1.00  4.19           O  
ATOM   2104  CB  PRO A 136      24.839   6.580  29.548  1.00  4.19           C  
ATOM   2105  CG  PRO A 136      25.678   7.526  30.369  1.00  4.19           C  
ATOM   2106  CD  PRO A 136      25.868   8.743  29.483  1.00  4.19           C  
ATOM   2107  HA  PRO A 136      23.630   7.085  27.836  1.00  4.19           H  
ATOM   2108 1HB  PRO A 136      24.284   5.887  30.194  1.00  4.19           H  
ATOM   2109 2HB  PRO A 136      25.378   5.955  28.852  1.00  4.19           H  
ATOM   2110 1HG  PRO A 136      25.144   7.765  31.302  1.00  4.19           H  
ATOM   2111 2HG  PRO A 136      26.615   7.052  30.670  1.00  4.19           H  
ATOM   2112 1HD  PRO A 136      25.880   9.649  30.113  1.00  4.19           H  
ATOM   2113 2HD  PRO A 136      26.773   8.644  28.881  1.00  4.19           H  
ATOM   2114  N   GLY A 137      21.618   8.307  29.329  1.00  4.18           N  
ATOM   2115  CA  GLY A 137      20.260   8.226  29.874  1.00  4.18           C  
ATOM   2116  C   GLY A 137      19.423   7.254  29.002  1.00  4.18           C  
ATOM   2117  O   GLY A 137      18.687   7.722  28.133  1.00  4.18           O  
ATOM   2118  H   GLY A 137      21.851   9.024  28.641  1.00  4.18           H  
ATOM   2119 1HA  GLY A 137      20.294   7.873  30.904  1.00  4.18           H  
ATOM   2120 2HA  GLY A 137      19.805   9.215  29.876  1.00  4.18           H  
ATOM   2121  N   PHE A 138      19.573   5.918  29.138  1.00  4.11           N  
ATOM   2122  CA  PHE A 138      18.909   5.056  28.135  1.00  4.11           C  
ATOM   2123  C   PHE A 138      18.399   3.686  28.582  1.00  4.11           C  
ATOM   2124  O   PHE A 138      18.764   3.173  29.646  1.00  4.11           O  
ATOM   2125  CB  PHE A 138      19.897   4.744  27.026  1.00  4.11           C  
ATOM   2126  CG  PHE A 138      20.973   3.770  27.446  1.00  4.11           C  
ATOM   2127  CD1 PHE A 138      20.856   2.430  27.113  1.00  4.11           C  
ATOM   2128  CD2 PHE A 138      22.050   4.156  28.195  1.00  4.11           C  
ATOM   2129  CE1 PHE A 138      21.801   1.520  27.487  1.00  4.11           C  
ATOM   2130  CE2 PHE A 138      23.013   3.241  28.574  1.00  4.11           C  
ATOM   2131  CZ  PHE A 138      22.880   1.918  28.209  1.00  4.11           C  
ATOM   2132  H   PHE A 138      20.159   5.536  29.872  1.00  4.11           H  
ATOM   2133  HA  PHE A 138      18.059   5.604  27.725  1.00  4.11           H  
ATOM   2134 1HB  PHE A 138      19.369   4.323  26.161  1.00  4.11           H  
ATOM   2135 2HB  PHE A 138      20.361   5.648  26.701  1.00  4.11           H  
ATOM   2136  HD1 PHE A 138      20.003   2.111  26.529  1.00  4.11           H  
ATOM   2137  HD2 PHE A 138      22.141   5.175  28.471  1.00  4.11           H  
ATOM   2138  HE1 PHE A 138      21.685   0.485  27.211  1.00  4.11           H  
ATOM   2139  HE2 PHE A 138      23.878   3.560  29.158  1.00  4.11           H  
ATOM   2140  HZ  PHE A 138      23.633   1.192  28.506  1.00  4.11           H  
ATOM   2141  N   GLU A 139      17.582   3.108  27.684  1.00  3.98           N  
ATOM   2142  CA  GLU A 139      17.012   1.763  27.742  1.00  3.98           C  
ATOM   2143  C   GLU A 139      17.516   0.969  26.503  1.00  3.98           C  
ATOM   2144  O   GLU A 139      17.764   1.587  25.468  1.00  3.98           O  
ATOM   2145  CB  GLU A 139      15.484   1.844  27.769  1.00  3.98           C  
ATOM   2146  CG  GLU A 139      14.924   2.522  29.019  1.00  3.98           C  
ATOM   2147  CD  GLU A 139      13.410   2.561  29.058  1.00  3.98           C  
ATOM   2148  OE1 GLU A 139      12.799   2.086  28.131  1.00  3.98           O  
ATOM   2149  OE2 GLU A 139      12.872   3.064  30.017  1.00  3.98           O  
ATOM   2150  H   GLU A 139      17.349   3.663  26.872  1.00  3.98           H  
ATOM   2151  HA  GLU A 139      17.350   1.312  28.660  1.00  3.98           H  
ATOM   2152 1HB  GLU A 139      15.138   2.409  26.903  1.00  3.98           H  
ATOM   2153 2HB  GLU A 139      15.044   0.858  27.701  1.00  3.98           H  
ATOM   2154 1HG  GLU A 139      15.290   1.988  29.901  1.00  3.98           H  
ATOM   2155 2HG  GLU A 139      15.309   3.540  29.067  1.00  3.98           H  
ATOM   2156  N   PRO A 140      17.625  -0.383  26.541  1.00  3.83           N  
ATOM   2157  CA  PRO A 140      18.133  -1.259  25.480  1.00  3.83           C  
ATOM   2158  C   PRO A 140      17.542  -1.066  24.088  1.00  3.83           C  
ATOM   2159  O   PRO A 140      18.209  -1.303  23.086  1.00  3.83           O  
ATOM   2160  CB  PRO A 140      17.749  -2.644  25.991  1.00  3.83           C  
ATOM   2161  CG  PRO A 140      17.744  -2.512  27.473  1.00  3.83           C  
ATOM   2162  CD  PRO A 140      17.156  -1.136  27.715  1.00  3.83           C  
ATOM   2163  HA  PRO A 140      19.219  -1.178  25.449  1.00  3.83           H  
ATOM   2164 1HB  PRO A 140      16.772  -2.936  25.581  1.00  3.83           H  
ATOM   2165 2HB  PRO A 140      18.466  -3.364  25.624  1.00  3.83           H  
ATOM   2166 1HG  PRO A 140      17.148  -3.319  27.930  1.00  3.83           H  
ATOM   2167 2HG  PRO A 140      18.772  -2.618  27.866  1.00  3.83           H  
ATOM   2168 1HD  PRO A 140      16.061  -1.185  27.750  1.00  3.83           H  
ATOM   2169 2HD  PRO A 140      17.573  -0.763  28.602  1.00  3.83           H  
ATOM   2170  N   THR A 141      16.293  -0.632  24.018  1.00  3.67           N  
ATOM   2171  CA  THR A 141      15.614  -0.490  22.734  1.00  3.67           C  
ATOM   2172  C   THR A 141      15.647   0.908  22.109  1.00  3.67           C  
ATOM   2173  O   THR A 141      14.993   1.153  21.094  1.00  3.67           O  
ATOM   2174  CB  THR A 141      14.173  -1.000  22.861  1.00  3.67           C  
ATOM   2175  OG1 THR A 141      13.489  -0.286  23.897  1.00  3.67           O  
ATOM   2176  CG2 THR A 141      14.189  -2.494  23.169  1.00  3.67           C  
ATOM   2177  H   THR A 141      15.785  -0.416  24.863  1.00  3.67           H  
ATOM   2178  HA  THR A 141      16.107  -1.160  22.035  1.00  3.67           H  
ATOM   2179  HB  THR A 141      13.649  -0.826  21.935  1.00  3.67           H  
ATOM   2180  HG1 THR A 141      13.559   0.659  23.730  1.00  3.67           H  
ATOM   2181 1HG2 THR A 141      13.167  -2.861  23.249  1.00  3.67           H  
ATOM   2182 2HG2 THR A 141      14.704  -3.018  22.362  1.00  3.67           H  
ATOM   2183 3HG2 THR A 141      14.711  -2.669  24.106  1.00  3.67           H  
ATOM   2184  N   ASN A 142      16.399   1.830  22.698  1.00  3.50           N  
ATOM   2185  CA  ASN A 142      16.448   3.180  22.148  1.00  3.50           C  
ATOM   2186  C   ASN A 142      17.888   3.655  21.991  1.00  3.50           C  
ATOM   2187  O   ASN A 142      18.592   3.846  22.972  1.00  3.50           O  
ATOM   2188  CB  ASN A 142      15.636   4.146  22.996  1.00  3.50           C  
ATOM   2189  CG  ASN A 142      15.489   5.515  22.348  1.00  3.50           C  
ATOM   2190  OD1 ASN A 142      16.240   5.881  21.431  1.00  3.50           O  
ATOM   2191  ND2 ASN A 142      14.526   6.280  22.813  1.00  3.50           N  
ATOM   2192  H   ASN A 142      16.927   1.604  23.544  1.00  3.50           H  
ATOM   2193  HA  ASN A 142      16.012   3.165  21.149  1.00  3.50           H  
ATOM   2194 1HB  ASN A 142      14.642   3.731  23.176  1.00  3.50           H  
ATOM   2195 2HB  ASN A 142      16.122   4.265  23.965  1.00  3.50           H  
ATOM   2196 1HD2 ASN A 142      14.383   7.195  22.428  1.00  3.50           H  
ATOM   2197 2HD2 ASN A 142      13.940   5.955  23.554  1.00  3.50           H  
ATOM   2198  N   TRP A 143      18.332   3.813  20.736  1.00  3.33           N  
ATOM   2199  CA  TRP A 143      19.695   4.260  20.390  1.00  3.33           C  
ATOM   2200  C   TRP A 143      20.075   5.619  21.001  1.00  3.33           C  
ATOM   2201  O   TRP A 143      21.250   5.985  21.039  1.00  3.33           O  
ATOM   2202  CB  TRP A 143      19.878   4.340  18.880  1.00  3.33           C  
ATOM   2203  CG  TRP A 143      19.000   5.362  18.198  1.00  3.33           C  
ATOM   2204  CD1 TRP A 143      17.770   5.167  17.635  1.00  3.33           C  
ATOM   2205  CD2 TRP A 143      19.308   6.757  18.009  1.00  3.33           C  
ATOM   2206  NE1 TRP A 143      17.303   6.344  17.103  1.00  3.33           N  
ATOM   2207  CE2 TRP A 143      18.236   7.327  17.323  1.00  3.33           C  
ATOM   2208  CE3 TRP A 143      20.387   7.553  18.363  1.00  3.33           C  
ATOM   2209  CZ2 TRP A 143      18.223   8.667  16.977  1.00  3.33           C  
ATOM   2210  CZ3 TRP A 143      20.376   8.878  18.028  1.00  3.33           C  
ATOM   2211  CH2 TRP A 143      19.325   9.432  17.349  1.00  3.33           C  
ATOM   2212  H   TRP A 143      17.684   3.629  19.985  1.00  3.33           H  
ATOM   2213  HA  TRP A 143      20.393   3.516  20.772  1.00  3.33           H  
ATOM   2214 1HB  TRP A 143      20.915   4.597  18.661  1.00  3.33           H  
ATOM   2215 2HB  TRP A 143      19.700   3.372  18.451  1.00  3.33           H  
ATOM   2216  HD1 TRP A 143      17.238   4.224  17.608  1.00  3.33           H  
ATOM   2217  HE1 TRP A 143      16.418   6.465  16.628  1.00  3.33           H  
ATOM   2218  HE3 TRP A 143      21.222   7.128  18.906  1.00  3.33           H  
ATOM   2219  HZ2 TRP A 143      17.392   9.119  16.439  1.00  3.33           H  
ATOM   2220  HZ3 TRP A 143      21.228   9.470  18.320  1.00  3.33           H  
ATOM   2221  HH2 TRP A 143      19.351  10.491  17.097  1.00  3.33           H  
ATOM   2222  N   GLU A 144      19.074   6.392  21.401  1.00  3.15           N  
ATOM   2223  CA  GLU A 144      19.264   7.692  22.015  1.00  3.15           C  
ATOM   2224  C   GLU A 144      20.119   7.543  23.270  1.00  3.15           C  
ATOM   2225  O   GLU A 144      19.902   6.641  24.079  1.00  3.15           O  
ATOM   2226  CB  GLU A 144      17.906   8.322  22.357  1.00  3.15           C  
ATOM   2227  CG  GLU A 144      17.950   9.733  22.945  1.00  3.15           C  
ATOM   2228  CD  GLU A 144      16.561  10.327  23.178  1.00  3.15           C  
ATOM   2229  OE1 GLU A 144      15.805   9.744  23.920  1.00  3.15           O  
ATOM   2230  OE2 GLU A 144      16.268  11.377  22.621  1.00  3.15           O  
ATOM   2231  H   GLU A 144      18.124   6.041  21.317  1.00  3.15           H  
ATOM   2232  HA  GLU A 144      19.795   8.340  21.313  1.00  3.15           H  
ATOM   2233 1HB  GLU A 144      17.285   8.346  21.462  1.00  3.15           H  
ATOM   2234 2HB  GLU A 144      17.404   7.693  23.088  1.00  3.15           H  
ATOM   2235 1HG  GLU A 144      18.458   9.689  23.898  1.00  3.15           H  
ATOM   2236 2HG  GLU A 144      18.527  10.377  22.290  1.00  3.15           H  
ATOM   2237  N   ASN A 145      21.048   8.466  23.455  1.00  2.98           N  
ATOM   2238  CA  ASN A 145      21.980   8.470  24.573  1.00  2.98           C  
ATOM   2239  C   ASN A 145      22.998   7.310  24.545  1.00  2.98           C  
ATOM   2240  O   ASN A 145      24.044   7.463  23.946  1.00  2.98           O  
ATOM   2241  CB  ASN A 145      21.219   8.603  25.869  1.00  2.98           C  
ATOM   2242  CG  ASN A 145      20.506   9.949  25.913  1.00  2.98           C  
ATOM   2243  OD1 ASN A 145      20.918  10.902  25.231  1.00  2.98           O  
ATOM   2244  ND2 ASN A 145      19.457  10.048  26.688  1.00  2.98           N  
ATOM   2245  H   ASN A 145      21.160   9.167  22.739  1.00  2.98           H  
ATOM   2246  HA  ASN A 145      22.566   9.378  24.490  1.00  2.98           H  
ATOM   2247 1HB  ASN A 145      20.489   7.831  26.004  1.00  2.98           H  
ATOM   2248 2HB  ASN A 145      21.903   8.520  26.666  1.00  2.98           H  
ATOM   2249 1HD2 ASN A 145      18.958  10.909  26.743  1.00  2.98           H  
ATOM   2250 2HD2 ASN A 145      19.141   9.248  27.224  1.00  2.98           H  
ATOM   2251  N   LEU A 146      22.847   6.259  25.330  1.00  2.82           N  
ATOM   2252  CA  LEU A 146      23.789   5.096  25.377  1.00  2.82           C  
ATOM   2253  C   LEU A 146      25.199   5.307  25.970  1.00  2.82           C  
ATOM   2254  O   LEU A 146      25.706   4.432  26.659  1.00  2.82           O  
ATOM   2255  CB  LEU A 146      24.005   4.555  23.946  1.00  2.82           C  
ATOM   2256  CG  LEU A 146      23.078   3.537  23.453  1.00  2.82           C  
ATOM   2257  CD1 LEU A 146      21.694   3.974  23.695  1.00  2.82           C  
ATOM   2258  CD2 LEU A 146      23.335   3.416  21.971  1.00  2.82           C  
ATOM   2259  H   LEU A 146      21.984   6.195  25.847  1.00  2.82           H  
ATOM   2260  HA  LEU A 146      23.314   4.309  25.933  1.00  2.82           H  
ATOM   2261 1HB  LEU A 146      23.936   5.333  23.216  1.00  2.82           H  
ATOM   2262 2HB  LEU A 146      25.001   4.170  23.873  1.00  2.82           H  
ATOM   2263  HG  LEU A 146      23.238   2.582  23.953  1.00  2.82           H  
ATOM   2264 1HD1 LEU A 146      21.005   3.235  23.304  1.00  2.82           H  
ATOM   2265 2HD1 LEU A 146      21.532   4.089  24.743  1.00  2.82           H  
ATOM   2266 3HD1 LEU A 146      21.532   4.909  23.216  1.00  2.82           H  
ATOM   2267 1HD2 LEU A 146      22.658   2.714  21.535  1.00  2.82           H  
ATOM   2268 2HD2 LEU A 146      23.174   4.388  21.505  1.00  2.82           H  
ATOM   2269 3HD2 LEU A 146      24.368   3.096  21.804  1.00  2.82           H  
ATOM   2270  N   GLY A 147      25.732   6.508  25.928  1.00  2.69           N  
ATOM   2271  CA  GLY A 147      27.039   6.771  26.547  1.00  2.69           C  
ATOM   2272  C   GLY A 147      28.217   6.111  25.838  1.00  2.69           C  
ATOM   2273  O   GLY A 147      28.160   5.775  24.657  1.00  2.69           O  
ATOM   2274  H   GLY A 147      25.265   7.193  25.344  1.00  2.69           H  
ATOM   2275 1HA  GLY A 147      27.211   7.834  26.594  1.00  2.69           H  
ATOM   2276 2HA  GLY A 147      27.031   6.423  27.570  1.00  2.69           H  
ATOM   2277  N   THR A 148      29.310   5.963  26.583  1.00  2.60           N  
ATOM   2278  CA  THR A 148      30.548   5.374  26.088  1.00  2.60           C  
ATOM   2279  C   THR A 148      30.348   3.880  26.109  1.00  2.60           C  
ATOM   2280  O   THR A 148      29.509   3.441  26.877  1.00  2.60           O  
ATOM   2281  CB  THR A 148      31.696   5.711  27.047  1.00  2.60           C  
ATOM   2282  OG1 THR A 148      31.436   5.096  28.346  1.00  2.60           O  
ATOM   2283  CG2 THR A 148      31.804   7.208  27.209  1.00  2.60           C  
ATOM   2284  H   THR A 148      29.272   6.273  27.543  1.00  2.60           H  
ATOM   2285  HA  THR A 148      30.741   5.739  25.083  1.00  2.60           H  
ATOM   2286  HB  THR A 148      32.615   5.339  26.674  1.00  2.60           H  
ATOM   2287  HG1 THR A 148      32.059   5.458  28.994  1.00  2.60           H  
ATOM   2288 1HG2 THR A 148      32.620   7.443  27.895  1.00  2.60           H  
ATOM   2289 2HG2 THR A 148      32.004   7.666  26.244  1.00  2.60           H  
ATOM   2290 3HG2 THR A 148      30.870   7.596  27.606  1.00  2.60           H  
ATOM   2291  N   PRO A 149      31.140   3.055  25.410  1.00  2.55           N  
ATOM   2292  CA  PRO A 149      31.054   1.603  25.454  1.00  2.55           C  
ATOM   2293  C   PRO A 149      30.980   1.005  26.854  1.00  2.55           C  
ATOM   2294  O   PRO A 149      30.234   0.045  27.079  1.00  2.55           O  
ATOM   2295  CB  PRO A 149      32.328   1.214  24.714  1.00  2.55           C  
ATOM   2296  CG  PRO A 149      32.511   2.351  23.703  1.00  2.55           C  
ATOM   2297  CD  PRO A 149      32.129   3.581  24.449  1.00  2.55           C  
ATOM   2298  HA  PRO A 149      30.188   1.298  24.897  1.00  2.55           H  
ATOM   2299 1HB  PRO A 149      33.164   1.144  25.429  1.00  2.55           H  
ATOM   2300 2HB  PRO A 149      32.223   0.226  24.268  1.00  2.55           H  
ATOM   2301 1HG  PRO A 149      33.533   2.387  23.327  1.00  2.55           H  
ATOM   2302 2HG  PRO A 149      31.870   2.185  22.829  1.00  2.55           H  
ATOM   2303 1HD  PRO A 149      33.006   3.976  24.955  1.00  2.55           H  
ATOM   2304 2HD  PRO A 149      31.680   4.298  23.751  1.00  2.55           H  
ATOM   2305  N   ASP A 150      31.664   1.598  27.821  1.00  2.52           N  
ATOM   2306  CA  ASP A 150      31.566   1.069  29.167  1.00  2.52           C  
ATOM   2307  C   ASP A 150      30.225   1.427  29.789  1.00  2.52           C  
ATOM   2308  O   ASP A 150      29.610   0.598  30.471  1.00  2.52           O  
ATOM   2309  CB  ASP A 150      32.740   1.532  29.997  1.00  2.52           C  
ATOM   2310  CG  ASP A 150      34.008   0.823  29.534  1.00  2.52           C  
ATOM   2311  OD1 ASP A 150      33.877  -0.146  28.817  1.00  2.52           O  
ATOM   2312  OD2 ASP A 150      35.070   1.168  29.963  1.00  2.52           O  
ATOM   2313  H   ASP A 150      32.255   2.396  27.631  1.00  2.52           H  
ATOM   2314  HA  ASP A 150      31.622  -0.018  29.109  1.00  2.52           H  
ATOM   2315 1HB  ASP A 150      32.861   2.613  29.899  1.00  2.52           H  
ATOM   2316 2HB  ASP A 150      32.561   1.310  31.050  1.00  2.52           H  
ATOM   2317  N   GLU A 151      29.729   2.644  29.524  1.00  2.51           N  
ATOM   2318  CA  GLU A 151      28.430   3.018  30.078  1.00  2.51           C  
ATOM   2319  C   GLU A 151      27.337   2.216  29.370  1.00  2.51           C  
ATOM   2320  O   GLU A 151      26.334   1.833  29.981  1.00  2.51           O  
ATOM   2321  CB  GLU A 151      28.168   4.514  29.941  1.00  2.51           C  
ATOM   2322  CG  GLU A 151      29.097   5.428  30.776  1.00  2.51           C  
ATOM   2323  CD  GLU A 151      29.002   5.233  32.282  1.00  2.51           C  
ATOM   2324  OE1 GLU A 151      27.917   5.234  32.807  1.00  2.51           O  
ATOM   2325  OE2 GLU A 151      30.041   5.080  32.907  1.00  2.51           O  
ATOM   2326  H   GLU A 151      30.244   3.319  28.943  1.00  2.51           H  
ATOM   2327  HA  GLU A 151      28.412   2.758  31.134  1.00  2.51           H  
ATOM   2328 1HB  GLU A 151      28.271   4.790  28.900  1.00  2.51           H  
ATOM   2329 2HB  GLU A 151      27.143   4.719  30.228  1.00  2.51           H  
ATOM   2330 1HG  GLU A 151      30.117   5.221  30.482  1.00  2.51           H  
ATOM   2331 2HG  GLU A 151      28.890   6.464  30.528  1.00  2.51           H  
ATOM   2332  N   ILE A 152      27.561   1.926  28.082  1.00  2.51           N  
ATOM   2333  CA  ILE A 152      26.612   1.181  27.279  1.00  2.51           C  
ATOM   2334  C   ILE A 152      26.383  -0.202  27.852  1.00  2.51           C  
ATOM   2335  O   ILE A 152      25.237  -0.610  28.079  1.00  2.51           O  
ATOM   2336  CB  ILE A 152      27.079   1.055  25.801  1.00  2.51           C  
ATOM   2337  CG1 ILE A 152      27.006   2.362  25.085  1.00  2.51           C  
ATOM   2338  CG2 ILE A 152      26.331   0.135  25.131  1.00  2.51           C  
ATOM   2339  CD1 ILE A 152      27.639   2.412  23.711  1.00  2.51           C  
ATOM   2340  H   ILE A 152      28.402   2.283  27.646  1.00  2.51           H  
ATOM   2341  HA  ILE A 152      25.670   1.722  27.279  1.00  2.51           H  
ATOM   2342  HB  ILE A 152      28.106   0.738  25.788  1.00  2.51           H  
ATOM   2343 1HG1 ILE A 152      25.969   2.591  24.990  1.00  2.51           H  
ATOM   2344 2HG1 ILE A 152      27.471   3.114  25.690  1.00  2.51           H  
ATOM   2345 1HG2 ILE A 152      26.687   0.050  24.109  1.00  2.51           H  
ATOM   2346 2HG2 ILE A 152      26.424  -0.820  25.631  1.00  2.51           H  
ATOM   2347 3HG2 ILE A 152      25.297   0.473  25.141  1.00  2.51           H  
ATOM   2348 1HD1 ILE A 152      27.492   3.412  23.296  1.00  2.51           H  
ATOM   2349 2HD1 ILE A 152      28.678   2.216  23.754  1.00  2.51           H  
ATOM   2350 3HD1 ILE A 152      27.157   1.675  23.068  1.00  2.51           H  
ATOM   2351  N   ILE A 153      27.457  -0.893  28.191  1.00  2.53           N  
ATOM   2352  CA  ILE A 153      27.268  -2.204  28.763  1.00  2.53           C  
ATOM   2353  C   ILE A 153      26.780  -2.144  30.203  1.00  2.53           C  
ATOM   2354  O   ILE A 153      25.901  -2.918  30.581  1.00  2.53           O  
ATOM   2355  CB  ILE A 153      28.511  -3.069  28.653  1.00  2.53           C  
ATOM   2356  CG1 ILE A 153      28.844  -3.273  27.137  1.00  2.53           C  
ATOM   2357  CG2 ILE A 153      28.289  -4.392  29.422  1.00  2.53           C  
ATOM   2358  CD1 ILE A 153      27.692  -3.861  26.307  1.00  2.53           C  
ATOM   2359  H   ILE A 153      28.394  -0.527  27.998  1.00  2.53           H  
ATOM   2360  HA  ILE A 153      26.496  -2.704  28.181  1.00  2.53           H  
ATOM   2361  HB  ILE A 153      29.343  -2.532  29.087  1.00  2.53           H  
ATOM   2362 1HG1 ILE A 153      29.124  -2.309  26.711  1.00  2.53           H  
ATOM   2363 2HG1 ILE A 153      29.694  -3.949  27.051  1.00  2.53           H  
ATOM   2364 1HG2 ILE A 153      29.178  -5.010  29.368  1.00  2.53           H  
ATOM   2365 2HG2 ILE A 153      28.078  -4.166  30.464  1.00  2.53           H  
ATOM   2366 3HG2 ILE A 153      27.447  -4.927  28.993  1.00  2.53           H  
ATOM   2367 1HD1 ILE A 153      28.005  -3.969  25.268  1.00  2.53           H  
ATOM   2368 2HD1 ILE A 153      27.410  -4.830  26.699  1.00  2.53           H  
ATOM   2369 3HD1 ILE A 153      26.838  -3.192  26.356  1.00  2.53           H  
ATOM   2370  N   LYS A 154      27.307  -1.236  31.029  1.00  2.56           N  
ATOM   2371  CA  LYS A 154      26.801  -1.227  32.396  1.00  2.56           C  
ATOM   2372  C   LYS A 154      25.301  -0.957  32.437  1.00  2.56           C  
ATOM   2373  O   LYS A 154      24.560  -1.614  33.183  1.00  2.56           O  
ATOM   2374  CB  LYS A 154      27.504  -0.167  33.242  1.00  2.56           C  
ATOM   2375  CG  LYS A 154      28.941  -0.463  33.649  1.00  2.56           C  
ATOM   2376  CD  LYS A 154      29.441   0.590  34.612  1.00  2.56           C  
ATOM   2377  CE  LYS A 154      29.579   1.926  33.908  1.00  2.56           C  
ATOM   2378  NZ  LYS A 154      30.137   2.987  34.793  1.00  2.56           N  
ATOM   2379  H   LYS A 154      28.031  -0.580  30.732  1.00  2.56           H  
ATOM   2380  HA  LYS A 154      26.974  -2.205  32.814  1.00  2.56           H  
ATOM   2381 1HB  LYS A 154      27.515   0.777  32.684  1.00  2.56           H  
ATOM   2382 2HB  LYS A 154      26.930   0.002  34.150  1.00  2.56           H  
ATOM   2383 1HG  LYS A 154      28.974  -1.410  34.163  1.00  2.56           H  
ATOM   2384 2HG  LYS A 154      29.584  -0.507  32.773  1.00  2.56           H  
ATOM   2385 1HD  LYS A 154      28.744   0.693  35.444  1.00  2.56           H  
ATOM   2386 2HD  LYS A 154      30.413   0.295  35.005  1.00  2.56           H  
ATOM   2387 1HE  LYS A 154      30.232   1.809  33.043  1.00  2.56           H  
ATOM   2388 2HE  LYS A 154      28.595   2.243  33.564  1.00  2.56           H  
ATOM   2389 1HZ  LYS A 154      30.182   3.851  34.232  1.00  2.56           H  
ATOM   2390 2HZ  LYS A 154      29.532   3.131  35.583  1.00  2.56           H  
ATOM   2391 3HZ  LYS A 154      31.055   2.736  35.107  1.00  2.56           H  
ATOM   2392  N   GLY A 155      24.844  -0.007  31.614  1.00  2.60           N  
ATOM   2393  CA  GLY A 155      23.437   0.332  31.564  1.00  2.60           C  
ATOM   2394  C   GLY A 155      22.620  -0.848  31.081  1.00  2.60           C  
ATOM   2395  O   GLY A 155      21.557  -1.135  31.633  1.00  2.60           O  
ATOM   2396  H   GLY A 155      25.486   0.511  31.015  1.00  2.60           H  
ATOM   2397 1HA  GLY A 155      23.101   0.633  32.556  1.00  2.60           H  
ATOM   2398 2HA  GLY A 155      23.292   1.183  30.904  1.00  2.60           H  
ATOM   2399  N   ALA A 156      23.140  -1.580  30.089  1.00  2.64           N  
ATOM   2400  CA  ALA A 156      22.437  -2.728  29.545  1.00  2.64           C  
ATOM   2401  C   ALA A 156      22.156  -3.762  30.581  1.00  2.64           C  
ATOM   2402  O   ALA A 156      21.054  -4.300  30.655  1.00  2.64           O  
ATOM   2403  CB  ALA A 156      23.287  -3.391  28.505  1.00  2.64           C  
ATOM   2404  H   ALA A 156      24.026  -1.305  29.658  1.00  2.64           H  
ATOM   2405  HA  ALA A 156      21.500  -2.376  29.113  1.00  2.64           H  
ATOM   2406 1HB  ALA A 156      22.758  -4.231  28.056  1.00  2.64           H  
ATOM   2407 2HB  ALA A 156      23.506  -2.672  27.818  1.00  2.64           H  
ATOM   2408 3HB  ALA A 156      24.208  -3.743  28.948  1.00  2.64           H  
ATOM   2409  N   ILE A 157      23.131  -4.004  31.431  1.00  2.68           N  
ATOM   2410  CA  ILE A 157      22.956  -5.027  32.420  1.00  2.68           C  
ATOM   2411  C   ILE A 157      21.959  -4.574  33.465  1.00  2.68           C  
ATOM   2412  O   ILE A 157      21.042  -5.319  33.812  1.00  2.68           O  
ATOM   2413  CB  ILE A 157      24.307  -5.401  33.016  1.00  2.68           C  
ATOM   2414  CG1 ILE A 157      25.188  -5.967  31.903  1.00  2.68           C  
ATOM   2415  CG2 ILE A 157      24.153  -6.390  34.097  1.00  2.68           C  
ATOM   2416  CD1 ILE A 157      24.602  -7.148  31.224  1.00  2.68           C  
ATOM   2417  H   ILE A 157      24.026  -3.510  31.338  1.00  2.68           H  
ATOM   2418  HA  ILE A 157      22.553  -5.912  31.931  1.00  2.68           H  
ATOM   2419  HB  ILE A 157      24.786  -4.496  33.398  1.00  2.68           H  
ATOM   2420 1HG1 ILE A 157      25.363  -5.201  31.165  1.00  2.68           H  
ATOM   2421 2HG1 ILE A 157      26.121  -6.281  32.316  1.00  2.68           H  
ATOM   2422 1HG2 ILE A 157      25.124  -6.649  34.505  1.00  2.68           H  
ATOM   2423 2HG2 ILE A 157      23.525  -5.986  34.891  1.00  2.68           H  
ATOM   2424 3HG2 ILE A 157      23.707  -7.262  33.684  1.00  2.68           H  
ATOM   2425 1HD1 ILE A 157      25.279  -7.485  30.456  1.00  2.68           H  
ATOM   2426 2HD1 ILE A 157      24.453  -7.941  31.955  1.00  2.68           H  
ATOM   2427 3HD1 ILE A 157      23.652  -6.877  30.772  1.00  2.68           H  
ATOM   2428  N   ASN A 158      22.074  -3.328  33.919  1.00  2.72           N  
ATOM   2429  CA  ASN A 158      21.135  -2.836  34.915  1.00  2.72           C  
ATOM   2430  C   ASN A 158      19.695  -2.838  34.382  1.00  2.72           C  
ATOM   2431  O   ASN A 158      18.752  -3.177  35.109  1.00  2.72           O  
ATOM   2432  CB  ASN A 158      21.548  -1.451  35.357  1.00  2.72           C  
ATOM   2433  CG  ASN A 158      22.779  -1.482  36.232  1.00  2.72           C  
ATOM   2434  OD1 ASN A 158      23.125  -2.518  36.819  1.00  2.72           O  
ATOM   2435  ND2 ASN A 158      23.448  -0.362  36.334  1.00  2.72           N  
ATOM   2436  H   ASN A 158      22.836  -2.728  33.589  1.00  2.72           H  
ATOM   2437  HA  ASN A 158      21.164  -3.501  35.775  1.00  2.72           H  
ATOM   2438 1HB  ASN A 158      21.761  -0.839  34.475  1.00  2.72           H  
ATOM   2439 2HB  ASN A 158      20.734  -0.976  35.900  1.00  2.72           H  
ATOM   2440 1HD2 ASN A 158      24.271  -0.321  36.899  1.00  2.72           H  
ATOM   2441 2HD2 ASN A 158      23.137   0.451  35.845  1.00  2.72           H  
ATOM   2442  N   ASN A 159      19.534  -2.508  33.098  1.00  2.78           N  
ATOM   2443  CA  ASN A 159      18.225  -2.484  32.468  1.00  2.78           C  
ATOM   2444  C   ASN A 159      17.662  -3.885  32.275  1.00  2.78           C  
ATOM   2445  O   ASN A 159      16.456  -4.108  32.450  1.00  2.78           O  
ATOM   2446  CB  ASN A 159      18.322  -1.765  31.153  1.00  2.78           C  
ATOM   2447  CG  ASN A 159      18.430  -0.263  31.295  1.00  2.78           C  
ATOM   2448  OD1 ASN A 159      17.866   0.320  32.229  1.00  2.78           O  
ATOM   2449  ND2 ASN A 159      19.143   0.363  30.394  1.00  2.78           N  
ATOM   2450  H   ASN A 159      20.345  -2.227  32.548  1.00  2.78           H  
ATOM   2451  HA  ASN A 159      17.540  -1.941  33.119  1.00  2.78           H  
ATOM   2452 1HB  ASN A 159      19.193  -2.132  30.603  1.00  2.78           H  
ATOM   2453 2HB  ASN A 159      17.441  -2.005  30.569  1.00  2.78           H  
ATOM   2454 1HD2 ASN A 159      19.207   1.378  30.400  1.00  2.78           H  
ATOM   2455 2HD2 ASN A 159      19.611  -0.153  29.683  1.00  2.78           H  
ATOM   2456  N   LEU A 160      18.530  -4.848  31.962  1.00  2.84           N  
ATOM   2457  CA  LEU A 160      18.081  -6.220  31.818  1.00  2.84           C  
ATOM   2458  C   LEU A 160      17.642  -6.764  33.179  1.00  2.84           C  
ATOM   2459  O   LEU A 160      16.672  -7.523  33.255  1.00  2.84           O  
ATOM   2460  CB  LEU A 160      19.160  -7.072  31.138  1.00  2.84           C  
ATOM   2461  CG  LEU A 160      19.389  -6.760  29.635  1.00  2.84           C  
ATOM   2462  CD1 LEU A 160      20.615  -7.522  29.133  1.00  2.84           C  
ATOM   2463  CD2 LEU A 160      18.142  -7.145  28.856  1.00  2.84           C  
ATOM   2464  H   LEU A 160      19.511  -4.627  31.792  1.00  2.84           H  
ATOM   2465  HA  LEU A 160      17.217  -6.225  31.159  1.00  2.84           H  
ATOM   2466 1HB  LEU A 160      20.103  -6.908  31.656  1.00  2.84           H  
ATOM   2467 2HB  LEU A 160      18.887  -8.110  31.217  1.00  2.84           H  
ATOM   2468  HG  LEU A 160      19.565  -5.703  29.501  1.00  2.84           H  
ATOM   2469 1HD1 LEU A 160      20.779  -7.298  28.079  1.00  2.84           H  
ATOM   2470 2HD1 LEU A 160      21.483  -7.212  29.710  1.00  2.84           H  
ATOM   2471 3HD1 LEU A 160      20.462  -8.589  29.252  1.00  2.84           H  
ATOM   2472 1HD2 LEU A 160      18.287  -6.923  27.805  1.00  2.84           H  
ATOM   2473 2HD2 LEU A 160      17.946  -8.202  28.974  1.00  2.84           H  
ATOM   2474 3HD2 LEU A 160      17.291  -6.576  29.231  1.00  2.84           H  
ATOM   2475  N   ILE A 161      18.311  -6.345  34.266  1.00  2.94           N  
ATOM   2476  CA  ILE A 161      17.909  -6.796  35.596  1.00  2.94           C  
ATOM   2477  C   ILE A 161      16.530  -6.240  35.903  1.00  2.94           C  
ATOM   2478  O   ILE A 161      15.638  -6.957  36.362  1.00  2.94           O  
ATOM   2479  CB  ILE A 161      18.885  -6.368  36.709  1.00  2.94           C  
ATOM   2480  CG1 ILE A 161      20.229  -7.063  36.534  1.00  2.94           C  
ATOM   2481  CG2 ILE A 161      18.278  -6.738  38.062  1.00  2.94           C  
ATOM   2482  CD1 ILE A 161      21.338  -6.542  37.385  1.00  2.94           C  
ATOM   2483  H   ILE A 161      19.129  -5.740  34.157  1.00  2.94           H  
ATOM   2484  HA  ILE A 161      17.847  -7.884  35.596  1.00  2.94           H  
ATOM   2485  HB  ILE A 161      19.055  -5.291  36.654  1.00  2.94           H  
ATOM   2486 1HG1 ILE A 161      20.099  -8.113  36.741  1.00  2.94           H  
ATOM   2487 2HG1 ILE A 161      20.537  -6.943  35.527  1.00  2.94           H  
ATOM   2488 1HG2 ILE A 161      18.954  -6.436  38.860  1.00  2.94           H  
ATOM   2489 2HG2 ILE A 161      17.321  -6.227  38.185  1.00  2.94           H  
ATOM   2490 3HG2 ILE A 161      18.120  -7.819  38.109  1.00  2.94           H  
ATOM   2491 1HD1 ILE A 161      22.252  -7.103  37.169  1.00  2.94           H  
ATOM   2492 2HD1 ILE A 161      21.500  -5.487  37.161  1.00  2.94           H  
ATOM   2493 3HD1 ILE A 161      21.080  -6.657  38.433  1.00  2.94           H  
ATOM   2494  N   ALA A 162      16.338  -4.947  35.642  1.00  3.07           N  
ATOM   2495  CA  ALA A 162      15.040  -4.352  35.888  1.00  3.07           C  
ATOM   2496  C   ALA A 162      13.961  -5.060  35.071  1.00  3.07           C  
ATOM   2497  O   ALA A 162      12.872  -5.347  35.580  1.00  3.07           O  
ATOM   2498  CB  ALA A 162      15.078  -2.878  35.543  1.00  3.07           C  
ATOM   2499  H   ALA A 162      17.107  -4.375  35.284  1.00  3.07           H  
ATOM   2500  HA  ALA A 162      14.805  -4.475  36.945  1.00  3.07           H  
ATOM   2501 1HB  ALA A 162      14.109  -2.428  35.748  1.00  3.07           H  
ATOM   2502 2HB  ALA A 162      15.845  -2.385  36.140  1.00  3.07           H  
ATOM   2503 3HB  ALA A 162      15.316  -2.765  34.486  1.00  3.07           H  
ATOM   2504  N   SER A 163      14.288  -5.399  33.818  1.00  3.22           N  
ATOM   2505  CA  SER A 163      13.348  -6.082  32.949  1.00  3.22           C  
ATOM   2506  C   SER A 163      13.012  -7.453  33.515  1.00  3.22           C  
ATOM   2507  O   SER A 163      11.853  -7.862  33.481  1.00  3.22           O  
ATOM   2508  CB  SER A 163      13.925  -6.218  31.554  1.00  3.22           C  
ATOM   2509  OG  SER A 163      14.110  -4.957  30.962  1.00  3.22           O  
ATOM   2510  H   SER A 163      15.196  -5.131  33.442  1.00  3.22           H  
ATOM   2511  HA  SER A 163      12.434  -5.493  32.895  1.00  3.22           H  
ATOM   2512 1HB  SER A 163      14.872  -6.742  31.599  1.00  3.22           H  
ATOM   2513 2HB  SER A 163      13.250  -6.812  30.944  1.00  3.22           H  
ATOM   2514  HG  SER A 163      14.804  -4.513  31.498  1.00  3.22           H  
ATOM   2515  N   ALA A 164      14.023  -8.148  34.059  1.00  3.39           N  
ATOM   2516  CA  ALA A 164      13.860  -9.473  34.643  1.00  3.39           C  
ATOM   2517  C   ALA A 164      12.864  -9.458  35.772  1.00  3.39           C  
ATOM   2518  O   ALA A 164      12.069 -10.392  35.952  1.00  3.39           O  
ATOM   2519  CB  ALA A 164      15.162  -9.968  35.207  1.00  3.39           C  
ATOM   2520  H   ALA A 164      14.961  -7.749  34.031  1.00  3.39           H  
ATOM   2521  HA  ALA A 164      13.525 -10.149  33.863  1.00  3.39           H  
ATOM   2522 1HB  ALA A 164      14.997 -10.958  35.618  1.00  3.39           H  
ATOM   2523 2HB  ALA A 164      15.909  -9.993  34.431  1.00  3.39           H  
ATOM   2524 3HB  ALA A 164      15.501  -9.315  35.992  1.00  3.39           H  
ATOM   2525  N   ASN A 165      12.888  -8.382  36.548  1.00  3.53           N  
ATOM   2526  CA  ASN A 165      11.959  -8.278  37.647  1.00  3.53           C  
ATOM   2527  C   ASN A 165      10.543  -8.115  37.090  1.00  3.53           C  
ATOM   2528  O   ASN A 165       9.619  -8.827  37.489  1.00  3.53           O  
ATOM   2529  CB  ASN A 165      12.365  -7.118  38.534  1.00  3.53           C  
ATOM   2530  CG  ASN A 165      13.629  -7.417  39.326  1.00  3.53           C  
ATOM   2531  OD1 ASN A 165      13.996  -8.578  39.551  1.00  3.53           O  
ATOM   2532  ND2 ASN A 165      14.307  -6.378  39.740  1.00  3.53           N  
ATOM   2533  H   ASN A 165      13.588  -7.652  36.381  1.00  3.53           H  
ATOM   2534  HA  ASN A 165      11.986  -9.200  38.226  1.00  3.53           H  
ATOM   2535 1HB  ASN A 165      12.537  -6.236  37.923  1.00  3.53           H  
ATOM   2536 2HB  ASN A 165      11.556  -6.884  39.225  1.00  3.53           H  
ATOM   2537 1HD2 ASN A 165      15.153  -6.505  40.256  1.00  3.53           H  
ATOM   2538 2HD2 ASN A 165      13.982  -5.457  39.532  1.00  3.53           H  
ATOM   2539  N   VAL A 166      10.404  -7.278  36.064  1.00  3.65           N  
ATOM   2540  CA  VAL A 166       9.107  -7.003  35.442  1.00  3.65           C  
ATOM   2541  C   VAL A 166       8.452  -8.238  34.828  1.00  3.65           C  
ATOM   2542  O   VAL A 166       7.245  -8.443  34.967  1.00  3.65           O  
ATOM   2543  CB  VAL A 166       9.250  -5.923  34.358  1.00  3.65           C  
ATOM   2544  CG1 VAL A 166       7.959  -5.797  33.572  1.00  3.65           C  
ATOM   2545  CG2 VAL A 166       9.605  -4.603  35.017  1.00  3.65           C  
ATOM   2546  H   VAL A 166      11.224  -6.755  35.748  1.00  3.65           H  
ATOM   2547  HA  VAL A 166       8.445  -6.616  36.216  1.00  3.65           H  
ATOM   2548  HB  VAL A 166      10.031  -6.209  33.667  1.00  3.65           H  
ATOM   2549 1HG1 VAL A 166       8.077  -5.035  32.802  1.00  3.65           H  
ATOM   2550 2HG1 VAL A 166       7.726  -6.752  33.104  1.00  3.65           H  
ATOM   2551 3HG1 VAL A 166       7.151  -5.513  34.245  1.00  3.65           H  
ATOM   2552 1HG2 VAL A 166       9.723  -3.835  34.255  1.00  3.65           H  
ATOM   2553 2HG2 VAL A 166       8.815  -4.316  35.706  1.00  3.65           H  
ATOM   2554 3HG2 VAL A 166      10.532  -4.714  35.563  1.00  3.65           H  
ATOM   2555  N   VAL A 167       9.247  -9.066  34.158  1.00  3.74           N  
ATOM   2556  CA  VAL A 167       8.726 -10.267  33.509  1.00  3.74           C  
ATOM   2557  C   VAL A 167       8.621 -11.484  34.441  1.00  3.74           C  
ATOM   2558  O   VAL A 167       8.178 -12.551  34.015  1.00  3.74           O  
ATOM   2559  CB  VAL A 167       9.593 -10.655  32.305  1.00  3.74           C  
ATOM   2560  CG1 VAL A 167       9.643  -9.522  31.290  1.00  3.74           C  
ATOM   2561  CG2 VAL A 167      10.940 -10.981  32.789  1.00  3.74           C  
ATOM   2562  H   VAL A 167      10.235  -8.821  34.069  1.00  3.74           H  
ATOM   2563  HA  VAL A 167       7.727 -10.037  33.139  1.00  3.74           H  
ATOM   2564  HB  VAL A 167       9.160 -11.523  31.826  1.00  3.74           H  
ATOM   2565 1HG1 VAL A 167      10.255  -9.812  30.442  1.00  3.74           H  
ATOM   2566 2HG1 VAL A 167       8.633  -9.301  30.946  1.00  3.74           H  
ATOM   2567 3HG1 VAL A 167      10.072  -8.637  31.759  1.00  3.74           H  
ATOM   2568 1HG2 VAL A 167      11.582 -11.287  31.963  1.00  3.74           H  
ATOM   2569 2HG2 VAL A 167      11.338 -10.130  33.262  1.00  3.74           H  
ATOM   2570 3HG2 VAL A 167      10.855 -11.752  33.498  1.00  3.74           H  
ATOM   2571  N   GLY A 168       9.061 -11.354  35.697  1.00  3.79           N  
ATOM   2572  CA  GLY A 168       9.002 -12.467  36.638  1.00  3.79           C  
ATOM   2573  C   GLY A 168      10.164 -13.468  36.569  1.00  3.79           C  
ATOM   2574  O   GLY A 168      10.061 -14.561  37.126  1.00  3.79           O  
ATOM   2575  H   GLY A 168       9.396 -10.453  36.043  1.00  3.79           H  
ATOM   2576 1HA  GLY A 168       8.955 -12.054  37.646  1.00  3.79           H  
ATOM   2577 2HA  GLY A 168       8.066 -13.000  36.486  1.00  3.79           H  
ATOM   2578  N   MET A 169      11.247 -13.139  35.857  1.00  3.79           N  
ATOM   2579  CA  MET A 169      12.388 -14.055  35.761  1.00  3.79           C  
ATOM   2580  C   MET A 169      13.280 -13.853  36.990  1.00  3.79           C  
ATOM   2581  O   MET A 169      13.952 -14.786  37.477  1.00  3.79           O  
ATOM   2582  CB  MET A 169      13.118 -13.855  34.447  1.00  3.79           C  
ATOM   2583  CG  MET A 169      12.318 -14.260  33.171  1.00  3.79           C  
ATOM   2584  SD  MET A 169      11.890 -15.950  33.082  1.00  3.79           S  
ATOM   2585  CE  MET A 169      10.174 -15.839  33.514  1.00  3.79           C  
ATOM   2586  H   MET A 169      11.309 -12.213  35.441  1.00  3.79           H  
ATOM   2587  HA  MET A 169      12.018 -15.080  35.787  1.00  3.79           H  
ATOM   2588 1HB  MET A 169      13.387 -12.804  34.344  1.00  3.79           H  
ATOM   2589 2HB  MET A 169      14.041 -14.427  34.462  1.00  3.79           H  
ATOM   2590 1HG  MET A 169      11.386 -13.753  33.178  1.00  3.79           H  
ATOM   2591 2HG  MET A 169      12.818 -13.984  32.275  1.00  3.79           H  
ATOM   2592 1HE  MET A 169       9.725 -16.830  33.494  1.00  3.79           H  
ATOM   2593 2HE  MET A 169      10.078 -15.422  34.508  1.00  3.79           H  
ATOM   2594 3HE  MET A 169       9.660 -15.191  32.803  1.00  3.79           H  
ATOM   2595  N   GLY A 170      13.270 -12.608  37.476  1.00  3.76           N  
ATOM   2596  CA  GLY A 170      13.927 -12.210  38.708  1.00  3.76           C  
ATOM   2597  C   GLY A 170      15.393 -12.567  38.822  1.00  3.76           C  
ATOM   2598  O   GLY A 170      16.217 -12.298  37.933  1.00  3.76           O  
ATOM   2599  H   GLY A 170      12.733 -11.901  36.976  1.00  3.76           H  
ATOM   2600 1HA  GLY A 170      13.822 -11.129  38.816  1.00  3.76           H  
ATOM   2601 2HA  GLY A 170      13.386 -12.647  39.546  1.00  3.76           H  
ATOM   2602  N   ASP A 171      15.681 -13.253  39.932  1.00  3.70           N  
ATOM   2603  CA  ASP A 171      17.015 -13.680  40.307  1.00  3.70           C  
ATOM   2604  C   ASP A 171      17.698 -14.564  39.277  1.00  3.70           C  
ATOM   2605  O   ASP A 171      18.928 -14.572  39.206  1.00  3.70           O  
ATOM   2606  CB  ASP A 171      17.000 -14.409  41.657  1.00  3.70           C  
ATOM   2607  CG  ASP A 171      16.768 -13.468  42.854  1.00  3.70           C  
ATOM   2608  OD1 ASP A 171      16.826 -12.257  42.675  1.00  3.70           O  
ATOM   2609  OD2 ASP A 171      16.602 -13.952  43.941  1.00  3.70           O  
ATOM   2610  H   ASP A 171      14.922 -13.452  40.570  1.00  3.70           H  
ATOM   2611  HA  ASP A 171      17.609 -12.786  40.435  1.00  3.70           H  
ATOM   2612 1HB  ASP A 171      16.216 -15.167  41.651  1.00  3.70           H  
ATOM   2613 2HB  ASP A 171      17.951 -14.927  41.796  1.00  3.70           H  
ATOM   2614  N   SER A 172      16.943 -15.336  38.487  1.00  3.61           N  
ATOM   2615  CA  SER A 172      17.635 -16.200  37.538  1.00  3.61           C  
ATOM   2616  C   SER A 172      18.413 -15.366  36.520  1.00  3.61           C  
ATOM   2617  O   SER A 172      19.488 -15.755  36.045  1.00  3.61           O  
ATOM   2618  CB  SER A 172      16.633 -17.103  36.840  1.00  3.61           C  
ATOM   2619  OG  SER A 172      15.726 -16.371  36.052  1.00  3.61           O  
ATOM   2620  H   SER A 172      15.920 -15.286  38.500  1.00  3.61           H  
ATOM   2621  HA  SER A 172      18.344 -16.821  38.087  1.00  3.61           H  
ATOM   2622 1HB  SER A 172      17.170 -17.805  36.210  1.00  3.61           H  
ATOM   2623 2HB  SER A 172      16.086 -17.683  37.582  1.00  3.61           H  
ATOM   2624  HG  SER A 172      15.131 -15.896  36.679  1.00  3.61           H  
ATOM   2625  N   PHE A 173      17.894 -14.180  36.227  1.00  3.49           N  
ATOM   2626  CA  PHE A 173      18.531 -13.295  35.288  1.00  3.49           C  
ATOM   2627  C   PHE A 173      19.553 -12.479  36.015  1.00  3.49           C  
ATOM   2628  O   PHE A 173      20.646 -12.286  35.508  1.00  3.49           O  
ATOM   2629  CB  PHE A 173      17.524 -12.428  34.574  1.00  3.49           C  
ATOM   2630  CG  PHE A 173      16.725 -13.144  33.492  1.00  3.49           C  
ATOM   2631  CD1 PHE A 173      16.828 -14.514  33.315  1.00  3.49           C  
ATOM   2632  CD2 PHE A 173      15.929 -12.424  32.593  1.00  3.49           C  
ATOM   2633  CE1 PHE A 173      16.159 -15.141  32.302  1.00  3.49           C  
ATOM   2634  CE2 PHE A 173      15.269 -13.056  31.576  1.00  3.49           C  
ATOM   2635  CZ  PHE A 173      15.382 -14.417  31.431  1.00  3.49           C  
ATOM   2636  H   PHE A 173      17.044 -13.868  36.693  1.00  3.49           H  
ATOM   2637  HA  PHE A 173      19.043 -13.897  34.537  1.00  3.49           H  
ATOM   2638 1HB  PHE A 173      16.844 -12.088  35.316  1.00  3.49           H  
ATOM   2639 2HB  PHE A 173      18.010 -11.559  34.140  1.00  3.49           H  
ATOM   2640  HD1 PHE A 173      17.448 -15.096  33.980  1.00  3.49           H  
ATOM   2641  HD2 PHE A 173      15.848 -11.351  32.688  1.00  3.49           H  
ATOM   2642  HE1 PHE A 173      16.249 -16.214  32.186  1.00  3.49           H  
ATOM   2643  HE2 PHE A 173      14.658 -12.483  30.882  1.00  3.49           H  
ATOM   2644  HZ  PHE A 173      14.861 -14.921  30.624  1.00  3.49           H  
ATOM   2645  N   LYS A 174      19.227 -12.052  37.234  1.00  3.38           N  
ATOM   2646  CA  LYS A 174      20.162 -11.254  38.019  1.00  3.38           C  
ATOM   2647  C   LYS A 174      21.514 -11.955  38.077  1.00  3.38           C  
ATOM   2648  O   LYS A 174      22.550 -11.314  37.926  1.00  3.38           O  
ATOM   2649  CB  LYS A 174      19.648 -11.043  39.427  1.00  3.38           C  
ATOM   2650  CG  LYS A 174      20.476 -10.149  40.324  1.00  3.38           C  
ATOM   2651  CD  LYS A 174      19.795 -10.075  41.686  1.00  3.38           C  
ATOM   2652  CE  LYS A 174      20.017 -11.376  42.478  1.00  3.38           C  
ATOM   2653  NZ  LYS A 174      19.206 -11.415  43.722  1.00  3.38           N  
ATOM   2654  H   LYS A 174      18.296 -12.257  37.600  1.00  3.38           H  
ATOM   2655  HA  LYS A 174      20.293 -10.288  37.538  1.00  3.38           H  
ATOM   2656 1HB  LYS A 174      18.626 -10.661  39.395  1.00  3.38           H  
ATOM   2657 2HB  LYS A 174      19.626 -12.006  39.921  1.00  3.38           H  
ATOM   2658 1HG  LYS A 174      21.478 -10.570  40.437  1.00  3.38           H  
ATOM   2659 2HG  LYS A 174      20.557  -9.150  39.890  1.00  3.38           H  
ATOM   2660 1HD  LYS A 174      20.181  -9.230  42.254  1.00  3.38           H  
ATOM   2661 2HD  LYS A 174      18.718  -9.945  41.548  1.00  3.38           H  
ATOM   2662 1HE  LYS A 174      19.754 -12.236  41.857  1.00  3.38           H  
ATOM   2663 2HE  LYS A 174      21.070 -11.443  42.745  1.00  3.38           H  
ATOM   2664 1HZ  LYS A 174      19.375 -12.278  44.213  1.00  3.38           H  
ATOM   2665 2HZ  LYS A 174      19.422 -10.640  44.319  1.00  3.38           H  
ATOM   2666 3HZ  LYS A 174      18.210 -11.388  43.448  1.00  3.38           H  
ATOM   2667  N   TYR A 175      21.517 -13.276  38.311  1.00  3.30           N  
ATOM   2668  CA  TYR A 175      22.790 -13.990  38.337  1.00  3.30           C  
ATOM   2669  C   TYR A 175      23.466 -13.948  36.953  1.00  3.30           C  
ATOM   2670  O   TYR A 175      24.656 -13.668  36.835  1.00  3.30           O  
ATOM   2671  CB  TYR A 175      22.577 -15.444  38.736  1.00  3.30           C  
ATOM   2672  CG  TYR A 175      22.232 -15.706  40.186  1.00  3.30           C  
ATOM   2673  CD1 TYR A 175      21.040 -16.343  40.497  1.00  3.30           C  
ATOM   2674  CD2 TYR A 175      23.099 -15.332  41.199  1.00  3.30           C  
ATOM   2675  CE1 TYR A 175      20.707 -16.601  41.806  1.00  3.30           C  
ATOM   2676  CE2 TYR A 175      22.769 -15.595  42.517  1.00  3.30           C  
ATOM   2677  CZ  TYR A 175      21.577 -16.227  42.820  1.00  3.30           C  
ATOM   2678  OH  TYR A 175      21.252 -16.490  44.131  1.00  3.30           O  
ATOM   2679  H   TYR A 175      20.635 -13.770  38.471  1.00  3.30           H  
ATOM   2680  HA  TYR A 175      23.449 -13.507  39.056  1.00  3.30           H  
ATOM   2681 1HB  TYR A 175      21.763 -15.849  38.130  1.00  3.30           H  
ATOM   2682 2HB  TYR A 175      23.476 -16.007  38.498  1.00  3.30           H  
ATOM   2683  HD1 TYR A 175      20.363 -16.638  39.695  1.00  3.30           H  
ATOM   2684  HD2 TYR A 175      24.040 -14.837  40.957  1.00  3.30           H  
ATOM   2685  HE1 TYR A 175      19.769 -17.102  42.040  1.00  3.30           H  
ATOM   2686  HE2 TYR A 175      23.451 -15.304  43.317  1.00  3.30           H  
ATOM   2687  HH  TYR A 175      20.380 -16.894  44.170  1.00  3.30           H  
ATOM   2688  N   LEU A 176      22.690 -14.136  35.883  1.00  3.27           N  
ATOM   2689  CA  LEU A 176      23.213 -14.074  34.510  1.00  3.27           C  
ATOM   2690  C   LEU A 176      23.712 -12.651  34.183  1.00  3.27           C  
ATOM   2691  O   LEU A 176      24.553 -12.442  33.311  1.00  3.27           O  
ATOM   2692  CB  LEU A 176      22.154 -14.636  33.542  1.00  3.27           C  
ATOM   2693  CG  LEU A 176      22.548 -14.874  32.050  1.00  3.27           C  
ATOM   2694  CD1 LEU A 176      23.811 -15.726  31.938  1.00  3.27           C  
ATOM   2695  CD2 LEU A 176      21.421 -15.669  31.405  1.00  3.27           C  
ATOM   2696  H   LEU A 176      21.699 -14.368  36.009  1.00  3.27           H  
ATOM   2697  HA  LEU A 176      24.070 -14.733  34.453  1.00  3.27           H  
ATOM   2698 1HB  LEU A 176      21.793 -15.583  33.942  1.00  3.27           H  
ATOM   2699 2HB  LEU A 176      21.317 -13.944  33.544  1.00  3.27           H  
ATOM   2700  HG  LEU A 176      22.693 -13.917  31.545  1.00  3.27           H  
ATOM   2701 1HD1 LEU A 176      24.045 -15.902  30.885  1.00  3.27           H  
ATOM   2702 2HD1 LEU A 176      24.635 -15.198  32.405  1.00  3.27           H  
ATOM   2703 3HD1 LEU A 176      23.651 -16.679  32.440  1.00  3.27           H  
ATOM   2704 1HD2 LEU A 176      21.655 -15.861  30.377  1.00  3.27           H  
ATOM   2705 2HD2 LEU A 176      21.323 -16.607  31.934  1.00  3.27           H  
ATOM   2706 3HD2 LEU A 176      20.494 -15.150  31.465  1.00  3.27           H  
ATOM   2707  N   LEU A 177      23.161 -11.678  34.887  1.00  3.28           N  
ATOM   2708  CA  LEU A 177      23.468 -10.262  34.779  1.00  3.28           C  
ATOM   2709  C   LEU A 177      24.400  -9.769  35.904  1.00  3.28           C  
ATOM   2710  O   LEU A 177      24.546  -8.566  36.122  1.00  3.28           O  
ATOM   2711  CB  LEU A 177      22.146  -9.522  34.783  1.00  3.28           C  
ATOM   2712  CG  LEU A 177      21.259  -9.874  33.619  1.00  3.28           C  
ATOM   2713  CD1 LEU A 177      19.952  -9.251  33.794  1.00  3.28           C  
ATOM   2714  CD2 LEU A 177      21.899  -9.373  32.344  1.00  3.28           C  
ATOM   2715  H   LEU A 177      22.441 -11.940  35.553  1.00  3.28           H  
ATOM   2716  HA  LEU A 177      23.967 -10.094  33.827  1.00  3.28           H  
ATOM   2717 1HB  LEU A 177      21.623  -9.791  35.681  1.00  3.28           H  
ATOM   2718 2HB  LEU A 177      22.305  -8.469  34.797  1.00  3.28           H  
ATOM   2719  HG  LEU A 177      21.134 -10.943  33.575  1.00  3.28           H  
ATOM   2720 1HD1 LEU A 177      19.301  -9.503  32.974  1.00  3.28           H  
ATOM   2721 2HD1 LEU A 177      19.505  -9.597  34.723  1.00  3.28           H  
ATOM   2722 3HD1 LEU A 177      20.104  -8.203  33.822  1.00  3.28           H  
ATOM   2723 1HD2 LEU A 177      21.280  -9.606  31.487  1.00  3.28           H  
ATOM   2724 2HD2 LEU A 177      22.014  -8.298  32.411  1.00  3.28           H  
ATOM   2725 3HD2 LEU A 177      22.873  -9.843  32.222  1.00  3.28           H  
ATOM   2726  N   ASN A 178      25.050 -10.696  36.610  1.00  3.31           N  
ATOM   2727  CA  ASN A 178      25.987 -10.357  37.679  1.00  3.31           C  
ATOM   2728  C   ASN A 178      27.082  -9.436  37.164  1.00  3.31           C  
ATOM   2729  O   ASN A 178      27.522  -9.552  36.015  1.00  3.31           O  
ATOM   2730  CB  ASN A 178      26.606 -11.592  38.313  1.00  3.31           C  
ATOM   2731  CG  ASN A 178      27.387 -11.266  39.586  1.00  3.31           C  
ATOM   2732  OD1 ASN A 178      28.570 -10.882  39.571  1.00  3.31           O  
ATOM   2733  ND2 ASN A 178      26.727 -11.414  40.713  1.00  3.31           N  
ATOM   2734  H   ASN A 178      24.882 -11.685  36.429  1.00  3.31           H  
ATOM   2735  HA  ASN A 178      25.441  -9.815  38.452  1.00  3.31           H  
ATOM   2736 1HB  ASN A 178      25.815 -12.292  38.573  1.00  3.31           H  
ATOM   2737 2HB  ASN A 178      27.262 -12.091  37.596  1.00  3.31           H  
ATOM   2738 1HD2 ASN A 178      27.176 -11.218  41.586  1.00  3.31           H  
ATOM   2739 2HD2 ASN A 178      25.775 -11.721  40.700  1.00  3.31           H  
ATOM   2740  N   ALA A 179      27.580  -8.558  38.036  1.00  3.32           N  
ATOM   2741  CA  ALA A 179      28.652  -7.631  37.672  1.00  3.32           C  
ATOM   2742  C   ALA A 179      29.871  -8.365  37.090  1.00  3.32           C  
ATOM   2743  O   ALA A 179      30.567  -7.833  36.226  1.00  3.32           O  
ATOM   2744  CB  ALA A 179      29.082  -6.835  38.891  1.00  3.32           C  
ATOM   2745  H   ALA A 179      27.194  -8.516  38.968  1.00  3.32           H  
ATOM   2746  HA  ALA A 179      28.265  -6.950  36.919  1.00  3.32           H  
ATOM   2747 1HB  ALA A 179      29.860  -6.128  38.606  1.00  3.32           H  
ATOM   2748 2HB  ALA A 179      28.227  -6.292  39.292  1.00  3.32           H  
ATOM   2749 3HB  ALA A 179      29.469  -7.516  39.649  1.00  3.32           H  
ATOM   2750  N   GLU A 180      30.172  -9.572  37.560  1.00  3.33           N  
ATOM   2751  CA  GLU A 180      31.304 -10.278  36.973  1.00  3.33           C  
ATOM   2752  C   GLU A 180      31.089 -10.494  35.469  1.00  3.33           C  
ATOM   2753  O   GLU A 180      32.030 -10.405  34.670  1.00  3.33           O  
ATOM   2754  CB  GLU A 180      31.541 -11.617  37.664  1.00  3.33           C  
ATOM   2755  CG  GLU A 180      32.734 -12.405  37.090  1.00  3.33           C  
ATOM   2756  CD  GLU A 180      33.025 -13.724  37.792  1.00  3.33           C  
ATOM   2757  OE1 GLU A 180      32.309 -14.087  38.697  1.00  3.33           O  
ATOM   2758  OE2 GLU A 180      33.971 -14.369  37.403  1.00  3.33           O  
ATOM   2759  H   GLU A 180      29.605 -10.012  38.281  1.00  3.33           H  
ATOM   2760  HA  GLU A 180      32.195  -9.661  37.102  1.00  3.33           H  
ATOM   2761 1HB  GLU A 180      31.746 -11.439  38.717  1.00  3.33           H  
ATOM   2762 2HB  GLU A 180      30.640 -12.207  37.618  1.00  3.33           H  
ATOM   2763 1HG  GLU A 180      32.537 -12.608  36.036  1.00  3.33           H  
ATOM   2764 2HG  GLU A 180      33.621 -11.775  37.143  1.00  3.33           H  
ATOM   2765  N   HIS A 181      29.849 -10.820  35.085  1.00  3.30           N  
ATOM   2766  CA  HIS A 181      29.519 -11.101  33.701  1.00  3.30           C  
ATOM   2767  C   HIS A 181      29.615  -9.800  32.941  1.00  3.30           C  
ATOM   2768  O   HIS A 181      30.161  -9.749  31.844  1.00  3.30           O  
ATOM   2769  CB  HIS A 181      28.123 -11.697  33.548  1.00  3.30           C  
ATOM   2770  CG  HIS A 181      27.906 -12.288  32.203  1.00  3.30           C  
ATOM   2771  ND1 HIS A 181      26.708 -12.806  31.810  1.00  3.30           N  
ATOM   2772  CD2 HIS A 181      28.744 -12.451  31.167  1.00  3.30           C  
ATOM   2773  CE1 HIS A 181      26.808 -13.271  30.588  1.00  3.30           C  
ATOM   2774  NE2 HIS A 181      28.043 -13.069  30.169  1.00  3.30           N  
ATOM   2775  H   HIS A 181      29.096 -10.814  35.764  1.00  3.30           H  
ATOM   2776  HA  HIS A 181      30.240 -11.797  33.275  1.00  3.30           H  
ATOM   2777 1HB  HIS A 181      27.933 -12.443  34.312  1.00  3.30           H  
ATOM   2778 2HB  HIS A 181      27.378 -10.911  33.687  1.00  3.30           H  
ATOM   2779  HD1 HIS A 181      25.875 -12.809  32.377  1.00  3.30           H  
ATOM   2780  HD2 HIS A 181      29.784 -12.195  31.021  1.00  3.30           H  
ATOM   2781  HE1 HIS A 181      25.945 -13.724  30.112  1.00  3.30           H  
ATOM   2782  N   LEU A 182      29.078  -8.740  33.546  1.00  3.26           N  
ATOM   2783  CA  LEU A 182      29.060  -7.403  32.966  1.00  3.26           C  
ATOM   2784  C   LEU A 182      30.468  -7.020  32.536  1.00  3.26           C  
ATOM   2785  O   LEU A 182      30.678  -6.539  31.419  1.00  3.26           O  
ATOM   2786  CB  LEU A 182      28.613  -6.403  34.027  1.00  3.26           C  
ATOM   2787  CG  LEU A 182      28.367  -4.980  33.636  1.00  3.26           C  
ATOM   2788  CD1 LEU A 182      27.538  -4.352  34.763  1.00  3.26           C  
ATOM   2789  CD2 LEU A 182      29.669  -4.294  33.404  1.00  3.26           C  
ATOM   2790  H   LEU A 182      28.648  -8.886  34.461  1.00  3.26           H  
ATOM   2791  HA  LEU A 182      28.393  -7.385  32.107  1.00  3.26           H  
ATOM   2792 1HB  LEU A 182      27.705  -6.784  34.492  1.00  3.26           H  
ATOM   2793 2HB  LEU A 182      29.377  -6.356  34.779  1.00  3.26           H  
ATOM   2794  HG  LEU A 182      27.796  -4.930  32.725  1.00  3.26           H  
ATOM   2795 1HD1 LEU A 182      27.313  -3.328  34.566  1.00  3.26           H  
ATOM   2796 2HD1 LEU A 182      26.614  -4.897  34.882  1.00  3.26           H  
ATOM   2797 3HD1 LEU A 182      28.111  -4.412  35.688  1.00  3.26           H  
ATOM   2798 1HD2 LEU A 182      29.490  -3.277  33.118  1.00  3.26           H  
ATOM   2799 2HD2 LEU A 182      30.272  -4.325  34.314  1.00  3.26           H  
ATOM   2800 3HD2 LEU A 182      30.194  -4.802  32.606  1.00  3.26           H  
ATOM   2801  N   ASN A 183      31.438  -7.224  33.434  1.00  3.20           N  
ATOM   2802  CA  ASN A 183      32.820  -6.886  33.138  1.00  3.20           C  
ATOM   2803  C   ASN A 183      33.349  -7.699  31.956  1.00  3.20           C  
ATOM   2804  O   ASN A 183      34.051  -7.161  31.090  1.00  3.20           O  
ATOM   2805  CB  ASN A 183      33.656  -7.077  34.377  1.00  3.20           C  
ATOM   2806  CG  ASN A 183      33.392  -5.993  35.398  1.00  3.20           C  
ATOM   2807  OD1 ASN A 183      32.900  -4.900  35.070  1.00  3.20           O  
ATOM   2808  ND2 ASN A 183      33.703  -6.279  36.633  1.00  3.20           N  
ATOM   2809  H   ASN A 183      31.196  -7.607  34.351  1.00  3.20           H  
ATOM   2810  HA  ASN A 183      32.861  -5.838  32.854  1.00  3.20           H  
ATOM   2811 1HB  ASN A 183      33.417  -8.046  34.827  1.00  3.20           H  
ATOM   2812 2HB  ASN A 183      34.713  -7.083  34.117  1.00  3.20           H  
ATOM   2813 1HD2 ASN A 183      33.548  -5.609  37.358  1.00  3.20           H  
ATOM   2814 2HD2 ASN A 183      34.090  -7.173  36.853  1.00  3.20           H  
ATOM   2815  N   VAL A 184      32.963  -8.977  31.871  1.00  3.14           N  
ATOM   2816  CA  VAL A 184      33.373  -9.776  30.726  1.00  3.14           C  
ATOM   2817  C   VAL A 184      32.749  -9.224  29.462  1.00  3.14           C  
ATOM   2818  O   VAL A 184      33.395  -9.156  28.416  1.00  3.14           O  
ATOM   2819  CB  VAL A 184      32.957 -11.241  30.818  1.00  3.14           C  
ATOM   2820  CG1 VAL A 184      33.283 -11.861  29.479  1.00  3.14           C  
ATOM   2821  CG2 VAL A 184      33.676 -11.932  31.960  1.00  3.14           C  
ATOM   2822  H   VAL A 184      32.408  -9.400  32.621  1.00  3.14           H  
ATOM   2823  HA  VAL A 184      34.457  -9.726  30.637  1.00  3.14           H  
ATOM   2824  HB  VAL A 184      31.894 -11.310  30.968  1.00  3.14           H  
ATOM   2825 1HG1 VAL A 184      33.007 -12.886  29.448  1.00  3.14           H  
ATOM   2826 2HG1 VAL A 184      32.743 -11.327  28.706  1.00  3.14           H  
ATOM   2827 3HG1 VAL A 184      34.344 -11.768  29.310  1.00  3.14           H  
ATOM   2828 1HG2 VAL A 184      33.380 -12.974  32.003  1.00  3.14           H  
ATOM   2829 2HG2 VAL A 184      34.749 -11.866  31.803  1.00  3.14           H  
ATOM   2830 3HG2 VAL A 184      33.416 -11.444  32.895  1.00  3.14           H  
ATOM   2831  N   ILE A 185      31.480  -8.846  29.562  1.00  3.09           N  
ATOM   2832  CA  ILE A 185      30.765  -8.327  28.422  1.00  3.09           C  
ATOM   2833  C   ILE A 185      31.420  -7.053  27.932  1.00  3.09           C  
ATOM   2834  O   ILE A 185      31.559  -6.874  26.721  1.00  3.09           O  
ATOM   2835  CB  ILE A 185      29.282  -8.106  28.728  1.00  3.09           C  
ATOM   2836  CG1 ILE A 185      28.608  -9.454  28.931  1.00  3.09           C  
ATOM   2837  CG2 ILE A 185      28.644  -7.386  27.557  1.00  3.09           C  
ATOM   2838  CD1 ILE A 185      27.254  -9.363  29.531  1.00  3.09           C  
ATOM   2839  H   ILE A 185      31.003  -8.947  30.452  1.00  3.09           H  
ATOM   2840  HA  ILE A 185      30.841  -9.055  27.644  1.00  3.09           H  
ATOM   2841  HB  ILE A 185      29.169  -7.524  29.633  1.00  3.09           H  
ATOM   2842 1HG1 ILE A 185      28.514  -9.945  27.976  1.00  3.09           H  
ATOM   2843 2HG1 ILE A 185      29.237 -10.062  29.568  1.00  3.09           H  
ATOM   2844 1HG2 ILE A 185      27.587  -7.227  27.761  1.00  3.09           H  
ATOM   2845 2HG2 ILE A 185      29.137  -6.433  27.414  1.00  3.09           H  
ATOM   2846 3HG2 ILE A 185      28.753  -7.982  26.654  1.00  3.09           H  
ATOM   2847 1HD1 ILE A 185      26.841 -10.362  29.641  1.00  3.09           H  
ATOM   2848 2HD1 ILE A 185      27.325  -8.893  30.510  1.00  3.09           H  
ATOM   2849 3HD1 ILE A 185      26.614  -8.775  28.883  1.00  3.09           H  
ATOM   2850  N   ARG A 186      31.839  -6.174  28.848  1.00  3.05           N  
ATOM   2851  CA  ARG A 186      32.551  -4.973  28.434  1.00  3.05           C  
ATOM   2852  C   ARG A 186      33.820  -5.348  27.683  1.00  3.05           C  
ATOM   2853  O   ARG A 186      34.100  -4.778  26.632  1.00  3.05           O  
ATOM   2854  CB  ARG A 186      32.951  -4.112  29.631  1.00  3.05           C  
ATOM   2855  CG  ARG A 186      31.852  -3.346  30.298  1.00  3.05           C  
ATOM   2856  CD  ARG A 186      32.283  -2.761  31.592  1.00  3.05           C  
ATOM   2857  NE  ARG A 186      33.340  -1.769  31.467  1.00  3.05           N  
ATOM   2858  CZ  ARG A 186      34.088  -1.350  32.519  1.00  3.05           C  
ATOM   2859  NH1 ARG A 186      33.870  -1.865  33.718  1.00  3.05           N  
ATOM   2860  NH2 ARG A 186      35.033  -0.428  32.367  1.00  3.05           N  
ATOM   2861  H   ARG A 186      31.656  -6.355  29.835  1.00  3.05           H  
ATOM   2862  HA  ARG A 186      31.910  -4.390  27.777  1.00  3.05           H  
ATOM   2863 1HB  ARG A 186      33.409  -4.742  30.390  1.00  3.05           H  
ATOM   2864 2HB  ARG A 186      33.702  -3.383  29.315  1.00  3.05           H  
ATOM   2865 1HG  ARG A 186      31.560  -2.523  29.647  1.00  3.05           H  
ATOM   2866 2HG  ARG A 186      31.010  -3.997  30.478  1.00  3.05           H  
ATOM   2867 1HD  ARG A 186      31.430  -2.273  32.053  1.00  3.05           H  
ATOM   2868 2HD  ARG A 186      32.639  -3.553  32.244  1.00  3.05           H  
ATOM   2869  HE  ARG A 186      33.526  -1.352  30.531  1.00  3.05           H  
ATOM   2870 1HH1 ARG A 186      33.147  -2.569  33.847  1.00  3.05           H  
ATOM   2871 2HH1 ARG A 186      34.419  -1.558  34.506  1.00  3.05           H  
ATOM   2872 1HH2 ARG A 186      35.207   0.004  31.441  1.00  3.05           H  
ATOM   2873 2HH2 ARG A 186      35.572  -0.123  33.155  1.00  3.05           H  
ATOM   2874  N   ALA A 187      34.559  -6.359  28.162  1.00  3.01           N  
ATOM   2875  CA  ALA A 187      35.765  -6.776  27.448  1.00  3.01           C  
ATOM   2876  C   ALA A 187      35.420  -7.274  26.042  1.00  3.01           C  
ATOM   2877  O   ALA A 187      36.099  -6.934  25.066  1.00  3.01           O  
ATOM   2878  CB  ALA A 187      36.479  -7.872  28.224  1.00  3.01           C  
ATOM   2879  H   ALA A 187      34.302  -6.813  29.042  1.00  3.01           H  
ATOM   2880  HA  ALA A 187      36.421  -5.912  27.355  1.00  3.01           H  
ATOM   2881 1HB  ALA A 187      37.386  -8.158  27.695  1.00  3.01           H  
ATOM   2882 2HB  ALA A 187      36.733  -7.500  29.216  1.00  3.01           H  
ATOM   2883 3HB  ALA A 187      35.832  -8.736  28.318  1.00  3.01           H  
ATOM   2884  N   GLY A 188      34.329  -8.038  25.945  1.00  2.97           N  
ATOM   2885  CA  GLY A 188      33.835  -8.594  24.694  1.00  2.97           C  
ATOM   2886  C   GLY A 188      33.509  -7.483  23.706  1.00  2.97           C  
ATOM   2887  O   GLY A 188      34.002  -7.462  22.573  1.00  2.97           O  
ATOM   2888  H   GLY A 188      33.831  -8.274  26.803  1.00  2.97           H  
ATOM   2889 1HA  GLY A 188      34.560  -9.284  24.272  1.00  2.97           H  
ATOM   2890 2HA  GLY A 188      32.934  -9.173  24.901  1.00  2.97           H  
ATOM   2891  N   PHE A 189      32.673  -6.554  24.159  1.00  2.95           N  
ATOM   2892  CA  PHE A 189      32.197  -5.428  23.372  1.00  2.95           C  
ATOM   2893  C   PHE A 189      33.350  -4.526  22.949  1.00  2.95           C  
ATOM   2894  O   PHE A 189      33.441  -4.145  21.782  1.00  2.95           O  
ATOM   2895  CB  PHE A 189      31.111  -4.692  24.160  1.00  2.95           C  
ATOM   2896  CG  PHE A 189      30.439  -3.561  23.462  1.00  2.95           C  
ATOM   2897  CD1 PHE A 189      29.622  -3.821  22.385  1.00  2.95           C  
ATOM   2898  CD2 PHE A 189      30.534  -2.255  23.908  1.00  2.95           C  
ATOM   2899  CE1 PHE A 189      28.952  -2.816  21.759  1.00  2.95           C  
ATOM   2900  CE2 PHE A 189      29.826  -1.256  23.259  1.00  2.95           C  
ATOM   2901  CZ  PHE A 189      29.051  -1.540  22.189  1.00  2.95           C  
ATOM   2902  H   PHE A 189      32.336  -6.644  25.114  1.00  2.95           H  
ATOM   2903  HA  PHE A 189      31.732  -5.820  22.469  1.00  2.95           H  
ATOM   2904 1HB  PHE A 189      30.345  -5.406  24.464  1.00  2.95           H  
ATOM   2905 2HB  PHE A 189      31.556  -4.302  25.079  1.00  2.95           H  
ATOM   2906  HD1 PHE A 189      29.516  -4.847  22.024  1.00  2.95           H  
ATOM   2907  HD2 PHE A 189      31.161  -2.020  24.778  1.00  2.95           H  
ATOM   2908  HE1 PHE A 189      28.342  -3.042  20.921  1.00  2.95           H  
ATOM   2909  HE2 PHE A 189      29.886  -0.253  23.585  1.00  2.95           H  
ATOM   2910  HZ  PHE A 189      28.509  -0.744  21.682  1.00  2.95           H  
ATOM   2911  N   ASN A 190      34.249  -4.184  23.875  1.00  2.95           N  
ATOM   2912  CA  ASN A 190      35.381  -3.338  23.521  1.00  2.95           C  
ATOM   2913  C   ASN A 190      36.258  -4.051  22.480  1.00  2.95           C  
ATOM   2914  O   ASN A 190      36.780  -3.413  21.562  1.00  2.95           O  
ATOM   2915  CB  ASN A 190      36.147  -2.934  24.769  1.00  2.95           C  
ATOM   2916  CG  ASN A 190      35.371  -1.894  25.591  1.00  2.95           C  
ATOM   2917  OD1 ASN A 190      34.515  -1.193  25.039  1.00  2.95           O  
ATOM   2918  ND2 ASN A 190      35.645  -1.804  26.880  1.00  2.95           N  
ATOM   2919  H   ASN A 190      34.154  -4.510  24.834  1.00  2.95           H  
ATOM   2920  HA  ASN A 190      35.005  -2.432  23.058  1.00  2.95           H  
ATOM   2921 1HB  ASN A 190      36.320  -3.820  25.388  1.00  2.95           H  
ATOM   2922 2HB  ASN A 190      37.118  -2.525  24.495  1.00  2.95           H  
ATOM   2923 1HD2 ASN A 190      35.134  -1.140  27.485  1.00  2.95           H  
ATOM   2924 2HD2 ASN A 190      36.336  -2.397  27.284  1.00  2.95           H  
ATOM   2925  N   GLY A 191      36.362  -5.384  22.579  1.00  2.96           N  
ATOM   2926  CA  GLY A 191      37.092  -6.196  21.612  1.00  2.96           C  
ATOM   2927  C   GLY A 191      36.480  -6.039  20.223  1.00  2.96           C  
ATOM   2928  O   GLY A 191      37.196  -5.799  19.242  1.00  2.96           O  
ATOM   2929  H   GLY A 191      35.946  -5.868  23.376  1.00  2.96           H  
ATOM   2930 1HA  GLY A 191      38.143  -5.909  21.600  1.00  2.96           H  
ATOM   2931 2HA  GLY A 191      37.039  -7.236  21.915  1.00  2.96           H  
ATOM   2932  N   GLN A 192      35.145  -6.150  20.149  1.00  2.98           N  
ATOM   2933  CA  GLN A 192      34.418  -6.018  18.887  1.00  2.98           C  
ATOM   2934  C   GLN A 192      34.639  -4.632  18.303  1.00  2.98           C  
ATOM   2935  O   GLN A 192      34.912  -4.491  17.107  1.00  2.98           O  
ATOM   2936  CB  GLN A 192      32.912  -6.183  19.139  1.00  2.98           C  
ATOM   2937  CG  GLN A 192      32.458  -7.562  19.522  1.00  2.98           C  
ATOM   2938  CD  GLN A 192      31.037  -7.537  20.068  1.00  2.98           C  
ATOM   2939  OE1 GLN A 192      30.264  -6.605  19.813  1.00  2.98           O  
ATOM   2940  NE2 GLN A 192      30.693  -8.558  20.856  1.00  2.98           N  
ATOM   2941  H   GLN A 192      34.630  -6.367  21.006  1.00  2.98           H  
ATOM   2942  HA  GLN A 192      34.777  -6.769  18.183  1.00  2.98           H  
ATOM   2943 1HB  GLN A 192      32.590  -5.496  19.912  1.00  2.98           H  
ATOM   2944 2HB  GLN A 192      32.374  -5.918  18.235  1.00  2.98           H  
ATOM   2945 1HG  GLN A 192      32.473  -8.201  18.634  1.00  2.98           H  
ATOM   2946 2HG  GLN A 192      33.123  -7.959  20.281  1.00  2.98           H  
ATOM   2947 1HE2 GLN A 192      29.780  -8.596  21.261  1.00  2.98           H  
ATOM   2948 2HE2 GLN A 192      31.355  -9.287  21.043  1.00  2.98           H  
ATOM   2949  N   LEU A 193      34.590  -3.611  19.162  1.00  3.01           N  
ATOM   2950  CA  LEU A 193      34.791  -2.238  18.728  1.00  3.01           C  
ATOM   2951  C   LEU A 193      36.205  -2.057  18.201  1.00  3.01           C  
ATOM   2952  O   LEU A 193      36.416  -1.363  17.202  1.00  3.01           O  
ATOM   2953  CB  LEU A 193      34.515  -1.283  19.884  1.00  3.01           C  
ATOM   2954  CG  LEU A 193      33.041  -1.172  20.326  1.00  3.01           C  
ATOM   2955  CD1 LEU A 193      32.974  -0.377  21.565  1.00  3.01           C  
ATOM   2956  CD2 LEU A 193      32.218  -0.502  19.260  1.00  3.01           C  
ATOM   2957  H   LEU A 193      34.364  -3.796  20.141  1.00  3.01           H  
ATOM   2958  HA  LEU A 193      34.089  -2.023  17.929  1.00  3.01           H  
ATOM   2959 1HB  LEU A 193      35.082  -1.625  20.743  1.00  3.01           H  
ATOM   2960 2HB  LEU A 193      34.871  -0.309  19.620  1.00  3.01           H  
ATOM   2961  HG  LEU A 193      32.641  -2.166  20.522  1.00  3.01           H  
ATOM   2962 1HD1 LEU A 193      31.952  -0.297  21.869  1.00  3.01           H  
ATOM   2963 2HD1 LEU A 193      33.551  -0.859  22.345  1.00  3.01           H  
ATOM   2964 3HD1 LEU A 193      33.372   0.607  21.377  1.00  3.01           H  
ATOM   2965 1HD2 LEU A 193      31.186  -0.431  19.596  1.00  3.01           H  
ATOM   2966 2HD2 LEU A 193      32.603   0.488  19.077  1.00  3.01           H  
ATOM   2967 3HD2 LEU A 193      32.266  -1.071  18.350  1.00  3.01           H  
ATOM   2968  N   GLY A 194      37.172  -2.710  18.851  1.00  3.04           N  
ATOM   2969  CA  GLY A 194      38.555  -2.670  18.414  1.00  3.04           C  
ATOM   2970  C   GLY A 194      38.688  -3.260  17.012  1.00  3.04           C  
ATOM   2971  O   GLY A 194      39.425  -2.725  16.176  1.00  3.04           O  
ATOM   2972  H   GLY A 194      36.944  -3.234  19.695  1.00  3.04           H  
ATOM   2973 1HA  GLY A 194      38.912  -1.642  18.425  1.00  3.04           H  
ATOM   2974 2HA  GLY A 194      39.163  -3.242  19.116  1.00  3.04           H  
ATOM   2975  N   LYS A 195      37.918  -4.322  16.732  1.00  3.03           N  
ATOM   2976  CA  LYS A 195      37.955  -4.952  15.419  1.00  3.03           C  
ATOM   2977  C   LYS A 195      37.474  -3.948  14.399  1.00  3.03           C  
ATOM   2978  O   LYS A 195      38.124  -3.736  13.381  1.00  3.03           O  
ATOM   2979  CB  LYS A 195      37.047  -6.202  15.360  1.00  3.03           C  
ATOM   2980  CG  LYS A 195      37.100  -7.007  14.043  1.00  3.03           C  
ATOM   2981  CD  LYS A 195      38.450  -7.698  13.870  1.00  3.03           C  
ATOM   2982  CE  LYS A 195      38.522  -8.555  12.586  1.00  3.03           C  
ATOM   2983  NZ  LYS A 195      37.655  -9.800  12.639  1.00  3.03           N  
ATOM   2984  H   LYS A 195      37.346  -4.725  17.477  1.00  3.03           H  
ATOM   2985  HA  LYS A 195      38.982  -5.228  15.181  1.00  3.03           H  
ATOM   2986 1HB  LYS A 195      37.261  -6.865  16.182  1.00  3.03           H  
ATOM   2987 2HB  LYS A 195      36.017  -5.896  15.472  1.00  3.03           H  
ATOM   2988 1HG  LYS A 195      36.315  -7.765  14.052  1.00  3.03           H  
ATOM   2989 2HG  LYS A 195      36.924  -6.339  13.199  1.00  3.03           H  
ATOM   2990 1HD  LYS A 195      39.238  -6.943  13.837  1.00  3.03           H  
ATOM   2991 2HD  LYS A 195      38.632  -8.343  14.730  1.00  3.03           H  
ATOM   2992 1HE  LYS A 195      38.208  -7.947  11.736  1.00  3.03           H  
ATOM   2993 2HE  LYS A 195      39.557  -8.860  12.439  1.00  3.03           H  
ATOM   2994 1HZ  LYS A 195      37.763 -10.313  11.780  1.00  3.03           H  
ATOM   2995 2HZ  LYS A 195      37.944 -10.381  13.411  1.00  3.03           H  
ATOM   2996 3HZ  LYS A 195      36.652  -9.579  12.752  1.00  3.03           H  
ATOM   2997  N   MET A 196      36.359  -3.289  14.705  1.00  2.98           N  
ATOM   2998  CA  MET A 196      35.762  -2.299  13.817  1.00  2.98           C  
ATOM   2999  C   MET A 196      36.709  -1.155  13.523  1.00  2.98           C  
ATOM   3000  O   MET A 196      36.860  -0.734  12.378  1.00  2.98           O  
ATOM   3001  CB  MET A 196      34.502  -1.771  14.446  1.00  2.98           C  
ATOM   3002  CG  MET A 196      33.742  -0.786  13.678  1.00  2.98           C  
ATOM   3003  SD  MET A 196      32.284  -0.321  14.590  1.00  2.98           S  
ATOM   3004  CE  MET A 196      33.053   0.510  15.962  1.00  2.98           C  
ATOM   3005  H   MET A 196      35.896  -3.516  15.588  1.00  2.98           H  
ATOM   3006  HA  MET A 196      35.514  -2.786  12.876  1.00  2.98           H  
ATOM   3007 1HB  MET A 196      33.885  -2.549  14.636  1.00  2.98           H  
ATOM   3008 2HB  MET A 196      34.739  -1.314  15.398  1.00  2.98           H  
ATOM   3009 1HG  MET A 196      34.351   0.090  13.508  1.00  2.98           H  
ATOM   3010 2HG  MET A 196      33.441  -1.204  12.716  1.00  2.98           H  
ATOM   3011 1HE  MET A 196      32.285   0.856  16.643  1.00  2.98           H  
ATOM   3012 2HE  MET A 196      33.716  -0.178  16.480  1.00  2.98           H  
ATOM   3013 3HE  MET A 196      33.633   1.359  15.600  1.00  2.98           H  
ATOM   3014  N   ALA A 197      37.359  -0.652  14.567  1.00  2.88           N  
ATOM   3015  CA  ALA A 197      38.291   0.448  14.425  1.00  2.88           C  
ATOM   3016  C   ALA A 197      39.446   0.085  13.485  1.00  2.88           C  
ATOM   3017  O   ALA A 197      39.929   0.937  12.735  1.00  2.88           O  
ATOM   3018  CB  ALA A 197      38.821   0.843  15.788  1.00  2.88           C  
ATOM   3019  H   ALA A 197      37.181  -1.034  15.495  1.00  2.88           H  
ATOM   3020  HA  ALA A 197      37.757   1.289  13.995  1.00  2.88           H  
ATOM   3021 1HB  ALA A 197      39.490   1.681  15.680  1.00  2.88           H  
ATOM   3022 2HB  ALA A 197      37.985   1.118  16.434  1.00  2.88           H  
ATOM   3023 3HB  ALA A 197      39.354  -0.003  16.224  1.00  2.88           H  
ATOM   3024  N   LYS A 198      39.882  -1.181  13.527  1.00  2.71           N  
ATOM   3025  CA  LYS A 198      40.973  -1.655  12.679  1.00  2.71           C  
ATOM   3026  C   LYS A 198      40.493  -2.200  11.325  1.00  2.71           C  
ATOM   3027  O   LYS A 198      41.263  -2.267  10.363  1.00  2.71           O  
ATOM   3028  CB  LYS A 198      41.749  -2.737  13.415  1.00  2.71           C  
ATOM   3029  CG  LYS A 198      42.481  -2.239  14.649  1.00  2.71           C  
ATOM   3030  CD  LYS A 198      43.276  -3.348  15.278  1.00  2.71           C  
ATOM   3031  CE  LYS A 198      44.065  -2.874  16.490  1.00  2.71           C  
ATOM   3032  NZ  LYS A 198      43.188  -2.648  17.668  1.00  2.71           N  
ATOM   3033  H   LYS A 198      39.468  -1.829  14.200  1.00  2.71           H  
ATOM   3034  HA  LYS A 198      41.638  -0.817  12.482  1.00  2.71           H  
ATOM   3035 1HB  LYS A 198      41.049  -3.515  13.740  1.00  2.71           H  
ATOM   3036 2HB  LYS A 198      42.469  -3.197  12.744  1.00  2.71           H  
ATOM   3037 1HG  LYS A 198      43.147  -1.422  14.376  1.00  2.71           H  
ATOM   3038 2HG  LYS A 198      41.751  -1.867  15.370  1.00  2.71           H  
ATOM   3039 1HD  LYS A 198      42.579  -4.126  15.599  1.00  2.71           H  
ATOM   3040 2HD  LYS A 198      43.962  -3.771  14.547  1.00  2.71           H  
ATOM   3041 1HE  LYS A 198      44.809  -3.620  16.739  1.00  2.71           H  
ATOM   3042 2HE  LYS A 198      44.572  -1.942  16.245  1.00  2.71           H  
ATOM   3043 1HZ  LYS A 198      43.746  -2.344  18.448  1.00  2.71           H  
ATOM   3044 2HZ  LYS A 198      42.499  -1.945  17.447  1.00  2.71           H  
ATOM   3045 3HZ  LYS A 198      42.722  -3.518  17.906  1.00  2.71           H  
ATOM   3046  N   LEU A 199      39.228  -2.596  11.257  1.00  2.48           N  
ATOM   3047  CA  LEU A 199      38.617  -3.162  10.064  1.00  2.48           C  
ATOM   3048  C   LEU A 199      38.635  -2.193   8.913  1.00  2.48           C  
ATOM   3049  O   LEU A 199      38.180  -1.052   9.033  1.00  2.48           O  
ATOM   3050  CB  LEU A 199      37.164  -3.550  10.361  1.00  2.48           C  
ATOM   3051  CG  LEU A 199      36.352  -4.166   9.243  1.00  2.48           C  
ATOM   3052  CD1 LEU A 199      36.937  -5.506   8.868  1.00  2.48           C  
ATOM   3053  CD2 LEU A 199      34.907  -4.294   9.736  1.00  2.48           C  
ATOM   3054  H   LEU A 199      38.656  -2.536  12.092  1.00  2.48           H  
ATOM   3055  HA  LEU A 199      39.175  -4.051   9.781  1.00  2.48           H  
ATOM   3056 1HB  LEU A 199      37.163  -4.259  11.179  1.00  2.48           H  
ATOM   3057 2HB  LEU A 199      36.641  -2.658  10.686  1.00  2.48           H  
ATOM   3058  HG  LEU A 199      36.383  -3.525   8.362  1.00  2.48           H  
ATOM   3059 1HD1 LEU A 199      36.357  -5.941   8.065  1.00  2.48           H  
ATOM   3060 2HD1 LEU A 199      37.962  -5.367   8.535  1.00  2.48           H  
ATOM   3061 3HD1 LEU A 199      36.921  -6.165   9.734  1.00  2.48           H  
ATOM   3062 1HD2 LEU A 199      34.285  -4.728   8.972  1.00  2.48           H  
ATOM   3063 2HD2 LEU A 199      34.883  -4.929  10.622  1.00  2.48           H  
ATOM   3064 3HD2 LEU A 199      34.529  -3.305   9.990  1.00  2.48           H  
ATOM   3065  N   ASP A 200      39.098  -2.643   7.752  1.00  2.22           N  
ATOM   3066  CA  ASP A 200      39.120  -1.728   6.634  1.00  2.22           C  
ATOM   3067  C   ASP A 200      37.741  -1.613   6.016  1.00  2.22           C  
ATOM   3068  O   ASP A 200      37.421  -2.170   4.955  1.00  2.22           O  
ATOM   3069  CB  ASP A 200      40.138  -2.094   5.571  1.00  2.22           C  
ATOM   3070  CG  ASP A 200      40.219  -0.975   4.537  1.00  2.22           C  
ATOM   3071  OD1 ASP A 200      39.565   0.050   4.758  1.00  2.22           O  
ATOM   3072  OD2 ASP A 200      40.901  -1.128   3.550  1.00  2.22           O  
ATOM   3073  H   ASP A 200      39.454  -3.583   7.667  1.00  2.22           H  
ATOM   3074  HA  ASP A 200      39.400  -0.742   7.008  1.00  2.22           H  
ATOM   3075 1HB  ASP A 200      41.121  -2.240   6.027  1.00  2.22           H  
ATOM   3076 2HB  ASP A 200      39.849  -3.024   5.076  1.00  2.22           H  
ATOM   3077  N   SER A 201      36.947  -0.783   6.658  1.00  1.96           N  
ATOM   3078  CA  SER A 201      35.594  -0.549   6.235  1.00  1.96           C  
ATOM   3079  C   SER A 201      35.571   0.083   4.841  1.00  1.96           C  
ATOM   3080  O   SER A 201      34.521   0.106   4.204  1.00  1.96           O  
ATOM   3081  CB  SER A 201      34.852   0.297   7.252  1.00  1.96           C  
ATOM   3082  OG  SER A 201      35.338   1.610   7.296  1.00  1.96           O  
ATOM   3083  H   SER A 201      37.306  -0.377   7.521  1.00  1.96           H  
ATOM   3084  HA  SER A 201      35.093  -1.508   6.175  1.00  1.96           H  
ATOM   3085 1HB  SER A 201      33.799   0.294   7.009  1.00  1.96           H  
ATOM   3086 2HB  SER A 201      34.961  -0.162   8.238  1.00  1.96           H  
ATOM   3087  HG  SER A 201      36.289   1.535   7.413  1.00  1.96           H  
ATOM   3088  N   SER A 202      36.713   0.615   4.347  1.00  1.74           N  
ATOM   3089  CA  SER A 202      36.725   1.195   3.021  1.00  1.74           C  
ATOM   3090  C   SER A 202      36.459   0.089   2.011  1.00  1.74           C  
ATOM   3091  O   SER A 202      35.732   0.304   1.044  1.00  1.74           O  
ATOM   3092  CB  SER A 202      38.054   1.855   2.711  1.00  1.74           C  
ATOM   3093  OG  SER A 202      38.291   2.938   3.565  1.00  1.74           O  
ATOM   3094  H   SER A 202      37.606   0.551   4.852  1.00  1.74           H  
ATOM   3095  HA  SER A 202      35.930   1.936   2.952  1.00  1.74           H  
ATOM   3096 1HB  SER A 202      38.861   1.134   2.786  1.00  1.74           H  
ATOM   3097 2HB  SER A 202      38.039   2.205   1.685  1.00  1.74           H  
ATOM   3098  HG  SER A 202      38.673   2.543   4.364  1.00  1.74           H  
ATOM   3099  N   GLU A 203      37.041  -1.106   2.230  1.00  1.57           N  
ATOM   3100  CA  GLU A 203      36.823  -2.219   1.306  1.00  1.57           C  
ATOM   3101  C   GLU A 203      35.354  -2.579   1.305  1.00  1.57           C  
ATOM   3102  O   GLU A 203      34.766  -2.859   0.257  1.00  1.57           O  
ATOM   3103  CB  GLU A 203      37.653  -3.458   1.654  1.00  1.57           C  
ATOM   3104  CG  GLU A 203      37.467  -4.611   0.638  1.00  1.57           C  
ATOM   3105  CD  GLU A 203      38.346  -5.835   0.877  1.00  1.57           C  
ATOM   3106  OE1 GLU A 203      39.110  -5.842   1.810  1.00  1.57           O  
ATOM   3107  OE2 GLU A 203      38.240  -6.762   0.108  1.00  1.57           O  
ATOM   3108  H   GLU A 203      37.595  -1.255   3.076  1.00  1.57           H  
ATOM   3109  HA  GLU A 203      37.098  -1.892   0.302  1.00  1.57           H  
ATOM   3110 1HB  GLU A 203      38.711  -3.191   1.688  1.00  1.57           H  
ATOM   3111 2HB  GLU A 203      37.374  -3.821   2.647  1.00  1.57           H  
ATOM   3112 1HG  GLU A 203      36.422  -4.925   0.667  1.00  1.57           H  
ATOM   3113 2HG  GLU A 203      37.666  -4.222  -0.360  1.00  1.57           H  
ATOM   3114  N   ILE A 204      34.755  -2.554   2.492  1.00  1.48           N  
ATOM   3115  CA  ILE A 204      33.341  -2.884   2.623  1.00  1.48           C  
ATOM   3116  C   ILE A 204      32.503  -1.899   1.816  1.00  1.48           C  
ATOM   3117  O   ILE A 204      31.603  -2.277   1.062  1.00  1.48           O  
ATOM   3118  CB  ILE A 204      32.904  -2.921   4.088  1.00  1.48           C  
ATOM   3119  CG1 ILE A 204      33.631  -4.106   4.769  1.00  1.48           C  
ATOM   3120  CG2 ILE A 204      31.380  -2.972   4.205  1.00  1.48           C  
ATOM   3121  CD1 ILE A 204      33.493  -4.181   6.269  1.00  1.48           C  
ATOM   3122  H   ILE A 204      35.326  -2.312   3.313  1.00  1.48           H  
ATOM   3123  HA  ILE A 204      33.186  -3.884   2.200  1.00  1.48           H  
ATOM   3124  HB  ILE A 204      33.247  -2.020   4.582  1.00  1.48           H  
ATOM   3125 1HG1 ILE A 204      33.290  -5.017   4.333  1.00  1.48           H  
ATOM   3126 2HG1 ILE A 204      34.698  -4.010   4.544  1.00  1.48           H  
ATOM   3127 1HG2 ILE A 204      31.085  -2.986   5.256  1.00  1.48           H  
ATOM   3128 2HG2 ILE A 204      30.953  -2.096   3.723  1.00  1.48           H  
ATOM   3129 3HG2 ILE A 204      31.007  -3.851   3.718  1.00  1.48           H  
ATOM   3130 1HD1 ILE A 204      34.058  -5.038   6.626  1.00  1.48           H  
ATOM   3131 2HD1 ILE A 204      33.869  -3.283   6.732  1.00  1.48           H  
ATOM   3132 3HD1 ILE A 204      32.447  -4.305   6.522  1.00  1.48           H  
ATOM   3133  N   ILE A 205      32.832  -0.623   1.941  1.00  1.47           N  
ATOM   3134  CA  ILE A 205      32.140   0.377   1.165  1.00  1.47           C  
ATOM   3135  C   ILE A 205      32.386   0.196  -0.338  1.00  1.47           C  
ATOM   3136  O   ILE A 205      31.443   0.239  -1.126  1.00  1.47           O  
ATOM   3137  CB  ILE A 205      32.527   1.779   1.661  1.00  1.47           C  
ATOM   3138  CG1 ILE A 205      32.006   1.964   3.049  1.00  1.47           C  
ATOM   3139  CG2 ILE A 205      31.990   2.825   0.785  1.00  1.47           C  
ATOM   3140  CD1 ILE A 205      30.520   1.813   3.085  1.00  1.47           C  
ATOM   3141  H   ILE A 205      33.568  -0.351   2.592  1.00  1.47           H  
ATOM   3142  HA  ILE A 205      31.073   0.256   1.335  1.00  1.47           H  
ATOM   3143  HB  ILE A 205      33.615   1.859   1.699  1.00  1.47           H  
ATOM   3144 1HG1 ILE A 205      32.441   1.230   3.711  1.00  1.47           H  
ATOM   3145 2HG1 ILE A 205      32.275   2.962   3.403  1.00  1.47           H  
ATOM   3146 1HG2 ILE A 205      32.275   3.795   1.160  1.00  1.47           H  
ATOM   3147 2HG2 ILE A 205      32.394   2.679  -0.205  1.00  1.47           H  
ATOM   3148 3HG2 ILE A 205      30.918   2.756   0.769  1.00  1.47           H  
ATOM   3149 1HD1 ILE A 205      30.148   1.950   4.084  1.00  1.47           H  
ATOM   3150 2HD1 ILE A 205      30.068   2.543   2.432  1.00  1.47           H  
ATOM   3151 3HD1 ILE A 205      30.272   0.821   2.741  1.00  1.47           H  
ATOM   3152  N   ASP A 206      33.618  -0.102  -0.757  1.00  1.55           N  
ATOM   3153  CA  ASP A 206      33.851  -0.314  -2.186  1.00  1.55           C  
ATOM   3154  C   ASP A 206      33.005  -1.486  -2.714  1.00  1.55           C  
ATOM   3155  O   ASP A 206      32.486  -1.440  -3.831  1.00  1.55           O  
ATOM   3156  CB  ASP A 206      35.340  -0.577  -2.480  1.00  1.55           C  
ATOM   3157  CG  ASP A 206      36.277   0.683  -2.349  1.00  1.55           C  
ATOM   3158  OD1 ASP A 206      35.785   1.800  -2.270  1.00  1.55           O  
ATOM   3159  OD2 ASP A 206      37.473   0.504  -2.352  1.00  1.55           O  
ATOM   3160  H   ASP A 206      34.388  -0.151  -0.094  1.00  1.55           H  
ATOM   3161  HA  ASP A 206      33.551   0.581  -2.717  1.00  1.55           H  
ATOM   3162 1HB  ASP A 206      35.700  -1.343  -1.791  1.00  1.55           H  
ATOM   3163 2HB  ASP A 206      35.439  -0.979  -3.486  1.00  1.55           H  
ATOM   3164  N   LYS A 207      32.855  -2.532  -1.896  1.00  1.73           N  
ATOM   3165  CA  LYS A 207      32.072  -3.717  -2.240  1.00  1.73           C  
ATOM   3166  C   LYS A 207      30.589  -3.432  -2.516  1.00  1.73           C  
ATOM   3167  O   LYS A 207      30.005  -4.014  -3.434  1.00  1.73           O  
ATOM   3168  CB  LYS A 207      32.196  -4.758  -1.120  1.00  1.73           C  
ATOM   3169  CG  LYS A 207      31.482  -6.082  -1.355  1.00  1.73           C  
ATOM   3170  CD  LYS A 207      31.786  -7.070  -0.212  1.00  1.73           C  
ATOM   3171  CE  LYS A 207      31.083  -8.404  -0.417  1.00  1.73           C  
ATOM   3172  NZ  LYS A 207      31.424  -9.395   0.666  1.00  1.73           N  
ATOM   3173  H   LYS A 207      33.335  -2.518  -0.996  1.00  1.73           H  
ATOM   3174  HA  LYS A 207      32.496  -4.141  -3.149  1.00  1.73           H  
ATOM   3175 1HB  LYS A 207      33.251  -4.958  -0.929  1.00  1.73           H  
ATOM   3176 2HB  LYS A 207      31.780  -4.348  -0.210  1.00  1.73           H  
ATOM   3177 1HG  LYS A 207      30.405  -5.901  -1.388  1.00  1.73           H  
ATOM   3178 2HG  LYS A 207      31.795  -6.511  -2.303  1.00  1.73           H  
ATOM   3179 1HD  LYS A 207      32.861  -7.236  -0.144  1.00  1.73           H  
ATOM   3180 2HD  LYS A 207      31.445  -6.643   0.736  1.00  1.73           H  
ATOM   3181 1HE  LYS A 207      30.008  -8.240  -0.416  1.00  1.73           H  
ATOM   3182 2HE  LYS A 207      31.378  -8.818  -1.380  1.00  1.73           H  
ATOM   3183 1HZ  LYS A 207      30.940 -10.258   0.498  1.00  1.73           H  
ATOM   3184 2HZ  LYS A 207      32.414  -9.563   0.674  1.00  1.73           H  
ATOM   3185 3HZ  LYS A 207      31.142  -9.028   1.597  1.00  1.73           H  
ATOM   3186  N   TYR A 208      29.977  -2.553  -1.716  1.00  2.00           N  
ATOM   3187  CA  TYR A 208      28.537  -2.298  -1.839  1.00  2.00           C  
ATOM   3188  C   TYR A 208      28.072  -0.936  -2.381  1.00  2.00           C  
ATOM   3189  O   TYR A 208      26.913  -0.800  -2.782  1.00  2.00           O  
ATOM   3190  CB  TYR A 208      27.884  -2.449  -0.461  1.00  2.00           C  
ATOM   3191  CG  TYR A 208      28.014  -3.800   0.152  1.00  2.00           C  
ATOM   3192  CD1 TYR A 208      28.794  -3.969   1.278  1.00  2.00           C  
ATOM   3193  CD2 TYR A 208      27.360  -4.876  -0.409  1.00  2.00           C  
ATOM   3194  CE1 TYR A 208      28.909  -5.209   1.848  1.00  2.00           C  
ATOM   3195  CE2 TYR A 208      27.472  -6.120   0.165  1.00  2.00           C  
ATOM   3196  CZ  TYR A 208      28.240  -6.291   1.291  1.00  2.00           C  
ATOM   3197  OH  TYR A 208      28.329  -7.547   1.856  1.00  2.00           O  
ATOM   3198  H   TYR A 208      30.519  -2.114  -0.968  1.00  2.00           H  
ATOM   3199  HA  TYR A 208      28.130  -3.057  -2.504  1.00  2.00           H  
ATOM   3200 1HB  TYR A 208      28.337  -1.734   0.227  1.00  2.00           H  
ATOM   3201 2HB  TYR A 208      26.824  -2.204  -0.528  1.00  2.00           H  
ATOM   3202  HD1 TYR A 208      29.313  -3.118   1.715  1.00  2.00           H  
ATOM   3203  HD2 TYR A 208      26.749  -4.740  -1.301  1.00  2.00           H  
ATOM   3204  HE1 TYR A 208      29.515  -5.339   2.727  1.00  2.00           H  
ATOM   3205  HE2 TYR A 208      26.951  -6.970  -0.271  1.00  2.00           H  
ATOM   3206  HH  TYR A 208      29.102  -7.602   2.463  1.00  2.00           H  
ATOM   3207  N   VAL A 209      28.924   0.075  -2.334  1.00  2.32           N  
ATOM   3208  CA  VAL A 209      28.489   1.447  -2.559  1.00  2.32           C  
ATOM   3209  C   VAL A 209      29.022   2.178  -3.826  1.00  2.32           C  
ATOM   3210  O   VAL A 209      30.193   2.006  -4.172  1.00  2.32           O  
ATOM   3211  CB  VAL A 209      28.917   2.204  -1.312  1.00  2.32           C  
ATOM   3212  CG1 VAL A 209      28.573   3.563  -1.381  1.00  2.32           C  
ATOM   3213  CG2 VAL A 209      28.300   1.612  -0.176  1.00  2.32           C  
ATOM   3214  H   VAL A 209      29.884  -0.083  -2.041  1.00  2.32           H  
ATOM   3215  HA  VAL A 209      27.410   1.408  -2.567  1.00  2.32           H  
ATOM   3216  HB  VAL A 209      29.973   2.153  -1.224  1.00  2.32           H  
ATOM   3217 1HG1 VAL A 209      28.915   4.048  -0.482  1.00  2.32           H  
ATOM   3218 2HG1 VAL A 209      29.038   4.008  -2.241  1.00  2.32           H  
ATOM   3219 3HG1 VAL A 209      27.513   3.646  -1.449  1.00  2.32           H  
ATOM   3220 1HG2 VAL A 209      28.577   2.142   0.726  1.00  2.32           H  
ATOM   3221 2HG2 VAL A 209      27.270   1.695  -0.366  1.00  2.32           H  
ATOM   3222 3HG2 VAL A 209      28.586   0.577  -0.084  1.00  2.32           H  
ATOM   3223  N   PRO A 210      28.159   2.911  -4.597  1.00  2.62           N  
ATOM   3224  CA  PRO A 210      28.504   3.744  -5.759  1.00  2.62           C  
ATOM   3225  C   PRO A 210      29.255   5.032  -5.385  1.00  2.62           C  
ATOM   3226  O   PRO A 210      29.068   5.576  -4.298  1.00  2.62           O  
ATOM   3227  CB  PRO A 210      27.139   4.058  -6.373  1.00  2.62           C  
ATOM   3228  CG  PRO A 210      26.170   3.986  -5.227  1.00  2.62           C  
ATOM   3229  CD  PRO A 210      26.699   2.883  -4.323  1.00  2.62           C  
ATOM   3230  HA  PRO A 210      29.107   3.143  -6.456  1.00  2.62           H  
ATOM   3231 1HB  PRO A 210      27.164   5.055  -6.846  1.00  2.62           H  
ATOM   3232 2HB  PRO A 210      26.912   3.337  -7.170  1.00  2.62           H  
ATOM   3233 1HG  PRO A 210      26.126   4.959  -4.724  1.00  2.62           H  
ATOM   3234 2HG  PRO A 210      25.165   3.789  -5.600  1.00  2.62           H  
ATOM   3235 1HD  PRO A 210      26.463   3.178  -3.312  1.00  2.62           H  
ATOM   3236 2HD  PRO A 210      26.270   1.899  -4.587  1.00  2.62           H  
ATOM   3237  N   GLU A 211      30.054   5.533  -6.323  1.00  2.83           N  
ATOM   3238  CA  GLU A 211      30.891   6.739  -6.193  1.00  2.83           C  
ATOM   3239  C   GLU A 211      30.542   7.786  -5.093  1.00  2.83           C  
ATOM   3240  O   GLU A 211      31.226   7.789  -4.066  1.00  2.83           O  
ATOM   3241  CB  GLU A 211      31.097   7.356  -7.584  1.00  2.83           C  
ATOM   3242  CG  GLU A 211      31.970   8.621  -7.623  1.00  2.83           C  
ATOM   3243  CD  GLU A 211      32.186   9.144  -9.024  1.00  2.83           C  
ATOM   3244  OE1 GLU A 211      31.677   8.550  -9.946  1.00  2.83           O  
ATOM   3245  OE2 GLU A 211      32.857  10.139  -9.169  1.00  2.83           O  
ATOM   3246  H   GLU A 211      30.113   5.029  -7.198  1.00  2.83           H  
ATOM   3247  HA  GLU A 211      31.882   6.383  -5.919  1.00  2.83           H  
ATOM   3248 1HB  GLU A 211      31.649   6.628  -8.176  1.00  2.83           H  
ATOM   3249 2HB  GLU A 211      30.175   7.499  -8.117  1.00  2.83           H  
ATOM   3250 1HG  GLU A 211      31.516   9.409  -7.031  1.00  2.83           H  
ATOM   3251 2HG  GLU A 211      32.934   8.386  -7.177  1.00  2.83           H  
ATOM   3252  N   PRO A 212      29.546   8.699  -5.238  1.00  2.90           N  
ATOM   3253  CA  PRO A 212      29.292   9.766  -4.272  1.00  2.90           C  
ATOM   3254  C   PRO A 212      28.903   9.238  -2.900  1.00  2.90           C  
ATOM   3255  O   PRO A 212      29.093   9.908  -1.871  1.00  2.90           O  
ATOM   3256  CB  PRO A 212      28.110  10.513  -4.900  1.00  2.90           C  
ATOM   3257  CG  PRO A 212      27.441   9.487  -5.812  1.00  2.90           C  
ATOM   3258  CD  PRO A 212      28.576   8.644  -6.343  1.00  2.90           C  
ATOM   3259  HA  PRO A 212      30.183  10.407  -4.204  1.00  2.90           H  
ATOM   3260 1HB  PRO A 212      27.440  10.879  -4.107  1.00  2.90           H  
ATOM   3261 2HB  PRO A 212      28.474  11.396  -5.444  1.00  2.90           H  
ATOM   3262 1HG  PRO A 212      26.707   8.897  -5.242  1.00  2.90           H  
ATOM   3263 2HG  PRO A 212      26.884   9.998  -6.612  1.00  2.90           H  
ATOM   3264 1HD  PRO A 212      28.242   7.619  -6.534  1.00  2.90           H  
ATOM   3265 2HD  PRO A 212      28.971   9.142  -7.239  1.00  2.90           H  
ATOM   3266  N   GLN A 213      28.378   8.018  -2.874  1.00  2.82           N  
ATOM   3267  CA  GLN A 213      27.976   7.432  -1.630  1.00  2.82           C  
ATOM   3268  C   GLN A 213      29.216   6.875  -0.980  1.00  2.82           C  
ATOM   3269  O   GLN A 213      29.350   6.914   0.238  1.00  2.82           O  
ATOM   3270  CB  GLN A 213      26.890   6.381  -1.843  1.00  2.82           C  
ATOM   3271  CG  GLN A 213      25.551   6.908  -2.286  1.00  2.82           C  
ATOM   3272  CD  GLN A 213      24.898   7.757  -1.208  1.00  2.82           C  
ATOM   3273  OE1 GLN A 213      24.893   7.368  -0.040  1.00  2.82           O  
ATOM   3274  NE2 GLN A 213      24.343   8.901  -1.588  1.00  2.82           N  
ATOM   3275  H   GLN A 213      28.293   7.454  -3.714  1.00  2.82           H  
ATOM   3276  HA  GLN A 213      27.570   8.210  -0.987  1.00  2.82           H  
ATOM   3277 1HB  GLN A 213      27.218   5.699  -2.613  1.00  2.82           H  
ATOM   3278 2HB  GLN A 213      26.744   5.818  -0.938  1.00  2.82           H  
ATOM   3279 1HG  GLN A 213      25.689   7.520  -3.177  1.00  2.82           H  
ATOM   3280 2HG  GLN A 213      24.895   6.064  -2.507  1.00  2.82           H  
ATOM   3281 1HE2 GLN A 213      23.890   9.491  -0.909  1.00  2.82           H  
ATOM   3282 2HE2 GLN A 213      24.362   9.177  -2.548  1.00  2.82           H  
ATOM   3283  N   ARG A 214      30.171   6.411  -1.792  1.00  2.67           N  
ATOM   3284  CA  ARG A 214      31.377   5.863  -1.203  1.00  2.67           C  
ATOM   3285  C   ARG A 214      32.078   6.937  -0.423  1.00  2.67           C  
ATOM   3286  O   ARG A 214      32.517   6.712   0.703  1.00  2.67           O  
ATOM   3287  CB  ARG A 214      32.368   5.313  -2.227  1.00  2.67           C  
ATOM   3288  CG  ARG A 214      31.951   4.049  -2.893  1.00  2.67           C  
ATOM   3289  CD  ARG A 214      33.052   3.343  -3.590  1.00  2.67           C  
ATOM   3290  NE  ARG A 214      33.578   3.998  -4.768  1.00  2.67           N  
ATOM   3291  CZ  ARG A 214      33.115   3.798  -6.017  1.00  2.67           C  
ATOM   3292  NH1 ARG A 214      32.088   2.995  -6.230  1.00  2.67           N  
ATOM   3293  NH2 ARG A 214      33.702   4.408  -7.042  1.00  2.67           N  
ATOM   3294  H   ARG A 214      30.025   6.396  -2.803  1.00  2.67           H  
ATOM   3295  HA  ARG A 214      31.097   5.065  -0.527  1.00  2.67           H  
ATOM   3296 1HB  ARG A 214      32.553   6.048  -2.999  1.00  2.67           H  
ATOM   3297 2HB  ARG A 214      33.310   5.123  -1.738  1.00  2.67           H  
ATOM   3298 1HG  ARG A 214      31.540   3.377  -2.178  1.00  2.67           H  
ATOM   3299 2HG  ARG A 214      31.208   4.287  -3.624  1.00  2.67           H  
ATOM   3300 1HD  ARG A 214      33.868   3.205  -2.890  1.00  2.67           H  
ATOM   3301 2HD  ARG A 214      32.683   2.370  -3.896  1.00  2.67           H  
ATOM   3302  HE  ARG A 214      34.367   4.614  -4.650  1.00  2.67           H  
ATOM   3303 1HH1 ARG A 214      31.598   2.534  -5.438  1.00  2.67           H  
ATOM   3304 2HH1 ARG A 214      31.758   2.842  -7.167  1.00  2.67           H  
ATOM   3305 1HH2 ARG A 214      34.493   5.019  -6.881  1.00  2.67           H  
ATOM   3306 2HH2 ARG A 214      33.367   4.258  -7.983  1.00  2.67           H  
ATOM   3307  N   ASP A 215      32.126   8.141  -0.983  1.00  2.49           N  
ATOM   3308  CA  ASP A 215      32.783   9.214  -0.254  1.00  2.49           C  
ATOM   3309  C   ASP A 215      32.028   9.535   1.035  1.00  2.49           C  
ATOM   3310  O   ASP A 215      32.633   9.677   2.101  1.00  2.49           O  
ATOM   3311  CB  ASP A 215      32.888  10.461  -1.126  1.00  2.49           C  
ATOM   3312  CG  ASP A 215      33.911  10.312  -2.255  1.00  2.49           C  
ATOM   3313  OD1 ASP A 215      34.694   9.384  -2.217  1.00  2.49           O  
ATOM   3314  OD2 ASP A 215      33.903  11.132  -3.144  1.00  2.49           O  
ATOM   3315  H   ASP A 215      31.739   8.270  -1.922  1.00  2.49           H  
ATOM   3316  HA  ASP A 215      33.788   8.887   0.011  1.00  2.49           H  
ATOM   3317 1HB  ASP A 215      31.909  10.670  -1.567  1.00  2.49           H  
ATOM   3318 2HB  ASP A 215      33.160  11.318  -0.506  1.00  2.49           H  
ATOM   3319  N   THR A 216      30.694   9.546   0.960  1.00  2.37           N  
ATOM   3320  CA  THR A 216      29.874   9.837   2.127  1.00  2.37           C  
ATOM   3321  C   THR A 216      30.068   8.816   3.248  1.00  2.37           C  
ATOM   3322  O   THR A 216      30.290   9.185   4.406  1.00  2.37           O  
ATOM   3323  CB  THR A 216      28.386   9.861   1.725  1.00  2.37           C  
ATOM   3324  OG1 THR A 216      28.159  10.918   0.771  1.00  2.37           O  
ATOM   3325  CG2 THR A 216      27.491  10.040   2.927  1.00  2.37           C  
ATOM   3326  H   THR A 216      30.234   9.411   0.057  1.00  2.37           H  
ATOM   3327  HA  THR A 216      30.156  10.819   2.509  1.00  2.37           H  
ATOM   3328  HB  THR A 216      28.134   8.915   1.259  1.00  2.37           H  
ATOM   3329  HG1 THR A 216      28.621  10.705  -0.070  1.00  2.37           H  
ATOM   3330 1HG2 THR A 216      26.450  10.035   2.606  1.00  2.37           H  
ATOM   3331 2HG2 THR A 216      27.659   9.223   3.628  1.00  2.37           H  
ATOM   3332 3HG2 THR A 216      27.718  10.983   3.403  1.00  2.37           H  
ATOM   3333  N   TYR A 217      30.015   7.533   2.907  1.00  2.30           N  
ATOM   3334  CA  TYR A 217      30.124   6.515   3.934  1.00  2.30           C  
ATOM   3335  C   TYR A 217      31.540   6.393   4.464  1.00  2.30           C  
ATOM   3336  O   TYR A 217      31.725   6.170   5.657  1.00  2.30           O  
ATOM   3337  CB  TYR A 217      29.626   5.166   3.423  1.00  2.30           C  
ATOM   3338  CG  TYR A 217      28.110   5.040   3.303  1.00  2.30           C  
ATOM   3339  CD1 TYR A 217      27.515   5.092   2.067  1.00  2.30           C  
ATOM   3340  CD2 TYR A 217      27.317   4.863   4.443  1.00  2.30           C  
ATOM   3341  CE1 TYR A 217      26.161   4.995   1.939  1.00  2.30           C  
ATOM   3342  CE2 TYR A 217      25.936   4.758   4.308  1.00  2.30           C  
ATOM   3343  CZ  TYR A 217      25.367   4.832   3.052  1.00  2.30           C  
ATOM   3344  OH  TYR A 217      24.010   4.744   2.881  1.00  2.30           O  
ATOM   3345  H   TYR A 217      29.858   7.277   1.935  1.00  2.30           H  
ATOM   3346  HA  TYR A 217      29.491   6.808   4.770  1.00  2.30           H  
ATOM   3347 1HB  TYR A 217      30.065   4.974   2.438  1.00  2.30           H  
ATOM   3348 2HB  TYR A 217      29.976   4.397   4.100  1.00  2.30           H  
ATOM   3349  HD1 TYR A 217      28.114   5.215   1.197  1.00  2.30           H  
ATOM   3350  HD2 TYR A 217      27.777   4.814   5.432  1.00  2.30           H  
ATOM   3351  HE1 TYR A 217      25.701   5.046   0.955  1.00  2.30           H  
ATOM   3352  HE2 TYR A 217      25.306   4.628   5.181  1.00  2.30           H  
ATOM   3353  HH  TYR A 217      23.588   4.490   3.702  1.00  2.30           H  
ATOM   3354  N   LYS A 218      32.558   6.591   3.630  1.00  2.30           N  
ATOM   3355  CA  LYS A 218      33.906   6.479   4.162  1.00  2.30           C  
ATOM   3356  C   LYS A 218      34.167   7.585   5.182  1.00  2.30           C  
ATOM   3357  O   LYS A 218      34.754   7.331   6.244  1.00  2.30           O  
ATOM   3358  CB  LYS A 218      34.940   6.520   3.034  1.00  2.30           C  
ATOM   3359  CG  LYS A 218      34.946   5.256   2.167  1.00  2.30           C  
ATOM   3360  CD  LYS A 218      35.945   5.329   1.011  1.00  2.30           C  
ATOM   3361  CE  LYS A 218      35.824   4.087   0.112  1.00  2.30           C  
ATOM   3362  NZ  LYS A 218      36.773   4.105  -1.044  1.00  2.30           N  
ATOM   3363  H   LYS A 218      32.414   6.779   2.637  1.00  2.30           H  
ATOM   3364  HA  LYS A 218      33.996   5.520   4.672  1.00  2.30           H  
ATOM   3365 1HB  LYS A 218      34.718   7.371   2.377  1.00  2.30           H  
ATOM   3366 2HB  LYS A 218      35.935   6.669   3.447  1.00  2.30           H  
ATOM   3367 1HG  LYS A 218      35.194   4.398   2.791  1.00  2.30           H  
ATOM   3368 2HG  LYS A 218      33.967   5.103   1.771  1.00  2.30           H  
ATOM   3369 1HD  LYS A 218      35.737   6.220   0.413  1.00  2.30           H  
ATOM   3370 2HD  LYS A 218      36.960   5.393   1.401  1.00  2.30           H  
ATOM   3371 1HE  LYS A 218      36.003   3.193   0.699  1.00  2.30           H  
ATOM   3372 2HE  LYS A 218      34.811   4.044  -0.276  1.00  2.30           H  
ATOM   3373 1HZ  LYS A 218      36.595   3.241  -1.592  1.00  2.30           H  
ATOM   3374 2HZ  LYS A 218      36.606   4.909  -1.622  1.00  2.30           H  
ATOM   3375 3HZ  LYS A 218      37.723   4.111  -0.721  1.00  2.30           H  
ATOM   3376  N   GLU A 219      33.697   8.813   4.902  1.00  2.35           N  
ATOM   3377  CA  GLU A 219      33.909   9.891   5.863  1.00  2.35           C  
ATOM   3378  C   GLU A 219      33.157   9.654   7.170  1.00  2.35           C  
ATOM   3379  O   GLU A 219      33.709   9.878   8.253  1.00  2.35           O  
ATOM   3380  CB  GLU A 219      33.499  11.251   5.279  1.00  2.35           C  
ATOM   3381  CG  GLU A 219      34.433  11.788   4.179  1.00  2.35           C  
ATOM   3382  CD  GLU A 219      33.999  13.131   3.602  1.00  2.35           C  
ATOM   3383  OE1 GLU A 219      32.940  13.601   3.948  1.00  2.35           O  
ATOM   3384  OE2 GLU A 219      34.741  13.685   2.820  1.00  2.35           O  
ATOM   3385  H   GLU A 219      33.217   9.005   4.018  1.00  2.35           H  
ATOM   3386  HA  GLU A 219      34.972   9.932   6.095  1.00  2.35           H  
ATOM   3387 1HB  GLU A 219      32.495  11.166   4.849  1.00  2.35           H  
ATOM   3388 2HB  GLU A 219      33.451  11.990   6.078  1.00  2.35           H  
ATOM   3389 1HG  GLU A 219      35.435  11.894   4.594  1.00  2.35           H  
ATOM   3390 2HG  GLU A 219      34.482  11.054   3.375  1.00  2.35           H  
ATOM   3391  N   TYR A 220      31.924   9.150   7.095  1.00  2.45           N  
ATOM   3392  CA  TYR A 220      31.180   8.971   8.332  1.00  2.45           C  
ATOM   3393  C   TYR A 220      31.622   7.751   9.125  1.00  2.45           C  
ATOM   3394  O   TYR A 220      31.670   7.803  10.358  1.00  2.45           O  
ATOM   3395  CB  TYR A 220      29.682   8.982   8.067  1.00  2.45           C  
ATOM   3396  CG  TYR A 220      29.208  10.384   7.750  1.00  2.45           C  
ATOM   3397  CD1 TYR A 220      28.652  10.693   6.529  1.00  2.45           C  
ATOM   3398  CD2 TYR A 220      29.372  11.380   8.705  1.00  2.45           C  
ATOM   3399  CE1 TYR A 220      28.250  11.986   6.257  1.00  2.45           C  
ATOM   3400  CE2 TYR A 220      28.973  12.671   8.435  1.00  2.45           C  
ATOM   3401  CZ  TYR A 220      28.409  12.973   7.215  1.00  2.45           C  
ATOM   3402  OH  TYR A 220      28.008  14.261   6.938  1.00  2.45           O  
ATOM   3403  H   TYR A 220      31.486   8.963   6.188  1.00  2.45           H  
ATOM   3404  HA  TYR A 220      31.382   9.838   8.959  1.00  2.45           H  
ATOM   3405 1HB  TYR A 220      29.453   8.336   7.213  1.00  2.45           H  
ATOM   3406 2HB  TYR A 220      29.138   8.610   8.934  1.00  2.45           H  
ATOM   3407  HD1 TYR A 220      28.523   9.921   5.784  1.00  2.45           H  
ATOM   3408  HD2 TYR A 220      29.819  11.140   9.668  1.00  2.45           H  
ATOM   3409  HE1 TYR A 220      27.805  12.229   5.297  1.00  2.45           H  
ATOM   3410  HE2 TYR A 220      29.099  13.451   9.187  1.00  2.45           H  
ATOM   3411  HH  TYR A 220      27.545  14.273   6.098  1.00  2.45           H  
ATOM   3412  N   LEU A 221      31.998   6.669   8.447  1.00  2.57           N  
ATOM   3413  CA  LEU A 221      32.483   5.503   9.166  1.00  2.57           C  
ATOM   3414  C   LEU A 221      33.799   5.852   9.852  1.00  2.57           C  
ATOM   3415  O   LEU A 221      34.045   5.441  10.991  1.00  2.57           O  
ATOM   3416  CB  LEU A 221      32.673   4.328   8.212  1.00  2.57           C  
ATOM   3417  CG  LEU A 221      31.377   3.721   7.632  1.00  2.57           C  
ATOM   3418  CD1 LEU A 221      31.725   2.739   6.582  1.00  2.57           C  
ATOM   3419  CD2 LEU A 221      30.605   3.038   8.707  1.00  2.57           C  
ATOM   3420  H   LEU A 221      31.940   6.641   7.430  1.00  2.57           H  
ATOM   3421  HA  LEU A 221      31.753   5.229   9.926  1.00  2.57           H  
ATOM   3422 1HB  LEU A 221      33.277   4.672   7.368  1.00  2.57           H  
ATOM   3423 2HB  LEU A 221      33.219   3.538   8.723  1.00  2.57           H  
ATOM   3424  HG  LEU A 221      30.768   4.505   7.191  1.00  2.57           H  
ATOM   3425 1HD1 LEU A 221      30.818   2.318   6.182  1.00  2.57           H  
ATOM   3426 2HD1 LEU A 221      32.285   3.241   5.795  1.00  2.57           H  
ATOM   3427 3HD1 LEU A 221      32.323   1.963   7.016  1.00  2.57           H  
ATOM   3428 1HD2 LEU A 221      29.708   2.614   8.263  1.00  2.57           H  
ATOM   3429 2HD2 LEU A 221      31.210   2.242   9.139  1.00  2.57           H  
ATOM   3430 3HD2 LEU A 221      30.336   3.757   9.480  1.00  2.57           H  
ATOM   3431  N   SER A 222      34.638   6.658   9.185  1.00  2.73           N  
ATOM   3432  CA  SER A 222      35.898   7.050   9.787  1.00  2.73           C  
ATOM   3433  C   SER A 222      35.641   7.884  11.034  1.00  2.73           C  
ATOM   3434  O   SER A 222      36.229   7.625  12.089  1.00  2.73           O  
ATOM   3435  CB  SER A 222      36.714   7.866   8.803  1.00  2.73           C  
ATOM   3436  OG  SER A 222      37.074   7.101   7.684  1.00  2.73           O  
ATOM   3437  H   SER A 222      34.427   6.977   8.237  1.00  2.73           H  
ATOM   3438  HA  SER A 222      36.449   6.153  10.068  1.00  2.73           H  
ATOM   3439 1HB  SER A 222      36.137   8.735   8.481  1.00  2.73           H  
ATOM   3440 2HB  SER A 222      37.609   8.234   9.300  1.00  2.73           H  
ATOM   3441  HG  SER A 222      36.244   6.997   7.161  1.00  2.73           H  
ATOM   3442  N   ASN A 223      34.700   8.836  10.943  1.00  2.90           N  
ATOM   3443  CA  ASN A 223      34.398   9.686  12.085  1.00  2.90           C  
ATOM   3444  C   ASN A 223      33.870   8.846  13.244  1.00  2.90           C  
ATOM   3445  O   ASN A 223      34.268   9.037  14.398  1.00  2.90           O  
ATOM   3446  CB  ASN A 223      33.386  10.744  11.695  1.00  2.90           C  
ATOM   3447  CG  ASN A 223      33.963  11.807  10.790  1.00  2.90           C  
ATOM   3448  OD1 ASN A 223      35.182  11.992  10.700  1.00  2.90           O  
ATOM   3449  ND2 ASN A 223      33.097  12.519  10.114  1.00  2.90           N  
ATOM   3450  H   ASN A 223      34.232   9.014  10.052  1.00  2.90           H  
ATOM   3451  HA  ASN A 223      35.319  10.169  12.415  1.00  2.90           H  
ATOM   3452 1HB  ASN A 223      32.549  10.266  11.182  1.00  2.90           H  
ATOM   3453 2HB  ASN A 223      32.993  11.219  12.591  1.00  2.90           H  
ATOM   3454 1HD2 ASN A 223      33.414  13.236   9.495  1.00  2.90           H  
ATOM   3455 2HD2 ASN A 223      32.120  12.341  10.214  1.00  2.90           H  
ATOM   3456  N   LYS A 224      33.017   7.864  12.935  1.00  3.06           N  
ATOM   3457  CA  LYS A 224      32.501   6.995  13.977  1.00  3.06           C  
ATOM   3458  C   LYS A 224      33.621   6.289  14.703  1.00  3.06           C  
ATOM   3459  O   LYS A 224      33.685   6.321  15.933  1.00  3.06           O  
ATOM   3460  CB  LYS A 224      31.581   5.915  13.420  1.00  3.06           C  
ATOM   3461  CG  LYS A 224      31.107   4.951  14.503  1.00  3.06           C  
ATOM   3462  CD  LYS A 224      30.263   3.835  13.959  1.00  3.06           C  
ATOM   3463  CE  LYS A 224      29.993   2.825  15.053  1.00  3.06           C  
ATOM   3464  NZ  LYS A 224      29.354   1.604  14.547  1.00  3.06           N  
ATOM   3465  H   LYS A 224      32.703   7.740  11.973  1.00  3.06           H  
ATOM   3466  HA  LYS A 224      31.953   7.603  14.698  1.00  3.06           H  
ATOM   3467 1HB  LYS A 224      30.711   6.378  12.951  1.00  3.06           H  
ATOM   3468 2HB  LYS A 224      32.102   5.342  12.654  1.00  3.06           H  
ATOM   3469 1HG  LYS A 224      31.983   4.510  14.986  1.00  3.06           H  
ATOM   3470 2HG  LYS A 224      30.545   5.493  15.252  1.00  3.06           H  
ATOM   3471 1HD  LYS A 224      29.332   4.239  13.600  1.00  3.06           H  
ATOM   3472 2HD  LYS A 224      30.777   3.342  13.133  1.00  3.06           H  
ATOM   3473 1HE  LYS A 224      30.943   2.562  15.502  1.00  3.06           H  
ATOM   3474 2HE  LYS A 224      29.352   3.265  15.818  1.00  3.06           H  
ATOM   3475 1HZ  LYS A 224      29.228   0.933  15.311  1.00  3.06           H  
ATOM   3476 2HZ  LYS A 224      28.439   1.771  14.132  1.00  3.06           H  
ATOM   3477 3HZ  LYS A 224      29.943   1.183  13.860  1.00  3.06           H  
ATOM   3478  N   ASN A 225      34.521   5.660  13.948  1.00  3.20           N  
ATOM   3479  CA  ASN A 225      35.585   4.891  14.566  1.00  3.20           C  
ATOM   3480  C   ASN A 225      36.478   5.762  15.433  1.00  3.20           C  
ATOM   3481  O   ASN A 225      36.886   5.347  16.522  1.00  3.20           O  
ATOM   3482  CB  ASN A 225      36.379   4.165  13.509  1.00  3.20           C  
ATOM   3483  CG  ASN A 225      35.590   3.028  12.937  1.00  3.20           C  
ATOM   3484  OD1 ASN A 225      34.599   2.606  13.539  1.00  3.20           O  
ATOM   3485  ND2 ASN A 225      36.010   2.518  11.813  1.00  3.20           N  
ATOM   3486  H   ASN A 225      34.439   5.688  12.928  1.00  3.20           H  
ATOM   3487  HA  ASN A 225      35.128   4.147  15.219  1.00  3.20           H  
ATOM   3488 1HB  ASN A 225      36.630   4.862  12.705  1.00  3.20           H  
ATOM   3489 2HB  ASN A 225      37.310   3.790  13.931  1.00  3.20           H  
ATOM   3490 1HD2 ASN A 225      35.526   1.748  11.394  1.00  3.20           H  
ATOM   3491 2HD2 ASN A 225      36.823   2.890  11.368  1.00  3.20           H  
ATOM   3492  N   GLN A 226      36.735   6.995  14.995  1.00  3.33           N  
ATOM   3493  CA  GLN A 226      37.568   7.884  15.787  1.00  3.33           C  
ATOM   3494  C   GLN A 226      36.879   8.188  17.113  1.00  3.33           C  
ATOM   3495  O   GLN A 226      37.510   8.181  18.175  1.00  3.33           O  
ATOM   3496  CB  GLN A 226      37.816   9.182  15.016  1.00  3.33           C  
ATOM   3497  CG  GLN A 226      38.710   9.026  13.794  1.00  3.33           C  
ATOM   3498  CD  GLN A 226      38.760  10.289  12.953  1.00  3.33           C  
ATOM   3499  OE1 GLN A 226      37.910  11.178  13.086  1.00  3.33           O  
ATOM   3500  NE2 GLN A 226      39.756  10.375  12.076  1.00  3.33           N  
ATOM   3501  H   GLN A 226      36.380   7.299  14.084  1.00  3.33           H  
ATOM   3502  HA  GLN A 226      38.518   7.390  15.992  1.00  3.33           H  
ATOM   3503 1HB  GLN A 226      36.860   9.583  14.674  1.00  3.33           H  
ATOM   3504 2HB  GLN A 226      38.263   9.917  15.676  1.00  3.33           H  
ATOM   3505 1HG  GLN A 226      39.722   8.804  14.131  1.00  3.33           H  
ATOM   3506 2HG  GLN A 226      38.342   8.213  13.182  1.00  3.33           H  
ATOM   3507 1HE2 GLN A 226      39.836  11.182  11.490  1.00  3.33           H  
ATOM   3508 2HE2 GLN A 226      40.420   9.631  12.000  1.00  3.33           H  
ATOM   3509  N   GLN A 227      35.564   8.404  17.066  1.00  3.46           N  
ATOM   3510  CA  GLN A 227      34.840   8.708  18.286  1.00  3.46           C  
ATOM   3511  C   GLN A 227      34.776   7.496  19.206  1.00  3.46           C  
ATOM   3512  O   GLN A 227      34.876   7.643  20.421  1.00  3.46           O  
ATOM   3513  CB  GLN A 227      33.458   9.250  17.957  1.00  3.46           C  
ATOM   3514  CG  GLN A 227      33.511  10.637  17.290  1.00  3.46           C  
ATOM   3515  CD  GLN A 227      34.116  11.706  18.196  1.00  3.46           C  
ATOM   3516  OE1 GLN A 227      33.726  11.862  19.366  1.00  3.46           O  
ATOM   3517  NE2 GLN A 227      35.068  12.463  17.659  1.00  3.46           N  
ATOM   3518  H   GLN A 227      35.073   8.399  16.167  1.00  3.46           H  
ATOM   3519  HA  GLN A 227      35.381   9.493  18.810  1.00  3.46           H  
ATOM   3520 1HB  GLN A 227      32.958   8.563  17.271  1.00  3.46           H  
ATOM   3521 2HB  GLN A 227      32.862   9.315  18.864  1.00  3.46           H  
ATOM   3522 1HG  GLN A 227      34.142  10.560  16.405  1.00  3.46           H  
ATOM   3523 2HG  GLN A 227      32.515  10.950  16.996  1.00  3.46           H  
ATOM   3524 1HE2 GLN A 227      35.499  13.191  18.203  1.00  3.46           H  
ATOM   3525 2HE2 GLN A 227      35.354  12.312  16.711  1.00  3.46           H  
ATOM   3526  N   ILE A 228      34.688   6.292  18.643  1.00  3.63           N  
ATOM   3527  CA  ILE A 228      34.680   5.102  19.483  1.00  3.63           C  
ATOM   3528  C   ILE A 228      35.993   4.974  20.235  1.00  3.63           C  
ATOM   3529  O   ILE A 228      36.011   4.740  21.441  1.00  3.63           O  
ATOM   3530  CB  ILE A 228      34.459   3.825  18.658  1.00  3.63           C  
ATOM   3531  CG1 ILE A 228      33.056   3.800  18.042  1.00  3.63           C  
ATOM   3532  CG2 ILE A 228      34.701   2.618  19.501  1.00  3.63           C  
ATOM   3533  CD1 ILE A 228      31.948   3.765  19.039  1.00  3.63           C  
ATOM   3534  H   ILE A 228      34.591   6.215  17.629  1.00  3.63           H  
ATOM   3535  HA  ILE A 228      33.876   5.192  20.207  1.00  3.63           H  
ATOM   3536  HB  ILE A 228      35.167   3.819  17.830  1.00  3.63           H  
ATOM   3537 1HG1 ILE A 228      32.926   4.678  17.446  1.00  3.63           H  
ATOM   3538 2HG1 ILE A 228      32.976   2.944  17.404  1.00  3.63           H  
ATOM   3539 1HG2 ILE A 228      34.568   1.748  18.878  1.00  3.63           H  
ATOM   3540 2HG2 ILE A 228      35.718   2.636  19.893  1.00  3.63           H  
ATOM   3541 3HG2 ILE A 228      33.993   2.605  20.325  1.00  3.63           H  
ATOM   3542 1HD1 ILE A 228      30.992   3.756  18.515  1.00  3.63           H  
ATOM   3543 2HD1 ILE A 228      32.034   2.870  19.657  1.00  3.63           H  
ATOM   3544 3HD1 ILE A 228      32.010   4.643  19.664  1.00  3.63           H  
ATOM   3545  N   GLN A 229      37.107   5.218  19.552  1.00  3.88           N  
ATOM   3546  CA  GLN A 229      38.411   5.116  20.196  1.00  3.88           C  
ATOM   3547  C   GLN A 229      38.527   6.116  21.348  1.00  3.88           C  
ATOM   3548  O   GLN A 229      39.021   5.793  22.435  1.00  3.88           O  
ATOM   3549  CB  GLN A 229      39.511   5.395  19.167  1.00  3.88           C  
ATOM   3550  CG  GLN A 229      39.685   4.321  18.103  1.00  3.88           C  
ATOM   3551  CD  GLN A 229      40.677   4.746  17.023  1.00  3.88           C  
ATOM   3552  OE1 GLN A 229      40.945   5.939  16.834  1.00  3.88           O  
ATOM   3553  NE2 GLN A 229      41.227   3.776  16.308  1.00  3.88           N  
ATOM   3554  H   GLN A 229      37.046   5.431  18.554  1.00  3.88           H  
ATOM   3555  HA  GLN A 229      38.528   4.110  20.596  1.00  3.88           H  
ATOM   3556 1HB  GLN A 229      39.290   6.332  18.655  1.00  3.88           H  
ATOM   3557 2HB  GLN A 229      40.462   5.522  19.680  1.00  3.88           H  
ATOM   3558 1HG  GLN A 229      40.059   3.414  18.573  1.00  3.88           H  
ATOM   3559 2HG  GLN A 229      38.725   4.125  17.635  1.00  3.88           H  
ATOM   3560 1HE2 GLN A 229      41.883   3.996  15.585  1.00  3.88           H  
ATOM   3561 2HE2 GLN A 229      40.985   2.827  16.490  1.00  3.88           H  
ATOM   3562  N   GLN A 230      37.963   7.302  21.144  1.00  4.26           N  
ATOM   3563  CA  GLN A 230      38.020   8.384  22.115  1.00  4.26           C  
ATOM   3564  C   GLN A 230      37.060   8.203  23.286  1.00  4.26           C  
ATOM   3565  O   GLN A 230      37.082   8.992  24.233  1.00  4.26           O  
ATOM   3566  CB  GLN A 230      37.733   9.706  21.405  1.00  4.26           C  
ATOM   3567  CG  GLN A 230      38.814  10.110  20.418  1.00  4.26           C  
ATOM   3568  CD  GLN A 230      38.434  11.309  19.576  1.00  4.26           C  
ATOM   3569  OE1 GLN A 230      37.821  12.275  20.045  1.00  4.26           O  
ATOM   3570  NE2 GLN A 230      38.813  11.253  18.306  1.00  4.26           N  
ATOM   3571  H   GLN A 230      37.548   7.496  20.230  1.00  4.26           H  
ATOM   3572  HA  GLN A 230      39.032   8.419  22.518  1.00  4.26           H  
ATOM   3573 1HB  GLN A 230      36.795   9.615  20.853  1.00  4.26           H  
ATOM   3574 2HB  GLN A 230      37.611  10.500  22.135  1.00  4.26           H  
ATOM   3575 1HG  GLN A 230      39.708  10.368  20.982  1.00  4.26           H  
ATOM   3576 2HG  GLN A 230      39.029   9.273  19.759  1.00  4.26           H  
ATOM   3577 1HE2 GLN A 230      38.605  12.006  17.684  1.00  4.26           H  
ATOM   3578 2HE2 GLN A 230      39.322  10.450  17.981  1.00  4.26           H  
ATOM   3579  N   MET A 231      36.215   7.175  23.231  1.00  4.81           N  
ATOM   3580  CA  MET A 231      35.285   6.904  24.307  1.00  4.81           C  
ATOM   3581  C   MET A 231      35.686   5.702  25.151  1.00  4.81           C  
ATOM   3582  O   MET A 231      34.906   5.275  26.003  1.00  4.81           O  
ATOM   3583  CB  MET A 231      33.854   6.776  23.793  1.00  4.81           C  
ATOM   3584  CG  MET A 231      33.248   8.089  23.291  1.00  4.81           C  
ATOM   3585  SD  MET A 231      31.499   7.946  22.865  1.00  4.81           S  
ATOM   3586  CE  MET A 231      31.608   6.993  21.367  1.00  4.81           C  
ATOM   3587  H   MET A 231      36.224   6.535  22.436  1.00  4.81           H  
ATOM   3588  HA  MET A 231      35.294   7.763  24.975  1.00  4.81           H  
ATOM   3589 1HB  MET A 231      33.841   6.064  22.964  1.00  4.81           H  
ATOM   3590 2HB  MET A 231      33.223   6.392  24.566  1.00  4.81           H  
ATOM   3591 1HG  MET A 231      33.353   8.844  24.066  1.00  4.81           H  
ATOM   3592 2HG  MET A 231      33.786   8.440  22.421  1.00  4.81           H  
ATOM   3593 1HE  MET A 231      30.606   6.814  20.974  1.00  4.81           H  
ATOM   3594 2HE  MET A 231      32.195   7.536  20.630  1.00  4.81           H  
ATOM   3595 3HE  MET A 231      32.088   6.044  21.587  1.00  4.81           H  
ATOM   3596  N   ILE A 232      36.917   5.187  24.983  1.00  5.54           N  
ATOM   3597  CA  ILE A 232      37.358   4.078  25.842  1.00  5.54           C  
ATOM   3598  C   ILE A 232      38.690   4.344  26.583  1.00  5.54           C  
ATOM   3599  O   ILE A 232      39.721   3.817  26.179  1.00  5.54           O  
ATOM   3600  CB  ILE A 232      37.526   2.777  25.023  1.00  5.54           C  
ATOM   3601  CG1 ILE A 232      36.238   2.458  24.221  1.00  5.54           C  
ATOM   3602  CG2 ILE A 232      37.865   1.627  25.980  1.00  5.54           C  
ATOM   3603  CD1 ILE A 232      36.367   1.271  23.273  1.00  5.54           C  
ATOM   3604  H   ILE A 232      37.539   5.544  24.250  1.00  5.54           H  
ATOM   3605  HA  ILE A 232      36.589   3.893  26.587  1.00  5.54           H  
ATOM   3606  HB  ILE A 232      38.335   2.908  24.303  1.00  5.54           H  
ATOM   3607 1HG1 ILE A 232      35.435   2.252  24.929  1.00  5.54           H  
ATOM   3608 2HG1 ILE A 232      35.964   3.324  23.623  1.00  5.54           H  
ATOM   3609 1HG2 ILE A 232      38.003   0.707  25.415  1.00  5.54           H  
ATOM   3610 2HG2 ILE A 232      38.786   1.859  26.523  1.00  5.54           H  
ATOM   3611 3HG2 ILE A 232      37.049   1.493  26.696  1.00  5.54           H  
ATOM   3612 1HD1 ILE A 232      35.430   1.107  22.751  1.00  5.54           H  
ATOM   3613 2HD1 ILE A 232      37.152   1.472  22.542  1.00  5.54           H  
ATOM   3614 3HD1 ILE A 232      36.620   0.377  23.837  1.00  5.54           H  
ATOM   3615  N   PRO A 233      38.700   5.162  27.665  1.00  6.46           N  
ATOM   3616  CA  PRO A 233      39.842   5.505  28.514  1.00  6.46           C  
ATOM   3617  C   PRO A 233      40.566   4.361  29.218  1.00  6.46           C  
ATOM   3618  O   PRO A 233      41.707   4.515  29.644  1.00  6.46           O  
ATOM   3619  CB  PRO A 233      39.218   6.402  29.585  1.00  6.46           C  
ATOM   3620  CG  PRO A 233      37.973   6.940  28.974  1.00  6.46           C  
ATOM   3621  CD  PRO A 233      37.459   5.832  28.105  1.00  6.46           C  
ATOM   3622  HA  PRO A 233      40.562   6.084  27.902  1.00  6.46           H  
ATOM   3623 1HB  PRO A 233      39.016   5.805  30.489  1.00  6.46           H  
ATOM   3624 2HB  PRO A 233      39.925   7.189  29.877  1.00  6.46           H  
ATOM   3625 1HG  PRO A 233      37.258   7.243  29.756  1.00  6.46           H  
ATOM   3626 2HG  PRO A 233      38.205   7.847  28.392  1.00  6.46           H  
ATOM   3627 1HD  PRO A 233      36.799   5.141  28.659  1.00  6.46           H  
ATOM   3628 2HD  PRO A 233      36.967   6.325  27.306  1.00  6.46           H  
ATOM   3629  N   LYS A 234      39.885   3.235  29.429  1.00  7.53           N  
ATOM   3630  CA  LYS A 234      40.516   2.165  30.193  1.00  7.53           C  
ATOM   3631  C   LYS A 234      41.698   1.478  29.532  1.00  7.53           C  
ATOM   3632  O   LYS A 234      41.618   1.005  28.398  1.00  7.53           O  
ATOM   3633  CB  LYS A 234      39.503   1.094  30.599  1.00  7.53           C  
ATOM   3634  CG  LYS A 234      40.142  -0.020  31.465  1.00  7.53           C  
ATOM   3635  CD  LYS A 234      39.157  -1.033  32.010  1.00  7.53           C  
ATOM   3636  CE  LYS A 234      39.914  -2.073  32.851  1.00  7.53           C  
ATOM   3637  NZ  LYS A 234      39.013  -3.111  33.432  1.00  7.53           N  
ATOM   3638  H   LYS A 234      38.950   3.114  29.070  1.00  7.53           H  
ATOM   3639  HA  LYS A 234      40.896   2.610  31.112  1.00  7.53           H  
ATOM   3640 1HB  LYS A 234      38.689   1.549  31.166  1.00  7.53           H  
ATOM   3641 2HB  LYS A 234      39.073   0.637  29.708  1.00  7.53           H  
ATOM   3642 1HG  LYS A 234      40.861  -0.569  30.857  1.00  7.53           H  
ATOM   3643 2HG  LYS A 234      40.683   0.429  32.298  1.00  7.53           H  
ATOM   3644 1HD  LYS A 234      38.419  -0.528  32.634  1.00  7.53           H  
ATOM   3645 2HD  LYS A 234      38.641  -1.531  31.190  1.00  7.53           H  
ATOM   3646 1HE  LYS A 234      40.657  -2.561  32.220  1.00  7.53           H  
ATOM   3647 2HE  LYS A 234      40.428  -1.559  33.664  1.00  7.53           H  
ATOM   3648 1HZ  LYS A 234      39.558  -3.766  33.975  1.00  7.53           H  
ATOM   3649 2HZ  LYS A 234      38.332  -2.669  34.030  1.00  7.53           H  
ATOM   3650 3HZ  LYS A 234      38.540  -3.604  32.689  1.00  7.53           H  
ATOM   3651  N   GLU A 235      42.770   1.353  30.307  1.00  8.67           N  
ATOM   3652  CA  GLU A 235      43.950   0.610  29.913  1.00  8.67           C  
ATOM   3653  C   GLU A 235      43.993  -0.630  30.809  1.00  8.67           C  
ATOM   3654  O   GLU A 235      43.547  -0.555  31.954  1.00  8.67           O  
ATOM   3655  CB  GLU A 235      45.218   1.458  30.083  1.00  8.67           C  
ATOM   3656  CG  GLU A 235      45.304   2.666  29.152  1.00  8.67           C  
ATOM   3657  CD  GLU A 235      46.593   3.452  29.317  1.00  8.67           C  
ATOM   3658  OE1 GLU A 235      47.369   3.109  30.176  1.00  8.67           O  
ATOM   3659  OE2 GLU A 235      46.801   4.385  28.574  1.00  8.67           O  
ATOM   3660  H   GLU A 235      42.757   1.800  31.213  1.00  8.67           H  
ATOM   3661  HA  GLU A 235      43.842   0.328  28.870  1.00  8.67           H  
ATOM   3662 1HB  GLU A 235      45.264   1.831  31.106  1.00  8.67           H  
ATOM   3663 2HB  GLU A 235      46.104   0.846  29.928  1.00  8.67           H  
ATOM   3664 1HG  GLU A 235      45.229   2.319  28.122  1.00  8.67           H  
ATOM   3665 2HG  GLU A 235      44.453   3.322  29.347  1.00  8.67           H  
ATOM   3666  N   PRO A 236      44.504  -1.772  30.337  1.00  9.79           N  
ATOM   3667  CA  PRO A 236      44.650  -2.996  31.100  1.00  9.79           C  
ATOM   3668  C   PRO A 236      45.728  -2.878  32.167  1.00  9.79           C  
ATOM   3669  O   PRO A 236      46.682  -2.115  32.020  1.00  9.79           O  
ATOM   3670  CB  PRO A 236      45.035  -4.015  30.025  1.00  9.79           C  
ATOM   3671  CG  PRO A 236      45.697  -3.195  28.934  1.00  9.79           C  
ATOM   3672  CD  PRO A 236      44.961  -1.867  28.939  1.00  9.79           C  
ATOM   3673  HA  PRO A 236      43.683  -3.251  31.555  1.00  9.79           H  
ATOM   3674 1HB  PRO A 236      45.716  -4.766  30.463  1.00  9.79           H  
ATOM   3675 2HB  PRO A 236      44.142  -4.555  29.679  1.00  9.79           H  
ATOM   3676 1HG  PRO A 236      46.770  -3.083  29.155  1.00  9.79           H  
ATOM   3677 2HG  PRO A 236      45.625  -3.720  27.969  1.00  9.79           H  
ATOM   3678 1HD  PRO A 236      45.667  -1.069  28.686  1.00  9.79           H  
ATOM   3679 2HD  PRO A 236      44.098  -1.898  28.253  1.00  9.79           H  
ATOM   3680  N   LYS A 237      45.593  -3.671  33.223  1.00 10.78           N  
ATOM   3681  CA  LYS A 237      46.611  -3.747  34.265  1.00 10.78           C  
ATOM   3682  C   LYS A 237      47.933  -4.221  33.682  1.00 10.78           C  
ATOM   3683  O   LYS A 237      47.963  -5.190  32.923  1.00 10.78           O  
ATOM   3684  CB  LYS A 237      46.166  -4.693  35.383  1.00 10.78           C  
ATOM   3685  CG  LYS A 237      47.135  -4.789  36.561  1.00 10.78           C  
ATOM   3686  CD  LYS A 237      46.585  -5.684  37.667  1.00 10.78           C  
ATOM   3687  CE  LYS A 237      47.557  -5.775  38.836  1.00 10.78           C  
ATOM   3688  NZ  LYS A 237      47.018  -6.618  39.945  1.00 10.78           N  
ATOM   3689  H   LYS A 237      44.773  -4.254  33.301  1.00 10.78           H  
ATOM   3690  HA  LYS A 237      46.762  -2.750  34.680  1.00 10.78           H  
ATOM   3691 1HB  LYS A 237      45.199  -4.374  35.769  1.00 10.78           H  
ATOM   3692 2HB  LYS A 237      46.044  -5.698  34.978  1.00 10.78           H  
ATOM   3693 1HG  LYS A 237      48.083  -5.211  36.215  1.00 10.78           H  
ATOM   3694 2HG  LYS A 237      47.326  -3.797  36.963  1.00 10.78           H  
ATOM   3695 1HD  LYS A 237      45.632  -5.291  38.022  1.00 10.78           H  
ATOM   3696 2HD  LYS A 237      46.423  -6.686  37.269  1.00 10.78           H  
ATOM   3697 1HE  LYS A 237      48.494  -6.209  38.483  1.00 10.78           H  
ATOM   3698 2HE  LYS A 237      47.753  -4.773  39.216  1.00 10.78           H  
ATOM   3699 1HZ  LYS A 237      47.691  -6.654  40.698  1.00 10.78           H  
ATOM   3700 2HZ  LYS A 237      46.155  -6.216  40.284  1.00 10.78           H  
ATOM   3701 3HZ  LYS A 237      46.843  -7.553  39.606  1.00 10.78           H  
ATOM   3702  N   GLN A 238      49.027  -3.543  34.020  1.00 11.57           N  
ATOM   3703  CA  GLN A 238      50.325  -3.979  33.521  1.00 11.57           C  
ATOM   3704  C   GLN A 238      50.647  -5.382  34.022  1.00 11.57           C  
ATOM   3705  O   GLN A 238      50.510  -5.664  35.218  1.00 11.57           O  
ATOM   3706  CB  GLN A 238      51.435  -3.013  33.942  1.00 11.57           C  
ATOM   3707  CG  GLN A 238      52.799  -3.366  33.358  1.00 11.57           C  
ATOM   3708  CD  GLN A 238      53.883  -2.365  33.708  1.00 11.57           C  
ATOM   3709  OE1 GLN A 238      53.698  -1.470  34.539  1.00 11.57           O  
ATOM   3710  NE2 GLN A 238      55.035  -2.515  33.066  1.00 11.57           N  
ATOM   3711  H   GLN A 238      48.956  -2.736  34.621  1.00 11.57           H  
ATOM   3712  HA  GLN A 238      50.284  -4.010  32.433  1.00 11.57           H  
ATOM   3713 1HB  GLN A 238      51.178  -2.002  33.626  1.00 11.57           H  
ATOM   3714 2HB  GLN A 238      51.523  -3.008  35.028  1.00 11.57           H  
ATOM   3715 1HG  GLN A 238      53.103  -4.340  33.744  1.00 11.57           H  
ATOM   3716 2HG  GLN A 238      52.712  -3.411  32.273  1.00 11.57           H  
ATOM   3717 1HE2 GLN A 238      55.796  -1.890  33.246  1.00 11.57           H  
ATOM   3718 2HE2 GLN A 238      55.143  -3.256  32.400  1.00 11.57           H  
ATOM   3719  N   GLN A 239      51.079  -6.239  33.097  1.00 12.16           N  
ATOM   3720  CA  GLN A 239      51.456  -7.631  33.351  1.00 12.16           C  
ATOM   3721  C   GLN A 239      52.687  -7.987  32.533  1.00 12.16           C  
ATOM   3722  O   GLN A 239      52.961  -7.353  31.517  1.00 12.16           O  
ATOM   3723  CB  GLN A 239      50.309  -8.598  33.004  1.00 12.16           C  
ATOM   3724  CG  GLN A 239      49.050  -8.465  33.879  1.00 12.16           C  
ATOM   3725  CD  GLN A 239      49.254  -9.036  35.285  1.00 12.16           C  
ATOM   3726  OE1 GLN A 239      48.952 -10.209  35.537  1.00 12.16           O  
ATOM   3727  NE2 GLN A 239      49.789  -8.229  36.191  1.00 12.16           N  
ATOM   3728  H   GLN A 239      51.135  -5.906  32.146  1.00 12.16           H  
ATOM   3729  HA  GLN A 239      51.703  -7.741  34.406  1.00 12.16           H  
ATOM   3730 1HB  GLN A 239      50.010  -8.440  31.968  1.00 12.16           H  
ATOM   3731 2HB  GLN A 239      50.668  -9.625  33.080  1.00 12.16           H  
ATOM   3732 1HG  GLN A 239      48.759  -7.426  33.972  1.00 12.16           H  
ATOM   3733 2HG  GLN A 239      48.245  -9.024  33.406  1.00 12.16           H  
ATOM   3734 1HE2 GLN A 239      49.958  -8.553  37.120  1.00 12.16           H  
ATOM   3735 2HE2 GLN A 239      50.053  -7.280  35.923  1.00 12.16           H  
ATOM   3736  N   GLU A 240      53.457  -8.975  32.974  1.00 12.52           N  
ATOM   3737  CA  GLU A 240      54.554  -9.450  32.135  1.00 12.52           C  
ATOM   3738  C   GLU A 240      53.973  -9.988  30.825  1.00 12.52           C  
ATOM   3739  O   GLU A 240      53.002 -10.746  30.847  1.00 12.52           O  
ATOM   3740  CB  GLU A 240      55.379 -10.534  32.836  1.00 12.52           C  
ATOM   3741  CG  GLU A 240      56.614 -10.975  32.044  1.00 12.52           C  
ATOM   3742  CD  GLU A 240      57.469 -12.007  32.743  1.00 12.52           C  
ATOM   3743  OE1 GLU A 240      57.104 -12.465  33.793  1.00 12.52           O  
ATOM   3744  OE2 GLU A 240      58.512 -12.340  32.197  1.00 12.52           O  
ATOM   3745  H   GLU A 240      53.245  -9.438  33.847  1.00 12.52           H  
ATOM   3746  HA  GLU A 240      55.209  -8.610  31.900  1.00 12.52           H  
ATOM   3747 1HB  GLU A 240      55.713 -10.172  33.808  1.00 12.52           H  
ATOM   3748 2HB  GLU A 240      54.757 -11.412  33.007  1.00 12.52           H  
ATOM   3749 1HG  GLU A 240      56.285 -11.395  31.092  1.00 12.52           H  
ATOM   3750 2HG  GLU A 240      57.219 -10.097  31.825  1.00 12.52           H  
ATOM   3751  N   VAL A 241      54.569  -9.610  29.698  1.00 12.65           N  
ATOM   3752  CA  VAL A 241      54.106 -10.064  28.390  1.00 12.65           C  
ATOM   3753  C   VAL A 241      55.152 -10.882  27.647  1.00 12.65           C  
ATOM   3754  O   VAL A 241      56.303 -10.467  27.522  1.00 12.65           O  
ATOM   3755  CB  VAL A 241      53.689  -8.850  27.526  1.00 12.65           C  
ATOM   3756  CG1 VAL A 241      53.298  -9.292  26.151  1.00 12.65           C  
ATOM   3757  CG2 VAL A 241      52.504  -8.153  28.171  1.00 12.65           C  
ATOM   3758  H   VAL A 241      55.359  -8.984  29.754  1.00 12.65           H  
ATOM   3759  HA  VAL A 241      53.226 -10.690  28.540  1.00 12.65           H  
ATOM   3760  HB  VAL A 241      54.527  -8.160  27.438  1.00 12.65           H  
ATOM   3761 1HG1 VAL A 241      53.005  -8.429  25.558  1.00 12.65           H  
ATOM   3762 2HG1 VAL A 241      54.139  -9.781  25.672  1.00 12.65           H  
ATOM   3763 3HG1 VAL A 241      52.462  -9.981  26.229  1.00 12.65           H  
ATOM   3764 1HG2 VAL A 241      52.210  -7.299  27.563  1.00 12.65           H  
ATOM   3765 2HG2 VAL A 241      51.670  -8.851  28.245  1.00 12.65           H  
ATOM   3766 3HG2 VAL A 241      52.775  -7.812  29.155  1.00 12.65           H  
ATOM   3767  N   LYS A 242      54.738 -12.046  27.139  1.00 12.62           N  
ATOM   3768  CA  LYS A 242      55.635 -12.906  26.365  1.00 12.62           C  
ATOM   3769  C   LYS A 242      55.374 -12.714  24.869  1.00 12.62           C  
ATOM   3770  O   LYS A 242      56.277 -12.852  24.043  1.00 12.62           O  
ATOM   3771  CB  LYS A 242      55.468 -14.365  26.777  1.00 12.62           C  
ATOM   3772  CG  LYS A 242      55.765 -14.622  28.261  1.00 12.62           C  
ATOM   3773  CD  LYS A 242      57.214 -14.264  28.621  1.00 12.62           C  
ATOM   3774  CE  LYS A 242      57.513 -14.562  30.091  1.00 12.62           C  
ATOM   3775  NZ  LYS A 242      58.909 -14.181  30.472  1.00 12.62           N  
ATOM   3776  H   LYS A 242      53.785 -12.336  27.304  1.00 12.62           H  
ATOM   3777  HA  LYS A 242      56.666 -12.608  26.563  1.00 12.62           H  
ATOM   3778 1HB  LYS A 242      54.447 -14.688  26.574  1.00 12.62           H  
ATOM   3779 2HB  LYS A 242      56.134 -14.989  26.184  1.00 12.62           H  
ATOM   3780 1HG  LYS A 242      55.094 -14.020  28.877  1.00 12.62           H  
ATOM   3781 2HG  LYS A 242      55.596 -15.673  28.490  1.00 12.62           H  
ATOM   3782 1HD  LYS A 242      57.902 -14.826  27.992  1.00 12.62           H  
ATOM   3783 2HD  LYS A 242      57.377 -13.197  28.445  1.00 12.62           H  
ATOM   3784 1HE  LYS A 242      56.816 -14.001  30.707  1.00 12.62           H  
ATOM   3785 2HE  LYS A 242      57.374 -15.625  30.283  1.00 12.62           H  
ATOM   3786 1HZ  LYS A 242      59.057 -14.375  31.459  1.00 12.62           H  
ATOM   3787 2HZ  LYS A 242      59.566 -14.699  29.924  1.00 12.62           H  
ATOM   3788 3HZ  LYS A 242      59.048 -13.181  30.310  1.00 12.62           H  
ATOM   3789  N   LYS A 243      54.129 -12.379  24.540  1.00 12.48           N  
ATOM   3790  CA  LYS A 243      53.717 -12.080  23.175  1.00 12.48           C  
ATOM   3791  C   LYS A 243      52.733 -10.916  23.232  1.00 12.48           C  
ATOM   3792  O   LYS A 243      51.805 -10.965  24.040  1.00 12.48           O  
ATOM   3793  CB  LYS A 243      53.026 -13.276  22.505  1.00 12.48           C  
ATOM   3794  CG  LYS A 243      52.607 -12.986  21.057  1.00 12.48           C  
ATOM   3795  CD  LYS A 243      51.986 -14.166  20.330  1.00 12.48           C  
ATOM   3796  CE  LYS A 243      51.552 -13.725  18.919  1.00 12.48           C  
ATOM   3797  NZ  LYS A 243      50.971 -14.841  18.107  1.00 12.48           N  
ATOM   3798  H   LYS A 243      53.447 -12.303  25.273  1.00 12.48           H  
ATOM   3799  HA  LYS A 243      54.603 -11.822  22.608  1.00 12.48           H  
ATOM   3800 1HB  LYS A 243      53.698 -14.135  22.500  1.00 12.48           H  
ATOM   3801 2HB  LYS A 243      52.136 -13.551  23.070  1.00 12.48           H  
ATOM   3802 1HG  LYS A 243      51.874 -12.183  21.062  1.00 12.48           H  
ATOM   3803 2HG  LYS A 243      53.471 -12.656  20.491  1.00 12.48           H  
ATOM   3804 1HD  LYS A 243      52.708 -14.978  20.253  1.00 12.48           H  
ATOM   3805 2HD  LYS A 243      51.114 -14.521  20.871  1.00 12.48           H  
ATOM   3806 1HE  LYS A 243      50.803 -12.930  19.009  1.00 12.48           H  
ATOM   3807 2HE  LYS A 243      52.422 -13.329  18.398  1.00 12.48           H  
ATOM   3808 1HZ  LYS A 243      50.719 -14.483  17.187  1.00 12.48           H  
ATOM   3809 2HZ  LYS A 243      51.653 -15.574  18.002  1.00 12.48           H  
ATOM   3810 3HZ  LYS A 243      50.146 -15.212  18.561  1.00 12.48           H  
ATOM   3811  N   PRO A 244      52.916  -9.841  22.452  1.00 12.23           N  
ATOM   3812  CA  PRO A 244      51.993  -8.736  22.350  1.00 12.23           C  
ATOM   3813  C   PRO A 244      50.809  -9.129  21.504  1.00 12.23           C  
ATOM   3814  O   PRO A 244      50.953  -9.932  20.583  1.00 12.23           O  
ATOM   3815  CB  PRO A 244      52.838  -7.647  21.692  1.00 12.23           C  
ATOM   3816  CG  PRO A 244      53.834  -8.406  20.848  1.00 12.23           C  
ATOM   3817  CD  PRO A 244      54.140  -9.674  21.640  1.00 12.23           C  
ATOM   3818  HA  PRO A 244      51.669  -8.439  23.359  1.00 12.23           H  
ATOM   3819 1HB  PRO A 244      52.187  -6.985  21.096  1.00 12.23           H  
ATOM   3820 2HB  PRO A 244      53.314  -7.023  22.462  1.00 12.23           H  
ATOM   3821 1HG  PRO A 244      53.398  -8.621  19.862  1.00 12.23           H  
ATOM   3822 2HG  PRO A 244      54.727  -7.786  20.671  1.00 12.23           H  
ATOM   3823 1HD  PRO A 244      54.268 -10.491  20.923  1.00 12.23           H  
ATOM   3824 2HD  PRO A 244      55.021  -9.534  22.289  1.00 12.23           H  
ATOM   3825  N   PHE A 245      49.675  -8.496  21.734  1.00 11.91           N  
ATOM   3826  CA  PHE A 245      48.533  -8.691  20.860  1.00 11.91           C  
ATOM   3827  C   PHE A 245      48.059  -7.343  20.361  1.00 11.91           C  
ATOM   3828  O   PHE A 245      48.144  -6.345  21.078  1.00 11.91           O  
ATOM   3829  CB  PHE A 245      47.444  -9.482  21.572  1.00 11.91           C  
ATOM   3830  CG  PHE A 245      47.909 -10.872  21.905  1.00 11.91           C  
ATOM   3831  CD1 PHE A 245      48.592 -11.150  23.080  1.00 11.91           C  
ATOM   3832  CD2 PHE A 245      47.692 -11.898  21.014  1.00 11.91           C  
ATOM   3833  CE1 PHE A 245      49.040 -12.427  23.348  1.00 11.91           C  
ATOM   3834  CE2 PHE A 245      48.132 -13.173  21.275  1.00 11.91           C  
ATOM   3835  CZ  PHE A 245      48.809 -13.440  22.448  1.00 11.91           C  
ATOM   3836  H   PHE A 245      49.600  -7.860  22.516  1.00 11.91           H  
ATOM   3837  HA  PHE A 245      48.847  -9.275  19.993  1.00 11.91           H  
ATOM   3838 1HB  PHE A 245      47.146  -8.979  22.489  1.00 11.91           H  
ATOM   3839 2HB  PHE A 245      46.572  -9.564  20.928  1.00 11.91           H  
ATOM   3840  HD1 PHE A 245      48.786 -10.348  23.793  1.00 11.91           H  
ATOM   3841  HD2 PHE A 245      47.172 -11.684  20.087  1.00 11.91           H  
ATOM   3842  HE1 PHE A 245      49.582 -12.628  24.272  1.00 11.91           H  
ATOM   3843  HE2 PHE A 245      47.948 -13.965  20.547  1.00 11.91           H  
ATOM   3844  HZ  PHE A 245      49.165 -14.447  22.658  1.00 11.91           H  
ATOM   3845  N   THR A 246      47.595  -7.315  19.119  1.00 11.50           N  
ATOM   3846  CA  THR A 246      47.165  -6.077  18.484  1.00 11.50           C  
ATOM   3847  C   THR A 246      45.755  -6.148  17.885  1.00 11.50           C  
ATOM   3848  O   THR A 246      44.799  -5.577  18.418  1.00 11.50           O  
ATOM   3849  CB  THR A 246      48.176  -5.687  17.377  1.00 11.50           C  
ATOM   3850  OG1 THR A 246      48.297  -6.776  16.441  1.00 11.50           O  
ATOM   3851  CG2 THR A 246      49.548  -5.388  17.981  1.00 11.50           C  
ATOM   3852  H   THR A 246      47.550  -8.180  18.599  1.00 11.50           H  
ATOM   3853  HA  THR A 246      47.163  -5.290  19.237  1.00 11.50           H  
ATOM   3854  HB  THR A 246      47.811  -4.804  16.854  1.00 11.50           H  
ATOM   3855  HG1 THR A 246      48.921  -6.528  15.745  1.00 11.50           H  
ATOM   3856 1HG2 THR A 246      50.240  -5.113  17.186  1.00 11.50           H  
ATOM   3857 2HG2 THR A 246      49.459  -4.563  18.688  1.00 11.50           H  
ATOM   3858 3HG2 THR A 246      49.929  -6.266  18.498  1.00 11.50           H  
ATOM   3859  N   GLY A 247      45.673  -6.825  16.742  1.00 10.99           N  
ATOM   3860  CA  GLY A 247      44.474  -6.952  15.924  1.00 10.99           C  
ATOM   3861  C   GLY A 247      43.610  -8.161  16.237  1.00 10.99           C  
ATOM   3862  O   GLY A 247      43.305  -8.447  17.398  1.00 10.99           O  
ATOM   3863  H   GLY A 247      46.537  -7.228  16.411  1.00 10.99           H  
ATOM   3864 1HA  GLY A 247      43.873  -6.059  16.050  1.00 10.99           H  
ATOM   3865 2HA  GLY A 247      44.763  -6.982  14.874  1.00 10.99           H  
ATOM   3866  N   TRP A 248      43.185  -8.857  15.182  1.00 10.38           N  
ATOM   3867  CA  TRP A 248      42.195  -9.927  15.285  1.00 10.38           C  
ATOM   3868  C   TRP A 248      42.420 -10.926  16.425  1.00 10.38           C  
ATOM   3869  O   TRP A 248      41.447 -11.399  17.006  1.00 10.38           O  
ATOM   3870  CB  TRP A 248      42.114 -10.678  13.952  1.00 10.38           C  
ATOM   3871  CG  TRP A 248      43.326 -11.491  13.606  1.00 10.38           C  
ATOM   3872  CD1 TRP A 248      44.423 -11.079  12.910  1.00 10.38           C  
ATOM   3873  CD2 TRP A 248      43.547 -12.889  13.912  1.00 10.38           C  
ATOM   3874  NE1 TRP A 248      45.314 -12.117  12.773  1.00 10.38           N  
ATOM   3875  CE2 TRP A 248      44.791 -13.233  13.379  1.00 10.38           C  
ATOM   3876  CE3 TRP A 248      42.796 -13.862  14.583  1.00 10.38           C  
ATOM   3877  CZ2 TRP A 248      45.308 -14.510  13.497  1.00 10.38           C  
ATOM   3878  CZ3 TRP A 248      43.312 -15.136  14.696  1.00 10.38           C  
ATOM   3879  CH2 TRP A 248      44.536 -15.454  14.170  1.00 10.38           C  
ATOM   3880  H   TRP A 248      43.518  -8.597  14.263  1.00 10.38           H  
ATOM   3881  HA  TRP A 248      41.228  -9.455  15.448  1.00 10.38           H  
ATOM   3882 1HB  TRP A 248      41.255 -11.348  13.971  1.00 10.38           H  
ATOM   3883 2HB  TRP A 248      41.948  -9.963  13.148  1.00 10.38           H  
ATOM   3884  HD1 TRP A 248      44.572 -10.075  12.517  1.00 10.38           H  
ATOM   3885  HE1 TRP A 248      46.204 -12.071  12.299  1.00 10.38           H  
ATOM   3886  HE3 TRP A 248      41.822 -13.616  15.005  1.00 10.38           H  
ATOM   3887  HZ2 TRP A 248      46.280 -14.783  13.086  1.00 10.38           H  
ATOM   3888  HZ3 TRP A 248      42.722 -15.880  15.211  1.00 10.38           H  
ATOM   3889  HH2 TRP A 248      44.913 -16.470  14.279  1.00 10.38           H  
ATOM   3890  N   GLU A 249      43.668 -11.234  16.780  1.00  9.72           N  
ATOM   3891  CA  GLU A 249      43.904 -12.193  17.857  1.00  9.72           C  
ATOM   3892  C   GLU A 249      43.361 -11.682  19.193  1.00  9.72           C  
ATOM   3893  O   GLU A 249      42.882 -12.462  20.021  1.00  9.72           O  
ATOM   3894  CB  GLU A 249      45.392 -12.479  18.025  1.00  9.72           C  
ATOM   3895  CG  GLU A 249      46.034 -13.284  16.922  1.00  9.72           C  
ATOM   3896  CD  GLU A 249      47.508 -13.501  17.154  1.00  9.72           C  
ATOM   3897  OE1 GLU A 249      48.155 -12.586  17.592  1.00  9.72           O  
ATOM   3898  OE2 GLU A 249      47.990 -14.595  16.930  1.00  9.72           O  
ATOM   3899  H   GLU A 249      44.442 -10.822  16.284  1.00  9.72           H  
ATOM   3900  HA  GLU A 249      43.393 -13.122  17.607  1.00  9.72           H  
ATOM   3901 1HB  GLU A 249      45.926 -11.533  18.092  1.00  9.72           H  
ATOM   3902 2HB  GLU A 249      45.547 -13.014  18.959  1.00  9.72           H  
ATOM   3903 1HG  GLU A 249      45.537 -14.244  16.836  1.00  9.72           H  
ATOM   3904 2HG  GLU A 249      45.898 -12.746  15.991  1.00  9.72           H  
ATOM   3905  N   ALA A 250      43.486 -10.371  19.420  1.00  9.05           N  
ATOM   3906  CA  ALA A 250      43.035  -9.740  20.653  1.00  9.05           C  
ATOM   3907  C   ALA A 250      41.525  -9.756  20.693  1.00  9.05           C  
ATOM   3908  O   ALA A 250      40.897  -9.990  21.732  1.00  9.05           O  
ATOM   3909  CB  ALA A 250      43.541  -8.309  20.733  1.00  9.05           C  
ATOM   3910  H   ALA A 250      43.838  -9.777  18.675  1.00  9.05           H  
ATOM   3911  HA  ALA A 250      43.414 -10.316  21.498  1.00  9.05           H  
ATOM   3912 1HB  ALA A 250      43.200  -7.851  21.658  1.00  9.05           H  
ATOM   3913 2HB  ALA A 250      44.623  -8.296  20.703  1.00  9.05           H  
ATOM   3914 3HB  ALA A 250      43.155  -7.741  19.885  1.00  9.05           H  
ATOM   3915  N   CYS A 251      40.949  -9.503  19.524  1.00  8.43           N  
ATOM   3916  CA  CYS A 251      39.505  -9.456  19.387  1.00  8.43           C  
ATOM   3917  C   CYS A 251      38.950 -10.857  19.609  1.00  8.43           C  
ATOM   3918  O   CYS A 251      37.926 -11.035  20.273  1.00  8.43           O  
ATOM   3919  CB  CYS A 251      39.144  -8.934  18.011  1.00  8.43           C  
ATOM   3920  SG  CYS A 251      39.615  -7.205  17.787  1.00  8.43           S  
ATOM   3921  H   CYS A 251      41.556  -9.317  18.721  1.00  8.43           H  
ATOM   3922  HA  CYS A 251      39.097  -8.782  20.140  1.00  8.43           H  
ATOM   3923 1HB  CYS A 251      39.643  -9.525  17.256  1.00  8.43           H  
ATOM   3924 2HB  CYS A 251      38.070  -9.021  17.849  1.00  8.43           H  
ATOM   3925  HG  CYS A 251      38.626  -6.677  18.556  1.00  8.43           H  
ATOM   3926  N   ARG A 252      39.669 -11.855  19.083  1.00  7.88           N  
ATOM   3927  CA  ARG A 252      39.323 -13.253  19.250  1.00  7.88           C  
ATOM   3928  C   ARG A 252      39.268 -13.606  20.724  1.00  7.88           C  
ATOM   3929  O   ARG A 252      38.279 -14.199  21.178  1.00  7.88           O  
ATOM   3930  CB  ARG A 252      40.320 -14.148  18.533  1.00  7.88           C  
ATOM   3931  CG  ARG A 252      40.099 -15.632  18.696  1.00  7.88           C  
ATOM   3932  CD  ARG A 252      41.205 -16.414  18.074  1.00  7.88           C  
ATOM   3933  NE  ARG A 252      42.502 -16.100  18.676  1.00  7.88           N  
ATOM   3934  CZ  ARG A 252      43.684 -16.603  18.262  1.00  7.88           C  
ATOM   3935  NH1 ARG A 252      43.719 -17.474  17.277  1.00  7.88           N  
ATOM   3936  NH2 ARG A 252      44.807 -16.224  18.847  1.00  7.88           N  
ATOM   3937  H   ARG A 252      40.486 -11.630  18.524  1.00  7.88           H  
ATOM   3938  HA  ARG A 252      38.342 -13.419  18.807  1.00  7.88           H  
ATOM   3939 1HB  ARG A 252      40.315 -13.916  17.469  1.00  7.88           H  
ATOM   3940 2HB  ARG A 252      41.311 -13.943  18.894  1.00  7.88           H  
ATOM   3941 1HG  ARG A 252      40.062 -15.879  19.758  1.00  7.88           H  
ATOM   3942 2HG  ARG A 252      39.159 -15.918  18.222  1.00  7.88           H  
ATOM   3943 1HD  ARG A 252      41.018 -17.479  18.200  1.00  7.88           H  
ATOM   3944 2HD  ARG A 252      41.256 -16.177  17.016  1.00  7.88           H  
ATOM   3945  HE  ARG A 252      42.518 -15.419  19.434  1.00  7.88           H  
ATOM   3946 1HH1 ARG A 252      42.862 -17.769  16.831  1.00  7.88           H  
ATOM   3947 2HH1 ARG A 252      44.605 -17.849  16.968  1.00  7.88           H  
ATOM   3948 1HH2 ARG A 252      44.786 -15.553  19.603  1.00  7.88           H  
ATOM   3949 2HH2 ARG A 252      45.692 -16.593  18.530  1.00  7.88           H  
ATOM   3950  N   GLU A 253      40.309 -13.232  21.485  1.00  7.40           N  
ATOM   3951  CA  GLU A 253      40.298 -13.538  22.907  1.00  7.40           C  
ATOM   3952  C   GLU A 253      39.074 -12.909  23.558  1.00  7.40           C  
ATOM   3953  O   GLU A 253      38.337 -13.579  24.283  1.00  7.40           O  
ATOM   3954  CB  GLU A 253      41.574 -13.055  23.601  1.00  7.40           C  
ATOM   3955  CG  GLU A 253      41.629 -13.418  25.101  1.00  7.40           C  
ATOM   3956  CD  GLU A 253      42.920 -13.010  25.807  1.00  7.40           C  
ATOM   3957  OE1 GLU A 253      43.773 -12.430  25.183  1.00  7.40           O  
ATOM   3958  OE2 GLU A 253      43.042 -13.296  26.975  1.00  7.40           O  
ATOM   3959  H   GLU A 253      41.112 -12.758  21.065  1.00  7.40           H  
ATOM   3960  HA  GLU A 253      40.234 -14.619  23.028  1.00  7.40           H  
ATOM   3961 1HB  GLU A 253      42.445 -13.488  23.107  1.00  7.40           H  
ATOM   3962 2HB  GLU A 253      41.651 -11.970  23.505  1.00  7.40           H  
ATOM   3963 1HG  GLU A 253      40.791 -12.929  25.598  1.00  7.40           H  
ATOM   3964 2HG  GLU A 253      41.490 -14.494  25.202  1.00  7.40           H  
ATOM   3965  N   ALA A 254      38.792 -11.647  23.238  1.00  7.00           N  
ATOM   3966  CA  ALA A 254      37.628 -10.992  23.820  1.00  7.00           C  
ATOM   3967  C   ALA A 254      36.333 -11.743  23.478  1.00  7.00           C  
ATOM   3968  O   ALA A 254      35.456 -11.893  24.341  1.00  7.00           O  
ATOM   3969  CB  ALA A 254      37.554  -9.565  23.328  1.00  7.00           C  
ATOM   3970  H   ALA A 254      39.418 -11.125  22.618  1.00  7.00           H  
ATOM   3971  HA  ALA A 254      37.746 -10.994  24.902  1.00  7.00           H  
ATOM   3972 1HB  ALA A 254      36.721  -9.061  23.773  1.00  7.00           H  
ATOM   3973 2HB  ALA A 254      38.471  -9.043  23.594  1.00  7.00           H  
ATOM   3974 3HB  ALA A 254      37.440  -9.566  22.251  1.00  7.00           H  
ATOM   3975  N   SER A 255      36.244 -12.268  22.241  1.00  6.64           N  
ATOM   3976  CA  SER A 255      35.067 -13.009  21.789  1.00  6.64           C  
ATOM   3977  C   SER A 255      35.056 -14.444  22.319  1.00  6.64           C  
ATOM   3978  O   SER A 255      34.066 -15.167  22.179  1.00  6.64           O  
ATOM   3979  CB  SER A 255      34.986 -13.039  20.276  1.00  6.64           C  
ATOM   3980  OG  SER A 255      35.966 -13.877  19.725  1.00  6.64           O  
ATOM   3981  H   SER A 255      37.000 -12.102  21.577  1.00  6.64           H  
ATOM   3982  HA  SER A 255      34.185 -12.495  22.164  1.00  6.64           H  
ATOM   3983 1HB  SER A 255      33.998 -13.365  19.959  1.00  6.64           H  
ATOM   3984 2HB  SER A 255      35.133 -12.026  19.904  1.00  6.64           H  
ATOM   3985  HG  SER A 255      36.730 -13.831  20.334  1.00  6.64           H  
ATOM   3986  N   SER A 256      36.174 -14.897  22.884  1.00  6.31           N  
ATOM   3987  CA  SER A 256      36.192 -16.212  23.468  1.00  6.31           C  
ATOM   3988  C   SER A 256      35.606 -16.054  24.857  1.00  6.31           C  
ATOM   3989  O   SER A 256      34.748 -16.844  25.271  1.00  6.31           O  
ATOM   3990  CB  SER A 256      37.603 -16.766  23.521  1.00  6.31           C  
ATOM   3991  OG  SER A 256      38.120 -16.946  22.221  1.00  6.31           O  
ATOM   3992  H   SER A 256      37.008 -14.320  22.938  1.00  6.31           H  
ATOM   3993  HA  SER A 256      35.560 -16.882  22.885  1.00  6.31           H  
ATOM   3994 1HB  SER A 256      38.241 -16.085  24.079  1.00  6.31           H  
ATOM   3995 2HB  SER A 256      37.600 -17.715  24.049  1.00  6.31           H  
ATOM   3996  HG  SER A 256      38.044 -16.073  21.782  1.00  6.31           H  
ATOM   3997  N   ASN A 257      36.016 -14.964  25.541  1.00  5.98           N  
ATOM   3998  CA  ASN A 257      35.561 -14.652  26.894  1.00  5.98           C  
ATOM   3999  C   ASN A 257      34.046 -14.436  26.902  1.00  5.98           C  
ATOM   4000  O   ASN A 257      33.346 -14.878  27.813  1.00  5.98           O  
ATOM   4001  CB  ASN A 257      36.313 -13.450  27.422  1.00  5.98           C  
ATOM   4002  CG  ASN A 257      37.733 -13.780  27.758  1.00  5.98           C  
ATOM   4003  OD1 ASN A 257      38.086 -14.952  27.953  1.00  5.98           O  
ATOM   4004  ND2 ASN A 257      38.559 -12.772  27.840  1.00  5.98           N  
ATOM   4005  H   ASN A 257      36.716 -14.358  25.107  1.00  5.98           H  
ATOM   4006  HA  ASN A 257      35.774 -15.502  27.539  1.00  5.98           H  
ATOM   4007 1HB  ASN A 257      36.298 -12.646  26.686  1.00  5.98           H  
ATOM   4008 2HB  ASN A 257      35.833 -13.090  28.312  1.00  5.98           H  
ATOM   4009 1HD2 ASN A 257      39.521 -12.932  28.070  1.00  5.98           H  
ATOM   4010 2HD2 ASN A 257      38.230 -11.845  27.676  1.00  5.98           H  
ATOM   4011  N   LEU A 258      33.537 -13.785  25.866  1.00  5.65           N  
ATOM   4012  CA  LEU A 258      32.100 -13.658  25.672  1.00  5.65           C  
ATOM   4013  C   LEU A 258      31.884 -14.136  24.256  1.00  5.65           C  
ATOM   4014  O   LEU A 258      32.278 -13.405  23.353  1.00  5.65           O  
ATOM   4015  CB  LEU A 258      31.632 -12.207  25.688  1.00  5.65           C  
ATOM   4016  CG  LEU A 258      30.122 -12.058  25.481  1.00  5.65           C  
ATOM   4017  CD1 LEU A 258      29.440 -12.658  26.703  1.00  5.65           C  
ATOM   4018  CD2 LEU A 258      29.743 -10.616  25.218  1.00  5.65           C  
ATOM   4019  H   LEU A 258      34.171 -13.365  25.183  1.00  5.65           H  
ATOM   4020  HA  LEU A 258      31.552 -14.266  26.384  1.00  5.65           H  
ATOM   4021 1HB  LEU A 258      31.887 -11.758  26.639  1.00  5.65           H  
ATOM   4022 2HB  LEU A 258      32.148 -11.664  24.894  1.00  5.65           H  
ATOM   4023  HG  LEU A 258      29.813 -12.651  24.615  1.00  5.65           H  
ATOM   4024 1HD1 LEU A 258      28.362 -12.601  26.584  1.00  5.65           H  
ATOM   4025 2HD1 LEU A 258      29.740 -13.700  26.808  1.00  5.65           H  
ATOM   4026 3HD1 LEU A 258      29.733 -12.108  27.598  1.00  5.65           H  
ATOM   4027 1HD2 LEU A 258      28.661 -10.546  25.070  1.00  5.65           H  
ATOM   4028 2HD2 LEU A 258      30.016 -10.023  26.022  1.00  5.65           H  
ATOM   4029 3HD2 LEU A 258      30.260 -10.263  24.323  1.00  5.65           H  
ATOM   4030  N   PHE A 259      31.205 -15.251  23.969  1.00  5.33           N  
ATOM   4031  CA  PHE A 259      30.402 -16.218  24.736  1.00  5.33           C  
ATOM   4032  C   PHE A 259      30.809 -16.938  26.052  1.00  5.33           C  
ATOM   4033  O   PHE A 259      29.925 -17.144  26.880  1.00  5.33           O  
ATOM   4034  CB  PHE A 259      30.001 -17.310  23.748  1.00  5.33           C  
ATOM   4035  CG  PHE A 259      29.102 -18.373  24.309  1.00  5.33           C  
ATOM   4036  CD1 PHE A 259      27.738 -18.153  24.415  1.00  5.33           C  
ATOM   4037  CD2 PHE A 259      29.605 -19.587  24.714  1.00  5.33           C  
ATOM   4038  CE1 PHE A 259      26.900 -19.120  24.925  1.00  5.33           C  
ATOM   4039  CE2 PHE A 259      28.772 -20.557  25.212  1.00  5.33           C  
ATOM   4040  CZ  PHE A 259      27.417 -20.325  25.328  1.00  5.33           C  
ATOM   4041  H   PHE A 259      31.185 -15.438  22.976  1.00  5.33           H  
ATOM   4042  HA  PHE A 259      29.494 -15.671  24.981  1.00  5.33           H  
ATOM   4043 1HB  PHE A 259      29.491 -16.850  22.898  1.00  5.33           H  
ATOM   4044 2HB  PHE A 259      30.899 -17.791  23.366  1.00  5.33           H  
ATOM   4045  HD1 PHE A 259      27.328 -17.195  24.084  1.00  5.33           H  
ATOM   4046  HD2 PHE A 259      30.677 -19.773  24.630  1.00  5.33           H  
ATOM   4047  HE1 PHE A 259      25.831 -18.926  25.003  1.00  5.33           H  
ATOM   4048  HE2 PHE A 259      29.187 -21.516  25.519  1.00  5.33           H  
ATOM   4049  HZ  PHE A 259      26.761 -21.097  25.729  1.00  5.33           H  
ATOM   4050  N   SER A 260      32.048 -17.420  26.248  1.00  5.04           N  
ATOM   4051  CA  SER A 260      32.315 -18.325  27.396  1.00  5.04           C  
ATOM   4052  C   SER A 260      31.681 -17.944  28.743  1.00  5.04           C  
ATOM   4053  O   SER A 260      31.206 -18.823  29.468  1.00  5.04           O  
ATOM   4054  CB  SER A 260      33.800 -18.481  27.622  1.00  5.04           C  
ATOM   4055  OG  SER A 260      34.411 -19.114  26.533  1.00  5.04           O  
ATOM   4056  H   SER A 260      32.826 -17.197  25.625  1.00  5.04           H  
ATOM   4057  HA  SER A 260      31.921 -19.304  27.123  1.00  5.04           H  
ATOM   4058 1HB  SER A 260      34.251 -17.504  27.786  1.00  5.04           H  
ATOM   4059 2HB  SER A 260      33.962 -19.069  28.524  1.00  5.04           H  
ATOM   4060  HG  SER A 260      34.412 -18.445  25.816  1.00  5.04           H  
ATOM   4061  N   ALA A 261      31.668 -16.671  29.103  1.00  4.78           N  
ATOM   4062  CA  ALA A 261      31.065 -16.277  30.368  1.00  4.78           C  
ATOM   4063  C   ALA A 261      29.589 -16.658  30.412  1.00  4.78           C  
ATOM   4064  O   ALA A 261      29.085 -17.056  31.460  1.00  4.78           O  
ATOM   4065  CB  ALA A 261      31.237 -14.802  30.587  1.00  4.78           C  
ATOM   4066  H   ALA A 261      32.094 -15.974  28.501  1.00  4.78           H  
ATOM   4067  HA  ALA A 261      31.569 -16.814  31.167  1.00  4.78           H  
ATOM   4068 1HB  ALA A 261      30.812 -14.518  31.542  1.00  4.78           H  
ATOM   4069 2HB  ALA A 261      32.289 -14.594  30.582  1.00  4.78           H  
ATOM   4070 3HB  ALA A 261      30.741 -14.253  29.783  1.00  4.78           H  
ATOM   4071  N   ILE A 262      28.901 -16.587  29.276  1.00  4.56           N  
ATOM   4072  CA  ILE A 262      27.493 -16.926  29.221  1.00  4.56           C  
ATOM   4073  C   ILE A 262      27.324 -18.365  29.604  1.00  4.56           C  
ATOM   4074  O   ILE A 262      26.435 -18.719  30.377  1.00  4.56           O  
ATOM   4075  CB  ILE A 262      26.902 -16.722  27.826  1.00  4.56           C  
ATOM   4076  CG1 ILE A 262      26.823 -15.249  27.478  1.00  4.56           C  
ATOM   4077  CG2 ILE A 262      25.593 -17.398  27.781  1.00  4.56           C  
ATOM   4078  CD1 ILE A 262      26.531 -14.961  26.010  1.00  4.56           C  
ATOM   4079  H   ILE A 262      29.372 -16.328  28.420  1.00  4.56           H  
ATOM   4080  HA  ILE A 262      26.951 -16.307  29.932  1.00  4.56           H  
ATOM   4081  HB  ILE A 262      27.538 -17.177  27.095  1.00  4.56           H  
ATOM   4082 1HG1 ILE A 262      26.036 -14.806  28.063  1.00  4.56           H  
ATOM   4083 2HG1 ILE A 262      27.762 -14.782  27.753  1.00  4.56           H  
ATOM   4084 1HG2 ILE A 262      25.160 -17.292  26.791  1.00  4.56           H  
ATOM   4085 2HG2 ILE A 262      25.730 -18.449  28.002  1.00  4.56           H  
ATOM   4086 3HG2 ILE A 262      24.945 -16.957  28.527  1.00  4.56           H  
ATOM   4087 1HD1 ILE A 262      26.478 -13.886  25.847  1.00  4.56           H  
ATOM   4088 2HD1 ILE A 262      27.310 -15.366  25.399  1.00  4.56           H  
ATOM   4089 3HD1 ILE A 262      25.591 -15.406  25.715  1.00  4.56           H  
ATOM   4090  N   PHE A 263      28.195 -19.205  29.067  1.00  4.38           N  
ATOM   4091  CA  PHE A 263      28.155 -20.616  29.408  1.00  4.38           C  
ATOM   4092  C   PHE A 263      28.280 -20.786  30.909  1.00  4.38           C  
ATOM   4093  O   PHE A 263      27.465 -21.454  31.548  1.00  4.38           O  
ATOM   4094  CB  PHE A 263      29.311 -21.370  28.760  1.00  4.38           C  
ATOM   4095  CG  PHE A 263      29.432 -22.800  29.139  1.00  4.38           C  
ATOM   4096  CD1 PHE A 263      28.692 -23.774  28.508  1.00  4.38           C  
ATOM   4097  CD2 PHE A 263      30.310 -23.176  30.150  1.00  4.38           C  
ATOM   4098  CE1 PHE A 263      28.836 -25.096  28.868  1.00  4.38           C  
ATOM   4099  CE2 PHE A 263      30.446 -24.494  30.519  1.00  4.38           C  
ATOM   4100  CZ  PHE A 263      29.712 -25.456  29.875  1.00  4.38           C  
ATOM   4101  H   PHE A 263      28.899 -18.819  28.432  1.00  4.38           H  
ATOM   4102  HA  PHE A 263      27.204 -21.036  29.078  1.00  4.38           H  
ATOM   4103 1HB  PHE A 263      29.215 -21.321  27.718  1.00  4.38           H  
ATOM   4104 2HB  PHE A 263      30.237 -20.901  29.007  1.00  4.38           H  
ATOM   4105  HD1 PHE A 263      27.995 -23.495  27.717  1.00  4.38           H  
ATOM   4106  HD2 PHE A 263      30.895 -22.407  30.652  1.00  4.38           H  
ATOM   4107  HE1 PHE A 263      28.248 -25.867  28.359  1.00  4.38           H  
ATOM   4108  HE2 PHE A 263      31.137 -24.776  31.315  1.00  4.38           H  
ATOM   4109  HZ  PHE A 263      29.814 -26.508  30.157  1.00  4.38           H  
ATOM   4110  N   ARG A 264      29.297 -20.156  31.492  1.00  4.28           N  
ATOM   4111  CA  ARG A 264      29.529 -20.347  32.914  1.00  4.28           C  
ATOM   4112  C   ARG A 264      28.359 -19.872  33.764  1.00  4.28           C  
ATOM   4113  O   ARG A 264      27.952 -20.550  34.714  1.00  4.28           O  
ATOM   4114  CB  ARG A 264      30.768 -19.589  33.366  1.00  4.28           C  
ATOM   4115  CG  ARG A 264      32.097 -20.141  32.854  1.00  4.28           C  
ATOM   4116  CD  ARG A 264      33.273 -19.563  33.597  1.00  4.28           C  
ATOM   4117  NE  ARG A 264      33.431 -18.111  33.418  1.00  4.28           N  
ATOM   4118  CZ  ARG A 264      34.146 -17.520  32.434  1.00  4.28           C  
ATOM   4119  NH1 ARG A 264      34.764 -18.248  31.532  1.00  4.28           N  
ATOM   4120  NH2 ARG A 264      34.233 -16.198  32.384  1.00  4.28           N  
ATOM   4121  H   ARG A 264      29.925 -19.580  30.926  1.00  4.28           H  
ATOM   4122  HA  ARG A 264      29.679 -21.412  33.093  1.00  4.28           H  
ATOM   4123 1HB  ARG A 264      30.691 -18.551  33.039  1.00  4.28           H  
ATOM   4124 2HB  ARG A 264      30.807 -19.581  34.456  1.00  4.28           H  
ATOM   4125 1HG  ARG A 264      32.108 -21.225  32.971  1.00  4.28           H  
ATOM   4126 2HG  ARG A 264      32.199 -19.890  31.795  1.00  4.28           H  
ATOM   4127 1HD  ARG A 264      33.148 -19.759  34.662  1.00  4.28           H  
ATOM   4128 2HD  ARG A 264      34.184 -20.047  33.248  1.00  4.28           H  
ATOM   4129  HE  ARG A 264      32.976 -17.507  34.087  1.00  4.28           H  
ATOM   4130 1HH1 ARG A 264      34.703 -19.256  31.567  1.00  4.28           H  
ATOM   4131 2HH1 ARG A 264      35.301 -17.799  30.804  1.00  4.28           H  
ATOM   4132 1HH2 ARG A 264      33.766 -15.634  33.083  1.00  4.28           H  
ATOM   4133 2HH2 ARG A 264      34.772 -15.754  31.655  1.00  4.28           H  
ATOM   4134  N   PHE A 265      27.774 -18.734  33.413  1.00  4.25           N  
ATOM   4135  CA  PHE A 265      26.692 -18.229  34.234  1.00  4.25           C  
ATOM   4136  C   PHE A 265      25.390 -18.987  34.030  1.00  4.25           C  
ATOM   4137  O   PHE A 265      24.692 -19.272  35.006  1.00  4.25           O  
ATOM   4138  CB  PHE A 265      26.509 -16.731  34.027  1.00  4.25           C  
ATOM   4139  CG  PHE A 265      27.595 -15.919  34.697  1.00  4.25           C  
ATOM   4140  CD1 PHE A 265      28.624 -15.349  33.971  1.00  4.25           C  
ATOM   4141  CD2 PHE A 265      27.600 -15.757  36.073  1.00  4.25           C  
ATOM   4142  CE1 PHE A 265      29.636 -14.656  34.589  1.00  4.25           C  
ATOM   4143  CE2 PHE A 265      28.613 -15.050  36.693  1.00  4.25           C  
ATOM   4144  CZ  PHE A 265      29.630 -14.512  35.943  1.00  4.25           C  
ATOM   4145  H   PHE A 265      28.117 -18.202  32.612  1.00  4.25           H  
ATOM   4146  HA  PHE A 265      26.983 -18.363  35.275  1.00  4.25           H  
ATOM   4147 1HB  PHE A 265      26.531 -16.513  32.959  1.00  4.25           H  
ATOM   4148 2HB  PHE A 265      25.554 -16.429  34.423  1.00  4.25           H  
ATOM   4149  HD1 PHE A 265      28.627 -15.445  32.911  1.00  4.25           H  
ATOM   4150  HD2 PHE A 265      26.795 -16.199  36.668  1.00  4.25           H  
ATOM   4151  HE1 PHE A 265      30.440 -14.220  34.002  1.00  4.25           H  
ATOM   4152  HE2 PHE A 265      28.615 -14.925  37.777  1.00  4.25           H  
ATOM   4153  HZ  PHE A 265      30.424 -13.975  36.424  1.00  4.25           H  
ATOM   4154  N   ILE A 266      25.065 -19.383  32.798  1.00  4.31           N  
ATOM   4155  CA  ILE A 266      23.816 -20.108  32.629  1.00  4.31           C  
ATOM   4156  C   ILE A 266      23.908 -21.438  33.352  1.00  4.31           C  
ATOM   4157  O   ILE A 266      22.972 -21.820  34.051  1.00  4.31           O  
ATOM   4158  CB  ILE A 266      23.411 -20.374  31.172  1.00  4.31           C  
ATOM   4159  CG1 ILE A 266      23.079 -19.081  30.462  1.00  4.31           C  
ATOM   4160  CG2 ILE A 266      22.192 -21.290  31.168  1.00  4.31           C  
ATOM   4161  CD1 ILE A 266      22.890 -19.252  28.997  1.00  4.31           C  
ATOM   4162  H   ILE A 266      25.652 -19.167  31.992  1.00  4.31           H  
ATOM   4163  HA  ILE A 266      23.018 -19.526  33.086  1.00  4.31           H  
ATOM   4164  HB  ILE A 266      24.243 -20.845  30.638  1.00  4.31           H  
ATOM   4165 1HG1 ILE A 266      22.192 -18.663  30.876  1.00  4.31           H  
ATOM   4166 2HG1 ILE A 266      23.896 -18.382  30.615  1.00  4.31           H  
ATOM   4167 1HG2 ILE A 266      21.889 -21.490  30.143  1.00  4.31           H  
ATOM   4168 2HG2 ILE A 266      22.448 -22.220  31.666  1.00  4.31           H  
ATOM   4169 3HG2 ILE A 266      21.377 -20.813  31.698  1.00  4.31           H  
ATOM   4170 1HD1 ILE A 266      22.664 -18.289  28.550  1.00  4.31           H  
ATOM   4171 2HD1 ILE A 266      23.795 -19.658  28.562  1.00  4.31           H  
ATOM   4172 3HD1 ILE A 266      22.068 -19.936  28.822  1.00  4.31           H  
ATOM   4173  N   VAL A 267      25.037 -22.136  33.208  1.00  4.46           N  
ATOM   4174  CA  VAL A 267      25.185 -23.424  33.860  1.00  4.46           C  
ATOM   4175  C   VAL A 267      25.081 -23.316  35.370  1.00  4.46           C  
ATOM   4176  O   VAL A 267      24.356 -24.096  36.001  1.00  4.46           O  
ATOM   4177  CB  VAL A 267      26.527 -24.049  33.487  1.00  4.46           C  
ATOM   4178  CG1 VAL A 267      26.785 -25.264  34.335  1.00  4.46           C  
ATOM   4179  CG2 VAL A 267      26.494 -24.433  32.031  1.00  4.46           C  
ATOM   4180  H   VAL A 267      25.801 -21.783  32.628  1.00  4.46           H  
ATOM   4181  HA  VAL A 267      24.400 -24.075  33.504  1.00  4.46           H  
ATOM   4182  HB  VAL A 267      27.329 -23.325  33.662  1.00  4.46           H  
ATOM   4183 1HG1 VAL A 267      27.741 -25.696  34.058  1.00  4.46           H  
ATOM   4184 2HG1 VAL A 267      26.810 -24.982  35.383  1.00  4.46           H  
ATOM   4185 3HG1 VAL A 267      25.993 -25.999  34.175  1.00  4.46           H  
ATOM   4186 1HG2 VAL A 267      27.447 -24.868  31.758  1.00  4.46           H  
ATOM   4187 2HG2 VAL A 267      25.699 -25.156  31.868  1.00  4.46           H  
ATOM   4188 3HG2 VAL A 267      26.309 -23.564  31.413  1.00  4.46           H  
ATOM   4189  N   ARG A 268      25.740 -22.328  35.972  1.00  4.69           N  
ATOM   4190  CA  ARG A 268      25.629 -22.198  37.413  1.00  4.69           C  
ATOM   4191  C   ARG A 268      24.177 -21.984  37.803  1.00  4.69           C  
ATOM   4192  O   ARG A 268      23.686 -22.591  38.762  1.00  4.69           O  
ATOM   4193  CB  ARG A 268      26.439 -21.010  37.905  1.00  4.69           C  
ATOM   4194  CG  ARG A 268      27.950 -21.169  37.868  1.00  4.69           C  
ATOM   4195  CD  ARG A 268      28.619 -19.884  38.213  1.00  4.69           C  
ATOM   4196  NE  ARG A 268      30.066 -19.966  38.119  1.00  4.69           N  
ATOM   4197  CZ  ARG A 268      30.890 -18.910  38.258  1.00  4.69           C  
ATOM   4198  NH1 ARG A 268      30.384 -17.728  38.522  1.00  4.69           N  
ATOM   4199  NH2 ARG A 268      32.198 -19.066  38.133  1.00  4.69           N  
ATOM   4200  H   ARG A 268      26.339 -21.686  35.445  1.00  4.69           H  
ATOM   4201  HA  ARG A 268      25.997 -23.111  37.878  1.00  4.69           H  
ATOM   4202 1HB  ARG A 268      26.197 -20.140  37.286  1.00  4.69           H  
ATOM   4203 2HB  ARG A 268      26.149 -20.771  38.927  1.00  4.69           H  
ATOM   4204 1HG  ARG A 268      28.247 -21.910  38.610  1.00  4.69           H  
ATOM   4205 2HG  ARG A 268      28.275 -21.499  36.892  1.00  4.69           H  
ATOM   4206 1HD  ARG A 268      28.279 -19.112  37.519  1.00  4.69           H  
ATOM   4207 2HD  ARG A 268      28.358 -19.597  39.230  1.00  4.69           H  
ATOM   4208  HE  ARG A 268      30.477 -20.867  37.920  1.00  4.69           H  
ATOM   4209 1HH1 ARG A 268      29.386 -17.635  38.643  1.00  4.69           H  
ATOM   4210 2HH1 ARG A 268      30.995 -16.919  38.631  1.00  4.69           H  
ATOM   4211 1HH2 ARG A 268      32.582 -19.980  37.934  1.00  4.69           H  
ATOM   4212 2HH2 ARG A 268      32.813 -18.269  38.242  1.00  4.69           H  
ATOM   4213  N   ASN A 269      23.464 -21.183  37.017  1.00  5.03           N  
ATOM   4214  CA  ASN A 269      22.081 -20.882  37.305  1.00  5.03           C  
ATOM   4215  C   ASN A 269      21.172 -22.092  37.130  1.00  5.03           C  
ATOM   4216  O   ASN A 269      20.181 -22.226  37.855  1.00  5.03           O  
ATOM   4217  CB  ASN A 269      21.637 -19.751  36.440  1.00  5.03           C  
ATOM   4218  CG  ASN A 269      22.292 -18.533  36.839  1.00  5.03           C  
ATOM   4219  OD1 ASN A 269      22.701 -18.396  37.994  1.00  5.03           O  
ATOM   4220  ND2 ASN A 269      22.438 -17.631  35.921  1.00  5.03           N  
ATOM   4221  H   ASN A 269      23.906 -20.719  36.220  1.00  5.03           H  
ATOM   4222  HA  ASN A 269      22.014 -20.568  38.341  1.00  5.03           H  
ATOM   4223 1HB  ASN A 269      21.870 -19.963  35.404  1.00  5.03           H  
ATOM   4224 2HB  ASN A 269      20.569 -19.623  36.540  1.00  5.03           H  
ATOM   4225 1HD2 ASN A 269      22.901 -16.775  36.137  1.00  5.03           H  
ATOM   4226 2HD2 ASN A 269      22.097 -17.804  35.002  1.00  5.03           H  
ATOM   4227  N   LEU A 270      21.510 -23.000  36.204  1.00  5.47           N  
ATOM   4228  CA  LEU A 270      20.689 -24.191  36.012  1.00  5.47           C  
ATOM   4229  C   LEU A 270      20.692 -25.004  37.291  1.00  5.47           C  
ATOM   4230  O   LEU A 270      19.670 -25.560  37.695  1.00  5.47           O  
ATOM   4231  CB  LEU A 270      21.221 -25.072  34.866  1.00  5.47           C  
ATOM   4232  CG  LEU A 270      21.090 -24.521  33.450  1.00  5.47           C  
ATOM   4233  CD1 LEU A 270      21.828 -25.411  32.500  1.00  5.47           C  
ATOM   4234  CD2 LEU A 270      19.640 -24.449  33.046  1.00  5.47           C  
ATOM   4235  H   LEU A 270      22.323 -22.832  35.607  1.00  5.47           H  
ATOM   4236  HA  LEU A 270      19.668 -23.886  35.791  1.00  5.47           H  
ATOM   4237 1HB  LEU A 270      22.280 -25.256  35.046  1.00  5.47           H  
ATOM   4238 2HB  LEU A 270      20.705 -26.029  34.899  1.00  5.47           H  
ATOM   4239  HG  LEU A 270      21.517 -23.547  33.411  1.00  5.47           H  
ATOM   4240 1HD1 LEU A 270      21.729 -24.993  31.528  1.00  5.47           H  
ATOM   4241 2HD1 LEU A 270      22.871 -25.473  32.763  1.00  5.47           H  
ATOM   4242 3HD1 LEU A 270      21.399 -26.411  32.517  1.00  5.47           H  
ATOM   4243 1HD2 LEU A 270      19.566 -24.052  32.031  1.00  5.47           H  
ATOM   4244 2HD2 LEU A 270      19.213 -25.444  33.080  1.00  5.47           H  
ATOM   4245 3HD2 LEU A 270      19.105 -23.806  33.731  1.00  5.47           H  
ATOM   4246  N   HIS A 271      21.845 -25.043  37.954  1.00  5.98           N  
ATOM   4247  CA  HIS A 271      21.951 -25.780  39.201  1.00  5.98           C  
ATOM   4248  C   HIS A 271      21.322 -25.011  40.372  1.00  5.98           C  
ATOM   4249  O   HIS A 271      20.556 -25.581  41.155  1.00  5.98           O  
ATOM   4250  CB  HIS A 271      23.418 -26.119  39.465  1.00  5.98           C  
ATOM   4251  CG  HIS A 271      23.936 -27.151  38.499  1.00  5.98           C  
ATOM   4252  ND1 HIS A 271      23.525 -28.471  38.534  1.00  5.98           N  
ATOM   4253  CD2 HIS A 271      24.800 -27.056  37.458  1.00  5.98           C  
ATOM   4254  CE1 HIS A 271      24.120 -29.141  37.558  1.00  5.98           C  
ATOM   4255  NE2 HIS A 271      24.893 -28.308  36.891  1.00  5.98           N  
ATOM   4256  H   HIS A 271      22.663 -24.572  37.554  1.00  5.98           H  
ATOM   4257  HA  HIS A 271      21.412 -26.721  39.105  1.00  5.98           H  
ATOM   4258 1HB  HIS A 271      24.024 -25.215  39.361  1.00  5.98           H  
ATOM   4259 2HB  HIS A 271      23.537 -26.490  40.480  1.00  5.98           H  
ATOM   4260  HD2 HIS A 271      25.316 -26.159  37.125  1.00  5.98           H  
ATOM   4261  HE1 HIS A 271      23.989 -30.199  37.336  1.00  5.98           H  
ATOM   4262  HE2 HIS A 271      25.470 -28.554  36.064  1.00  5.98           H  
ATOM   4263  N   LEU A 272      21.548 -23.694  40.441  1.00  6.56           N  
ATOM   4264  CA  LEU A 272      20.996 -22.885  41.536  1.00  6.56           C  
ATOM   4265  C   LEU A 272      19.473 -22.897  41.527  1.00  6.56           C  
ATOM   4266  O   LEU A 272      18.833 -22.873  42.580  1.00  6.56           O  
ATOM   4267  CB  LEU A 272      21.451 -21.423  41.426  1.00  6.56           C  
ATOM   4268  CG  LEU A 272      22.934 -21.136  41.676  1.00  6.56           C  
ATOM   4269  CD1 LEU A 272      23.224 -19.670  41.334  1.00  6.56           C  
ATOM   4270  CD2 LEU A 272      23.263 -21.437  43.121  1.00  6.56           C  
ATOM   4271  H   LEU A 272      22.165 -23.255  39.757  1.00  6.56           H  
ATOM   4272  HA  LEU A 272      21.344 -23.299  42.481  1.00  6.56           H  
ATOM   4273 1HB  LEU A 272      21.207 -21.069  40.433  1.00  6.56           H  
ATOM   4274 2HB  LEU A 272      20.880 -20.833  42.139  1.00  6.56           H  
ATOM   4275  HG  LEU A 272      23.541 -21.761  41.035  1.00  6.56           H  
ATOM   4276 1HD1 LEU A 272      24.277 -19.455  41.497  1.00  6.56           H  
ATOM   4277 2HD1 LEU A 272      22.980 -19.485  40.295  1.00  6.56           H  
ATOM   4278 3HD1 LEU A 272      22.621 -19.024  41.965  1.00  6.56           H  
ATOM   4279 1HD2 LEU A 272      24.319 -21.238  43.302  1.00  6.56           H  
ATOM   4280 2HD2 LEU A 272      22.656 -20.807  43.771  1.00  6.56           H  
ATOM   4281 3HD2 LEU A 272      23.050 -22.486  43.328  1.00  6.56           H  
ATOM   4282  N   SER A 273      18.901 -22.947  40.326  1.00  7.19           N  
ATOM   4283  CA  SER A 273      17.466 -22.947  40.108  1.00  7.19           C  
ATOM   4284  C   SER A 273      16.738 -24.159  40.671  1.00  7.19           C  
ATOM   4285  O   SER A 273      15.528 -24.098  40.863  1.00  7.19           O  
ATOM   4286  CB  SER A 273      17.167 -22.889  38.623  1.00  7.19           C  
ATOM   4287  OG  SER A 273      17.601 -21.677  38.063  1.00  7.19           O  
ATOM   4288  H   SER A 273      19.497 -22.942  39.499  1.00  7.19           H  
ATOM   4289  HA  SER A 273      17.057 -22.056  40.584  1.00  7.19           H  
ATOM   4290 1HB  SER A 273      17.671 -23.721  38.126  1.00  7.19           H  
ATOM   4291 2HB  SER A 273      16.096 -23.013  38.462  1.00  7.19           H  
ATOM   4292  HG  SER A 273      18.577 -21.694  38.164  1.00  7.19           H  
ATOM   4293  N   LYS A 274      17.434 -25.266  40.936  1.00  7.86           N  
ATOM   4294  CA  LYS A 274      16.728 -26.461  41.389  1.00  7.86           C  
ATOM   4295  C   LYS A 274      15.646 -26.848  40.364  1.00  7.86           C  
ATOM   4296  O   LYS A 274      15.976 -27.370  39.303  1.00  7.86           O  
ATOM   4297  CB  LYS A 274      16.141 -26.265  42.796  1.00  7.86           C  
ATOM   4298  CG  LYS A 274      17.191 -26.023  43.870  1.00  7.86           C  
ATOM   4299  CD  LYS A 274      16.555 -25.872  45.243  1.00  7.86           C  
ATOM   4300  CE  LYS A 274      17.605 -25.589  46.311  1.00  7.86           C  
ATOM   4301  NZ  LYS A 274      16.990 -25.405  47.658  1.00  7.86           N  
ATOM   4302  H   LYS A 274      18.451 -25.284  40.829  1.00  7.86           H  
ATOM   4303  HA  LYS A 274      17.444 -27.283  41.437  1.00  7.86           H  
ATOM   4304 1HB  LYS A 274      15.452 -25.430  42.830  1.00  7.86           H  
ATOM   4305 2HB  LYS A 274      15.586 -27.158  43.080  1.00  7.86           H  
ATOM   4306 1HG  LYS A 274      17.891 -26.859  43.887  1.00  7.86           H  
ATOM   4307 2HG  LYS A 274      17.750 -25.114  43.633  1.00  7.86           H  
ATOM   4308 1HD  LYS A 274      15.843 -25.047  45.218  1.00  7.86           H  
ATOM   4309 2HD  LYS A 274      16.020 -26.786  45.501  1.00  7.86           H  
ATOM   4310 1HE  LYS A 274      18.305 -26.421  46.353  1.00  7.86           H  
ATOM   4311 2HE  LYS A 274      18.149 -24.682  46.044  1.00  7.86           H  
ATOM   4312 1HZ  LYS A 274      17.715 -25.219  48.337  1.00  7.86           H  
ATOM   4313 2HZ  LYS A 274      16.346 -24.627  47.632  1.00  7.86           H  
ATOM   4314 3HZ  LYS A 274      16.493 -26.244  47.919  1.00  7.86           H  
ATOM   4315  N   GLU A 275      14.361 -26.667  40.701  1.00  8.52           N  
ATOM   4316  CA  GLU A 275      13.262 -27.056  39.806  1.00  8.52           C  
ATOM   4317  C   GLU A 275      13.453 -28.437  39.171  1.00  8.52           C  
ATOM   4318  O   GLU A 275      13.714 -28.532  37.967  1.00  8.52           O  
ATOM   4319  CB  GLU A 275      13.022 -26.022  38.688  1.00  8.52           C  
ATOM   4320  CG  GLU A 275      12.554 -24.634  39.158  1.00  8.52           C  
ATOM   4321  CD  GLU A 275      12.143 -23.704  38.005  1.00  8.52           C  
ATOM   4322  OE1 GLU A 275      12.354 -24.060  36.865  1.00  8.52           O  
ATOM   4323  OE2 GLU A 275      11.606 -22.653  38.275  1.00  8.52           O  
ATOM   4324  H   GLU A 275      14.147 -26.212  41.576  1.00  8.52           H  
ATOM   4325  HA  GLU A 275      12.347 -27.083  40.398  1.00  8.52           H  
ATOM   4326 1HB  GLU A 275      13.948 -25.880  38.127  1.00  8.52           H  
ATOM   4327 2HB  GLU A 275      12.279 -26.409  37.992  1.00  8.52           H  
ATOM   4328 1HG  GLU A 275      11.704 -24.762  39.826  1.00  8.52           H  
ATOM   4329 2HG  GLU A 275      13.347 -24.164  39.718  1.00  8.52           H  
ATOM   4330  N   PRO A 276      13.343 -29.530  39.951  1.00  9.12           N  
ATOM   4331  CA  PRO A 276      13.548 -30.892  39.503  1.00  9.12           C  
ATOM   4332  C   PRO A 276      12.687 -31.151  38.285  1.00  9.12           C  
ATOM   4333  O   PRO A 276      11.538 -30.710  38.215  1.00  9.12           O  
ATOM   4334  CB  PRO A 276      13.072 -31.717  40.702  1.00  9.12           C  
ATOM   4335  CG  PRO A 276      13.308 -30.813  41.891  1.00  9.12           C  
ATOM   4336  CD  PRO A 276      12.965 -29.422  41.382  1.00  9.12           C  
ATOM   4337  HA  PRO A 276      14.613 -31.051  39.282  1.00  9.12           H  
ATOM   4338 1HB  PRO A 276      12.013 -31.991  40.569  1.00  9.12           H  
ATOM   4339 2HB  PRO A 276      13.639 -32.658  40.755  1.00  9.12           H  
ATOM   4340 1HG  PRO A 276      12.677 -31.123  42.735  1.00  9.12           H  
ATOM   4341 2HG  PRO A 276      14.355 -30.895  42.229  1.00  9.12           H  
ATOM   4342 1HD  PRO A 276      11.887 -29.222  41.483  1.00  9.12           H  
ATOM   4343 2HD  PRO A 276      13.570 -28.713  41.930  1.00  9.12           H  
ATOM   4344  N   VAL A 277      13.250 -31.869  37.330  1.00  9.61           N  
ATOM   4345  CA  VAL A 277      12.577 -32.143  36.076  1.00  9.61           C  
ATOM   4346  C   VAL A 277      11.736 -33.418  36.039  1.00  9.61           C  
ATOM   4347  O   VAL A 277      12.213 -34.502  36.361  1.00  9.61           O  
ATOM   4348  CB  VAL A 277      13.625 -32.186  34.969  1.00  9.61           C  
ATOM   4349  CG1 VAL A 277      12.995 -32.545  33.737  1.00  9.61           C  
ATOM   4350  CG2 VAL A 277      14.270 -30.839  34.838  1.00  9.61           C  
ATOM   4351  H   VAL A 277      14.188 -32.215  37.465  1.00  9.61           H  
ATOM   4352  HA  VAL A 277      11.916 -31.299  35.874  1.00  9.61           H  
ATOM   4353  HB  VAL A 277      14.382 -32.936  35.199  1.00  9.61           H  
ATOM   4354 1HG1 VAL A 277      13.715 -32.567  32.971  1.00  9.61           H  
ATOM   4355 2HG1 VAL A 277      12.569 -33.523  33.849  1.00  9.61           H  
ATOM   4356 3HG1 VAL A 277      12.227 -31.821  33.493  1.00  9.61           H  
ATOM   4357 1HG2 VAL A 277      15.014 -30.866  34.044  1.00  9.61           H  
ATOM   4358 2HG2 VAL A 277      13.509 -30.097  34.598  1.00  9.61           H  
ATOM   4359 3HG2 VAL A 277      14.749 -30.580  35.781  1.00  9.61           H  
ATOM   4360  N   LYS A 278      10.476 -33.264  35.615  1.00  9.96           N  
ATOM   4361  CA  LYS A 278       9.522 -34.369  35.489  1.00  9.96           C  
ATOM   4362  C   LYS A 278       9.454 -34.961  34.069  1.00  9.96           C  
ATOM   4363  O   LYS A 278       8.758 -35.947  33.830  1.00  9.96           O  
ATOM   4364  CB  LYS A 278       8.132 -33.897  35.899  1.00  9.96           C  
ATOM   4365  CG  LYS A 278       8.013 -33.492  37.364  1.00  9.96           C  
ATOM   4366  CD  LYS A 278       6.592 -33.049  37.698  1.00  9.96           C  
ATOM   4367  CE  LYS A 278       6.464 -32.644  39.159  1.00  9.96           C  
ATOM   4368  NZ  LYS A 278       5.088 -32.179  39.486  1.00  9.96           N  
ATOM   4369  H   LYS A 278      10.165 -32.329  35.387  1.00  9.96           H  
ATOM   4370  HA  LYS A 278       9.835 -35.166  36.164  1.00  9.96           H  
ATOM   4371 1HB  LYS A 278       7.845 -33.042  35.288  1.00  9.96           H  
ATOM   4372 2HB  LYS A 278       7.411 -34.692  35.710  1.00  9.96           H  
ATOM   4373 1HG  LYS A 278       8.281 -34.337  37.998  1.00  9.96           H  
ATOM   4374 2HG  LYS A 278       8.703 -32.671  37.573  1.00  9.96           H  
ATOM   4375 1HD  LYS A 278       6.319 -32.201  37.069  1.00  9.96           H  
ATOM   4376 2HD  LYS A 278       5.900 -33.867  37.496  1.00  9.96           H  
ATOM   4377 1HE  LYS A 278       6.707 -33.499  39.789  1.00  9.96           H  
ATOM   4378 2HE  LYS A 278       7.169 -31.839  39.369  1.00  9.96           H  
ATOM   4379 1HZ  LYS A 278       5.042 -31.919  40.461  1.00  9.96           H  
ATOM   4380 2HZ  LYS A 278       4.859 -31.378  38.913  1.00  9.96           H  
ATOM   4381 3HZ  LYS A 278       4.429 -32.922  39.305  1.00  9.96           H  
ATOM   4382  N   ASN A 279      10.153 -34.331  33.131  1.00 10.17           N  
ATOM   4383  CA  ASN A 279      10.150 -34.722  31.721  1.00 10.17           C  
ATOM   4384  C   ASN A 279      11.585 -34.815  31.226  1.00 10.17           C  
ATOM   4385  O   ASN A 279      12.325 -33.824  31.219  1.00 10.17           O  
ATOM   4386  CB  ASN A 279       9.349 -33.764  30.862  1.00 10.17           C  
ATOM   4387  CG  ASN A 279       9.149 -34.272  29.419  1.00 10.17           C  
ATOM   4388  OD1 ASN A 279      10.037 -34.809  28.728  1.00 10.17           O  
ATOM   4389  ND2 ASN A 279       7.934 -34.097  28.947  1.00 10.17           N  
ATOM   4390  H   ASN A 279      10.706 -33.542  33.416  1.00 10.17           H  
ATOM   4391  HA  ASN A 279       9.712 -35.717  31.630  1.00 10.17           H  
ATOM   4392 1HB  ASN A 279       8.371 -33.602  31.318  1.00 10.17           H  
ATOM   4393 2HB  ASN A 279       9.858 -32.798  30.826  1.00 10.17           H  
ATOM   4394 1HD2 ASN A 279       7.711 -34.395  28.016  1.00 10.17           H  
ATOM   4395 2HD2 ASN A 279       7.232 -33.666  29.516  1.00 10.17           H  
ATOM   4396  N   GLU A 280      11.984 -35.998  30.800  1.00 10.26           N  
ATOM   4397  CA  GLU A 280      13.357 -36.222  30.387  1.00 10.26           C  
ATOM   4398  C   GLU A 280      13.803 -35.297  29.246  1.00 10.26           C  
ATOM   4399  O   GLU A 280      14.989 -34.986  29.146  1.00 10.26           O  
ATOM   4400  CB  GLU A 280      13.557 -37.686  29.985  1.00 10.26           C  
ATOM   4401  CG  GLU A 280      13.468 -38.651  31.160  1.00 10.26           C  
ATOM   4402  CD  GLU A 280      13.715 -40.093  30.790  1.00 10.26           C  
ATOM   4403  OE1 GLU A 280      13.788 -40.392  29.623  1.00 10.26           O  
ATOM   4404  OE2 GLU A 280      13.856 -40.892  31.687  1.00 10.26           O  
ATOM   4405  H   GLU A 280      11.329 -36.770  30.799  1.00 10.26           H  
ATOM   4406  HA  GLU A 280      13.998 -36.026  31.246  1.00 10.26           H  
ATOM   4407 1HB  GLU A 280      12.806 -37.970  29.248  1.00 10.26           H  
ATOM   4408 2HB  GLU A 280      14.538 -37.806  29.523  1.00 10.26           H  
ATOM   4409 1HG  GLU A 280      14.182 -38.348  31.917  1.00 10.26           H  
ATOM   4410 2HG  GLU A 280      12.473 -38.564  31.595  1.00 10.26           H  
ATOM   4411  N   GLU A 281      12.891 -34.858  28.366  1.00 10.24           N  
ATOM   4412  CA  GLU A 281      13.340 -33.983  27.276  1.00 10.24           C  
ATOM   4413  C   GLU A 281      13.888 -32.668  27.840  1.00 10.24           C  
ATOM   4414  O   GLU A 281      14.897 -32.149  27.359  1.00 10.24           O  
ATOM   4415  CB  GLU A 281      12.212 -33.694  26.280  1.00 10.24           C  
ATOM   4416  CG  GLU A 281      11.794 -34.898  25.431  1.00 10.24           C  
ATOM   4417  CD  GLU A 281      10.672 -34.590  24.455  1.00 10.24           C  
ATOM   4418  OE1 GLU A 281      10.143 -33.504  24.503  1.00 10.24           O  
ATOM   4419  OE2 GLU A 281      10.354 -35.446  23.659  1.00 10.24           O  
ATOM   4420  H   GLU A 281      11.906 -35.084  28.481  1.00 10.24           H  
ATOM   4421  HA  GLU A 281      14.149 -34.483  26.743  1.00 10.24           H  
ATOM   4422 1HB  GLU A 281      11.332 -33.342  26.819  1.00 10.24           H  
ATOM   4423 2HB  GLU A 281      12.521 -32.897  25.604  1.00 10.24           H  
ATOM   4424 1HG  GLU A 281      12.660 -35.253  24.873  1.00 10.24           H  
ATOM   4425 2HG  GLU A 281      11.476 -35.696  26.102  1.00 10.24           H  
ATOM   4426  N   THR A 282      13.239 -32.142  28.885  1.00 10.20           N  
ATOM   4427  CA  THR A 282      13.706 -30.917  29.522  1.00 10.20           C  
ATOM   4428  C   THR A 282      15.039 -31.181  30.182  1.00 10.20           C  
ATOM   4429  O   THR A 282      15.955 -30.357  30.120  1.00 10.20           O  
ATOM   4430  CB  THR A 282      12.720 -30.361  30.557  1.00 10.20           C  
ATOM   4431  OG1 THR A 282      11.483 -30.002  29.917  1.00 10.20           O  
ATOM   4432  CG2 THR A 282      13.335 -29.154  31.265  1.00 10.20           C  
ATOM   4433  H   THR A 282      12.424 -32.621  29.252  1.00 10.20           H  
ATOM   4434  HA  THR A 282      13.849 -30.158  28.755  1.00 10.20           H  
ATOM   4435  HB  THR A 282      12.511 -31.130  31.282  1.00 10.20           H  
ATOM   4436  HG1 THR A 282      10.890 -29.611  30.564  1.00 10.20           H  
ATOM   4437 1HG2 THR A 282      12.638 -28.776  32.011  1.00 10.20           H  
ATOM   4438 2HG2 THR A 282      14.260 -29.461  31.754  1.00 10.20           H  
ATOM   4439 3HG2 THR A 282      13.550 -28.373  30.538  1.00 10.20           H  
ATOM   4440  N   ARG A 283      15.136 -32.331  30.843  1.00 10.16           N  
ATOM   4441  CA  ARG A 283      16.362 -32.693  31.531  1.00 10.16           C  
ATOM   4442  C   ARG A 283      17.528 -32.654  30.553  1.00 10.16           C  
ATOM   4443  O   ARG A 283      18.541 -31.996  30.815  1.00 10.16           O  
ATOM   4444  CB  ARG A 283      16.255 -34.075  32.151  1.00 10.16           C  
ATOM   4445  CG  ARG A 283      17.440 -34.502  32.915  1.00 10.16           C  
ATOM   4446  CD  ARG A 283      17.342 -35.920  33.379  1.00 10.16           C  
ATOM   4447  NE  ARG A 283      17.389 -36.877  32.278  1.00 10.16           N  
ATOM   4448  CZ  ARG A 283      17.078 -38.189  32.392  1.00 10.16           C  
ATOM   4449  NH1 ARG A 283      16.696 -38.679  33.550  1.00 10.16           N  
ATOM   4450  NH2 ARG A 283      17.158 -38.988  31.343  1.00 10.16           N  
ATOM   4451  H   ARG A 283      14.326 -32.957  30.861  1.00 10.16           H  
ATOM   4452  HA  ARG A 283      16.546 -31.968  32.324  1.00 10.16           H  
ATOM   4453 1HB  ARG A 283      15.392 -34.139  32.799  1.00 10.16           H  
ATOM   4454 2HB  ARG A 283      16.124 -34.807  31.366  1.00 10.16           H  
ATOM   4455 1HG  ARG A 283      18.289 -34.412  32.253  1.00 10.16           H  
ATOM   4456 2HG  ARG A 283      17.580 -33.855  33.780  1.00 10.16           H  
ATOM   4457 1HD  ARG A 283      18.164 -36.141  34.058  1.00 10.16           H  
ATOM   4458 2HD  ARG A 283      16.395 -36.056  33.903  1.00 10.16           H  
ATOM   4459  HE  ARG A 283      17.678 -36.535  31.368  1.00 10.16           H  
ATOM   4460 1HH1 ARG A 283      16.629 -38.080  34.358  1.00 10.16           H  
ATOM   4461 2HH1 ARG A 283      16.456 -39.660  33.623  1.00 10.16           H  
ATOM   4462 1HH2 ARG A 283      17.446 -38.622  30.446  1.00 10.16           H  
ATOM   4463 2HH2 ARG A 283      16.926 -39.970  31.436  1.00 10.16           H  
ATOM   4464  N   GLU A 284      17.367 -33.317  29.397  1.00 10.14           N  
ATOM   4465  CA  GLU A 284      18.426 -33.313  28.398  1.00 10.14           C  
ATOM   4466  C   GLU A 284      18.693 -31.909  27.871  1.00 10.14           C  
ATOM   4467  O   GLU A 284      19.850 -31.533  27.684  1.00 10.14           O  
ATOM   4468  CB  GLU A 284      18.117 -34.247  27.220  1.00 10.14           C  
ATOM   4469  CG  GLU A 284      18.185 -35.744  27.543  1.00 10.14           C  
ATOM   4470  CD  GLU A 284      17.942 -36.646  26.323  1.00 10.14           C  
ATOM   4471  OE1 GLU A 284      17.612 -36.139  25.273  1.00 10.14           O  
ATOM   4472  OE2 GLU A 284      18.109 -37.839  26.453  1.00 10.14           O  
ATOM   4473  H   GLU A 284      16.502 -33.833  29.225  1.00 10.14           H  
ATOM   4474  HA  GLU A 284      19.333 -33.677  28.874  1.00 10.14           H  
ATOM   4475 1HB  GLU A 284      17.107 -34.035  26.856  1.00 10.14           H  
ATOM   4476 2HB  GLU A 284      18.809 -34.043  26.402  1.00 10.14           H  
ATOM   4477 1HG  GLU A 284      19.166 -35.968  27.959  1.00 10.14           H  
ATOM   4478 2HG  GLU A 284      17.437 -35.965  28.307  1.00 10.14           H  
ATOM   4479  N   ASN A 285      17.644 -31.103  27.676  1.00 10.15           N  
ATOM   4480  CA  ASN A 285      17.850 -29.752  27.173  1.00 10.15           C  
ATOM   4481  C   ASN A 285      18.701 -28.934  28.141  1.00 10.15           C  
ATOM   4482  O   ASN A 285      19.520 -28.119  27.716  1.00 10.15           O  
ATOM   4483  CB  ASN A 285      16.524 -29.058  26.921  1.00 10.15           C  
ATOM   4484  CG  ASN A 285      15.795 -29.591  25.700  1.00 10.15           C  
ATOM   4485  OD1 ASN A 285      16.395 -30.212  24.810  1.00 10.15           O  
ATOM   4486  ND2 ASN A 285      14.507 -29.354  25.643  1.00 10.15           N  
ATOM   4487  H   ASN A 285      16.694 -31.445  27.828  1.00 10.15           H  
ATOM   4488  HA  ASN A 285      18.396 -29.814  26.233  1.00 10.15           H  
ATOM   4489 1HB  ASN A 285      15.884 -29.180  27.790  1.00 10.15           H  
ATOM   4490 2HB  ASN A 285      16.693 -27.990  26.792  1.00 10.15           H  
ATOM   4491 1HD2 ASN A 285      13.973 -29.682  24.867  1.00 10.15           H  
ATOM   4492 2HD2 ASN A 285      14.061 -28.850  26.382  1.00 10.15           H  
ATOM   4493  N   ARG A 286      18.533 -29.161  29.448  1.00 10.23           N  
ATOM   4494  CA  ARG A 286      19.345 -28.446  30.421  1.00 10.23           C  
ATOM   4495  C   ARG A 286      20.763 -29.029  30.454  1.00 10.23           C  
ATOM   4496  O   ARG A 286      21.751 -28.298  30.490  1.00 10.23           O  
ATOM   4497  CB  ARG A 286      18.717 -28.512  31.806  1.00 10.23           C  
ATOM   4498  CG  ARG A 286      17.406 -27.724  31.960  1.00 10.23           C  
ATOM   4499  CD  ARG A 286      16.847 -27.845  33.342  1.00 10.23           C  
ATOM   4500  NE  ARG A 286      15.555 -27.173  33.478  1.00 10.23           N  
ATOM   4501  CZ  ARG A 286      14.786 -27.193  34.596  1.00 10.23           C  
ATOM   4502  NH1 ARG A 286      15.200 -27.818  35.675  1.00 10.23           N  
ATOM   4503  NH2 ARG A 286      13.610 -26.595  34.597  1.00 10.23           N  
ATOM   4504  H   ARG A 286      17.815 -29.819  29.757  1.00 10.23           H  
ATOM   4505  HA  ARG A 286      19.401 -27.405  30.122  1.00 10.23           H  
ATOM   4506 1HB  ARG A 286      18.496 -29.555  32.044  1.00 10.23           H  
ATOM   4507 2HB  ARG A 286      19.424 -28.147  32.549  1.00 10.23           H  
ATOM   4508 1HG  ARG A 286      17.582 -26.672  31.741  1.00 10.23           H  
ATOM   4509 2HG  ARG A 286      16.671 -28.119  31.258  1.00 10.23           H  
ATOM   4510 1HD  ARG A 286      16.707 -28.900  33.579  1.00 10.23           H  
ATOM   4511 2HD  ARG A 286      17.540 -27.400  34.056  1.00 10.23           H  
ATOM   4512  HE  ARG A 286      15.195 -26.685  32.668  1.00 10.23           H  
ATOM   4513 1HH1 ARG A 286      16.097 -28.276  35.685  1.00 10.23           H  
ATOM   4514 2HH1 ARG A 286      14.600 -27.858  36.521  1.00 10.23           H  
ATOM   4515 1HH2 ARG A 286      13.285 -26.114  33.774  1.00 10.23           H  
ATOM   4516 2HH2 ARG A 286      13.024 -26.624  35.427  1.00 10.23           H  
ATOM   4517  N   PHE A 287      20.883 -30.354  30.345  1.00 10.37           N  
ATOM   4518  CA  PHE A 287      22.193 -31.011  30.366  1.00 10.37           C  
ATOM   4519  C   PHE A 287      23.053 -30.556  29.201  1.00 10.37           C  
ATOM   4520  O   PHE A 287      24.256 -30.352  29.338  1.00 10.37           O  
ATOM   4521  CB  PHE A 287      22.083 -32.532  30.297  1.00 10.37           C  
ATOM   4522  CG  PHE A 287      21.608 -33.190  31.551  1.00 10.37           C  
ATOM   4523  CD1 PHE A 287      21.521 -32.483  32.736  1.00 10.37           C  
ATOM   4524  CD2 PHE A 287      21.288 -34.539  31.553  1.00 10.37           C  
ATOM   4525  CE1 PHE A 287      21.113 -33.103  33.897  1.00 10.37           C  
ATOM   4526  CE2 PHE A 287      20.891 -35.167  32.713  1.00 10.37           C  
ATOM   4527  CZ  PHE A 287      20.801 -34.445  33.889  1.00 10.37           C  
ATOM   4528  H   PHE A 287      20.043 -30.930  30.300  1.00 10.37           H  
ATOM   4529  HA  PHE A 287      22.700 -30.740  31.292  1.00 10.37           H  
ATOM   4530 1HB  PHE A 287      21.404 -32.799  29.496  1.00 10.37           H  
ATOM   4531 2HB  PHE A 287      23.053 -32.949  30.044  1.00 10.37           H  
ATOM   4532  HD1 PHE A 287      21.777 -31.423  32.743  1.00 10.37           H  
ATOM   4533  HD2 PHE A 287      21.365 -35.104  30.624  1.00 10.37           H  
ATOM   4534  HE1 PHE A 287      21.045 -32.533  34.821  1.00 10.37           H  
ATOM   4535  HE2 PHE A 287      20.647 -36.229  32.704  1.00 10.37           H  
ATOM   4536  HZ  PHE A 287      20.485 -34.935  34.808  1.00 10.37           H  
ATOM   4537  N   ASN A 288      22.417 -30.333  28.059  1.00 10.56           N  
ATOM   4538  CA  ASN A 288      23.079 -29.929  26.827  1.00 10.56           C  
ATOM   4539  C   ASN A 288      23.632 -28.500  26.887  1.00 10.56           C  
ATOM   4540  O   ASN A 288      24.322 -28.063  25.963  1.00 10.56           O  
ATOM   4541  CB  ASN A 288      22.120 -30.071  25.665  1.00 10.56           C  
ATOM   4542  CG  ASN A 288      21.856 -31.517  25.299  1.00 10.56           C  
ATOM   4543  OD1 ASN A 288      22.648 -32.419  25.607  1.00 10.56           O  
ATOM   4544  ND2 ASN A 288      20.747 -31.751  24.644  1.00 10.56           N  
ATOM   4545  H   ASN A 288      21.416 -30.522  28.021  1.00 10.56           H  
ATOM   4546  HA  ASN A 288      23.927 -30.594  26.664  1.00 10.56           H  
ATOM   4547 1HB  ASN A 288      21.170 -29.601  25.932  1.00 10.56           H  
ATOM   4548 2HB  ASN A 288      22.515 -29.547  24.796  1.00 10.56           H  
ATOM   4549 1HD2 ASN A 288      20.509 -32.685  24.378  1.00 10.56           H  
ATOM   4550 2HD2 ASN A 288      20.137 -30.995  24.416  1.00 10.56           H  
ATOM   4551  N   ILE A 289      23.329 -27.767  27.960  1.00 10.79           N  
ATOM   4552  CA  ILE A 289      23.841 -26.426  28.145  1.00 10.79           C  
ATOM   4553  C   ILE A 289      25.147 -26.442  28.936  1.00 10.79           C  
ATOM   4554  O   ILE A 289      25.793 -25.402  29.052  1.00 10.79           O  
ATOM   4555  CB  ILE A 289      22.845 -25.551  28.905  1.00 10.79           C  
ATOM   4556  CG1 ILE A 289      21.599 -25.321  28.089  1.00 10.79           C  
ATOM   4557  CG2 ILE A 289      23.493 -24.227  29.284  1.00 10.79           C  
ATOM   4558  CD1 ILE A 289      20.466 -24.690  28.876  1.00 10.79           C  
ATOM   4559  H   ILE A 289      22.743 -28.149  28.702  1.00 10.79           H  
ATOM   4560  HA  ILE A 289      24.032 -25.986  27.167  1.00 10.79           H  
ATOM   4561  HB  ILE A 289      22.550 -26.078  29.790  1.00 10.79           H  
ATOM   4562 1HG1 ILE A 289      21.843 -24.685  27.252  1.00 10.79           H  
ATOM   4563 2HG1 ILE A 289      21.254 -26.282  27.708  1.00 10.79           H  
ATOM   4564 1HG2 ILE A 289      22.785 -23.650  29.832  1.00 10.79           H  
ATOM   4565 2HG2 ILE A 289      24.366 -24.411  29.900  1.00 10.79           H  
ATOM   4566 3HG2 ILE A 289      23.788 -23.685  28.387  1.00 10.79           H  
ATOM   4567 1HD1 ILE A 289      19.601 -24.571  28.233  1.00 10.79           H  
ATOM   4568 2HD1 ILE A 289      20.204 -25.330  29.704  1.00 10.79           H  
ATOM   4569 3HD1 ILE A 289      20.775 -23.719  29.253  1.00 10.79           H  
ATOM   4570  N   GLU A 290      25.504 -27.597  29.516  1.00 11.00           N  
ATOM   4571  CA  GLU A 290      26.718 -27.719  30.314  1.00 11.00           C  
ATOM   4572  C   GLU A 290      27.761 -28.594  29.628  1.00 11.00           C  
ATOM   4573  O   GLU A 290      28.834 -28.830  30.188  1.00 11.00           O  
ATOM   4574  OXT GLU A 290      27.677 -28.743  28.411  1.00 11.00           O  
ATOM   4575  CB  GLU A 290      26.396 -28.259  31.710  1.00 11.00           C  
ATOM   4576  CG  GLU A 290      27.619 -28.406  32.621  1.00 11.00           C  
ATOM   4577  CD  GLU A 290      27.267 -28.773  34.057  1.00 11.00           C  
ATOM   4578  OE1 GLU A 290      26.098 -28.839  34.368  1.00 11.00           O  
ATOM   4579  OE2 GLU A 290      28.166 -28.976  34.836  1.00 11.00           O  
ATOM   4580  H   GLU A 290      24.934 -28.433  29.382  1.00 11.00           H  
ATOM   4581  HA  GLU A 290      27.144 -26.733  30.434  1.00 11.00           H  
ATOM   4582 1HB  GLU A 290      25.680 -27.601  32.199  1.00 11.00           H  
ATOM   4583 2HB  GLU A 290      25.924 -29.240  31.616  1.00 11.00           H  
ATOM   4584 1HG  GLU A 290      28.260 -29.186  32.213  1.00 11.00           H  
ATOM   4585 2HG  GLU A 290      28.184 -27.478  32.604  1.00 11.00           H  
TER    4586
ENDMDL
