# Supplementary material for: Pan-kinome of Legionella expanded by a bioinformatics survey
Source: Sci Rep. 2022 Dec 16;12:21782. doi: 10.1038/s41598-022-26109-x (PMC9758233; doi:10.1038/s41598-022-26109-x)
Supplement: Supplementary file 9 — Supplementary Information 9. [file 41598_2022_26109_MOESM9_ESM.zip › S15 - Data - 3D structure models of novel kinases/pdb - Lani_1194 - Lcin_0519 - Lmor_1975 - whole proteins - AlphaFold2/lani_1194.pdb]

ATOM      1  N   MET A   1      -6.587  35.593 -47.199  1.00 34.71           N  
ATOM      2  H   MET A   1      -7.323  36.284 -47.162  1.00 34.71           H  
ATOM      3  H2  MET A   1      -6.069  35.713 -48.058  1.00 34.71           H  
ATOM      4  H3  MET A   1      -7.012  34.676 -47.184  1.00 34.71           H  
ATOM      5  CA  MET A   1      -5.703  35.776 -46.032  1.00 34.71           C  
ATOM      6  HA  MET A   1      -4.926  35.012 -46.031  1.00 34.71           H  
ATOM      7  C   MET A   1      -6.548  35.616 -44.780  1.00 34.71           C  
ATOM      8  CB  MET A   1      -5.032  37.165 -46.107  1.00 34.71           C  
ATOM      9  HB2 MET A   1      -4.544  37.249 -47.079  1.00 34.71           H  
ATOM     10  HB3 MET A   1      -5.794  37.943 -46.058  1.00 34.71           H  
ATOM     11  O   MET A   1      -7.293  36.523 -44.463  1.00 34.71           O  
ATOM     12  CG  MET A   1      -3.970  37.450 -45.039  1.00 34.71           C  
ATOM     13  HG2 MET A   1      -4.430  37.426 -44.051  1.00 34.71           H  
ATOM     14  HG3 MET A   1      -3.195  36.684 -45.089  1.00 34.71           H  
ATOM     15  SD  MET A   1      -3.205  39.075 -45.292  1.00 34.71           S  
ATOM     16  CE  MET A   1      -1.909  39.071 -44.024  1.00 34.71           C  
ATOM     17  HE1 MET A   1      -1.216  38.250 -44.205  1.00 34.71           H  
ATOM     18  HE2 MET A   1      -1.364  40.015 -44.062  1.00 34.71           H  
ATOM     19  HE3 MET A   1      -2.360  38.959 -43.038  1.00 34.71           H  
ATOM     20  N   HIS A   2      -6.508  34.454 -44.132  1.00 34.17           N  
ATOM     21  H   HIS A   2      -6.094  33.642 -44.568  1.00 34.17           H  
ATOM     22  CA  HIS A   2      -6.546  34.364 -42.672  1.00 34.17           C  
ATOM     23  HA  HIS A   2      -5.833  35.102 -42.304  1.00 34.17           H  
ATOM     24  C   HIS A   2      -6.006  32.997 -42.257  1.00 34.17           C  
ATOM     25  CB  HIS A   2      -7.907  34.695 -42.035  1.00 34.17           C  
ATOM     26  HB2 HIS A   2      -8.699  34.637 -42.782  1.00 34.17           H  
ATOM     27  HB3 HIS A   2      -8.133  33.971 -41.252  1.00 34.17           H  
ATOM     28  O   HIS A   2      -6.262  31.981 -42.897  1.00 34.17           O  
ATOM     29  CG  HIS A   2      -7.885  36.072 -41.406  1.00 34.17           C  
ATOM     30  CD2 HIS A   2      -8.679  37.136 -41.740  1.00 34.17           C  
ATOM     31  HD2 HIS A   2      -9.458  37.139 -42.487  1.00 34.17           H  
ATOM     32  ND1 HIS A   2      -7.001  36.521 -40.443  1.00 34.17           N  
ATOM     33  HD1 HIS A   2      -6.372  35.959 -39.886  1.00 34.17           H  
ATOM     34  CE1 HIS A   2      -7.251  37.821 -40.217  1.00 34.17           C  
ATOM     35  HE1 HIS A   2      -6.750  38.438 -39.487  1.00 34.17           H  
ATOM     36  NE2 HIS A   2      -8.266  38.237 -40.984  1.00 34.17           N  
ATOM     37  N   MET A   3      -5.124  33.069 -41.270  1.00 31.93           N  
ATOM     38  H   MET A   3      -5.083  33.946 -40.770  1.00 31.93           H  
ATOM     39  CA  MET A   3      -4.147  32.081 -40.849  1.00 31.93           C  
ATOM     40  HA  MET A   3      -3.426  31.922 -41.651  1.00 31.93           H  
ATOM     41  C   MET A   3      -4.747  30.734 -40.460  1.00 31.93           C  
ATOM     42  CB  MET A   3      -3.428  32.666 -39.629  1.00 31.93           C  
ATOM     43  HB2 MET A   3      -2.891  31.872 -39.109  1.00 31.93           H  
ATOM     44  HB3 MET A   3      -4.169  33.068 -38.938  1.00 31.93           H  
ATOM     45  O   MET A   3      -5.814  30.661 -39.858  1.00 31.93           O  
ATOM     46  CG  MET A   3      -2.415  33.756 -39.989  1.00 31.93           C  
ATOM     47  HG2 MET A   3      -1.468  33.281 -40.245  1.00 31.93           H  
ATOM     48  HG3 MET A   3      -2.763  34.301 -40.867  1.00 31.93           H  
ATOM     49  SD  MET A   3      -2.131  34.976 -38.678  1.00 31.93           S  
ATOM     50  CE  MET A   3      -1.734  33.909 -37.262  1.00 31.93           C  
ATOM     51  HE1 MET A   3      -2.597  33.298 -36.999  1.00 31.93           H  
ATOM     52  HE2 MET A   3      -0.889  33.266 -37.510  1.00 31.93           H  
ATOM     53  HE3 MET A   3      -1.469  34.530 -36.407  1.00 31.93           H  
ATOM     54  N   MET A   4      -3.953  29.697 -40.730  1.00 28.06           N  
ATOM     55  H   MET A   4      -3.111  29.890 -41.253  1.00 28.06           H  
ATOM     56  CA  MET A   4      -3.996  28.396 -40.074  1.00 28.06           C  
ATOM     57  HA  MET A   4      -4.824  27.802 -40.460  1.00 28.06           H  
ATOM     58  C   MET A   4      -4.162  28.575 -38.559  1.00 28.06           C  
ATOM     59  CB  MET A   4      -2.663  27.672 -40.349  1.00 28.06           C  
ATOM     60  HB2 MET A   4      -1.832  28.317 -40.060  1.00 28.06           H  
ATOM     61  HB3 MET A   4      -2.619  26.777 -39.729  1.00 28.06           H  
ATOM     62  O   MET A   4      -3.205  28.894 -37.853  1.00 28.06           O  
ATOM     63  CG  MET A   4      -2.462  27.241 -41.803  1.00 28.06           C  
ATOM     64  HG2 MET A   4      -3.231  26.513 -42.061  1.00 28.06           H  
ATOM     65  HG3 MET A   4      -2.565  28.105 -42.461  1.00 28.06           H  
ATOM     66  SD  MET A   4      -0.830  26.497 -42.076  1.00 28.06           S  
ATOM     67  CE  MET A   4      -1.025  25.878 -43.767  1.00 28.06           C  
ATOM     68  HE1 MET A   4      -1.246  26.706 -44.440  1.00 28.06           H  
ATOM     69  HE2 MET A   4      -0.102  25.393 -44.083  1.00 28.06           H  
ATOM     70  HE3 MET A   4      -1.840  25.154 -43.800  1.00 28.06           H  
ATOM     71  N   VAL A   5      -5.374  28.358 -38.053  1.00 36.07           N  
ATOM     72  H   VAL A   5      -6.146  28.202 -38.685  1.00 36.07           H  
ATOM     73  CA  VAL A   5      -5.555  27.996 -36.651  1.00 36.07           C  
ATOM     74  HA  VAL A   5      -4.906  28.611 -36.027  1.00 36.07           H  
ATOM     75  C   VAL A   5      -5.099  26.551 -36.574  1.00 36.07           C  
ATOM     76  CB  VAL A   5      -7.001  28.200 -36.168  1.00 36.07           C  
ATOM     77  HB  VAL A   5      -7.682  27.606 -36.778  1.00 36.07           H  
ATOM     78  O   VAL A   5      -5.723  25.659 -37.143  1.00 36.07           O  
ATOM     79  CG1 VAL A   5      -7.155  27.790 -34.698  1.00 36.07           C  
ATOM     80 HG11 VAL A   5      -8.178  27.972 -34.370  1.00 36.07           H  
ATOM     81 HG12 VAL A   5      -6.470  28.359 -34.069  1.00 36.07           H  
ATOM     82 HG13 VAL A   5      -6.951  26.726 -34.582  1.00 36.07           H  
ATOM     83  CG2 VAL A   5      -7.391  29.680 -36.291  1.00 36.07           C  
ATOM     84 HG21 VAL A   5      -6.711  30.299 -35.706  1.00 36.07           H  
ATOM     85 HG22 VAL A   5      -8.408  29.822 -35.927  1.00 36.07           H  
ATOM     86 HG23 VAL A   5      -7.356  29.995 -37.334  1.00 36.07           H  
ATOM     87  N   ASN A   6      -3.932  26.353 -35.969  1.00 29.68           N  
ATOM     88  H   ASN A   6      -3.437  27.162 -35.622  1.00 29.68           H  
ATOM     89  CA  ASN A   6      -3.388  25.039 -35.682  1.00 29.68           C  
ATOM     90  HA  ASN A   6      -3.158  24.547 -36.627  1.00 29.68           H  
ATOM     91  C   ASN A   6      -4.472  24.232 -34.960  1.00 29.68           C  
ATOM     92  CB  ASN A   6      -2.107  25.207 -34.829  1.00 29.68           C  
ATOM     93  HB2 ASN A   6      -2.238  24.718 -33.864  1.00 29.68           H  
ATOM     94  HB3 ASN A   6      -1.918  26.262 -34.629  1.00 29.68           H  
ATOM     95  O   ASN A   6      -4.821  24.533 -33.818  1.00 29.68           O  
ATOM     96  CG  ASN A   6      -0.855  24.622 -35.457  1.00 29.68           C  
ATOM     97  ND2 ASN A   6       0.298  24.935 -34.915  1.00 29.68           N  
ATOM     98 HD21 ASN A   6       0.344  25.525 -34.097  1.00 29.68           H  
ATOM     99 HD22 ASN A   6       1.110  24.517 -35.346  1.00 29.68           H  
ATOM    100  OD1 ASN A   6      -0.880  23.884 -36.425  1.00 29.68           O  
ATOM    101  N   ASN A   7      -5.002  23.222 -35.647  1.00 28.50           N  
ATOM    102  H   ASN A   7      -4.755  23.136 -36.623  1.00 28.50           H  
ATOM    103  CA  ASN A   7      -5.809  22.171 -35.060  1.00 28.50           C  
ATOM    104  HA  ASN A   7      -6.634  22.608 -34.496  1.00 28.50           H  
ATOM    105  C   ASN A   7      -4.921  21.392 -34.076  1.00 28.50           C  
ATOM    106  CB  ASN A   7      -6.377  21.265 -36.180  1.00 28.50           C  
ATOM    107  HB2 ASN A   7      -5.605  21.074 -36.925  1.00 28.50           H  
ATOM    108  HB3 ASN A   7      -6.655  20.304 -35.747  1.00 28.50           H  
ATOM    109  O   ASN A   7      -4.467  20.291 -34.373  1.00 28.50           O  
ATOM    110  CG  ASN A   7      -7.628  21.790 -36.861  1.00 28.50           C  
ATOM    111  ND2 ASN A   7      -7.947  21.286 -38.030  1.00 28.50           N  
ATOM    112 HD21 ASN A   7      -8.811  21.625 -38.428  1.00 28.50           H  
ATOM    113 HD22 ASN A   7      -7.386  20.558 -38.451  1.00 28.50           H  
ATOM    114  OD1 ASN A   7      -8.361  22.613 -36.347  1.00 28.50           O  
ATOM    115  N   CYS A   8      -4.717  21.920 -32.867  1.00 32.11           N  
ATOM    116  H   CYS A   8      -4.998  22.882 -32.735  1.00 32.11           H  
ATOM    117  CA  CYS A   8      -4.671  21.059 -31.688  1.00 32.11           C  
ATOM    118  HA  CYS A   8      -4.068  20.176 -31.901  1.00 32.11           H  
ATOM    119  C   CYS A   8      -6.108  20.579 -31.467  1.00 32.11           C  
ATOM    120  CB  CYS A   8      -4.056  21.787 -30.480  1.00 32.11           C  
ATOM    121  HB2 CYS A   8      -4.051  22.864 -30.646  1.00 32.11           H  
ATOM    122  HB3 CYS A   8      -4.644  21.577 -29.586  1.00 32.11           H  
ATOM    123  O   CYS A   8      -6.822  21.037 -30.579  1.00 32.11           O  
ATOM    124  SG  CYS A   8      -2.368  21.174 -30.205  1.00 32.11           S  
ATOM    125  HG  CYS A   8      -2.113  21.889 -29.105  1.00 32.11           H  
ATOM    126  N   SER A   9      -6.564  19.727 -32.382  1.00 32.58           N  
ATOM    127  H   SER A   9      -5.921  19.407 -33.093  1.00 32.58           H  
ATOM    128  CA  SER A   9      -7.863  19.085 -32.352  1.00 32.58           C  
ATOM    129  HA  SER A   9      -8.653  19.834 -32.394  1.00 32.58           H  
ATOM    130  C   SER A   9      -7.970  18.299 -31.053  1.00 32.58           C  
ATOM    131  CB  SER A   9      -7.992  18.151 -33.563  1.00 32.58           C  
ATOM    132  HB2 SER A   9      -8.061  18.745 -34.474  1.00 32.58           H  
ATOM    133  HB3 SER A   9      -8.896  17.551 -33.466  1.00 32.58           H  
ATOM    134  O   SER A   9      -7.290  17.290 -30.885  1.00 32.58           O  
ATOM    135  OG  SER A   9      -6.858  17.304 -33.643  1.00 32.58           O  
ATOM    136  HG  SER A   9      -6.766  16.892 -32.781  1.00 32.58           H  
ATOM    137  N   GLU A  10      -8.796  18.787 -30.134  1.00 34.23           N  
ATOM    138  H   GLU A  10      -9.112  19.733 -30.295  1.00 34.23           H  
ATOM    139  CA  GLU A  10      -9.700  17.955 -29.341  1.00 34.23           C  
ATOM    140  HA  GLU A  10     -10.010  18.562 -28.490  1.00 34.23           H  
ATOM    141  C   GLU A  10      -9.118  16.675 -28.710  1.00 34.23           C  
ATOM    142  CB  GLU A  10     -10.970  17.675 -30.155  1.00 34.23           C  
ATOM    143  HB2 GLU A  10     -11.625  17.014 -29.587  1.00 34.23           H  
ATOM    144  HB3 GLU A  10     -10.690  17.174 -31.082  1.00 34.23           H  
ATOM    145  O   GLU A  10      -9.836  15.696 -28.499  1.00 34.23           O  
ATOM    146  CG  GLU A  10     -11.769  18.947 -30.466  1.00 34.23           C  
ATOM    147  HG2 GLU A  10     -11.987  19.457 -29.527  1.00 34.23           H  
ATOM    148  HG3 GLU A  10     -11.167  19.612 -31.085  1.00 34.23           H  
ATOM    149  CD  GLU A  10     -13.080  18.627 -31.197  1.00 34.23           C  
ATOM    150  OE1 GLU A  10     -13.960  19.512 -31.189  1.00 34.23           O  
ATOM    151  OE2 GLU A  10     -13.188  17.510 -31.752  1.00 34.23           O  
ATOM    152  N   GLN A  11      -7.888  16.719 -28.186  1.00 38.07           N  
ATOM    153  H   GLN A  11      -7.282  17.474 -28.475  1.00 38.07           H  
ATOM    154  CA  GLN A  11      -7.674  16.104 -26.875  1.00 38.07           C  
ATOM    155  HA  GLN A  11      -8.166  15.132 -26.849  1.00 38.07           H  
ATOM    156  C   GLN A  11      -8.405  16.975 -25.851  1.00 38.07           C  
ATOM    157  CB  GLN A  11      -6.193  15.869 -26.542  1.00 38.07           C  
ATOM    158  HB2 GLN A  11      -5.591  16.714 -26.877  1.00 38.07           H  
ATOM    159  HB3 GLN A  11      -6.094  15.781 -25.460  1.00 38.07           H  
ATOM    160  O   GLN A  11      -7.803  17.659 -25.028  1.00 38.07           O  
ATOM    161  CG  GLN A  11      -5.674  14.561 -27.157  1.00 38.07           C  
ATOM    162  HG2 GLN A  11      -6.362  13.751 -26.917  1.00 38.07           H  
ATOM    163  HG3 GLN A  11      -5.630  14.664 -28.241  1.00 38.07           H  
ATOM    164  CD  GLN A  11      -4.291  14.171 -26.638  1.00 38.07           C  
ATOM    165  NE2 GLN A  11      -3.800  13.002 -26.984  1.00 38.07           N  
ATOM    166 HE21 GLN A  11      -4.296  12.404 -27.629  1.00 38.07           H  
ATOM    167 HE22 GLN A  11      -2.872  12.804 -26.639  1.00 38.07           H  
ATOM    168  OE1 GLN A  11      -3.624  14.883 -25.907  1.00 38.07           O  
ATOM    169  N   VAL A  12      -9.740  16.980 -25.941  1.00 44.74           N  
ATOM    170  H   VAL A  12     -10.141  16.440 -26.695  1.00 44.74           H  
ATOM    171  CA  VAL A  12     -10.627  17.378 -24.857  1.00 44.74           C  
ATOM    172  HA  VAL A  12     -10.611  18.461 -24.732  1.00 44.74           H  
ATOM    173  C   VAL A  12     -10.047  16.690 -23.635  1.00 44.74           C  
ATOM    174  CB  VAL A  12     -12.067  16.892 -25.133  1.00 44.74           C  
ATOM    175  HB  VAL A  12     -12.061  15.813 -25.287  1.00 44.74           H  
ATOM    176  O   VAL A  12      -9.961  15.462 -23.627  1.00 44.74           O  
ATOM    177  CG1 VAL A  12     -13.012  17.200 -23.964  1.00 44.74           C  
ATOM    178 HG11 VAL A  12     -12.689  16.677 -23.064  1.00 44.74           H  
ATOM    179 HG12 VAL A  12     -13.030  18.273 -23.774  1.00 44.74           H  
ATOM    180 HG13 VAL A  12     -14.021  16.870 -24.211  1.00 44.74           H  
ATOM    181  CG2 VAL A  12     -12.637  17.546 -26.397  1.00 44.74           C  
ATOM    182 HG21 VAL A  12     -12.631  18.632 -26.300  1.00 44.74           H  
ATOM    183 HG22 VAL A  12     -13.662  17.213 -26.563  1.00 44.74           H  
ATOM    184 HG23 VAL A  12     -12.051  17.262 -27.271  1.00 44.74           H  
ATOM    185  N   CYS A  13      -9.554  17.468 -22.669  1.00 51.38           N  
ATOM    186  H   CYS A  13      -9.481  18.457 -22.858  1.00 51.38           H  
ATOM    187  CA  CYS A  13      -9.088  16.987 -21.375  1.00 51.38           C  
ATOM    188  HA  CYS A  13      -8.190  16.380 -21.493  1.00 51.38           H  
ATOM    189  C   CYS A  13     -10.204  16.130 -20.770  1.00 51.38           C  
ATOM    190  CB  CYS A  13      -8.792  18.208 -20.482  1.00 51.38           C  
ATOM    191  HB2 CYS A  13      -8.924  17.932 -19.436  1.00 51.38           H  
ATOM    192  HB3 CYS A  13      -9.499  19.007 -20.703  1.00 51.38           H  
ATOM    193  O   CYS A  13     -11.061  16.654 -20.062  1.00 51.38           O  
ATOM    194  SG  CYS A  13      -7.092  18.798 -20.702  1.00 51.38           S  
ATOM    195  HG  CYS A  13      -7.233  19.964 -20.065  1.00 51.38           H  
ATOM    196  N   LYS A  14     -10.263  14.833 -21.101  1.00 64.32           N  
ATOM    197  H   LYS A  14      -9.646  14.525 -21.839  1.00 64.32           H  
ATOM    198  CA  LYS A  14     -11.321  13.936 -20.643  1.00 64.32           C  
ATOM    199  HA  LYS A  14     -12.289  14.405 -20.817  1.00 64.32           H  
ATOM    200  C   LYS A  14     -11.137  13.802 -19.142  1.00 64.32           C  
ATOM    201  CB  LYS A  14     -11.298  12.579 -21.374  1.00 64.32           C  
ATOM    202  HB2 LYS A  14     -10.270  12.238 -21.492  1.00 64.32           H  
ATOM    203  HB3 LYS A  14     -11.825  11.854 -20.754  1.00 64.32           H  
ATOM    204  O   LYS A  14     -10.243  13.096 -18.674  1.00 64.32           O  
ATOM    205  CG  LYS A  14     -12.000  12.629 -22.743  1.00 64.32           C  
ATOM    206  HG2 LYS A  14     -11.437  13.275 -23.417  1.00 64.32           H  
ATOM    207  HG3 LYS A  14     -13.000  13.044 -22.616  1.00 64.32           H  
ATOM    208  CD  LYS A  14     -12.120  11.228 -23.366  1.00 64.32           C  
ATOM    209  HD2 LYS A  14     -11.121  10.819 -23.515  1.00 64.32           H  
ATOM    210  HD3 LYS A  14     -12.674  10.582 -22.684  1.00 64.32           H  
ATOM    211  CE  LYS A  14     -12.855  11.306 -24.712  1.00 64.32           C  
ATOM    212  HE2 LYS A  14     -12.301  11.977 -25.368  1.00 64.32           H  
ATOM    213  HE3 LYS A  14     -13.836  11.751 -24.545  1.00 64.32           H  
ATOM    214  NZ  LYS A  14     -13.002   9.973 -25.352  1.00 64.32           N  
ATOM    215  HZ1 LYS A  14     -12.097   9.564 -25.534  1.00 64.32           H  
ATOM    216  HZ2 LYS A  14     -13.484  10.067 -26.234  1.00 64.32           H  
ATOM    217  HZ3 LYS A  14     -13.538   9.351 -24.764  1.00 64.32           H  
ATOM    218  N   LYS A  15     -11.953  14.550 -18.401  1.00 78.61           N  
ATOM    219  H   LYS A  15     -12.563  15.191 -18.889  1.00 78.61           H  
ATOM    220  CA  LYS A  15     -12.011  14.519 -16.945  1.00 78.61           C  
ATOM    221  HA  LYS A  15     -10.997  14.535 -16.545  1.00 78.61           H  
ATOM    222  C   LYS A  15     -12.664  13.194 -16.572  1.00 78.61           C  
ATOM    223  CB  LYS A  15     -12.773  15.747 -16.398  1.00 78.61           C  
ATOM    224  HB2 LYS A  15     -12.719  15.723 -15.310  1.00 78.61           H  
ATOM    225  HB3 LYS A  15     -13.821  15.687 -16.692  1.00 78.61           H  
ATOM    226  O   LYS A  15     -13.864  13.013 -16.746  1.00 78.61           O  
ATOM    227  CG  LYS A  15     -12.207  17.094 -16.889  1.00 78.61           C  
ATOM    228  HG2 LYS A  15     -12.394  17.185 -17.959  1.00 78.61           H  
ATOM    229  HG3 LYS A  15     -11.130  17.119 -16.724  1.00 78.61           H  
ATOM    230  CD  LYS A  15     -12.841  18.314 -16.203  1.00 78.61           C  
ATOM    231  HD2 LYS A  15     -12.692  18.233 -15.126  1.00 78.61           H  
ATOM    232  HD3 LYS A  15     -13.910  18.335 -16.415  1.00 78.61           H  
ATOM    233  CE  LYS A  15     -12.174  19.613 -16.701  1.00 78.61           C  
ATOM    234  HE2 LYS A  15     -12.126  19.591 -17.790  1.00 78.61           H  
ATOM    235  HE3 LYS A  15     -11.155  19.634 -16.316  1.00 78.61           H  
ATOM    236  NZ  LYS A  15     -12.886  20.843 -16.262  1.00 78.61           N  
ATOM    237  HZ1 LYS A  15     -13.773  20.964 -16.730  1.00 78.61           H  
ATOM    238  HZ2 LYS A  15     -12.342  21.690 -16.354  1.00 78.61           H  
ATOM    239  HZ3 LYS A  15     -13.119  20.771 -15.282  1.00 78.61           H  
ATOM    240  N   ASN A  16     -11.858  12.239 -16.122  1.00 83.88           N  
ATOM    241  H   ASN A  16     -10.874  12.451 -16.041  1.00 83.88           H  
ATOM    242  CA  ASN A  16     -12.347  10.911 -15.769  1.00 83.88           C  
ATOM    243  HA  ASN A  16     -13.309  10.727 -16.248  1.00 83.88           H  
ATOM    244  C   ASN A  16     -12.558  10.850 -14.261  1.00 83.88           C  
ATOM    245  CB  ASN A  16     -11.367   9.844 -16.279  1.00 83.88           C  
ATOM    246  HB2 ASN A  16     -11.655   8.873 -15.876  1.00 83.88           H  
ATOM    247  HB3 ASN A  16     -10.363  10.080 -15.928  1.00 83.88           H  
ATOM    248  O   ASN A  16     -11.580  10.862 -13.504  1.00 83.88           O  
ATOM    249  CG  ASN A  16     -11.367   9.726 -17.794  1.00 83.88           C  
ATOM    250  ND2 ASN A  16     -10.231   9.453 -18.389  1.00 83.88           N  
ATOM    251 HD21 ASN A  16     -10.264   9.434 -19.398  1.00 83.88           H  
ATOM    252 HD22 ASN A  16      -9.366   9.433 -17.868  1.00 83.88           H  
ATOM    253  OD1 ASN A  16     -12.375   9.846 -18.467  1.00 83.88           O  
ATOM    254  N   ALA A  17     -13.819  10.780 -13.830  1.00 87.64           N  
ATOM    255  H   ALA A  17     -14.571  10.818 -14.503  1.00 87.64           H  
ATOM    256  CA  ALA A  17     -14.160  10.526 -12.436  1.00 87.64           C  
ATOM    257  HA  ALA A  17     -13.834  11.373 -11.833  1.00 87.64           H  
ATOM    258  C   ALA A  17     -13.438   9.264 -11.942  1.00 87.64           C  
ATOM    259  CB  ALA A  17     -15.679  10.403 -12.293  1.00 87.64           C  
ATOM    260  HB1 ALA A  17     -16.037   9.531 -12.839  1.00 87.64           H  
ATOM    261  HB2 ALA A  17     -16.165  11.294 -12.691  1.00 87.64           H  
ATOM    262  HB3 ALA A  17     -15.942  10.295 -11.241  1.00 87.64           H  
ATOM    263  O   ALA A  17     -13.402   8.236 -12.625  1.00 87.64           O  
ATOM    264  N   HIS A  18     -12.830   9.339 -10.760  1.00 86.21           N  
ATOM    265  H   HIS A  18     -12.917  10.178 -10.204  1.00 86.21           H  
ATOM    266  CA  HIS A  18     -12.217   8.172 -10.155  1.00 86.21           C  
ATOM    267  HA  HIS A  18     -11.596   7.685 -10.907  1.00 86.21           H  
ATOM    268  C   HIS A  18     -13.324   7.209  -9.728  1.00 86.21           C  
ATOM    269  CB  HIS A  18     -11.318   8.570  -8.981  1.00 86.21           C  
ATOM    270  HB2 HIS A  18     -10.696   9.412  -9.283  1.00 86.21           H  
ATOM    271  HB3 HIS A  18     -11.928   8.883  -8.134  1.00 86.21           H  
ATOM    272  O   HIS A  18     -14.193   7.564  -8.934  1.00 86.21           O  
ATOM    273  CG  HIS A  18     -10.414   7.444  -8.562  1.00 86.21           C  
ATOM    274  CD2 HIS A  18      -9.110   7.293  -8.941  1.00 86.21           C  
ATOM    275  HD2 HIS A  18      -8.552   7.984  -9.555  1.00 86.21           H  
ATOM    276  ND1 HIS A  18     -10.742   6.348  -7.797  1.00 86.21           N  
ATOM    277  HD1 HIS A  18     -11.569   6.230  -7.230  1.00 86.21           H  
ATOM    278  CE1 HIS A  18      -9.665   5.546  -7.744  1.00 86.21           C  
ATOM    279  HE1 HIS A  18      -9.601   4.620  -7.192  1.00 86.21           H  
ATOM    280  NE2 HIS A  18      -8.643   6.082  -8.430  1.00 86.21           N  
ATOM    281  N   LYS A  19     -13.267   5.970 -10.217  1.00 87.06           N  
ATOM    282  H   LYS A  19     -12.541   5.765 -10.889  1.00 87.06           H  
ATOM    283  CA  LYS A  19     -14.336   4.973 -10.052  1.00 87.06           C  
ATOM    284  HA  LYS A  19     -15.273   5.396 -10.415  1.00 87.06           H  
ATOM    285  C   LYS A  19     -14.604   4.562  -8.602  1.00 87.06           C  
ATOM    286  CB  LYS A  19     -14.009   3.742 -10.897  1.00 87.06           C  
ATOM    287  HB2 LYS A  19     -14.803   3.008 -10.761  1.00 87.06           H  
ATOM    288  HB3 LYS A  19     -13.076   3.309 -10.538  1.00 87.06           H  
ATOM    289  O   LYS A  19     -15.652   4.005  -8.319  1.00 87.06           O  
ATOM    290  CG  LYS A  19     -13.886   4.058 -12.394  1.00 87.06           C  
ATOM    291  HG2 LYS A  19     -13.103   4.797 -12.566  1.00 87.06           H  
ATOM    292  HG3 LYS A  19     -14.834   4.442 -12.772  1.00 87.06           H  
ATOM    293  CD  LYS A  19     -13.520   2.773 -13.127  1.00 87.06           C  
ATOM    294  HD2 LYS A  19     -14.334   2.062 -12.985  1.00 87.06           H  
ATOM    295  HD3 LYS A  19     -12.613   2.363 -12.683  1.00 87.06           H  
ATOM    296  CE  LYS A  19     -13.301   3.001 -14.625  1.00 87.06           C  
ATOM    297  HE2 LYS A  19     -14.274   3.145 -15.096  1.00 87.06           H  
ATOM    298  HE3 LYS A  19     -12.709   3.905 -14.768  1.00 87.06           H  
ATOM    299  NZ  LYS A  19     -12.604   1.836 -15.219  1.00 87.06           N  
ATOM    300  HZ1 LYS A  19     -12.553   1.875 -16.227  1.00 87.06           H  
ATOM    301  HZ2 LYS A  19     -13.097   0.998 -14.944  1.00 87.06           H  
ATOM    302  HZ3 LYS A  19     -11.688   1.702 -14.816  1.00 87.06           H  
ATOM    303  N   SER A  20     -13.696   4.862  -7.670  1.00 87.89           N  
ATOM    304  H   SER A  20     -12.791   5.164  -8.000  1.00 87.89           H  
ATOM    305  CA  SER A  20     -13.924   4.678  -6.223  1.00 87.89           C  
ATOM    306  HA  SER A  20     -14.613   3.843  -6.092  1.00 87.89           H  
ATOM    307  C   SER A  20     -14.564   5.872  -5.509  1.00 87.89           C  
ATOM    308  CB  SER A  20     -12.643   4.332  -5.455  1.00 87.89           C  
ATOM    309  HB2 SER A  20     -12.904   3.676  -4.625  1.00 87.89           H  
ATOM    310  HB3 SER A  20     -12.217   5.246  -5.041  1.00 87.89           H  
ATOM    311  O   SER A  20     -14.867   5.764  -4.327  1.00 87.89           O  
ATOM    312  OG  SER A  20     -11.649   3.723  -6.243  1.00 87.89           O  
ATOM    313  HG  SER A  20     -12.013   2.906  -6.593  1.00 87.89           H  
ATOM    314  N   SER A  21     -14.708   7.027  -6.164  1.00 88.59           N  
ATOM    315  H   SER A  21     -14.520   7.063  -7.156  1.00 88.59           H  
ATOM    316  CA  SER A  21     -15.052   8.289  -5.491  1.00 88.59           C  
ATOM    317  HA  SER A  21     -14.768   8.202  -4.442  1.00 88.59           H  
ATOM    318  C   SER A  21     -16.545   8.630  -5.504  1.00 88.59           C  
ATOM    319  CB  SER A  21     -14.235   9.440  -6.074  1.00 88.59           C  
ATOM    320  HB2 SER A  21     -14.682   9.789  -7.004  1.00 88.59           H  
ATOM    321  HB3 SER A  21     -13.215   9.105  -6.267  1.00 88.59           H  
ATOM    322  O   SER A  21     -16.920   9.730  -5.115  1.00 88.59           O  
ATOM    323  OG  SER A  21     -14.189  10.480  -5.126  1.00 88.59           O  
ATOM    324  HG  SER A  21     -15.068  10.609  -4.764  1.00 88.59           H  
ATOM    325  N   PHE A  22     -17.406   7.714  -5.951  1.00 88.16           N  
ATOM    326  H   PHE A  22     -17.049   6.817  -6.250  1.00 88.16           H  
ATOM    327  CA  PHE A  22     -18.850   7.953  -6.079  1.00 88.16           C  
ATOM    328  HA  PHE A  22     -19.006   8.933  -6.528  1.00 88.16           H  
ATOM    329  C   PHE A  22     -19.605   7.953  -4.742  1.00 88.16           C  
ATOM    330  CB  PHE A  22     -19.452   6.897  -7.017  1.00 88.16           C  
ATOM    331  HB2 PHE A  22     -20.490   7.160  -7.217  1.00 88.16           H  
ATOM    332  HB3 PHE A  22     -18.927   6.928  -7.972  1.00 88.16           H  
ATOM    333  O   PHE A  22     -20.762   8.361  -4.697  1.00 88.16           O  
ATOM    334  CG  PHE A  22     -19.408   5.482  -6.466  1.00 88.16           C  
ATOM    335  CD1 PHE A  22     -18.305   4.664  -6.747  1.00 88.16           C  
ATOM    336  HD1 PHE A  22     -17.519   5.046  -7.381  1.00 88.16           H  
ATOM    337  CD2 PHE A  22     -20.463   4.979  -5.681  1.00 88.16           C  
ATOM    338  HD2 PHE A  22     -21.324   5.597  -5.474  1.00 88.16           H  
ATOM    339  CE1 PHE A  22     -18.246   3.350  -6.255  1.00 88.16           C  
ATOM    340  HE1 PHE A  22     -17.412   2.714  -6.517  1.00 88.16           H  
ATOM    341  CE2 PHE A  22     -20.407   3.663  -5.186  1.00 88.16           C  
ATOM    342  HE2 PHE A  22     -21.233   3.270  -4.611  1.00 88.16           H  
ATOM    343  CZ  PHE A  22     -19.297   2.848  -5.473  1.00 88.16           C  
ATOM    344  HZ  PHE A  22     -19.263   1.826  -5.124  1.00 88.16           H  
ATOM    345  N   ARG A  23     -18.984   7.458  -3.662  1.00 89.30           N  
ATOM    346  H   ARG A  23     -18.032   7.141  -3.774  1.00 89.30           H  
ATOM    347  CA  ARG A  23     -19.651   7.258  -2.366  1.00 89.30           C  
ATOM    348  HA  ARG A  23     -20.667   6.908  -2.549  1.00 89.30           H  
ATOM    349  C   ARG A  23     -19.829   8.546  -1.558  1.00 89.30           C  
ATOM    350  CB  ARG A  23     -18.909   6.192  -1.542  1.00 89.30           C  
ATOM    351  HB2 ARG A  23     -19.391   6.113  -0.568  1.00 89.30           H  
ATOM    352  HB3 ARG A  23     -17.877   6.507  -1.387  1.00 89.30           H  
ATOM    353  O   ARG A  23     -20.754   8.601  -0.755  1.00 89.30           O  
ATOM    354  CG  ARG A  23     -18.931   4.809  -2.211  1.00 89.30           C  
ATOM    355  HG2 ARG A  23     -18.379   4.847  -3.150  1.00 89.30           H  
ATOM    356  HG3 ARG A  23     -19.964   4.532  -2.420  1.00 89.30           H  
ATOM    357  CD  ARG A  23     -18.292   3.751  -1.301  1.00 89.30           C  
ATOM    358  HD2 ARG A  23     -18.834   3.702  -0.356  1.00 89.30           H  
ATOM    359  HD3 ARG A  23     -17.267   4.052  -1.084  1.00 89.30           H  
ATOM    360  NE  ARG A  23     -18.265   2.422  -1.940  1.00 89.30           N  
ATOM    361  HE  ARG A  23     -17.397   2.117  -2.358  1.00 89.30           H  
ATOM    362  NH1 ARG A  23     -20.448   1.802  -1.590  1.00 89.30           N  
ATOM    363 HH11 ARG A  23     -20.601   2.671  -1.099  1.00 89.30           H  
ATOM    364 HH12 ARG A  23     -21.185   1.118  -1.692  1.00 89.30           H  
ATOM    365  NH2 ARG A  23     -19.069   0.436  -2.681  1.00 89.30           N  
ATOM    366 HH21 ARG A  23     -19.815  -0.227  -2.830  1.00 89.30           H  
ATOM    367 HH22 ARG A  23     -18.190   0.282  -3.155  1.00 89.30           H  
ATOM    368  CZ  ARG A  23     -19.256   1.562  -2.063  1.00 89.30           C  
ATOM    369  N   ASP A  24     -18.978   9.554  -1.763  1.00 89.92           N  
ATOM    370  H   ASP A  24     -18.275   9.465  -2.482  1.00 89.92           H  
ATOM    371  CA  ASP A  24     -19.094  10.859  -1.101  1.00 89.92           C  
ATOM    372  HA  ASP A  24     -19.831  10.777  -0.301  1.00 89.92           H  
ATOM    373  C   ASP A  24     -19.557  11.931  -2.108  1.00 89.92           C  
ATOM    374  CB  ASP A  24     -17.783  11.257  -0.393  1.00 89.92           C  
ATOM    375  HB2 ASP A  24     -16.996  11.405  -1.132  1.00 89.92           H  
ATOM    376  HB3 ASP A  24     -17.482  10.442   0.265  1.00 89.92           H  
ATOM    377  O   ASP A  24     -18.771  12.358  -2.958  1.00 89.92           O  
ATOM    378  CG  ASP A  24     -17.939  12.535   0.456  1.00 89.92           C  
ATOM    379  OD1 ASP A  24     -19.033  13.146   0.450  1.00 89.92           O  
ATOM    380  OD2 ASP A  24     -16.989  12.926   1.168  1.00 89.92           O  
ATOM    381  N   PRO A  25     -20.817  12.402  -2.038  1.00 89.22           N  
ATOM    382  CA  PRO A  25     -21.295  13.467  -2.917  1.00 89.22           C  
ATOM    383  HA  PRO A  25     -21.087  13.213  -3.956  1.00 89.22           H  
ATOM    384  C   PRO A  25     -20.640  14.825  -2.619  1.00 89.22           C  
ATOM    385  CB  PRO A  25     -22.810  13.506  -2.697  1.00 89.22           C  
ATOM    386  HB2 PRO A  25     -23.290  12.798  -3.373  1.00 89.22           H  
ATOM    387  HB3 PRO A  25     -23.224  14.503  -2.841  1.00 89.22           H  
ATOM    388  O   PRO A  25     -20.678  15.711  -3.472  1.00 89.22           O  
ATOM    389  CG  PRO A  25     -22.976  13.023  -1.257  1.00 89.22           C  
ATOM    390  HG2 PRO A  25     -22.803  13.852  -0.571  1.00 89.22           H  
ATOM    391  HG3 PRO A  25     -23.958  12.582  -1.087  1.00 89.22           H  
ATOM    392  CD  PRO A  25     -21.859  11.993  -1.105  1.00 89.22           C  
ATOM    393  HD2 PRO A  25     -22.224  11.003  -1.378  1.00 89.22           H  
ATOM    394  HD3 PRO A  25     -21.504  11.997  -0.075  1.00 89.22           H  
ATOM    395  N   GLY A  26     -20.044  15.009  -1.435  1.00 92.37           N  
ATOM    396  H   GLY A  26     -19.966  14.225  -0.803  1.00 92.37           H  
ATOM    397  CA  GLY A  26     -19.375  16.247  -1.037  1.00 92.37           C  
ATOM    398  HA2 GLY A  26     -19.360  16.298   0.052  1.00 92.37           H  
ATOM    399  HA3 GLY A  26     -19.924  17.107  -1.421  1.00 92.37           H  
ATOM    400  C   GLY A  26     -17.933  16.362  -1.522  1.00 92.37           C  
ATOM    401  O   GLY A  26     -17.424  17.480  -1.617  1.00 92.37           O  
ATOM    402  N   SER A  27     -17.277  15.244  -1.848  1.00 93.63           N  
ATOM    403  H   SER A  27     -17.755  14.358  -1.769  1.00 93.63           H  
ATOM    404  CA  SER A  27     -15.876  15.235  -2.268  1.00 93.63           C  
ATOM    405  HA  SER A  27     -15.644  16.207  -2.702  1.00 93.63           H  
ATOM    406  C   SER A  27     -15.591  14.163  -3.316  1.00 93.63           C  
ATOM    407  CB  SER A  27     -14.968  15.028  -1.055  1.00 93.63           C  
ATOM    408  HB2 SER A  27     -14.978  13.983  -0.745  1.00 93.63           H  
ATOM    409  HB3 SER A  27     -15.316  15.644  -0.226  1.00 93.63           H  
ATOM    410  O   SER A  27     -15.696  12.969  -3.047  1.00 93.63           O  
ATOM    411  OG  SER A  27     -13.659  15.434  -1.413  1.00 93.63           O  
ATOM    412  HG  SER A  27     -13.715  16.385  -1.526  1.00 93.63           H  
ATOM    413  N   GLN A  28     -15.182  14.586  -4.515  1.00 94.89           N  
ATOM    414  H   GLN A  28     -15.077  15.580  -4.660  1.00 94.89           H  
ATOM    415  CA  GLN A  28     -14.978  13.682  -5.648  1.00 94.89           C  
ATOM    416  HA  GLN A  28     -15.101  12.655  -5.303  1.00 94.89           H  
ATOM    417  C   GLN A  28     -13.577  13.801  -6.246  1.00 94.89           C  
ATOM    418  CB  GLN A  28     -16.057  13.906  -6.710  1.00 94.89           C  
ATOM    419  HB2 GLN A  28     -16.076  14.961  -6.983  1.00 94.89           H  
ATOM    420  HB3 GLN A  28     -15.812  13.322  -7.597  1.00 94.89           H  
ATOM    421  O   GLN A  28     -13.134  14.889  -6.605  1.00 94.89           O  
ATOM    422  CG  GLN A  28     -17.446  13.478  -6.213  1.00 94.89           C  
ATOM    423  HG2 GLN A  28     -17.429  12.415  -5.971  1.00 94.89           H  
ATOM    424  HG3 GLN A  28     -17.714  14.027  -5.310  1.00 94.89           H  
ATOM    425  CD  GLN A  28     -18.521  13.747  -7.255  1.00 94.89           C  
ATOM    426  NE2 GLN A  28     -19.501  12.881  -7.382  1.00 94.89           N  
ATOM    427 HE21 GLN A  28     -20.236  13.130  -8.028  1.00 94.89           H  
ATOM    428 HE22 GLN A  28     -19.577  12.110  -6.733  1.00 94.89           H  
ATOM    429  OE1 GLN A  28     -18.502  14.743  -7.963  1.00 94.89           O  
ATOM    430  N   VAL A  29     -12.889  12.671  -6.396  1.00 95.82           N  
ATOM    431  H   VAL A  29     -13.317  11.827  -6.043  1.00 95.82           H  
ATOM    432  CA  VAL A  29     -11.564  12.549  -7.017  1.00 95.82           C  
ATOM    433  HA  VAL A  29     -11.058  13.511  -6.940  1.00 95.82           H  
ATOM    434  C   VAL A  29     -11.704  12.205  -8.498  1.00 95.82           C  
ATOM    435  CB  VAL A  29     -10.701  11.509  -6.277  1.00 95.82           C  
ATOM    436  HB  VAL A  29     -11.188  10.535  -6.328  1.00 95.82           H  
ATOM    437  O   VAL A  29     -12.555  11.404  -8.880  1.00 95.82           O  
ATOM    438  CG1 VAL A  29      -9.293  11.376  -6.877  1.00 95.82           C  
ATOM    439 HG11 VAL A  29      -8.797  12.346  -6.869  1.00 95.82           H  
ATOM    440 HG12 VAL A  29      -8.706  10.671  -6.288  1.00 95.82           H  
ATOM    441 HG13 VAL A  29      -9.345  11.002  -7.900  1.00 95.82           H  
ATOM    442  CG2 VAL A  29     -10.531  11.891  -4.801  1.00 95.82           C  
ATOM    443 HG21 VAL A  29     -11.498  11.895  -4.298  1.00 95.82           H  
ATOM    444 HG22 VAL A  29      -9.896  11.164  -4.295  1.00 95.82           H  
ATOM    445 HG23 VAL A  29     -10.083  12.882  -4.722  1.00 95.82           H  
ATOM    446  N   TYR A  30     -10.851  12.778  -9.343  1.00 95.04           N  
ATOM    447  H   TYR A  30     -10.194  13.451  -8.975  1.00 95.04           H  
ATOM    448  CA  TYR A  30     -10.833  12.548 -10.789  1.00 95.04           C  
ATOM    449  HA  TYR A  30     -11.081  11.505 -10.985  1.00 95.04           H  
ATOM    450  C   TYR A  30      -9.440  12.795 -11.381  1.00 95.04           C  
ATOM    451  CB  TYR A  30     -11.906  13.419 -11.462  1.00 95.04           C  
ATOM    452  HB2 TYR A  30     -11.916  13.233 -12.536  1.00 95.04           H  
ATOM    453  HB3 TYR A  30     -12.883  13.124 -11.077  1.00 95.04           H  
ATOM    454  O   TYR A  30      -8.523  13.258 -10.696  1.00 95.04           O  
ATOM    455  CG  TYR A  30     -11.759  14.901 -11.228  1.00 95.04           C  
ATOM    456  CD1 TYR A  30     -12.252  15.458 -10.033  1.00 95.04           C  
ATOM    457  HD1 TYR A  30     -12.741  14.836  -9.298  1.00 95.04           H  
ATOM    458  CD2 TYR A  30     -11.153  15.719 -12.199  1.00 95.04           C  
ATOM    459  HD2 TYR A  30     -10.783  15.299 -13.122  1.00 95.04           H  
ATOM    460  CE1 TYR A  30     -12.122  16.832  -9.795  1.00 95.04           C  
ATOM    461  HE1 TYR A  30     -12.501  17.256  -8.877  1.00 95.04           H  
ATOM    462  CE2 TYR A  30     -11.031  17.100 -11.959  1.00 95.04           C  
ATOM    463  HE2 TYR A  30     -10.556  17.752 -12.677  1.00 95.04           H  
ATOM    464  OH  TYR A  30     -11.358  18.973 -10.500  1.00 95.04           O  
ATOM    465  HH  TYR A  30     -11.760  19.238  -9.669  1.00 95.04           H  
ATOM    466  CZ  TYR A  30     -11.511  17.655 -10.756  1.00 95.04           C  
ATOM    467  N   LYS A  31      -9.264  12.432 -12.657  1.00 93.67           N  
ATOM    468  H   LYS A  31     -10.060  12.047 -13.144  1.00 93.67           H  
ATOM    469  CA  LYS A  31      -7.995  12.562 -13.386  1.00 93.67           C  
ATOM    470  HA  LYS A  31      -7.265  13.019 -12.719  1.00 93.67           H  
ATOM    471  C   LYS A  31      -8.117  13.483 -14.597  1.00 93.67           C  
ATOM    472  CB  LYS A  31      -7.463  11.179 -13.803  1.00 93.67           C  
ATOM    473  HB2 LYS A  31      -6.575  11.322 -14.418  1.00 93.67           H  
ATOM    474  HB3 LYS A  31      -8.218  10.667 -14.400  1.00 93.67           H  
ATOM    475  O   LYS A  31      -9.090  13.382 -15.342  1.00 93.67           O  
ATOM    476  CG  LYS A  31      -7.086  10.310 -12.595  1.00 93.67           C  
ATOM    477  HG2 LYS A  31      -7.972  10.118 -11.990  1.00 93.67           H  
ATOM    478  HG3 LYS A  31      -6.370  10.870 -11.995  1.00 93.67           H  
ATOM    479  CD  LYS A  31      -6.467   8.966 -13.016  1.00 93.67           C  
ATOM    480  HD2 LYS A  31      -7.209   8.409 -13.587  1.00 93.67           H  
ATOM    481  HD3 LYS A  31      -5.597   9.150 -13.647  1.00 93.67           H  
ATOM    482  CE  LYS A  31      -6.046   8.151 -11.783  1.00 93.67           C  
ATOM    483  HE2 LYS A  31      -6.889   8.105 -11.093  1.00 93.67           H  
ATOM    484  HE3 LYS A  31      -5.239   8.684 -11.280  1.00 93.67           H  
ATOM    485  NZ  LYS A  31      -5.604   6.773 -12.127  1.00 93.67           N  
ATOM    486  HZ1 LYS A  31      -5.336   6.268 -11.295  1.00 93.67           H  
ATOM    487  HZ2 LYS A  31      -4.814   6.782 -12.756  1.00 93.67           H  
ATOM    488  HZ3 LYS A  31      -6.352   6.251 -12.562  1.00 93.67           H  
ATOM    489  N   ILE A  32      -7.084  14.296 -14.827  1.00 93.23           N  
ATOM    490  H   ILE A  32      -6.342  14.306 -14.141  1.00 93.23           H  
ATOM    491  CA  ILE A  32      -6.854  15.060 -16.066  1.00 93.23           C  
ATOM    492  HA  ILE A  32      -7.519  14.695 -16.848  1.00 93.23           H  
ATOM    493  C   ILE A  32      -5.406  14.808 -16.487  1.00 93.23           C  
ATOM    494  CB  ILE A  32      -7.104  16.577 -15.873  1.00 93.23           C  
ATOM    495  HB  ILE A  32      -6.371  16.971 -15.170  1.00 93.23           H  
ATOM    496  O   ILE A  32      -4.504  15.086 -15.707  1.00 93.23           O  
ATOM    497  CG1 ILE A  32      -8.510  16.843 -15.294  1.00 93.23           C  
ATOM    498 HG12 ILE A  32      -9.247  16.410 -15.970  1.00 93.23           H  
ATOM    499 HG13 ILE A  32      -8.605  16.341 -14.331  1.00 93.23           H  
ATOM    500  CG2 ILE A  32      -6.895  17.301 -17.218  1.00 93.23           C  
ATOM    501 HG21 ILE A  32      -5.885  17.138 -17.593  1.00 93.23           H  
ATOM    502 HG22 ILE A  32      -7.610  16.931 -17.953  1.00 93.23           H  
ATOM    503 HG23 ILE A  32      -7.013  18.378 -17.102  1.00 93.23           H  
ATOM    504  CD1 ILE A  32      -8.841  18.321 -15.051  1.00 93.23           C  
ATOM    505 HD11 ILE A  32      -8.815  18.890 -15.980  1.00 93.23           H  
ATOM    506 HD12 ILE A  32      -8.142  18.745 -14.330  1.00 93.23           H  
ATOM    507 HD13 ILE A  32      -9.854  18.392 -14.655  1.00 93.23           H  
ATOM    508  N   ASN A  33      -5.163  14.267 -17.684  1.00 89.25           N  
ATOM    509  H   ASN A  33      -5.935  14.142 -18.324  1.00 89.25           H  
ATOM    510  CA  ASN A  33      -3.809  14.034 -18.219  1.00 89.25           C  
ATOM    511  HA  ASN A  33      -3.904  13.340 -19.055  1.00 89.25           H  
ATOM    512  C   ASN A  33      -2.847  13.349 -17.218  1.00 89.25           C  
ATOM    513  CB  ASN A  33      -3.258  15.355 -18.796  1.00 89.25           C  
ATOM    514  HB2 ASN A  33      -2.276  15.179 -19.234  1.00 89.25           H  
ATOM    515  HB3 ASN A  33      -3.142  16.078 -17.989  1.00 89.25           H  
ATOM    516  O   ASN A  33      -1.716  13.785 -17.034  1.00 89.25           O  
ATOM    517  CG  ASN A  33      -4.145  15.945 -19.876  1.00 89.25           C  
ATOM    518  ND2 ASN A  33      -4.058  17.232 -20.112  1.00 89.25           N  
ATOM    519 HD21 ASN A  33      -4.666  17.592 -20.834  1.00 89.25           H  
ATOM    520 HD22 ASN A  33      -3.365  17.802 -19.649  1.00 89.25           H  
ATOM    521  OD1 ASN A  33      -4.952  15.268 -20.489  1.00 89.25           O  
ATOM    522  N   HIS A  34      -3.306  12.286 -16.544  1.00 86.85           N  
ATOM    523  H   HIS A  34      -4.244  11.984 -16.766  1.00 86.85           H  
ATOM    524  CA  HIS A  34      -2.567  11.533 -15.507  1.00 86.85           C  
ATOM    525  HA  HIS A  34      -3.226  10.717 -15.210  1.00 86.85           H  
ATOM    526  C   HIS A  34      -2.254  12.280 -14.193  1.00 86.85           C  
ATOM    527  CB  HIS A  34      -1.305  10.873 -16.092  1.00 86.85           C  
ATOM    528  HB2 HIS A  34      -0.554  11.636 -16.300  1.00 86.85           H  
ATOM    529  HB3 HIS A  34      -0.881  10.197 -15.350  1.00 86.85           H  
ATOM    530  O   HIS A  34      -1.600  11.711 -13.309  1.00 86.85           O  
ATOM    531  CG  HIS A  34      -1.562  10.087 -17.346  1.00 86.85           C  
ATOM    532  CD2 HIS A  34      -1.403  10.532 -18.630  1.00 86.85           C  
ATOM    533  HD2 HIS A  34      -1.063  11.513 -18.928  1.00 86.85           H  
ATOM    534  ND1 HIS A  34      -1.998   8.782 -17.413  1.00 86.85           N  
ATOM    535  HD1 HIS A  34      -2.082   8.132 -16.645  1.00 86.85           H  
ATOM    536  CE1 HIS A  34      -2.101   8.450 -18.710  1.00 86.85           C  
ATOM    537  HE1 HIS A  34      -2.374   7.475 -19.088  1.00 86.85           H  
ATOM    538  NE2 HIS A  34      -1.768   9.490 -19.485  1.00 86.85           N  
ATOM    539  N   GLU A  35      -2.766  13.498 -14.032  1.00 93.18           N  
ATOM    540  H   GLU A  35      -3.232  13.935 -14.814  1.00 93.18           H  
ATOM    541  CA  GLU A  35      -2.743  14.270 -12.791  1.00 93.18           C  
ATOM    542  HA  GLU A  35      -1.898  13.948 -12.181  1.00 93.18           H  
ATOM    543  C   GLU A  35      -4.028  14.031 -11.987  1.00 93.18           C  
ATOM    544  CB  GLU A  35      -2.558  15.761 -13.105  1.00 93.18           C  
ATOM    545  HB2 GLU A  35      -3.354  16.091 -13.773  1.00 93.18           H  
ATOM    546  HB3 GLU A  35      -2.644  16.336 -12.183  1.00 93.18           H  
ATOM    547  O   GLU A  35      -5.097  13.803 -12.560  1.00 93.18           O  
ATOM    548  CG  GLU A  35      -1.217  16.080 -13.777  1.00 93.18           C  
ATOM    549  HG2 GLU A  35      -1.085  15.475 -14.674  1.00 93.18           H  
ATOM    550  HG3 GLU A  35      -1.228  17.127 -14.081  1.00 93.18           H  
ATOM    551  CD  GLU A  35      -0.064  15.866 -12.799  1.00 93.18           C  
ATOM    552  OE1 GLU A  35       0.736  14.928 -12.991  1.00 93.18           O  
ATOM    553  OE2 GLU A  35      -0.024  16.656 -11.825  1.00 93.18           O  
ATOM    554  N   ILE A  36      -3.918  14.064 -10.657  1.00 95.23           N  
ATOM    555  H   ILE A  36      -3.040  14.353 -10.251  1.00 95.23           H  
ATOM    556  CA  ILE A  36      -5.042  13.850  -9.739  1.00 95.23           C  
ATOM    557  HA  ILE A  36      -5.831  13.311 -10.264  1.00 95.23           H  
ATOM    558  C   ILE A  36      -5.611  15.195  -9.304  1.00 95.23           C  
ATOM    559  CB  ILE A  36      -4.630  13.009  -8.509  1.00 95.23           C  
ATOM    560  HB  ILE A  36      -3.913  13.590  -7.928  1.00 95.23           H  
ATOM    561  O   ILE A  36      -4.865  16.106  -8.950  1.00 95.23           O  
ATOM    562  CG1 ILE A  36      -3.942  11.673  -8.865  1.00 95.23           C  
ATOM    563 HG12 ILE A  36      -3.770  11.114  -7.946  1.00 95.23           H  
ATOM    564 HG13 ILE A  36      -2.962  11.883  -9.294  1.00 95.23           H  
ATOM    565  CG2 ILE A  36      -5.842  12.732  -7.597  1.00 95.23           C  
ATOM    566 HG21 ILE A  36      -6.657  12.283  -8.165  1.00 95.23           H  
ATOM    567 HG22 ILE A  36      -6.198  13.661  -7.150  1.00 95.23           H  
ATOM    568 HG23 ILE A  36      -5.557  12.067  -6.783  1.00 95.23           H  
ATOM    569  CD1 ILE A  36      -4.709  10.779  -9.841  1.00 95.23           C  
ATOM    570 HD11 ILE A  36      -4.642  11.223 -10.834  1.00 95.23           H  
ATOM    571 HD12 ILE A  36      -4.229   9.800  -9.866  1.00 95.23           H  
ATOM    572 HD13 ILE A  36      -5.749  10.661  -9.537  1.00 95.23           H  
ATOM    573  N   TYR A  37      -6.935  15.275  -9.276  1.00 97.02           N  
ATOM    574  H   TYR A  37      -7.478  14.489  -9.604  1.00 97.02           H  
ATOM    575  CA  TYR A  37      -7.683  16.401  -8.743  1.00 97.02           C  
ATOM    576  HA  TYR A  37      -7.020  17.046  -8.168  1.00 97.02           H  
ATOM    577  C   TYR A  37      -8.782  15.891  -7.817  1.00 97.02           C  
ATOM    578  CB  TYR A  37      -8.273  17.220  -9.892  1.00 97.02           C  
ATOM    579  HB2 TYR A  37      -8.916  17.996  -9.476  1.00 97.02           H  
ATOM    580  HB3 TYR A  37      -8.891  16.557 -10.498  1.00 97.02           H  
ATOM    581  O   TYR A  37      -9.252  14.758  -7.945  1.00 97.02           O  
ATOM    582  CG  TYR A  37      -7.241  17.873 -10.787  1.00 97.02           C  
ATOM    583  CD1 TYR A  37      -6.888  19.221 -10.589  1.00 97.02           C  
ATOM    584  HD1 TYR A  37      -7.371  19.792  -9.809  1.00 97.02           H  
ATOM    585  CD2 TYR A  37      -6.628  17.128 -11.813  1.00 97.02           C  
ATOM    586  HD2 TYR A  37      -6.900  16.094 -11.965  1.00 97.02           H  
ATOM    587  CE1 TYR A  37      -5.936  19.832 -11.426  1.00 97.02           C  
ATOM    588  HE1 TYR A  37      -5.701  20.879 -11.301  1.00 97.02           H  
ATOM    589  CE2 TYR A  37      -5.643  17.724 -12.619  1.00 97.02           C  
ATOM    590  HE2 TYR A  37      -5.157  17.156 -13.399  1.00 97.02           H  
ATOM    591  OH  TYR A  37      -4.387  19.671 -13.247  1.00 97.02           O  
ATOM    592  HH  TYR A  37      -4.489  20.626 -13.221  1.00 97.02           H  
ATOM    593  CZ  TYR A  37      -5.306  19.079 -12.438  1.00 97.02           C  
ATOM    594  N   ARG A  38      -9.200  16.741  -6.886  1.00 97.23           N  
ATOM    595  H   ARG A  38      -8.736  17.636  -6.827  1.00 97.23           H  
ATOM    596  CA  ARG A  38     -10.363  16.531  -6.029  1.00 97.23           C  
ATOM    597  HA  ARG A  38     -10.949  15.695  -6.411  1.00 97.23           H  
ATOM    598  C   ARG A  38     -11.228  17.777  -6.088  1.00 97.23           C  
ATOM    599  CB  ARG A  38      -9.886  16.192  -4.611  1.00 97.23           C  
ATOM    600  HB2 ARG A  38      -9.201  16.969  -4.274  1.00 97.23           H  
ATOM    601  HB3 ARG A  38      -9.334  15.254  -4.653  1.00 97.23           H  
ATOM    602  O   ARG A  38     -10.709  18.873  -5.927  1.00 97.23           O  
ATOM    603  CG  ARG A  38     -11.025  16.062  -3.587  1.00 97.23           C  
ATOM    604  HG2 ARG A  38     -11.585  16.997  -3.541  1.00 97.23           H  
ATOM    605  HG3 ARG A  38     -11.704  15.260  -3.876  1.00 97.23           H  
ATOM    606  CD  ARG A  38     -10.449  15.789  -2.192  1.00 97.23           C  
ATOM    607  HD2 ARG A  38      -9.677  16.528  -1.976  1.00 97.23           H  
ATOM    608  HD3 ARG A  38     -11.230  15.924  -1.443  1.00 97.23           H  
ATOM    609  NE  ARG A  38      -9.865  14.440  -2.073  1.00 97.23           N  
ATOM    610  HE  ARG A  38      -8.872  14.349  -2.236  1.00 97.23           H  
ATOM    611  NH1 ARG A  38     -11.744  13.311  -1.338  1.00 97.23           N  
ATOM    612 HH11 ARG A  38     -12.029  12.642  -0.638  1.00 97.23           H  
ATOM    613 HH12 ARG A  38     -12.355  14.101  -1.487  1.00 97.23           H  
ATOM    614  NH2 ARG A  38      -9.801  12.290  -1.336  1.00 97.23           N  
ATOM    615 HH21 ARG A  38     -10.320  11.623  -0.783  1.00 97.23           H  
ATOM    616 HH22 ARG A  38      -8.794  12.306  -1.256  1.00 97.23           H  
ATOM    617  CZ  ARG A  38     -10.475  13.364  -1.608  1.00 97.23           C  
ATOM    618  N   GLN A  39     -12.524  17.626  -6.308  1.00 96.67           N  
ATOM    619  H   GLN A  39     -12.894  16.690  -6.397  1.00 96.67           H  
ATOM    620  CA  GLN A  39     -13.474  18.726  -6.178  1.00 96.67           C  
ATOM    621  HA  GLN A  39     -12.926  19.667  -6.129  1.00 96.67           H  
ATOM    622  C   GLN A  39     -14.252  18.606  -4.877  1.00 96.67           C  
ATOM    623  CB  GLN A  39     -14.391  18.845  -7.396  1.00 96.67           C  
ATOM    624  HB2 GLN A  39     -14.987  19.749  -7.268  1.00 96.67           H  
ATOM    625  HB3 GLN A  39     -13.773  18.988  -8.283  1.00 96.67           H  
ATOM    626  O   GLN A  39     -14.562  17.495  -4.438  1.00 96.67           O  
ATOM    627  CG  GLN A  39     -15.361  17.669  -7.614  1.00 96.67           C  
ATOM    628  HG2 GLN A  39     -14.799  16.748  -7.769  1.00 96.67           H  
ATOM    629  HG3 GLN A  39     -16.006  17.555  -6.743  1.00 96.67           H  
ATOM    630  CD  GLN A  39     -16.239  17.912  -8.835  1.00 96.67           C  
ATOM    631  NE2 GLN A  39     -17.353  17.236  -8.992  1.00 96.67           N  
ATOM    632 HE21 GLN A  39     -17.672  16.553  -8.321  1.00 96.67           H  
ATOM    633 HE22 GLN A  39     -18.002  17.645  -9.650  1.00 96.67           H  
ATOM    634  OE1 GLN A  39     -15.891  18.686  -9.715  1.00 96.67           O  
ATOM    635  N   ILE A  40     -14.553  19.754  -4.281  1.00 97.56           N  
ATOM    636  H   ILE A  40     -14.244  20.611  -4.718  1.00 97.56           H  
ATOM    637  CA  ILE A  40     -15.450  19.888  -3.140  1.00 97.56           C  
ATOM    638  HA  ILE A  40     -15.687  18.900  -2.746  1.00 97.56           H  
ATOM    639  C   ILE A  40     -16.742  20.524  -3.642  1.00 97.56           C  
ATOM    640  CB  ILE A  40     -14.803  20.711  -2.009  1.00 97.56           C  
ATOM    641  HB  ILE A  40     -14.691  21.736  -2.364  1.00 97.56           H  
ATOM    642  O   ILE A  40     -16.726  21.622  -4.205  1.00 97.56           O  
ATOM    643  CG1 ILE A  40     -13.398  20.207  -1.600  1.00 97.56           C  
ATOM    644 HG12 ILE A  40     -13.026  20.837  -0.792  1.00 97.56           H  
ATOM    645 HG13 ILE A  40     -12.715  20.337  -2.439  1.00 97.56           H  
ATOM    646  CG2 ILE A  40     -15.740  20.755  -0.792  1.00 97.56           C  
ATOM    647 HG21 ILE A  40     -15.985  19.748  -0.454  1.00 97.56           H  
ATOM    648 HG22 ILE A  40     -16.664  21.275  -1.046  1.00 97.56           H  
ATOM    649 HG23 ILE A  40     -15.263  21.299   0.023  1.00 97.56           H  
ATOM    650  CD1 ILE A  40     -13.332  18.743  -1.142  1.00 97.56           C  
ATOM    651 HD11 ILE A  40     -13.647  18.084  -1.951  1.00 97.56           H  
ATOM    652 HD12 ILE A  40     -12.305  18.499  -0.871  1.00 97.56           H  
ATOM    653 HD13 ILE A  40     -13.968  18.587  -0.270  1.00 97.56           H  
ATOM    654  N   ASN A  41     -17.849  19.818  -3.438  1.00 96.60           N  
ATOM    655  H   ASN A  41     -17.769  18.959  -2.913  1.00 96.60           H  
ATOM    656  CA  ASN A  41     -19.178  20.251  -3.856  1.00 96.60           C  
ATOM    657  HA  ASN A  41     -19.089  20.944  -4.693  1.00 96.60           H  
ATOM    658  C   ASN A  41     -19.887  20.993  -2.712  1.00 96.60           C  
ATOM    659  CB  ASN A  41     -19.969  19.020  -4.335  1.00 96.60           C  
ATOM    660  HB2 ASN A  41     -20.036  18.299  -3.520  1.00 96.60           H  
ATOM    661  HB3 ASN A  41     -20.981  19.316  -4.610  1.00 96.60           H  
ATOM    662  O   ASN A  41     -19.418  21.003  -1.571  1.00 96.60           O  
ATOM    663  CG  ASN A  41     -19.369  18.331  -5.552  1.00 96.60           C  
ATOM    664  ND2 ASN A  41     -19.733  17.091  -5.775  1.00 96.60           N  
ATOM    665 HD21 ASN A  41     -20.306  16.608  -5.099  1.00 96.60           H  
ATOM    666 HD22 ASN A  41     -19.429  16.663  -6.638  1.00 96.60           H  
ATOM    667  OD1 ASN A  41     -18.575  18.872  -6.302  1.00 96.60           O  
ATOM    668  N   GLN A  42     -21.065  21.555  -2.994  1.00 96.26           N  
ATOM    669  H   GLN A  42     -21.353  21.568  -3.962  1.00 96.26           H  
ATOM    670  CA  GLN A  42     -21.873  22.314  -2.030  1.00 96.26           C  
ATOM    671  HA  GLN A  42     -21.377  23.268  -1.851  1.00 96.26           H  
ATOM    672  C   GLN A  42     -22.043  21.627  -0.661  1.00 96.26           C  
ATOM    673  CB  GLN A  42     -23.246  22.586  -2.668  1.00 96.26           C  
ATOM    674  HB2 GLN A  42     -23.751  21.637  -2.843  1.00 96.26           H  
ATOM    675  HB3 GLN A  42     -23.097  23.069  -3.634  1.00 96.26           H  
ATOM    676  O   GLN A  42     -21.960  22.299   0.365  1.00 96.26           O  
ATOM    677  CG  GLN A  42     -24.165  23.477  -1.818  1.00 96.26           C  
ATOM    678  HG2 GLN A  42     -24.364  23.005  -0.855  1.00 96.26           H  
ATOM    679  HG3 GLN A  42     -25.120  23.584  -2.333  1.00 96.26           H  
ATOM    680  CD  GLN A  42     -23.591  24.872  -1.605  1.00 96.26           C  
ATOM    681  NE2 GLN A  42     -23.206  25.233  -0.403  1.00 96.26           N  
ATOM    682 HE21 GLN A  42     -23.179  24.560   0.350  1.00 96.26           H  
ATOM    683 HE22 GLN A  42     -22.804  26.157  -0.334  1.00 96.26           H  
ATOM    684  OE1 GLN A  42     -23.459  25.654  -2.525  1.00 96.26           O  
ATOM    685  N   SER A  43     -22.252  20.305  -0.621  1.00 94.95           N  
ATOM    686  H   SER A  43     -22.269  19.783  -1.486  1.00 94.95           H  
ATOM    687  CA  SER A  43     -22.463  19.558   0.629  1.00 94.95           C  
ATOM    688  HA  SER A  43     -23.154  20.124   1.254  1.00 94.95           H  
ATOM    689  C   SER A  43     -21.197  19.345   1.466  1.00 94.95           C  
ATOM    690  CB  SER A  43     -23.114  18.204   0.330  1.00 94.95           C  
ATOM    691  HB2 SER A  43     -24.077  18.375  -0.151  1.00 94.95           H  
ATOM    692  HB3 SER A  43     -23.281  17.661   1.260  1.00 94.95           H  
ATOM    693  O   SER A  43     -21.317  19.057   2.649  1.00 94.95           O  
ATOM    694  OG  SER A  43     -22.301  17.434  -0.535  1.00 94.95           O  
ATOM    695  HG  SER A  43     -21.805  16.804  -0.006  1.00 94.95           H  
ATOM    696  N   GLY A  44     -20.002  19.458   0.874  1.00 95.87           N  
ATOM    697  H   GLY A  44     -19.976  19.734  -0.097  1.00 95.87           H  
ATOM    698  CA  GLY A  44     -18.716  19.352   1.580  1.00 95.87           C  
ATOM    699  HA2 GLY A  44     -18.036  18.751   0.977  1.00 95.87           H  
ATOM    700  HA3 GLY A  44     -18.851  18.856   2.541  1.00 95.87           H  
ATOM    701  C   GLY A  44     -18.038  20.702   1.838  1.00 95.87           C  
ATOM    702  O   GLY A  44     -16.998  20.755   2.489  1.00 95.87           O  
ATOM    703  N   TYR A  45     -18.596  21.798   1.316  1.00 96.90           N  
ATOM    704  H   TYR A  45     -19.433  21.690   0.761  1.00 96.90           H  
ATOM    705  CA  TYR A  45     -17.929  23.099   1.302  1.00 96.90           C  
ATOM    706  HA  TYR A  45     -16.925  22.962   0.901  1.00 96.90           H  
ATOM    707  C   TYR A  45     -17.762  23.718   2.692  1.00 96.90           C  
ATOM    708  CB  TYR A  45     -18.687  24.031   0.358  1.00 96.90           C  
ATOM    709  HB2 TYR A  45     -18.701  23.564  -0.626  1.00 96.90           H  
ATOM    710  HB3 TYR A  45     -19.718  24.129   0.697  1.00 96.90           H  
ATOM    711  O   TYR A  45     -16.669  24.172   3.014  1.00 96.90           O  
ATOM    712  CG  TYR A  45     -18.065  25.408   0.225  1.00 96.90           C  
ATOM    713  CD1 TYR A  45     -18.744  26.543   0.708  1.00 96.90           C  
ATOM    714  HD1 TYR A  45     -19.703  26.437   1.194  1.00 96.90           H  
ATOM    715  CD2 TYR A  45     -16.800  25.550  -0.376  1.00 96.90           C  
ATOM    716  HD2 TYR A  45     -16.271  24.681  -0.739  1.00 96.90           H  
ATOM    717  CE1 TYR A  45     -18.174  27.822   0.564  1.00 96.90           C  
ATOM    718  HE1 TYR A  45     -18.696  28.689   0.943  1.00 96.90           H  
ATOM    719  CE2 TYR A  45     -16.219  26.826  -0.502  1.00 96.90           C  
ATOM    720  HE2 TYR A  45     -15.250  26.958  -0.959  1.00 96.90           H  
ATOM    721  OH  TYR A  45     -16.347  29.191  -0.185  1.00 96.90           O  
ATOM    722  HH  TYR A  45     -16.948  29.885   0.096  1.00 96.90           H  
ATOM    723  CZ  TYR A  45     -16.909  27.963  -0.044  1.00 96.90           C  
ATOM    724  N   SER A  46     -18.796  23.689   3.541  1.00 97.51           N  
ATOM    725  H   SER A  46     -19.656  23.238   3.263  1.00 97.51           H  
ATOM    726  CA  SER A  46     -18.709  24.225   4.910  1.00 97.51           C  
ATOM    727  HA  SER A  46     -18.418  25.274   4.862  1.00 97.51           H  
ATOM    728  C   SER A  46     -17.660  23.492   5.748  1.00 97.51           C  
ATOM    729  CB  SER A  46     -20.073  24.131   5.604  1.00 97.51           C  
ATOM    730  HB2 SER A  46     -20.772  24.787   5.086  1.00 97.51           H  
ATOM    731  HB3 SER A  46     -19.984  24.467   6.637  1.00 97.51           H  
ATOM    732  O   SER A  46     -16.895  24.115   6.481  1.00 97.51           O  
ATOM    733  OG  SER A  46     -20.583  22.807   5.571  1.00 97.51           O  
ATOM    734  HG  SER A  46     -20.222  22.301   6.303  1.00 97.51           H  
ATOM    735  N   ASP A  47     -17.589  22.171   5.589  1.00 97.74           N  
ATOM    736  H   ASP A  47     -18.244  21.735   4.956  1.00 97.74           H  
ATOM    737  CA  ASP A  47     -16.615  21.314   6.260  1.00 97.74           C  
ATOM    738  HA  ASP A  47     -16.643  21.495   7.335  1.00 97.74           H  
ATOM    739  C   ASP A  47     -15.186  21.612   5.788  1.00 97.74           C  
ATOM    740  CB  ASP A  47     -16.980  19.848   5.987  1.00 97.74           C  
ATOM    741  HB2 ASP A  47     -17.215  19.714   4.931  1.00 97.74           H  
ATOM    742  HB3 ASP A  47     -16.098  19.244   6.203  1.00 97.74           H  
ATOM    743  O   ASP A  47     -14.274  21.752   6.603  1.00 97.74           O  
ATOM    744  CG  ASP A  47     -18.137  19.319   6.840  1.00 97.74           C  
ATOM    745  OD1 ASP A  47     -18.472  19.948   7.867  1.00 97.74           O  
ATOM    746  OD2 ASP A  47     -18.638  18.214   6.535  1.00 97.74           O  
ATOM    747  N   TYR A  48     -14.994  21.784   4.477  1.00 98.05           N  
ATOM    748  H   TYR A  48     -15.774  21.632   3.853  1.00 98.05           H  
ATOM    749  CA  TYR A  48     -13.707  22.180   3.910  1.00 98.05           C  
ATOM    750  HA  TYR A  48     -12.947  21.479   4.254  1.00 98.05           H  
ATOM    751  C   TYR A  48     -13.273  23.579   4.375  1.00 98.05           C  
ATOM    752  CB  TYR A  48     -13.776  22.098   2.381  1.00 98.05           C  
ATOM    753  HB2 TYR A  48     -14.604  22.709   2.022  1.00 98.05           H  
ATOM    754  HB3 TYR A  48     -13.969  21.065   2.091  1.00 98.05           H  
ATOM    755  O   TYR A  48     -12.128  23.765   4.785  1.00 98.05           O  
ATOM    756  CG  TYR A  48     -12.496  22.563   1.724  1.00 98.05           C  
ATOM    757  CD1 TYR A  48     -12.409  23.870   1.206  1.00 98.05           C  
ATOM    758  HD1 TYR A  48     -13.268  24.524   1.227  1.00 98.05           H  
ATOM    759  CD2 TYR A  48     -11.364  21.724   1.728  1.00 98.05           C  
ATOM    760  HD2 TYR A  48     -11.427  20.736   2.160  1.00 98.05           H  
ATOM    761  CE1 TYR A  48     -11.182  24.346   0.710  1.00 98.05           C  
ATOM    762  HE1 TYR A  48     -11.095  25.357   0.341  1.00 98.05           H  
ATOM    763  CE2 TYR A  48     -10.139  22.196   1.220  1.00 98.05           C  
ATOM    764  HE2 TYR A  48      -9.249  21.585   1.248  1.00 98.05           H  
ATOM    765  OH  TYR A  48      -8.855  23.968   0.263  1.00 98.05           O  
ATOM    766  HH  TYR A  48      -8.908  24.902   0.048  1.00 98.05           H  
ATOM    767  CZ  TYR A  48     -10.045  23.511   0.721  1.00 98.05           C  
ATOM    768  N   GLN A  49     -14.183  24.559   4.387  1.00 97.90           N  
ATOM    769  H   GLN A  49     -15.114  24.363   4.047  1.00 97.90           H  
ATOM    770  CA  GLN A  49     -13.886  25.892   4.916  1.00 97.90           C  
ATOM    771  HA  GLN A  49     -13.054  26.318   4.355  1.00 97.90           H  
ATOM    772  C   GLN A  49     -13.452  25.822   6.384  1.00 97.90           C  
ATOM    773  CB  GLN A  49     -15.103  26.816   4.777  1.00 97.90           C  
ATOM    774  HB2 GLN A  49     -14.924  27.706   5.379  1.00 97.90           H  
ATOM    775  HB3 GLN A  49     -15.991  26.318   5.168  1.00 97.90           H  
ATOM    776  O   GLN A  49     -12.451  26.436   6.750  1.00 97.90           O  
ATOM    777  CG  GLN A  49     -15.361  27.269   3.335  1.00 97.90           C  
ATOM    778  HG2 GLN A  49     -15.657  26.429   2.707  1.00 97.90           H  
ATOM    779  HG3 GLN A  49     -14.444  27.692   2.923  1.00 97.90           H  
ATOM    780  CD  GLN A  49     -16.461  28.323   3.305  1.00 97.90           C  
ATOM    781  NE2 GLN A  49     -16.179  29.517   2.832  1.00 97.90           N  
ATOM    782 HE21 GLN A  49     -16.922  30.198   2.889  1.00 97.90           H  
ATOM    783 HE22 GLN A  49     -15.296  29.681   2.369  1.00 97.90           H  
ATOM    784  OE1 GLN A  49     -17.582  28.125   3.745  1.00 97.90           O  
ATOM    785  N   GLN A  50     -14.144  25.030   7.209  1.00 98.17           N  
ATOM    786  H   GLN A  50     -14.973  24.572   6.860  1.00 98.17           H  
ATOM    787  CA  GLN A  50     -13.781  24.827   8.611  1.00 98.17           C  
ATOM    788  HA  GLN A  50     -13.709  25.807   9.083  1.00 98.17           H  
ATOM    789  C   GLN A  50     -12.414  24.136   8.767  1.00 98.17           C  
ATOM    790  CB  GLN A  50     -14.904  24.034   9.300  1.00 98.17           C  
ATOM    791  HB2 GLN A  50     -15.851  24.553   9.149  1.00 98.17           H  
ATOM    792  HB3 GLN A  50     -14.987  23.050   8.837  1.00 98.17           H  
ATOM    793  O   GLN A  50     -11.639  24.506   9.653  1.00 98.17           O  
ATOM    794  CG  GLN A  50     -14.677  23.849  10.809  1.00 98.17           C  
ATOM    795  HG2 GLN A  50     -15.497  23.258  11.217  1.00 98.17           H  
ATOM    796  HG3 GLN A  50     -13.757  23.288  10.974  1.00 98.17           H  
ATOM    797  CD  GLN A  50     -14.613  25.168  11.575  1.00 98.17           C  
ATOM    798  NE2 GLN A  50     -13.823  25.253  12.623  1.00 98.17           N  
ATOM    799 HE21 GLN A  50     -13.806  26.157  13.074  1.00 98.17           H  
ATOM    800 HE22 GLN A  50     -13.265  24.463  12.915  1.00 98.17           H  
ATOM    801  OE1 GLN A  50     -15.270  26.145  11.268  1.00 98.17           O  
ATOM    802  N   LEU A  51     -12.075  23.171   7.903  1.00 98.40           N  
ATOM    803  H   LEU A  51     -12.766  22.871   7.230  1.00 98.40           H  
ATOM    804  CA  LEU A  51     -10.759  22.517   7.884  1.00 98.40           C  
ATOM    805  HA  LEU A  51     -10.573  22.060   8.856  1.00 98.40           H  
ATOM    806  C   LEU A  51      -9.625  23.523   7.675  1.00 98.40           C  
ATOM    807  CB  LEU A  51     -10.759  21.412   6.808  1.00 98.40           C  
ATOM    808  HB2 LEU A  51     -11.078  21.843   5.859  1.00 98.40           H  
ATOM    809  HB3 LEU A  51     -11.487  20.649   7.083  1.00 98.40           H  
ATOM    810  O   LEU A  51      -8.626  23.477   8.399  1.00 98.40           O  
ATOM    811  CG  LEU A  51      -9.395  20.743   6.569  1.00 98.40           C  
ATOM    812  HG  LEU A  51      -8.660  21.500   6.294  1.00 98.40           H  
ATOM    813  CD1 LEU A  51      -8.893  19.984   7.797  1.00 98.40           C  
ATOM    814 HD11 LEU A  51      -8.735  20.691   8.612  1.00 98.40           H  
ATOM    815 HD12 LEU A  51      -9.628  19.236   8.096  1.00 98.40           H  
ATOM    816 HD13 LEU A  51      -7.945  19.497   7.570  1.00 98.40           H  
ATOM    817  CD2 LEU A  51      -9.488  19.757   5.410  1.00 98.40           C  
ATOM    818 HD21 LEU A  51     -10.239  18.995   5.620  1.00 98.40           H  
ATOM    819 HD22 LEU A  51      -9.768  20.296   4.505  1.00 98.40           H  
ATOM    820 HD23 LEU A  51      -8.517  19.287   5.253  1.00 98.40           H  
ATOM    821  N   MET A  52      -9.803  24.441   6.725  1.00 98.04           N  
ATOM    822  H   MET A  52     -10.636  24.385   6.157  1.00 98.04           H  
ATOM    823  CA  MET A  52      -8.812  25.471   6.423  1.00 98.04           C  
ATOM    824  HA  MET A  52      -7.824  25.012   6.403  1.00 98.04           H  
ATOM    825  C   MET A  52      -8.767  26.550   7.515  1.00 98.04           C  
ATOM    826  CB  MET A  52      -9.090  26.068   5.032  1.00 98.04           C  
ATOM    827  HB2 MET A  52     -10.076  26.532   5.025  1.00 98.04           H  
ATOM    828  HB3 MET A  52      -8.350  26.842   4.829  1.00 98.04           H  
ATOM    829  O   MET A  52      -7.693  26.887   8.004  1.00 98.04           O  
ATOM    830  CG  MET A  52      -9.030  25.021   3.906  1.00 98.04           C  
ATOM    831  HG2 MET A  52      -9.151  25.531   2.950  1.00 98.04           H  
ATOM    832  HG3 MET A  52      -9.874  24.340   4.014  1.00 98.04           H  
ATOM    833  SD  MET A  52      -7.523  24.011   3.835  1.00 98.04           S  
ATOM    834  CE  MET A  52      -6.326  25.279   3.343  1.00 98.04           C  
ATOM    835  HE1 MET A  52      -6.222  26.019   4.136  1.00 98.04           H  
ATOM    836  HE2 MET A  52      -6.666  25.764   2.429  1.00 98.04           H  
ATOM    837  HE3 MET A  52      -5.358  24.810   3.162  1.00 98.04           H  
ATOM    838  N   GLN A  53      -9.922  27.056   7.959  1.00 98.01           N  
ATOM    839  H   GLN A  53     -10.779  26.726   7.538  1.00 98.01           H  
ATOM    840  CA  GLN A  53     -10.010  28.160   8.927  1.00 98.01           C  
ATOM    841  HA  GLN A  53      -9.332  28.956   8.619  1.00 98.01           H  
ATOM    842  C   GLN A  53      -9.610  27.766  10.353  1.00 98.01           C  
ATOM    843  CB  GLN A  53     -11.441  28.711   8.946  1.00 98.01           C  
ATOM    844  HB2 GLN A  53     -11.545  29.401   9.783  1.00 98.01           H  
ATOM    845  HB3 GLN A  53     -12.139  27.888   9.097  1.00 98.01           H  
ATOM    846  O   GLN A  53      -9.099  28.598  11.099  1.00 98.01           O  
ATOM    847  CG  GLN A  53     -11.800  29.467   7.659  1.00 98.01           C  
ATOM    848  HG2 GLN A  53     -11.187  30.366   7.588  1.00 98.01           H  
ATOM    849  HG3 GLN A  53     -11.586  28.848   6.788  1.00 98.01           H  
ATOM    850  CD  GLN A  53     -13.269  29.874   7.613  1.00 98.01           C  
ATOM    851  NE2 GLN A  53     -13.755  30.324   6.478  1.00 98.01           N  
ATOM    852 HE21 GLN A  53     -13.175  30.367   5.652  1.00 98.01           H  
ATOM    853 HE22 GLN A  53     -14.738  30.554   6.491  1.00 98.01           H  
ATOM    854  OE1 GLN A  53     -14.008  29.821   8.580  1.00 98.01           O  
ATOM    855  N   SER A  54      -9.828  26.510  10.752  1.00 98.09           N  
ATOM    856  H   SER A  54     -10.293  25.876  10.118  1.00 98.09           H  
ATOM    857  CA  SER A  54      -9.457  26.034  12.092  1.00 98.09           C  
ATOM    858  HA  SER A  54      -9.821  26.754  12.825  1.00 98.09           H  
ATOM    859  C   SER A  54      -7.943  25.918  12.298  1.00 98.09           C  
ATOM    860  CB  SER A  54     -10.115  24.683  12.392  1.00 98.09           C  
ATOM    861  HB2 SER A  54     -11.198  24.787  12.342  1.00 98.09           H  
ATOM    862  HB3 SER A  54      -9.842  24.368  13.399  1.00 98.09           H  
ATOM    863  O   SER A  54      -7.495  25.841  13.440  1.00 98.09           O  
ATOM    864  OG  SER A  54      -9.697  23.697  11.467  1.00 98.09           O  
ATOM    865  HG  SER A  54     -10.256  23.794  10.693  1.00 98.09           H  
ATOM    866  N   GLY A  55      -7.148  25.868  11.222  1.00 98.28           N  
ATOM    867  H   GLY A  55      -7.559  26.032  10.314  1.00 98.28           H  
ATOM    868  CA  GLY A  55      -5.720  25.538  11.274  1.00 98.28           C  
ATOM    869  HA2 GLY A  55      -5.251  25.873  10.349  1.00 98.28           H  
ATOM    870  HA3 GLY A  55      -5.253  26.071  12.103  1.00 98.28           H  
ATOM    871  C   GLY A  55      -5.435  24.037  11.436  1.00 98.28           C  
ATOM    872  O   GLY A  55      -4.278  23.643  11.611  1.00 98.28           O  
ATOM    873  N   LEU A  56      -6.461  23.174  11.373  1.00 98.66           N  
ATOM    874  H   LEU A  56      -7.394  23.539  11.240  1.00 98.66           H  
ATOM    875  CA  LEU A  56      -6.279  21.719  11.408  1.00 98.66           C  
ATOM    876  HA  LEU A  56      -5.724  21.469  12.313  1.00 98.66           H  
ATOM    877  C   LEU A  56      -5.461  21.236  10.207  1.00 98.66           C  
ATOM    878  CB  LEU A  56      -7.652  21.025  11.456  1.00 98.66           C  
ATOM    879  HB2 LEU A  56      -8.261  21.399  10.633  1.00 98.66           H  
ATOM    880  HB3 LEU A  56      -8.154  21.313  12.380  1.00 98.66           H  
ATOM    881  O   LEU A  56      -4.580  20.391  10.375  1.00 98.66           O  
ATOM    882  CG  LEU A  56      -7.591  19.486  11.372  1.00 98.66           C  
ATOM    883  HG  LEU A  56      -7.146  19.180  10.425  1.00 98.66           H  
ATOM    884  CD1 LEU A  56      -6.783  18.874  12.520  1.00 98.66           C  
ATOM    885 HD11 LEU A  56      -6.824  17.786  12.461  1.00 98.66           H  
ATOM    886 HD12 LEU A  56      -5.741  19.186  12.448  1.00 98.66           H  
ATOM    887 HD13 LEU A  56      -7.186  19.211  13.475  1.00 98.66           H  
ATOM    888  CD2 LEU A  56      -8.997  18.903  11.440  1.00 98.66           C  
ATOM    889 HD21 LEU A  56      -9.579  19.269  10.594  1.00 98.66           H  
ATOM    890 HD22 LEU A  56      -9.478  19.224  12.364  1.00 98.66           H  
ATOM    891 HD23 LEU A  56      -8.957  17.815  11.388  1.00 98.66           H  
ATOM    892  N   TYR A  57      -5.722  21.786   9.018  1.00 98.61           N  
ATOM    893  H   TYR A  57      -6.467  22.464   8.948  1.00 98.61           H  
ATOM    894  CA  TYR A  57      -4.964  21.463   7.812  1.00 98.61           C  
ATOM    895  HA  TYR A  57      -5.126  20.413   7.568  1.00 98.61           H  
ATOM    896  C   TYR A  57      -3.457  21.669   8.006  1.00 98.61           C  
ATOM    897  CB  TYR A  57      -5.466  22.324   6.651  1.00 98.61           C  
ATOM    898  HB2 TYR A  57      -6.521  22.114   6.477  1.00 98.61           H  
ATOM    899  HB3 TYR A  57      -5.379  23.380   6.908  1.00 98.61           H  
ATOM    900  O   TYR A  57      -2.680  20.720   7.867  1.00 98.61           O  
ATOM    901  CG  TYR A  57      -4.703  22.050   5.378  1.00 98.61           C  
ATOM    902  CD1 TYR A  57      -3.860  23.025   4.811  1.00 98.61           C  
ATOM    903  HD1 TYR A  57      -3.730  23.984   5.290  1.00 98.61           H  
ATOM    904  CD2 TYR A  57      -4.802  20.778   4.797  1.00 98.61           C  
ATOM    905  HD2 TYR A  57      -5.437  20.034   5.254  1.00 98.61           H  
ATOM    906  CE1 TYR A  57      -3.244  22.775   3.570  1.00 98.61           C  
ATOM    907  HE1 TYR A  57      -2.663  23.550   3.093  1.00 98.61           H  
ATOM    908  CE2 TYR A  57      -4.082  20.487   3.632  1.00 98.61           C  
ATOM    909  HE2 TYR A  57      -4.086  19.490   3.217  1.00 98.61           H  
ATOM    910  OH  TYR A  57      -2.939  21.257   1.710  1.00 98.61           O  
ATOM    911  HH  TYR A  57      -2.788  22.059   1.204  1.00 98.61           H  
ATOM    912  CZ  TYR A  57      -3.414  21.518   2.954  1.00 98.61           C  
ATOM    913  N   ASP A  58      -3.062  22.874   8.425  1.00 98.35           N  
ATOM    914  H   ASP A  58      -3.742  23.621   8.444  1.00 98.35           H  
ATOM    915  CA  ASP A  58      -1.664  23.239   8.662  1.00 98.35           C  
ATOM    916  HA  ASP A  58      -1.098  23.123   7.737  1.00 98.35           H  
ATOM    917  C   ASP A  58      -1.032  22.350   9.735  1.00 98.35           C  
ATOM    918  CB  ASP A  58      -1.578  24.704   9.112  1.00 98.35           C  
ATOM    919  HB2 ASP A  58      -0.535  24.947   9.317  1.00 98.35           H  
ATOM    920  HB3 ASP A  58      -2.139  24.826  10.038  1.00 98.35           H  
ATOM    921  O   ASP A  58       0.108  21.894   9.603  1.00 98.35           O  
ATOM    922  CG  ASP A  58      -2.104  25.687   8.067  1.00 98.35           C  
ATOM    923  OD1 ASP A  58      -1.955  25.391   6.861  1.00 98.35           O  
ATOM    924  OD2 ASP A  58      -2.672  26.708   8.503  1.00 98.35           O  
ATOM    925  N   LYS A  59      -1.791  22.024  10.791  1.00 98.72           N  
ATOM    926  H   LYS A  59      -2.710  22.437  10.859  1.00 98.72           H  
ATOM    927  CA  LYS A  59      -1.309  21.124  11.838  1.00 98.72           C  
ATOM    928  HA  LYS A  59      -0.359  21.543  12.169  1.00 98.72           H  
ATOM    929  C   LYS A  59      -1.020  19.726  11.296  1.00 98.72           C  
ATOM    930  CB  LYS A  59      -2.299  21.086  13.014  1.00 98.72           C  
ATOM    931  HB2 LYS A  59      -2.451  22.103  13.377  1.00 98.72           H  
ATOM    932  HB3 LYS A  59      -3.262  20.710  12.669  1.00 98.72           H  
ATOM    933  O   LYS A  59       0.043  19.178  11.593  1.00 98.72           O  
ATOM    934  CG  LYS A  59      -1.813  20.200  14.176  1.00 98.72           C  
ATOM    935  HG2 LYS A  59      -2.543  20.250  14.983  1.00 98.72           H  
ATOM    936  HG3 LYS A  59      -1.746  19.163  13.848  1.00 98.72           H  
ATOM    937  CD  LYS A  59      -0.447  20.659  14.704  1.00 98.72           C  
ATOM    938  HD2 LYS A  59      -0.516  21.705  15.003  1.00 98.72           H  
ATOM    939  HD3 LYS A  59       0.299  20.566  13.915  1.00 98.72           H  
ATOM    940  CE  LYS A  59       0.020  19.815  15.884  1.00 98.72           C  
ATOM    941  HE2 LYS A  59      -0.022  18.765  15.594  1.00 98.72           H  
ATOM    942  HE3 LYS A  59      -0.661  19.973  16.720  1.00 98.72           H  
ATOM    943  NZ  LYS A  59       1.406  20.201  16.242  1.00 98.72           N  
ATOM    944  HZ1 LYS A  59       1.434  21.178  16.496  1.00 98.72           H  
ATOM    945  HZ2 LYS A  59       1.758  19.645  17.009  1.00 98.72           H  
ATOM    946  HZ3 LYS A  59       2.007  20.084  15.439  1.00 98.72           H  
ATOM    947  N   LEU A  60      -1.933  19.143  10.522  1.00 98.70           N  
ATOM    948  H   LEU A  60      -2.763  19.670  10.289  1.00 98.70           H  
ATOM    949  CA  LEU A  60      -1.753  17.809   9.946  1.00 98.70           C  
ATOM    950  HA  LEU A  60      -1.448  17.122  10.735  1.00 98.70           H  
ATOM    951  C   LEU A  60      -0.629  17.783   8.907  1.00 98.70           C  
ATOM    952  CB  LEU A  60      -3.075  17.319   9.337  1.00 98.70           C  
ATOM    953  HB2 LEU A  60      -2.879  16.392   8.799  1.00 98.70           H  
ATOM    954  HB3 LEU A  60      -3.422  18.057   8.615  1.00 98.70           H  
ATOM    955  O   LEU A  60       0.152  16.830   8.895  1.00 98.70           O  
ATOM    956  CG  LEU A  60      -4.195  17.056  10.359  1.00 98.70           C  
ATOM    957  HG  LEU A  60      -4.429  17.971  10.905  1.00 98.70           H  
ATOM    958  CD1 LEU A  60      -5.444  16.597   9.614  1.00 98.70           C  
ATOM    959 HD11 LEU A  60      -5.242  15.672   9.073  1.00 98.70           H  
ATOM    960 HD12 LEU A  60      -6.261  16.444  10.318  1.00 98.70           H  
ATOM    961 HD13 LEU A  60      -5.750  17.369   8.907  1.00 98.70           H  
ATOM    962  CD2 LEU A  60      -3.818  15.984  11.385  1.00 98.70           C  
ATOM    963 HD21 LEU A  60      -3.450  15.099  10.866  1.00 98.70           H  
ATOM    964 HD22 LEU A  60      -4.692  15.727  11.984  1.00 98.70           H  
ATOM    965 HD23 LEU A  60      -3.046  16.366  12.053  1.00 98.70           H  
ATOM    966  N   GLN A  61      -0.491  18.834   8.097  1.00 97.97           N  
ATOM    967  H   GLN A  61      -1.181  19.571   8.122  1.00 97.97           H  
ATOM    968  CA  GLN A  61       0.637  18.978   7.179  1.00 97.97           C  
ATOM    969  HA  GLN A  61       0.691  18.106   6.527  1.00 97.97           H  
ATOM    970  C   GLN A  61       1.977  19.080   7.908  1.00 97.97           C  
ATOM    971  CB  GLN A  61       0.482  20.228   6.322  1.00 97.97           C  
ATOM    972  HB2 GLN A  61       1.475  20.441   5.927  1.00 97.97           H  
ATOM    973  HB3 GLN A  61       0.177  21.080   6.928  1.00 97.97           H  
ATOM    974  O   GLN A  61       2.916  18.382   7.539  1.00 97.97           O  
ATOM    975  CG  GLN A  61      -0.477  20.058   5.141  1.00 97.97           C  
ATOM    976  HG2 GLN A  61      -1.497  20.295   5.444  1.00 97.97           H  
ATOM    977  HG3 GLN A  61      -0.445  19.030   4.780  1.00 97.97           H  
ATOM    978  CD  GLN A  61      -0.053  20.972   3.998  1.00 97.97           C  
ATOM    979  NE2 GLN A  61      -0.536  20.773   2.812  1.00 97.97           N  
ATOM    980 HE21 GLN A  61      -0.249  21.479   2.149  1.00 97.97           H  
ATOM    981 HE22 GLN A  61      -1.405  20.268   2.709  1.00 97.97           H  
ATOM    982  OE1 GLN A  61       0.769  21.861   4.097  1.00 97.97           O  
ATOM    983  N   SER A  62       2.065  19.873   8.983  1.00 98.22           N  
ATOM    984  H   SER A  62       1.293  20.494   9.178  1.00 98.22           H  
ATOM    985  CA  SER A  62       3.308  20.021   9.761  1.00 98.22           C  
ATOM    986  HA  SER A  62       4.078  20.405   9.092  1.00 98.22           H  
ATOM    987  C   SER A  62       3.826  18.691  10.333  1.00 98.22           C  
ATOM    988  CB  SER A  62       3.115  21.040  10.893  1.00 98.22           C  
ATOM    989  HB2 SER A  62       4.095  21.334  11.266  1.00 98.22           H  
ATOM    990  HB3 SER A  62       2.620  21.928  10.501  1.00 98.22           H  
ATOM    991  O   SER A  62       5.016  18.540  10.604  1.00 98.22           O  
ATOM    992  OG  SER A  62       2.362  20.509  11.977  1.00 98.22           O  
ATOM    993  HG  SER A  62       1.550  20.142  11.619  1.00 98.22           H  
ATOM    994  N   LEU A  63       2.931  17.712  10.504  1.00 98.12           N  
ATOM    995  H   LEU A  63       1.977  17.914  10.239  1.00 98.12           H  
ATOM    996  CA  LEU A  63       3.234  16.361  10.973  1.00 98.12           C  
ATOM    997  HA  LEU A  63       4.186  16.373  11.504  1.00 98.12           H  
ATOM    998  C   LEU A  63       3.406  15.344   9.832  1.00 98.12           C  
ATOM    999  CB  LEU A  63       2.125  15.925  11.946  1.00 98.12           C  
ATOM   1000  HB2 LEU A  63       1.172  15.963  11.418  1.00 98.12           H  
ATOM   1001  HB3 LEU A  63       2.300  14.889  12.235  1.00 98.12           H  
ATOM   1002  O   LEU A  63       3.732  14.189  10.103  1.00 98.12           O  
ATOM   1003  CG  LEU A  63       2.022  16.772  13.227  1.00 98.12           C  
ATOM   1004  HG  LEU A  63       1.889  17.825  12.979  1.00 98.12           H  
ATOM   1005  CD1 LEU A  63       0.802  16.317  14.029  1.00 98.12           C  
ATOM   1006 HD11 LEU A  63       0.723  16.886  14.955  1.00 98.12           H  
ATOM   1007 HD12 LEU A  63      -0.093  16.481  13.429  1.00 98.12           H  
ATOM   1008 HD13 LEU A  63       0.886  15.255  14.259  1.00 98.12           H  
ATOM   1009  CD2 LEU A  63       3.258  16.635  14.121  1.00 98.12           C  
ATOM   1010 HD21 LEU A  63       3.445  15.582  14.335  1.00 98.12           H  
ATOM   1011 HD22 LEU A  63       3.108  17.177  15.054  1.00 98.12           H  
ATOM   1012 HD23 LEU A  63       4.123  17.059  13.612  1.00 98.12           H  
ATOM   1013  N   ASN A  64       3.206  15.752   8.575  1.00 97.22           N  
ATOM   1014  H   ASN A  64       3.048  16.737   8.418  1.00 97.22           H  
ATOM   1015  CA  ASN A  64       3.109  14.887   7.394  1.00 97.22           C  
ATOM   1016  HA  ASN A  64       2.801  15.525   6.566  1.00 97.22           H  
ATOM   1017  C   ASN A  64       2.010  13.813   7.519  1.00 97.22           C  
ATOM   1018  CB  ASN A  64       4.489  14.316   7.021  1.00 97.22           C  
ATOM   1019  HB2 ASN A  64       4.823  13.618   7.789  1.00 97.22           H  
ATOM   1020  HB3 ASN A  64       4.401  13.765   6.085  1.00 97.22           H  
ATOM   1021  O   ASN A  64       2.186  12.676   7.088  1.00 97.22           O  
ATOM   1022  CG  ASN A  64       5.529  15.395   6.813  1.00 97.22           C  
ATOM   1023  ND2 ASN A  64       6.450  15.562   7.733  1.00 97.22           N  
ATOM   1024 HD21 ASN A  64       6.335  15.106   8.627  1.00 97.22           H  
ATOM   1025 HD22 ASN A  64       7.028  16.378   7.591  1.00 97.22           H  
ATOM   1026  OD1 ASN A  64       5.529  16.107   5.832  1.00 97.22           O  
ATOM   1027  N   TYR A  65       0.885  14.147   8.161  1.00 98.60           N  
ATOM   1028  H   TYR A  65       0.799  15.094   8.503  1.00 98.60           H  
ATOM   1029  CA  TYR A  65      -0.231  13.218   8.389  1.00 98.60           C  
ATOM   1030  HA  TYR A  65       0.143  12.194   8.400  1.00 98.60           H  
ATOM   1031  C   TYR A  65      -1.279  13.253   7.276  1.00 98.60           C  
ATOM   1032  CB  TYR A  65      -0.874  13.512   9.755  1.00 98.60           C  
ATOM   1033  HB2 TYR A  65      -1.855  13.037   9.770  1.00 98.60           H  
ATOM   1034  HB3 TYR A  65      -1.038  14.586   9.851  1.00 98.60           H  
ATOM   1035  O   TYR A  65      -1.971  12.259   7.070  1.00 98.60           O  
ATOM   1036  CG  TYR A  65      -0.126  13.018  10.984  1.00 98.60           C  
ATOM   1037  CD1 TYR A  65       1.175  12.474  10.899  1.00 98.60           C  
ATOM   1038  HD1 TYR A  65       1.699  12.414   9.956  1.00 98.60           H  
ATOM   1039  CD2 TYR A  65      -0.769  13.074  12.237  1.00 98.60           C  
ATOM   1040  HD2 TYR A  65      -1.767  13.482  12.307  1.00 98.60           H  
ATOM   1041  CE1 TYR A  65       1.830  12.004  12.047  1.00 98.60           C  
ATOM   1042  HE1 TYR A  65       2.831  11.609  11.958  1.00 98.60           H  
ATOM   1043  CE2 TYR A  65      -0.117  12.600  13.391  1.00 98.60           C  
ATOM   1044  HE2 TYR A  65      -0.602  12.652  14.355  1.00 98.60           H  
ATOM   1045  OH  TYR A  65       1.824  11.614  14.405  1.00 98.60           O  
ATOM   1046  HH  TYR A  65       2.706  11.310  14.176  1.00 98.60           H  
ATOM   1047  CZ  TYR A  65       1.184  12.065  13.296  1.00 98.60           C  
ATOM   1048  N   LEU A  66      -1.385  14.369   6.557  1.00 98.55           N  
ATOM   1049  H   LEU A  66      -0.721  15.110   6.732  1.00 98.55           H  
ATOM   1050  CA  LEU A  66      -2.323  14.585   5.457  1.00 98.55           C  
ATOM   1051  HA  LEU A  66      -2.883  13.670   5.266  1.00 98.55           H  
ATOM   1052  C   LEU A  66      -1.544  14.948   4.191  1.00 98.55           C  
ATOM   1053  CB  LEU A  66      -3.304  15.693   5.879  1.00 98.55           C  
ATOM   1054  HB2 LEU A  66      -2.721  16.575   6.142  1.00 98.55           H  
ATOM   1055  HB3 LEU A  66      -3.836  15.363   6.772  1.00 98.55           H  
ATOM   1056  O   LEU A  66      -0.605  15.740   4.260  1.00 98.55           O  
ATOM   1057  CG  LEU A  66      -4.339  16.108   4.817  1.00 98.55           C  
ATOM   1058  HG  LEU A  66      -3.834  16.430   3.906  1.00 98.55           H  
ATOM   1059  CD1 LEU A  66      -5.328  14.996   4.488  1.00 98.55           C  
ATOM   1060 HD11 LEU A  66      -4.805  14.126   4.090  1.00 98.55           H  
ATOM   1061 HD12 LEU A  66      -6.034  15.345   3.734  1.00 98.55           H  
ATOM   1062 HD13 LEU A  66      -5.872  14.730   5.394  1.00 98.55           H  
ATOM   1063  CD2 LEU A  66      -5.154  17.277   5.362  1.00 98.55           C  
ATOM   1064 HD21 LEU A  66      -5.850  17.631   4.602  1.00 98.55           H  
ATOM   1065 HD22 LEU A  66      -5.713  16.976   6.248  1.00 98.55           H  
ATOM   1066 HD23 LEU A  66      -4.473  18.084   5.632  1.00 98.55           H  
ATOM   1067  N   ILE A  67      -1.943  14.383   3.049  1.00 97.89           N  
ATOM   1068  H   ILE A  67      -2.692  13.707   3.080  1.00 97.89           H  
ATOM   1069  CA  ILE A  67      -1.328  14.678   1.754  1.00 97.89           C  
ATOM   1070  HA  ILE A  67      -0.280  14.395   1.840  1.00 97.89           H  
ATOM   1071  C   ILE A  67      -1.413  16.183   1.451  1.00 97.89           C  
ATOM   1072  CB  ILE A  67      -1.933  13.804   0.630  1.00 97.89           C  
ATOM   1073  HB  ILE A  67      -1.901  12.769   0.971  1.00 97.89           H  
ATOM   1074  O   ILE A  67      -2.511  16.763   1.508  1.00 97.89           O  
ATOM   1075  CG1 ILE A  67      -1.137  13.882  -0.694  1.00 97.89           C  
ATOM   1076 HG12 ILE A  67      -1.705  13.378  -1.475  1.00 97.89           H  
ATOM   1077 HG13 ILE A  67      -1.012  14.921  -0.998  1.00 97.89           H  
ATOM   1078  CG2 ILE A  67      -3.407  14.136   0.332  1.00 97.89           C  
ATOM   1079 HG21 ILE A  67      -3.485  15.106  -0.160  1.00 97.89           H  
ATOM   1080 HG22 ILE A  67      -3.828  13.383  -0.333  1.00 97.89           H  
ATOM   1081 HG23 ILE A  67      -3.986  14.162   1.256  1.00 97.89           H  
ATOM   1082  CD1 ILE A  67       0.238  13.204  -0.630  1.00 97.89           C  
ATOM   1083 HD11 ILE A  67       0.694  13.211  -1.620  1.00 97.89           H  
ATOM   1084 HD12 ILE A  67       0.898  13.728   0.062  1.00 97.89           H  
ATOM   1085 HD13 ILE A  67       0.125  12.169  -0.307  1.00 97.89           H  
ATOM   1086  N   PRO A  68      -0.285  16.835   1.113  1.00 97.67           N  
ATOM   1087  CA  PRO A  68      -0.321  18.223   0.712  1.00 97.67           C  
ATOM   1088  HA  PRO A  68      -0.760  18.777   1.541  1.00 97.67           H  
ATOM   1089  C   PRO A  68      -1.177  18.420  -0.528  1.00 97.67           C  
ATOM   1090  CB  PRO A  68       1.131  18.660   0.497  1.00 97.67           C  
ATOM   1091  HB2 PRO A  68       1.422  18.508  -0.542  1.00 97.67           H  
ATOM   1092  HB3 PRO A  68       1.293  19.697   0.793  1.00 97.67           H  
ATOM   1093  O   PRO A  68      -1.156  17.619  -1.463  1.00 97.67           O  
ATOM   1094  CG  PRO A  68       1.911  17.690   1.379  1.00 97.67           C  
ATOM   1095  HG2 PRO A  68       2.936  17.560   1.032  1.00 97.67           H  
ATOM   1096  HG3 PRO A  68       1.891  18.033   2.414  1.00 97.67           H  
ATOM   1097  CD  PRO A  68       1.101  16.404   1.246  1.00 97.67           C  
ATOM   1098  HD2 PRO A  68       1.259  15.784   2.128  1.00 97.67           H  
ATOM   1099  HD3 PRO A  68       1.411  15.879   0.342  1.00 97.67           H  
ATOM   1100  N   HIS A  69      -1.941  19.502  -0.543  1.00 97.94           N  
ATOM   1101  H   HIS A  69      -1.982  20.098   0.271  1.00 97.94           H  
ATOM   1102  CA  HIS A  69      -2.704  19.918  -1.704  1.00 97.94           C  
ATOM   1103  HA  HIS A  69      -2.184  19.574  -2.599  1.00 97.94           H  
ATOM   1104  C   HIS A  69      -2.758  21.438  -1.797  1.00 97.94           C  
ATOM   1105  CB  HIS A  69      -4.098  19.274  -1.688  1.00 97.94           C  
ATOM   1106  HB2 HIS A  69      -3.985  18.195  -1.792  1.00 97.94           H  
ATOM   1107  HB3 HIS A  69      -4.671  19.630  -2.543  1.00 97.94           H  
ATOM   1108  O   HIS A  69      -2.569  22.161  -0.818  1.00 97.94           O  
ATOM   1109  CG  HIS A  69      -4.894  19.488  -0.434  1.00 97.94           C  
ATOM   1110  CD2 HIS A  69      -5.829  20.460  -0.217  1.00 97.94           C  
ATOM   1111  HD2 HIS A  69      -6.075  21.270  -0.887  1.00 97.94           H  
ATOM   1112  ND1 HIS A  69      -4.878  18.671   0.674  1.00 97.94           N  
ATOM   1113  HD1 HIS A  69      -4.215  17.934   0.867  1.00 97.94           H  
ATOM   1114  CE1 HIS A  69      -5.815  19.128   1.519  1.00 97.94           C  
ATOM   1115  HE1 HIS A  69      -6.036  18.707   2.489  1.00 97.94           H  
ATOM   1116  NE2 HIS A  69      -6.433  20.198   1.011  1.00 97.94           N  
ATOM   1117  N   ARG A  70      -3.008  21.922  -3.008  1.00 97.23           N  
ATOM   1118  H   ARG A  70      -3.133  21.264  -3.765  1.00 97.23           H  
ATOM   1119  CA  ARG A  70      -3.244  23.340  -3.278  1.00 97.23           C  
ATOM   1120  HA  ARG A  70      -3.281  23.884  -2.335  1.00 97.23           H  
ATOM   1121  C   ARG A  70      -4.599  23.525  -3.933  1.00 97.23           C  
ATOM   1122  CB  ARG A  70      -2.097  23.932  -4.108  1.00 97.23           C  
ATOM   1123  HB2 ARG A  70      -2.299  24.990  -4.273  1.00 97.23           H  
ATOM   1124  HB3 ARG A  70      -1.175  23.848  -3.532  1.00 97.23           H  
ATOM   1125  O   ARG A  70      -4.996  22.693  -4.752  1.00 97.23           O  
ATOM   1126  CG  ARG A  70      -1.907  23.239  -5.467  1.00 97.23           C  
ATOM   1127  HG2 ARG A  70      -2.817  23.334  -6.060  1.00 97.23           H  
ATOM   1128  HG3 ARG A  70      -1.682  22.184  -5.317  1.00 97.23           H  
ATOM   1129  CD  ARG A  70      -0.756  23.893  -6.227  1.00 97.23           C  
ATOM   1130  HD2 ARG A  70       0.143  23.834  -5.614  1.00 97.23           H  
ATOM   1131  HD3 ARG A  70      -1.004  24.941  -6.395  1.00 97.23           H  
ATOM   1132  NE  ARG A  70      -0.524  23.223  -7.518  1.00 97.23           N  
ATOM   1133  HE  ARG A  70      -1.150  22.460  -7.734  1.00 97.23           H  
ATOM   1134  NH1 ARG A  70       1.275  24.494  -8.156  1.00 97.23           N  
ATOM   1135 HH11 ARG A  70       1.996  24.741  -8.819  1.00 97.23           H  
ATOM   1136 HH12 ARG A  70       1.185  25.019  -7.298  1.00 97.23           H  
ATOM   1137  NH2 ARG A  70       0.541  22.878  -9.503  1.00 97.23           N  
ATOM   1138 HH21 ARG A  70      -0.105  22.129  -9.703  1.00 97.23           H  
ATOM   1139 HH22 ARG A  70       1.283  23.130 -10.140  1.00 97.23           H  
ATOM   1140  CZ  ARG A  70       0.425  23.533  -8.382  1.00 97.23           C  
ATOM   1141  N   GLU A  71      -5.265  24.620  -3.605  1.00 98.00           N  
ATOM   1142  H   GLU A  71      -4.892  25.247  -2.906  1.00 98.00           H  
ATOM   1143  CA  GLU A  71      -6.407  25.088  -4.381  1.00 98.00           C  
ATOM   1144  HA  GLU A  71      -7.106  24.262  -4.508  1.00 98.00           H  
ATOM   1145  C   GLU A  71      -5.935  25.528  -5.773  1.00 98.00           C  
ATOM   1146  CB  GLU A  71      -7.153  26.208  -3.645  1.00 98.00           C  
ATOM   1147  HB2 GLU A  71      -7.921  26.596  -4.313  1.00 98.00           H  
ATOM   1148  HB3 GLU A  71      -6.460  27.010  -3.392  1.00 98.00           H  
ATOM   1149  O   GLU A  71      -4.866  26.124  -5.933  1.00 98.00           O  
ATOM   1150  CG  GLU A  71      -7.818  25.667  -2.369  1.00 98.00           C  
ATOM   1151  HG2 GLU A  71      -7.043  25.308  -1.692  1.00 98.00           H  
ATOM   1152  HG3 GLU A  71      -8.447  24.821  -2.645  1.00 98.00           H  
ATOM   1153  CD  GLU A  71      -8.693  26.693  -1.642  1.00 98.00           C  
ATOM   1154  OE1 GLU A  71      -8.982  26.435  -0.451  1.00 98.00           O  
ATOM   1155  OE2 GLU A  71      -9.096  27.691  -2.272  1.00 98.00           O  
ATOM   1156  N   VAL A  72      -6.703  25.172  -6.797  1.00 97.67           N  
ATOM   1157  H   VAL A  72      -7.577  24.711  -6.589  1.00 97.67           H  
ATOM   1158  CA  VAL A  72      -6.468  25.540  -8.198  1.00 97.67           C  
ATOM   1159  HA  VAL A  72      -5.731  26.342  -8.232  1.00 97.67           H  
ATOM   1160  C   VAL A  72      -7.754  26.101  -8.802  1.00 97.67           C  
ATOM   1161  CB  VAL A  72      -5.923  24.357  -9.028  1.00 97.67           C  
ATOM   1162  HB  VAL A  72      -5.771  24.704 -10.050  1.00 97.67           H  
ATOM   1163  O   VAL A  72      -8.820  25.987  -8.202  1.00 97.67           O  
ATOM   1164  CG1 VAL A  72      -4.563  23.867  -8.514  1.00 97.67           C  
ATOM   1165 HG11 VAL A  72      -4.154  23.127  -9.202  1.00 97.67           H  
ATOM   1166 HG12 VAL A  72      -3.880  24.713  -8.435  1.00 97.67           H  
ATOM   1167 HG13 VAL A  72      -4.687  23.421  -7.527  1.00 97.67           H  
ATOM   1168  CG2 VAL A  72      -6.874  23.158  -9.078  1.00 97.67           C  
ATOM   1169 HG21 VAL A  72      -7.838  23.469  -9.480  1.00 97.67           H  
ATOM   1170 HG22 VAL A  72      -7.017  22.755  -8.075  1.00 97.67           H  
ATOM   1171 HG23 VAL A  72      -6.464  22.382  -9.724  1.00 97.67           H  
ATOM   1172  N   SER A  73      -7.658  26.700  -9.995  1.00 96.89           N  
ATOM   1173  H   SER A  73      -6.751  26.788 -10.432  1.00 96.89           H  
ATOM   1174  CA  SER A  73      -8.826  27.269 -10.681  1.00 96.89           C  
ATOM   1175  HA  SER A  73      -9.185  28.109 -10.086  1.00 96.89           H  
ATOM   1176  C   SER A  73      -9.970  26.256 -10.805  1.00 96.89           C  
ATOM   1177  CB  SER A  73      -8.481  27.800 -12.081  1.00 96.89           C  
ATOM   1178  HB2 SER A  73      -7.674  28.530 -12.017  1.00 96.89           H  
ATOM   1179  HB3 SER A  73      -8.185  26.977 -12.731  1.00 96.89           H  
ATOM   1180  O   SER A  73      -9.751  25.082 -11.123  1.00 96.89           O  
ATOM   1181  OG  SER A  73      -9.641  28.421 -12.595  1.00 96.89           O  
ATOM   1182  HG  SER A  73      -9.585  28.616 -13.533  1.00 96.89           H  
ATOM   1183  N   VAL A  74     -11.198  26.743 -10.637  1.00 94.57           N  
ATOM   1184  H   VAL A  74     -11.289  27.728 -10.431  1.00 94.57           H  
ATOM   1185  CA  VAL A  74     -12.432  25.989 -10.888  1.00 94.57           C  
ATOM   1186  HA  VAL A  74     -12.407  25.085 -10.280  1.00 94.57           H  
ATOM   1187  C   VAL A  74     -12.557  25.522 -12.341  1.00 94.57           C  
ATOM   1188  CB  VAL A  74     -13.677  26.790 -10.467  1.00 94.57           C  
ATOM   1189  HB  VAL A  74     -14.564  26.219 -10.743  1.00 94.57           H  
ATOM   1190  O   VAL A  74     -13.274  24.566 -12.604  1.00 94.57           O  
ATOM   1191  CG1 VAL A  74     -13.702  26.978  -8.944  1.00 94.57           C  
ATOM   1192 HG11 VAL A  74     -13.687  26.006  -8.451  1.00 94.57           H  
ATOM   1193 HG12 VAL A  74     -12.848  27.567  -8.609  1.00 94.57           H  
ATOM   1194 HG13 VAL A  74     -14.620  27.489  -8.654  1.00 94.57           H  
ATOM   1195  CG2 VAL A  74     -13.754  28.163 -11.149  1.00 94.57           C  
ATOM   1196 HG21 VAL A  74     -12.924  28.801 -10.847  1.00 94.57           H  
ATOM   1197 HG22 VAL A  74     -14.688  28.650 -10.871  1.00 94.57           H  
ATOM   1198 HG23 VAL A  74     -13.743  28.046 -12.233  1.00 94.57           H  
ATOM   1199  N   ASP A  75     -11.780  26.073 -13.278  1.00 93.97           N  
ATOM   1200  H   ASP A  75     -11.274  26.915 -13.043  1.00 93.97           H  
ATOM   1201  CA  ASP A  75     -11.703  25.577 -14.664  1.00 93.97           C  
ATOM   1202  HA  ASP A  75     -12.684  25.675 -15.128  1.00 93.97           H  
ATOM   1203  C   ASP A  75     -11.269  24.098 -14.740  1.00 93.97           C  
ATOM   1204  CB  ASP A  75     -10.699  26.424 -15.458  1.00 93.97           C  
ATOM   1205  HB2 ASP A  75     -10.697  26.089 -16.496  1.00 93.97           H  
ATOM   1206  HB3 ASP A  75      -9.702  26.258 -15.051  1.00 93.97           H  
ATOM   1207  O   ASP A  75     -11.602  23.360 -15.679  1.00 93.97           O  
ATOM   1208  CG  ASP A  75     -11.016  27.917 -15.428  1.00 93.97           C  
ATOM   1209  OD1 ASP A  75     -12.206  28.266 -15.556  1.00 93.97           O  
ATOM   1210  OD2 ASP A  75     -10.045  28.679 -15.212  1.00 93.97           O  
ATOM   1211  N   PHE A  76     -10.545  23.626 -13.720  1.00 94.85           N  
ATOM   1212  H   PHE A  76     -10.329  24.258 -12.962  1.00 94.85           H  
ATOM   1213  CA  PHE A  76     -10.148  22.227 -13.596  1.00 94.85           C  
ATOM   1214  HA  PHE A  76      -9.915  21.854 -14.594  1.00 94.85           H  
ATOM   1215  C   PHE A  76     -11.265  21.316 -13.064  1.00 94.85           C  
ATOM   1216  CB  PHE A  76      -8.858  22.119 -12.770  1.00 94.85           C  
ATOM   1217  HB2 PHE A  76      -9.003  22.609 -11.807  1.00 94.85           H  
ATOM   1218  HB3 PHE A  76      -8.653  21.067 -12.572  1.00 94.85           H  
ATOM   1219  O   PHE A  76     -11.117  20.105 -13.187  1.00 94.85           O  
ATOM   1220  CG  PHE A  76      -7.645  22.711 -13.466  1.00 94.85           C  
ATOM   1221  CD1 PHE A  76      -6.991  21.985 -14.479  1.00 94.85           C  
ATOM   1222  HD1 PHE A  76      -7.348  21.002 -14.750  1.00 94.85           H  
ATOM   1223  CD2 PHE A  76      -7.187  23.999 -13.131  1.00 94.85           C  
ATOM   1224  HD2 PHE A  76      -7.694  24.568 -12.365  1.00 94.85           H  
ATOM   1225  CE1 PHE A  76      -5.895  22.546 -15.160  1.00 94.85           C  
ATOM   1226  HE1 PHE A  76      -5.416  21.998 -15.957  1.00 94.85           H  
ATOM   1227  CE2 PHE A  76      -6.095  24.564 -13.813  1.00 94.85           C  
ATOM   1228  HE2 PHE A  76      -5.774  25.568 -13.578  1.00 94.85           H  
ATOM   1229  CZ  PHE A  76      -5.451  23.838 -14.829  1.00 94.85           C  
ATOM   1230  HZ  PHE A  76      -4.632  24.286 -15.374  1.00 94.85           H  
ATOM   1231  N   ALA A  77     -12.386  21.850 -12.561  1.00 95.13           N  
ATOM   1232  H   ALA A  77     -12.495  22.854 -12.585  1.00 95.13           H  
ATOM   1233  CA  ALA A  77     -13.486  21.096 -11.945  1.00 95.13           C  
ATOM   1234  HA  ALA A  77     -13.134  20.656 -11.012  1.00 95.13           H  
ATOM   1235  C   ALA A  77     -14.037  19.971 -12.830  1.00 95.13           C  
ATOM   1236  CB  ALA A  77     -14.620  22.060 -11.604  1.00 95.13           C  
ATOM   1237  HB1 ALA A  77     -14.976  22.561 -12.504  1.00 95.13           H  
ATOM   1238  HB2 ALA A  77     -15.452  21.492 -11.186  1.00 95.13           H  
ATOM   1239  HB3 ALA A  77     -14.289  22.805 -10.880  1.00 95.13           H  
ATOM   1240  O   ALA A  77     -14.116  20.124 -14.046  1.00 95.13           O  
ATOM   1241  N   LEU A  78     -14.467  18.850 -12.248  1.00 93.50           N  
ATOM   1242  H   LEU A  78     -14.550  18.827 -11.241  1.00 93.50           H  
ATOM   1243  CA  LEU A  78     -15.069  17.748 -13.010  1.00 93.50           C  
ATOM   1244  HA  LEU A  78     -14.390  17.457 -13.812  1.00 93.50           H  
ATOM   1245  C   LEU A  78     -16.397  18.175 -13.650  1.00 93.50           C  
ATOM   1246  CB  LEU A  78     -15.266  16.551 -12.067  1.00 93.50           C  
ATOM   1247  HB2 LEU A  78     -15.925  16.867 -11.258  1.00 93.50           H  
ATOM   1248  HB3 LEU A  78     -14.302  16.276 -11.639  1.00 93.50           H  
ATOM   1249  O   LEU A  78     -16.676  17.788 -14.783  1.00 93.50           O  
ATOM   1250  CG  LEU A  78     -15.925  15.303 -12.669  1.00 93.50           C  
ATOM   1251  HG  LEU A  78     -16.897  15.562 -13.089  1.00 93.50           H  
ATOM   1252  CD1 LEU A  78     -15.062  14.669 -13.758  1.00 93.50           C  
ATOM   1253 HD11 LEU A  78     -15.029  15.342 -14.615  1.00 93.50           H  
ATOM   1254 HD12 LEU A  78     -14.054  14.488 -13.384  1.00 93.50           H  
ATOM   1255 HD13 LEU A  78     -15.511  13.732 -14.086  1.00 93.50           H  
ATOM   1256  CD2 LEU A  78     -16.151  14.280 -11.555  1.00 93.50           C  
ATOM   1257 HD21 LEU A  78     -15.198  13.964 -11.130  1.00 93.50           H  
ATOM   1258 HD22 LEU A  78     -16.762  14.725 -10.771  1.00 93.50           H  
ATOM   1259 HD23 LEU A  78     -16.689  13.420 -11.954  1.00 93.50           H  
ATOM   1260  N   ASN A  79     -17.191  18.963 -12.926  1.00 92.68           N  
ATOM   1261  H   ASN A  79     -16.870  19.261 -12.016  1.00 92.68           H  
ATOM   1262  CA  ASN A  79     -18.489  19.486 -13.343  1.00 92.68           C  
ATOM   1263  HA  ASN A  79     -18.476  19.658 -14.419  1.00 92.68           H  
ATOM   1264  C   ASN A  79     -18.771  20.852 -12.683  1.00 92.68           C  
ATOM   1265  CB  ASN A  79     -19.563  18.419 -13.039  1.00 92.68           C  
ATOM   1266  HB2 ASN A  79     -19.348  17.535 -13.639  1.00 92.68           H  
ATOM   1267  HB3 ASN A  79     -20.546  18.785 -13.335  1.00 92.68           H  
ATOM   1268  O   ASN A  79     -17.948  21.380 -11.938  1.00 92.68           O  
ATOM   1269  CG  ASN A  79     -19.639  18.006 -11.578  1.00 92.68           C  
ATOM   1270  ND2 ASN A  79     -20.036  16.789 -11.295  1.00 92.68           N  
ATOM   1271 HD21 ASN A  79     -20.382  16.192 -12.033  1.00 92.68           H  
ATOM   1272 HD22 ASN A  79     -20.230  16.609 -10.321  1.00 92.68           H  
ATOM   1273  OD1 ASN A  79     -19.331  18.743 -10.661  1.00 92.68           O  
ATOM   1274  N   ASP A  80     -19.938  21.421 -12.970  1.00 93.10           N  
ATOM   1275  H   ASP A  80     -20.643  20.879 -13.448  1.00 93.10           H  
ATOM   1276  CA  ASP A  80     -20.421  22.720 -12.483  1.00 93.10           C  
ATOM   1277  HA  ASP A  80     -19.626  23.455 -12.607  1.00 93.10           H  
ATOM   1278  C   ASP A  80     -20.807  22.742 -10.991  1.00 93.10           C  
ATOM   1279  CB  ASP A  80     -21.610  23.151 -13.364  1.00 93.10           C  
ATOM   1280  HB2 ASP A  80     -21.266  23.228 -14.395  1.00 93.10           H  
ATOM   1281  HB3 ASP A  80     -21.933  24.145 -13.054  1.00 93.10           H  
ATOM   1282  O   ASP A  80     -21.103  23.802 -10.447  1.00 93.10           O  
ATOM   1283  CG  ASP A  80     -22.819  22.197 -13.326  1.00 93.10           C  
ATOM   1284  OD1 ASP A  80     -22.643  21.013 -12.941  1.00 93.10           O  
ATOM   1285  OD2 ASP A  80     -23.906  22.636 -13.756  1.00 93.10           O  
ATOM   1286  N   GLN A  81     -20.777  21.594 -10.305  1.00 93.78           N  
ATOM   1287  H   GLN A  81     -20.527  20.752 -10.804  1.00 93.78           H  
ATOM   1288  CA  GLN A  81     -21.096  21.494  -8.876  1.00 93.78           C  
ATOM   1289  HA  GLN A  81     -21.895  22.201  -8.652  1.00 93.78           H  
ATOM   1290  C   GLN A  81     -19.915  21.849  -7.961  1.00 93.78           C  
ATOM   1291  CB  GLN A  81     -21.598  20.081  -8.545  1.00 93.78           C  
ATOM   1292  HB2 GLN A  81     -20.783  19.367  -8.660  1.00 93.78           H  
ATOM   1293  HB3 GLN A  81     -21.911  20.062  -7.501  1.00 93.78           H  
ATOM   1294  O   GLN A  81     -20.101  21.989  -6.747  1.00 93.78           O  
ATOM   1295  CG  GLN A  81     -22.786  19.647  -9.413  1.00 93.78           C  
ATOM   1296  HG2 GLN A  81     -22.481  19.558 -10.456  1.00 93.78           H  
ATOM   1297  HG3 GLN A  81     -23.565  20.407  -9.351  1.00 93.78           H  
ATOM   1298  CD  GLN A  81     -23.349  18.303  -8.968  1.00 93.78           C  
ATOM   1299  NE2 GLN A  81     -24.653  18.185  -8.846  1.00 93.78           N  
ATOM   1300 HE21 GLN A  81     -25.248  18.957  -9.110  1.00 93.78           H  
ATOM   1301 HE22 GLN A  81     -24.998  17.274  -8.578  1.00 93.78           H  
ATOM   1302  OE1 GLN A  81     -22.643  17.335  -8.722  1.00 93.78           O  
ATOM   1303  N   ALA A  82     -18.705  21.961  -8.515  1.00 95.60           N  
ATOM   1304  H   ALA A  82     -18.626  21.867  -9.518  1.00 95.60           H  
ATOM   1305  CA  ALA A  82     -17.501  22.243  -7.751  1.00 95.60           C  
ATOM   1306  HA  ALA A  82     -17.470  21.572  -6.893  1.00 95.60           H  
ATOM   1307  C   ALA A  82     -17.469  23.693  -7.258  1.00 95.60           C  
ATOM   1308  CB  ALA A  82     -16.281  21.969  -8.624  1.00 95.60           C  
ATOM   1309  HB1 ALA A  82     -16.348  20.961  -9.033  1.00 95.60           H  
ATOM   1310  HB2 ALA A  82     -15.370  22.076  -8.036  1.00 95.60           H  
ATOM   1311  HB3 ALA A  82     -16.269  22.692  -9.441  1.00 95.60           H  
ATOM   1312  O   ALA A  82     -17.504  24.631  -8.050  1.00 95.60           O  
ATOM   1313  N   LEU A  83     -17.298  23.869  -5.948  1.00 97.29           N  
ATOM   1314  H   LEU A  83     -17.302  23.052  -5.354  1.00 97.29           H  
ATOM   1315  CA  LEU A  83     -17.011  25.174  -5.344  1.00 97.29           C  
ATOM   1316  HA  LEU A  83     -17.312  25.971  -6.024  1.00 97.29           H  
ATOM   1317  C   LEU A  83     -15.516  25.380  -5.099  1.00 97.29           C  
ATOM   1318  CB  LEU A  83     -17.806  25.314  -4.040  1.00 97.29           C  
ATOM   1319  HB2 LEU A  83     -17.524  24.509  -3.362  1.00 97.29           H  
ATOM   1320  HB3 LEU A  83     -17.523  26.258  -3.573  1.00 97.29           H  
ATOM   1321  O   LEU A  83     -15.034  26.507  -5.130  1.00 97.29           O  
ATOM   1322  CG  LEU A  83     -19.332  25.300  -4.228  1.00 97.29           C  
ATOM   1323  HG  LEU A  83     -19.650  24.323  -4.592  1.00 97.29           H  
ATOM   1324  CD1 LEU A  83     -19.980  25.539  -2.870  1.00 97.29           C  
ATOM   1325 HD11 LEU A  83     -19.665  26.500  -2.464  1.00 97.29           H  
ATOM   1326 HD12 LEU A  83     -19.693  24.741  -2.186  1.00 97.29           H  
ATOM   1327 HD13 LEU A  83     -21.064  25.538  -2.989  1.00 97.29           H  
ATOM   1328  CD2 LEU A  83     -19.835  26.379  -5.188  1.00 97.29           C  
ATOM   1329 HD21 LEU A  83     -19.507  26.156  -6.203  1.00 97.29           H  
ATOM   1330 HD22 LEU A  83     -20.925  26.395  -5.188  1.00 97.29           H  
ATOM   1331 HD23 LEU A  83     -19.458  27.357  -4.888  1.00 97.29           H  
ATOM   1332  N   VAL A  84     -14.776  24.291  -4.871  1.00 97.69           N  
ATOM   1333  H   VAL A  84     -15.248  23.398  -4.861  1.00 97.69           H  
ATOM   1334  CA  VAL A  84     -13.318  24.304  -4.700  1.00 97.69           C  
ATOM   1335  HA  VAL A  84     -12.922  25.230  -5.116  1.00 97.69           H  
ATOM   1336  C   VAL A  84     -12.712  23.140  -5.469  1.00 97.69           C  
ATOM   1337  CB  VAL A  84     -12.905  24.240  -3.215  1.00 97.69           C  
ATOM   1338  HB  VAL A  84     -13.226  23.289  -2.791  1.00 97.69           H  
ATOM   1339  O   VAL A  84     -13.246  22.027  -5.452  1.00 97.69           O  
ATOM   1340  CG1 VAL A  84     -11.386  24.338  -3.054  1.00 97.69           C  
ATOM   1341 HG11 VAL A  84     -11.124  24.349  -1.996  1.00 97.69           H  
ATOM   1342 HG12 VAL A  84     -10.895  23.479  -3.511  1.00 97.69           H  
ATOM   1343 HG13 VAL A  84     -11.016  25.259  -3.505  1.00 97.69           H  
ATOM   1344  CG2 VAL A  84     -13.532  25.370  -2.395  1.00 97.69           C  
ATOM   1345 HG21 VAL A  84     -13.241  26.335  -2.809  1.00 97.69           H  
ATOM   1346 HG22 VAL A  84     -13.199  25.310  -1.359  1.00 97.69           H  
ATOM   1347 HG23 VAL A  84     -14.619  25.282  -2.418  1.00 97.69           H  
ATOM   1348  N   VAL A  85     -11.568  23.378  -6.112  1.00 98.09           N  
ATOM   1349  H   VAL A  85     -11.177  24.309  -6.072  1.00 98.09           H  
ATOM   1350  CA  VAL A  85     -10.776  22.336  -6.767  1.00 98.09           C  
ATOM   1351  HA  VAL A  85     -11.267  21.374  -6.616  1.00 98.09           H  
ATOM   1352  C   VAL A  85      -9.402  22.253  -6.121  1.00 98.09           C  
ATOM   1353  CB  VAL A  85     -10.672  22.552  -8.284  1.00 98.09           C  
ATOM   1354  HB  VAL A  85     -10.129  23.473  -8.495  1.00 98.09           H  
ATOM   1355  O   VAL A  85      -8.675  23.237  -6.032  1.00 98.09           O  
ATOM   1356  CG1 VAL A  85      -9.931  21.367  -8.918  1.00 98.09           C  
ATOM   1357 HG11 VAL A  85     -10.392  20.431  -8.601  1.00 98.09           H  
ATOM   1358 HG12 VAL A  85      -9.966  21.443 -10.005  1.00 98.09           H  
ATOM   1359 HG13 VAL A  85      -8.887  21.360  -8.603  1.00 98.09           H  
ATOM   1360  CG2 VAL A  85     -12.059  22.634  -8.930  1.00 98.09           C  
ATOM   1361 HG21 VAL A  85     -12.630  21.727  -8.731  1.00 98.09           H  
ATOM   1362 HG22 VAL A  85     -11.946  22.774 -10.005  1.00 98.09           H  
ATOM   1363 HG23 VAL A  85     -12.607  23.491  -8.538  1.00 98.09           H  
ATOM   1364  N   LEU A  86      -9.035  21.049  -5.695  1.00 98.16           N  
ATOM   1365  H   LEU A  86      -9.695  20.295  -5.817  1.00 98.16           H  
ATOM   1366  CA  LEU A  86      -7.784  20.729  -5.028  1.00 98.16           C  
ATOM   1367  HA  LEU A  86      -7.259  21.655  -4.792  1.00 98.16           H  
ATOM   1368  C   LEU A  86      -6.910  19.892  -5.956  1.00 98.16           C  
ATOM   1369  CB  LEU A  86      -8.057  19.980  -3.708  1.00 98.16           C  
ATOM   1370  HB2 LEU A  86      -8.389  18.971  -3.953  1.00 98.16           H  
ATOM   1371  HB3 LEU A  86      -7.121  19.900  -3.156  1.00 98.16           H  
ATOM   1372  O   LEU A  86      -7.364  18.904  -6.538  1.00 98.16           O  
ATOM   1373  CG  LEU A  86      -9.122  20.614  -2.797  1.00 98.16           C  
ATOM   1374  HG  LEU A  86     -10.076  20.651  -3.323  1.00 98.16           H  
ATOM   1375  CD1 LEU A  86      -9.322  19.760  -1.546  1.00 98.16           C  
ATOM   1376 HD11 LEU A  86     -10.078  20.227  -0.914  1.00 98.16           H  
ATOM   1377 HD12 LEU A  86      -8.392  19.689  -0.983  1.00 98.16           H  
ATOM   1378 HD13 LEU A  86      -9.669  18.767  -1.830  1.00 98.16           H  
ATOM   1379  CD2 LEU A  86      -8.738  22.026  -2.385  1.00 98.16           C  
ATOM   1380 HD21 LEU A  86      -9.538  22.444  -1.774  1.00 98.16           H  
ATOM   1381 HD22 LEU A  86      -7.820  22.039  -1.799  1.00 98.16           H  
ATOM   1382 HD23 LEU A  86      -8.621  22.661  -3.263  1.00 98.16           H  
ATOM   1383  N   LYS A  87      -5.629  20.244  -6.037  1.00 97.85           N  
ATOM   1384  H   LYS A  87      -5.355  21.095  -5.567  1.00 97.85           H  
ATOM   1385  CA  LYS A  87      -4.593  19.422  -6.662  1.00 97.85           C  
ATOM   1386  HA  LYS A  87      -5.060  18.594  -7.193  1.00 97.85           H  
ATOM   1387  C   LYS A  87      -3.679  18.848  -5.571  1.00 97.85           C  
ATOM   1388  CB  LYS A  87      -3.858  20.249  -7.726  1.00 97.85           C  
ATOM   1389  HB2 LYS A  87      -3.372  21.110  -7.267  1.00 97.85           H  
ATOM   1390  HB3 LYS A  87      -4.586  20.600  -8.457  1.00 97.85           H  
ATOM   1391  O   LYS A  87      -2.817  19.587  -5.085  1.00 97.85           O  
ATOM   1392  CG  LYS A  87      -2.818  19.370  -8.429  1.00 97.85           C  
ATOM   1393  HG2 LYS A  87      -2.013  19.142  -7.730  1.00 97.85           H  
ATOM   1394  HG3 LYS A  87      -3.292  18.433  -8.722  1.00 97.85           H  
ATOM   1395  CD  LYS A  87      -2.219  20.016  -9.683  1.00 97.85           C  
ATOM   1396  HD2 LYS A  87      -3.010  20.162 -10.418  1.00 97.85           H  
ATOM   1397  HD3 LYS A  87      -1.752  20.968  -9.435  1.00 97.85           H  
ATOM   1398  CE  LYS A  87      -1.186  19.011 -10.205  1.00 97.85           C  
ATOM   1399  HE2 LYS A  87      -1.646  18.024 -10.185  1.00 97.85           H  
ATOM   1400  HE3 LYS A  87      -0.339  18.959  -9.520  1.00 97.85           H  
ATOM   1401  NZ  LYS A  87      -0.722  19.255 -11.588  1.00 97.85           N  
ATOM   1402  HZ1 LYS A  87      -0.083  20.031 -11.686  1.00 97.85           H  
ATOM   1403  HZ2 LYS A  87      -0.236  18.410 -11.853  1.00 97.85           H  
ATOM   1404  HZ3 LYS A  87      -1.502  19.315 -12.227  1.00 97.85           H  
ATOM   1405  N   PRO A  88      -3.873  17.581  -5.153  1.00 97.55           N  
ATOM   1406  CA  PRO A  88      -2.984  16.922  -4.206  1.00 97.55           C  
ATOM   1407  HA  PRO A  88      -2.777  17.582  -3.363  1.00 97.55           H  
ATOM   1408  C   PRO A  88      -1.640  16.559  -4.830  1.00 97.55           C  
ATOM   1409  CB  PRO A  88      -3.743  15.688  -3.709  1.00 97.55           C  
ATOM   1410  HB2 PRO A  88      -4.387  15.965  -2.875  1.00 97.55           H  
ATOM   1411  HB3 PRO A  88      -3.074  14.878  -3.419  1.00 97.55           H  
ATOM   1412  O   PRO A  88      -1.522  16.361  -6.042  1.00 97.55           O  
ATOM   1413  CG  PRO A  88      -4.599  15.317  -4.918  1.00 97.55           C  
ATOM   1414  HG2 PRO A  88      -3.998  14.753  -5.632  1.00 97.55           H  
ATOM   1415  HG3 PRO A  88      -5.486  14.752  -4.630  1.00 97.55           H  
ATOM   1416  CD  PRO A  88      -4.961  16.678  -5.514  1.00 97.55           C  
ATOM   1417  HD2 PRO A  88      -5.891  17.038  -5.073  1.00 97.55           H  
ATOM   1418  HD3 PRO A  88      -5.070  16.586  -6.595  1.00 97.55           H  
ATOM   1419  N   GLU A  89      -0.631  16.435  -3.977  1.00 96.18           N  
ATOM   1420  H   GLU A  89      -0.780  16.663  -3.004  1.00 96.18           H  
ATOM   1421  CA  GLU A  89       0.633  15.814  -4.339  1.00 96.18           C  
ATOM   1422  HA  GLU A  89       1.043  16.359  -5.189  1.00 96.18           H  
ATOM   1423  C   GLU A  89       0.406  14.356  -4.765  1.00 96.18           C  
ATOM   1424  CB  GLU A  89       1.623  15.949  -3.179  1.00 96.18           C  
ATOM   1425  HB2 GLU A  89       1.251  15.407  -2.309  1.00 96.18           H  
ATOM   1426  HB3 GLU A  89       1.704  17.006  -2.927  1.00 96.18           H  
ATOM   1427  O   GLU A  89      -0.373  13.607  -4.166  1.00 96.18           O  
ATOM   1428  CG  GLU A  89       3.006  15.417  -3.575  1.00 96.18           C  
ATOM   1429  HG2 GLU A  89       2.927  14.349  -3.777  1.00 96.18           H  
ATOM   1430  HG3 GLU A  89       3.321  15.912  -4.494  1.00 96.18           H  
ATOM   1431  CD  GLU A  89       4.070  15.636  -2.495  1.00 96.18           C  
ATOM   1432  OE1 GLU A  89       5.152  15.038  -2.671  1.00 96.18           O  
ATOM   1433  OE2 GLU A  89       3.797  16.383  -1.529  1.00 96.18           O  
ATOM   1434  N   LYS A  90       1.069  13.952  -5.851  1.00 93.61           N  
ATOM   1435  H   LYS A  90       1.758  14.574  -6.248  1.00 93.61           H  
ATOM   1436  CA  LYS A  90       0.889  12.631  -6.447  1.00 93.61           C  
ATOM   1437  HA  LYS A  90      -0.167  12.374  -6.372  1.00 93.61           H  
ATOM   1438  C   LYS A  90       1.686  11.586  -5.672  1.00 93.61           C  
ATOM   1439  CB  LYS A  90       1.267  12.696  -7.930  1.00 93.61           C  
ATOM   1440  HB2 LYS A  90       2.323  12.950  -8.021  1.00 93.61           H  
ATOM   1441  HB3 LYS A  90       0.683  13.491  -8.394  1.00 93.61           H  
ATOM   1442  O   LYS A  90       2.889  11.719  -5.481  1.00 93.61           O  
ATOM   1443  CG  LYS A  90       0.998  11.381  -8.678  1.00 93.61           C  
ATOM   1444  HG2 LYS A  90       1.682  10.609  -8.325  1.00 93.61           H  
ATOM   1445  HG3 LYS A  90      -0.030  11.062  -8.508  1.00 93.61           H  
ATOM   1446  CD  LYS A  90       1.218  11.616 -10.176  1.00 93.61           C  
ATOM   1447  HD2 LYS A  90       0.507  12.368 -10.517  1.00 93.61           H  
ATOM   1448  HD3 LYS A  90       2.225  12.003 -10.332  1.00 93.61           H  
ATOM   1449  CE  LYS A  90       1.040  10.341 -11.000  1.00 93.61           C  
ATOM   1450  HE2 LYS A  90       1.856   9.658 -10.762  1.00 93.61           H  
ATOM   1451  HE3 LYS A  90       0.100   9.864 -10.722  1.00 93.61           H  
ATOM   1452  NZ  LYS A  90       1.039  10.677 -12.446  1.00 93.61           N  
ATOM   1453  HZ1 LYS A  90       1.083   9.852 -13.026  1.00 93.61           H  
ATOM   1454  HZ2 LYS A  90       1.821  11.276 -12.672  1.00 93.61           H  
ATOM   1455  HZ3 LYS A  90       0.209  11.199 -12.689  1.00 93.61           H  
ATOM   1456  N   ILE A  91       1.017  10.503  -5.292  1.00 94.90           N  
ATOM   1457  H   ILE A  91       0.024  10.470  -5.470  1.00 94.90           H  
ATOM   1458  CA  ILE A  91       1.665   9.322  -4.717  1.00 94.90           C  
ATOM   1459  HA  ILE A  91       2.542   9.647  -4.157  1.00 94.90           H  
ATOM   1460  C   ILE A  91       2.152   8.423  -5.856  1.00 94.90           C  
ATOM   1461  CB  ILE A  91       0.721   8.613  -3.723  1.00 94.90           C  
ATOM   1462  HB  ILE A  91      -0.175   8.293  -4.254  1.00 94.90           H  
ATOM   1463  O   ILE A  91       1.435   8.224  -6.839  1.00 94.90           O  
ATOM   1464  CG1 ILE A  91       0.317   9.619  -2.619  1.00 94.90           C  
ATOM   1465 HG12 ILE A  91       1.214  10.011  -2.138  1.00 94.90           H  
ATOM   1466 HG13 ILE A  91      -0.218  10.457  -3.064  1.00 94.90           H  
ATOM   1467  CG2 ILE A  91       1.397   7.370  -3.118  1.00 94.90           C  
ATOM   1468 HG21 ILE A  91       0.705   6.834  -2.469  1.00 94.90           H  
ATOM   1469 HG22 ILE A  91       2.276   7.652  -2.540  1.00 94.90           H  
ATOM   1470 HG23 ILE A  91       1.686   6.666  -3.899  1.00 94.90           H  
ATOM   1471  CD1 ILE A  91      -0.592   9.042  -1.540  1.00 94.90           C  
ATOM   1472 HD11 ILE A  91      -0.030   8.343  -0.920  1.00 94.90           H  
ATOM   1473 HD12 ILE A  91      -0.937   9.857  -0.903  1.00 94.90           H  
ATOM   1474 HD13 ILE A  91      -1.446   8.544  -1.999  1.00 94.90           H  
ATOM   1475  N   ALA A  92       3.368   7.886  -5.723  1.00 94.34           N  
ATOM   1476  H   ALA A  92       3.915   8.135  -4.911  1.00 94.34           H  
ATOM   1477  CA  ALA A  92       4.018   7.077  -6.755  1.00 94.34           C  
ATOM   1478  HA  ALA A  92       4.136   7.682  -7.654  1.00 94.34           H  
ATOM   1479  C   ALA A  92       3.206   5.828  -7.144  1.00 94.34           C  
ATOM   1480  CB  ALA A  92       5.412   6.692  -6.243  1.00 94.34           C  
ATOM   1481  HB1 ALA A  92       5.932   6.111  -7.005  1.00 94.34           H  
ATOM   1482  HB2 ALA A  92       5.996   7.589  -6.036  1.00 94.34           H  
ATOM   1483  HB3 ALA A  92       5.335   6.092  -5.336  1.00 94.34           H  
ATOM   1484  O   ALA A  92       3.133   5.474  -8.321  1.00 94.34           O  
ATOM   1485  N   PHE A  93       2.567   5.184  -6.163  1.00 96.45           N  
ATOM   1486  H   PHE A  93       2.663   5.519  -5.216  1.00 96.45           H  
ATOM   1487  CA  PHE A  93       1.745   3.997  -6.367  1.00 96.45           C  
ATOM   1488  HA  PHE A  93       1.300   4.037  -7.361  1.00 96.45           H  
ATOM   1489  C   PHE A  93       0.617   3.931  -5.331  1.00 96.45           C  
ATOM   1490  CB  PHE A  93       2.649   2.762  -6.292  1.00 96.45           C  
ATOM   1491  HB2 PHE A  93       3.075   2.692  -5.291  1.00 96.45           H  
ATOM   1492  HB3 PHE A  93       3.471   2.879  -6.998  1.00 96.45           H  
ATOM   1493  O   PHE A  93       0.847   4.166  -4.146  1.00 96.45           O  
ATOM   1494  CG  PHE A  93       1.927   1.478  -6.624  1.00 96.45           C  
ATOM   1495  CD1 PHE A  93       1.511   0.614  -5.594  1.00 96.45           C  
ATOM   1496  HD1 PHE A  93       1.734   0.851  -4.564  1.00 96.45           H  
ATOM   1497  CD2 PHE A  93       1.622   1.172  -7.963  1.00 96.45           C  
ATOM   1498  HD2 PHE A  93       1.930   1.828  -8.764  1.00 96.45           H  
ATOM   1499  CE1 PHE A  93       0.808  -0.563  -5.903  1.00 96.45           C  
ATOM   1500  HE1 PHE A  93       0.492  -1.232  -5.116  1.00 96.45           H  
ATOM   1501  CE2 PHE A  93       0.887   0.012  -8.259  1.00 96.45           C  
ATOM   1502  HE2 PHE A  93       0.596  -0.208  -9.276  1.00 96.45           H  
ATOM   1503  CZ  PHE A  93       0.500  -0.865  -7.237  1.00 96.45           C  
ATOM   1504  HZ  PHE A  93      -0.050  -1.764  -7.474  1.00 96.45           H  
ATOM   1505  N   VAL A  94      -0.601   3.611  -5.778  1.00 95.92           N  
ATOM   1506  H   VAL A  94      -0.693   3.337  -6.746  1.00 95.92           H  
ATOM   1507  CA  VAL A  94      -1.757   3.417  -4.892  1.00 95.92           C  
ATOM   1508  HA  VAL A  94      -1.614   4.010  -3.988  1.00 95.92           H  
ATOM   1509  C   VAL A  94      -1.825   1.948  -4.503  1.00 95.92           C  
ATOM   1510  CB  VAL A  94      -3.072   3.877  -5.554  1.00 95.92           C  
ATOM   1511  HB  VAL A  94      -3.186   3.376  -6.515  1.00 95.92           H  
ATOM   1512  O   VAL A  94      -2.105   1.119  -5.366  1.00 95.92           O  
ATOM   1513  CG1 VAL A  94      -4.310   3.562  -4.698  1.00 95.92           C  
ATOM   1514 HG11 VAL A  94      -4.419   2.485  -4.569  1.00 95.92           H  
ATOM   1515 HG12 VAL A  94      -4.210   4.026  -3.717  1.00 95.92           H  
ATOM   1516 HG13 VAL A  94      -5.206   3.944  -5.187  1.00 95.92           H  
ATOM   1517  CG2 VAL A  94      -3.052   5.392  -5.801  1.00 95.92           C  
ATOM   1518 HG21 VAL A  94      -2.224   5.652  -6.461  1.00 95.92           H  
ATOM   1519 HG22 VAL A  94      -3.985   5.705  -6.270  1.00 95.92           H  
ATOM   1520 HG23 VAL A  94      -2.929   5.918  -4.855  1.00 95.92           H  
ATOM   1521  N   SER A  95      -1.610   1.626  -3.229  1.00 97.37           N  
ATOM   1522  H   SER A  95      -1.468   2.375  -2.567  1.00 97.37           H  
ATOM   1523  CA  SER A  95      -1.754   0.271  -2.686  1.00 97.37           C  
ATOM   1524  HA  SER A  95      -1.749  -0.441  -3.511  1.00 97.37           H  
ATOM   1525  C   SER A  95      -3.080   0.089  -1.949  1.00 97.37           C  
ATOM   1526  CB  SER A  95      -0.554  -0.109  -1.817  1.00 97.37           C  
ATOM   1527  HB2 SER A  95      -0.665  -1.142  -1.488  1.00 97.37           H  
ATOM   1528  HB3 SER A  95       0.348  -0.033  -2.425  1.00 97.37           H  
ATOM   1529  O   SER A  95      -3.730   1.053  -1.531  1.00 97.37           O  
ATOM   1530  OG  SER A  95      -0.422   0.736  -0.689  1.00 97.37           O  
ATOM   1531  HG  SER A  95       0.487   0.675  -0.387  1.00 97.37           H  
ATOM   1532  N   TYR A  96      -3.507  -1.161  -1.800  1.00 97.65           N  
ATOM   1533  H   TYR A  96      -2.945  -1.910  -2.180  1.00 97.65           H  
ATOM   1534  CA  TYR A  96      -4.732  -1.510  -1.086  1.00 97.65           C  
ATOM   1535  HA  TYR A  96      -5.260  -0.598  -0.809  1.00 97.65           H  
ATOM   1536  C   TYR A  96      -4.441  -2.219   0.228  1.00 97.65           C  
ATOM   1537  CB  TYR A  96      -5.652  -2.323  -1.998  1.00 97.65           C  
ATOM   1538  HB2 TYR A  96      -6.554  -2.587  -1.447  1.00 97.65           H  
ATOM   1539  HB3 TYR A  96      -5.141  -3.250  -2.257  1.00 97.65           H  
ATOM   1540  O   TYR A  96      -3.416  -2.871   0.385  1.00 97.65           O  
ATOM   1541  CG  TYR A  96      -6.066  -1.611  -3.272  1.00 97.65           C  
ATOM   1542  CD1 TYR A  96      -6.399  -0.239  -3.278  1.00 97.65           C  
ATOM   1543  HD1 TYR A  96      -6.328   0.347  -2.374  1.00 97.65           H  
ATOM   1544  CD2 TYR A  96      -6.110  -2.335  -4.472  1.00 97.65           C  
ATOM   1545  HD2 TYR A  96      -5.810  -3.372  -4.496  1.00 97.65           H  
ATOM   1546  CE1 TYR A  96      -6.775   0.400  -4.474  1.00 97.65           C  
ATOM   1547  HE1 TYR A  96      -6.988   1.459  -4.474  1.00 97.65           H  
ATOM   1548  CE2 TYR A  96      -6.531  -1.711  -5.654  1.00 97.65           C  
ATOM   1549  HE2 TYR A  96      -6.580  -2.294  -6.561  1.00 97.65           H  
ATOM   1550  OH  TYR A  96      -7.233   0.279  -6.820  1.00 97.65           O  
ATOM   1551  HH  TYR A  96      -7.286   1.230  -6.704  1.00 97.65           H  
ATOM   1552  CZ  TYR A  96      -6.853  -0.341  -5.670  1.00 97.65           C  
ATOM   1553  N   CYS A  97      -5.371  -2.113   1.177  1.00 97.44           N  
ATOM   1554  H   CYS A  97      -6.201  -1.568   0.989  1.00 97.44           H  
ATOM   1555  CA  CYS A  97      -5.169  -2.588   2.545  1.00 97.44           C  
ATOM   1556  HA  CYS A  97      -4.292  -2.078   2.945  1.00 97.44           H  
ATOM   1557  C   CYS A  97      -4.845  -4.087   2.659  1.00 97.44           C  
ATOM   1558  CB  CYS A  97      -6.373  -2.173   3.398  1.00 97.44           C  
ATOM   1559  HB2 CYS A  97      -6.242  -2.570   4.404  1.00 97.44           H  
ATOM   1560  HB3 CYS A  97      -6.399  -1.085   3.466  1.00 97.44           H  
ATOM   1561  O   CYS A  97      -4.086  -4.483   3.536  1.00 97.44           O  
ATOM   1562  SG  CYS A  97      -7.935  -2.786   2.693  1.00 97.44           S  
ATOM   1563  HG  CYS A  97      -8.392  -1.627   2.210  1.00 97.44           H  
ATOM   1564  N   TYR A  98      -5.355  -4.915   1.747  1.00 97.44           N  
ATOM   1565  H   TYR A  98      -5.954  -4.526   1.032  1.00 97.44           H  
ATOM   1566  CA  TYR A  98      -5.038  -6.347   1.665  1.00 97.44           C  
ATOM   1567  HA  TYR A  98      -5.007  -6.755   2.675  1.00 97.44           H  
ATOM   1568  C   TYR A  98      -3.666  -6.663   1.037  1.00 97.44           C  
ATOM   1569  CB  TYR A  98      -6.166  -7.056   0.909  1.00 97.44           C  
ATOM   1570  HB2 TYR A  98      -7.050  -7.098   1.546  1.00 97.44           H  
ATOM   1571  HB3 TYR A  98      -5.879  -8.090   0.722  1.00 97.44           H  
ATOM   1572  O   TYR A  98      -3.328  -7.833   0.889  1.00 97.44           O  
ATOM   1573  CG  TYR A  98      -6.557  -6.407  -0.402  1.00 97.44           C  
ATOM   1574  CD1 TYR A  98      -7.779  -5.711  -0.517  1.00 97.44           C  
ATOM   1575  HD1 TYR A  98      -8.434  -5.618   0.336  1.00 97.44           H  
ATOM   1576  CD2 TYR A  98      -5.711  -6.533  -1.517  1.00 97.44           C  
ATOM   1577  HD2 TYR A  98      -4.760  -7.039  -1.431  1.00 97.44           H  
ATOM   1578  CE1 TYR A  98      -8.184  -5.198  -1.765  1.00 97.44           C  
ATOM   1579  HE1 TYR A  98      -9.152  -4.732  -1.869  1.00 97.44           H  
ATOM   1580  CE2 TYR A  98      -6.102  -5.994  -2.751  1.00 97.44           C  
ATOM   1581  HE2 TYR A  98      -5.454  -6.071  -3.611  1.00 97.44           H  
ATOM   1582  OH  TYR A  98      -7.729  -4.930  -4.120  1.00 97.44           O  
ATOM   1583  HH  TYR A  98      -8.640  -4.633  -4.174  1.00 97.44           H  
ATOM   1584  CZ  TYR A  98      -7.347  -5.356  -2.891  1.00 97.44           C  
ATOM   1585  N   GLU A  99      -2.902  -5.647   0.634  1.00 98.23           N  
ATOM   1586  H   GLU A  99      -3.259  -4.708   0.733  1.00 98.23           H  
ATOM   1587  CA  GLU A  99      -1.532  -5.754   0.104  1.00 98.23           C  
ATOM   1588  HA  GLU A  99      -1.313  -6.787  -0.166  1.00 98.23           H  
ATOM   1589  C   GLU A  99      -0.495  -5.315   1.141  1.00 98.23           C  
ATOM   1590  CB  GLU A  99      -1.369  -4.878  -1.151  1.00 98.23           C  
ATOM   1591  HB2 GLU A  99      -0.417  -5.114  -1.628  1.00 98.23           H  
ATOM   1592  HB3 GLU A  99      -1.351  -3.827  -0.860  1.00 98.23           H  
ATOM   1593  O   GLU A  99       0.702  -5.338   0.880  1.00 98.23           O  
ATOM   1594  CG  GLU A  99      -2.492  -5.098  -2.160  1.00 98.23           C  
ATOM   1595  HG2 GLU A  99      -3.448  -4.821  -1.714  1.00 98.23           H  
ATOM   1596  HG3 GLU A  99      -2.532  -6.156  -2.416  1.00 98.23           H  
ATOM   1597  CD  GLU A  99      -2.332  -4.266  -3.424  1.00 98.23           C  
ATOM   1598  OE1 GLU A  99      -2.664  -4.823  -4.490  1.00 98.23           O  
ATOM   1599  OE2 GLU A  99      -2.039  -3.047  -3.385  1.00 98.23           O  
ATOM   1600  N   TRP A 100      -0.935  -4.845   2.306  1.00 98.45           N  
ATOM   1601  H   TRP A 100      -1.925  -4.872   2.503  1.00 98.45           H  
ATOM   1602  CA  TRP A 100      -0.050  -4.310   3.329  1.00 98.45           C  
ATOM   1603  HA  TRP A 100       0.813  -3.849   2.848  1.00 98.45           H  
ATOM   1604  C   TRP A 100       0.477  -5.410   4.246  1.00 98.45           C  
ATOM   1605  CB  TRP A 100      -0.795  -3.227   4.108  1.00 98.45           C  
ATOM   1606  HB2 TRP A 100      -0.162  -2.878   4.924  1.00 98.45           H  
ATOM   1607  HB3 TRP A 100      -1.674  -3.678   4.567  1.00 98.45           H  
ATOM   1608  O   TRP A 100      -0.235  -6.355   4.588  1.00 98.45           O  
ATOM   1609  CG  TRP A 100      -1.238  -2.032   3.321  1.00 98.45           C  
ATOM   1610  CD1 TRP A 100      -0.821  -1.671   2.083  1.00 98.45           C  
ATOM   1611  HD1 TRP A 100      -0.095  -2.212   1.495  1.00 98.45           H  
ATOM   1612  CD2 TRP A 100      -2.226  -1.040   3.710  1.00 98.45           C  
ATOM   1613  CE2 TRP A 100      -2.392  -0.123   2.630  1.00 98.45           C  
ATOM   1614  CE3 TRP A 100      -3.038  -0.860   4.851  1.00 98.45           C  
ATOM   1615  HE3 TRP A 100      -2.961  -1.567   5.665  1.00 98.45           H  
ATOM   1616  NE1 TRP A 100      -1.503  -0.544   1.673  1.00 98.45           N  
ATOM   1617  HE1 TRP A 100      -1.366  -0.106   0.773  1.00 98.45           H  
ATOM   1618  CH2 TRP A 100      -4.057   1.109   3.847  1.00 98.45           C  
ATOM   1619  HH2 TRP A 100      -4.719   1.961   3.912  1.00 98.45           H  
ATOM   1620  CZ2 TRP A 100      -3.294   0.941   2.685  1.00 98.45           C  
ATOM   1621  HZ2 TRP A 100      -3.378   1.635   1.863  1.00 98.45           H  
ATOM   1622  CZ3 TRP A 100      -3.948   0.210   4.922  1.00 98.45           C  
ATOM   1623  HZ3 TRP A 100      -4.553   0.350   5.806  1.00 98.45           H  
ATOM   1624  N   SER A 101       1.713  -5.243   4.709  1.00 97.38           N  
ATOM   1625  H   SER A 101       2.249  -4.464   4.356  1.00 97.38           H  
ATOM   1626  CA  SER A 101       2.261  -6.007   5.826  1.00 97.38           C  
ATOM   1627  HA  SER A 101       2.167  -7.065   5.581  1.00 97.38           H  
ATOM   1628  C   SER A 101       1.470  -5.743   7.114  1.00 97.38           C  
ATOM   1629  CB  SER A 101       3.755  -5.692   6.003  1.00 97.38           C  
ATOM   1630  HB2 SER A 101       4.270  -6.610   6.287  1.00 97.38           H  
ATOM   1631  HB3 SER A 101       4.168  -5.348   5.054  1.00 97.38           H  
ATOM   1632  O   SER A 101       0.752  -4.742   7.239  1.00 97.38           O  
ATOM   1633  OG  SER A 101       4.012  -4.710   6.993  1.00 97.38           O  
ATOM   1634  HG  SER A 101       4.432  -5.178   7.719  1.00 97.38           H  
ATOM   1635  N   PHE A 102       1.655  -6.599   8.122  1.00 98.19           N  
ATOM   1636  H   PHE A 102       2.285  -7.376   7.990  1.00 98.19           H  
ATOM   1637  CA  PHE A 102       1.052  -6.393   9.440  1.00 98.19           C  
ATOM   1638  HA  PHE A 102      -0.031  -6.475   9.350  1.00 98.19           H  
ATOM   1639  C   PHE A 102       1.370  -5.002  10.007  1.00 98.19           C  
ATOM   1640  CB  PHE A 102       1.559  -7.472  10.403  1.00 98.19           C  
ATOM   1641  HB2 PHE A 102       2.648  -7.491  10.389  1.00 98.19           H  
ATOM   1642  HB3 PHE A 102       1.207  -8.449  10.068  1.00 98.19           H  
ATOM   1643  O   PHE A 102       0.471  -4.286  10.461  1.00 98.19           O  
ATOM   1644  CG  PHE A 102       1.084  -7.247  11.820  1.00 98.19           C  
ATOM   1645  CD1 PHE A 102       1.937  -6.646  12.765  1.00 98.19           C  
ATOM   1646  HD1 PHE A 102       2.947  -6.382  12.488  1.00 98.19           H  
ATOM   1647  CD2 PHE A 102      -0.239  -7.568  12.170  1.00 98.19           C  
ATOM   1648  HD2 PHE A 102      -0.897  -8.005  11.433  1.00 98.19           H  
ATOM   1649  CE1 PHE A 102       1.472  -6.384  14.064  1.00 98.19           C  
ATOM   1650  HE1 PHE A 102       2.129  -5.923  14.786  1.00 98.19           H  
ATOM   1651  CE2 PHE A 102      -0.708  -7.295  13.464  1.00 98.19           C  
ATOM   1652  HE2 PHE A 102      -1.735  -7.520  13.715  1.00 98.19           H  
ATOM   1653  CZ  PHE A 102       0.152  -6.714  14.413  1.00 98.19           C  
ATOM   1654  HZ  PHE A 102      -0.203  -6.506  15.411  1.00 98.19           H  
ATOM   1655  N   SER A 103       2.639  -4.593   9.965  1.00 97.87           N  
ATOM   1656  H   SER A 103       3.349  -5.213   9.601  1.00 97.87           H  
ATOM   1657  CA  SER A 103       3.052  -3.312  10.537  1.00 97.87           C  
ATOM   1658  HA  SER A 103       2.542  -3.198  11.494  1.00 97.87           H  
ATOM   1659  C   SER A 103       2.665  -2.107   9.693  1.00 97.87           C  
ATOM   1660  CB  SER A 103       4.537  -3.306  10.838  1.00 97.87           C  
ATOM   1661  HB2 SER A 103       5.103  -3.651   9.973  1.00 97.87           H  
ATOM   1662  HB3 SER A 103       4.855  -2.301  11.117  1.00 97.87           H  
ATOM   1663  O   SER A 103       2.389  -1.057  10.270  1.00 97.87           O  
ATOM   1664  OG  SER A 103       4.723  -4.169  11.933  1.00 97.87           O  
ATOM   1665  HG  SER A 103       5.175  -4.933  11.567  1.00 97.87           H  
ATOM   1666  N   GLN A 104       2.555  -2.244   8.369  1.00 98.32           N  
ATOM   1667  H   GLN A 104       2.811  -3.121   7.939  1.00 98.32           H  
ATOM   1668  CA  GLN A 104       1.935  -1.214   7.529  1.00 98.32           C  
ATOM   1669  HA  GLN A 104       2.466  -0.269   7.647  1.00 98.32           H  
ATOM   1670  C   GLN A 104       0.481  -0.987   7.946  1.00 98.32           C  
ATOM   1671  CB  GLN A 104       1.990  -1.649   6.062  1.00 98.32           C  
ATOM   1672  HB2 GLN A 104       1.754  -2.711   5.998  1.00 98.32           H  
ATOM   1673  HB3 GLN A 104       1.254  -1.093   5.481  1.00 98.32           H  
ATOM   1674  O   GLN A 104       0.074   0.146   8.204  1.00 98.32           O  
ATOM   1675  CG  GLN A 104       3.365  -1.410   5.450  1.00 98.32           C  
ATOM   1676  HG2 GLN A 104       3.588  -0.344   5.484  1.00 98.32           H  
ATOM   1677  HG3 GLN A 104       4.104  -1.961   6.032  1.00 98.32           H  
ATOM   1678  CD  GLN A 104       3.451  -1.901   4.016  1.00 98.32           C  
ATOM   1679  NE2 GLN A 104       4.026  -1.148   3.112  1.00 98.32           N  
ATOM   1680 HE21 GLN A 104       4.149  -1.604   2.219  1.00 98.32           H  
ATOM   1681 HE22 GLN A 104       4.374  -0.226   3.334  1.00 98.32           H  
ATOM   1682  OE1 GLN A 104       3.009  -2.984   3.685  1.00 98.32           O  
ATOM   1683  N   PHE A 105      -0.283  -2.070   8.099  1.00 98.60           N  
ATOM   1684  H   PHE A 105       0.105  -2.971   7.857  1.00 98.60           H  
ATOM   1685  CA  PHE A 105      -1.675  -2.013   8.540  1.00 98.60           C  
ATOM   1686  HA  PHE A 105      -2.223  -1.376   7.846  1.00 98.60           H  
ATOM   1687  C   PHE A 105      -1.799  -1.391   9.944  1.00 98.60           C  
ATOM   1688  CB  PHE A 105      -2.256  -3.437   8.472  1.00 98.60           C  
ATOM   1689  HB2 PHE A 105      -2.151  -3.934   9.437  1.00 98.60           H  
ATOM   1690  HB3 PHE A 105      -1.679  -4.022   7.756  1.00 98.60           H  
ATOM   1691  O   PHE A 105      -2.676  -0.560  10.199  1.00 98.60           O  
ATOM   1692  CG  PHE A 105      -3.701  -3.493   8.031  1.00 98.60           C  
ATOM   1693  CD1 PHE A 105      -4.688  -2.780   8.731  1.00 98.60           C  
ATOM   1694  HD1 PHE A 105      -4.438  -2.207   9.611  1.00 98.60           H  
ATOM   1695  CD2 PHE A 105      -4.054  -4.222   6.878  1.00 98.60           C  
ATOM   1696  HD2 PHE A 105      -3.306  -4.768   6.324  1.00 98.60           H  
ATOM   1697  CE1 PHE A 105      -5.999  -2.757   8.242  1.00 98.60           C  
ATOM   1698  HE1 PHE A 105      -6.731  -2.112   8.706  1.00 98.60           H  
ATOM   1699  CE2 PHE A 105      -5.388  -4.248   6.437  1.00 98.60           C  
ATOM   1700  HE2 PHE A 105      -5.650  -4.825   5.562  1.00 98.60           H  
ATOM   1701  CZ  PHE A 105      -6.364  -3.505   7.114  1.00 98.60           C  
ATOM   1702  HZ  PHE A 105      -7.383  -3.486   6.757  1.00 98.60           H  
ATOM   1703  N   LYS A 106      -0.885  -1.744  10.857  1.00 98.75           N  
ATOM   1704  H   LYS A 106      -0.232  -2.468  10.594  1.00 98.75           H  
ATOM   1705  CA  LYS A 106      -0.819  -1.195  12.219  1.00 98.75           C  
ATOM   1706  HA  LYS A 106      -1.793  -1.315  12.694  1.00 98.75           H  
ATOM   1707  C   LYS A 106      -0.516   0.301  12.212  1.00 98.75           C  
ATOM   1708  CB  LYS A 106       0.226  -1.986  13.020  1.00 98.75           C  
ATOM   1709  HB2 LYS A 106      -0.050  -3.041  13.017  1.00 98.75           H  
ATOM   1710  HB3 LYS A 106       1.193  -1.881  12.530  1.00 98.75           H  
ATOM   1711  O   LYS A 106      -1.205   1.060  12.893  1.00 98.75           O  
ATOM   1712  CG  LYS A 106       0.372  -1.508  14.472  1.00 98.75           C  
ATOM   1713  HG2 LYS A 106      -0.593  -1.578  14.975  1.00 98.75           H  
ATOM   1714  HG3 LYS A 106       0.710  -0.472  14.484  1.00 98.75           H  
ATOM   1715  CD  LYS A 106       1.394  -2.375  15.217  1.00 98.75           C  
ATOM   1716  HD2 LYS A 106       2.324  -2.410  14.649  1.00 98.75           H  
ATOM   1717  HD3 LYS A 106       0.998  -3.387  15.307  1.00 98.75           H  
ATOM   1718  CE  LYS A 106       1.667  -1.797  16.608  1.00 98.75           C  
ATOM   1719  HE2 LYS A 106       0.709  -1.674  17.114  1.00 98.75           H  
ATOM   1720  HE3 LYS A 106       2.123  -0.813  16.497  1.00 98.75           H  
ATOM   1721  NZ  LYS A 106       2.541  -2.689  17.406  1.00 98.75           N  
ATOM   1722  HZ1 LYS A 106       2.145  -3.619  17.432  1.00 98.75           H  
ATOM   1723  HZ2 LYS A 106       3.467  -2.777  17.015  1.00 98.75           H  
ATOM   1724  HZ3 LYS A 106       2.602  -2.400  18.372  1.00 98.75           H  
ATOM   1725  N   ASP A 107       0.487   0.734  11.455  1.00 98.60           N  
ATOM   1726  H   ASP A 107       1.016   0.061  10.919  1.00 98.60           H  
ATOM   1727  CA  ASP A 107       0.875   2.143  11.379  1.00 98.60           C  
ATOM   1728  HA  ASP A 107       0.989   2.532  12.391  1.00 98.60           H  
ATOM   1729  C   ASP A 107      -0.212   2.992  10.701  1.00 98.60           C  
ATOM   1730  CB  ASP A 107       2.228   2.284  10.667  1.00 98.60           C  
ATOM   1731  HB2 ASP A 107       2.397   3.343  10.473  1.00 98.60           H  
ATOM   1732  HB3 ASP A 107       2.196   1.762   9.710  1.00 98.60           H  
ATOM   1733  O   ASP A 107      -0.489   4.099  11.165  1.00 98.60           O  
ATOM   1734  CG  ASP A 107       3.433   1.813  11.487  1.00 98.60           C  
ATOM   1735  OD1 ASP A 107       3.398   1.796  12.741  1.00 98.60           O  
ATOM   1736  OD2 ASP A 107       4.506   1.564  10.891  1.00 98.60           O  
ATOM   1737  N   ALA A 108      -0.898   2.453   9.686  1.00 98.79           N  
ATOM   1738  H   ALA A 108      -0.594   1.563   9.318  1.00 98.79           H  
ATOM   1739  CA  ALA A 108      -2.073   3.074   9.076  1.00 98.79           C  
ATOM   1740  HA  ALA A 108      -1.785   4.045   8.672  1.00 98.79           H  
ATOM   1741  C   ALA A 108      -3.190   3.316  10.109  1.00 98.79           C  
ATOM   1742  CB  ALA A 108      -2.545   2.178   7.922  1.00 98.79           C  
ATOM   1743  HB1 ALA A 108      -2.806   1.185   8.288  1.00 98.79           H  
ATOM   1744  HB2 ALA A 108      -1.753   2.081   7.180  1.00 98.79           H  
ATOM   1745  HB3 ALA A 108      -3.422   2.616   7.444  1.00 98.79           H  
ATOM   1746  O   ALA A 108      -3.690   4.433  10.234  1.00 98.79           O  
ATOM   1747  N   ALA A 109      -3.520   2.303  10.918  1.00 98.86           N  
ATOM   1748  H   ALA A 109      -3.089   1.404  10.759  1.00 98.86           H  
ATOM   1749  CA  ALA A 109      -4.531   2.423  11.968  1.00 98.86           C  
ATOM   1750  HA  ALA A 109      -5.469   2.739  11.511  1.00 98.86           H  
ATOM   1751  C   ALA A 109      -4.150   3.458  13.042  1.00 98.86           C  
ATOM   1752  CB  ALA A 109      -4.727   1.043  12.602  1.00 98.86           C  
ATOM   1753  HB1 ALA A 109      -3.845   0.761  13.178  1.00 98.86           H  
ATOM   1754  HB2 ALA A 109      -5.600   1.074  13.253  1.00 98.86           H  
ATOM   1755  HB3 ALA A 109      -4.885   0.294  11.826  1.00 98.86           H  
ATOM   1756  O   ALA A 109      -4.989   4.239  13.499  1.00 98.86           O  
ATOM   1757  N   LEU A 110      -2.877   3.475  13.452  1.00 98.88           N  
ATOM   1758  H   LEU A 110      -2.238   2.811  13.038  1.00 98.88           H  
ATOM   1759  CA  LEU A 110      -2.369   4.433  14.434  1.00 98.88           C  
ATOM   1760  HA  LEU A 110      -3.038   4.435  15.295  1.00 98.88           H  
ATOM   1761  C   LEU A 110      -2.381   5.868  13.899  1.00 98.88           C  
ATOM   1762  CB  LEU A 110      -0.955   4.025  14.883  1.00 98.88           C  
ATOM   1763  HB2 LEU A 110      -0.338   3.884  13.996  1.00 98.88           H  
ATOM   1764  HB3 LEU A 110      -0.523   4.843  15.458  1.00 98.88           H  
ATOM   1765  O   LEU A 110      -2.714   6.779  14.660  1.00 98.88           O  
ATOM   1766  CG  LEU A 110      -0.901   2.748  15.740  1.00 98.88           C  
ATOM   1767  HG  LEU A 110      -1.365   1.918  15.207  1.00 98.88           H  
ATOM   1768  CD1 LEU A 110       0.556   2.384  16.032  1.00 98.88           C  
ATOM   1769 HD11 LEU A 110       1.075   2.215  15.088  1.00 98.88           H  
ATOM   1770 HD12 LEU A 110       0.596   1.465  16.617  1.00 98.88           H  
ATOM   1771 HD13 LEU A 110       1.048   3.194  16.569  1.00 98.88           H  
ATOM   1772  CD2 LEU A 110      -1.631   2.907  17.078  1.00 98.88           C  
ATOM   1773 HD21 LEU A 110      -1.521   1.994  17.664  1.00 98.88           H  
ATOM   1774 HD22 LEU A 110      -2.697   3.055  16.905  1.00 98.88           H  
ATOM   1775 HD23 LEU A 110      -1.229   3.755  17.632  1.00 98.88           H  
ATOM   1776  N   LEU A 111      -2.075   6.069  12.613  1.00 98.85           N  
ATOM   1777  H   LEU A 111      -1.773   5.285  12.053  1.00 98.85           H  
ATOM   1778  CA  LEU A 111      -2.184   7.372  11.960  1.00 98.85           C  
ATOM   1779  HA  LEU A 111      -1.602   8.089  12.539  1.00 98.85           H  
ATOM   1780  C   LEU A 111      -3.637   7.863  11.953  1.00 98.85           C  
ATOM   1781  CB  LEU A 111      -1.591   7.294  10.542  1.00 98.85           C  
ATOM   1782  HB2 LEU A 111      -2.096   6.505   9.984  1.00 98.85           H  
ATOM   1783  HB3 LEU A 111      -0.536   7.032  10.614  1.00 98.85           H  
ATOM   1784  O   LEU A 111      -3.894   8.986  12.382  1.00 98.85           O  
ATOM   1785  CG  LEU A 111      -1.732   8.608   9.751  1.00 98.85           C  
ATOM   1786  HG  LEU A 111      -2.788   8.839   9.611  1.00 98.85           H  
ATOM   1787  CD1 LEU A 111      -1.046   9.782  10.448  1.00 98.85           C  
ATOM   1788 HD11 LEU A 111      -1.550  10.027  11.383  1.00 98.85           H  
ATOM   1789 HD12 LEU A 111       0.002   9.550  10.642  1.00 98.85           H  
ATOM   1790 HD13 LEU A 111      -1.099  10.656   9.799  1.00 98.85           H  
ATOM   1791  CD2 LEU A 111      -1.093   8.475   8.377  1.00 98.85           C  
ATOM   1792 HD21 LEU A 111      -1.271   9.385   7.804  1.00 98.85           H  
ATOM   1793 HD22 LEU A 111      -1.515   7.629   7.834  1.00 98.85           H  
ATOM   1794 HD23 LEU A 111      -0.018   8.330   8.489  1.00 98.85           H  
ATOM   1795  N   THR A 112      -4.597   7.021  11.558  1.00 98.86           N  
ATOM   1796  H   THR A 112      -4.335   6.130  11.161  1.00 98.86           H  
ATOM   1797  CA  THR A 112      -6.025   7.381  11.572  1.00 98.86           C  
ATOM   1798  HA  THR A 112      -6.177   8.228  10.902  1.00 98.86           H  
ATOM   1799  C   THR A 112      -6.493   7.813  12.966  1.00 98.86           C  
ATOM   1800  CB  THR A 112      -6.883   6.210  11.072  1.00 98.86           C  
ATOM   1801  HB  THR A 112      -6.756   5.362  11.746  1.00 98.86           H  
ATOM   1802  O   THR A 112      -7.170   8.832  13.097  1.00 98.86           O  
ATOM   1803  CG2 THR A 112      -8.369   6.548  10.968  1.00 98.86           C  
ATOM   1804 HG21 THR A 112      -8.512   7.442  10.361  1.00 98.86           H  
ATOM   1805 HG22 THR A 112      -8.787   6.719  11.961  1.00 98.86           H  
ATOM   1806 HG23 THR A 112      -8.900   5.714  10.510  1.00 98.86           H  
ATOM   1807  OG1 THR A 112      -6.474   5.818   9.787  1.00 98.86           O  
ATOM   1808  HG1 THR A 112      -6.745   6.491   9.158  1.00 98.86           H  
ATOM   1809  N   LEU A 113      -6.093   7.100  14.028  1.00 98.85           N  
ATOM   1810  H   LEU A 113      -5.545   6.268  13.866  1.00 98.85           H  
ATOM   1811  CA  LEU A 113      -6.427   7.487  15.408  1.00 98.85           C  
ATOM   1812  HA  LEU A 113      -7.500   7.669  15.471  1.00 98.85           H  
ATOM   1813  C   LEU A 113      -5.747   8.790  15.845  1.00 98.85           C  
ATOM   1814  CB  LEU A 113      -6.040   6.364  16.383  1.00 98.85           C  
ATOM   1815  HB2 LEU A 113      -6.133   6.744  17.400  1.00 98.85           H  
ATOM   1816  HB3 LEU A 113      -4.995   6.105  16.215  1.00 98.85           H  
ATOM   1817  O   LEU A 113      -6.356   9.585  16.562  1.00 98.85           O  
ATOM   1818  CG  LEU A 113      -6.894   5.096  16.268  1.00 98.85           C  
ATOM   1819  HG  LEU A 113      -6.837   4.709  15.250  1.00 98.85           H  
ATOM   1820  CD1 LEU A 113      -6.335   4.053  17.232  1.00 98.85           C  
ATOM   1821 HD11 LEU A 113      -5.305   3.820  16.962  1.00 98.85           H  
ATOM   1822 HD12 LEU A 113      -6.934   3.145  17.161  1.00 98.85           H  
ATOM   1823 HD13 LEU A 113      -6.386   4.439  18.250  1.00 98.85           H  
ATOM   1824  CD2 LEU A 113      -8.361   5.331  16.636  1.00 98.85           C  
ATOM   1825 HD21 LEU A 113      -8.906   4.387  16.601  1.00 98.85           H  
ATOM   1826 HD22 LEU A 113      -8.827   6.005  15.917  1.00 98.85           H  
ATOM   1827 HD23 LEU A 113      -8.436   5.752  17.639  1.00 98.85           H  
ATOM   1828  N   ALA A 114      -4.496   9.017  15.436  1.00 98.81           N  
ATOM   1829  H   ALA A 114      -4.040   8.333  14.849  1.00 98.81           H  
ATOM   1830  CA  ALA A 114      -3.787  10.258  15.731  1.00 98.81           C  
ATOM   1831  HA  ALA A 114      -3.817  10.429  16.807  1.00 98.81           H  
ATOM   1832  C   ALA A 114      -4.470  11.460  15.060  1.00 98.81           C  
ATOM   1833  CB  ALA A 114      -2.321  10.112  15.308  1.00 98.81           C  
ATOM   1834  HB1 ALA A 114      -1.877   9.243  15.795  1.00 98.81           H  
ATOM   1835  HB2 ALA A 114      -1.768  11.004  15.600  1.00 98.81           H  
ATOM   1836  HB3 ALA A 114      -2.248   9.989  14.227  1.00 98.81           H  
ATOM   1837  O   ALA A 114      -4.704  12.472  15.719  1.00 98.81           O  
ATOM   1838  N   ILE A 115      -4.867  11.318  13.791  1.00 98.83           N  
ATOM   1839  H   ILE A 115      -4.627  10.463  13.311  1.00 98.83           H  
ATOM   1840  CA  ILE A 115      -5.625  12.332  13.047  1.00 98.83           C  
ATOM   1841  HA  ILE A 115      -5.071  13.271  13.068  1.00 98.83           H  
ATOM   1842  C   ILE A 115      -6.972  12.596  13.718  1.00 98.83           C  
ATOM   1843  CB  ILE A 115      -5.795  11.906  11.573  1.00 98.83           C  
ATOM   1844  HB  ILE A 115      -6.187  10.889  11.544  1.00 98.83           H  
ATOM   1845  O   ILE A 115      -7.291  13.753  13.975  1.00 98.83           O  
ATOM   1846  CG1 ILE A 115      -4.420  11.936  10.876  1.00 98.83           C  
ATOM   1847 HG12 ILE A 115      -3.692  11.370  11.457  1.00 98.83           H  
ATOM   1848 HG13 ILE A 115      -4.064  12.965  10.818  1.00 98.83           H  
ATOM   1849  CG2 ILE A 115      -6.783  12.825  10.829  1.00 98.83           C  
ATOM   1850 HG21 ILE A 115      -6.411  13.850  10.827  1.00 98.83           H  
ATOM   1851 HG22 ILE A 115      -6.914  12.491   9.800  1.00 98.83           H  
ATOM   1852 HG23 ILE A 115      -7.770  12.804  11.290  1.00 98.83           H  
ATOM   1853  CD1 ILE A 115      -4.441  11.345   9.468  1.00 98.83           C  
ATOM   1854 HD11 ILE A 115      -4.904  10.358   9.482  1.00 98.83           H  
ATOM   1855 HD12 ILE A 115      -3.417  11.251   9.106  1.00 98.83           H  
ATOM   1856 HD13 ILE A 115      -4.986  12.002   8.789  1.00 98.83           H  
ATOM   1857  N   ALA A 116      -7.731  11.551  14.069  1.00 98.63           N  
ATOM   1858  H   ALA A 116      -7.441  10.624  13.791  1.00 98.63           H  
ATOM   1859  CA  ALA A 116      -9.012  11.703  14.760  1.00 98.63           C  
ATOM   1860  HA  ALA A 116      -9.692  12.263  14.118  1.00 98.63           H  
ATOM   1861  C   ALA A 116      -8.861  12.484  16.077  1.00 98.63           C  
ATOM   1862  CB  ALA A 116      -9.608  10.312  15.018  1.00 98.63           C  
ATOM   1863  HB1 ALA A 116      -9.709   9.765  14.081  1.00 98.63           H  
ATOM   1864  HB2 ALA A 116      -8.965   9.743  15.689  1.00 98.63           H  
ATOM   1865  HB3 ALA A 116     -10.594  10.415  15.472  1.00 98.63           H  
ATOM   1866  O   ALA A 116      -9.640  13.394  16.360  1.00 98.63           O  
ATOM   1867  N   LYS A 117      -7.825  12.167  16.867  1.00 98.45           N  
ATOM   1868  H   LYS A 117      -7.228  11.407  16.575  1.00 98.45           H  
ATOM   1869  CA  LYS A 117      -7.540  12.843  18.139  1.00 98.45           C  
ATOM   1870  HA  LYS A 117      -8.448  12.822  18.742  1.00 98.45           H  
ATOM   1871  C   LYS A 117      -7.194  14.321  17.944  1.00 98.45           C  
ATOM   1872  CB  LYS A 117      -6.430  12.079  18.880  1.00 98.45           C  
ATOM   1873  HB2 LYS A 117      -5.496  12.142  18.321  1.00 98.45           H  
ATOM   1874  HB3 LYS A 117      -6.720  11.031  18.951  1.00 98.45           H  
ATOM   1875  O   LYS A 117      -7.687  15.154  18.703  1.00 98.45           O  
ATOM   1876  CG  LYS A 117      -6.220  12.628  20.298  1.00 98.45           C  
ATOM   1877  HG2 LYS A 117      -7.191  12.655  20.791  1.00 98.45           H  
ATOM   1878  HG3 LYS A 117      -5.819  13.641  20.247  1.00 98.45           H  
ATOM   1879  CD  LYS A 117      -5.275  11.753  21.133  1.00 98.45           C  
ATOM   1880  HD2 LYS A 117      -4.277  11.764  20.696  1.00 98.45           H  
ATOM   1881  HD3 LYS A 117      -5.655  10.732  21.137  1.00 98.45           H  
ATOM   1882  CE  LYS A 117      -5.232  12.279  22.575  1.00 98.45           C  
ATOM   1883  HE2 LYS A 117      -4.727  13.245  22.597  1.00 98.45           H  
ATOM   1884  HE3 LYS A 117      -6.261  12.427  22.903  1.00 98.45           H  
ATOM   1885  NZ  LYS A 117      -4.582  11.318  23.499  1.00 98.45           N  
ATOM   1886  HZ1 LYS A 117      -3.590  11.210  23.343  1.00 98.45           H  
ATOM   1887  HZ2 LYS A 117      -4.779  11.518  24.469  1.00 98.45           H  
ATOM   1888  HZ3 LYS A 117      -4.996  10.402  23.400  1.00 98.45           H  
ATOM   1889  N   ILE A 118      -6.369  14.643  16.946  1.00 98.60           N  
ATOM   1890  H   ILE A 118      -6.006  13.900  16.367  1.00 98.60           H  
ATOM   1891  CA  ILE A 118      -6.000  16.028  16.621  1.00 98.60           C  
ATOM   1892  HA  ILE A 118      -5.689  16.533  17.536  1.00 98.60           H  
ATOM   1893  C   ILE A 118      -7.222  16.789  16.098  1.00 98.60           C  
ATOM   1894  CB  ILE A 118      -4.809  16.067  15.633  1.00 98.60           C  
ATOM   1895  HB  ILE A 118      -5.055  15.449  14.770  1.00 98.60           H  
ATOM   1896  O   ILE A 118      -7.500  17.873  16.595  1.00 98.60           O  
ATOM   1897  CG1 ILE A 118      -3.534  15.513  16.313  1.00 98.60           C  
ATOM   1898 HG12 ILE A 118      -3.189  16.219  17.068  1.00 98.60           H  
ATOM   1899 HG13 ILE A 118      -3.762  14.578  16.825  1.00 98.60           H  
ATOM   1900  CG2 ILE A 118      -4.533  17.503  15.145  1.00 98.60           C  
ATOM   1901 HG21 ILE A 118      -3.729  17.514  14.409  1.00 98.60           H  
ATOM   1902 HG22 ILE A 118      -5.412  17.920  14.654  1.00 98.60           H  
ATOM   1903 HG23 ILE A 118      -4.271  18.146  15.985  1.00 98.60           H  
ATOM   1904  CD1 ILE A 118      -2.390  15.230  15.331  1.00 98.60           C  
ATOM   1905 HD11 ILE A 118      -2.736  14.562  14.542  1.00 98.60           H  
ATOM   1906 HD12 ILE A 118      -1.568  14.753  15.863  1.00 98.60           H  
ATOM   1907 HD13 ILE A 118      -2.027  16.158  14.890  1.00 98.60           H  
ATOM   1908  N   ALA A 119      -8.006  16.215  15.181  1.00 98.51           N  
ATOM   1909  H   ALA A 119      -7.745  15.313  14.808  1.00 98.51           H  
ATOM   1910  CA  ALA A 119      -9.195  16.862  14.625  1.00 98.51           C  
ATOM   1911  HA  ALA A 119      -8.880  17.740  14.060  1.00 98.51           H  
ATOM   1912  C   ALA A 119     -10.153  17.359  15.724  1.00 98.51           C  
ATOM   1913  CB  ALA A 119      -9.876  15.887  13.656  1.00 98.51           C  
ATOM   1914  HB1 ALA A 119     -10.733  16.375  13.192  1.00 98.51           H  
ATOM   1915  HB2 ALA A 119     -10.219  15.001  14.190  1.00 98.51           H  
ATOM   1916  HB3 ALA A 119      -9.176  15.591  12.875  1.00 98.51           H  
ATOM   1917  O   ALA A 119     -10.557  18.521  15.710  1.00 98.51           O  
ATOM   1918  N   ILE A 120     -10.412  16.533  16.747  1.00 97.99           N  
ATOM   1919  H   ILE A 120     -10.068  15.586  16.675  1.00 97.99           H  
ATOM   1920  CA  ILE A 120     -11.294  16.875  17.882  1.00 97.99           C  
ATOM   1921  HA  ILE A 120     -12.272  17.168  17.500  1.00 97.99           H  
ATOM   1922  C   ILE A 120     -10.768  18.071  18.695  1.00 97.99           C  
ATOM   1923  CB  ILE A 120     -11.476  15.618  18.764  1.00 97.99           C  
ATOM   1924  HB  ILE A 120     -10.487  15.213  18.974  1.00 97.99           H  
ATOM   1925  O   ILE A 120     -11.543  18.834  19.285  1.00 97.99           O  
ATOM   1926  CG1 ILE A 120     -12.302  14.543  18.024  1.00 97.99           C  
ATOM   1927 HG12 ILE A 120     -13.359  14.806  18.048  1.00 97.99           H  
ATOM   1928 HG13 ILE A 120     -12.002  14.490  16.978  1.00 97.99           H  
ATOM   1929  CG2 ILE A 120     -12.146  15.943  20.113  1.00 97.99           C  
ATOM   1930 HG21 ILE A 120     -11.451  16.515  20.728  1.00 97.99           H  
ATOM   1931 HG22 ILE A 120     -13.064  16.506  19.941  1.00 97.99           H  
ATOM   1932 HG23 ILE A 120     -12.389  15.034  20.662  1.00 97.99           H  
ATOM   1933  CD1 ILE A 120     -12.103  13.150  18.631  1.00 97.99           C  
ATOM   1934 HD11 ILE A 120     -11.043  12.898  18.628  1.00 97.99           H  
ATOM   1935 HD12 ILE A 120     -12.642  12.417  18.031  1.00 97.99           H  
ATOM   1936 HD13 ILE A 120     -12.473  13.117  19.656  1.00 97.99           H  
ATOM   1937  N   GLN A 121      -9.448  18.261  18.760  1.00 97.18           N  
ATOM   1938  H   GLN A 121      -8.850  17.672  18.198  1.00 97.18           H  
ATOM   1939  CA  GLN A 121      -8.849  19.425  19.422  1.00 97.18           C  
ATOM   1940  HA  GLN A 121      -9.315  19.556  20.399  1.00 97.18           H  
ATOM   1941  C   GLN A 121      -9.105  20.717  18.639  1.00 97.18           C  
ATOM   1942  CB  GLN A 121      -7.347  19.208  19.645  1.00 97.18           C  
ATOM   1943  HB2 GLN A 121      -6.854  19.008  18.694  1.00 97.18           H  
ATOM   1944  HB3 GLN A 121      -6.916  20.120  20.058  1.00 97.18           H  
ATOM   1945  O   GLN A 121      -9.269  21.762  19.259  1.00 97.18           O  
ATOM   1946  CG  GLN A 121      -7.079  18.058  20.625  1.00 97.18           C  
ATOM   1947  HG2 GLN A 121      -7.491  18.325  21.598  1.00 97.18           H  
ATOM   1948  HG3 GLN A 121      -7.576  17.150  20.285  1.00 97.18           H  
ATOM   1949  CD  GLN A 121      -5.595  17.745  20.789  1.00 97.18           C  
ATOM   1950  NE2 GLN A 121      -5.222  17.047  21.840  1.00 97.18           N  
ATOM   1951 HE21 GLN A 121      -5.896  16.793  22.548  1.00 97.18           H  
ATOM   1952 HE22 GLN A 121      -4.222  16.946  21.943  1.00 97.18           H  
ATOM   1953  OE1 GLN A 121      -4.734  18.103  20.005  1.00 97.18           O  
ATOM   1954  N   TYR A 122      -9.229  20.615  17.316  1.00 98.13           N  
ATOM   1955  H   TYR A 122      -9.119  19.702  16.899  1.00 98.13           H  
ATOM   1956  CA  TYR A 122      -9.487  21.714  16.385  1.00 98.13           C  
ATOM   1957  HA  TYR A 122      -9.175  22.651  16.846  1.00 98.13           H  
ATOM   1958  C   TYR A 122     -10.981  21.891  16.039  1.00 98.13           C  
ATOM   1959  CB  TYR A 122      -8.606  21.499  15.146  1.00 98.13           C  
ATOM   1960  HB2 TYR A 122      -8.701  20.467  14.806  1.00 98.13           H  
ATOM   1961  HB3 TYR A 122      -8.977  22.134  14.342  1.00 98.13           H  
ATOM   1962  O   TYR A 122     -11.325  22.601  15.099  1.00 98.13           O  
ATOM   1963  CG  TYR A 122      -7.140  21.834  15.364  1.00 98.13           C  
ATOM   1964  CD1 TYR A 122      -6.642  23.050  14.874  1.00 98.13           C  
ATOM   1965  HD1 TYR A 122      -7.309  23.709  14.338  1.00 98.13           H  
ATOM   1966  CD2 TYR A 122      -6.275  20.968  16.058  1.00 98.13           C  
ATOM   1967  HD2 TYR A 122      -6.651  20.036  16.453  1.00 98.13           H  
ATOM   1968  CE1 TYR A 122      -5.297  23.409  15.062  1.00 98.13           C  
ATOM   1969  HE1 TYR A 122      -4.939  24.346  14.661  1.00 98.13           H  
ATOM   1970  CE2 TYR A 122      -4.926  21.317  16.262  1.00 98.13           C  
ATOM   1971  HE2 TYR A 122      -4.267  20.661  16.810  1.00 98.13           H  
ATOM   1972  OH  TYR A 122      -3.131  22.882  15.946  1.00 98.13           O  
ATOM   1973  HH  TYR A 122      -2.974  23.741  15.547  1.00 98.13           H  
ATOM   1974  CZ  TYR A 122      -4.434  22.540  15.760  1.00 98.13           C  
ATOM   1975  N   GLY A 123     -11.887  21.257  16.794  1.00 97.74           N  
ATOM   1976  H   GLY A 123     -11.554  20.653  17.532  1.00 97.74           H  
ATOM   1977  CA  GLY A 123     -13.335  21.387  16.582  1.00 97.74           C  
ATOM   1978  HA2 GLY A 123     -13.588  22.438  16.441  1.00 97.74           H  
ATOM   1979  HA3 GLY A 123     -13.857  21.024  17.467  1.00 97.74           H  
ATOM   1980  C   GLY A 123     -13.871  20.610  15.374  1.00 97.74           C  
ATOM   1981  O   GLY A 123     -14.966  20.899  14.901  1.00 97.74           O  
ATOM   1982  N   MET A 124     -13.130  19.613  14.889  1.00 98.18           N  
ATOM   1983  H   MET A 124     -12.238  19.417  15.319  1.00 98.18           H  
ATOM   1984  CA  MET A 124     -13.533  18.746  13.777  1.00 98.18           C  
ATOM   1985  HA  MET A 124     -14.561  18.967  13.492  1.00 98.18           H  
ATOM   1986  C   MET A 124     -13.481  17.263  14.155  1.00 98.18           C  
ATOM   1987  CB  MET A 124     -12.649  19.019  12.559  1.00 98.18           C  
ATOM   1988  HB2 MET A 124     -11.614  18.781  12.803  1.00 98.18           H  
ATOM   1989  HB3 MET A 124     -12.965  18.369  11.743  1.00 98.18           H  
ATOM   1990  O   MET A 124     -12.972  16.881  15.206  1.00 98.18           O  
ATOM   1991  CG  MET A 124     -12.740  20.471  12.088  1.00 98.18           C  
ATOM   1992  HG2 MET A 124     -13.779  20.799  12.107  1.00 98.18           H  
ATOM   1993  HG3 MET A 124     -12.165  21.101  12.766  1.00 98.18           H  
ATOM   1994  SD  MET A 124     -12.102  20.681  10.416  1.00 98.18           S  
ATOM   1995  CE  MET A 124     -13.546  20.165   9.446  1.00 98.18           C  
ATOM   1996  HE1 MET A 124     -14.370  20.858   9.612  1.00 98.18           H  
ATOM   1997  HE2 MET A 124     -13.297  20.164   8.384  1.00 98.18           H  
ATOM   1998  HE3 MET A 124     -13.860  19.163   9.739  1.00 98.18           H  
ATOM   1999  N   ILE A 125     -14.011  16.393  13.304  1.00 98.20           N  
ATOM   2000  H   ILE A 125     -14.494  16.754  12.494  1.00 98.20           H  
ATOM   2001  CA  ILE A 125     -13.988  14.942  13.492  1.00 98.20           C  
ATOM   2002  HA  ILE A 125     -13.087  14.691  14.052  1.00 98.20           H  
ATOM   2003  C   ILE A 125     -13.895  14.229  12.140  1.00 98.20           C  
ATOM   2004  CB  ILE A 125     -15.212  14.513  14.336  1.00 98.20           C  
ATOM   2005  HB  ILE A 125     -15.247  15.171  15.205  1.00 98.20           H  
ATOM   2006  O   ILE A 125     -14.306  14.766  11.115  1.00 98.20           O  
ATOM   2007  CG1 ILE A 125     -15.041  13.078  14.875  1.00 98.20           C  
ATOM   2008 HG12 ILE A 125     -15.150  12.362  14.060  1.00 98.20           H  
ATOM   2009 HG13 ILE A 125     -14.040  12.976  15.293  1.00 98.20           H  
ATOM   2010  CG2 ILE A 125     -16.537  14.688  13.575  1.00 98.20           C  
ATOM   2011 HG21 ILE A 125     -16.612  15.700  13.177  1.00 98.20           H  
ATOM   2012 HG22 ILE A 125     -16.607  13.981  12.748  1.00 98.20           H  
ATOM   2013 HG23 ILE A 125     -17.387  14.540  14.241  1.00 98.20           H  
ATOM   2014  CD1 ILE A 125     -16.045  12.722  15.979  1.00 98.20           C  
ATOM   2015 HD11 ILE A 125     -16.002  13.467  16.774  1.00 98.20           H  
ATOM   2016 HD12 ILE A 125     -17.056  12.675  15.576  1.00 98.20           H  
ATOM   2017 HD13 ILE A 125     -15.786  11.752  16.402  1.00 98.20           H  
ATOM   2018  N   LEU A 126     -13.346  13.012  12.132  1.00 98.18           N  
ATOM   2019  H   LEU A 126     -13.036  12.616  13.007  1.00 98.18           H  
ATOM   2020  CA  LEU A 126     -13.407  12.139  10.960  1.00 98.18           C  
ATOM   2021  HA  LEU A 126     -13.247  12.729  10.058  1.00 98.18           H  
ATOM   2022  C   LEU A 126     -14.800  11.511  10.857  1.00 98.18           C  
ATOM   2023  CB  LEU A 126     -12.320  11.054  11.044  1.00 98.18           C  
ATOM   2024  HB2 LEU A 126     -12.522  10.322  10.262  1.00 98.18           H  
ATOM   2025  HB3 LEU A 126     -12.402  10.542  12.003  1.00 98.18           H  
ATOM   2026  O   LEU A 126     -15.192  10.753  11.752  1.00 98.18           O  
ATOM   2027  CG  LEU A 126     -10.874  11.547  10.860  1.00 98.18           C  
ATOM   2028  HG  LEU A 126     -10.623  12.248  11.656  1.00 98.18           H  
ATOM   2029  CD1 LEU A 126      -9.930  10.346  10.951  1.00 98.18           C  
ATOM   2030 HD11 LEU A 126     -10.084   9.813  11.889  1.00 98.18           H  
ATOM   2031 HD12 LEU A 126     -10.126   9.666  10.122  1.00 98.18           H  
ATOM   2032 HD13 LEU A 126      -8.894  10.681  10.895  1.00 98.18           H  
ATOM   2033  CD2 LEU A 126     -10.651  12.217   9.505  1.00 98.18           C  
ATOM   2034 HD21 LEU A 126      -9.592  12.433   9.358  1.00 98.18           H  
ATOM   2035 HD22 LEU A 126     -10.990  11.562   8.702  1.00 98.18           H  
ATOM   2036 HD23 LEU A 126     -11.197  13.158   9.448  1.00 98.18           H  
ATOM   2037  N   LYS A 127     -15.526  11.806   9.773  1.00 96.57           N  
ATOM   2038  H   LYS A 127     -15.130  12.443   9.097  1.00 96.57           H  
ATOM   2039  CA  LYS A 127     -16.863  11.249   9.511  1.00 96.57           C  
ATOM   2040  HA  LYS A 127     -17.418  11.283  10.448  1.00 96.57           H  
ATOM   2041  C   LYS A 127     -16.807   9.777   9.088  1.00 96.57           C  
ATOM   2042  CB  LYS A 127     -17.616  12.148   8.509  1.00 96.57           C  
ATOM   2043  HB2 LYS A 127     -17.473  13.187   8.804  1.00 96.57           H  
ATOM   2044  HB3 LYS A 127     -18.682  11.927   8.568  1.00 96.57           H  
ATOM   2045  O   LYS A 127     -17.723   9.018   9.411  1.00 96.57           O  
ATOM   2046  CG  LYS A 127     -17.169  11.992   7.048  1.00 96.57           C  
ATOM   2047  HG2 LYS A 127     -17.545  11.042   6.670  1.00 96.57           H  
ATOM   2048  HG3 LYS A 127     -16.080  11.973   7.002  1.00 96.57           H  
ATOM   2049  CD  LYS A 127     -17.671  13.128   6.143  1.00 96.57           C  
ATOM   2050  HD2 LYS A 127     -18.747  13.259   6.262  1.00 96.57           H  
ATOM   2051  HD3 LYS A 127     -17.161  14.052   6.417  1.00 96.57           H  
ATOM   2052  CE  LYS A 127     -17.348  12.767   4.685  1.00 96.57           C  
ATOM   2053  HE2 LYS A 127     -17.974  11.928   4.384  1.00 96.57           H  
ATOM   2054  HE3 LYS A 127     -16.315  12.424   4.630  1.00 96.57           H  
ATOM   2055  NZ  LYS A 127     -17.529  13.893   3.737  1.00 96.57           N  
ATOM   2056  HZ1 LYS A 127     -18.433  14.339   3.809  1.00 96.57           H  
ATOM   2057  HZ2 LYS A 127     -17.392  13.566   2.792  1.00 96.57           H  
ATOM   2058  HZ3 LYS A 127     -16.788  14.564   3.882  1.00 96.57           H  
ATOM   2059  N   ASP A 128     -15.698   9.380   8.465  1.00 96.16           N  
ATOM   2060  H   ASP A 128     -15.043  10.102   8.202  1.00 96.16           H  
ATOM   2061  CA  ASP A 128     -15.374   8.035   7.993  1.00 96.16           C  
ATOM   2062  HA  ASP A 128     -16.036   7.320   8.482  1.00 96.16           H  
ATOM   2063  C   ASP A 128     -13.920   7.643   8.356  1.00 96.16           C  
ATOM   2064  CB  ASP A 128     -15.669   7.961   6.488  1.00 96.16           C  
ATOM   2065  HB2 ASP A 128     -16.706   8.245   6.310  1.00 96.16           H  
ATOM   2066  HB3 ASP A 128     -15.544   6.935   6.142  1.00 96.16           H  
ATOM   2067  O   ASP A 128     -13.076   8.479   8.681  1.00 96.16           O  
ATOM   2068  CG  ASP A 128     -14.747   8.868   5.686  1.00 96.16           C  
ATOM   2069  OD1 ASP A 128     -13.693   8.351   5.275  1.00 96.16           O  
ATOM   2070  OD2 ASP A 128     -15.058  10.068   5.535  1.00 96.16           O  
ATOM   2071  N   ALA A 129     -13.647   6.339   8.399  1.00 97.53           N  
ATOM   2072  H   ALA A 129     -14.373   5.719   8.071  1.00 97.53           H  
ATOM   2073  CA  ALA A 129     -12.378   5.743   8.820  1.00 97.53           C  
ATOM   2074  HA  ALA A 129     -11.581   6.461   8.628  1.00 97.53           H  
ATOM   2075  C   ALA A 129     -12.061   4.501   7.975  1.00 97.53           C  
ATOM   2076  CB  ALA A 129     -12.412   5.453  10.327  1.00 97.53           C  
ATOM   2077  HB1 ALA A 129     -13.215   4.751  10.550  1.00 97.53           H  
ATOM   2078  HB2 ALA A 129     -11.458   5.025  10.637  1.00 97.53           H  
ATOM   2079  HB3 ALA A 129     -12.575   6.383  10.873  1.00 97.53           H  
ATOM   2080  O   ALA A 129     -11.721   3.435   8.498  1.00 97.53           O  
ATOM   2081  N   SER A 130     -12.214   4.631   6.657  1.00 97.18           N  
ATOM   2082  H   SER A 130     -12.493   5.531   6.292  1.00 97.18           H  
ATOM   2083  CA  SER A 130     -11.869   3.571   5.717  1.00 97.18           C  
ATOM   2084  HA  SER A 130     -12.329   2.643   6.056  1.00 97.18           H  
ATOM   2085  C   SER A 130     -10.355   3.385   5.642  1.00 97.18           C  
ATOM   2086  CB  SER A 130     -12.420   3.897   4.331  1.00 97.18           C  
ATOM   2087  HB2 SER A 130     -11.905   4.764   3.917  1.00 97.18           H  
ATOM   2088  HB3 SER A 130     -13.484   4.122   4.411  1.00 97.18           H  
ATOM   2089  O   SER A 130      -9.604   4.352   5.504  1.00 97.18           O  
ATOM   2090  OG  SER A 130     -12.243   2.777   3.483  1.00 97.18           O  
ATOM   2091  HG  SER A 130     -13.103   2.618   3.087  1.00 97.18           H  
ATOM   2092  N   ALA A 131      -9.893   2.132   5.645  1.00 97.94           N  
ATOM   2093  H   ALA A 131     -10.541   1.384   5.844  1.00 97.94           H  
ATOM   2094  CA  ALA A 131      -8.484   1.829   5.384  1.00 97.94           C  
ATOM   2095  HA  ALA A 131      -7.877   2.336   6.134  1.00 97.94           H  
ATOM   2096  C   ALA A 131      -8.013   2.380   4.027  1.00 97.94           C  
ATOM   2097  CB  ALA A 131      -8.242   0.321   5.517  1.00 97.94           C  
ATOM   2098  HB1 ALA A 131      -8.845  -0.229   4.795  1.00 97.94           H  
ATOM   2099  HB2 ALA A 131      -7.187   0.112   5.338  1.00 97.94           H  
ATOM   2100  HB3 ALA A 131      -8.481  -0.007   6.529  1.00 97.94           H  
ATOM   2101  O   ALA A 131      -6.856   2.753   3.891  1.00 97.94           O  
ATOM   2102  N   TYR A 132      -8.904   2.531   3.043  1.00 96.77           N  
ATOM   2103  H   TYR A 132      -9.873   2.312   3.225  1.00 96.77           H  
ATOM   2104  CA  TYR A 132      -8.557   3.092   1.733  1.00 96.77           C  
ATOM   2105  HA  TYR A 132      -7.674   2.571   1.364  1.00 96.77           H  
ATOM   2106  C   TYR A 132      -8.186   4.583   1.752  1.00 96.77           C  
ATOM   2107  CB  TYR A 132      -9.706   2.830   0.759  1.00 96.77           C  
ATOM   2108  HB2 TYR A 132     -10.626   3.253   1.163  1.00 96.77           H  
ATOM   2109  HB3 TYR A 132      -9.494   3.346  -0.178  1.00 96.77           H  
ATOM   2110  O   TYR A 132      -7.652   5.075   0.759  1.00 96.77           O  
ATOM   2111  CG  TYR A 132      -9.901   1.361   0.447  1.00 96.77           C  
ATOM   2112  CD1 TYR A 132      -9.012   0.716  -0.435  1.00 96.77           C  
ATOM   2113  HD1 TYR A 132      -8.197   1.270  -0.875  1.00 96.77           H  
ATOM   2114  CD2 TYR A 132     -10.960   0.641   1.030  1.00 96.77           C  
ATOM   2115  HD2 TYR A 132     -11.650   1.126   1.705  1.00 96.77           H  
ATOM   2116  CE1 TYR A 132      -9.184  -0.648  -0.739  1.00 96.77           C  
ATOM   2117  HE1 TYR A 132      -8.511  -1.143  -1.424  1.00 96.77           H  
ATOM   2118  CE2 TYR A 132     -11.131  -0.722   0.732  1.00 96.77           C  
ATOM   2119  HE2 TYR A 132     -11.935  -1.290   1.175  1.00 96.77           H  
ATOM   2120  OH  TYR A 132     -10.420  -2.682  -0.428  1.00 96.77           O  
ATOM   2121  HH  TYR A 132      -9.711  -3.049  -0.961  1.00 96.77           H  
ATOM   2122  CZ  TYR A 132     -10.246  -1.368  -0.151  1.00 96.77           C  
ATOM   2123  N   ASN A 133      -8.414   5.285   2.865  1.00 97.69           N  
ATOM   2124  H   ASN A 133      -8.893   4.846   3.638  1.00 97.69           H  
ATOM   2125  CA  ASN A 133      -8.018   6.686   3.027  1.00 97.69           C  
ATOM   2126  HA  ASN A 133      -8.151   7.202   2.076  1.00 97.69           H  
ATOM   2127  C   ASN A 133      -6.545   6.833   3.424  1.00 97.69           C  
ATOM   2128  CB  ASN A 133      -8.919   7.365   4.063  1.00 97.69           C  
ATOM   2129  HB2 ASN A 133      -8.783   6.885   5.033  1.00 97.69           H  
ATOM   2130  HB3 ASN A 133      -8.626   8.411   4.154  1.00 97.69           H  
ATOM   2131  O   ASN A 133      -6.056   7.957   3.543  1.00 97.69           O  
ATOM   2132  CG  ASN A 133     -10.391   7.342   3.714  1.00 97.69           C  
ATOM   2133  ND2 ASN A 133     -11.183   7.792   4.645  1.00 97.69           N  
ATOM   2134 HD21 ASN A 133     -12.158   7.937   4.425  1.00 97.69           H  
ATOM   2135 HD22 ASN A 133     -10.826   8.367   5.395  1.00 97.69           H  
ATOM   2136  OD1 ASN A 133     -10.815   6.872   2.669  1.00 97.69           O  
ATOM   2137  N   ILE A 134      -5.840   5.720   3.647  1.00 98.59           N  
ATOM   2138  H   ILE A 134      -6.300   4.829   3.526  1.00 98.59           H  
ATOM   2139  CA  ILE A 134      -4.405   5.692   3.917  1.00 98.59           C  
ATOM   2140  HA  ILE A 134      -4.064   6.710   4.107  1.00 98.59           H  
ATOM   2141  C   ILE A 134      -3.670   5.187   2.680  1.00 98.59           C  
ATOM   2142  CB  ILE A 134      -4.078   4.850   5.168  1.00 98.59           C  
ATOM   2143  HB  ILE A 134      -4.407   3.827   4.985  1.00 98.59           H  
ATOM   2144  O   ILE A 134      -4.095   4.234   2.029  1.00 98.59           O  
ATOM   2145  CG1 ILE A 134      -4.825   5.336   6.430  1.00 98.59           C  
ATOM   2146 HG12 ILE A 134      -4.715   4.585   7.213  1.00 98.59           H  
ATOM   2147 HG13 ILE A 134      -5.892   5.418   6.223  1.00 98.59           H  
ATOM   2148  CG2 ILE A 134      -2.554   4.819   5.405  1.00 98.59           C  
ATOM   2149 HG21 ILE A 134      -2.137   5.824   5.346  1.00 98.59           H  
ATOM   2150 HG22 ILE A 134      -2.330   4.408   6.390  1.00 98.59           H  
ATOM   2151 HG23 ILE A 134      -2.069   4.189   4.659  1.00 98.59           H  
ATOM   2152  CD1 ILE A 134      -4.325   6.669   6.991  1.00 98.59           C  
ATOM   2153 HD11 ILE A 134      -4.969   6.980   7.813  1.00 98.59           H  
ATOM   2154 HD12 ILE A 134      -3.319   6.536   7.388  1.00 98.59           H  
ATOM   2155 HD13 ILE A 134      -4.316   7.435   6.216  1.00 98.59           H  
ATOM   2156  N   GLN A 135      -2.547   5.826   2.378  1.00 98.19           N  
ATOM   2157  H   GLN A 135      -2.290   6.609   2.962  1.00 98.19           H  
ATOM   2158  CA  GLN A 135      -1.556   5.390   1.399  1.00 98.19           C  
ATOM   2159  HA  GLN A 135      -1.713   4.341   1.146  1.00 98.19           H  
ATOM   2160  C   GLN A 135      -0.159   5.498   2.007  1.00 98.19           C  
ATOM   2161  CB  GLN A 135      -1.691   6.252   0.136  1.00 98.19           C  
ATOM   2162  HB2 GLN A 135      -1.661   7.302   0.425  1.00 98.19           H  
ATOM   2163  HB3 GLN A 135      -0.855   6.055  -0.537  1.00 98.19           H  
ATOM   2164  O   GLN A 135      -0.013   5.936   3.145  1.00 98.19           O  
ATOM   2165  CG  GLN A 135      -2.992   5.973  -0.625  1.00 98.19           C  
ATOM   2166  HG2 GLN A 135      -3.025   6.608  -1.510  1.00 98.19           H  
ATOM   2167  HG3 GLN A 135      -3.849   6.218   0.002  1.00 98.19           H  
ATOM   2168  CD  GLN A 135      -3.082   4.525  -1.085  1.00 98.19           C  
ATOM   2169  NE2 GLN A 135      -4.147   3.816  -0.804  1.00 98.19           N  
ATOM   2170 HE21 GLN A 135      -4.067   2.835  -1.031  1.00 98.19           H  
ATOM   2171 HE22 GLN A 135      -4.743   4.125  -0.049  1.00 98.19           H  
ATOM   2172  OE1 GLN A 135      -2.170   4.000  -1.698  1.00 98.19           O  
ATOM   2173  N   PHE A 136       0.873   5.112   1.259  1.00 97.73           N  
ATOM   2174  H   PHE A 136       0.705   4.786   0.318  1.00 97.73           H  
ATOM   2175  CA  PHE A 136       2.259   5.226   1.703  1.00 97.73           C  
ATOM   2176  HA  PHE A 136       2.276   5.633   2.714  1.00 97.73           H  
ATOM   2177  C   PHE A 136       3.029   6.195   0.812  1.00 97.73           C  
ATOM   2178  CB  PHE A 136       2.907   3.843   1.783  1.00 97.73           C  
ATOM   2179  HB2 PHE A 136       2.731   3.315   0.846  1.00 97.73           H  
ATOM   2180  HB3 PHE A 136       3.983   3.966   1.904  1.00 97.73           H  
ATOM   2181  O   PHE A 136       3.091   6.027  -0.404  1.00 97.73           O  
ATOM   2182  CG  PHE A 136       2.379   3.016   2.940  1.00 97.73           C  
ATOM   2183  CD1 PHE A 136       3.075   2.992   4.165  1.00 97.73           C  
ATOM   2184  HD1 PHE A 136       4.010   3.521   4.269  1.00 97.73           H  
ATOM   2185  CD2 PHE A 136       1.162   2.319   2.814  1.00 97.73           C  
ATOM   2186  HD2 PHE A 136       0.621   2.328   1.879  1.00 97.73           H  
ATOM   2187  CE1 PHE A 136       2.541   2.300   5.266  1.00 97.73           C  
ATOM   2188  HE1 PHE A 136       3.064   2.293   6.210  1.00 97.73           H  
ATOM   2189  CE2 PHE A 136       0.626   1.635   3.916  1.00 97.73           C  
ATOM   2190  HE2 PHE A 136      -0.319   1.121   3.829  1.00 97.73           H  
ATOM   2191  CZ  PHE A 136       1.307   1.640   5.144  1.00 97.73           C  
ATOM   2192  HZ  PHE A 136       0.870   1.145   5.999  1.00 97.73           H  
ATOM   2193  N   HIS A 137       3.624   7.209   1.431  1.00 95.43           N  
ATOM   2194  H   HIS A 137       3.549   7.262   2.437  1.00 95.43           H  
ATOM   2195  CA  HIS A 137       4.401   8.250   0.775  1.00 95.43           C  
ATOM   2196  HA  HIS A 137       4.560   7.987  -0.271  1.00 95.43           H  
ATOM   2197  C   HIS A 137       5.770   8.334   1.467  1.00 95.43           C  
ATOM   2198  CB  HIS A 137       3.586   9.554   0.813  1.00 95.43           C  
ATOM   2199  HB2 HIS A 137       2.603   9.356   0.385  1.00 95.43           H  
ATOM   2200  HB3 HIS A 137       3.456   9.875   1.846  1.00 95.43           H  
ATOM   2201  O   HIS A 137       5.845   8.476   2.687  1.00 95.43           O  
ATOM   2202  CG  HIS A 137       4.211  10.673   0.028  1.00 95.43           C  
ATOM   2203  CD2 HIS A 137       5.370  11.313   0.350  1.00 95.43           C  
ATOM   2204  HD2 HIS A 137       5.958  11.147   1.240  1.00 95.43           H  
ATOM   2205  ND1 HIS A 137       3.760  11.227  -1.152  1.00 95.43           N  
ATOM   2206  HD1 HIS A 137       2.874  11.062  -1.606  1.00 95.43           H  
ATOM   2207  CE1 HIS A 137       4.665  12.137  -1.555  1.00 95.43           C  
ATOM   2208  HE1 HIS A 137       4.596  12.742  -2.447  1.00 95.43           H  
ATOM   2209  NE2 HIS A 137       5.690  12.178  -0.691  1.00 95.43           N  
ATOM   2210  N   GLN A 138       6.860   8.187   0.704  1.00 92.64           N  
ATOM   2211  H   GLN A 138       6.738   8.111  -0.296  1.00 92.64           H  
ATOM   2212  CA  GLN A 138       8.242   8.179   1.229  1.00 92.64           C  
ATOM   2213  HA  GLN A 138       8.891   7.840   0.422  1.00 92.64           H  
ATOM   2214  C   GLN A 138       8.458   7.164   2.376  1.00 92.64           C  
ATOM   2215  CB  GLN A 138       8.682   9.613   1.591  1.00 92.64           C  
ATOM   2216  HB2 GLN A 138       8.037   9.995   2.382  1.00 92.64           H  
ATOM   2217  HB3 GLN A 138       9.700   9.594   1.979  1.00 92.64           H  
ATOM   2218  O   GLN A 138       9.102   7.453   3.390  1.00 92.64           O  
ATOM   2219  CG  GLN A 138       8.626  10.587   0.401  1.00 92.64           C  
ATOM   2220  HG2 GLN A 138       7.647  10.527  -0.074  1.00 92.64           H  
ATOM   2221  HG3 GLN A 138       8.779  11.607   0.755  1.00 92.64           H  
ATOM   2222  CD  GLN A 138       9.631  10.296  -0.691  1.00 92.64           C  
ATOM   2223  NE2 GLN A 138       9.367  10.736  -1.903  1.00 92.64           N  
ATOM   2224 HE21 GLN A 138      10.057  10.554  -2.619  1.00 92.64           H  
ATOM   2225 HE22 GLN A 138       8.578  11.345  -2.063  1.00 92.64           H  
ATOM   2226  OE1 GLN A 138      10.634   9.640  -0.474  1.00 92.64           O  
ATOM   2227  N   GLY A 139       7.865   5.973   2.240  1.00 93.51           N  
ATOM   2228  H   GLY A 139       7.413   5.773   1.359  1.00 93.51           H  
ATOM   2229  CA  GLY A 139       7.976   4.883   3.214  1.00 93.51           C  
ATOM   2230  HA2 GLY A 139       7.662   3.954   2.738  1.00 93.51           H  
ATOM   2231  HA3 GLY A 139       9.022   4.772   3.502  1.00 93.51           H  
ATOM   2232  C   GLY A 139       7.146   5.067   4.492  1.00 93.51           C  
ATOM   2233  O   GLY A 139       7.315   4.296   5.434  1.00 93.51           O  
ATOM   2234  N   LYS A 140       6.258   6.070   4.556  1.00 96.26           N  
ATOM   2235  H   LYS A 140       6.189   6.700   3.770  1.00 96.26           H  
ATOM   2236  CA  LYS A 140       5.417   6.367   5.729  1.00 96.26           C  
ATOM   2237  HA  LYS A 140       5.566   5.590   6.479  1.00 96.26           H  
ATOM   2238  C   LYS A 140       3.934   6.381   5.356  1.00 96.26           C  
ATOM   2239  CB  LYS A 140       5.825   7.720   6.328  1.00 96.26           C  
ATOM   2240  HB2 LYS A 140       5.747   8.487   5.558  1.00 96.26           H  
ATOM   2241  HB3 LYS A 140       5.143   7.979   7.138  1.00 96.26           H  
ATOM   2242  O   LYS A 140       3.613   6.797   4.243  1.00 96.26           O  
ATOM   2243  CG  LYS A 140       7.257   7.679   6.874  1.00 96.26           C  
ATOM   2244  HG2 LYS A 140       7.312   6.961   7.692  1.00 96.26           H  
ATOM   2245  HG3 LYS A 140       7.939   7.362   6.084  1.00 96.26           H  
ATOM   2246  CD  LYS A 140       7.707   9.055   7.365  1.00 96.26           C  
ATOM   2247  HD2 LYS A 140       7.587   9.773   6.554  1.00 96.26           H  
ATOM   2248  HD3 LYS A 140       7.108   9.366   8.222  1.00 96.26           H  
ATOM   2249  CE  LYS A 140       9.185   8.940   7.745  1.00 96.26           C  
ATOM   2250  HE2 LYS A 140       9.699   8.422   6.936  1.00 96.26           H  
ATOM   2251  HE3 LYS A 140       9.283   8.323   8.639  1.00 96.26           H  
ATOM   2252  NZ  LYS A 140       9.819  10.261   7.938  1.00 96.26           N  
ATOM   2253  HZ1 LYS A 140       9.436  10.749   8.735  1.00 96.26           H  
ATOM   2254  HZ2 LYS A 140       9.681  10.820   7.108  1.00 96.26           H  
ATOM   2255  HZ3 LYS A 140      10.815  10.127   8.037  1.00 96.26           H  
ATOM   2256  N   PRO A 141       3.026   5.956   6.252  1.00 97.99           N  
ATOM   2257  CA  PRO A 141       1.598   6.104   6.006  1.00 97.99           C  
ATOM   2258  HA  PRO A 141       1.336   5.613   5.069  1.00 97.99           H  
ATOM   2259  C   PRO A 141       1.222   7.592   5.942  1.00 97.99           C  
ATOM   2260  CB  PRO A 141       0.904   5.377   7.159  1.00 97.99           C  
ATOM   2261  HB2 PRO A 141      -0.073   5.800   7.392  1.00 97.99           H  
ATOM   2262  HB3 PRO A 141       0.811   4.318   6.919  1.00 97.99           H  
ATOM   2263  O   PRO A 141       1.757   8.401   6.700  1.00 97.99           O  
ATOM   2264  CG  PRO A 141       1.898   5.558   8.303  1.00 97.99           C  
ATOM   2265  HG2 PRO A 141       1.785   6.550   8.740  1.00 97.99           H  
ATOM   2266  HG3 PRO A 141       1.762   4.790   9.064  1.00 97.99           H  
ATOM   2267  CD  PRO A 141       3.253   5.451   7.601  1.00 97.99           C  
ATOM   2268  HD2 PRO A 141       3.562   4.406   7.550  1.00 97.99           H  
ATOM   2269  HD3 PRO A 141       3.997   6.042   8.134  1.00 97.99           H  
ATOM   2270  N   ILE A 142       0.286   7.940   5.062  1.00 98.40           N  
ATOM   2271  H   ILE A 142      -0.059   7.224   4.439  1.00 98.40           H  
ATOM   2272  CA  ILE A 142      -0.261   9.287   4.888  1.00 98.40           C  
ATOM   2273  HA  ILE A 142      -0.120   9.831   5.823  1.00 98.40           H  
ATOM   2274  C   ILE A 142      -1.764   9.209   4.612  1.00 98.40           C  
ATOM   2275  CB  ILE A 142       0.510  10.046   3.783  1.00 98.40           C  
ATOM   2276  HB  ILE A 142       1.573   9.906   3.981  1.00 98.40           H  
ATOM   2277  O   ILE A 142      -2.226   8.306   3.911  1.00 98.40           O  
ATOM   2278  CG1 ILE A 142       0.222  11.559   3.876  1.00 98.40           C  
ATOM   2279 HG12 ILE A 142       0.278  11.867   4.920  1.00 98.40           H  
ATOM   2280 HG13 ILE A 142      -0.782  11.771   3.510  1.00 98.40           H  
ATOM   2281  CG2 ILE A 142       0.219   9.504   2.368  1.00 98.40           C  
ATOM   2282 HG21 ILE A 142      -0.828   9.657   2.104  1.00 98.40           H  
ATOM   2283 HG22 ILE A 142       0.456   8.441   2.321  1.00 98.40           H  
ATOM   2284 HG23 ILE A 142       0.832  10.029   1.635  1.00 98.40           H  
ATOM   2285  CD1 ILE A 142       1.234  12.406   3.096  1.00 98.40           C  
ATOM   2286 HD11 ILE A 142       1.110  12.260   2.023  1.00 98.40           H  
ATOM   2287 HD12 ILE A 142       1.083  13.459   3.336  1.00 98.40           H  
ATOM   2288 HD13 ILE A 142       2.249  12.134   3.384  1.00 98.40           H  
ATOM   2289  N   PHE A 143      -2.536  10.146   5.156  1.00 98.68           N  
ATOM   2290  H   PHE A 143      -2.117  10.865   5.729  1.00 98.68           H  
ATOM   2291  CA  PHE A 143      -3.967  10.255   4.890  1.00 98.68           C  
ATOM   2292  HA  PHE A 143      -4.377   9.251   4.771  1.00 98.68           H  
ATOM   2293  C   PHE A 143      -4.209  11.033   3.595  1.00 98.68           C  
ATOM   2294  CB  PHE A 143      -4.643  10.898   6.100  1.00 98.68           C  
ATOM   2295  HB2 PHE A 143      -4.393  11.958   6.135  1.00 98.68           H  
ATOM   2296  HB3 PHE A 143      -4.226  10.425   6.989  1.00 98.68           H  
ATOM   2297  O   PHE A 143      -3.604  12.082   3.382  1.00 98.68           O  
ATOM   2298  CG  PHE A 143      -6.146  10.737   6.171  1.00 98.68           C  
ATOM   2299  CD1 PHE A 143      -6.996  11.806   5.847  1.00 98.68           C  
ATOM   2300  HD1 PHE A 143      -6.587  12.742   5.496  1.00 98.68           H  
ATOM   2301  CD2 PHE A 143      -6.701   9.534   6.641  1.00 98.68           C  
ATOM   2302  HD2 PHE A 143      -6.053   8.710   6.899  1.00 98.68           H  
ATOM   2303  CE1 PHE A 143      -8.382  11.677   6.021  1.00 98.68           C  
ATOM   2304  HE1 PHE A 143      -9.031  12.522   5.846  1.00 98.68           H  
ATOM   2305  CE2 PHE A 143      -8.092   9.390   6.774  1.00 98.68           C  
ATOM   2306  HE2 PHE A 143      -8.515   8.459   7.122  1.00 98.68           H  
ATOM   2307  CZ  PHE A 143      -8.936  10.465   6.458  1.00 98.68           C  
ATOM   2308  HZ  PHE A 143     -10.006  10.371   6.563  1.00 98.68           H  
ATOM   2309  N   ILE A 144      -5.083  10.526   2.725  1.00 97.98           N  
ATOM   2310  H   ILE A 144      -5.511   9.640   2.955  1.00 97.98           H  
ATOM   2311  CA  ILE A 144      -5.317  11.088   1.382  1.00 97.98           C  
ATOM   2312  HA  ILE A 144      -4.647  11.937   1.245  1.00 97.98           H  
ATOM   2313  C   ILE A 144      -6.724  11.661   1.177  1.00 97.98           C  
ATOM   2314  CB  ILE A 144      -4.962  10.069   0.281  1.00 97.98           C  
ATOM   2315  HB  ILE A 144      -5.133  10.554  -0.679  1.00 97.98           H  
ATOM   2316  O   ILE A 144      -7.031  12.182   0.098  1.00 97.98           O  
ATOM   2317  CG1 ILE A 144      -5.826   8.790   0.344  1.00 97.98           C  
ATOM   2318 HG12 ILE A 144      -6.836   9.032   0.676  1.00 97.98           H  
ATOM   2319 HG13 ILE A 144      -5.391   8.093   1.060  1.00 97.98           H  
ATOM   2320  CG2 ILE A 144      -3.470   9.711   0.355  1.00 97.98           C  
ATOM   2321 HG21 ILE A 144      -3.207   9.080  -0.494  1.00 97.98           H  
ATOM   2322 HG22 ILE A 144      -3.246   9.175   1.277  1.00 97.98           H  
ATOM   2323 HG23 ILE A 144      -2.871  10.621   0.319  1.00 97.98           H  
ATOM   2324  CD1 ILE A 144      -5.941   8.087  -1.012  1.00 97.98           C  
ATOM   2325 HD11 ILE A 144      -6.472   7.143  -0.885  1.00 97.98           H  
ATOM   2326 HD12 ILE A 144      -4.955   7.891  -1.433  1.00 97.98           H  
ATOM   2327 HD13 ILE A 144      -6.500   8.717  -1.703  1.00 97.98           H  
ATOM   2328  N   ASP A 145      -7.591  11.555   2.187  1.00 96.60           N  
ATOM   2329  H   ASP A 145      -7.292  11.136   3.056  1.00 96.60           H  
ATOM   2330  CA  ASP A 145      -8.994  11.939   2.066  1.00 96.60           C  
ATOM   2331  HA  ASP A 145      -9.165  12.160   1.012  1.00 96.60           H  
ATOM   2332  C   ASP A 145      -9.345  13.241   2.789  1.00 96.60           C  
ATOM   2333  CB  ASP A 145      -9.933  10.768   2.389  1.00 96.60           C  
ATOM   2334  HB2 ASP A 145      -9.984  10.616   3.468  1.00 96.60           H  
ATOM   2335  HB3 ASP A 145      -9.527   9.862   1.940  1.00 96.60           H  
ATOM   2336  O   ASP A 145      -9.955  13.253   3.851  1.00 96.60           O  
ATOM   2337  CG  ASP A 145     -11.332  11.004   1.796  1.00 96.60           C  
ATOM   2338  OD1 ASP A 145     -11.486  11.998   1.034  1.00 96.60           O  
ATOM   2339  OD2 ASP A 145     -12.184  10.109   1.923  1.00 96.60           O  
ATOM   2340  N   THR A 146      -8.995  14.378   2.185  1.00 96.53           N  
ATOM   2341  H   THR A 146      -8.398  14.340   1.372  1.00 96.53           H  
ATOM   2342  CA  THR A 146      -9.374  15.708   2.698  1.00 96.53           C  
ATOM   2343  HA  THR A 146      -8.875  15.875   3.653  1.00 96.53           H  
ATOM   2344  C   THR A 146     -10.887  15.849   2.935  1.00 96.53           C  
ATOM   2345  CB  THR A 146      -8.922  16.796   1.711  1.00 96.53           C  
ATOM   2346  HB  THR A 146      -9.516  16.715   0.800  1.00 96.53           H  
ATOM   2347  O   THR A 146     -11.295  16.609   3.806  1.00 96.53           O  
ATOM   2348  CG2 THR A 146      -9.053  18.216   2.251  1.00 96.53           C  
ATOM   2349 HG21 THR A 146      -8.789  18.935   1.475  1.00 96.53           H  
ATOM   2350 HG22 THR A 146      -8.398  18.352   3.111  1.00 96.53           H  
ATOM   2351 HG23 THR A 146     -10.082  18.425   2.546  1.00 96.53           H  
ATOM   2352  OG1 THR A 146      -7.564  16.616   1.370  1.00 96.53           O  
ATOM   2353  HG1 THR A 146      -7.272  17.443   0.978  1.00 96.53           H  
ATOM   2354  N   GLY A 147     -11.728  15.109   2.201  1.00 95.61           N  
ATOM   2355  H   GLY A 147     -11.350  14.364   1.633  1.00 95.61           H  
ATOM   2356  CA  GLY A 147     -13.187  15.162   2.340  1.00 95.61           C  
ATOM   2357  HA2 GLY A 147     -13.634  14.636   1.496  1.00 95.61           H  
ATOM   2358  HA3 GLY A 147     -13.518  16.200   2.319  1.00 95.61           H  
ATOM   2359  C   GLY A 147     -13.736  14.515   3.617  1.00 95.61           C  
ATOM   2360  O   GLY A 147     -14.905  14.728   3.937  1.00 95.61           O  
ATOM   2361  N   SER A 148     -12.927  13.751   4.361  1.00 97.09           N  
ATOM   2362  H   SER A 148     -12.001  13.542   4.016  1.00 97.09           H  
ATOM   2363  CA  SER A 148     -13.377  13.010   5.550  1.00 97.09           C  
ATOM   2364  HA  SER A 148     -14.339  12.547   5.329  1.00 97.09           H  
ATOM   2365  C   SER A 148     -13.555  13.860   6.813  1.00 97.09           C  
ATOM   2366  CB  SER A 148     -12.395  11.888   5.889  1.00 97.09           C  
ATOM   2367  HB2 SER A 148     -12.761  11.335   6.754  1.00 97.09           H  
ATOM   2368  HB3 SER A 148     -11.429  12.328   6.139  1.00 97.09           H  
ATOM   2369  O   SER A 148     -14.101  13.367   7.803  1.00 97.09           O  
ATOM   2370  OG  SER A 148     -12.226  10.987   4.825  1.00 97.09           O  
ATOM   2371  HG  SER A 148     -13.030  10.472   4.713  1.00 97.09           H  
ATOM   2372  N   PHE A 149     -13.076  15.106   6.837  1.00 97.91           N  
ATOM   2373  H   PHE A 149     -12.696  15.495   5.986  1.00 97.91           H  
ATOM   2374  CA  PHE A 149     -13.212  15.987   8.002  1.00 97.91           C  
ATOM   2375  HA  PHE A 149     -13.145  15.383   8.907  1.00 97.91           H  
ATOM   2376  C   PHE A 149     -14.579  16.676   7.996  1.00 97.91           C  
ATOM   2377  CB  PHE A 149     -12.066  17.007   8.046  1.00 97.91           C  
ATOM   2378  HB2 PHE A 149     -12.107  17.634   7.155  1.00 97.91           H  
ATOM   2379  HB3 PHE A 149     -12.209  17.655   8.911  1.00 97.91           H  
ATOM   2380  O   PHE A 149     -14.982  17.218   6.977  1.00 97.91           O  
ATOM   2381  CG  PHE A 149     -10.696  16.371   8.154  1.00 97.91           C  
ATOM   2382  CD1 PHE A 149     -10.200  15.973   9.408  1.00 97.91           C  
ATOM   2383  HD1 PHE A 149     -10.788  16.150  10.297  1.00 97.91           H  
ATOM   2384  CD2 PHE A 149      -9.931  16.143   6.997  1.00 97.91           C  
ATOM   2385  HD2 PHE A 149     -10.309  16.451   6.033  1.00 97.91           H  
ATOM   2386  CE1 PHE A 149      -8.948  15.341   9.501  1.00 97.91           C  
ATOM   2387  HE1 PHE A 149      -8.572  15.036  10.466  1.00 97.91           H  
ATOM   2388  CE2 PHE A 149      -8.686  15.500   7.085  1.00 97.91           C  
ATOM   2389  HE2 PHE A 149      -8.117  15.311   6.187  1.00 97.91           H  
ATOM   2390  CZ  PHE A 149      -8.197  15.092   8.337  1.00 97.91           C  
ATOM   2391  HZ  PHE A 149      -7.247  14.584   8.399  1.00 97.91           H  
ATOM   2392  N   THR A 150     -15.269  16.678   9.135  1.00 97.34           N  
ATOM   2393  H   THR A 150     -14.892  16.181   9.930  1.00 97.34           H  
ATOM   2394  CA  THR A 150     -16.542  17.389   9.340  1.00 97.34           C  
ATOM   2395  HA  THR A 150     -16.632  18.173   8.588  1.00 97.34           H  
ATOM   2396  C   THR A 150     -16.553  18.087  10.698  1.00 97.34           C  
ATOM   2397  CB  THR A 150     -17.736  16.435   9.160  1.00 97.34           C  
ATOM   2398  HB  THR A 150     -17.590  15.866   8.242  1.00 97.34           H  
ATOM   2399  O   THR A 150     -15.673  17.841  11.533  1.00 97.34           O  
ATOM   2400  CG2 THR A 150     -17.899  15.444  10.317  1.00 97.34           C  
ATOM   2401 HG21 THR A 150     -18.126  15.977  11.240  1.00 97.34           H  
ATOM   2402 HG22 THR A 150     -16.985  14.864  10.439  1.00 97.34           H  
ATOM   2403 HG23 THR A 150     -18.728  14.771  10.098  1.00 97.34           H  
ATOM   2404  OG1 THR A 150     -18.947  17.139   9.042  1.00 97.34           O  
ATOM   2405  HG1 THR A 150     -18.935  17.614   8.208  1.00 97.34           H  
ATOM   2406  N   LEU A 151     -17.521  18.970  10.931  1.00 97.01           N  
ATOM   2407  H   LEU A 151     -18.206  19.120  10.205  1.00 97.01           H  
ATOM   2408  CA  LEU A 151     -17.668  19.675  12.204  1.00 97.01           C  
ATOM   2409  HA  LEU A 151     -16.744  20.225  12.378  1.00 97.01           H  
ATOM   2410  C   LEU A 151     -17.876  18.694  13.373  1.00 97.01           C  
ATOM   2411  CB  LEU A 151     -18.830  20.677  12.087  1.00 97.01           C  
ATOM   2412  HB2 LEU A 151     -19.757  20.113  11.990  1.00 97.01           H  
ATOM   2413  HB3 LEU A 151     -18.705  21.267  11.179  1.00 97.01           H  
ATOM   2414  O   LEU A 151     -18.687  17.770  13.306  1.00 97.01           O  
ATOM   2415  CG  LEU A 151     -18.951  21.635  13.288  1.00 97.01           C  
ATOM   2416  HG  LEU A 151     -18.958  21.066  14.217  1.00 97.01           H  
ATOM   2417  CD1 LEU A 151     -17.799  22.644  13.330  1.00 97.01           C  
ATOM   2418 HD11 LEU A 151     -17.770  23.215  12.402  1.00 97.01           H  
ATOM   2419 HD12 LEU A 151     -16.848  22.132  13.471  1.00 97.01           H  
ATOM   2420 HD13 LEU A 151     -17.943  23.329  14.166  1.00 97.01           H  
ATOM   2421  CD2 LEU A 151     -20.262  22.414  13.205  1.00 97.01           C  
ATOM   2422 HD21 LEU A 151     -20.353  23.080  14.063  1.00 97.01           H  
ATOM   2423 HD22 LEU A 151     -20.293  22.999  12.285  1.00 97.01           H  
ATOM   2424 HD23 LEU A 151     -21.100  21.718  13.214  1.00 97.01           H  
ATOM   2425  N   TYR A 152     -17.155  18.902  14.475  1.00 96.60           N  
ATOM   2426  H   TYR A 152     -16.538  19.702  14.513  1.00 96.60           H  
ATOM   2427  CA  TYR A 152     -17.385  18.145  15.703  1.00 96.60           C  
ATOM   2428  HA  TYR A 152     -17.681  17.129  15.441  1.00 96.60           H  
ATOM   2429  C   TYR A 152     -18.517  18.770  16.523  1.00 96.60           C  
ATOM   2430  CB  TYR A 152     -16.094  18.046  16.521  1.00 96.60           C  
ATOM   2431  HB2 TYR A 152     -15.391  17.406  15.988  1.00 96.60           H  
ATOM   2432  HB3 TYR A 152     -15.659  19.042  16.601  1.00 96.60           H  
ATOM   2433  O   TYR A 152     -18.396  19.890  17.017  1.00 96.60           O  
ATOM   2434  CG  TYR A 152     -16.273  17.495  17.922  1.00 96.60           C  
ATOM   2435  CD1 TYR A 152     -16.008  18.322  19.031  1.00 96.60           C  
ATOM   2436  HD1 TYR A 152     -15.692  19.342  18.871  1.00 96.60           H  
ATOM   2437  CD2 TYR A 152     -16.761  16.189  18.118  1.00 96.60           C  
ATOM   2438  HD2 TYR A 152     -17.003  15.572  17.265  1.00 96.60           H  
ATOM   2439  CE1 TYR A 152     -16.231  17.849  20.337  1.00 96.60           C  
ATOM   2440  HE1 TYR A 152     -16.084  18.508  21.179  1.00 96.60           H  
ATOM   2441  CE2 TYR A 152     -16.980  15.707  19.423  1.00 96.60           C  
ATOM   2442  HE2 TYR A 152     -17.393  14.721  19.577  1.00 96.60           H  
ATOM   2443  OH  TYR A 152     -16.965  16.104  21.795  1.00 96.60           O  
ATOM   2444  HH  TYR A 152     -16.860  16.821  22.425  1.00 96.60           H  
ATOM   2445  CZ  TYR A 152     -16.718  16.539  20.531  1.00 96.60           C  
ATOM   2446  N   GLU A 153     -19.586  18.007  16.739  1.00 94.67           N  
ATOM   2447  H   GLU A 153     -19.670  17.141  16.226  1.00 94.67           H  
ATOM   2448  CA  GLU A 153     -20.674  18.371  17.647  1.00 94.67           C  
ATOM   2449  HA  GLU A 153     -20.709  19.454  17.759  1.00 94.67           H  
ATOM   2450  C   GLU A 153     -20.458  17.748  19.034  1.00 94.67           C  
ATOM   2451  CB  GLU A 153     -22.018  17.925  17.068  1.00 94.67           C  
ATOM   2452  HB2 GLU A 153     -22.780  18.078  17.832  1.00 94.67           H  
ATOM   2453  HB3 GLU A 153     -21.962  16.862  16.833  1.00 94.67           H  
ATOM   2454  O   GLU A 153     -20.475  16.523  19.204  1.00 94.67           O  
ATOM   2455  CG  GLU A 153     -22.428  18.694  15.804  1.00 94.67           C  
ATOM   2456  HG2 GLU A 153     -21.680  18.532  15.028  1.00 94.67           H  
ATOM   2457  HG3 GLU A 153     -22.455  19.758  16.038  1.00 94.67           H  
ATOM   2458  CD  GLU A 153     -23.808  18.254  15.279  1.00 94.67           C  
ATOM   2459  OE1 GLU A 153     -24.209  18.766  14.214  1.00 94.67           O  
ATOM   2460  OE2 GLU A 153     -24.477  17.426  15.951  1.00 94.67           O  
ATOM   2461  N   GLU A 154     -20.282  18.581  20.060  1.00 92.96           N  
ATOM   2462  H   GLU A 154     -20.265  19.575  19.883  1.00 92.96           H  
ATOM   2463  CA  GLU A 154     -20.063  18.097  21.423  1.00 92.96           C  
ATOM   2464  HA  GLU A 154     -19.197  17.437  21.384  1.00 92.96           H  
ATOM   2465  C   GLU A 154     -21.246  17.262  21.942  1.00 92.96           C  
ATOM   2466  CB  GLU A 154     -19.701  19.261  22.359  1.00 92.96           C  
ATOM   2467  HB2 GLU A 154     -20.511  19.991  22.360  1.00 92.96           H  
ATOM   2468  HB3 GLU A 154     -18.815  19.741  21.944  1.00 92.96           H  
ATOM   2469  O   GLU A 154     -22.413  17.645  21.864  1.00 92.96           O  
ATOM   2470  CG  GLU A 154     -19.437  18.805  23.813  1.00 92.96           C  
ATOM   2471  HG2 GLU A 154     -20.267  19.129  24.441  1.00 92.96           H  
ATOM   2472  HG3 GLU A 154     -19.415  17.716  23.851  1.00 92.96           H  
ATOM   2473  CD  GLU A 154     -18.113  19.292  24.418  1.00 92.96           C  
ATOM   2474  OE1 GLU A 154     -17.576  18.523  25.253  1.00 92.96           O  
ATOM   2475  OE2 GLU A 154     -17.591  20.346  24.002  1.00 92.96           O  
ATOM   2476  N   GLY A 155     -20.931  16.097  22.515  1.00 92.43           N  
ATOM   2477  H   GLY A 155     -19.962  15.813  22.518  1.00 92.43           H  
ATOM   2478  CA  GLY A 155     -21.924  15.145  23.003  1.00 92.43           C  
ATOM   2479  HA2 GLY A 155     -22.846  15.672  23.249  1.00 92.43           H  
ATOM   2480  HA3 GLY A 155     -21.553  14.676  23.914  1.00 92.43           H  
ATOM   2481  C   GLY A 155     -22.269  14.054  21.991  1.00 92.43           C  
ATOM   2482  O   GLY A 155     -22.991  13.123  22.351  1.00 92.43           O  
ATOM   2483  N   THR A 156     -21.769  14.122  20.757  1.00 92.84           N  
ATOM   2484  H   THR A 156     -21.190  14.908  20.497  1.00 92.84           H  
ATOM   2485  CA  THR A 156     -22.003  13.085  19.745  1.00 92.84           C  
ATOM   2486  HA  THR A 156     -22.971  12.635  19.963  1.00 92.84           H  
ATOM   2487  C   THR A 156     -20.948  11.970  19.802  1.00 92.84           C  
ATOM   2488  CB  THR A 156     -22.125  13.666  18.329  1.00 92.84           C  
ATOM   2489  HB  THR A 156     -22.356  12.848  17.647  1.00 92.84           H  
ATOM   2490  O   THR A 156     -19.790  12.212  20.152  1.00 92.84           O  
ATOM   2491  CG2 THR A 156     -23.257  14.689  18.235  1.00 92.84           C  
ATOM   2492 HG21 THR A 156     -23.033  15.570  18.838  1.00 92.84           H  
ATOM   2493 HG22 THR A 156     -23.375  15.001  17.198  1.00 92.84           H  
ATOM   2494 HG23 THR A 156     -24.194  14.247  18.575  1.00 92.84           H  
ATOM   2495  OG1 THR A 156     -20.921  14.247  17.910  1.00 92.84           O  
ATOM   2496  HG1 THR A 156     -20.821  15.107  18.323  1.00 92.84           H  
ATOM   2497  N   PRO A 157     -21.323  10.708  19.513  1.00 93.34           N  
ATOM   2498  CA  PRO A 157     -20.354   9.629  19.358  1.00 93.34           C  
ATOM   2499  HA  PRO A 157     -19.663   9.614  20.200  1.00 93.34           H  
ATOM   2500  C   PRO A 157     -19.557   9.794  18.057  1.00 93.34           C  
ATOM   2501  CB  PRO A 157     -21.190   8.348  19.344  1.00 93.34           C  
ATOM   2502  HB2 PRO A 157     -21.392   8.030  20.367  1.00 93.34           H  
ATOM   2503  HB3 PRO A 157     -20.713   7.545  18.783  1.00 93.34           H  
ATOM   2504  O   PRO A 157     -20.022  10.410  17.101  1.00 93.34           O  
ATOM   2505  CG  PRO A 157     -22.494   8.802  18.688  1.00 93.34           C  
ATOM   2506  HG2 PRO A 157     -23.332   8.165  18.970  1.00 93.34           H  
ATOM   2507  HG3 PRO A 157     -22.374   8.820  17.605  1.00 93.34           H  
ATOM   2508  CD  PRO A 157     -22.666  10.230  19.208  1.00 93.34           C  
ATOM   2509  HD2 PRO A 157     -23.262  10.221  20.121  1.00 93.34           H  
ATOM   2510  HD3 PRO A 157     -23.146  10.845  18.447  1.00 93.34           H  
ATOM   2511  N   TRP A 158     -18.388   9.158  17.976  1.00 96.28           N  
ATOM   2512  H   TRP A 158     -18.039   8.653  18.778  1.00 96.28           H  
ATOM   2513  CA  TRP A 158     -17.627   9.112  16.728  1.00 96.28           C  
ATOM   2514  HA  TRP A 158     -17.567  10.125  16.329  1.00 96.28           H  
ATOM   2515  C   TRP A 158     -18.325   8.236  15.687  1.00 96.28           C  
ATOM   2516  CB  TRP A 158     -16.207   8.635  17.019  1.00 96.28           C  
ATOM   2517  HB2 TRP A 158     -16.236   7.668  17.520  1.00 96.28           H  
ATOM   2518  HB3 TRP A 158     -15.782   9.373  17.700  1.00 96.28           H  
ATOM   2519  O   TRP A 158     -18.364   7.011  15.826  1.00 96.28           O  
ATOM   2520  CG  TRP A 158     -15.269   8.561  15.859  1.00 96.28           C  
ATOM   2521  CD1 TRP A 158     -15.285   9.383  14.786  1.00 96.28           C  
ATOM   2522  HD1 TRP A 158     -15.989  10.182  14.603  1.00 96.28           H  
ATOM   2523  CD2 TRP A 158     -14.145   7.649  15.647  1.00 96.28           C  
ATOM   2524  CE2 TRP A 158     -13.511   8.005  14.419  1.00 96.28           C  
ATOM   2525  CE3 TRP A 158     -13.598   6.561  16.366  1.00 96.28           C  
ATOM   2526  HE3 TRP A 158     -14.044   6.276  17.307  1.00 96.28           H  
ATOM   2527  NE1 TRP A 158     -14.253   9.063  13.938  1.00 96.28           N  
ATOM   2528  HE1 TRP A 158     -14.148   9.513  13.039  1.00 96.28           H  
ATOM   2529  CH2 TRP A 158     -11.878   6.236  14.659  1.00 96.28           C  
ATOM   2530  HH2 TRP A 158     -11.015   5.702  14.292  1.00 96.28           H  
ATOM   2531  CZ2 TRP A 158     -12.396   7.315  13.924  1.00 96.28           C  
ATOM   2532  HZ2 TRP A 158     -11.949   7.612  12.986  1.00 96.28           H  
ATOM   2533  CZ3 TRP A 158     -12.479   5.858  15.873  1.00 96.28           C  
ATOM   2534  HZ3 TRP A 158     -12.067   5.032  16.434  1.00 96.28           H  
ATOM   2535  N   SER A 159     -18.862   8.861  14.637  1.00 94.13           N  
ATOM   2536  H   SER A 159     -18.814   9.869  14.592  1.00 94.13           H  
ATOM   2537  CA  SER A 159     -19.606   8.189  13.563  1.00 94.13           C  
ATOM   2538  HA  SER A 159     -20.499   7.729  13.985  1.00 94.13           H  
ATOM   2539  C   SER A 159     -18.792   7.086  12.882  1.00 94.13           C  
ATOM   2540  CB  SER A 159     -20.043   9.220  12.515  1.00 94.13           C  
ATOM   2541  HB2 SER A 159     -20.704   9.950  12.983  1.00 94.13           H  
ATOM   2542  HB3 SER A 159     -20.582   8.724  11.708  1.00 94.13           H  
ATOM   2543  O   SER A 159     -19.326   6.018  12.585  1.00 94.13           O  
ATOM   2544  OG  SER A 159     -18.910   9.890  11.998  1.00 94.13           O  
ATOM   2545  HG  SER A 159     -18.731   9.585  11.106  1.00 94.13           H  
ATOM   2546  N   ALA A 160     -17.484   7.294  12.713  1.00 97.32           N  
ATOM   2547  H   ALA A 160     -17.122   8.217  12.907  1.00 97.32           H  
ATOM   2548  CA  ALA A 160     -16.607   6.340  12.048  1.00 97.32           C  
ATOM   2549  HA  ALA A 160     -17.174   5.884  11.236  1.00 97.32           H  
ATOM   2550  C   ALA A 160     -16.117   5.194  12.951  1.00 97.32           C  
ATOM   2551  CB  ALA A 160     -15.444   7.088  11.406  1.00 97.32           C  
ATOM   2552  HB1 ALA A 160     -15.041   6.459  10.612  1.00 97.32           H  
ATOM   2553  HB2 ALA A 160     -14.652   7.267  12.133  1.00 97.32           H  
ATOM   2554  HB3 ALA A 160     -15.776   8.035  10.982  1.00 97.32           H  
ATOM   2555  O   ALA A 160     -15.387   4.323  12.484  1.00 97.32           O  
ATOM   2556  N   TYR A 161     -16.514   5.142  14.229  1.00 98.13           N  
ATOM   2557  H   TYR A 161     -17.114   5.878  14.574  1.00 98.13           H  
ATOM   2558  CA  TYR A 161     -16.025   4.135  15.179  1.00 98.13           C  
ATOM   2559  HA  TYR A 161     -14.947   4.262  15.283  1.00 98.13           H  
ATOM   2560  C   TYR A 161     -16.270   2.691  14.710  1.00 98.13           C  
ATOM   2561  CB  TYR A 161     -16.687   4.373  16.546  1.00 98.13           C  
ATOM   2562  HB2 TYR A 161     -17.764   4.460  16.401  1.00 98.13           H  
ATOM   2563  HB3 TYR A 161     -16.330   5.318  16.955  1.00 98.13           H  
ATOM   2564  O   TYR A 161     -15.383   1.839  14.801  1.00 98.13           O  
ATOM   2565  CG  TYR A 161     -16.420   3.273  17.554  1.00 98.13           C  
ATOM   2566  CD1 TYR A 161     -17.495   2.582  18.148  1.00 98.13           C  
ATOM   2567  HD1 TYR A 161     -18.512   2.880  17.941  1.00 98.13           H  
ATOM   2568  CD2 TYR A 161     -15.093   2.891  17.830  1.00 98.13           C  
ATOM   2569  HD2 TYR A 161     -14.271   3.415  17.364  1.00 98.13           H  
ATOM   2570  CE1 TYR A 161     -17.244   1.483  18.991  1.00 98.13           C  
ATOM   2571  HE1 TYR A 161     -18.055   0.912  19.417  1.00 98.13           H  
ATOM   2572  CE2 TYR A 161     -14.841   1.781  18.652  1.00 98.13           C  
ATOM   2573  HE2 TYR A 161     -13.829   1.442  18.816  1.00 98.13           H  
ATOM   2574  OH  TYR A 161     -15.680  -0.080  19.877  1.00 98.13           O  
ATOM   2575  HH  TYR A 161     -14.887  -0.486  19.519  1.00 98.13           H  
ATOM   2576  CZ  TYR A 161     -15.919   1.068  19.208  1.00 98.13           C  
ATOM   2577  N   ASN A 162     -17.463   2.409  14.174  1.00 97.69           N  
ATOM   2578  H   ASN A 162     -18.128   3.163  14.074  1.00 97.69           H  
ATOM   2579  CA  ASN A 162     -17.772   1.093  13.617  1.00 97.69           C  
ATOM   2580  HA  ASN A 162     -17.576   0.330  14.371  1.00 97.69           H  
ATOM   2581  C   ASN A 162     -16.875   0.762  12.418  1.00 97.69           C  
ATOM   2582  CB  ASN A 162     -19.253   1.044  13.213  1.00 97.69           C  
ATOM   2583  HB2 ASN A 162     -19.452   1.807  12.460  1.00 97.69           H  
ATOM   2584  HB3 ASN A 162     -19.885   1.241  14.079  1.00 97.69           H  
ATOM   2585  O   ASN A 162     -16.265  -0.305  12.380  1.00 97.69           O  
ATOM   2586  CG  ASN A 162     -19.627  -0.314  12.648  1.00 97.69           C  
ATOM   2587  ND2 ASN A 162     -20.622  -0.388  11.800  1.00 97.69           N  
ATOM   2588 HD21 ASN A 162     -20.975  -1.309  11.585  1.00 97.69           H  
ATOM   2589 HD22 ASN A 162     -21.096   0.448  11.487  1.00 97.69           H  
ATOM   2590  OD1 ASN A 162     -19.063  -1.334  13.005  1.00 97.69           O  
ATOM   2591  N   GLN A 163     -16.763   1.696  11.472  1.00 98.10           N  
ATOM   2592  H   GLN A 163     -17.216   2.590  11.595  1.00 98.10           H  
ATOM   2593  CA  GLN A 163     -15.943   1.511  10.280  1.00 98.10           C  
ATOM   2594  HA  GLN A 163     -16.284   0.613   9.766  1.00 98.10           H  
ATOM   2595  C   GLN A 163     -14.472   1.304  10.653  1.00 98.10           C  
ATOM   2596  CB  GLN A 163     -16.135   2.705   9.343  1.00 98.10           C  
ATOM   2597  HB2 GLN A 163     -15.641   3.585   9.757  1.00 98.10           H  
ATOM   2598  HB3 GLN A 163     -17.200   2.915   9.244  1.00 98.10           H  
ATOM   2599  O   GLN A 163     -13.856   0.366  10.162  1.00 98.10           O  
ATOM   2600  CG  GLN A 163     -15.574   2.392   7.950  1.00 98.10           C  
ATOM   2601  HG2 GLN A 163     -14.498   2.229   8.004  1.00 98.10           H  
ATOM   2602  HG3 GLN A 163     -16.051   1.490   7.568  1.00 98.10           H  
ATOM   2603  CD  GLN A 163     -15.828   3.529   6.981  1.00 98.10           C  
ATOM   2604  NE2 GLN A 163     -16.296   3.260   5.783  1.00 98.10           N  
ATOM   2605 HE21 GLN A 163     -16.542   2.319   5.512  1.00 98.10           H  
ATOM   2606 HE22 GLN A 163     -16.511   4.045   5.186  1.00 98.10           H  
ATOM   2607  OE1 GLN A 163     -15.613   4.682   7.312  1.00 98.10           O  
ATOM   2608  N   PHE A 164     -13.940   2.069  11.611  1.00 98.75           N  
ATOM   2609  H   PHE A 164     -14.478   2.851  11.958  1.00 98.75           H  
ATOM   2610  CA  PHE A 164     -12.588   1.874  12.130  1.00 98.75           C  
ATOM   2611  HA  PHE A 164     -11.884   2.009  11.309  1.00 98.75           H  
ATOM   2612  C   PHE A 164     -12.392   0.459  12.694  1.00 98.75           C  
ATOM   2613  CB  PHE A 164     -12.293   2.921  13.214  1.00 98.75           C  
ATOM   2614  HB2 PHE A 164     -12.998   2.808  14.037  1.00 98.75           H  
ATOM   2615  HB3 PHE A 164     -12.434   3.918  12.797  1.00 98.75           H  
ATOM   2616  O   PHE A 164     -11.388  -0.198  12.413  1.00 98.75           O  
ATOM   2617  CG  PHE A 164     -10.880   2.807  13.749  1.00 98.75           C  
ATOM   2618  CD1 PHE A 164     -10.603   1.996  14.868  1.00 98.75           C  
ATOM   2619  HD1 PHE A 164     -11.408   1.496  15.385  1.00 98.75           H  
ATOM   2620  CD2 PHE A 164      -9.827   3.445  13.070  1.00 98.75           C  
ATOM   2621  HD2 PHE A 164     -10.029   4.051  12.199  1.00 98.75           H  
ATOM   2622  CE1 PHE A 164      -9.274   1.808  15.288  1.00 98.75           C  
ATOM   2623  HE1 PHE A 164      -9.059   1.173  16.135  1.00 98.75           H  
ATOM   2624  CE2 PHE A 164      -8.501   3.258  13.491  1.00 98.75           C  
ATOM   2625  HE2 PHE A 164      -7.691   3.722  12.950  1.00 98.75           H  
ATOM   2626  CZ  PHE A 164      -8.225   2.431  14.591  1.00 98.75           C  
ATOM   2627  HZ  PHE A 164      -7.198   2.279  14.891  1.00 98.75           H  
ATOM   2628  N   CYS A 165     -13.360  -0.046  13.467  1.00 98.70           N  
ATOM   2629  H   CYS A 165     -14.173   0.519  13.666  1.00 98.70           H  
ATOM   2630  CA  CYS A 165     -13.276  -1.400  14.009  1.00 98.70           C  
ATOM   2631  HA  CYS A 165     -12.326  -1.485  14.536  1.00 98.70           H  
ATOM   2632  C   CYS A 165     -13.266  -2.461  12.899  1.00 98.70           C  
ATOM   2633  CB  CYS A 165     -14.400  -1.659  15.019  1.00 98.70           C  
ATOM   2634  HB2 CYS A 165     -15.369  -1.447  14.566  1.00 98.70           H  
ATOM   2635  HB3 CYS A 165     -14.376  -2.706  15.319  1.00 98.70           H  
ATOM   2636  O   CYS A 165     -12.467  -3.390  12.974  1.00 98.70           O  
ATOM   2637  SG  CYS A 165     -14.158  -0.635  16.496  1.00 98.70           S  
ATOM   2638  HG  CYS A 165     -14.513   0.523  15.931  1.00 98.70           H  
ATOM   2639  N   LYS A 166     -14.103  -2.310  11.866  1.00 98.64           N  
ATOM   2640  H   LYS A 166     -14.729  -1.517  11.876  1.00 98.64           H  
ATOM   2641  CA  LYS A 166     -14.183  -3.243  10.731  1.00 98.64           C  
ATOM   2642  HA  LYS A 166     -14.256  -4.269  11.092  1.00 98.64           H  
ATOM   2643  C   LYS A 166     -12.957  -3.189   9.814  1.00 98.64           C  
ATOM   2644  CB  LYS A 166     -15.427  -2.927   9.897  1.00 98.64           C  
ATOM   2645  HB2 LYS A 166     -15.402  -1.881   9.590  1.00 98.64           H  
ATOM   2646  HB3 LYS A 166     -15.380  -3.541   8.998  1.00 98.64           H  
ATOM   2647  O   LYS A 166     -12.482  -4.227   9.364  1.00 98.64           O  
ATOM   2648  CG  LYS A 166     -16.770  -3.225  10.574  1.00 98.64           C  
ATOM   2649  HG2 LYS A 166     -16.907  -2.608  11.462  1.00 98.64           H  
ATOM   2650  HG3 LYS A 166     -16.819  -4.277  10.857  1.00 98.64           H  
ATOM   2651  CD  LYS A 166     -17.856  -2.916   9.541  1.00 98.64           C  
ATOM   2652  HD2 LYS A 166     -17.850  -1.847   9.327  1.00 98.64           H  
ATOM   2653  HD3 LYS A 166     -17.617  -3.444   8.618  1.00 98.64           H  
ATOM   2654  CE  LYS A 166     -19.251  -3.340   9.986  1.00 98.64           C  
ATOM   2655  HE2 LYS A 166     -19.225  -4.396  10.256  1.00 98.64           H  
ATOM   2656  HE3 LYS A 166     -19.535  -2.762  10.865  1.00 98.64           H  
ATOM   2657  NZ  LYS A 166     -20.193  -3.121   8.858  1.00 98.64           N  
ATOM   2658  HZ1 LYS A 166     -19.876  -3.633   8.047  1.00 98.64           H  
ATOM   2659  HZ2 LYS A 166     -20.188  -2.157   8.557  1.00 98.64           H  
ATOM   2660  HZ3 LYS A 166     -21.135  -3.416   9.071  1.00 98.64           H  
ATOM   2661  N   HIS A 167     -12.460  -1.987   9.524  1.00 98.67           N  
ATOM   2662  H   HIS A 167     -12.940  -1.177   9.889  1.00 98.67           H  
ATOM   2663  CA  HIS A 167     -11.381  -1.763   8.560  1.00 98.67           C  
ATOM   2664  HA  HIS A 167     -11.456  -2.501   7.762  1.00 98.67           H  
ATOM   2665  C   HIS A 167      -9.989  -1.913   9.156  1.00 98.67           C  
ATOM   2666  CB  HIS A 167     -11.505  -0.371   7.934  1.00 98.67           C  
ATOM   2667  HB2 HIS A 167     -10.539  -0.084   7.518  1.00 98.67           H  
ATOM   2668  HB3 HIS A 167     -11.749   0.371   8.694  1.00 98.67           H  
ATOM   2669  O   HIS A 167      -9.082  -2.271   8.418  1.00 98.67           O  
ATOM   2670  CG  HIS A 167     -12.506  -0.309   6.818  1.00 98.67           C  
ATOM   2671  CD2 HIS A 167     -13.865  -0.315   6.943  1.00 98.67           C  
ATOM   2672  HD2 HIS A 167     -14.430  -0.384   7.861  1.00 98.67           H  
ATOM   2673  ND1 HIS A 167     -12.219  -0.224   5.472  1.00 98.67           N  
ATOM   2674  HD1 HIS A 167     -11.318  -0.349   5.034  1.00 98.67           H  
ATOM   2675  CE1 HIS A 167     -13.382  -0.144   4.807  1.00 98.67           C  
ATOM   2676  HE1 HIS A 167     -13.493  -0.111   3.733  1.00 98.67           H  
ATOM   2677  NE2 HIS A 167     -14.402  -0.173   5.669  1.00 98.67           N  
ATOM   2678  N   PHE A 168      -9.804  -1.638  10.451  1.00 98.79           N  
ATOM   2679  H   PHE A 168     -10.585  -1.275  10.979  1.00 98.79           H  
ATOM   2680  CA  PHE A 168      -8.491  -1.673  11.093  1.00 98.79           C  
ATOM   2681  HA  PHE A 168      -7.738  -2.002  10.377  1.00 98.79           H  
ATOM   2682  C   PHE A 168      -8.406  -2.689  12.222  1.00 98.79           C  
ATOM   2683  CB  PHE A 168      -8.083  -0.272  11.558  1.00 98.79           C  
ATOM   2684  HB2 PHE A 168      -8.833   0.122  12.243  1.00 98.79           H  
ATOM   2685  HB3 PHE A 168      -7.157  -0.367  12.126  1.00 98.79           H  
ATOM   2686  O   PHE A 168      -7.558  -3.578  12.187  1.00 98.79           O  
ATOM   2687  CG  PHE A 168      -7.845   0.727  10.442  1.00 98.79           C  
ATOM   2688  CD1 PHE A 168      -6.666   0.663   9.673  1.00 98.79           C  
ATOM   2689  HD1 PHE A 168      -5.950  -0.130   9.834  1.00 98.79           H  
ATOM   2690  CD2 PHE A 168      -8.778   1.751  10.198  1.00 98.79           C  
ATOM   2691  HD2 PHE A 168      -9.697   1.792  10.764  1.00 98.79           H  
ATOM   2692  CE1 PHE A 168      -6.396   1.650   8.712  1.00 98.79           C  
ATOM   2693  HE1 PHE A 168      -5.482   1.611   8.138  1.00 98.79           H  
ATOM   2694  CE2 PHE A 168      -8.505   2.740   9.239  1.00 98.79           C  
ATOM   2695  HE2 PHE A 168      -9.210   3.540   9.067  1.00 98.79           H  
ATOM   2696  CZ  PHE A 168      -7.300   2.707   8.521  1.00 98.79           C  
ATOM   2697  HZ  PHE A 168      -7.074   3.495   7.817  1.00 98.79           H  
ATOM   2698  N   LEU A 169      -9.270  -2.581  13.234  1.00 98.75           N  
ATOM   2699  H   LEU A 169      -9.979  -1.862  13.191  1.00 98.75           H  
ATOM   2700  CA  LEU A 169      -9.096  -3.377  14.448  1.00 98.75           C  
ATOM   2701  HA  LEU A 169      -8.054  -3.264  14.750  1.00 98.75           H  
ATOM   2702  C   LEU A 169      -9.328  -4.877  14.212  1.00 98.75           C  
ATOM   2703  CB  LEU A 169      -9.996  -2.829  15.564  1.00 98.75           C  
ATOM   2704  HB2 LEU A 169      -9.809  -1.762  15.689  1.00 98.75           H  
ATOM   2705  HB3 LEU A 169     -11.035  -2.974  15.268  1.00 98.75           H  
ATOM   2706  O   LEU A 169      -8.510  -5.691  14.634  1.00 98.75           O  
ATOM   2707  CG  LEU A 169      -9.791  -3.543  16.909  1.00 98.75           C  
ATOM   2708  HG  LEU A 169     -10.011  -4.604  16.790  1.00 98.75           H  
ATOM   2709  CD1 LEU A 169      -8.366  -3.398  17.446  1.00 98.75           C  
ATOM   2710 HD11 LEU A 169      -8.117  -2.345  17.572  1.00 98.75           H  
ATOM   2711 HD12 LEU A 169      -7.655  -3.866  16.766  1.00 98.75           H  
ATOM   2712 HD13 LEU A 169      -8.288  -3.918  18.401  1.00 98.75           H  
ATOM   2713  CD2 LEU A 169     -10.764  -2.984  17.943  1.00 98.75           C  
ATOM   2714 HD21 LEU A 169     -10.577  -1.922  18.098  1.00 98.75           H  
ATOM   2715 HD22 LEU A 169     -10.641  -3.520  18.884  1.00 98.75           H  
ATOM   2716 HD23 LEU A 169     -11.787  -3.120  17.591  1.00 98.75           H  
ATOM   2717  N   ALA A 170     -10.423  -5.242  13.546  1.00 98.69           N  
ATOM   2718  H   ALA A 170     -11.054  -4.522  13.225  1.00 98.69           H  
ATOM   2719  CA  ALA A 170     -10.761  -6.623  13.225  1.00 98.69           C  
ATOM   2720  HA  ALA A 170     -10.829  -7.177  14.161  1.00 98.69           H  
ATOM   2721  C   ALA A 170      -9.667  -7.319  12.389  1.00 98.69           C  
ATOM   2722  CB  ALA A 170     -12.148  -6.667  12.568  1.00 98.69           C  
ATOM   2723  HB1 ALA A 170     -12.904  -6.338  13.281  1.00 98.69           H  
ATOM   2724  HB2 ALA A 170     -12.190  -6.015  11.696  1.00 98.69           H  
ATOM   2725  HB3 ALA A 170     -12.374  -7.686  12.255  1.00 98.69           H  
ATOM   2726  O   ALA A 170      -9.161  -8.342  12.858  1.00 98.69           O  
ATOM   2727  N   PRO A 171      -9.224  -6.786  11.229  1.00 98.45           N  
ATOM   2728  CA  PRO A 171      -8.159  -7.423  10.457  1.00 98.45           C  
ATOM   2729  HA  PRO A 171      -8.458  -8.440  10.203  1.00 98.45           H  
ATOM   2730  C   PRO A 171      -6.844  -7.514  11.240  1.00 98.45           C  
ATOM   2731  CB  PRO A 171      -8.024  -6.621   9.157  1.00 98.45           C  
ATOM   2732  HB2 PRO A 171      -6.986  -6.495   8.849  1.00 98.45           H  
ATOM   2733  HB3 PRO A 171      -8.586  -7.118   8.367  1.00 98.45           H  
ATOM   2734  O   PRO A 171      -6.228  -8.577  11.247  1.00 98.45           O  
ATOM   2735  CG  PRO A 171      -8.679  -5.280   9.467  1.00 98.45           C  
ATOM   2736  HG2 PRO A 171      -7.938  -4.604   9.893  1.00 98.45           H  
ATOM   2737  HG3 PRO A 171      -9.125  -4.846   8.573  1.00 98.45           H  
ATOM   2738  CD  PRO A 171      -9.742  -5.633  10.501  1.00 98.45           C  
ATOM   2739  HD2 PRO A 171      -9.934  -4.771  11.139  1.00 98.45           H  
ATOM   2740  HD3 PRO A 171     -10.655  -5.926   9.981  1.00 98.45           H  
ATOM   2741  N   LEU A 172      -6.441  -6.470  11.978  1.00 98.66           N  
ATOM   2742  H   LEU A 172      -6.971  -5.611  11.945  1.00 98.66           H  
ATOM   2743  CA  LEU A 172      -5.230  -6.519  12.811  1.00 98.66           C  
ATOM   2744  HA  LEU A 172      -4.377  -6.765  12.178  1.00 98.66           H  
ATOM   2745  C   LEU A 172      -5.288  -7.613  13.880  1.00 98.66           C  
ATOM   2746  CB  LEU A 172      -4.997  -5.155  13.482  1.00 98.66           C  
ATOM   2747  HB2 LEU A 172      -4.333  -5.292  14.335  1.00 98.66           H  
ATOM   2748  HB3 LEU A 172      -5.947  -4.783  13.865  1.00 98.66           H  
ATOM   2749  O   LEU A 172      -4.297  -8.304  14.115  1.00 98.66           O  
ATOM   2750  CG  LEU A 172      -4.357  -4.107  12.559  1.00 98.66           C  
ATOM   2751  HG  LEU A 172      -4.879  -4.075  11.603  1.00 98.66           H  
ATOM   2752  CD1 LEU A 172      -4.428  -2.728  13.217  1.00 98.66           C  
ATOM   2753 HD11 LEU A 172      -5.469  -2.466  13.408  1.00 98.66           H  
ATOM   2754 HD12 LEU A 172      -4.006  -1.986  12.540  1.00 98.66           H  
ATOM   2755 HD13 LEU A 172      -3.873  -2.732  14.155  1.00 98.66           H  
ATOM   2756  CD2 LEU A 172      -2.879  -4.426  12.328  1.00 98.66           C  
ATOM   2757 HD21 LEU A 172      -2.437  -3.652  11.701  1.00 98.66           H  
ATOM   2758 HD22 LEU A 172      -2.759  -5.375  11.805  1.00 98.66           H  
ATOM   2759 HD23 LEU A 172      -2.336  -4.470  13.272  1.00 98.66           H  
ATOM   2760  N   LEU A 173      -6.438  -7.786  14.534  1.00 98.55           N  
ATOM   2761  H   LEU A 173      -7.218  -7.188  14.303  1.00 98.55           H  
ATOM   2762  CA  LEU A 173      -6.613  -8.827  15.542  1.00 98.55           C  
ATOM   2763  HA  LEU A 173      -5.768  -8.790  16.229  1.00 98.55           H  
ATOM   2764  C   LEU A 173      -6.595 -10.229  14.930  1.00 98.55           C  
ATOM   2765  CB  LEU A 173      -7.916  -8.585  16.315  1.00 98.55           C  
ATOM   2766  HB2 LEU A 173      -8.721  -8.421  15.599  1.00 98.55           H  
ATOM   2767  HB3 LEU A 173      -8.152  -9.483  16.886  1.00 98.55           H  
ATOM   2768  O   LEU A 173      -5.978 -11.117  15.513  1.00 98.55           O  
ATOM   2769  CG  LEU A 173      -7.858  -7.415  17.307  1.00 98.55           C  
ATOM   2770  HG  LEU A 173      -7.483  -6.513  16.824  1.00 98.55           H  
ATOM   2771  CD1 LEU A 173      -9.265  -7.161  17.835  1.00 98.55           C  
ATOM   2772 HD11 LEU A 173      -9.257  -6.334  18.546  1.00 98.55           H  
ATOM   2773 HD12 LEU A 173      -9.905  -6.897  16.993  1.00 98.55           H  
ATOM   2774 HD13 LEU A 173      -9.654  -8.061  18.311  1.00 98.55           H  
ATOM   2775  CD2 LEU A 173      -6.966  -7.738  18.507  1.00 98.55           C  
ATOM   2776 HD21 LEU A 173      -6.985  -6.903  19.207  1.00 98.55           H  
ATOM   2777 HD22 LEU A 173      -7.319  -8.646  18.995  1.00 98.55           H  
ATOM   2778 HD23 LEU A 173      -5.941  -7.885  18.167  1.00 98.55           H  
ATOM   2779  N   LEU A 174      -7.226 -10.430  13.771  1.00 98.25           N  
ATOM   2780  H   LEU A 174      -7.715  -9.657  13.343  1.00 98.25           H  
ATOM   2781  CA  LEU A 174      -7.201 -11.716  13.069  1.00 98.25           C  
ATOM   2782  HA  LEU A 174      -7.501 -12.505  13.760  1.00 98.25           H  
ATOM   2783  C   LEU A 174      -5.781 -12.076  12.614  1.00 98.25           C  
ATOM   2784  CB  LEU A 174      -8.186 -11.678  11.890  1.00 98.25           C  
ATOM   2785  HB2 LEU A 174      -8.033 -12.569  11.281  1.00 98.25           H  
ATOM   2786  HB3 LEU A 174      -7.955 -10.813  11.268  1.00 98.25           H  
ATOM   2787  O   LEU A 174      -5.325 -13.186  12.888  1.00 98.25           O  
ATOM   2788  CG  LEU A 174      -9.670 -11.623  12.298  1.00 98.25           C  
ATOM   2789  HG  LEU A 174      -9.846 -10.756  12.935  1.00 98.25           H  
ATOM   2790  CD1 LEU A 174     -10.532 -11.485  11.046  1.00 98.25           C  
ATOM   2791 HD11 LEU A 174     -10.394 -12.347  10.393  1.00 98.25           H  
ATOM   2792 HD12 LEU A 174     -10.244 -10.578  10.514  1.00 98.25           H  
ATOM   2793 HD13 LEU A 174     -11.584 -11.414  11.324  1.00 98.25           H  
ATOM   2794  CD2 LEU A 174     -10.132 -12.862  13.063  1.00 98.25           C  
ATOM   2795 HD21 LEU A 174      -9.991 -13.755  12.453  1.00 98.25           H  
ATOM   2796 HD22 LEU A 174     -11.189 -12.754  13.306  1.00 98.25           H  
ATOM   2797 HD23 LEU A 174      -9.583 -12.967  13.999  1.00 98.25           H  
ATOM   2798  N   MET A 175      -5.049 -11.118  12.037  1.00 97.75           N  
ATOM   2799  H   MET A 175      -5.491 -10.234  11.826  1.00 97.75           H  
ATOM   2800  CA  MET A 175      -3.645 -11.299  11.654  1.00 97.75           C  
ATOM   2801  HA  MET A 175      -3.571 -12.137  10.962  1.00 97.75           H  
ATOM   2802  C   MET A 175      -2.749 -11.630  12.856  1.00 97.75           C  
ATOM   2803  CB  MET A 175      -3.130 -10.042  10.938  1.00 97.75           C  
ATOM   2804  HB2 MET A 175      -3.352  -9.159  11.538  1.00 97.75           H  
ATOM   2805  HB3 MET A 175      -2.047 -10.122  10.834  1.00 97.75           H  
ATOM   2806  O   MET A 175      -1.925 -12.537  12.786  1.00 97.75           O  
ATOM   2807  CG  MET A 175      -3.731  -9.884   9.537  1.00 97.75           C  
ATOM   2808  HG2 MET A 175      -3.551 -10.809   8.988  1.00 97.75           H  
ATOM   2809  HG3 MET A 175      -4.811  -9.752   9.606  1.00 97.75           H  
ATOM   2810  SD  MET A 175      -3.035  -8.523   8.558  1.00 97.75           S  
ATOM   2811  CE  MET A 175      -3.634  -7.074   9.455  1.00 97.75           C  
ATOM   2812  HE1 MET A 175      -3.326  -6.174   8.924  1.00 97.75           H  
ATOM   2813  HE2 MET A 175      -3.195  -7.071  10.453  1.00 97.75           H  
ATOM   2814  HE3 MET A 175      -4.722  -7.102   9.516  1.00 97.75           H  
ATOM   2815  N   ALA A 176      -2.920 -10.927  13.980  1.00 97.19           N  
ATOM   2816  H   ALA A 176      -3.575 -10.158  13.966  1.00 97.19           H  
ATOM   2817  CA  ALA A 176      -2.062 -11.093  15.156  1.00 97.19           C  
ATOM   2818  HA  ALA A 176      -1.034 -11.230  14.823  1.00 97.19           H  
ATOM   2819  C   ALA A 176      -2.417 -12.299  16.042  1.00 97.19           C  
ATOM   2820  CB  ALA A 176      -2.126  -9.806  15.987  1.00 97.19           C  
ATOM   2821  HB1 ALA A 176      -1.465  -9.898  16.849  1.00 97.19           H  
ATOM   2822  HB2 ALA A 176      -3.148  -9.624  16.321  1.00 97.19           H  
ATOM   2823  HB3 ALA A 176      -1.786  -8.963  15.385  1.00 97.19           H  
ATOM   2824  O   ALA A 176      -1.567 -12.777  16.794  1.00 97.19           O  
ATOM   2825  N   LYS A 177      -3.684 -12.737  16.066  1.00 96.29           N  
ATOM   2826  H   LYS A 177      -4.351 -12.271  15.467  1.00 96.29           H  
ATOM   2827  CA  LYS A 177      -4.178 -13.742  17.029  1.00 96.29           C  
ATOM   2828  HA  LYS A 177      -3.357 -14.041  17.681  1.00 96.29           H  
ATOM   2829  C   LYS A 177      -4.615 -15.059  16.398  1.00 96.29           C  
ATOM   2830  CB  LYS A 177      -5.311 -13.160  17.900  1.00 96.29           C  
ATOM   2831  HB2 LYS A 177      -5.633 -13.923  18.608  1.00 96.29           H  
ATOM   2832  HB3 LYS A 177      -6.168 -12.941  17.263  1.00 96.29           H  
ATOM   2833  O   LYS A 177      -4.815 -16.005  17.159  1.00 96.29           O  
ATOM   2834  CG  LYS A 177      -4.950 -11.895  18.698  1.00 96.29           C  
ATOM   2835  HG2 LYS A 177      -4.677 -11.093  18.011  1.00 96.29           H  
ATOM   2836  HG3 LYS A 177      -5.832 -11.577  19.253  1.00 96.29           H  
ATOM   2837  CD  LYS A 177      -3.799 -12.134  19.686  1.00 96.29           C  
ATOM   2838  HD2 LYS A 177      -2.904 -12.393  19.120  1.00 96.29           H  
ATOM   2839  HD3 LYS A 177      -4.051 -12.961  20.349  1.00 96.29           H  
ATOM   2840  CE  LYS A 177      -3.516 -10.872  20.506  1.00 96.29           C  
ATOM   2841  HE2 LYS A 177      -4.344 -10.695  21.192  1.00 96.29           H  
ATOM   2842  HE3 LYS A 177      -3.465 -10.030  19.815  1.00 96.29           H  
ATOM   2843  NZ  LYS A 177      -2.227 -10.989  21.235  1.00 96.29           N  
ATOM   2844  HZ1 LYS A 177      -1.996 -10.132  21.718  1.00 96.29           H  
ATOM   2845  HZ2 LYS A 177      -1.483 -11.159  20.574  1.00 96.29           H  
ATOM   2846  HZ3 LYS A 177      -2.233 -11.756  21.892  1.00 96.29           H  
ATOM   2847  N   VAL A 178      -4.778 -15.118  15.076  1.00 96.20           N  
ATOM   2848  H   VAL A 178      -4.594 -14.294  14.521  1.00 96.20           H  
ATOM   2849  CA  VAL A 178      -5.231 -16.319  14.361  1.00 96.20           C  
ATOM   2850  HA  VAL A 178      -5.256 -17.160  15.054  1.00 96.20           H  
ATOM   2851  C   VAL A 178      -4.225 -16.705  13.279  1.00 96.20           C  
ATOM   2852  CB  VAL A 178      -6.659 -16.152  13.806  1.00 96.20           C  
ATOM   2853  HB  VAL A 178      -6.660 -15.370  13.047  1.00 96.20           H  
ATOM   2854  O   VAL A 178      -3.537 -17.705  13.447  1.00 96.20           O  
ATOM   2855  CG1 VAL A 178      -7.163 -17.457  13.181  1.00 96.20           C  
ATOM   2856 HG11 VAL A 178      -8.189 -17.333  12.832  1.00 96.20           H  
ATOM   2857 HG12 VAL A 178      -7.135 -18.262  13.915  1.00 96.20           H  
ATOM   2858 HG13 VAL A 178      -6.542 -17.734  12.329  1.00 96.20           H  
ATOM   2859  CG2 VAL A 178      -7.665 -15.736  14.883  1.00 96.20           C  
ATOM   2860 HG21 VAL A 178      -7.387 -14.773  15.312  1.00 96.20           H  
ATOM   2861 HG22 VAL A 178      -8.657 -15.640  14.441  1.00 96.20           H  
ATOM   2862 HG23 VAL A 178      -7.696 -16.504  15.655  1.00 96.20           H  
ATOM   2863  N   ASP A 179      -4.112 -15.922  12.203  1.00 95.80           N  
ATOM   2864  H   ASP A 179      -4.658 -15.075  12.149  1.00 95.80           H  
ATOM   2865  CA  ASP A 179      -3.204 -16.200  11.081  1.00 95.80           C  
ATOM   2866  HA  ASP A 179      -2.247 -16.540  11.475  1.00 95.80           H  
ATOM   2867  C   ASP A 179      -2.980 -14.933  10.240  1.00 95.80           C  
ATOM   2868  CB  ASP A 179      -3.798 -17.321  10.209  1.00 95.80           C  
ATOM   2869  HB2 ASP A 179      -4.117 -18.145  10.847  1.00 95.80           H  
ATOM   2870  HB3 ASP A 179      -4.682 -16.952   9.688  1.00 95.80           H  
ATOM   2871  O   ASP A 179      -3.940 -14.237   9.899  1.00 95.80           O  
ATOM   2872  CG  ASP A 179      -2.804 -17.865   9.183  1.00 95.80           C  
ATOM   2873  OD1 ASP A 179      -2.369 -17.109   8.288  1.00 95.80           O  
ATOM   2874  OD2 ASP A 179      -2.494 -19.071   9.232  1.00 95.80           O  
ATOM   2875  N   ILE A 180      -1.726 -14.647   9.868  1.00 96.22           N  
ATOM   2876  H   ILE A 180      -1.000 -15.310  10.100  1.00 96.22           H  
ATOM   2877  CA  ILE A 180      -1.349 -13.462   9.076  1.00 96.22           C  
ATOM   2878  HA  ILE A 180      -1.635 -12.584   9.656  1.00 96.22           H  
ATOM   2879  C   ILE A 180      -2.088 -13.381   7.736  1.00 96.22           C  
ATOM   2880  CB  ILE A 180       0.181 -13.431   8.863  1.00 96.22           C  
ATOM   2881  HB  ILE A 180       0.633 -13.508   9.852  1.00 96.22           H  
ATOM   2882  O   ILE A 180      -2.427 -12.292   7.274  1.00 96.22           O  
ATOM   2883  CG1 ILE A 180       0.697 -12.128   8.218  1.00 96.22           C  
ATOM   2884 HG12 ILE A 180       0.310 -12.037   7.203  1.00 96.22           H  
ATOM   2885 HG13 ILE A 180       1.783 -12.178   8.151  1.00 96.22           H  
ATOM   2886  CG2 ILE A 180       0.699 -14.619   8.028  1.00 96.22           C  
ATOM   2887 HG21 ILE A 180       1.788 -14.610   8.010  1.00 96.22           H  
ATOM   2888 HG22 ILE A 180       0.368 -15.568   8.449  1.00 96.22           H  
ATOM   2889 HG23 ILE A 180       0.348 -14.544   6.999  1.00 96.22           H  
ATOM   2890  CD1 ILE A 180       0.340 -10.858   8.994  1.00 96.22           C  
ATOM   2891 HD11 ILE A 180       0.666 -10.945  10.030  1.00 96.22           H  
ATOM   2892 HD12 ILE A 180      -0.735 -10.680   8.953  1.00 96.22           H  
ATOM   2893 HD13 ILE A 180       0.844 -10.016   8.520  1.00 96.22           H  
ATOM   2894  N   ARG A 181      -2.411 -14.531   7.134  1.00 95.29           N  
ATOM   2895  H   ARG A 181      -2.187 -15.394   7.609  1.00 95.29           H  
ATOM   2896  CA  ARG A 181      -3.089 -14.617   5.837  1.00 95.29           C  
ATOM   2897  HA  ARG A 181      -2.556 -13.998   5.115  1.00 95.29           H  
ATOM   2898  C   ARG A 181      -4.511 -14.074   5.891  1.00 95.29           C  
ATOM   2899  CB  ARG A 181      -3.082 -16.071   5.343  1.00 95.29           C  
ATOM   2900  HB2 ARG A 181      -3.629 -16.129   4.401  1.00 95.29           H  
ATOM   2901  HB3 ARG A 181      -3.602 -16.695   6.070  1.00 95.29           H  
ATOM   2902  O   ARG A 181      -5.043 -13.696   4.854  1.00 95.29           O  
ATOM   2903  CG  ARG A 181      -1.655 -16.598   5.108  1.00 95.29           C  
ATOM   2904  HG2 ARG A 181      -1.221 -16.068   4.259  1.00 95.29           H  
ATOM   2905  HG3 ARG A 181      -1.025 -16.418   5.979  1.00 95.29           H  
ATOM   2906  CD  ARG A 181      -1.646 -18.099   4.814  1.00 95.29           C  
ATOM   2907  HD2 ARG A 181      -0.644 -18.372   4.484  1.00 95.29           H  
ATOM   2908  HD3 ARG A 181      -2.348 -18.307   4.006  1.00 95.29           H  
ATOM   2909  NE  ARG A 181      -1.993 -18.893   6.009  1.00 95.29           N  
ATOM   2910  HE  ARG A 181      -2.123 -18.393   6.877  1.00 95.29           H  
ATOM   2911  NH1 ARG A 181      -1.862 -20.960   5.023  1.00 95.29           N  
ATOM   2912 HH11 ARG A 181      -1.585 -20.513   4.161  1.00 95.29           H  
ATOM   2913 HH12 ARG A 181      -1.910 -21.966   5.094  1.00 95.29           H  
ATOM   2914  NH2 ARG A 181      -2.381 -20.805   7.180  1.00 95.29           N  
ATOM   2915 HH21 ARG A 181      -2.455 -20.232   8.008  1.00 95.29           H  
ATOM   2916 HH22 ARG A 181      -2.412 -21.811   7.261  1.00 95.29           H  
ATOM   2917  CZ  ARG A 181      -2.081 -20.208   6.067  1.00 95.29           C  
ATOM   2918  N   LEU A 182      -5.126 -13.958   7.073  1.00 96.79           N  
ATOM   2919  H   LEU A 182      -4.621 -14.233   7.904  1.00 96.79           H  
ATOM   2920  CA  LEU A 182      -6.485 -13.425   7.210  1.00 96.79           C  
ATOM   2921  HA  LEU A 182      -7.125 -13.957   6.506  1.00 96.79           H  
ATOM   2922  C   LEU A 182      -6.614 -11.948   6.824  1.00 96.79           C  
ATOM   2923  CB  LEU A 182      -7.012 -13.660   8.631  1.00 96.79           C  
ATOM   2924  HB2 LEU A 182      -6.307 -13.233   9.343  1.00 96.79           H  
ATOM   2925  HB3 LEU A 182      -7.959 -13.133   8.744  1.00 96.79           H  
ATOM   2926  O   LEU A 182      -7.738 -11.503   6.584  1.00 96.79           O  
ATOM   2927  CG  LEU A 182      -7.247 -15.141   8.961  1.00 96.79           C  
ATOM   2928  HG  LEU A 182      -6.313 -15.693   8.861  1.00 96.79           H  
ATOM   2929  CD1 LEU A 182      -7.727 -15.245  10.401  1.00 96.79           C  
ATOM   2930 HD11 LEU A 182      -8.694 -14.755  10.514  1.00 96.79           H  
ATOM   2931 HD12 LEU A 182      -6.986 -14.761  11.039  1.00 96.79           H  
ATOM   2932 HD13 LEU A 182      -7.812 -16.296  10.675  1.00 96.79           H  
ATOM   2933  CD2 LEU A 182      -8.301 -15.787   8.059  1.00 96.79           C  
ATOM   2934 HD21 LEU A 182      -8.560 -16.775   8.440  1.00 96.79           H  
ATOM   2935 HD22 LEU A 182      -9.193 -15.162   8.012  1.00 96.79           H  
ATOM   2936 HD23 LEU A 182      -7.902 -15.916   7.053  1.00 96.79           H  
ATOM   2937  N   GLY A 183      -5.504 -11.213   6.676  1.00 95.20           N  
ATOM   2938  H   GLY A 183      -4.610 -11.631   6.892  1.00 95.20           H  
ATOM   2939  CA  GLY A 183      -5.507  -9.880   6.064  1.00 95.20           C  
ATOM   2940  HA2 GLY A 183      -4.478  -9.529   5.983  1.00 95.20           H  
ATOM   2941  HA3 GLY A 183      -6.062  -9.188   6.697  1.00 95.20           H  
ATOM   2942  C   GLY A 183      -6.126  -9.869   4.658  1.00 95.20           C  
ATOM   2943  O   GLY A 183      -6.797  -8.903   4.290  1.00 95.20           O  
ATOM   2944  N   ILE A 184      -6.024 -10.981   3.913  1.00 94.59           N  
ATOM   2945  H   ILE A 184      -5.498 -11.762   4.278  1.00 94.59           H  
ATOM   2946  CA  ILE A 184      -6.617 -11.125   2.575  1.00 94.59           C  
ATOM   2947  HA  ILE A 184      -6.240 -10.296   1.976  1.00 94.59           H  
ATOM   2948  C   ILE A 184      -8.147 -11.014   2.579  1.00 94.59           C  
ATOM   2949  CB  ILE A 184      -6.156 -12.447   1.919  1.00 94.59           C  
ATOM   2950  HB  ILE A 184      -5.105 -12.592   2.169  1.00 94.59           H  
ATOM   2951  O   ILE A 184      -8.735 -10.670   1.557  1.00 94.59           O  
ATOM   2952  CG1 ILE A 184      -6.264 -12.329   0.385  1.00 94.59           C  
ATOM   2953 HG12 ILE A 184      -5.801 -11.393   0.074  1.00 94.59           H  
ATOM   2954 HG13 ILE A 184      -7.314 -12.310   0.092  1.00 94.59           H  
ATOM   2955  CG2 ILE A 184      -6.953 -13.667   2.425  1.00 94.59           C  
ATOM   2956 HG21 ILE A 184      -7.095 -13.620   3.504  1.00 94.59           H  
ATOM   2957 HG22 ILE A 184      -7.933 -13.712   1.951  1.00 94.59           H  
ATOM   2958 HG23 ILE A 184      -6.408 -14.582   2.192  1.00 94.59           H  
ATOM   2959  CD1 ILE A 184      -5.567 -13.461  -0.376  1.00 94.59           C  
ATOM   2960 HD11 ILE A 184      -6.045 -14.416  -0.158  1.00 94.59           H  
ATOM   2961 HD12 ILE A 184      -4.516 -13.508  -0.092  1.00 94.59           H  
ATOM   2962 HD13 ILE A 184      -5.638 -13.275  -1.448  1.00 94.59           H  
ATOM   2963  N   SER A 185      -8.803 -11.235   3.723  1.00 95.81           N  
ATOM   2964  H   SER A 185      -8.265 -11.492   4.539  1.00 95.81           H  
ATOM   2965  CA  SER A 185     -10.264 -11.125   3.859  1.00 95.81           C  
ATOM   2966  HA  SER A 185     -10.732 -11.834   3.177  1.00 95.81           H  
ATOM   2967  C   SER A 185     -10.775  -9.724   3.507  1.00 95.81           C  
ATOM   2968  CB  SER A 185     -10.714 -11.463   5.284  1.00 95.81           C  
ATOM   2969  HB2 SER A 185     -10.434 -10.652   5.956  1.00 95.81           H  
ATOM   2970  HB3 SER A 185     -11.798 -11.570   5.299  1.00 95.81           H  
ATOM   2971  O   SER A 185     -11.919  -9.574   3.085  1.00 95.81           O  
ATOM   2972  OG  SER A 185     -10.121 -12.659   5.745  1.00 95.81           O  
ATOM   2973  HG  SER A 185      -9.279 -12.418   6.137  1.00 95.81           H  
ATOM   2974  N   MET A 186      -9.920  -8.699   3.606  1.00 96.38           N  
ATOM   2975  H   MET A 186      -8.982  -8.884   3.932  1.00 96.38           H  
ATOM   2976  CA  MET A 186     -10.232  -7.340   3.154  1.00 96.38           C  
ATOM   2977  HA  MET A 186     -11.161  -7.018   3.623  1.00 96.38           H  
ATOM   2978  C   MET A 186     -10.464  -7.244   1.632  1.00 96.38           C  
ATOM   2979  CB  MET A 186      -9.110  -6.387   3.598  1.00 96.38           C  
ATOM   2980  HB2 MET A 186      -8.149  -6.784   3.272  1.00 96.38           H  
ATOM   2981  HB3 MET A 186      -9.253  -5.418   3.120  1.00 96.38           H  
ATOM   2982  O   MET A 186     -11.076  -6.278   1.187  1.00 96.38           O  
ATOM   2983  CG  MET A 186      -9.019  -6.185   5.115  1.00 96.38           C  
ATOM   2984  HG2 MET A 186      -8.174  -5.526   5.317  1.00 96.38           H  
ATOM   2985  HG3 MET A 186      -8.801  -7.145   5.583  1.00 96.38           H  
ATOM   2986  SD  MET A 186     -10.486  -5.480   5.921  1.00 96.38           S  
ATOM   2987  CE  MET A 186     -10.637  -3.906   5.033  1.00 96.38           C  
ATOM   2988  HE1 MET A 186     -11.411  -3.294   5.497  1.00 96.38           H  
ATOM   2989  HE2 MET A 186     -10.914  -4.092   3.995  1.00 96.38           H  
ATOM   2990  HE3 MET A 186      -9.688  -3.372   5.073  1.00 96.38           H  
ATOM   2991  N   LYS A 187     -10.035  -8.233   0.823  1.00 94.21           N  
ATOM   2992  H   LYS A 187      -9.521  -9.000   1.231  1.00 94.21           H  
ATOM   2993  CA  LYS A 187     -10.419  -8.341  -0.602  1.00 94.21           C  
ATOM   2994  HA  LYS A 187     -10.236  -7.386  -1.095  1.00 94.21           H  
ATOM   2995  C   LYS A 187     -11.922  -8.611  -0.757  1.00 94.21           C  
ATOM   2996  CB  LYS A 187      -9.616  -9.440  -1.340  1.00 94.21           C  
ATOM   2997  HB2 LYS A 187     -10.041  -9.548  -2.338  1.00 94.21           H  
ATOM   2998  HB3 LYS A 187      -9.741 -10.393  -0.827  1.00 94.21           H  
ATOM   2999  O   LYS A 187     -12.553  -8.027  -1.629  1.00 94.21           O  
ATOM   3000  CG  LYS A 187      -8.115  -9.138  -1.505  1.00 94.21           C  
ATOM   3001  HG2 LYS A 187      -7.653  -9.101  -0.518  1.00 94.21           H  
ATOM   3002  HG3 LYS A 187      -8.017  -8.166  -1.988  1.00 94.21           H  
ATOM   3003  CD  LYS A 187      -7.369 -10.178  -2.369  1.00 94.21           C  
ATOM   3004  HD2 LYS A 187      -7.806 -10.183  -3.367  1.00 94.21           H  
ATOM   3005  HD3 LYS A 187      -7.497 -11.168  -1.931  1.00 94.21           H  
ATOM   3006  CE  LYS A 187      -5.865  -9.842  -2.475  1.00 94.21           C  
ATOM   3007  HE2 LYS A 187      -5.447  -9.782  -1.471  1.00 94.21           H  
ATOM   3008  HE3 LYS A 187      -5.768  -8.852  -2.922  1.00 94.21           H  
ATOM   3009  NZ  LYS A 187      -5.087 -10.827  -3.286  1.00 94.21           N  
ATOM   3010  HZ1 LYS A 187      -5.441 -10.914  -4.228  1.00 94.21           H  
ATOM   3011  HZ2 LYS A 187      -5.082 -11.747  -2.870  1.00 94.21           H  
ATOM   3012  HZ3 LYS A 187      -4.125 -10.534  -3.381  1.00 94.21           H  
ATOM   3013  N   GLN A 188     -12.488  -9.473   0.094  1.00 94.17           N  
ATOM   3014  H   GLN A 188     -11.907  -9.876   0.814  1.00 94.17           H  
ATOM   3015  CA  GLN A 188     -13.908  -9.847   0.059  1.00 94.17           C  
ATOM   3016  HA  GLN A 188     -14.229  -9.901  -0.981  1.00 94.17           H  
ATOM   3017  C   GLN A 188     -14.793  -8.813   0.764  1.00 94.17           C  
ATOM   3018  CB  GLN A 188     -14.071 -11.239   0.701  1.00 94.17           C  
ATOM   3019  HB2 GLN A 188     -13.739 -11.198   1.739  1.00 94.17           H  
ATOM   3020  HB3 GLN A 188     -13.436 -11.950   0.174  1.00 94.17           H  
ATOM   3021  O   GLN A 188     -15.884  -8.491   0.296  1.00 94.17           O  
ATOM   3022  CG  GLN A 188     -15.521 -11.756   0.677  1.00 94.17           C  
ATOM   3023  HG2 GLN A 188     -16.155 -11.097   1.271  1.00 94.17           H  
ATOM   3024  HG3 GLN A 188     -15.551 -12.742   1.141  1.00 94.17           H  
ATOM   3025  CD  GLN A 188     -16.088 -11.878  -0.735  1.00 94.17           C  
ATOM   3026  NE2 GLN A 188     -17.370 -11.665  -0.927  1.00 94.17           N  
ATOM   3027 HE21 GLN A 188     -17.684 -11.741  -1.884  1.00 94.17           H  
ATOM   3028 HE22 GLN A 188     -17.965 -11.359  -0.170  1.00 94.17           H  
ATOM   3029  OE1 GLN A 188     -15.393 -12.168  -1.692  1.00 94.17           O  
ATOM   3030  N   TYR A 189     -14.326  -8.286   1.895  1.00 95.83           N  
ATOM   3031  H   TYR A 189     -13.438  -8.616   2.244  1.00 95.83           H  
ATOM   3032  CA  TYR A 189     -15.060  -7.317   2.702  1.00 95.83           C  
ATOM   3033  HA  TYR A 189     -16.112  -7.332   2.415  1.00 95.83           H  
ATOM   3034  C   TYR A 189     -14.547  -5.897   2.442  1.00 95.83           C  
ATOM   3035  CB  TYR A 189     -15.000  -7.729   4.176  1.00 95.83           C  
ATOM   3036  HB2 TYR A 189     -15.564  -6.989   4.743  1.00 95.83           H  
ATOM   3037  HB3 TYR A 189     -13.966  -7.697   4.520  1.00 95.83           H  
ATOM   3038  O   TYR A 189     -13.808  -5.334   3.249  1.00 95.83           O  
ATOM   3039  CG  TYR A 189     -15.595  -9.091   4.479  1.00 95.83           C  
ATOM   3040  CD1 TYR A 189     -16.989  -9.284   4.408  1.00 95.83           C  
ATOM   3041  HD1 TYR A 189     -17.632  -8.462   4.132  1.00 95.83           H  
ATOM   3042  CD2 TYR A 189     -14.756 -10.161   4.838  1.00 95.83           C  
ATOM   3043  HD2 TYR A 189     -13.686 -10.016   4.882  1.00 95.83           H  
ATOM   3044  CE1 TYR A 189     -17.545 -10.545   4.702  1.00 95.83           C  
ATOM   3045  HE1 TYR A 189     -18.613 -10.693   4.649  1.00 95.83           H  
ATOM   3046  CE2 TYR A 189     -15.305 -11.423   5.128  1.00 95.83           C  
ATOM   3047  HE2 TYR A 189     -14.672 -12.255   5.401  1.00 95.83           H  
ATOM   3048  OH  TYR A 189     -17.218 -12.839   5.344  1.00 95.83           O  
ATOM   3049  HH  TYR A 189     -18.176 -12.863   5.283  1.00 95.83           H  
ATOM   3050  CZ  TYR A 189     -16.700 -11.617   5.061  1.00 95.83           C  
ATOM   3051  N   ILE A 190     -14.954  -5.312   1.307  1.00 93.27           N  
ATOM   3052  H   ILE A 190     -15.496  -5.867   0.661  1.00 93.27           H  
ATOM   3053  CA  ILE A 190     -14.513  -3.968   0.882  1.00 93.27           C  
ATOM   3054  HA  ILE A 190     -13.426  -3.998   0.821  1.00 93.27           H  
ATOM   3055  C   ILE A 190     -14.865  -2.866   1.903  1.00 93.27           C  
ATOM   3056  CB  ILE A 190     -15.056  -3.649  -0.532  1.00 93.27           C  
ATOM   3057  HB  ILE A 190     -14.870  -4.523  -1.157  1.00 93.27           H  
ATOM   3058  O   ILE A 190     -14.101  -1.918   2.066  1.00 93.27           O  
ATOM   3059  CG1 ILE A 190     -14.276  -2.471  -1.158  1.00 93.27           C  
ATOM   3060 HG12 ILE A 190     -13.216  -2.724  -1.163  1.00 93.27           H  
ATOM   3061 HG13 ILE A 190     -14.408  -1.574  -0.552  1.00 93.27           H  
ATOM   3062  CG2 ILE A 190     -16.578  -3.395  -0.529  1.00 93.27           C  
ATOM   3063 HG21 ILE A 190     -17.097  -4.200  -0.009  1.00 93.27           H  
ATOM   3064 HG22 ILE A 190     -16.952  -3.365  -1.553  1.00 93.27           H  
ATOM   3065 HG23 ILE A 190     -16.806  -2.445  -0.047  1.00 93.27           H  
ATOM   3066  CD1 ILE A 190     -14.689  -2.137  -2.596  1.00 93.27           C  
ATOM   3067 HD11 ILE A 190     -14.693  -3.042  -3.205  1.00 93.27           H  
ATOM   3068 HD12 ILE A 190     -13.988  -1.419  -3.020  1.00 93.27           H  
ATOM   3069 HD13 ILE A 190     -15.686  -1.696  -2.606  1.00 93.27           H  
ATOM   3070  N   ASP A 191     -15.977  -3.014   2.633  1.00 94.17           N  
ATOM   3071  H   ASP A 191     -16.556  -3.820   2.444  1.00 94.17           H  
ATOM   3072  CA  ASP A 191     -16.393  -2.132   3.745  1.00 94.17           C  
ATOM   3073  HA  ASP A 191     -15.850  -1.192   3.647  1.00 94.17           H  
ATOM   3074  C   ASP A 191     -15.999  -2.700   5.130  1.00 94.17           C  
ATOM   3075  CB  ASP A 191     -17.882  -1.779   3.612  1.00 94.17           C  
ATOM   3076  HB2 ASP A 191     -18.479  -2.665   3.825  1.00 94.17           H  
ATOM   3077  HB3 ASP A 191     -18.083  -1.476   2.584  1.00 94.17           H  
ATOM   3078  O   ASP A 191     -16.656  -2.496   6.155  1.00 94.17           O  
ATOM   3079  CG  ASP A 191     -18.300  -0.624   4.539  1.00 94.17           C  
ATOM   3080  OD1 ASP A 191     -17.610   0.426   4.533  1.00 94.17           O  
ATOM   3081  OD2 ASP A 191     -19.339  -0.785   5.226  1.00 94.17           O  
ATOM   3082  N   GLY A 192     -14.907  -3.466   5.156  1.00 97.25           N  
ATOM   3083  H   GLY A 192     -14.459  -3.672   4.274  1.00 97.25           H  
ATOM   3084  CA  GLY A 192     -14.302  -4.017   6.359  1.00 97.25           C  
ATOM   3085  HA2 GLY A 192     -13.269  -4.276   6.128  1.00 97.25           H  
ATOM   3086  HA3 GLY A 192     -14.288  -3.254   7.137  1.00 97.25           H  
ATOM   3087  C   GLY A 192     -14.985  -5.275   6.896  1.00 97.25           C  
ATOM   3088  O   GLY A 192     -16.154  -5.567   6.636  1.00 97.25           O  
ATOM   3089  N   ILE A 193     -14.223  -6.044   7.674  1.00 98.09           N  
ATOM   3090  H   ILE A 193     -13.309  -5.702   7.932  1.00 98.09           H  
ATOM   3091  CA  ILE A 193     -14.646  -7.353   8.179  1.00 98.09           C  
ATOM   3092  HA  ILE A 193     -14.983  -7.940   7.325  1.00 98.09           H  
ATOM   3093  C   ILE A 193     -15.805  -7.169   9.176  1.00 98.09           C  
ATOM   3094  CB  ILE A 193     -13.456  -8.110   8.812  1.00 98.09           C  
ATOM   3095  HB  ILE A 193     -13.087  -7.536   9.663  1.00 98.09           H  
ATOM   3096  O   ILE A 193     -15.639  -6.429  10.153  1.00 98.09           O  
ATOM   3097  CG1 ILE A 193     -12.311  -8.261   7.783  1.00 98.09           C  
ATOM   3098 HG12 ILE A 193     -12.672  -8.799   6.907  1.00 98.09           H  
ATOM   3099 HG13 ILE A 193     -11.995  -7.268   7.461  1.00 98.09           H  
ATOM   3100  CG2 ILE A 193     -13.907  -9.493   9.311  1.00 98.09           C  
ATOM   3101 HG21 ILE A 193     -14.245 -10.089   8.463  1.00 98.09           H  
ATOM   3102 HG22 ILE A 193     -14.719  -9.401  10.033  1.00 98.09           H  
ATOM   3103 HG23 ILE A 193     -13.086 -10.009   9.809  1.00 98.09           H  
ATOM   3104  CD1 ILE A 193     -11.059  -8.963   8.313  1.00 98.09           C  
ATOM   3105 HD11 ILE A 193     -10.248  -8.844   7.595  1.00 98.09           H  
ATOM   3106 HD12 ILE A 193     -11.251 -10.029   8.440  1.00 98.09           H  
ATOM   3107 HD13 ILE A 193     -10.761  -8.520   9.264  1.00 98.09           H  
ATOM   3108  N   PRO A 194     -16.961  -7.838   8.985  1.00 97.91           N  
ATOM   3109  CA  PRO A 194     -18.065  -7.795   9.940  1.00 97.91           C  
ATOM   3110  HA  PRO A 194     -18.466  -6.781   9.952  1.00 97.91           H  
ATOM   3111  C   PRO A 194     -17.610  -8.184  11.351  1.00 97.91           C  
ATOM   3112  CB  PRO A 194     -19.133  -8.748   9.394  1.00 97.91           C  
ATOM   3113  HB2 PRO A 194     -20.141  -8.396   9.616  1.00 97.91           H  
ATOM   3114  HB3 PRO A 194     -18.988  -9.751   9.796  1.00 97.91           H  
ATOM   3115  O   PRO A 194     -16.863  -9.146  11.541  1.00 97.91           O  
ATOM   3116  CG  PRO A 194     -18.858  -8.763   7.892  1.00 97.91           C  
ATOM   3117  HG2 PRO A 194     -19.202  -9.686   7.426  1.00 97.91           H  
ATOM   3118  HG3 PRO A 194     -19.326  -7.897   7.424  1.00 97.91           H  
ATOM   3119  CD  PRO A 194     -17.340  -8.625   7.819  1.00 97.91           C  
ATOM   3120  HD2 PRO A 194     -16.872  -9.608   7.870  1.00 97.91           H  
ATOM   3121  HD3 PRO A 194     -17.065  -8.120   6.893  1.00 97.91           H  
ATOM   3122  N   LEU A 195     -18.034  -7.421  12.360  1.00 98.20           N  
ATOM   3123  H   LEU A 195     -18.689  -6.676  12.169  1.00 98.20           H  
ATOM   3124  CA  LEU A 195     -17.512  -7.584  13.720  1.00 98.20           C  
ATOM   3125  HA  LEU A 195     -16.425  -7.659  13.667  1.00 98.20           H  
ATOM   3126  C   LEU A 195     -17.993  -8.869  14.389  1.00 98.20           C  
ATOM   3127  CB  LEU A 195     -17.889  -6.377  14.586  1.00 98.20           C  
ATOM   3128  HB2 LEU A 195     -17.506  -6.553  15.591  1.00 98.20           H  
ATOM   3129  HB3 LEU A 195     -18.975  -6.310  14.646  1.00 98.20           H  
ATOM   3130  O   LEU A 195     -17.281  -9.423  15.223  1.00 98.20           O  
ATOM   3131  CG  LEU A 195     -17.335  -5.037  14.089  1.00 98.20           C  
ATOM   3132  HG  LEU A 195     -17.800  -4.776  13.139  1.00 98.20           H  
ATOM   3133  CD1 LEU A 195     -17.690  -3.973  15.116  1.00 98.20           C  
ATOM   3134 HD11 LEU A 195     -17.375  -2.998  14.745  1.00 98.20           H  
ATOM   3135 HD12 LEU A 195     -18.769  -3.957  15.268  1.00 98.20           H  
ATOM   3136 HD13 LEU A 195     -17.192  -4.199  16.059  1.00 98.20           H  
ATOM   3137  CD2 LEU A 195     -15.815  -5.040  13.923  1.00 98.20           C  
ATOM   3138 HD21 LEU A 195     -15.483  -4.039  13.648  1.00 98.20           H  
ATOM   3139 HD22 LEU A 195     -15.530  -5.711  13.112  1.00 98.20           H  
ATOM   3140 HD23 LEU A 195     -15.331  -5.352  14.848  1.00 98.20           H  
ATOM   3141  N   ASP A 196     -19.180  -9.352  14.037  1.00 97.29           N  
ATOM   3142  H   ASP A 196     -19.677  -8.924  13.269  1.00 97.29           H  
ATOM   3143  CA  ASP A 196     -19.694 -10.643  14.479  1.00 97.29           C  
ATOM   3144  HA  ASP A 196     -19.617 -10.705  15.565  1.00 97.29           H  
ATOM   3145  C   ASP A 196     -18.876 -11.798  13.903  1.00 97.29           C  
ATOM   3146  CB  ASP A 196     -21.172 -10.758  14.104  1.00 97.29           C  
ATOM   3147  HB2 ASP A 196     -21.533 -11.701  14.514  1.00 97.29           H  
ATOM   3148  HB3 ASP A 196     -21.726  -9.943  14.570  1.00 97.29           H  
ATOM   3149  O   ASP A 196     -18.474 -12.687  14.656  1.00 97.29           O  
ATOM   3150  CG  ASP A 196     -21.418 -10.736  12.593  1.00 97.29           C  
ATOM   3151  OD1 ASP A 196     -20.909  -9.795  11.939  1.00 97.29           O  
ATOM   3152  OD2 ASP A 196     -22.082 -11.682  12.130  1.00 97.29           O  
ATOM   3153  N   PHE A 197     -18.532 -11.726  12.617  1.00 97.65           N  
ATOM   3154  H   PHE A 197     -18.948 -10.998  12.054  1.00 97.65           H  
ATOM   3155  CA  PHE A 197     -17.646 -12.686  11.969  1.00 97.65           C  
ATOM   3156  HA  PHE A 197     -18.059 -13.686  12.102  1.00 97.65           H  
ATOM   3157  C   PHE A 197     -16.250 -12.675  12.610  1.00 97.65           C  
ATOM   3158  CB  PHE A 197     -17.601 -12.375  10.470  1.00 97.65           C  
ATOM   3159  HB2 PHE A 197     -17.192 -11.377  10.313  1.00 97.65           H  
ATOM   3160  HB3 PHE A 197     -18.618 -12.380  10.080  1.00 97.65           H  
ATOM   3161  O   PHE A 197     -15.761 -13.710  13.063  1.00 97.65           O  
ATOM   3162  CG  PHE A 197     -16.789 -13.372   9.676  1.00 97.65           C  
ATOM   3163  CD1 PHE A 197     -15.576 -12.986   9.079  1.00 97.65           C  
ATOM   3164  HD1 PHE A 197     -15.214 -11.975   9.194  1.00 97.65           H  
ATOM   3165  CD2 PHE A 197     -17.251 -14.693   9.535  1.00 97.65           C  
ATOM   3166  HD2 PHE A 197     -18.181 -14.996   9.993  1.00 97.65           H  
ATOM   3167  CE1 PHE A 197     -14.837 -13.911   8.324  1.00 97.65           C  
ATOM   3168  HE1 PHE A 197     -13.907 -13.616   7.861  1.00 97.65           H  
ATOM   3169  CE2 PHE A 197     -16.503 -15.624   8.796  1.00 97.65           C  
ATOM   3170  HE2 PHE A 197     -16.857 -16.638   8.689  1.00 97.65           H  
ATOM   3171  CZ  PHE A 197     -15.299 -15.232   8.186  1.00 97.65           C  
ATOM   3172  HZ  PHE A 197     -14.726 -15.946   7.613  1.00 97.65           H  
ATOM   3173  N   ALA A 198     -15.646 -11.492  12.780  1.00 98.18           N  
ATOM   3174  H   ALA A 198     -16.085 -10.671  12.389  1.00 98.18           H  
ATOM   3175  CA  ALA A 198     -14.366 -11.356  13.477  1.00 98.18           C  
ATOM   3176  HA  ALA A 198     -13.620 -11.944  12.943  1.00 98.18           H  
ATOM   3177  C   ALA A 198     -14.434 -11.890  14.923  1.00 98.18           C  
ATOM   3178  CB  ALA A 198     -13.945  -9.882  13.444  1.00 98.18           C  
ATOM   3179  HB1 ALA A 198     -12.958  -9.774  13.895  1.00 98.18           H  
ATOM   3180  HB2 ALA A 198     -14.662  -9.273  13.993  1.00 98.18           H  
ATOM   3181  HB3 ALA A 198     -13.903  -9.539  12.410  1.00 98.18           H  
ATOM   3182  O   ALA A 198     -13.539 -12.602  15.373  1.00 98.18           O  
ATOM   3183  N   SER A 199     -15.516 -11.595  15.649  1.00 98.26           N  
ATOM   3184  H   SER A 199     -16.214 -11.003  15.222  1.00 98.26           H  
ATOM   3185  CA  SER A 199     -15.761 -12.074  17.015  1.00 98.26           C  
ATOM   3186  HA  SER A 199     -14.938 -11.747  17.651  1.00 98.26           H  
ATOM   3187  C   SER A 199     -15.837 -13.603  17.106  1.00 98.26           C  
ATOM   3188  CB  SER A 199     -17.060 -11.437  17.526  1.00 98.26           C  
ATOM   3189  HB2 SER A 199     -17.850 -11.599  16.793  1.00 98.26           H  
ATOM   3190  HB3 SER A 199     -16.915 -10.362  17.630  1.00 98.26           H  
ATOM   3191  O   SER A 199     -15.374 -14.163  18.101  1.00 98.26           O  
ATOM   3192  OG  SER A 199     -17.496 -11.967  18.767  1.00 98.26           O  
ATOM   3193  HG  SER A 199     -18.344 -12.378  18.584  1.00 98.26           H  
ATOM   3194  N   GLN A 200     -16.407 -14.271  16.099  1.00 97.80           N  
ATOM   3195  H   GLN A 200     -16.783 -13.746  15.322  1.00 97.80           H  
ATOM   3196  CA  GLN A 200     -16.494 -15.734  16.025  1.00 97.80           C  
ATOM   3197  HA  GLN A 200     -16.793 -16.131  16.995  1.00 97.80           H  
ATOM   3198  C   GLN A 200     -15.153 -16.388  15.672  1.00 97.80           C  
ATOM   3199  CB  GLN A 200     -17.549 -16.133  14.984  1.00 97.80           C  
ATOM   3200  HB2 GLN A 200     -17.360 -15.592  14.057  1.00 97.80           H  
ATOM   3201  HB3 GLN A 200     -17.453 -17.199  14.778  1.00 97.80           H  
ATOM   3202  O   GLN A 200     -14.844 -17.451  16.204  1.00 97.80           O  
ATOM   3203  CG  GLN A 200     -18.989 -15.868  15.448  1.00 97.80           C  
ATOM   3204  HG2 GLN A 200     -19.093 -14.837  15.787  1.00 97.80           H  
ATOM   3205  HG3 GLN A 200     -19.221 -16.524  16.288  1.00 97.80           H  
ATOM   3206  CD  GLN A 200     -20.007 -16.122  14.339  1.00 97.80           C  
ATOM   3207  NE2 GLN A 200     -21.258 -15.772  14.536  1.00 97.80           N  
ATOM   3208 HE21 GLN A 200     -21.857 -15.898  13.732  1.00 97.80           H  
ATOM   3209 HE22 GLN A 200     -21.539 -15.252  15.356  1.00 97.80           H  
ATOM   3210  OE1 GLN A 200     -19.714 -16.652  13.284  1.00 97.80           O  
ATOM   3211  N   MET A 201     -14.353 -15.755  14.809  1.00 97.95           N  
ATOM   3212  H   MET A 201     -14.706 -14.929  14.348  1.00 97.95           H  
ATOM   3213  CA  MET A 201     -13.043 -16.275  14.399  1.00 97.95           C  
ATOM   3214  HA  MET A 201     -13.126 -17.342  14.191  1.00 97.95           H  
ATOM   3215  C   MET A 201     -11.954 -16.101  15.460  1.00 97.95           C  
ATOM   3216  CB  MET A 201     -12.585 -15.557  13.131  1.00 97.95           C  
ATOM   3217  HB2 MET A 201     -11.545 -15.824  12.941  1.00 97.95           H  
ATOM   3218  HB3 MET A 201     -12.641 -14.479  13.288  1.00 97.95           H  
ATOM   3219  O   MET A 201     -10.993 -16.872  15.494  1.00 97.95           O  
ATOM   3220  CG  MET A 201     -13.403 -15.913  11.894  1.00 97.95           C  
ATOM   3221  HG2 MET A 201     -14.420 -15.536  12.010  1.00 97.95           H  
ATOM   3222  HG3 MET A 201     -13.450 -16.996  11.781  1.00 97.95           H  
ATOM   3223  SD  MET A 201     -12.686 -15.193  10.399  1.00 97.95           S  
ATOM   3224  CE  MET A 201     -11.345 -16.367  10.093  1.00 97.95           C  
ATOM   3225  HE1 MET A 201     -11.746 -17.380  10.054  1.00 97.95           H  
ATOM   3226  HE2 MET A 201     -10.597 -16.301  10.883  1.00 97.95           H  
ATOM   3227  HE3 MET A 201     -10.883 -16.136   9.133  1.00 97.95           H  
ATOM   3228  N   LEU A 202     -12.053 -15.069  16.302  1.00 98.35           N  
ATOM   3229  H   LEU A 202     -12.836 -14.439  16.205  1.00 98.35           H  
ATOM   3230  CA  LEU A 202     -11.033 -14.811  17.312  1.00 98.35           C  
ATOM   3231  HA  LEU A 202     -10.086 -14.794  16.773  1.00 98.35           H  
ATOM   3232  C   LEU A 202     -10.969 -15.943  18.354  1.00 98.35           C  
ATOM   3233  CB  LEU A 202     -11.257 -13.447  17.981  1.00 98.35           C  
ATOM   3234  HB2 LEU A 202     -10.691 -13.416  18.912  1.00 98.35           H  
ATOM   3235  HB3 LEU A 202     -12.315 -13.356  18.226  1.00 98.35           H  
ATOM   3236  O   LEU A 202     -12.007 -16.463  18.774  1.00 98.35           O  
ATOM   3237  CG  LEU A 202     -10.817 -12.255  17.118  1.00 98.35           C  
ATOM   3238  HG  LEU A 202     -11.222 -12.348  16.110  1.00 98.35           H  
ATOM   3239  CD1 LEU A 202     -11.337 -10.962  17.750  1.00 98.35           C  
ATOM   3240 HD11 LEU A 202     -12.424 -11.013  17.803  1.00 98.35           H  
ATOM   3241 HD12 LEU A 202     -10.931 -10.838  18.754  1.00 98.35           H  
ATOM   3242 HD13 LEU A 202     -11.056 -10.114  17.125  1.00 98.35           H  
ATOM   3243  CD2 LEU A 202      -9.295 -12.149  16.998  1.00 98.35           C  
ATOM   3244 HD21 LEU A 202      -8.874 -13.074  16.605  1.00 98.35           H  
ATOM   3245 HD22 LEU A 202      -8.845 -11.922  17.965  1.00 98.35           H  
ATOM   3246 HD23 LEU A 202      -9.060 -11.367  16.276  1.00 98.35           H  
ATOM   3247  N   PRO A 203      -9.765 -16.300  18.848  1.00 97.38           N  
ATOM   3248  CA  PRO A 203      -9.623 -17.353  19.844  1.00 97.38           C  
ATOM   3249  HA  PRO A 203      -9.993 -18.289  19.424  1.00 97.38           H  
ATOM   3250  C   PRO A 203     -10.395 -16.991  21.110  1.00 97.38           C  
ATOM   3251  CB  PRO A 203      -8.121 -17.460  20.132  1.00 97.38           C  
ATOM   3252  HB2 PRO A 203      -7.807 -18.496  20.263  1.00 97.38           H  
ATOM   3253  HB3 PRO A 203      -7.862 -16.865  21.008  1.00 97.38           H  
ATOM   3254  O   PRO A 203     -10.292 -15.859  21.571  1.00 97.38           O  
ATOM   3255  CG  PRO A 203      -7.460 -16.820  18.917  1.00 97.38           C  
ATOM   3256  HG2 PRO A 203      -7.373 -17.551  18.113  1.00 97.38           H  
ATOM   3257  HG3 PRO A 203      -6.486 -16.397  19.164  1.00 97.38           H  
ATOM   3258  CD  PRO A 203      -8.461 -15.741  18.523  1.00 97.38           C  
ATOM   3259  HD2 PRO A 203      -8.296 -14.842  19.117  1.00 97.38           H  
ATOM   3260  HD3 PRO A 203      -8.351 -15.513  17.463  1.00 97.38           H  
ATOM   3261  N   PHE A 204     -11.068 -17.953  21.746  1.00 96.08           N  
ATOM   3262  H   PHE A 204     -11.149 -18.846  21.281  1.00 96.08           H  
ATOM   3263  CA  PHE A 204     -11.919 -17.712  22.923  1.00 96.08           C  
ATOM   3264  HA  PHE A 204     -12.822 -17.200  22.590  1.00 96.08           H  
ATOM   3265  C   PHE A 204     -11.272 -16.825  24.008  1.00 96.08           C  
ATOM   3266  CB  PHE A 204     -12.315 -19.075  23.508  1.00 96.08           C  
ATOM   3267  HB2 PHE A 204     -12.845 -19.646  22.747  1.00 96.08           H  
ATOM   3268  HB3 PHE A 204     -11.412 -19.630  23.761  1.00 96.08           H  
ATOM   3269  O   PHE A 204     -11.942 -15.983  24.607  1.00 96.08           O  
ATOM   3270  CG  PHE A 204     -13.194 -18.982  24.739  1.00 96.08           C  
ATOM   3271  CD1 PHE A 204     -12.640 -19.156  26.021  1.00 96.08           C  
ATOM   3272  HD1 PHE A 204     -11.589 -19.375  26.137  1.00 96.08           H  
ATOM   3273  CD2 PHE A 204     -14.571 -18.725  24.601  1.00 96.08           C  
ATOM   3274  HD2 PHE A 204     -14.997 -18.632  23.613  1.00 96.08           H  
ATOM   3275  CE1 PHE A 204     -13.459 -19.070  27.159  1.00 96.08           C  
ATOM   3276  HE1 PHE A 204     -13.039 -19.235  28.141  1.00 96.08           H  
ATOM   3277  CE2 PHE A 204     -15.390 -18.633  25.742  1.00 96.08           C  
ATOM   3278  HE2 PHE A 204     -16.454 -18.475  25.646  1.00 96.08           H  
ATOM   3279  CZ  PHE A 204     -14.831 -18.802  27.021  1.00 96.08           C  
ATOM   3280  HZ  PHE A 204     -15.460 -18.758  27.898  1.00 96.08           H  
ATOM   3281  N   LYS A 205      -9.949 -16.944  24.203  1.00 96.74           N  
ATOM   3282  H   LYS A 205      -9.470 -17.635  23.643  1.00 96.74           H  
ATOM   3283  CA  LYS A 205      -9.169 -16.126  25.146  1.00 96.74           C  
ATOM   3284  HA  LYS A 205      -9.631 -16.276  26.122  1.00 96.74           H  
ATOM   3285  C   LYS A 205      -9.220 -14.609  24.890  1.00 96.74           C  
ATOM   3286  CB  LYS A 205      -7.718 -16.639  25.238  1.00 96.74           C  
ATOM   3287  HB2 LYS A 205      -7.738 -17.691  25.522  1.00 96.74           H  
ATOM   3288  HB3 LYS A 205      -7.206 -16.092  26.029  1.00 96.74           H  
ATOM   3289  O   LYS A 205      -8.969 -13.841  25.814  1.00 96.74           O  
ATOM   3290  CG  LYS A 205      -6.921 -16.486  23.929  1.00 96.74           C  
ATOM   3291  HG2 LYS A 205      -7.432 -17.048  23.147  1.00 96.74           H  
ATOM   3292  HG3 LYS A 205      -6.880 -15.435  23.643  1.00 96.74           H  
ATOM   3293  CD  LYS A 205      -5.488 -17.028  24.055  1.00 96.74           C  
ATOM   3294  HD2 LYS A 205      -5.536 -18.077  24.347  1.00 96.74           H  
ATOM   3295  HD3 LYS A 205      -4.958 -16.471  24.827  1.00 96.74           H  
ATOM   3296  CE  LYS A 205      -4.744 -16.902  22.715  1.00 96.74           C  
ATOM   3297  HE2 LYS A 205      -4.647 -15.846  22.463  1.00 96.74           H  
ATOM   3298  HE3 LYS A 205      -5.349 -17.372  21.940  1.00 96.74           H  
ATOM   3299  NZ  LYS A 205      -3.404 -17.549  22.751  1.00 96.74           N  
ATOM   3300  HZ1 LYS A 205      -2.805 -17.138  23.452  1.00 96.74           H  
ATOM   3301  HZ2 LYS A 205      -3.489 -18.534  22.955  1.00 96.74           H  
ATOM   3302  HZ3 LYS A 205      -2.944 -17.479  21.854  1.00 96.74           H  
ATOM   3303  N   SER A 206      -9.556 -14.151  23.679  1.00 96.97           N  
ATOM   3304  H   SER A 206      -9.830 -14.810  22.965  1.00 96.97           H  
ATOM   3305  CA  SER A 206      -9.703 -12.722  23.359  1.00 96.97           C  
ATOM   3306  HA  SER A 206      -8.780 -12.208  23.628  1.00 96.97           H  
ATOM   3307  C   SER A 206     -10.838 -12.058  24.139  1.00 96.97           C  
ATOM   3308  CB  SER A 206      -9.936 -12.524  21.859  1.00 96.97           C  
ATOM   3309  HB2 SER A 206      -9.946 -11.459  21.628  1.00 96.97           H  
ATOM   3310  HB3 SER A 206      -9.126 -12.997  21.304  1.00 96.97           H  
ATOM   3311  O   SER A 206     -10.761 -10.863  24.418  1.00 96.97           O  
ATOM   3312  OG  SER A 206     -11.160 -13.099  21.463  1.00 96.97           O  
ATOM   3313  HG  SER A 206     -11.874 -12.459  21.495  1.00 96.97           H  
ATOM   3314  N   LYS A 207     -11.845 -12.833  24.567  1.00 96.77           N  
ATOM   3315  H   LYS A 207     -11.842 -13.804  24.289  1.00 96.77           H  
ATOM   3316  CA  LYS A 207     -12.958 -12.356  25.402  1.00 96.77           C  
ATOM   3317  HA  LYS A 207     -13.401 -11.480  24.926  1.00 96.77           H  
ATOM   3318  C   LYS A 207     -12.514 -11.893  26.792  1.00 96.77           C  
ATOM   3319  CB  LYS A 207     -14.029 -13.452  25.520  1.00 96.77           C  
ATOM   3320  HB2 LYS A 207     -13.580 -14.353  25.938  1.00 96.77           H  
ATOM   3321  HB3 LYS A 207     -14.803 -13.111  26.208  1.00 96.77           H  
ATOM   3322  O   LYS A 207     -13.219 -11.098  27.401  1.00 96.77           O  
ATOM   3323  CG  LYS A 207     -14.685 -13.775  24.170  1.00 96.77           C  
ATOM   3324  HG2 LYS A 207     -13.928 -14.105  23.459  1.00 96.77           H  
ATOM   3325  HG3 LYS A 207     -15.162 -12.874  23.784  1.00 96.77           H  
ATOM   3326  CD  LYS A 207     -15.742 -14.875  24.313  1.00 96.77           C  
ATOM   3327  HD2 LYS A 207     -15.262 -15.780  24.686  1.00 96.77           H  
ATOM   3328  HD3 LYS A 207     -16.507 -14.554  25.021  1.00 96.77           H  
ATOM   3329  CE  LYS A 207     -16.375 -15.146  22.942  1.00 96.77           C  
ATOM   3330  HE2 LYS A 207     -16.813 -14.220  22.569  1.00 96.77           H  
ATOM   3331  HE3 LYS A 207     -15.583 -15.427  22.249  1.00 96.77           H  
ATOM   3332  NZ  LYS A 207     -17.401 -16.217  22.999  1.00 96.77           N  
ATOM   3333  HZ1 LYS A 207     -16.990 -17.077  23.333  1.00 96.77           H  
ATOM   3334  HZ2 LYS A 207     -18.166 -15.961  23.607  1.00 96.77           H  
ATOM   3335  HZ3 LYS A 207     -17.764 -16.395  22.074  1.00 96.77           H  
ATOM   3336  N   PHE A 208     -11.352 -12.342  27.275  1.00 97.36           N  
ATOM   3337  H   PHE A 208     -10.830 -13.013  26.730  1.00 97.36           H  
ATOM   3338  CA  PHE A 208     -10.788 -11.914  28.560  1.00 97.36           C  
ATOM   3339  HA  PHE A 208     -11.606 -11.657  29.233  1.00 97.36           H  
ATOM   3340  C   PHE A 208      -9.912 -10.660  28.454  1.00 97.36           C  
ATOM   3341  CB  PHE A 208     -10.011 -13.070  29.202  1.00 97.36           C  
ATOM   3342  HB2 PHE A 208      -9.651 -12.752  30.180  1.00 97.36           H  
ATOM   3343  HB3 PHE A 208      -9.138 -13.292  28.589  1.00 97.36           H  
ATOM   3344  O   PHE A 208      -9.465 -10.142  29.473  1.00 97.36           O  
ATOM   3345  CG  PHE A 208     -10.833 -14.327  29.393  1.00 97.36           C  
ATOM   3346  CD1 PHE A 208     -11.892 -14.351  30.318  1.00 97.36           C  
ATOM   3347  HD1 PHE A 208     -12.114 -13.478  30.914  1.00 97.36           H  
ATOM   3348  CD2 PHE A 208     -10.537 -15.475  28.642  1.00 97.36           C  
ATOM   3349  HD2 PHE A 208      -9.685 -15.462  27.979  1.00 97.36           H  
ATOM   3350  CE1 PHE A 208     -12.658 -15.519  30.479  1.00 97.36           C  
ATOM   3351  HE1 PHE A 208     -13.461 -15.542  31.200  1.00 97.36           H  
ATOM   3352  CE2 PHE A 208     -11.312 -16.639  28.786  1.00 97.36           C  
ATOM   3353  HE2 PHE A 208     -11.078 -17.524  28.213  1.00 97.36           H  
ATOM   3354  CZ  PHE A 208     -12.373 -16.660  29.709  1.00 97.36           C  
ATOM   3355  HZ  PHE A 208     -12.958 -17.557  29.845  1.00 97.36           H  
ATOM   3356  N   SER A 209      -9.658 -10.146  27.245  1.00 97.40           N  
ATOM   3357  H   SER A 209     -10.099 -10.569  26.441  1.00 97.40           H  
ATOM   3358  CA  SER A 209      -8.996  -8.853  27.066  1.00 97.40           C  
ATOM   3359  HA  SER A 209      -8.266  -8.710  27.862  1.00 97.40           H  
ATOM   3360  C   SER A 209     -10.048  -7.740  27.097  1.00 97.40           C  
ATOM   3361  CB  SER A 209      -8.233  -8.834  25.745  1.00 97.40           C  
ATOM   3362  HB2 SER A 209      -8.927  -9.040  24.930  1.00 97.40           H  
ATOM   3363  HB3 SER A 209      -7.469  -9.610  25.755  1.00 97.40           H  
ATOM   3364  O   SER A 209     -10.850  -7.675  26.166  1.00 97.40           O  
ATOM   3365  OG  SER A 209      -7.626  -7.568  25.549  1.00 97.40           O  
ATOM   3366  HG  SER A 209      -6.861  -7.522  26.128  1.00 97.40           H  
ATOM   3367  N   PRO A 210     -10.053  -6.831  28.095  1.00 97.78           N  
ATOM   3368  CA  PRO A 210     -11.115  -5.831  28.236  1.00 97.78           C  
ATOM   3369  HA  PRO A 210     -12.052  -6.351  28.435  1.00 97.78           H  
ATOM   3370  C   PRO A 210     -11.299  -4.954  26.992  1.00 97.78           C  
ATOM   3371  CB  PRO A 210     -10.736  -5.000  29.467  1.00 97.78           C  
ATOM   3372  HB2 PRO A 210     -10.099  -4.163  29.182  1.00 97.78           H  
ATOM   3373  HB3 PRO A 210     -11.619  -4.643  29.997  1.00 97.78           H  
ATOM   3374  O   PRO A 210     -12.426  -4.729  26.558  1.00 97.78           O  
ATOM   3375  CG  PRO A 210      -9.929  -5.982  30.313  1.00 97.78           C  
ATOM   3376  HG2 PRO A 210      -9.250  -5.470  30.994  1.00 97.78           H  
ATOM   3377  HG3 PRO A 210     -10.605  -6.636  30.863  1.00 97.78           H  
ATOM   3378  CD  PRO A 210      -9.176  -6.791  29.261  1.00 97.78           C  
ATOM   3379  HD2 PRO A 210      -8.247  -6.283  29.000  1.00 97.78           H  
ATOM   3380  HD3 PRO A 210      -8.961  -7.782  29.660  1.00 97.78           H  
ATOM   3381  N   SER A 211     -10.199  -4.517  26.368  1.00 97.97           N  
ATOM   3382  H   SER A 211      -9.300  -4.692  26.793  1.00 97.97           H  
ATOM   3383  CA  SER A 211     -10.246  -3.707  25.144  1.00 97.97           C  
ATOM   3384  HA  SER A 211     -10.908  -2.857  25.306  1.00 97.97           H  
ATOM   3385  C   SER A 211     -10.792  -4.486  23.941  1.00 97.97           C  
ATOM   3386  CB  SER A 211      -8.856  -3.166  24.804  1.00 97.97           C  
ATOM   3387  HB2 SER A 211      -8.923  -2.592  23.879  1.00 97.97           H  
ATOM   3388  HB3 SER A 211      -8.163  -3.996  24.667  1.00 97.97           H  
ATOM   3389  O   SER A 211     -11.624  -3.961  23.206  1.00 97.97           O  
ATOM   3390  OG  SER A 211      -8.371  -2.299  25.805  1.00 97.97           O  
ATOM   3391  HG  SER A 211      -8.746  -1.445  25.577  1.00 97.97           H  
ATOM   3392  N   ILE A 212     -10.369  -5.742  23.733  1.00 98.32           N  
ATOM   3393  H   ILE A 212      -9.760  -6.176  24.411  1.00 98.32           H  
ATOM   3394  CA  ILE A 212     -10.885  -6.558  22.616  1.00 98.32           C  
ATOM   3395  HA  ILE A 212     -10.846  -5.961  21.705  1.00 98.32           H  
ATOM   3396  C   ILE A 212     -12.355  -6.910  22.858  1.00 98.32           C  
ATOM   3397  CB  ILE A 212     -10.045  -7.837  22.386  1.00 98.32           C  
ATOM   3398  HB  ILE A 212     -10.095  -8.449  23.287  1.00 98.32           H  
ATOM   3399  O   ILE A 212     -13.176  -6.826  21.946  1.00 98.32           O  
ATOM   3400  CG1 ILE A 212      -8.567  -7.490  22.094  1.00 98.32           C  
ATOM   3401 HG12 ILE A 212      -8.507  -6.952  21.148  1.00 98.32           H  
ATOM   3402 HG13 ILE A 212      -8.190  -6.833  22.877  1.00 98.32           H  
ATOM   3403  CG2 ILE A 212     -10.659  -8.644  21.225  1.00 98.32           C  
ATOM   3404 HG21 ILE A 212     -10.000  -9.450  20.902  1.00 98.32           H  
ATOM   3405 HG22 ILE A 212     -10.846  -7.992  20.372  1.00 98.32           H  
ATOM   3406 HG23 ILE A 212     -11.602  -9.096  21.532  1.00 98.32           H  
ATOM   3407  CD1 ILE A 212      -7.624  -8.702  22.038  1.00 98.32           C  
ATOM   3408 HD11 ILE A 212      -7.843  -9.329  21.174  1.00 98.32           H  
ATOM   3409 HD12 ILE A 212      -7.723  -9.298  22.946  1.00 98.32           H  
ATOM   3410 HD13 ILE A 212      -6.596  -8.351  21.955  1.00 98.32           H  
ATOM   3411  N   PHE A 213     -12.709  -7.249  24.098  1.00 98.35           N  
ATOM   3412  H   PHE A 213     -11.994  -7.318  24.808  1.00 98.35           H  
ATOM   3413  CA  PHE A 213     -14.086  -7.500  24.491  1.00 98.35           C  
ATOM   3414  HA  PHE A 213     -14.485  -8.314  23.887  1.00 98.35           H  
ATOM   3415  C   PHE A 213     -14.982  -6.297  24.210  1.00 98.35           C  
ATOM   3416  CB  PHE A 213     -14.145  -7.926  25.958  1.00 98.35           C  
ATOM   3417  HB2 PHE A 213     -13.748  -7.130  26.589  1.00 98.35           H  
ATOM   3418  HB3 PHE A 213     -13.513  -8.804  26.097  1.00 98.35           H  
ATOM   3419  O   PHE A 213     -16.005  -6.464  23.553  1.00 98.35           O  
ATOM   3420  CG  PHE A 213     -15.555  -8.257  26.395  1.00 98.35           C  
ATOM   3421  CD1 PHE A 213     -16.355  -7.272  27.004  1.00 98.35           C  
ATOM   3422  HD1 PHE A 213     -15.953  -6.288  27.195  1.00 98.35           H  
ATOM   3423  CD2 PHE A 213     -16.086  -9.535  26.145  1.00 98.35           C  
ATOM   3424  HD2 PHE A 213     -15.467 -10.296  25.692  1.00 98.35           H  
ATOM   3425  CE1 PHE A 213     -17.681  -7.567  27.366  1.00 98.35           C  
ATOM   3426  HE1 PHE A 213     -18.289  -6.813  27.843  1.00 98.35           H  
ATOM   3427  CE2 PHE A 213     -17.412  -9.830  26.505  1.00 98.35           C  
ATOM   3428  HE2 PHE A 213     -17.812 -10.818  26.330  1.00 98.35           H  
ATOM   3429  CZ  PHE A 213     -18.209  -8.846  27.116  1.00 98.35           C  
ATOM   3430  HZ  PHE A 213     -19.223  -9.075  27.408  1.00 98.35           H  
ATOM   3431  N   ALA A 214     -14.585  -5.097  24.637  1.00 98.00           N  
ATOM   3432  H   ALA A 214     -13.739  -5.024  25.183  1.00 98.00           H  
ATOM   3433  CA  ALA A 214     -15.360  -3.884  24.408  1.00 98.00           C  
ATOM   3434  HA  ALA A 214     -16.355  -4.019  24.831  1.00 98.00           H  
ATOM   3435  C   ALA A 214     -15.534  -3.581  22.912  1.00 98.00           C  
ATOM   3436  CB  ALA A 214     -14.677  -2.724  25.142  1.00 98.00           C  
ATOM   3437  HB1 ALA A 214     -15.254  -1.810  24.999  1.00 98.00           H  
ATOM   3438  HB2 ALA A 214     -14.620  -2.942  26.209  1.00 98.00           H  
ATOM   3439  HB3 ALA A 214     -13.670  -2.571  24.755  1.00 98.00           H  
ATOM   3440  O   ALA A 214     -16.656  -3.367  22.456  1.00 98.00           O  
ATOM   3441  N   HIS A 215     -14.439  -3.588  22.146  1.00 98.26           N  
ATOM   3442  H   HIS A 215     -13.545  -3.766  22.581  1.00 98.26           H  
ATOM   3443  CA  HIS A 215     -14.445  -3.071  20.777  1.00 98.26           C  
ATOM   3444  HA  HIS A 215     -15.205  -2.292  20.725  1.00 98.26           H  
ATOM   3445  C   HIS A 215     -14.838  -4.085  19.697  1.00 98.26           C  
ATOM   3446  CB  HIS A 215     -13.085  -2.434  20.475  1.00 98.26           C  
ATOM   3447  HB2 HIS A 215     -13.091  -2.069  19.448  1.00 98.26           H  
ATOM   3448  HB3 HIS A 215     -12.312  -3.198  20.560  1.00 98.26           H  
ATOM   3449  O   HIS A 215     -15.228  -3.670  18.609  1.00 98.26           O  
ATOM   3450  CG  HIS A 215     -12.734  -1.273  21.373  1.00 98.26           C  
ATOM   3451  CD2 HIS A 215     -11.544  -1.073  22.018  1.00 98.26           C  
ATOM   3452  HD2 HIS A 215     -10.691  -1.734  21.996  1.00 98.26           H  
ATOM   3453  ND1 HIS A 215     -13.524  -0.179  21.653  1.00 98.26           N  
ATOM   3454  HD1 HIS A 215     -14.481  -0.038  21.364  1.00 98.26           H  
ATOM   3455  CE1 HIS A 215     -12.821   0.668  22.417  1.00 98.26           C  
ATOM   3456  HE1 HIS A 215     -13.178   1.616  22.790  1.00 98.26           H  
ATOM   3457  NE2 HIS A 215     -11.609   0.162  22.668  1.00 98.26           N  
ATOM   3458  N   ILE A 216     -14.760  -5.388  19.982  1.00 98.34           N  
ATOM   3459  H   ILE A 216     -14.383  -5.660  20.878  1.00 98.34           H  
ATOM   3460  CA  ILE A 216     -15.148  -6.447  19.041  1.00 98.34           C  
ATOM   3461  HA  ILE A 216     -15.478  -5.997  18.105  1.00 98.34           H  
ATOM   3462  C   ILE A 216     -16.358  -7.214  19.563  1.00 98.34           C  
ATOM   3463  CB  ILE A 216     -13.955  -7.369  18.703  1.00 98.34           C  
ATOM   3464  HB  ILE A 216     -13.588  -7.820  19.626  1.00 98.34           H  
ATOM   3465  O   ILE A 216     -17.433  -7.118  18.984  1.00 98.34           O  
ATOM   3466  CG1 ILE A 216     -12.771  -6.609  18.068  1.00 98.34           C  
ATOM   3467 HG12 ILE A 216     -11.970  -7.332  17.915  1.00 98.34           H  
ATOM   3468 HG13 ILE A 216     -12.402  -5.858  18.767  1.00 98.34           H  
ATOM   3469  CG2 ILE A 216     -14.398  -8.525  17.789  1.00 98.34           C  
ATOM   3470 HG21 ILE A 216     -13.528  -9.041  17.383  1.00 98.34           H  
ATOM   3471 HG22 ILE A 216     -14.990  -9.246  18.352  1.00 98.34           H  
ATOM   3472 HG23 ILE A 216     -14.995  -8.151  16.957  1.00 98.34           H  
ATOM   3473  CD1 ILE A 216     -13.060  -5.931  16.720  1.00 98.34           C  
ATOM   3474 HD11 ILE A 216     -13.407  -6.663  15.990  1.00 98.34           H  
ATOM   3475 HD12 ILE A 216     -13.808  -5.147  16.838  1.00 98.34           H  
ATOM   3476 HD13 ILE A 216     -12.144  -5.479  16.339  1.00 98.34           H  
ATOM   3477  N   HIS A 217     -16.223  -7.949  20.668  1.00 98.20           N  
ATOM   3478  H   HIS A 217     -15.330  -7.946  21.141  1.00 98.20           H  
ATOM   3479  CA  HIS A 217     -17.256  -8.902  21.090  1.00 98.20           C  
ATOM   3480  HA  HIS A 217     -17.518  -9.522  20.233  1.00 98.20           H  
ATOM   3481  C   HIS A 217     -18.554  -8.216  21.551  1.00 98.20           C  
ATOM   3482  CB  HIS A 217     -16.690  -9.817  22.186  1.00 98.20           C  
ATOM   3483  HB2 HIS A 217     -16.410  -9.215  23.051  1.00 98.20           H  
ATOM   3484  HB3 HIS A 217     -17.474 -10.505  22.502  1.00 98.20           H  
ATOM   3485  O   HIS A 217     -19.645  -8.562  21.096  1.00 98.20           O  
ATOM   3486  CG  HIS A 217     -15.502 -10.638  21.742  1.00 98.20           C  
ATOM   3487  CD2 HIS A 217     -14.238 -10.631  22.272  1.00 98.20           C  
ATOM   3488  HD2 HIS A 217     -13.884 -10.037  23.101  1.00 98.20           H  
ATOM   3489  ND1 HIS A 217     -15.494 -11.562  20.723  1.00 98.20           N  
ATOM   3490  HD1 HIS A 217     -16.241 -11.751  20.071  1.00 98.20           H  
ATOM   3491  CE1 HIS A 217     -14.266 -12.094  20.636  1.00 98.20           C  
ATOM   3492  HE1 HIS A 217     -13.964 -12.833  19.908  1.00 98.20           H  
ATOM   3493  NE2 HIS A 217     -13.465 -11.558  21.571  1.00 98.20           N  
ATOM   3494  N   ALA A 218     -18.449  -7.233  22.447  1.00 97.39           N  
ATOM   3495  H   ALA A 218     -17.531  -6.976  22.779  1.00 97.39           H  
ATOM   3496  CA  ALA A 218     -19.591  -6.471  22.938  1.00 97.39           C  
ATOM   3497  HA  ALA A 218     -20.369  -7.167  23.252  1.00 97.39           H  
ATOM   3498  C   ALA A 218     -20.182  -5.586  21.834  1.00 97.39           C  
ATOM   3499  CB  ALA A 218     -19.153  -5.649  24.156  1.00 97.39           C  
ATOM   3500  HB1 ALA A 218     -18.743  -6.309  24.920  1.00 97.39           H  
ATOM   3501  HB2 ALA A 218     -18.392  -4.926  23.863  1.00 97.39           H  
ATOM   3502  HB3 ALA A 218     -20.011  -5.115  24.564  1.00 97.39           H  
ATOM   3503  O   ALA A 218     -21.403  -5.530  21.691  1.00 97.39           O  
ATOM   3504  N   HIS A 219     -19.328  -4.954  21.021  1.00 95.32           N  
ATOM   3505  H   HIS A 219     -18.340  -5.008  21.221  1.00 95.32           H  
ATOM   3506  CA  HIS A 219     -19.760  -4.119  19.899  1.00 95.32           C  
ATOM   3507  HA  HIS A 219     -20.445  -3.360  20.277  1.00 95.32           H  
ATOM   3508  C   HIS A 219     -20.536  -4.922  18.844  1.00 95.32           C  
ATOM   3509  CB  HIS A 219     -18.544  -3.396  19.304  1.00 95.32           C  
ATOM   3510  HB2 HIS A 219     -17.937  -4.104  18.740  1.00 95.32           H  
ATOM   3511  HB3 HIS A 219     -17.935  -2.990  20.112  1.00 95.32           H  
ATOM   3512  O   HIS A 219     -21.638  -4.529  18.466  1.00 95.32           O  
ATOM   3513  CG  HIS A 219     -18.927  -2.243  18.414  1.00 95.32           C  
ATOM   3514  CD2 HIS A 219     -18.229  -1.810  17.329  1.00 95.32           C  
ATOM   3515  HD2 HIS A 219     -17.286  -2.209  16.987  1.00 95.32           H  
ATOM   3516  ND1 HIS A 219     -19.999  -1.374  18.628  1.00 95.32           N  
ATOM   3517  CE1 HIS A 219     -19.942  -0.467  17.644  1.00 95.32           C  
ATOM   3518  HE1 HIS A 219     -20.627   0.362  17.538  1.00 95.32           H  
ATOM   3519  NE2 HIS A 219     -18.899  -0.715  16.836  1.00 95.32           N  
ATOM   3520  HE2 HIS A 219     -18.593  -0.138  16.066  1.00 95.32           H  
ATOM   3521  N   ALA A 220     -20.045  -6.105  18.463  1.00 96.18           N  
ATOM   3522  H   ALA A 220     -19.126  -6.378  18.778  1.00 96.18           H  
ATOM   3523  CA  ALA A 220     -20.750  -7.023  17.567  1.00 96.18           C  
ATOM   3524  HA  ALA A 220     -20.911  -6.535  16.606  1.00 96.18           H  
ATOM   3525  C   ALA A 220     -22.123  -7.440  18.120  1.00 96.18           C  
ATOM   3526  CB  ALA A 220     -19.871  -8.258  17.351  1.00 96.18           C  
ATOM   3527  HB1 ALA A 220     -19.678  -8.763  18.298  1.00 96.18           H  
ATOM   3528  HB2 ALA A 220     -18.922  -7.964  16.904  1.00 96.18           H  
ATOM   3529  HB3 ALA A 220     -20.388  -8.943  16.679  1.00 96.18           H  
ATOM   3530  O   ALA A 220     -23.130  -7.384  17.416  1.00 96.18           O  
ATOM   3531  N   LYS A 221     -22.191  -7.799  19.410  1.00 94.93           N  
ATOM   3532  H   LYS A 221     -21.328  -7.843  19.933  1.00 94.93           H  
ATOM   3533  CA  LYS A 221     -23.452  -8.184  20.061  1.00 94.93           C  
ATOM   3534  HA  LYS A 221     -23.911  -8.974  19.467  1.00 94.93           H  
ATOM   3535  C   LYS A 221     -24.463  -7.031  20.097  1.00 94.93           C  
ATOM   3536  CB  LYS A 221     -23.141  -8.725  21.463  1.00 94.93           C  
ATOM   3537  HB2 LYS A 221     -22.382  -9.501  21.373  1.00 94.93           H  
ATOM   3538  HB3 LYS A 221     -22.745  -7.924  22.087  1.00 94.93           H  
ATOM   3539  O   LYS A 221     -25.662  -7.262  19.952  1.00 94.93           O  
ATOM   3540  CG  LYS A 221     -24.388  -9.328  22.127  1.00 94.93           C  
ATOM   3541  HG2 LYS A 221     -24.813 -10.082  21.464  1.00 94.93           H  
ATOM   3542  HG3 LYS A 221     -25.130  -8.547  22.294  1.00 94.93           H  
ATOM   3543  CD  LYS A 221     -24.044  -9.980  23.471  1.00 94.93           C  
ATOM   3544  HD2 LYS A 221     -23.654  -9.222  24.150  1.00 94.93           H  
ATOM   3545  HD3 LYS A 221     -23.286 -10.746  23.309  1.00 94.93           H  
ATOM   3546  CE  LYS A 221     -25.309 -10.618  24.057  1.00 94.93           C  
ATOM   3547  HE2 LYS A 221     -25.713 -11.311  23.320  1.00 94.93           H  
ATOM   3548  HE3 LYS A 221     -26.053  -9.838  24.214  1.00 94.93           H  
ATOM   3549  NZ  LYS A 221     -25.033 -11.336  25.328  1.00 94.93           N  
ATOM   3550  HZ1 LYS A 221     -24.365 -12.077  25.170  1.00 94.93           H  
ATOM   3551  HZ2 LYS A 221     -24.667 -10.708  26.028  1.00 94.93           H  
ATOM   3552  HZ3 LYS A 221     -25.880 -11.760  25.680  1.00 94.93           H  
ATOM   3553  N   LEU A 222     -24.001  -5.795  20.295  1.00 91.56           N  
ATOM   3554  H   LEU A 222     -23.006  -5.671  20.420  1.00 91.56           H  
ATOM   3555  CA  LEU A 222     -24.858  -4.608  20.240  1.00 91.56           C  
ATOM   3556  HA  LEU A 222     -25.740  -4.782  20.856  1.00 91.56           H  
ATOM   3557  C   LEU A 222     -25.381  -4.360  18.821  1.00 91.56           C  
ATOM   3558  CB  LEU A 222     -24.098  -3.381  20.775  1.00 91.56           C  
ATOM   3559  HB2 LEU A 222     -23.127  -3.332  20.282  1.00 91.56           H  
ATOM   3560  HB3 LEU A 222     -24.646  -2.480  20.502  1.00 91.56           H  
ATOM   3561  O   LEU A 222     -26.563  -4.069  18.669  1.00 91.56           O  
ATOM   3562  CG  LEU A 222     -23.890  -3.379  22.300  1.00 91.56           C  
ATOM   3563  HG  LEU A 222     -23.485  -4.337  22.626  1.00 91.56           H  
ATOM   3564  CD1 LEU A 222     -22.905  -2.275  22.685  1.00 91.56           C  
ATOM   3565 HD11 LEU A 222     -21.950  -2.459  22.194  1.00 91.56           H  
ATOM   3566 HD12 LEU A 222     -22.744  -2.276  23.763  1.00 91.56           H  
ATOM   3567 HD13 LEU A 222     -23.284  -1.303  22.369  1.00 91.56           H  
ATOM   3568  CD2 LEU A 222     -25.195  -3.127  23.062  1.00 91.56           C  
ATOM   3569 HD21 LEU A 222     -25.607  -2.162  22.765  1.00 91.56           H  
ATOM   3570 HD22 LEU A 222     -25.915  -3.916  22.846  1.00 91.56           H  
ATOM   3571 HD23 LEU A 222     -24.994  -3.119  24.133  1.00 91.56           H  
ATOM   3572  N   GLN A 223     -24.548  -4.531  17.792  1.00 89.32           N  
ATOM   3573  H   GLN A 223     -23.580  -4.758  17.973  1.00 89.32           H  
ATOM   3574  CA  GLN A 223     -24.982  -4.391  16.398  1.00 89.32           C  
ATOM   3575  HA  GLN A 223     -25.419  -3.402  16.259  1.00 89.32           H  
ATOM   3576  C   GLN A 223     -26.063  -5.395  16.024  1.00 89.32           C  
ATOM   3577  CB  GLN A 223     -23.796  -4.544  15.446  1.00 89.32           C  
ATOM   3578  HB2 GLN A 223     -23.202  -5.420  15.708  1.00 89.32           H  
ATOM   3579  HB3 GLN A 223     -24.163  -4.657  14.426  1.00 89.32           H  
ATOM   3580  O   GLN A 223     -27.081  -4.996  15.477  1.00 89.32           O  
ATOM   3581  CG  GLN A 223     -22.941  -3.287  15.518  1.00 89.32           C  
ATOM   3582  HG2 GLN A 223     -23.557  -2.427  15.257  1.00 89.32           H  
ATOM   3583  HG3 GLN A 223     -22.572  -3.141  16.533  1.00 89.32           H  
ATOM   3584  CD  GLN A 223     -21.754  -3.316  14.581  1.00 89.32           C  
ATOM   3585  NE2 GLN A 223     -21.041  -2.226  14.575  1.00 89.32           N  
ATOM   3586 HE21 GLN A 223     -21.247  -1.495  15.241  1.00 89.32           H  
ATOM   3587 HE22 GLN A 223     -20.199  -2.240  14.018  1.00 89.32           H  
ATOM   3588  OE1 GLN A 223     -21.437  -4.255  13.871  1.00 89.32           O  
ATOM   3589  N   GLN A 224     -25.896  -6.664  16.391  1.00 87.53           N  
ATOM   3590  H   GLN A 224     -25.012  -6.945  16.790  1.00 87.53           H  
ATOM   3591  CA  GLN A 224     -26.924  -7.681  16.158  1.00 87.53           C  
ATOM   3592  HA  GLN A 224     -27.162  -7.725  15.095  1.00 87.53           H  
ATOM   3593  C   GLN A 224     -28.229  -7.363  16.897  1.00 87.53           C  
ATOM   3594  CB  GLN A 224     -26.388  -9.042  16.607  1.00 87.53           C  
ATOM   3595  HB2 GLN A 224     -26.001  -8.958  17.622  1.00 87.53           H  
ATOM   3596  HB3 GLN A 224     -27.207  -9.762  16.609  1.00 87.53           H  
ATOM   3597  O   GLN A 224     -29.310  -7.569  16.364  1.00 87.53           O  
ATOM   3598  CG  GLN A 224     -25.292  -9.563  15.669  1.00 87.53           C  
ATOM   3599  HG2 GLN A 224     -25.714  -9.702  14.674  1.00 87.53           H  
ATOM   3600  HG3 GLN A 224     -24.478  -8.842  15.595  1.00 87.53           H  
ATOM   3601  CD  GLN A 224     -24.708 -10.888  16.144  1.00 87.53           C  
ATOM   3602  NE2 GLN A 224     -24.017 -11.602  15.287  1.00 87.53           N  
ATOM   3603 HE21 GLN A 224     -23.915 -11.315  14.324  1.00 87.53           H  
ATOM   3604 HE22 GLN A 224     -23.707 -12.515  15.588  1.00 87.53           H  
ATOM   3605  OE1 GLN A 224     -24.838 -11.302  17.289  1.00 87.53           O  
ATOM   3606  N   LYS A 225     -28.146  -6.820  18.119  1.00 83.58           N  
ATOM   3607  H   LYS A 225     -27.227  -6.693  18.520  1.00 83.58           H  
ATOM   3608  CA  LYS A 225     -29.335  -6.477  18.910  1.00 83.58           C  
ATOM   3609  HA  LYS A 225     -30.017  -7.327  18.874  1.00 83.58           H  
ATOM   3610  C   LYS A 225     -30.125  -5.297  18.334  1.00 83.58           C  
ATOM   3611  CB  LYS A 225     -28.915  -6.225  20.364  1.00 83.58           C  
ATOM   3612  HB2 LYS A 225     -28.267  -5.350  20.409  1.00 83.58           H  
ATOM   3613  HB3 LYS A 225     -28.361  -7.092  20.725  1.00 83.58           H  
ATOM   3614  O   LYS A 225     -31.342  -5.272  18.482  1.00 83.58           O  
ATOM   3615  CG  LYS A 225     -30.138  -6.004  21.263  1.00 83.58           C  
ATOM   3616  HG2 LYS A 225     -30.804  -6.862  21.178  1.00 83.58           H  
ATOM   3617  HG3 LYS A 225     -30.670  -5.108  20.943  1.00 83.58           H  
ATOM   3618  CD  LYS A 225     -29.744  -5.812  22.726  1.00 83.58           C  
ATOM   3619  HD2 LYS A 225     -29.096  -4.939  22.810  1.00 83.58           H  
ATOM   3620  HD3 LYS A 225     -29.223  -6.700  23.084  1.00 83.58           H  
ATOM   3621  CE  LYS A 225     -31.035  -5.593  23.519  1.00 83.58           C  
ATOM   3622  HE2 LYS A 225     -31.578  -4.765  23.062  1.00 83.58           H  
ATOM   3623  HE3 LYS A 225     -31.657  -6.482  23.419  1.00 83.58           H  
ATOM   3624  NZ  LYS A 225     -30.766  -5.301  24.946  1.00 83.58           N  
ATOM   3625  HZ1 LYS A 225     -31.640  -5.175  25.436  1.00 83.58           H  
ATOM   3626  HZ2 LYS A 225     -30.266  -6.068  25.373  1.00 83.58           H  
ATOM   3627  HZ3 LYS A 225     -30.225  -4.452  25.024  1.00 83.58           H  
ATOM   3628  N   TYR A 226     -29.447  -4.300  17.765  1.00 76.64           N  
ATOM   3629  H   TYR A 226     -28.443  -4.386  17.700  1.00 76.64           H  
ATOM   3630  CA  TYR A 226     -30.073  -3.052  17.308  1.00 76.64           C  
ATOM   3631  HA  TYR A 226     -31.110  -3.031  17.644  1.00 76.64           H  
ATOM   3632  C   TYR A 226     -30.161  -2.913  15.781  1.00 76.64           C  
ATOM   3633  CB  TYR A 226     -29.369  -1.848  17.958  1.00 76.64           C  
ATOM   3634  HB2 TYR A 226     -29.758  -0.932  17.513  1.00 76.64           H  
ATOM   3635  HB3 TYR A 226     -28.305  -1.891  17.725  1.00 76.64           H  
ATOM   3636  O   TYR A 226     -30.782  -1.961  15.321  1.00 76.64           O  
ATOM   3637  CG  TYR A 226     -29.566  -1.745  19.463  1.00 76.64           C  
ATOM   3638  CD1 TYR A 226     -30.813  -1.341  19.978  1.00 76.64           C  
ATOM   3639  HD1 TYR A 226     -31.612  -1.096  19.294  1.00 76.64           H  
ATOM   3640  CD2 TYR A 226     -28.512  -2.042  20.348  1.00 76.64           C  
ATOM   3641  HD2 TYR A 226     -27.546  -2.314  19.950  1.00 76.64           H  
ATOM   3642  CE1 TYR A 226     -31.016  -1.259  21.369  1.00 76.64           C  
ATOM   3643  HE1 TYR A 226     -31.981  -0.955  21.745  1.00 76.64           H  
ATOM   3644  CE2 TYR A 226     -28.711  -1.978  21.740  1.00 76.64           C  
ATOM   3645  HE2 TYR A 226     -27.903  -2.209  22.419  1.00 76.64           H  
ATOM   3646  OH  TYR A 226     -30.167  -1.539  23.596  1.00 76.64           O  
ATOM   3647  HH  TYR A 226     -31.024  -1.145  23.775  1.00 76.64           H  
ATOM   3648  CZ  TYR A 226     -29.965  -1.590  22.251  1.00 76.64           C  
ATOM   3649  N   GLY A 227     -29.578  -3.832  15.006  1.00 69.90           N  
ATOM   3650  H   GLY A 227     -29.044  -4.573  15.438  1.00 69.90           H  
ATOM   3651  CA  GLY A 227     -29.549  -3.776  13.541  1.00 69.90           C  
ATOM   3652  HA2 GLY A 227     -29.045  -2.864  13.221  1.00 69.90           H  
ATOM   3653  HA3 GLY A 227     -28.989  -4.633  13.167  1.00 69.90           H  
ATOM   3654  C   GLY A 227     -30.933  -3.809  12.892  1.00 69.90           C  
ATOM   3655  O   GLY A 227     -31.161  -3.083  11.932  1.00 69.90           O  
ATOM   3656  N   ASP A 228     -31.871  -4.561  13.471  1.00 66.53           N  
ATOM   3657  H   ASP A 228     -31.579  -5.216  14.183  1.00 66.53           H  
ATOM   3658  CA  ASP A 228     -33.236  -4.711  12.939  1.00 66.53           C  
ATOM   3659  HA  ASP A 228     -33.212  -4.581  11.857  1.00 66.53           H  
ATOM   3660  C   ASP A 228     -34.226  -3.674  13.499  1.00 66.53           C  
ATOM   3661  CB  ASP A 228     -33.729  -6.138  13.228  1.00 66.53           C  
ATOM   3662  HB2 ASP A 228     -34.741  -6.250  12.839  1.00 66.53           H  
ATOM   3663  HB3 ASP A 228     -33.764  -6.286  14.307  1.00 66.53           H  
ATOM   3664  O   ASP A 228     -35.400  -3.625  13.124  1.00 66.53           O  
ATOM   3665  CG  ASP A 228     -32.851  -7.218  12.589  1.00 66.53           C  
ATOM   3666  OD1 ASP A 228     -32.294  -6.960  11.501  1.00 66.53           O  
ATOM   3667  OD2 ASP A 228     -32.728  -8.288  13.224  1.00 66.53           O  
ATOM   3668  N   ILE A 229     -33.783  -2.837  14.441  1.00 59.50           N  
ATOM   3669  H   ILE A 229     -32.789  -2.814  14.619  1.00 59.50           H  
ATOM   3670  CA  ILE A 229     -34.668  -1.954  15.196  1.00 59.50           C  
ATOM   3671  HA  ILE A 229     -35.683  -2.349  15.133  1.00 59.50           H  
ATOM   3672  C   ILE A 229     -34.690  -0.571  14.540  1.00 59.50           C  
ATOM   3673  CB  ILE A 229     -34.302  -1.951  16.695  1.00 59.50           C  
ATOM   3674  HB  ILE A 229     -33.309  -1.519  16.818  1.00 59.50           H  
ATOM   3675  O   ILE A 229     -33.990   0.348  14.959  1.00 59.50           O  
ATOM   3676  CG1 ILE A 229     -34.292  -3.388  17.277  1.00 59.50           C  
ATOM   3677 HG12 ILE A 229     -35.256  -3.860  17.089  1.00 59.50           H  
ATOM   3678 HG13 ILE A 229     -33.530  -3.973  16.762  1.00 59.50           H  
ATOM   3679  CG2 ILE A 229     -35.317  -1.092  17.465  1.00 59.50           C  
ATOM   3680 HG21 ILE A 229     -35.362  -0.086  17.049  1.00 59.50           H  
ATOM   3681 HG22 ILE A 229     -34.984  -1.006  18.499  1.00 59.50           H  
ATOM   3682 HG23 ILE A 229     -36.307  -1.547  17.425  1.00 59.50           H  
ATOM   3683  CD1 ILE A 229     -33.986  -3.479  18.779  1.00 59.50           C  
ATOM   3684 HD11 ILE A 229     -33.879  -4.528  19.056  1.00 59.50           H  
ATOM   3685 HD12 ILE A 229     -34.804  -3.059  19.365  1.00 59.50           H  
ATOM   3686 HD13 ILE A 229     -33.058  -2.954  19.005  1.00 59.50           H  
ATOM   3687  N   ASN A 230     -35.567  -0.399  13.549  1.00 56.62           N  
ATOM   3688  H   ASN A 230     -35.984  -1.233  13.162  1.00 56.62           H  
ATOM   3689  CA  ASN A 230     -35.804   0.891  12.882  1.00 56.62           C  
ATOM   3690  HA  ASN A 230     -34.860   1.255  12.478  1.00 56.62           H  
ATOM   3691  C   ASN A 230     -36.332   1.999  13.824  1.00 56.62           C  
ATOM   3692  CB  ASN A 230     -36.794   0.657  11.720  1.00 56.62           C  
ATOM   3693  HB2 ASN A 230     -37.645   0.073  12.071  1.00 56.62           H  
ATOM   3694  HB3 ASN A 230     -37.162   1.619  11.363  1.00 56.62           H  
ATOM   3695  O   ASN A 230     -36.314   3.174  13.464  1.00 56.62           O  
ATOM   3696  CG  ASN A 230     -36.164  -0.035  10.523  1.00 56.62           C  
ATOM   3697  ND2 ASN A 230     -36.943  -0.712   9.712  1.00 56.62           N  
ATOM   3698 HD21 ASN A 230     -37.932  -0.815   9.886  1.00 56.62           H  
ATOM   3699 HD22 ASN A 230     -36.466  -1.186   8.958  1.00 56.62           H  
ATOM   3700  OD1 ASN A 230     -34.976   0.043  10.284  1.00 56.62           O  
ATOM   3701  N   THR A 231     -36.859   1.651  15.005  1.00 50.85           N  
ATOM   3702  H   THR A 231     -36.880   0.664  15.219  1.00 50.85           H  
ATOM   3703  CA  THR A 231     -37.835   2.503  15.717  1.00 50.85           C  
ATOM   3704  HA  THR A 231     -37.862   3.484  15.243  1.00 50.85           H  
ATOM   3705  C   THR A 231     -37.552   2.794  17.185  1.00 50.85           C  
ATOM   3706  CB  THR A 231     -39.242   1.908  15.593  1.00 50.85           C  
ATOM   3707  HB  THR A 231     -39.930   2.417  16.269  1.00 50.85           H  
ATOM   3708  O   THR A 231     -38.334   3.505  17.821  1.00 50.85           O  
ATOM   3709  CG2 THR A 231     -39.788   2.054  14.176  1.00 50.85           C  
ATOM   3710 HG21 THR A 231     -40.819   1.700  14.141  1.00 50.85           H  
ATOM   3711 HG22 THR A 231     -39.769   3.102  13.878  1.00 50.85           H  
ATOM   3712 HG23 THR A 231     -39.189   1.473  13.474  1.00 50.85           H  
ATOM   3713  OG1 THR A 231     -39.202   0.534  15.913  1.00 50.85           O  
ATOM   3714  HG1 THR A 231     -40.061   0.160  15.702  1.00 50.85           H  
ATOM   3715  N   VAL A 232     -36.440   2.343  17.765  1.00 50.54           N  
ATOM   3716  H   VAL A 232     -35.756   1.850  17.209  1.00 50.54           H  
ATOM   3717  CA  VAL A 232     -36.106   2.825  19.109  1.00 50.54           C  
ATOM   3718  HA  VAL A 232     -37.029   2.934  19.679  1.00 50.54           H  
ATOM   3719  C   VAL A 232     -35.517   4.217  18.949  1.00 50.54           C  
ATOM   3720  CB  VAL A 232     -35.261   1.829  19.919  1.00 50.54           C  
ATOM   3721  HB  VAL A 232     -34.400   1.505  19.335  1.00 50.54           H  
ATOM   3722  O   VAL A 232     -34.463   4.387  18.340  1.00 50.54           O  
ATOM   3723  CG1 VAL A 232     -34.785   2.406  21.260  1.00 50.54           C  
ATOM   3724 HG11 VAL A 232     -35.623   2.826  21.815  1.00 50.54           H  
ATOM   3725 HG12 VAL A 232     -34.314   1.621  21.852  1.00 50.54           H  
ATOM   3726 HG13 VAL A 232     -34.042   3.182  21.077  1.00 50.54           H  
ATOM   3727  CG2 VAL A 232     -36.138   0.621  20.276  1.00 50.54           C  
ATOM   3728 HG21 VAL A 232     -35.524  -0.174  20.700  1.00 50.54           H  
ATOM   3729 HG22 VAL A 232     -36.901   0.906  21.001  1.00 50.54           H  
ATOM   3730 HG23 VAL A 232     -36.653   0.240  19.394  1.00 50.54           H  
ATOM   3731  N   LYS A 233     -36.199   5.216  19.528  1.00 49.37           N  
ATOM   3732  H   LYS A 233     -37.134   4.995  19.841  1.00 49.37           H  
ATOM   3733  CA  LYS A 233     -35.583   6.460  20.002  1.00 49.37           C  
ATOM   3734  HA  LYS A 233     -35.185   7.029  19.162  1.00 49.37           H  
ATOM   3735  C   LYS A 233     -34.423   6.047  20.904  1.00 49.37           C  
ATOM   3736  CB  LYS A 233     -36.599   7.311  20.797  1.00 49.37           C  
ATOM   3737  HB2 LYS A 233     -36.043   8.055  21.368  1.00 49.37           H  
ATOM   3738  HB3 LYS A 233     -37.121   6.671  21.508  1.00 49.37           H  
ATOM   3739  O   LYS A 233     -34.581   5.951  22.120  1.00 49.37           O  
ATOM   3740  CG  LYS A 233     -37.630   8.066  19.947  1.00 49.37           C  
ATOM   3741  HG2 LYS A 233     -37.109   8.751  19.277  1.00 49.37           H  
ATOM   3742  HG3 LYS A 233     -38.203   7.354  19.353  1.00 49.37           H  
ATOM   3743  CD  LYS A 233     -38.584   8.861  20.857  1.00 49.37           C  
ATOM   3744  HD2 LYS A 233     -38.003   9.533  21.488  1.00 49.37           H  
ATOM   3745  HD3 LYS A 233     -39.128   8.162  21.492  1.00 49.37           H  
ATOM   3746  CE  LYS A 233     -39.581   9.680  20.025  1.00 49.37           C  
ATOM   3747  HE2 LYS A 233     -39.024  10.389  19.412  1.00 49.37           H  
ATOM   3748  HE3 LYS A 233     -40.103   9.004  19.348  1.00 49.37           H  
ATOM   3749  NZ  LYS A 233     -40.565  10.402  20.876  1.00 49.37           N  
ATOM   3750  HZ1 LYS A 233     -41.110   9.751  21.423  1.00 49.37           H  
ATOM   3751  HZ2 LYS A 233     -41.204  10.930  20.300  1.00 49.37           H  
ATOM   3752  HZ3 LYS A 233     -40.101  11.046  21.502  1.00 49.37           H  
ATOM   3753  N   ILE A 234     -33.281   5.699  20.310  1.00 54.25           N  
ATOM   3754  H   ILE A 234     -33.283   5.609  19.304  1.00 54.25           H  
ATOM   3755  CA  ILE A 234     -32.059   5.431  21.044  1.00 54.25           C  
ATOM   3756  HA  ILE A 234     -32.242   4.665  21.797  1.00 54.25           H  
ATOM   3757  C   ILE A 234     -31.808   6.758  21.716  1.00 54.25           C  
ATOM   3758  CB  ILE A 234     -30.894   4.973  20.137  1.00 54.25           C  
ATOM   3759  HB  ILE A 234     -30.760   5.702  19.338  1.00 54.25           H  
ATOM   3760  O   ILE A 234     -31.523   7.753  21.051  1.00 54.25           O  
ATOM   3761  CG1 ILE A 234     -31.214   3.597  19.510  1.00 54.25           C  
ATOM   3762 HG12 ILE A 234     -31.277   2.842  20.294  1.00 54.25           H  
ATOM   3763 HG13 ILE A 234     -32.185   3.642  19.016  1.00 54.25           H  
ATOM   3764  CG2 ILE A 234     -29.591   4.893  20.960  1.00 54.25           C  
ATOM   3765 HG21 ILE A 234     -29.692   4.156  21.757  1.00 54.25           H  
ATOM   3766 HG22 ILE A 234     -28.758   4.612  20.316  1.00 54.25           H  
ATOM   3767 HG23 ILE A 234     -29.350   5.865  21.391  1.00 54.25           H  
ATOM   3768  CD1 ILE A 234     -30.203   3.134  18.454  1.00 54.25           C  
ATOM   3769 HD11 ILE A 234     -29.239   2.916  18.912  1.00 54.25           H  
ATOM   3770 HD12 ILE A 234     -30.572   2.224  17.981  1.00 54.25           H  
ATOM   3771 HD13 ILE A 234     -30.084   3.904  17.691  1.00 54.25           H  
ATOM   3772  N   ASN A 235     -32.046   6.783  23.024  1.00 52.79           N  
ATOM   3773  H   ASN A 235     -32.465   5.965  23.443  1.00 52.79           H  
ATOM   3774  CA  ASN A 235     -31.714   7.905  23.867  1.00 52.79           C  
ATOM   3775  HA  ASN A 235     -32.313   8.767  23.574  1.00 52.79           H  
ATOM   3776  C   ASN A 235     -30.237   8.153  23.570  1.00 52.79           C  
ATOM   3777  CB  ASN A 235     -32.029   7.489  25.321  1.00 52.79           C  
ATOM   3778  HB2 ASN A 235     -31.214   6.896  25.735  1.00 52.79           H  
ATOM   3779  HB3 ASN A 235     -32.933   6.880  25.332  1.00 52.79           H  
ATOM   3780  O   ASN A 235     -29.416   7.305  23.931  1.00 52.79           O  
ATOM   3781  CG  ASN A 235     -32.306   8.665  26.233  1.00 52.79           C  
ATOM   3782  ND2 ASN A 235     -32.581   8.414  27.491  1.00 52.79           N  
ATOM   3783 HD21 ASN A 235     -32.666   7.468  27.834  1.00 52.79           H  
ATOM   3784 HD22 ASN A 235     -32.812   9.219  28.056  1.00 52.79           H  
ATOM   3785  OD1 ASN A 235     -32.308   9.811  25.828  1.00 52.79           O  
ATOM   3786  N   LYS A 236     -29.938   9.177  22.751  1.00 60.40           N  
ATOM   3787  H   LYS A 236     -30.707   9.732  22.404  1.00 60.40           H  
ATOM   3788  CA  LYS A 236     -28.607   9.420  22.189  1.00 60.40           C  
ATOM   3789  HA  LYS A 236     -28.240   8.526  21.685  1.00 60.40           H  
ATOM   3790  C   LYS A 236     -27.721   9.701  23.388  1.00 60.40           C  
ATOM   3791  CB  LYS A 236     -28.600  10.604  21.193  1.00 60.40           C  
ATOM   3792  HB2 LYS A 236     -27.563  10.906  21.051  1.00 60.40           H  
ATOM   3793  HB3 LYS A 236     -29.128  11.448  21.638  1.00 60.40           H  
ATOM   3794  O   LYS A 236     -27.668  10.831  23.867  1.00 60.40           O  
ATOM   3795  CG  LYS A 236     -29.193  10.320  19.798  1.00 60.40           C  
ATOM   3796  HG2 LYS A 236     -28.688   9.458  19.361  1.00 60.40           H  
ATOM   3797  HG3 LYS A 236     -30.256  10.098  19.892  1.00 60.40           H  
ATOM   3798  CD  LYS A 236     -28.999  11.545  18.877  1.00 60.40           C  
ATOM   3799  HD2 LYS A 236     -27.934  11.768  18.816  1.00 60.40           H  
ATOM   3800  HD3 LYS A 236     -29.504  12.402  19.322  1.00 60.40           H  
ATOM   3801  CE  LYS A 236     -29.541  11.324  17.454  1.00 60.40           C  
ATOM   3802  HE2 LYS A 236     -29.062  10.440  17.035  1.00 60.40           H  
ATOM   3803  HE3 LYS A 236     -30.611  11.123  17.513  1.00 60.40           H  
ATOM   3804  NZ  LYS A 236     -29.290  12.498  16.568  1.00 60.40           N  
ATOM   3805  HZ1 LYS A 236     -28.302  12.693  16.486  1.00 60.40           H  
ATOM   3806  HZ2 LYS A 236     -29.735  13.335  16.917  1.00 60.40           H  
ATOM   3807  HZ3 LYS A 236     -29.635  12.332  15.633  1.00 60.40           H  
ATOM   3808  N   ARG A 237     -27.135   8.647  23.962  1.00 69.48           N  
ATOM   3809  H   ARG A 237     -27.375   7.734  23.603  1.00 69.48           H  
ATOM   3810  CA  ARG A 237     -26.281   8.761  25.136  1.00 69.48           C  
ATOM   3811  HA  ARG A 237     -26.837   9.219  25.954  1.00 69.48           H  
ATOM   3812  C   ARG A 237     -25.176   9.705  24.720  1.00 69.48           C  
ATOM   3813  CB  ARG A 237     -25.718   7.406  25.579  1.00 69.48           C  
ATOM   3814  HB2 ARG A 237     -24.866   7.592  26.232  1.00 69.48           H  
ATOM   3815  HB3 ARG A 237     -25.364   6.851  24.711  1.00 69.48           H  
ATOM   3816  O   ARG A 237     -24.440   9.405  23.781  1.00 69.48           O  
ATOM   3817  CG  ARG A 237     -26.745   6.571  26.354  1.00 69.48           C  
ATOM   3818  HG2 ARG A 237     -27.567   6.292  25.696  1.00 69.48           H  
ATOM   3819  HG3 ARG A 237     -27.133   7.156  27.189  1.00 69.48           H  
ATOM   3820  CD  ARG A 237     -26.060   5.310  26.893  1.00 69.48           C  
ATOM   3821  HD2 ARG A 237     -25.214   5.610  27.511  1.00 69.48           H  
ATOM   3822  HD3 ARG A 237     -25.690   4.730  26.048  1.00 69.48           H  
ATOM   3823  NE  ARG A 237     -26.980   4.484  27.697  1.00 69.48           N  
ATOM   3824  HE  ARG A 237     -27.911   4.848  27.841  1.00 69.48           H  
ATOM   3825  NH1 ARG A 237     -25.509   2.774  28.129  1.00 69.48           N  
ATOM   3826 HH11 ARG A 237     -24.803   3.261  27.595  1.00 69.48           H  
ATOM   3827 HH12 ARG A 237     -25.287   1.904  28.591  1.00 69.48           H  
ATOM   3828  NH2 ARG A 237     -27.574   2.690  28.972  1.00 69.48           N  
ATOM   3829 HH21 ARG A 237     -27.330   1.825  29.433  1.00 69.48           H  
ATOM   3830 HH22 ARG A 237     -28.484   3.098  29.130  1.00 69.48           H  
ATOM   3831  CZ  ARG A 237     -26.685   3.324  28.259  1.00 69.48           C  
ATOM   3832  N   LYS A 238     -25.132  10.863  25.375  1.00 86.98           N  
ATOM   3833  H   LYS A 238     -25.829  11.057  26.080  1.00 86.98           H  
ATOM   3834  CA  LYS A 238     -24.144  11.876  25.053  1.00 86.98           C  
ATOM   3835  HA  LYS A 238     -24.194  12.048  23.977  1.00 86.98           H  
ATOM   3836  C   LYS A 238     -22.768  11.309  25.375  1.00 86.98           C  
ATOM   3837  CB  LYS A 238     -24.427  13.200  25.775  1.00 86.98           C  
ATOM   3838  HB2 LYS A 238     -23.579  13.863  25.604  1.00 86.98           H  
ATOM   3839  HB3 LYS A 238     -24.514  13.025  26.847  1.00 86.98           H  
ATOM   3840  O   LYS A 238     -22.544  10.835  26.489  1.00 86.98           O  
ATOM   3841  CG  LYS A 238     -25.700  13.888  25.250  1.00 86.98           C  
ATOM   3842  HG2 LYS A 238     -25.637  13.974  24.166  1.00 86.98           H  
ATOM   3843  HG3 LYS A 238     -26.575  13.291  25.508  1.00 86.98           H  
ATOM   3844  CD  LYS A 238     -25.841  15.294  25.854  1.00 86.98           C  
ATOM   3845  HD2 LYS A 238     -24.946  15.867  25.611  1.00 86.98           H  
ATOM   3846  HD3 LYS A 238     -25.925  15.215  26.938  1.00 86.98           H  
ATOM   3847  CE  LYS A 238     -27.070  16.016  25.288  1.00 86.98           C  
ATOM   3848  HE2 LYS A 238     -27.968  15.478  25.592  1.00 86.98           H  
ATOM   3849  HE3 LYS A 238     -27.014  15.984  24.200  1.00 86.98           H  
ATOM   3850  NZ  LYS A 238     -27.132  17.431  25.741  1.00 86.98           N  
ATOM   3851  HZ1 LYS A 238     -27.176  17.495  26.748  1.00 86.98           H  
ATOM   3852  HZ2 LYS A 238     -26.316  17.935  25.427  1.00 86.98           H  
ATOM   3853  HZ3 LYS A 238     -27.939  17.898  25.352  1.00 86.98           H  
ATOM   3854  N   VAL A 239     -21.868  11.338  24.402  1.00 91.20           N  
ATOM   3855  H   VAL A 239     -22.135  11.755  23.522  1.00 91.20           H  
ATOM   3856  CA  VAL A 239     -20.460  10.998  24.606  1.00 91.20           C  
ATOM   3857  HA  VAL A 239     -20.352  10.397  25.509  1.00 91.20           H  
ATOM   3858  C   VAL A 239     -19.726  12.311  24.812  1.00 91.20           C  
ATOM   3859  CB  VAL A 239     -19.890  10.175  23.437  1.00 91.20           C  
ATOM   3860  HB  VAL A 239     -19.963  10.746  22.512  1.00 91.20           H  
ATOM   3861  O   VAL A 239     -19.669  13.142  23.912  1.00 91.20           O  
ATOM   3862  CG1 VAL A 239     -18.420   9.816  23.691  1.00 91.20           C  
ATOM   3863 HG11 VAL A 239     -18.037   9.223  22.860  1.00 91.20           H  
ATOM   3864 HG12 VAL A 239     -17.824  10.726  23.751  1.00 91.20           H  
ATOM   3865 HG13 VAL A 239     -18.317   9.252  24.618  1.00 91.20           H  
ATOM   3866  CG2 VAL A 239     -20.668   8.862  23.269  1.00 91.20           C  
ATOM   3867 HG21 VAL A 239     -21.696   9.074  22.976  1.00 91.20           H  
ATOM   3868 HG22 VAL A 239     -20.668   8.302  24.205  1.00 91.20           H  
ATOM   3869 HG23 VAL A 239     -20.205   8.258  22.488  1.00 91.20           H  
ATOM   3870  N   THR A 240     -19.214  12.535  26.020  1.00 94.94           N  
ATOM   3871  H   THR A 240     -19.267  11.817  26.728  1.00 94.94           H  
ATOM   3872  CA  THR A 240     -18.427  13.741  26.307  1.00 94.94           C  
ATOM   3873  HA  THR A 240     -19.010  14.617  26.022  1.00 94.94           H  
ATOM   3874  C   THR A 240     -17.147  13.742  25.475  1.00 94.94           C  
ATOM   3875  CB  THR A 240     -18.078  13.860  27.800  1.00 94.94           C  
ATOM   3876  HB  THR A 240     -17.531  14.789  27.959  1.00 94.94           H  
ATOM   3877  O   THR A 240     -16.620  12.674  25.149  1.00 94.94           O  
ATOM   3878  CG2 THR A 240     -19.320  13.869  28.691  1.00 94.94           C  
ATOM   3879 HG21 THR A 240     -19.030  14.064  29.723  1.00 94.94           H  
ATOM   3880 HG22 THR A 240     -19.993  14.663  28.366  1.00 94.94           H  
ATOM   3881 HG23 THR A 240     -19.842  12.914  28.638  1.00 94.94           H  
ATOM   3882  OG1 THR A 240     -17.274  12.782  28.227  1.00 94.94           O  
ATOM   3883  HG1 THR A 240     -17.254  12.812  29.186  1.00 94.94           H  
ATOM   3884  N   LYS A 241     -16.585  14.926  25.196  1.00 96.13           N  
ATOM   3885  H   LYS A 241     -17.081  15.778  25.414  1.00 96.13           H  
ATOM   3886  CA  LYS A 241     -15.286  15.041  24.513  1.00 96.13           C  
ATOM   3887  HA  LYS A 241     -15.395  14.668  23.495  1.00 96.13           H  
ATOM   3888  C   LYS A 241     -14.204  14.194  25.193  1.00 96.13           C  
ATOM   3889  CB  LYS A 241     -14.895  16.527  24.464  1.00 96.13           C  
ATOM   3890  HB2 LYS A 241     -15.725  17.093  24.041  1.00 96.13           H  
ATOM   3891  HB3 LYS A 241     -14.719  16.897  25.474  1.00 96.13           H  
ATOM   3892  O   LYS A 241     -13.456  13.487  24.524  1.00 96.13           O  
ATOM   3893  CG  LYS A 241     -13.650  16.780  23.602  1.00 96.13           C  
ATOM   3894  HG2 LYS A 241     -13.829  16.382  22.603  1.00 96.13           H  
ATOM   3895  HG3 LYS A 241     -12.786  16.277  24.035  1.00 96.13           H  
ATOM   3896  CD  LYS A 241     -13.361  18.286  23.501  1.00 96.13           C  
ATOM   3897  HD2 LYS A 241     -13.096  18.678  24.482  1.00 96.13           H  
ATOM   3898  HD3 LYS A 241     -14.261  18.794  23.153  1.00 96.13           H  
ATOM   3899  CE  LYS A 241     -12.222  18.535  22.504  1.00 96.13           C  
ATOM   3900  HE2 LYS A 241     -12.479  18.011  21.583  1.00 96.13           H  
ATOM   3901  HE3 LYS A 241     -11.294  18.113  22.890  1.00 96.13           H  
ATOM   3902  NZ  LYS A 241     -12.057  19.972  22.173  1.00 96.13           N  
ATOM   3903  HZ1 LYS A 241     -11.666  20.506  22.936  1.00 96.13           H  
ATOM   3904  HZ2 LYS A 241     -11.482  20.074  21.349  1.00 96.13           H  
ATOM   3905  HZ3 LYS A 241     -12.950  20.375  21.929  1.00 96.13           H  
ATOM   3906  N   LEU A 242     -14.166  14.203  26.529  1.00 96.75           N  
ATOM   3907  H   LEU A 242     -14.810  14.815  27.009  1.00 96.75           H  
ATOM   3908  CA  LEU A 242     -13.242  13.383  27.318  1.00 96.75           C  
ATOM   3909  HA  LEU A 242     -12.229  13.598  26.978  1.00 96.75           H  
ATOM   3910  C   LEU A 242     -13.481  11.877  27.119  1.00 96.75           C  
ATOM   3911  CB  LEU A 242     -13.371  13.777  28.800  1.00 96.75           C  
ATOM   3912  HB2 LEU A 242     -13.219  14.853  28.895  1.00 96.75           H  
ATOM   3913  HB3 LEU A 242     -14.383  13.550  29.135  1.00 96.75           H  
ATOM   3914  O   LEU A 242     -12.523  11.126  26.953  1.00 96.75           O  
ATOM   3915  CG  LEU A 242     -12.372  13.057  29.729  1.00 96.75           C  
ATOM   3916  HG  LEU A 242     -12.485  11.978  29.628  1.00 96.75           H  
ATOM   3917  CD1 LEU A 242     -10.923  13.438  29.418  1.00 96.75           C  
ATOM   3918 HD11 LEU A 242     -10.639  13.070  28.432  1.00 96.75           H  
ATOM   3919 HD12 LEU A 242     -10.259  12.978  30.149  1.00 96.75           H  
ATOM   3920 HD13 LEU A 242     -10.799  14.521  29.458  1.00 96.75           H  
ATOM   3921  CD2 LEU A 242     -12.668  13.424  31.182  1.00 96.75           C  
ATOM   3922 HD21 LEU A 242     -13.687  13.134  31.439  1.00 96.75           H  
ATOM   3923 HD22 LEU A 242     -12.550  14.497  31.332  1.00 96.75           H  
ATOM   3924 HD23 LEU A 242     -11.980  12.896  31.842  1.00 96.75           H  
ATOM   3925  N   GLY A 243     -14.742  11.436  27.098  1.00 96.52           N  
ATOM   3926  H   GLY A 243     -15.496  12.101  27.192  1.00 96.52           H  
ATOM   3927  CA  GLY A 243     -15.095  10.040  26.833  1.00 96.52           C  
ATOM   3928  HA2 GLY A 243     -14.605   9.394  27.562  1.00 96.52           H  
ATOM   3929  HA3 GLY A 243     -16.175   9.926  26.925  1.00 96.52           H  
ATOM   3930  C   GLY A 243     -14.685   9.591  25.430  1.00 96.52           C  
ATOM   3931  O   GLY A 243     -14.170   8.486  25.263  1.00 96.52           O  
ATOM   3932  N   LEU A 244     -14.842  10.466  24.435  1.00 96.72           N  
ATOM   3933  H   LEU A 244     -15.295  11.347  24.633  1.00 96.72           H  
ATOM   3934  CA  LEU A 244     -14.405  10.203  23.068  1.00 96.72           C  
ATOM   3935  HA  LEU A 244     -14.819   9.239  22.774  1.00 96.72           H  
ATOM   3936  C   LEU A 244     -12.874  10.091  22.967  1.00 96.72           C  
ATOM   3937  CB  LEU A 244     -14.987  11.290  22.147  1.00 96.72           C  
ATOM   3938  HB2 LEU A 244     -16.075  11.234  22.181  1.00 96.72           H  
ATOM   3939  HB3 LEU A 244     -14.690  12.272  22.514  1.00 96.72           H  
ATOM   3940  O   LEU A 244     -12.365   9.132  22.387  1.00 96.72           O  
ATOM   3941  CG  LEU A 244     -14.530  11.166  20.686  1.00 96.72           C  
ATOM   3942  HG  LEU A 244     -13.455  11.338  20.641  1.00 96.72           H  
ATOM   3943  CD1 LEU A 244     -14.814   9.789  20.091  1.00 96.72           C  
ATOM   3944 HD11 LEU A 244     -14.367   8.993  20.687  1.00 96.72           H  
ATOM   3945 HD12 LEU A 244     -15.888   9.631  20.002  1.00 96.72           H  
ATOM   3946 HD13 LEU A 244     -14.322   9.750  19.119  1.00 96.72           H  
ATOM   3947  CD2 LEU A 244     -15.234  12.221  19.833  1.00 96.72           C  
ATOM   3948 HD21 LEU A 244     -14.910  12.140  18.796  1.00 96.72           H  
ATOM   3949 HD22 LEU A 244     -16.315  12.087  19.875  1.00 96.72           H  
ATOM   3950 HD23 LEU A 244     -14.991  13.219  20.198  1.00 96.72           H  
ATOM   3951  N   LEU A 245     -12.133  11.015  23.583  1.00 97.95           N  
ATOM   3952  H   LEU A 245     -12.604  11.791  24.027  1.00 97.95           H  
ATOM   3953  CA  LEU A 245     -10.670  10.941  23.644  1.00 97.95           C  
ATOM   3954  HA  LEU A 245     -10.280  10.873  22.629  1.00 97.95           H  
ATOM   3955  C   LEU A 245     -10.196   9.668  24.368  1.00 97.95           C  
ATOM   3956  CB  LEU A 245     -10.117  12.210  24.317  1.00 97.95           C  
ATOM   3957  HB2 LEU A 245      -9.054  12.065  24.510  1.00 97.95           H  
ATOM   3958  HB3 LEU A 245     -10.612  12.333  25.280  1.00 97.95           H  
ATOM   3959  O   LEU A 245      -9.275   9.008  23.893  1.00 97.95           O  
ATOM   3960  CG  LEU A 245     -10.294  13.503  23.494  1.00 97.95           C  
ATOM   3961  HG  LEU A 245     -11.337  13.630  23.205  1.00 97.95           H  
ATOM   3962  CD1 LEU A 245      -9.868  14.705  24.339  1.00 97.95           C  
ATOM   3963 HD11 LEU A 245      -8.827  14.603  24.646  1.00 97.95           H  
ATOM   3964 HD12 LEU A 245      -9.992  15.622  23.763  1.00 97.95           H  
ATOM   3965 HD13 LEU A 245     -10.499  14.764  25.226  1.00 97.95           H  
ATOM   3966  CD2 LEU A 245      -9.446  13.509  22.223  1.00 97.95           C  
ATOM   3967 HD21 LEU A 245      -9.587  14.448  21.688  1.00 97.95           H  
ATOM   3968 HD22 LEU A 245      -8.395  13.400  22.490  1.00 97.95           H  
ATOM   3969 HD23 LEU A 245      -9.751  12.700  21.559  1.00 97.95           H  
ATOM   3970  N   GLY A 246     -10.872   9.268  25.451  1.00 98.17           N  
ATOM   3971  H   GLY A 246     -11.593   9.875  25.814  1.00 98.17           H  
ATOM   3972  CA  GLY A 246     -10.592   8.019  26.164  1.00 98.17           C  
ATOM   3973  HA2 GLY A 246     -11.235   7.969  27.043  1.00 98.17           H  
ATOM   3974  HA3 GLY A 246      -9.553   8.018  26.492  1.00 98.17           H  
ATOM   3975  C   GLY A 246     -10.839   6.762  25.321  1.00 98.17           C  
ATOM   3976  O   GLY A 246     -10.051   5.817  25.383  1.00 98.17           O  
ATOM   3977  N   LEU A 247     -11.886   6.753  24.487  1.00 97.92           N  
ATOM   3978  H   LEU A 247     -12.515   7.543  24.501  1.00 97.92           H  
ATOM   3979  CA  LEU A 247     -12.139   5.677  23.521  1.00 97.92           C  
ATOM   3980  HA  LEU A 247     -12.159   4.730  24.060  1.00 97.92           H  
ATOM   3981  C   LEU A 247     -11.003   5.577  22.494  1.00 97.92           C  
ATOM   3982  CB  LEU A 247     -13.526   5.894  22.881  1.00 97.92           C  
ATOM   3983  HB2 LEU A 247     -13.591   6.897  22.461  1.00 97.92           H  
ATOM   3984  HB3 LEU A 247     -14.257   5.838  23.688  1.00 97.92           H  
ATOM   3985  O   LEU A 247     -10.494   4.480  22.252  1.00 97.92           O  
ATOM   3986  CG  LEU A 247     -13.909   4.870  21.790  1.00 97.92           C  
ATOM   3987  HG  LEU A 247     -13.473   3.899  22.026  1.00 97.92           H  
ATOM   3988  CD1 LEU A 247     -15.430   4.706  21.736  1.00 97.92           C  
ATOM   3989 HD11 LEU A 247     -15.899   5.663  21.506  1.00 97.92           H  
ATOM   3990 HD12 LEU A 247     -15.797   4.346  22.697  1.00 97.92           H  
ATOM   3991 HD13 LEU A 247     -15.698   3.982  20.967  1.00 97.92           H  
ATOM   3992  CD2 LEU A 247     -13.466   5.301  20.388  1.00 97.92           C  
ATOM   3993 HD21 LEU A 247     -13.874   6.284  20.149  1.00 97.92           H  
ATOM   3994 HD22 LEU A 247     -13.823   4.581  19.651  1.00 97.92           H  
ATOM   3995 HD23 LEU A 247     -12.380   5.344  20.317  1.00 97.92           H  
ATOM   3996  N   LEU A 248     -10.575   6.710  21.926  1.00 98.49           N  
ATOM   3997  H   LEU A 248     -11.039   7.572  22.173  1.00 98.49           H  
ATOM   3998  CA  LEU A 248      -9.465   6.755  20.970  1.00 98.49           C  
ATOM   3999  HA  LEU A 248      -9.671   6.061  20.155  1.00 98.49           H  
ATOM   4000  C   LEU A 248      -8.147   6.295  21.611  1.00 98.49           C  
ATOM   4001  CB  LEU A 248      -9.328   8.179  20.397  1.00 98.49           C  
ATOM   4002  HB2 LEU A 248      -8.414   8.226  19.804  1.00 98.49           H  
ATOM   4003  HB3 LEU A 248      -9.217   8.877  21.226  1.00 98.49           H  
ATOM   4004  O   LEU A 248      -7.399   5.533  20.999  1.00 98.49           O  
ATOM   4005  CG  LEU A 248     -10.499   8.645  19.511  1.00 98.49           C  
ATOM   4006  HG  LEU A 248     -11.440   8.557  20.055  1.00 98.49           H  
ATOM   4007  CD1 LEU A 248     -10.290  10.109  19.132  1.00 98.49           C  
ATOM   4008 HD11 LEU A 248      -9.350  10.230  18.594  1.00 98.49           H  
ATOM   4009 HD12 LEU A 248     -10.282  10.725  20.032  1.00 98.49           H  
ATOM   4010 HD13 LEU A 248     -11.110  10.437  18.493  1.00 98.49           H  
ATOM   4011  CD2 LEU A 248     -10.613   7.839  18.217  1.00 98.49           C  
ATOM   4012 HD21 LEU A 248      -9.683   7.902  17.651  1.00 98.49           H  
ATOM   4013 HD22 LEU A 248     -10.844   6.796  18.434  1.00 98.49           H  
ATOM   4014 HD23 LEU A 248     -11.421   8.240  17.605  1.00 98.49           H  
ATOM   4015  N   ASP A 249      -7.884   6.689  22.858  1.00 98.57           N  
ATOM   4016  H   ASP A 249      -8.503   7.363  23.285  1.00 98.57           H  
ATOM   4017  CA  ASP A 249      -6.687   6.283  23.600  1.00 98.57           C  
ATOM   4018  HA  ASP A 249      -5.819   6.435  22.959  1.00 98.57           H  
ATOM   4019  C   ASP A 249      -6.691   4.787  23.956  1.00 98.57           C  
ATOM   4020  CB  ASP A 249      -6.524   7.172  24.849  1.00 98.57           C  
ATOM   4021  HB2 ASP A 249      -5.808   6.698  25.520  1.00 98.57           H  
ATOM   4022  HB3 ASP A 249      -7.477   7.247  25.373  1.00 98.57           H  
ATOM   4023  O   ASP A 249      -5.635   4.143  23.915  1.00 98.57           O  
ATOM   4024  CG  ASP A 249      -5.992   8.574  24.512  1.00 98.57           C  
ATOM   4025  OD1 ASP A 249      -5.323   8.737  23.463  1.00 98.57           O  
ATOM   4026  OD2 ASP A 249      -6.144   9.524  25.310  1.00 98.57           O  
ATOM   4027  N   ASN A 250      -7.864   4.200  24.234  1.00 98.61           N  
ATOM   4028  H   ASN A 250      -8.688   4.781  24.290  1.00 98.61           H  
ATOM   4029  CA  ASN A 250      -7.997   2.756  24.442  1.00 98.61           C  
ATOM   4030  HA  ASN A 250      -7.261   2.459  25.188  1.00 98.61           H  
ATOM   4031  C   ASN A 250      -7.687   1.968  23.161  1.00 98.61           C  
ATOM   4032  CB  ASN A 250      -9.396   2.408  24.974  1.00 98.61           C  
ATOM   4033  HB2 ASN A 250      -9.685   3.120  25.747  1.00 98.61           H  
ATOM   4034  HB3 ASN A 250     -10.132   2.458  24.172  1.00 98.61           H  
ATOM   4035  O   ASN A 250      -6.876   1.039  23.204  1.00 98.61           O  
ATOM   4036  CG  ASN A 250      -9.403   1.006  25.562  1.00 98.61           C  
ATOM   4037  ND2 ASN A 250      -9.135   0.883  26.840  1.00 98.61           N  
ATOM   4038 HD21 ASN A 250      -9.197  -0.040  27.246  1.00 98.61           H  
ATOM   4039 HD22 ASN A 250      -9.027   1.714  27.404  1.00 98.61           H  
ATOM   4040  OD1 ASN A 250      -9.551  -0.011  24.909  1.00 98.61           O  
ATOM   4041  N   LEU A 251      -8.259   2.382  22.022  1.00 98.71           N  
ATOM   4042  H   LEU A 251      -8.924   3.140  22.074  1.00 98.71           H  
ATOM   4043  CA  LEU A 251      -7.973   1.793  20.709  1.00 98.71           C  
ATOM   4044  HA  LEU A 251      -8.208   0.730  20.736  1.00 98.71           H  
ATOM   4045  C   LEU A 251      -6.488   1.919  20.351  1.00 98.71           C  
ATOM   4046  CB  LEU A 251      -8.822   2.484  19.627  1.00 98.71           C  
ATOM   4047  HB2 LEU A 251      -8.700   3.563  19.728  1.00 98.71           H  
ATOM   4048  HB3 LEU A 251      -8.434   2.202  18.648  1.00 98.71           H  
ATOM   4049  O   LEU A 251      -5.866   0.935  19.951  1.00 98.71           O  
ATOM   4050  CG  LEU A 251     -10.321   2.148  19.649  1.00 98.71           C  
ATOM   4051  HG  LEU A 251     -10.721   2.282  20.655  1.00 98.71           H  
ATOM   4052  CD1 LEU A 251     -11.053   3.093  18.696  1.00 98.71           C  
ATOM   4053 HD11 LEU A 251     -12.127   2.919  18.755  1.00 98.71           H  
ATOM   4054 HD12 LEU A 251     -10.854   4.126  18.982  1.00 98.71           H  
ATOM   4055 HD13 LEU A 251     -10.714   2.939  17.672  1.00 98.71           H  
ATOM   4056  CD2 LEU A 251     -10.580   0.713  19.184  1.00 98.71           C  
ATOM   4057 HD21 LEU A 251     -10.094   0.009  19.860  1.00 98.71           H  
ATOM   4058 HD22 LEU A 251     -10.200   0.568  18.172  1.00 98.71           H  
ATOM   4059 HD23 LEU A 251     -11.651   0.514  19.196  1.00 98.71           H  
ATOM   4060  N   ASN A 252      -5.901   3.105  20.549  1.00 98.74           N  
ATOM   4061  H   ASN A 252      -6.478   3.871  20.865  1.00 98.74           H  
ATOM   4062  CA  ASN A 252      -4.493   3.375  20.252  1.00 98.74           C  
ATOM   4063  HA  ASN A 252      -4.309   3.163  19.199  1.00 98.74           H  
ATOM   4064  C   ASN A 252      -3.582   2.457  21.077  1.00 98.74           C  
ATOM   4065  CB  ASN A 252      -4.226   4.868  20.522  1.00 98.74           C  
ATOM   4066  HB2 ASN A 252      -4.998   5.453  20.021  1.00 98.74           H  
ATOM   4067  HB3 ASN A 252      -4.299   5.077  21.589  1.00 98.74           H  
ATOM   4068  O   ASN A 252      -2.692   1.799  20.541  1.00 98.74           O  
ATOM   4069  CG  ASN A 252      -2.873   5.351  20.028  1.00 98.74           C  
ATOM   4070  ND2 ASN A 252      -2.851   6.427  19.278  1.00 98.74           N  
ATOM   4071 HD21 ASN A 252      -3.721   6.877  19.032  1.00 98.74           H  
ATOM   4072 HD22 ASN A 252      -1.984   6.693  18.833  1.00 98.74           H  
ATOM   4073  OD1 ASN A 252      -1.818   4.808  20.319  1.00 98.74           O  
ATOM   4074  N   SER A 253      -3.863   2.344  22.376  1.00 98.53           N  
ATOM   4075  H   SER A 253      -4.627   2.892  22.744  1.00 98.53           H  
ATOM   4076  CA  SER A 253      -3.110   1.500  23.301  1.00 98.53           C  
ATOM   4077  HA  SER A 253      -2.049   1.734  23.213  1.00 98.53           H  
ATOM   4078  C   SER A 253      -3.275   0.006  23.005  1.00 98.53           C  
ATOM   4079  CB  SER A 253      -3.559   1.809  24.729  1.00 98.53           C  
ATOM   4080  HB2 SER A 253      -3.088   1.105  25.415  1.00 98.53           H  
ATOM   4081  HB3 SER A 253      -4.643   1.719  24.802  1.00 98.53           H  
ATOM   4082  O   SER A 253      -2.305  -0.743  23.113  1.00 98.53           O  
ATOM   4083  OG  SER A 253      -3.174   3.112  25.108  1.00 98.53           O  
ATOM   4084  HG  SER A 253      -3.882   3.718  24.877  1.00 98.53           H  
ATOM   4085  N   LEU A 254      -4.471  -0.446  22.607  1.00 98.64           N  
ATOM   4086  H   LEU A 254      -5.244   0.202  22.553  1.00 98.64           H  
ATOM   4087  CA  LEU A 254      -4.692  -1.819  22.148  1.00 98.64           C  
ATOM   4088  HA  LEU A 254      -4.346  -2.503  22.923  1.00 98.64           H  
ATOM   4089  C   LEU A 254      -3.857  -2.117  20.898  1.00 98.64           C  
ATOM   4090  CB  LEU A 254      -6.198  -2.064  21.918  1.00 98.64           C  
ATOM   4091  HB2 LEU A 254      -6.718  -1.970  22.871  1.00 98.64           H  
ATOM   4092  HB3 LEU A 254      -6.583  -1.289  21.255  1.00 98.64           H  
ATOM   4093  O   LEU A 254      -3.088  -3.075  20.912  1.00 98.64           O  
ATOM   4094  CG  LEU A 254      -6.526  -3.435  21.290  1.00 98.64           C  
ATOM   4095  HG  LEU A 254      -6.069  -3.500  20.303  1.00 98.64           H  
ATOM   4096  CD1 LEU A 254      -6.021  -4.606  22.140  1.00 98.64           C  
ATOM   4097 HD11 LEU A 254      -6.318  -5.544  21.670  1.00 98.64           H  
ATOM   4098 HD12 LEU A 254      -6.443  -4.553  23.144  1.00 98.64           H  
ATOM   4099 HD13 LEU A 254      -4.932  -4.592  22.187  1.00 98.64           H  
ATOM   4100  CD2 LEU A 254      -8.035  -3.594  21.113  1.00 98.64           C  
ATOM   4101 HD21 LEU A 254      -8.426  -2.761  20.529  1.00 98.64           H  
ATOM   4102 HD22 LEU A 254      -8.247  -4.525  20.587  1.00 98.64           H  
ATOM   4103 HD23 LEU A 254      -8.542  -3.622  22.078  1.00 98.64           H  
ATOM   4104  N   ILE A 255      -3.967  -1.285  19.859  1.00 98.70           N  
ATOM   4105  H   ILE A 255      -4.605  -0.506  19.936  1.00 98.70           H  
ATOM   4106  CA  ILE A 255      -3.280  -1.486  18.577  1.00 98.70           C  
ATOM   4107  HA  ILE A 255      -3.504  -2.491  18.216  1.00 98.70           H  
ATOM   4108  C   ILE A 255      -1.761  -1.419  18.748  1.00 98.70           C  
ATOM   4109  CB  ILE A 255      -3.808  -0.487  17.524  1.00 98.70           C  
ATOM   4110  HB  ILE A 255      -3.797   0.515  17.953  1.00 98.70           H  
ATOM   4111  O   ILE A 255      -1.055  -2.265  18.204  1.00 98.70           O  
ATOM   4112  CG1 ILE A 255      -5.262  -0.873  17.165  1.00 98.70           C  
ATOM   4113 HG12 ILE A 255      -5.844  -1.011  18.077  1.00 98.70           H  
ATOM   4114 HG13 ILE A 255      -5.267  -1.818  16.624  1.00 98.70           H  
ATOM   4115  CG2 ILE A 255      -2.930  -0.483  16.258  1.00 98.70           C  
ATOM   4116 HG21 ILE A 255      -1.918  -0.150  16.487  1.00 98.70           H  
ATOM   4117 HG22 ILE A 255      -3.327   0.208  15.514  1.00 98.70           H  
ATOM   4118 HG23 ILE A 255      -2.887  -1.483  15.828  1.00 98.70           H  
ATOM   4119  CD1 ILE A 255      -5.987   0.180  16.327  1.00 98.70           C  
ATOM   4120 HD11 ILE A 255      -5.537   0.252  15.337  1.00 98.70           H  
ATOM   4121 HD12 ILE A 255      -7.030  -0.114  16.212  1.00 98.70           H  
ATOM   4122 HD13 ILE A 255      -5.935   1.145  16.831  1.00 98.70           H  
ATOM   4123  N   LYS A 256      -1.238  -0.490  19.560  1.00 98.37           N  
ATOM   4124  H   LYS A 256      -1.860   0.198  19.959  1.00 98.37           H  
ATOM   4125  CA  LYS A 256       0.203  -0.401  19.857  1.00 98.37           C  
ATOM   4126  HA  LYS A 256       0.742  -0.209  18.929  1.00 98.37           H  
ATOM   4127  C   LYS A 256       0.782  -1.700  20.414  1.00 98.37           C  
ATOM   4128  CB  LYS A 256       0.482   0.747  20.836  1.00 98.37           C  
ATOM   4129  HB2 LYS A 256      -0.305   0.798  21.589  1.00 98.37           H  
ATOM   4130  HB3 LYS A 256       1.428   0.561  21.344  1.00 98.37           H  
ATOM   4131  O   LYS A 256       1.900  -2.044  20.041  1.00 98.37           O  
ATOM   4132  CG  LYS A 256       0.603   2.082  20.097  1.00 98.37           C  
ATOM   4133  HG2 LYS A 256       1.424   2.022  19.382  1.00 98.37           H  
ATOM   4134  HG3 LYS A 256      -0.321   2.291  19.557  1.00 98.37           H  
ATOM   4135  CD  LYS A 256       0.870   3.220  21.082  1.00 98.37           C  
ATOM   4136  HD2 LYS A 256      -0.010   3.339  21.715  1.00 98.37           H  
ATOM   4137  HD3 LYS A 256       1.734   2.984  21.703  1.00 98.37           H  
ATOM   4138  CE  LYS A 256       1.136   4.506  20.298  1.00 98.37           C  
ATOM   4139  HE2 LYS A 256       0.410   4.565  19.487  1.00 98.37           H  
ATOM   4140  HE3 LYS A 256       2.133   4.458  19.859  1.00 98.37           H  
ATOM   4141  NZ  LYS A 256       0.991   5.693  21.168  1.00 98.37           N  
ATOM   4142  HZ1 LYS A 256       1.578   5.619  21.987  1.00 98.37           H  
ATOM   4143  HZ2 LYS A 256       1.219   6.537  20.662  1.00 98.37           H  
ATOM   4144  HZ3 LYS A 256       0.023   5.746  21.454  1.00 98.37           H  
ATOM   4145  N   ARG A 257       0.024  -2.427  21.242  1.00 97.27           N  
ATOM   4146  H   ARG A 257      -0.898  -2.074  21.456  1.00 97.27           H  
ATOM   4147  CA  ARG A 257       0.432  -3.716  21.829  1.00 97.27           C  
ATOM   4148  HA  ARG A 257       1.501  -3.699  22.043  1.00 97.27           H  
ATOM   4149  C   ARG A 257       0.233  -4.919  20.906  1.00 97.27           C  
ATOM   4150  CB  ARG A 257      -0.336  -3.959  23.133  1.00 97.27           C  
ATOM   4151  HB2 ARG A 257      -1.404  -3.910  22.923  1.00 97.27           H  
ATOM   4152  HB3 ARG A 257      -0.106  -4.962  23.493  1.00 97.27           H  
ATOM   4153  O   ARG A 257       0.614  -6.024  21.280  1.00 97.27           O  
ATOM   4154  CG  ARG A 257       0.024  -2.973  24.252  1.00 97.27           C  
ATOM   4155  HG2 ARG A 257       1.104  -2.976  24.397  1.00 97.27           H  
ATOM   4156  HG3 ARG A 257      -0.283  -1.963  23.983  1.00 97.27           H  
ATOM   4157  CD  ARG A 257      -0.645  -3.388  25.570  1.00 97.27           C  
ATOM   4158  HD2 ARG A 257      -0.372  -2.675  26.348  1.00 97.27           H  
ATOM   4159  HD3 ARG A 257      -0.243  -4.356  25.868  1.00 97.27           H  
ATOM   4160  NE  ARG A 257      -2.116  -3.501  25.444  1.00 97.27           N  
ATOM   4161  HE  ARG A 257      -2.455  -4.357  25.029  1.00 97.27           H  
ATOM   4162  NH1 ARG A 257      -2.693  -1.440  26.275  1.00 97.27           N  
ATOM   4163 HH11 ARG A 257      -1.711  -1.219  26.361  1.00 97.27           H  
ATOM   4164 HH12 ARG A 257      -3.395  -0.787  26.592  1.00 97.27           H  
ATOM   4165  NH2 ARG A 257      -4.292  -2.845  25.611  1.00 97.27           N  
ATOM   4166 HH21 ARG A 257      -4.982  -2.146  25.845  1.00 97.27           H  
ATOM   4167 HH22 ARG A 257      -4.588  -3.723  25.207  1.00 97.27           H  
ATOM   4168  CZ  ARG A 257      -3.021  -2.594  25.770  1.00 97.27           C  
ATOM   4169  N   LEU A 258      -0.418  -4.757  19.752  1.00 97.42           N  
ATOM   4170  H   LEU A 258      -0.716  -3.834  19.470  1.00 97.42           H  
ATOM   4171  CA  LEU A 258      -0.533  -5.853  18.794  1.00 97.42           C  
ATOM   4172  HA  LEU A 258      -0.772  -6.768  19.336  1.00 97.42           H  
ATOM   4173  C   LEU A 258       0.817  -6.074  18.127  1.00 97.42           C  
ATOM   4174  CB  LEU A 258      -1.640  -5.608  17.755  1.00 97.42           C  
ATOM   4175  HB2 LEU A 258      -1.404  -4.708  17.188  1.00 97.42           H  
ATOM   4176  HB3 LEU A 258      -1.643  -6.450  17.063  1.00 97.42           H  
ATOM   4177  O   LEU A 258       1.395  -5.156  17.550  1.00 97.42           O  
ATOM   4178  CG  LEU A 258      -3.055  -5.483  18.333  1.00 97.42           C  
ATOM   4179  HG  LEU A 258      -3.098  -4.614  18.989  1.00 97.42           H  
ATOM   4180  CD1 LEU A 258      -4.058  -5.272  17.202  1.00 97.42           C  
ATOM   4181 HD11 LEU A 258      -4.075  -6.145  16.549  1.00 97.42           H  
ATOM   4182 HD12 LEU A 258      -5.055  -5.111  17.611  1.00 97.42           H  
ATOM   4183 HD13 LEU A 258      -3.775  -4.397  16.617  1.00 97.42           H  
ATOM   4184  CD2 LEU A 258      -3.476  -6.721  19.131  1.00 97.42           C  
ATOM   4185 HD21 LEU A 258      -3.418  -7.606  18.496  1.00 97.42           H  
ATOM   4186 HD22 LEU A 258      -4.497  -6.581  19.485  1.00 97.42           H  
ATOM   4187 HD23 LEU A 258      -2.833  -6.836  20.003  1.00 97.42           H  
ATOM   4188  N   GLU A 259       1.296  -7.302  18.195  1.00 94.51           N  
ATOM   4189  H   GLU A 259       0.778  -8.018  18.683  1.00 94.51           H  
ATOM   4190  CA  GLU A 259       2.534  -7.737  17.574  1.00 94.51           C  
ATOM   4191  HA  GLU A 259       2.907  -6.977  16.887  1.00 94.51           H  
ATOM   4192  C   GLU A 259       2.234  -8.991  16.770  1.00 94.51           C  
ATOM   4193  CB  GLU A 259       3.613  -7.993  18.635  1.00 94.51           C  
ATOM   4194  HB2 GLU A 259       4.480  -8.443  18.151  1.00 94.51           H  
ATOM   4195  HB3 GLU A 259       3.222  -8.685  19.380  1.00 94.51           H  
ATOM   4196  O   GLU A 259       1.444  -9.841  17.192  1.00 94.51           O  
ATOM   4197  CG  GLU A 259       4.045  -6.682  19.313  1.00 94.51           C  
ATOM   4198  HG2 GLU A 259       3.171  -6.197  19.748  1.00 94.51           H  
ATOM   4199  HG3 GLU A 259       4.447  -6.014  18.551  1.00 94.51           H  
ATOM   4200  CD  GLU A 259       5.086  -6.874  20.423  1.00 94.51           C  
ATOM   4201  OE1 GLU A 259       5.461  -5.831  21.005  1.00 94.51           O  
ATOM   4202  OE2 GLU A 259       5.464  -8.033  20.699  1.00 94.51           O  
ATOM   4203  N   TRP A 260       2.868  -9.081  15.611  1.00 93.31           N  
ATOM   4204  H   TRP A 260       3.479  -8.332  15.318  1.00 93.31           H  
ATOM   4205  CA  TRP A 260       2.961 -10.303  14.845  1.00 93.31           C  
ATOM   4206  HA  TRP A 260       2.430 -11.113  15.345  1.00 93.31           H  
ATOM   4207  C   TRP A 260       4.440 -10.657  14.781  1.00 93.31           C  
ATOM   4208  CB  TRP A 260       2.332 -10.108  13.468  1.00 93.31           C  
ATOM   4209  HB2 TRP A 260       1.274  -9.876  13.585  1.00 93.31           H  
ATOM   4210  HB3 TRP A 260       2.815  -9.267  12.971  1.00 93.31           H  
ATOM   4211  O   TRP A 260       5.228  -9.968  14.137  1.00 93.31           O  
ATOM   4212  CG  TRP A 260       2.469 -11.307  12.595  1.00 93.31           C  
ATOM   4213  CD1 TRP A 260       1.830 -12.485  12.771  1.00 93.31           C  
ATOM   4214  HD1 TRP A 260       1.111 -12.694  13.549  1.00 93.31           H  
ATOM   4215  CD2 TRP A 260       3.322 -11.479  11.423  1.00 93.31           C  
ATOM   4216  CE2 TRP A 260       3.153 -12.811  10.942  1.00 93.31           C  
ATOM   4217  CE3 TRP A 260       4.212 -10.646  10.712  1.00 93.31           C  
ATOM   4218  HE3 TRP A 260       4.383  -9.637  11.055  1.00 93.31           H  
ATOM   4219  NE1 TRP A 260       2.261 -13.386  11.820  1.00 93.31           N  
ATOM   4220  HE1 TRP A 260       1.928 -14.337  11.762  1.00 93.31           H  
ATOM   4221  CH2 TRP A 260       4.651 -12.424   9.091  1.00 93.31           C  
ATOM   4222  HH2 TRP A 260       5.140 -12.757   8.188  1.00 93.31           H  
ATOM   4223  CZ2 TRP A 260       3.808 -13.290   9.801  1.00 93.31           C  
ATOM   4224  HZ2 TRP A 260       3.657 -14.304   9.459  1.00 93.31           H  
ATOM   4225  CZ3 TRP A 260       4.861 -11.117   9.555  1.00 93.31           C  
ATOM   4226  HZ3 TRP A 260       5.525 -10.473   8.996  1.00 93.31           H  
ATOM   4227  N   SER A 261       4.828 -11.687  15.524  1.00 77.59           N  
ATOM   4228  H   SER A 261       4.143 -12.191  16.070  1.00 77.59           H  
ATOM   4229  CA  SER A 261       6.150 -12.278  15.386  1.00 77.59           C  
ATOM   4230  HA  SER A 261       6.851 -11.526  15.023  1.00 77.59           H  
ATOM   4231  C   SER A 261       6.012 -13.418  14.388  1.00 77.59           C  
ATOM   4232  CB  SER A 261       6.684 -12.786  16.726  1.00 77.59           C  
ATOM   4233  HB2 SER A 261       7.698 -13.163  16.588  1.00 77.59           H  
ATOM   4234  HB3 SER A 261       6.055 -13.596  17.093  1.00 77.59           H  
ATOM   4235  O   SER A 261       5.304 -14.380  14.705  1.00 77.59           O  
ATOM   4236  OG  SER A 261       6.693 -11.742  17.681  1.00 77.59           O  
ATOM   4237  HG  SER A 261       7.054 -10.945  17.284  1.00 77.59           H  
ATOM   4238  N   PRO A 262       6.639 -13.345  13.201  1.00 69.79           N  
ATOM   4239  CA  PRO A 262       6.715 -14.517  12.352  1.00 69.79           C  
ATOM   4240  HA  PRO A 262       5.719 -14.818  12.029  1.00 69.79           H  
ATOM   4241  C   PRO A 262       7.351 -15.623  13.189  1.00 69.79           C  
ATOM   4242  CB  PRO A 262       7.546 -14.098  11.139  1.00 69.79           C  
ATOM   4243  HB2 PRO A 262       6.867 -13.692  10.389  1.00 69.79           H  
ATOM   4244  HB3 PRO A 262       8.137 -14.917  10.730  1.00 69.79           H  
ATOM   4245  O   PRO A 262       8.342 -15.390  13.891  1.00 69.79           O  
ATOM   4246  CG  PRO A 262       8.415 -12.958  11.661  1.00 69.79           C  
ATOM   4247  HG2 PRO A 262       9.302 -13.365  12.147  1.00 69.79           H  
ATOM   4248  HG3 PRO A 262       8.695 -12.264  10.869  1.00 69.79           H  
ATOM   4249  CD  PRO A 262       7.516 -12.293  12.701  1.00 69.79           C  
ATOM   4250  HD2 PRO A 262       6.914 -11.517  12.229  1.00 69.79           H  
ATOM   4251  HD3 PRO A 262       8.142 -11.864  13.484  1.00 69.79           H  
ATOM   4252  N   ILE A 263       6.738 -16.809  13.189  1.00 58.67           N  
ATOM   4253  H   ILE A 263       5.921 -16.936  12.609  1.00 58.67           H  
ATOM   4254  CA  ILE A 263       7.382 -17.981  13.777  1.00 58.67           C  
ATOM   4255  HA  ILE A 263       7.488 -17.832  14.851  1.00 58.67           H  
ATOM   4256  C   ILE A 263       8.766 -18.016  13.129  1.00 58.67           C  
ATOM   4257  CB  ILE A 263       6.565 -19.268  13.518  1.00 58.67           C  
ATOM   4258  HB  ILE A 263       6.418 -19.364  12.442  1.00 58.67           H  
ATOM   4259  O   ILE A 263       8.854 -17.955  11.900  1.00 58.67           O  
ATOM   4260  CG1 ILE A 263       5.167 -19.179  14.171  1.00 58.67           C  
ATOM   4261 HG12 ILE A 263       4.691 -18.240  13.889  1.00 58.67           H  
ATOM   4262 HG13 ILE A 263       5.268 -19.188  15.256  1.00 58.67           H  
ATOM   4263  CG2 ILE A 263       7.315 -20.509  14.045  1.00 58.67           C  
ATOM   4264 HG21 ILE A 263       7.381 -20.479  15.133  1.00 58.67           H  
ATOM   4265 HG22 ILE A 263       6.795 -21.419  13.745  1.00 58.67           H  
ATOM   4266 HG23 ILE A 263       8.324 -20.568  13.637  1.00 58.67           H  
ATOM   4267  CD1 ILE A 263       4.216 -20.306  13.744  1.00 58.67           C  
ATOM   4268 HD11 ILE A 263       3.225 -20.114  14.155  1.00 58.67           H  
ATOM   4269 HD12 ILE A 263       4.147 -20.342  12.657  1.00 58.67           H  
ATOM   4270 HD13 ILE A 263       4.566 -21.267  14.120  1.00 58.67           H  
ATOM   4271  N   LYS A 264       9.822 -18.031  13.956  1.00 48.69           N  
ATOM   4272  H   LYS A 264       9.634 -17.979  14.947  1.00 48.69           H  
ATOM   4273  CA  LYS A 264      11.199 -18.306  13.532  1.00 48.69           C  
ATOM   4274  HA  LYS A 264      11.510 -17.606  12.756  1.00 48.69           H  
ATOM   4275  C   LYS A 264      11.205 -19.710  12.929  1.00 48.69           C  
ATOM   4276  CB  LYS A 264      12.174 -18.237  14.721  1.00 48.69           C  
ATOM   4277  HB2 LYS A 264      13.124 -18.652  14.385  1.00 48.69           H  
ATOM   4278  HB3 LYS A 264      11.801 -18.875  15.522  1.00 48.69           H  
ATOM   4279  O   LYS A 264      11.505 -20.686  13.601  1.00 48.69           O  
ATOM   4280  CG  LYS A 264      12.446 -16.836  15.282  1.00 48.69           C  
ATOM   4281  HG2 LYS A 264      11.529 -16.415  15.695  1.00 48.69           H  
ATOM   4282  HG3 LYS A 264      12.818 -16.191  14.486  1.00 48.69           H  
ATOM   4283  CD  LYS A 264      13.508 -16.968  16.384  1.00 48.69           C  
ATOM   4284  HD2 LYS A 264      14.395 -17.434  15.956  1.00 48.69           H  
ATOM   4285  HD3 LYS A 264      13.123 -17.613  17.174  1.00 48.69           H  
ATOM   4286  CE  LYS A 264      13.895 -15.611  16.977  1.00 48.69           C  
ATOM   4287  HE2 LYS A 264      14.213 -14.961  16.162  1.00 48.69           H  
ATOM   4288  HE3 LYS A 264      13.017 -15.166  17.443  1.00 48.69           H  
ATOM   4289  NZ  LYS A 264      14.994 -15.769  17.963  1.00 48.69           N  
ATOM   4290  HZ1 LYS A 264      14.711 -16.378  18.717  1.00 48.69           H  
ATOM   4291  HZ2 LYS A 264      15.270 -14.874  18.342  1.00 48.69           H  
ATOM   4292  HZ3 LYS A 264      15.798 -16.184  17.513  1.00 48.69           H  
ATOM   4293  N   THR A 265      10.690 -19.822  11.720  1.00 47.00           N  
ATOM   4294  H   THR A 265      10.391 -18.972  11.265  1.00 47.00           H  
ATOM   4295  CA  THR A 265      10.669 -21.041  10.935  1.00 47.00           C  
ATOM   4296  HA  THR A 265      10.655 -21.910  11.592  1.00 47.00           H  
ATOM   4297  C   THR A 265      11.962 -21.078  10.148  1.00 47.00           C  
ATOM   4298  CB  THR A 265       9.445 -21.113  10.003  1.00 47.00           C  
ATOM   4299  HB  THR A 265       9.576 -21.950   9.317  1.00 47.00           H  
ATOM   4300  O   THR A 265      12.595 -20.041   9.938  1.00 47.00           O  
ATOM   4301  CG2 THR A 265       8.142 -21.318  10.763  1.00 47.00           C  
ATOM   4302 HG21 THR A 265       7.333 -21.487  10.052  1.00 47.00           H  
ATOM   4303 HG22 THR A 265       7.928 -20.421  11.344  1.00 47.00           H  
ATOM   4304 HG23 THR A 265       8.226 -22.182  11.421  1.00 47.00           H  
ATOM   4305  OG1 THR A 265       9.288 -19.930   9.261  1.00 47.00           O  
ATOM   4306  HG1 THR A 265       8.922 -19.253   9.836  1.00 47.00           H  
ATOM   4307  N   GLU A 266      12.318 -22.264   9.673  1.00 39.39           N  
ATOM   4308  H   GLU A 266      11.795 -23.085   9.943  1.00 39.39           H  
ATOM   4309  CA  GLU A 266      13.426 -22.493   8.741  1.00 39.39           C  
ATOM   4310  HA  GLU A 266      14.379 -22.389   9.259  1.00 39.39           H  
ATOM   4311  C   GLU A 266      13.437 -21.520   7.545  1.00 39.39           C  
ATOM   4312  CB  GLU A 266      13.298 -23.926   8.208  1.00 39.39           C  
ATOM   4313  HB2 GLU A 266      14.019 -24.064   7.402  1.00 39.39           H  
ATOM   4314  HB3 GLU A 266      12.297 -24.050   7.793  1.00 39.39           H  
ATOM   4315  O   GLU A 266      14.484 -21.300   6.950  1.00 39.39           O  
ATOM   4316  CG  GLU A 266      13.563 -25.004   9.268  1.00 39.39           C  
ATOM   4317  HG2 GLU A 266      12.858 -24.882  10.091  1.00 39.39           H  
ATOM   4318  HG3 GLU A 266      14.571 -24.871   9.661  1.00 39.39           H  
ATOM   4319  CD  GLU A 266      13.400 -26.412   8.678  1.00 39.39           C  
ATOM   4320  OE1 GLU A 266      14.250 -27.277   8.982  1.00 39.39           O  
ATOM   4321  OE2 GLU A 266      12.397 -26.615   7.956  1.00 39.39           O  
ATOM   4322  N   TRP A 267      12.313 -20.869   7.218  1.00 45.72           N  
ATOM   4323  H   TRP A 267      11.475 -21.078   7.742  1.00 45.72           H  
ATOM   4324  CA  TRP A 267      12.225 -19.811   6.206  1.00 45.72           C  
ATOM   4325  HA  TRP A 267      12.638 -20.188   5.271  1.00 45.72           H  
ATOM   4326  C   TRP A 267      13.009 -18.541   6.566  1.00 45.72           C  
ATOM   4327  CB  TRP A 267      10.751 -19.479   5.962  1.00 45.72           C  
ATOM   4328  HB2 TRP A 267      10.255 -19.263   6.908  1.00 45.72           H  
ATOM   4329  HB3 TRP A 267      10.696 -18.575   5.355  1.00 45.72           H  
ATOM   4330  O   TRP A 267      13.595 -17.918   5.686  1.00 45.72           O  
ATOM   4331  CG  TRP A 267      10.009 -20.555   5.238  1.00 45.72           C  
ATOM   4332  CD1 TRP A 267       9.484 -21.678   5.779  1.00 45.72           C  
ATOM   4333  HD1 TRP A 267       9.519 -21.932   6.828  1.00 45.72           H  
ATOM   4334  CD2 TRP A 267       9.752 -20.640   3.805  1.00 45.72           C  
ATOM   4335  CE2 TRP A 267       9.073 -21.866   3.542  1.00 45.72           C  
ATOM   4336  CE3 TRP A 267      10.029 -19.804   2.703  1.00 45.72           C  
ATOM   4337  HE3 TRP A 267      10.506 -18.850   2.871  1.00 45.72           H  
ATOM   4338  NE1 TRP A 267       8.937 -22.460   4.779  1.00 45.72           N  
ATOM   4339  HE1 TRP A 267       8.536 -23.373   4.941  1.00 45.72           H  
ATOM   4340  CH2 TRP A 267       8.987 -21.396   1.171  1.00 45.72           C  
ATOM   4341  HH2 TRP A 267       8.696 -21.667   0.167  1.00 45.72           H  
ATOM   4342  CZ2 TRP A 267       8.694 -22.251   2.248  1.00 45.72           C  
ATOM   4343  HZ2 TRP A 267       8.182 -23.188   2.083  1.00 45.72           H  
ATOM   4344  CZ3 TRP A 267       9.651 -20.178   1.400  1.00 45.72           C  
ATOM   4345  HZ3 TRP A 267       9.856 -19.511   0.575  1.00 45.72           H  
ATOM   4346  N   GLY A 268      13.090 -18.175   7.851  1.00 47.52           N  
ATOM   4347  H   GLY A 268      12.675 -18.785   8.541  1.00 47.52           H  
ATOM   4348  CA  GLY A 268      13.959 -17.087   8.313  1.00 47.52           C  
ATOM   4349  HA2 GLY A 268      13.854 -16.986   9.393  1.00 47.52           H  
ATOM   4350  HA3 GLY A 268      13.671 -16.150   7.837  1.00 47.52           H  
ATOM   4351  C   GLY A 268      15.434 -17.365   8.006  1.00 47.52           C  
ATOM   4352  O   GLY A 268      16.151 -16.472   7.557  1.00 47.52           O  
ATOM   4353  N   ASP A 269      15.856 -18.620   8.176  1.00 43.63           N  
ATOM   4354  H   ASP A 269      15.209 -19.309   8.533  1.00 43.63           H  
ATOM   4355  CA  ASP A 269      17.197 -19.084   7.814  1.00 43.63           C  
ATOM   4356  HA  ASP A 269      17.922 -18.327   8.113  1.00 43.63           H  
ATOM   4357  C   ASP A 269      17.349 -19.265   6.297  1.00 43.63           C  
ATOM   4358  CB  ASP A 269      17.530 -20.378   8.575  1.00 43.63           C  
ATOM   4359  HB2 ASP A 269      16.765 -21.127   8.372  1.00 43.63           H  
ATOM   4360  HB3 ASP A 269      18.483 -20.762   8.209  1.00 43.63           H  
ATOM   4361  O   ASP A 269      18.424 -19.009   5.763  1.00 43.63           O  
ATOM   4362  CG  ASP A 269      17.655 -20.156  10.087  1.00 43.63           C  
ATOM   4363  OD1 ASP A 269      18.167 -19.082  10.486  1.00 43.63           O  
ATOM   4364  OD2 ASP A 269      17.230 -21.057  10.842  1.00 43.63           O  
ATOM   4365  N   TYR A 270      16.275 -19.602   5.575  1.00 45.95           N  
ATOM   4366  H   TYR A 270      15.447 -19.896   6.073  1.00 45.95           H  
ATOM   4367  CA  TYR A 270      16.256 -19.643   4.111  1.00 45.95           C  
ATOM   4368  HA  TYR A 270      17.038 -20.329   3.786  1.00 45.95           H  
ATOM   4369  C   TYR A 270      16.554 -18.275   3.484  1.00 45.95           C  
ATOM   4370  CB  TYR A 270      14.905 -20.179   3.620  1.00 45.95           C  
ATOM   4371  HB2 TYR A 270      14.650 -21.075   4.186  1.00 45.95           H  
ATOM   4372  HB3 TYR A 270      14.131 -19.431   3.796  1.00 45.95           H  
ATOM   4373  O   TYR A 270      17.294 -18.197   2.508  1.00 45.95           O  
ATOM   4374  CG  TYR A 270      14.901 -20.537   2.153  1.00 45.95           C  
ATOM   4375  CD1 TYR A 270      14.159 -19.780   1.224  1.00 45.95           C  
ATOM   4376  HD1 TYR A 270      13.567 -18.942   1.562  1.00 45.95           H  
ATOM   4377  CD2 TYR A 270      15.689 -21.616   1.719  1.00 45.95           C  
ATOM   4378  HD2 TYR A 270      16.306 -22.147   2.428  1.00 45.95           H  
ATOM   4379  CE1 TYR A 270      14.159 -20.141  -0.137  1.00 45.95           C  
ATOM   4380  HE1 TYR A 270      13.564 -19.592  -0.852  1.00 45.95           H  
ATOM   4381  CE2 TYR A 270      15.739 -21.933   0.354  1.00 45.95           C  
ATOM   4382  HE2 TYR A 270      16.443 -22.666  -0.011  1.00 45.95           H  
ATOM   4383  OH  TYR A 270      14.940 -21.627  -1.856  1.00 45.95           O  
ATOM   4384  HH  TYR A 270      15.634 -22.268  -2.025  1.00 45.95           H  
ATOM   4385  CZ  TYR A 270      14.939 -21.233  -0.562  1.00 45.95           C  
ATOM   4386  N   TYR A 271      16.065 -17.183   4.083  1.00 47.53           N  
ATOM   4387  H   TYR A 271      15.409 -17.303   4.841  1.00 47.53           H  
ATOM   4388  CA  TYR A 271      16.429 -15.825   3.662  1.00 47.53           C  
ATOM   4389  HA  TYR A 271      16.250 -15.741   2.590  1.00 47.53           H  
ATOM   4390  C   TYR A 271      17.914 -15.494   3.873  1.00 47.53           C  
ATOM   4391  CB  TYR A 271      15.554 -14.798   4.390  1.00 47.53           C  
ATOM   4392  HB2 TYR A 271      15.594 -14.985   5.463  1.00 47.53           H  
ATOM   4393  HB3 TYR A 271      15.970 -13.805   4.219  1.00 47.53           H  
ATOM   4394  O   TYR A 271      18.450 -14.653   3.152  1.00 47.53           O  
ATOM   4395  CG  TYR A 271      14.115 -14.766   3.924  1.00 47.53           C  
ATOM   4396  CD1 TYR A 271      13.833 -14.424   2.592  1.00 47.53           C  
ATOM   4397  HD1 TYR A 271      14.652 -14.196   1.926  1.00 47.53           H  
ATOM   4398  CD2 TYR A 271      13.060 -15.054   4.809  1.00 47.53           C  
ATOM   4399  HD2 TYR A 271      13.277 -15.344   5.827  1.00 47.53           H  
ATOM   4400  CE1 TYR A 271      12.496 -14.362   2.154  1.00 47.53           C  
ATOM   4401  HE1 TYR A 271      12.213 -14.104   1.144  1.00 47.53           H  
ATOM   4402  CE2 TYR A 271      11.725 -14.971   4.374  1.00 47.53           C  
ATOM   4403  HE2 TYR A 271      10.899 -15.195   5.033  1.00 47.53           H  
ATOM   4404  OH  TYR A 271      10.184 -14.435   2.625  1.00 47.53           O  
ATOM   4405  HH  TYR A 271      10.087 -14.371   1.672  1.00 47.53           H  
ATOM   4406  CZ  TYR A 271      11.451 -14.605   3.047  1.00 47.53           C  
ATOM   4407  N   ASN A 272      18.581 -16.152   4.829  1.00 47.27           N  
ATOM   4408  H   ASN A 272      18.078 -16.839   5.372  1.00 47.27           H  
ATOM   4409  CA  ASN A 272      20.029 -16.042   5.028  1.00 47.27           C  
ATOM   4410  HA  ASN A 272      20.358 -15.045   4.738  1.00 47.27           H  
ATOM   4411  C   ASN A 272      20.818 -17.029   4.152  1.00 47.27           C  
ATOM   4412  CB  ASN A 272      20.354 -16.244   6.517  1.00 47.27           C  
ATOM   4413  HB2 ASN A 272      21.435 -16.310   6.636  1.00 47.27           H  
ATOM   4414  HB3 ASN A 272      19.922 -17.184   6.859  1.00 47.27           H  
ATOM   4415  O   ASN A 272      21.973 -16.763   3.830  1.00 47.27           O  
ATOM   4416  CG  ASN A 272      19.877 -15.113   7.409  1.00 47.27           C  
ATOM   4417  ND2 ASN A 272      19.620 -15.404   8.663  1.00 47.27           N  
ATOM   4418 HD21 ASN A 272      19.211 -14.662   9.214  1.00 47.27           H  
ATOM   4419 HD22 ASN A 272      19.615 -16.367   8.966  1.00 47.27           H  
ATOM   4420  OD1 ASN A 272      19.756 -13.958   7.028  1.00 47.27           O  
ATOM   4421  N   GLN A 273      20.217 -18.149   3.737  1.00 47.99           N  
ATOM   4422  H   GLN A 273      19.285 -18.341   4.074  1.00 47.99           H  
ATOM   4423  CA  GLN A 273      20.795 -19.081   2.767  1.00 47.99           C  
ATOM   4424  HA  GLN A 273      21.866 -19.161   2.954  1.00 47.99           H  
ATOM   4425  C   GLN A 273      20.638 -18.533   1.347  1.00 47.99           C  
ATOM   4426  CB  GLN A 273      20.193 -20.487   2.906  1.00 47.99           C  
ATOM   4427  HB2 GLN A 273      20.525 -21.085   2.057  1.00 47.99           H  
ATOM   4428  HB3 GLN A 273      19.105 -20.425   2.876  1.00 47.99           H  
ATOM   4429  O   GLN A 273      19.874 -19.037   0.521  1.00 47.99           O  
ATOM   4430  CG  GLN A 273      20.640 -21.205   4.185  1.00 47.99           C  
ATOM   4431  HG2 GLN A 273      21.729 -21.236   4.218  1.00 47.99           H  
ATOM   4432  HG3 GLN A 273      20.289 -20.652   5.056  1.00 47.99           H  
ATOM   4433  CD  GLN A 273      20.118 -22.638   4.270  1.00 47.99           C  
ATOM   4434  NE2 GLN A 273      20.309 -23.294   5.393  1.00 47.99           N  
ATOM   4435 HE21 GLN A 273      19.910 -24.220   5.447  1.00 47.99           H  
ATOM   4436 HE22 GLN A 273      20.719 -22.828   6.190  1.00 47.99           H  
ATOM   4437  OE1 GLN A 273      19.546 -23.207   3.348  1.00 47.99           O  
ATOM   4438  N   THR A 274      21.391 -17.486   1.030  1.00 59.94           N  
ATOM   4439  H   THR A 274      21.985 -17.073   1.734  1.00 59.94           H  
ATOM   4440  CA  THR A 274      21.559 -17.075  -0.359  1.00 59.94           C  
ATOM   4441  HA  THR A 274      20.574 -17.002  -0.821  1.00 59.94           H  
ATOM   4442  C   THR A 274      22.356 -18.155  -1.093  1.00 59.94           C  
ATOM   4443  CB  THR A 274      22.225 -15.693  -0.460  1.00 59.94           C  
ATOM   4444  HB  THR A 274      22.425 -15.467  -1.508  1.00 59.94           H  
ATOM   4445  O   THR A 274      23.475 -18.469  -0.705  1.00 59.94           O  
ATOM   4446  CG2 THR A 274      21.309 -14.606   0.110  1.00 59.94           C  
ATOM   4447 HG21 THR A 274      21.136 -14.774   1.173  1.00 59.94           H  
ATOM   4448 HG22 THR A 274      20.353 -14.608  -0.414  1.00 59.94           H  
ATOM   4449 HG23 THR A 274      21.786 -13.634  -0.018  1.00 59.94           H  
ATOM   4450  OG1 THR A 274      23.429 -15.622   0.264  1.00 59.94           O  
ATOM   4451  HG1 THR A 274      24.088 -16.207  -0.117  1.00 59.94           H  
ATOM   4452  N   ASN A 275      21.831 -18.698  -2.199  1.00 69.80           N  
ATOM   4453  H   ASN A 275      20.865 -18.492  -2.412  1.00 69.80           H  
ATOM   4454  CA  ASN A 275      22.593 -19.563  -3.127  1.00 69.80           C  
ATOM   4455  HA  ASN A 275      23.117 -20.318  -2.539  1.00 69.80           H  
ATOM   4456  C   ASN A 275      23.686 -18.795  -3.903  1.00 69.80           C  
ATOM   4457  CB  ASN A 275      21.644 -20.285  -4.099  1.00 69.80           C  
ATOM   4458  HB2 ASN A 275      22.227 -20.805  -4.859  1.00 69.80           H  
ATOM   4459  HB3 ASN A 275      21.015 -19.557  -4.612  1.00 69.80           H  
ATOM   4460  O   ASN A 275      24.102 -19.204  -4.983  1.00 69.80           O  
ATOM   4461  CG  ASN A 275      20.804 -21.348  -3.434  1.00 69.80           C  
ATOM   4462  ND2 ASN A 275      19.520 -21.124  -3.340  1.00 69.80           N  
ATOM   4463 HD21 ASN A 275      18.959 -21.870  -2.954  1.00 69.80           H  
ATOM   4464 HD22 ASN A 275      19.130 -20.217  -3.552  1.00 69.80           H  
ATOM   4465  OD1 ASN A 275      21.274 -22.388  -3.008  1.00 69.80           O  
ATOM   4466  N   TYR A 276      24.111 -17.651  -3.381  1.00 81.68           N  
ATOM   4467  H   TYR A 276      23.895 -17.489  -2.408  1.00 81.68           H  
ATOM   4468  CA  TYR A 276      25.157 -16.815  -3.930  1.00 81.68           C  
ATOM   4469  HA  TYR A 276      25.555 -17.249  -4.847  1.00 81.68           H  
ATOM   4470  C   TYR A 276      26.269 -16.740  -2.895  1.00 81.68           C  
ATOM   4471  CB  TYR A 276      24.605 -15.420  -4.241  1.00 81.68           C  
ATOM   4472  HB2 TYR A 276      24.194 -14.997  -3.325  1.00 81.68           H  
ATOM   4473  HB3 TYR A 276      25.430 -14.777  -4.549  1.00 81.68           H  
ATOM   4474  O   TYR A 276      25.998 -16.534  -1.710  1.00 81.68           O  
ATOM   4475  CG  TYR A 276      23.545 -15.381  -5.321  1.00 81.68           C  
ATOM   4476  CD1 TYR A 276      23.913 -15.355  -6.681  1.00 81.68           C  
ATOM   4477  HD1 TYR A 276      24.956 -15.404  -6.955  1.00 81.68           H  
ATOM   4478  CD2 TYR A 276      22.188 -15.343  -4.958  1.00 81.68           C  
ATOM   4479  HD2 TYR A 276      21.915 -15.360  -3.913  1.00 81.68           H  
ATOM   4480  CE1 TYR A 276      22.929 -15.254  -7.685  1.00 81.68           C  
ATOM   4481  HE1 TYR A 276      23.211 -15.218  -8.727  1.00 81.68           H  
ATOM   4482  CE2 TYR A 276      21.201 -15.259  -5.952  1.00 81.68           C  
ATOM   4483  HE2 TYR A 276      20.159 -15.214  -5.675  1.00 81.68           H  
ATOM   4484  OH  TYR A 276      20.574 -15.036  -8.209  1.00 81.68           O  
ATOM   4485  HH  TYR A 276      20.830 -14.873  -9.120  1.00 81.68           H  
ATOM   4486  CZ  TYR A 276      21.573 -15.196  -7.309  1.00 81.68           C  
ATOM   4487  N   SER A 277      27.511 -16.859  -3.355  1.00 88.99           N  
ATOM   4488  H   SER A 277      27.664 -17.025  -4.339  1.00 88.99           H  
ATOM   4489  CA  SER A 277      28.659 -16.393  -2.587  1.00 88.99           C  
ATOM   4490  HA  SER A 277      28.653 -16.870  -1.607  1.00 88.99           H  
ATOM   4491  C   SER A 277      28.579 -14.873  -2.391  1.00 88.99           C  
ATOM   4492  CB  SER A 277      29.950 -16.780  -3.319  1.00 88.99           C  
ATOM   4493  HB2 SER A 277      30.813 -16.527  -2.702  1.00 88.99           H  
ATOM   4494  HB3 SER A 277      29.956 -17.853  -3.508  1.00 88.99           H  
ATOM   4495  O   SER A 277      27.834 -14.170  -3.086  1.00 88.99           O  
ATOM   4496  OG  SER A 277      30.034 -16.085  -4.546  1.00 88.99           O  
ATOM   4497  HG  SER A 277      30.749 -16.486  -5.045  1.00 88.99           H  
ATOM   4498  N   ASP A 278      29.383 -14.334  -1.478  1.00 89.99           N  
ATOM   4499  H   ASP A 278      29.877 -14.931  -0.830  1.00 89.99           H  
ATOM   4500  CA  ASP A 278      29.498 -12.881  -1.308  1.00 89.99           C  
ATOM   4501  HA  ASP A 278      28.522 -12.471  -1.051  1.00 89.99           H  
ATOM   4502  C   ASP A 278      29.970 -12.199  -2.606  1.00 89.99           C  
ATOM   4503  CB  ASP A 278      30.475 -12.572  -0.165  1.00 89.99           C  
ATOM   4504  HB2 ASP A 278      30.662 -11.498  -0.151  1.00 89.99           H  
ATOM   4505  HB3 ASP A 278      31.423 -13.073  -0.360  1.00 89.99           H  
ATOM   4506  O   ASP A 278      29.454 -11.143  -2.985  1.00 89.99           O  
ATOM   4507  CG  ASP A 278      29.954 -12.977   1.218  1.00 89.99           C  
ATOM   4508  OD1 ASP A 278      28.718 -13.020   1.390  1.00 89.99           O  
ATOM   4509  OD2 ASP A 278      30.813 -13.212   2.094  1.00 89.99           O  
ATOM   4510  N   ALA A 279      30.896 -12.837  -3.335  1.00 93.62           N  
ATOM   4511  H   ALA A 279      31.231 -13.727  -2.995  1.00 93.62           H  
ATOM   4512  CA  ALA A 279      31.372 -12.386  -4.642  1.00 93.62           C  
ATOM   4513  HA  ALA A 279      31.743 -11.365  -4.551  1.00 93.62           H  
ATOM   4514  C   ALA A 279      30.244 -12.357  -5.687  1.00 93.62           C  
ATOM   4515  CB  ALA A 279      32.537 -13.286  -5.081  1.00 93.62           C  
ATOM   4516  HB1 ALA A 279      33.465 -12.937  -4.628  1.00 93.62           H  
ATOM   4517  HB2 ALA A 279      32.648 -13.259  -6.166  1.00 93.62           H  
ATOM   4518  HB3 ALA A 279      32.365 -14.321  -4.786  1.00 93.62           H  
ATOM   4519  O   ALA A 279      30.059 -11.339  -6.359  1.00 93.62           O  
ATOM   4520  N   ALA A 280      29.445 -13.422  -5.784  1.00 94.16           N  
ATOM   4521  H   ALA A 280      29.653 -14.243  -5.234  1.00 94.16           H  
ATOM   4522  CA  ALA A 280      28.312 -13.481  -6.703  1.00 94.16           C  
ATOM   4523  HA  ALA A 280      28.667 -13.247  -7.707  1.00 94.16           H  
ATOM   4524  C   ALA A 280      27.219 -12.461  -6.338  1.00 94.16           C  
ATOM   4525  CB  ALA A 280      27.775 -14.913  -6.715  1.00 94.16           C  
ATOM   4526  HB1 ALA A 280      28.586 -15.607  -6.934  1.00 94.16           H  
ATOM   4527  HB2 ALA A 280      27.346 -15.168  -5.746  1.00 94.16           H  
ATOM   4528  HB3 ALA A 280      27.028 -15.007  -7.503  1.00 94.16           H  
ATOM   4529  O   ALA A 280      26.669 -11.797  -7.219  1.00 94.16           O  
ATOM   4530  N   THR A 281      26.945 -12.274  -5.041  1.00 93.76           N  
ATOM   4531  H   THR A 281      27.417 -12.867  -4.373  1.00 93.76           H  
ATOM   4532  CA  THR A 281      25.986 -11.276  -4.540  1.00 93.76           C  
ATOM   4533  HA  THR A 281      25.016 -11.464  -5.000  1.00 93.76           H  
ATOM   4534  C   THR A 281      26.417  -9.861  -4.916  1.00 93.76           C  
ATOM   4535  CB  THR A 281      25.816 -11.380  -3.015  1.00 93.76           C  
ATOM   4536  HB  THR A 281      26.769 -11.202  -2.518  1.00 93.76           H  
ATOM   4537  O   THR A 281      25.604  -9.088  -5.433  1.00 93.76           O  
ATOM   4538  CG2 THR A 281      24.773 -10.397  -2.475  1.00 93.76           C  
ATOM   4539 HG21 THR A 281      25.115  -9.370  -2.598  1.00 93.76           H  
ATOM   4540 HG22 THR A 281      23.825 -10.534  -2.996  1.00 93.76           H  
ATOM   4541 HG23 THR A 281      24.624 -10.586  -1.412  1.00 93.76           H  
ATOM   4542  OG1 THR A 281      25.357 -12.666  -2.688  1.00 93.76           O  
ATOM   4543  HG1 THR A 281      26.122 -13.237  -2.587  1.00 93.76           H  
ATOM   4544  N   LYS A 282      27.701  -9.533  -4.715  1.00 95.45           N  
ATOM   4545  H   LYS A 282      28.304 -10.216  -4.278  1.00 95.45           H  
ATOM   4546  CA  LYS A 282      28.277  -8.234  -5.076  1.00 95.45           C  
ATOM   4547  HA  LYS A 282      27.672  -7.446  -4.627  1.00 95.45           H  
ATOM   4548  C   LYS A 282      28.243  -8.000  -6.586  1.00 95.45           C  
ATOM   4549  CB  LYS A 282      29.702  -8.143  -4.515  1.00 95.45           C  
ATOM   4550  HB2 LYS A 282      29.678  -8.335  -3.442  1.00 95.45           H  
ATOM   4551  HB3 LYS A 282      30.330  -8.898  -4.988  1.00 95.45           H  
ATOM   4552  O   LYS A 282      27.739  -6.971  -7.023  1.00 95.45           O  
ATOM   4553  CG  LYS A 282      30.298  -6.751  -4.758  1.00 95.45           C  
ATOM   4554  HG2 LYS A 282      29.692  -6.004  -4.247  1.00 95.45           H  
ATOM   4555  HG3 LYS A 282      30.292  -6.536  -5.827  1.00 95.45           H  
ATOM   4556  CD  LYS A 282      31.741  -6.670  -4.261  1.00 95.45           C  
ATOM   4557  HD2 LYS A 282      32.329  -7.437  -4.765  1.00 95.45           H  
ATOM   4558  HD3 LYS A 282      31.774  -6.828  -3.183  1.00 95.45           H  
ATOM   4559  CE  LYS A 282      32.276  -5.284  -4.619  1.00 95.45           C  
ATOM   4560  HE2 LYS A 282      31.743  -4.530  -4.040  1.00 95.45           H  
ATOM   4561  HE3 LYS A 282      32.052  -5.100  -5.670  1.00 95.45           H  
ATOM   4562  NZ  LYS A 282      33.736  -5.190  -4.412  1.00 95.45           N  
ATOM   4563  HZ1 LYS A 282      34.051  -4.279  -4.714  1.00 95.45           H  
ATOM   4564  HZ2 LYS A 282      33.977  -5.348  -3.444  1.00 95.45           H  
ATOM   4565  HZ3 LYS A 282      34.187  -5.877  -4.999  1.00 95.45           H  
ATOM   4566  N   HIS A 283      28.694  -8.966  -7.384  1.00 97.55           N  
ATOM   4567  H   HIS A 283      29.110  -9.787  -6.968  1.00 97.55           H  
ATOM   4568  CA  HIS A 283      28.687  -8.841  -8.842  1.00 97.55           C  
ATOM   4569  HA  HIS A 283      29.246  -7.948  -9.121  1.00 97.55           H  
ATOM   4570  C   HIS A 283      27.263  -8.692  -9.402  1.00 97.55           C  
ATOM   4571  CB  HIS A 283      29.392 -10.062  -9.433  1.00 97.55           C  
ATOM   4572  HB2 HIS A 283      30.410 -10.107  -9.046  1.00 97.55           H  
ATOM   4573  HB3 HIS A 283      28.872 -10.968  -9.123  1.00 97.55           H  
ATOM   4574  O   HIS A 283      27.012  -7.871 -10.282  1.00 97.55           O  
ATOM   4575  CG  HIS A 283      29.460 -10.020 -10.933  1.00 97.55           C  
ATOM   4576  CD2 HIS A 283      30.052  -9.059 -11.708  1.00 97.55           C  
ATOM   4577  HD2 HIS A 283      30.553  -8.172 -11.347  1.00 97.55           H  
ATOM   4578  ND1 HIS A 283      28.928 -10.959 -11.779  1.00 97.55           N  
ATOM   4579  HD1 HIS A 283      28.354 -11.736 -11.485  1.00 97.55           H  
ATOM   4580  CE1 HIS A 283      29.243 -10.607 -13.038  1.00 97.55           C  
ATOM   4581  HE1 HIS A 283      28.972 -11.150 -13.931  1.00 97.55           H  
ATOM   4582  NE2 HIS A 283      29.909  -9.445 -13.046  1.00 97.55           N  
ATOM   4583  N   LYS A 284      26.288  -9.424  -8.847  1.00 97.27           N  
ATOM   4584  H   LYS A 284      26.539 -10.114  -8.152  1.00 97.27           H  
ATOM   4585  CA  LYS A 284      24.872  -9.247  -9.192  1.00 97.27           C  
ATOM   4586  HA  LYS A 284      24.767  -9.349 -10.272  1.00 97.27           H  
ATOM   4587  C   LYS A 284      24.375  -7.837  -8.856  1.00 97.27           C  
ATOM   4588  CB  LYS A 284      24.051 -10.356  -8.520  1.00 97.27           C  
ATOM   4589  HB2 LYS A 284      24.269 -10.387  -7.453  1.00 97.27           H  
ATOM   4590  HB3 LYS A 284      24.345 -11.310  -8.957  1.00 97.27           H  
ATOM   4591  O   LYS A 284      23.678  -7.242  -9.676  1.00 97.27           O  
ATOM   4592  CG  LYS A 284      22.543 -10.156  -8.710  1.00 97.27           C  
ATOM   4593  HG2 LYS A 284      22.337  -9.821  -9.726  1.00 97.27           H  
ATOM   4594  HG3 LYS A 284      22.213  -9.379  -8.021  1.00 97.27           H  
ATOM   4595  CD  LYS A 284      21.763 -11.443  -8.427  1.00 97.27           C  
ATOM   4596  HD2 LYS A 284      21.979 -12.181  -9.199  1.00 97.27           H  
ATOM   4597  HD3 LYS A 284      22.070 -11.847  -7.462  1.00 97.27           H  
ATOM   4598  CE  LYS A 284      20.265 -11.133  -8.411  1.00 97.27           C  
ATOM   4599  HE2 LYS A 284      19.949 -10.832  -9.410  1.00 97.27           H  
ATOM   4600  HE3 LYS A 284      20.093 -10.298  -7.731  1.00 97.27           H  
ATOM   4601  NZ  LYS A 284      19.487 -12.306  -7.966  1.00 97.27           N  
ATOM   4602  HZ1 LYS A 284      19.424 -12.968  -8.726  1.00 97.27           H  
ATOM   4603  HZ2 LYS A 284      19.926 -12.775  -7.187  1.00 97.27           H  
ATOM   4604  HZ3 LYS A 284      18.529 -12.065  -7.754  1.00 97.27           H  
ATOM   4605  N   ALA A 285      24.733  -7.293  -7.692  1.00 97.25           N  
ATOM   4606  H   ALA A 285      25.326  -7.823  -7.069  1.00 97.25           H  
ATOM   4607  CA  ALA A 285      24.391  -5.919  -7.324  1.00 97.25           C  
ATOM   4608  HA  ALA A 285      23.308  -5.808  -7.370  1.00 97.25           H  
ATOM   4609  C   ALA A 285      24.986  -4.891  -8.308  1.00 97.25           C  
ATOM   4610  CB  ALA A 285      24.833  -5.664  -5.878  1.00 97.25           C  
ATOM   4611  HB1 ALA A 285      25.917  -5.747  -5.790  1.00 97.25           H  
ATOM   4612  HB2 ALA A 285      24.365  -6.386  -5.209  1.00 97.25           H  
ATOM   4613  HB3 ALA A 285      24.547  -4.656  -5.579  1.00 97.25           H  
ATOM   4614  O   ALA A 285      24.260  -4.003  -8.746  1.00 97.25           O  
ATOM   4615  N   GLU A 286      26.245  -5.066  -8.724  1.00 97.84           N  
ATOM   4616  H   GLU A 286      26.796  -5.791  -8.287  1.00 97.84           H  
ATOM   4617  CA  GLU A 286      26.919  -4.213  -9.718  1.00 97.84           C  
ATOM   4618  HA  GLU A 286      26.901  -3.177  -9.378  1.00 97.84           H  
ATOM   4619  C   GLU A 286      26.223  -4.255 -11.092  1.00 97.84           C  
ATOM   4620  CB  GLU A 286      28.387  -4.658  -9.871  1.00 97.84           C  
ATOM   4621  HB2 GLU A 286      28.402  -5.728 -10.076  1.00 97.84           H  
ATOM   4622  HB3 GLU A 286      28.822  -4.145 -10.729  1.00 97.84           H  
ATOM   4623  O   GLU A 286      26.008  -3.213 -11.716  1.00 97.84           O  
ATOM   4624  CG  GLU A 286      29.264  -4.360  -8.639  1.00 97.84           C  
ATOM   4625  HG2 GLU A 286      28.741  -4.678  -7.737  1.00 97.84           H  
ATOM   4626  HG3 GLU A 286      29.402  -3.281  -8.571  1.00 97.84           H  
ATOM   4627  CD  GLU A 286      30.644  -5.048  -8.671  1.00 97.84           C  
ATOM   4628  OE1 GLU A 286      31.408  -4.864  -7.688  1.00 97.84           O  
ATOM   4629  OE2 GLU A 286      30.938  -5.783  -9.642  1.00 97.84           O  
ATOM   4630  N   ILE A 287      25.812  -5.445 -11.558  1.00 98.31           N  
ATOM   4631  H   ILE A 287      26.065  -6.270 -11.033  1.00 98.31           H  
ATOM   4632  CA  ILE A 287      25.033  -5.591 -12.801  1.00 98.31           C  
ATOM   4633  HA  ILE A 287      25.597  -5.144 -13.619  1.00 98.31           H  
ATOM   4634  C   ILE A 287      23.710  -4.822 -12.697  1.00 98.31           C  
ATOM   4635  CB  ILE A 287      24.776  -7.082 -13.136  1.00 98.31           C  
ATOM   4636  HB  ILE A 287      24.347  -7.567 -12.260  1.00 98.31           H  
ATOM   4637  O   ILE A 287      23.355  -4.074 -13.608  1.00 98.31           O  
ATOM   4638  CG1 ILE A 287      26.085  -7.808 -13.514  1.00 98.31           C  
ATOM   4639 HG12 ILE A 287      26.396  -7.497 -14.512  1.00 98.31           H  
ATOM   4640 HG13 ILE A 287      26.882  -7.529 -12.825  1.00 98.31           H  
ATOM   4641  CG2 ILE A 287      23.773  -7.210 -14.305  1.00 98.31           C  
ATOM   4642 HG21 ILE A 287      24.120  -6.636 -15.163  1.00 98.31           H  
ATOM   4643 HG22 ILE A 287      22.789  -6.845 -14.012  1.00 98.31           H  
ATOM   4644 HG23 ILE A 287      23.647  -8.251 -14.605  1.00 98.31           H  
ATOM   4645  CD1 ILE A 287      25.962  -9.340 -13.487  1.00 98.31           C  
ATOM   4646 HD11 ILE A 287      25.169  -9.694 -14.145  1.00 98.31           H  
ATOM   4647 HD12 ILE A 287      25.767  -9.677 -12.469  1.00 98.31           H  
ATOM   4648 HD13 ILE A 287      26.897  -9.777 -13.836  1.00 98.31           H  
ATOM   4649  N   ILE A 288      22.982  -5.002 -11.592  1.00 97.98           N  
ATOM   4650  H   ILE A 288      23.356  -5.605 -10.873  1.00 97.98           H  
ATOM   4651  CA  ILE A 288      21.670  -4.380 -11.375  1.00 97.98           C  
ATOM   4652  HA  ILE A 288      21.033  -4.601 -12.232  1.00 97.98           H  
ATOM   4653  C   ILE A 288      21.795  -2.856 -11.307  1.00 97.98           C  
ATOM   4654  CB  ILE A 288      21.013  -4.978 -10.114  1.00 97.98           C  
ATOM   4655  HB  ILE A 288      21.744  -4.965  -9.307  1.00 97.98           H  
ATOM   4656  O   ILE A 288      21.032  -2.161 -11.973  1.00 97.98           O  
ATOM   4657  CG1 ILE A 288      20.598  -6.439 -10.398  1.00 97.98           C  
ATOM   4658 HG12 ILE A 288      19.679  -6.454 -10.983  1.00 97.98           H  
ATOM   4659 HG13 ILE A 288      21.368  -6.946 -10.980  1.00 97.98           H  
ATOM   4660  CG2 ILE A 288      19.786  -4.166  -9.658  1.00 97.98           C  
ATOM   4661 HG21 ILE A 288      19.086  -4.041 -10.484  1.00 97.98           H  
ATOM   4662 HG22 ILE A 288      20.108  -3.187  -9.303  1.00 97.98           H  
ATOM   4663 HG23 ILE A 288      19.280  -4.655  -8.826  1.00 97.98           H  
ATOM   4664  CD1 ILE A 288      20.400  -7.240  -9.114  1.00 97.98           C  
ATOM   4665 HD11 ILE A 288      19.597  -6.807  -8.518  1.00 97.98           H  
ATOM   4666 HD12 ILE A 288      21.320  -7.227  -8.530  1.00 97.98           H  
ATOM   4667 HD13 ILE A 288      20.151  -8.271  -9.368  1.00 97.98           H  
ATOM   4668  N   GLU A 289      22.770  -2.333 -10.562  1.00 97.77           N  
ATOM   4669  H   GLU A 289      23.375  -2.954 -10.044  1.00 97.77           H  
ATOM   4670  CA  GLU A 289      23.035  -0.895 -10.464  1.00 97.77           C  
ATOM   4671  HA  GLU A 289      22.150  -0.396 -10.067  1.00 97.77           H  
ATOM   4672  C   GLU A 289      23.327  -0.286 -11.843  1.00 97.77           C  
ATOM   4673  CB  GLU A 289      24.198  -0.673  -9.485  1.00 97.77           C  
ATOM   4674  HB2 GLU A 289      25.098  -1.145  -9.880  1.00 97.77           H  
ATOM   4675  HB3 GLU A 289      23.944  -1.146  -8.537  1.00 97.77           H  
ATOM   4676  O   GLU A 289      22.688   0.692 -12.242  1.00 97.77           O  
ATOM   4677  CG  GLU A 289      24.468   0.817  -9.234  1.00 97.77           C  
ATOM   4678  HG2 GLU A 289      23.533   1.281  -8.920  1.00 97.77           H  
ATOM   4679  HG3 GLU A 289      24.790   1.287 -10.163  1.00 97.77           H  
ATOM   4680  CD  GLU A 289      25.525   1.074  -8.149  1.00 97.77           C  
ATOM   4681  OE1 GLU A 289      25.597   2.239  -7.700  1.00 97.77           O  
ATOM   4682  OE2 GLU A 289      26.236   0.119  -7.762  1.00 97.77           O  
ATOM   4683  N   ARG A 290      24.216  -0.923 -12.621  1.00 97.83           N  
ATOM   4684  H   ARG A 290      24.700  -1.717 -12.228  1.00 97.83           H  
ATOM   4685  CA  ARG A 290      24.537  -0.506 -13.994  1.00 97.83           C  
ATOM   4686  HA  ARG A 290      24.905   0.520 -13.965  1.00 97.83           H  
ATOM   4687  C   ARG A 290      23.303  -0.508 -14.896  1.00 97.83           C  
ATOM   4688  CB  ARG A 290      25.638  -1.427 -14.544  1.00 97.83           C  
ATOM   4689  HB2 ARG A 290      25.272  -2.453 -14.553  1.00 97.83           H  
ATOM   4690  HB3 ARG A 290      26.501  -1.381 -13.879  1.00 97.83           H  
ATOM   4691  O   ARG A 290      23.091   0.441 -15.652  1.00 97.83           O  
ATOM   4692  CG  ARG A 290      26.081  -1.026 -15.962  1.00 97.83           C  
ATOM   4693  HG2 ARG A 290      25.232  -1.045 -16.646  1.00 97.83           H  
ATOM   4694  HG3 ARG A 290      26.479  -0.011 -15.933  1.00 97.83           H  
ATOM   4695  CD  ARG A 290      27.162  -1.965 -16.506  1.00 97.83           C  
ATOM   4696  HD2 ARG A 290      27.526  -1.563 -17.452  1.00 97.83           H  
ATOM   4697  HD3 ARG A 290      27.988  -1.984 -15.795  1.00 97.83           H  
ATOM   4698  NE  ARG A 290      26.635  -3.322 -16.739  1.00 97.83           N  
ATOM   4699  HE  ARG A 290      25.701  -3.389 -17.117  1.00 97.83           H  
ATOM   4700  NH1 ARG A 290      28.528  -4.527 -16.221  1.00 97.83           N  
ATOM   4701 HH11 ARG A 290      28.953  -5.421 -16.019  1.00 97.83           H  
ATOM   4702 HH12 ARG A 290      29.033  -3.668 -16.060  1.00 97.83           H  
ATOM   4703  NH2 ARG A 290      26.645  -5.585 -16.738  1.00 97.83           N  
ATOM   4704 HH21 ARG A 290      25.714  -5.577 -17.130  1.00 97.83           H  
ATOM   4705 HH22 ARG A 290      27.138  -6.466 -16.707  1.00 97.83           H  
ATOM   4706  CZ  ARG A 290      27.273  -4.464 -16.566  1.00 97.83           C  
ATOM   4707  N   PHE A 291      22.488  -1.560 -14.833  1.00 98.34           N  
ATOM   4708  H   PHE A 291      22.725  -2.313 -14.203  1.00 98.34           H  
ATOM   4709  CA  PHE A 291      21.291  -1.683 -15.664  1.00 98.34           C  
ATOM   4710  HA  PHE A 291      21.554  -1.484 -16.703  1.00 98.34           H  
ATOM   4711  C   PHE A 291      20.233  -0.638 -15.303  1.00 98.34           C  
ATOM   4712  CB  PHE A 291      20.733  -3.109 -15.573  1.00 98.34           C  
ATOM   4713  HB2 PHE A 291      19.725  -3.089 -15.987  1.00 98.34           H  
ATOM   4714  HB3 PHE A 291      20.656  -3.392 -14.523  1.00 98.34           H  
ATOM   4715  O   PHE A 291      19.702   0.009 -16.205  1.00 98.34           O  
ATOM   4716  CG  PHE A 291      21.479  -4.205 -16.318  1.00 98.34           C  
ATOM   4717  CD1 PHE A 291      22.654  -3.950 -17.058  1.00 98.34           C  
ATOM   4718  HD1 PHE A 291      23.092  -2.964 -17.099  1.00 98.34           H  
ATOM   4719  CD2 PHE A 291      20.943  -5.509 -16.313  1.00 98.34           C  
ATOM   4720  HD2 PHE A 291      20.046  -5.720 -15.749  1.00 98.34           H  
ATOM   4721  CE1 PHE A 291      23.268  -4.983 -17.782  1.00 98.34           C  
ATOM   4722  HE1 PHE A 291      24.159  -4.781 -18.358  1.00 98.34           H  
ATOM   4723  CE2 PHE A 291      21.547  -6.531 -17.066  1.00 98.34           C  
ATOM   4724  HE2 PHE A 291      21.118  -7.521 -17.097  1.00 98.34           H  
ATOM   4725  CZ  PHE A 291      22.707  -6.267 -17.805  1.00 98.34           C  
ATOM   4726  HZ  PHE A 291      23.158  -7.050 -18.397  1.00 98.34           H  
ATOM   4727  N   ILE A 292      19.969  -0.399 -14.013  1.00 97.38           N  
ATOM   4728  H   ILE A 292      20.448  -0.943 -13.310  1.00 97.38           H  
ATOM   4729  CA  ILE A 292      19.028   0.644 -13.577  1.00 97.38           C  
ATOM   4730  HA  ILE A 292      18.059   0.453 -14.039  1.00 97.38           H  
ATOM   4731  C   ILE A 292      19.505   2.017 -14.063  1.00 97.38           C  
ATOM   4732  CB  ILE A 292      18.836   0.625 -12.044  1.00 97.38           C  
ATOM   4733  HB  ILE A 292      19.817   0.706 -11.575  1.00 97.38           H  
ATOM   4734  O   ILE A 292      18.733   2.735 -14.705  1.00 97.38           O  
ATOM   4735  CG1 ILE A 292      18.158  -0.681 -11.570  1.00 97.38           C  
ATOM   4736 HG12 ILE A 292      18.542  -1.536 -12.126  1.00 97.38           H  
ATOM   4737 HG13 ILE A 292      17.085  -0.628 -11.750  1.00 97.38           H  
ATOM   4738  CG2 ILE A 292      17.969   1.822 -11.597  1.00 97.38           C  
ATOM   4739 HG21 ILE A 292      18.475   2.767 -11.797  1.00 97.38           H  
ATOM   4740 HG22 ILE A 292      17.015   1.814 -12.124  1.00 97.38           H  
ATOM   4741 HG23 ILE A 292      17.775   1.787 -10.525  1.00 97.38           H  
ATOM   4742  CD1 ILE A 292      18.406  -0.944 -10.080  1.00 97.38           C  
ATOM   4743 HD11 ILE A 292      17.900  -1.862  -9.781  1.00 97.38           H  
ATOM   4744 HD12 ILE A 292      18.038  -0.120  -9.469  1.00 97.38           H  
ATOM   4745 HD13 ILE A 292      19.477  -1.048  -9.901  1.00 97.38           H  
ATOM   4746  N   ALA A 293      20.783   2.354 -13.851  1.00 96.11           N  
ATOM   4747  H   ALA A 293      21.373   1.723 -13.327  1.00 96.11           H  
ATOM   4748  CA  ALA A 293      21.359   3.631 -14.276  1.00 96.11           C  
ATOM   4749  HA  ALA A 293      20.834   4.436 -13.761  1.00 96.11           H  
ATOM   4750  C   ALA A 293      21.210   3.876 -15.791  1.00 96.11           C  
ATOM   4751  CB  ALA A 293      22.830   3.661 -13.846  1.00 96.11           C  
ATOM   4752  HB1 ALA A 293      23.274   4.619 -14.117  1.00 96.11           H  
ATOM   4753  HB2 ALA A 293      23.382   2.858 -14.334  1.00 96.11           H  
ATOM   4754  HB3 ALA A 293      22.902   3.533 -12.766  1.00 96.11           H  
ATOM   4755  O   ALA A 293      20.956   5.004 -16.222  1.00 96.11           O  
ATOM   4756  N   ARG A 294      21.292   2.821 -16.612  1.00 96.94           N  
ATOM   4757  H   ARG A 294      21.536   1.929 -16.204  1.00 96.94           H  
ATOM   4758  CA  ARG A 294      21.109   2.907 -18.069  1.00 96.94           C  
ATOM   4759  HA  ARG A 294      21.715   3.737 -18.434  1.00 96.94           H  
ATOM   4760  C   ARG A 294      19.668   3.225 -18.488  1.00 96.94           C  
ATOM   4761  CB  ARG A 294      21.631   1.605 -18.701  1.00 96.94           C  
ATOM   4762  HB2 ARG A 294      22.636   1.414 -18.325  1.00 96.94           H  
ATOM   4763  HB3 ARG A 294      20.993   0.770 -18.413  1.00 96.94           H  
ATOM   4764  O   ARG A 294      19.470   3.832 -19.538  1.00 96.94           O  
ATOM   4765  CG  ARG A 294      21.692   1.694 -20.231  1.00 96.94           C  
ATOM   4766  HG2 ARG A 294      22.226   2.601 -20.516  1.00 96.94           H  
ATOM   4767  HG3 ARG A 294      20.679   1.741 -20.629  1.00 96.94           H  
ATOM   4768  CD  ARG A 294      22.405   0.487 -20.850  1.00 96.94           C  
ATOM   4769  HD2 ARG A 294      23.433   0.451 -20.490  1.00 96.94           H  
ATOM   4770  HD3 ARG A 294      21.904  -0.429 -20.539  1.00 96.94           H  
ATOM   4771  NE  ARG A 294      22.390   0.589 -22.323  1.00 96.94           N  
ATOM   4772  HE  ARG A 294      21.870   1.362 -22.713  1.00 96.94           H  
ATOM   4773  NH1 ARG A 294      23.684  -1.250 -22.802  1.00 96.94           N  
ATOM   4774 HH11 ARG A 294      23.740  -1.477 -21.819  1.00 96.94           H  
ATOM   4775 HH12 ARG A 294      24.050  -1.932 -23.451  1.00 96.94           H  
ATOM   4776  NH2 ARG A 294      22.861  -0.063 -24.457  1.00 96.94           N  
ATOM   4777 HH21 ARG A 294      23.304  -0.730 -25.073  1.00 96.94           H  
ATOM   4778 HH22 ARG A 294      22.335   0.717 -24.826  1.00 96.94           H  
ATOM   4779  CZ  ARG A 294      22.975  -0.237 -23.173  1.00 96.94           C  
ATOM   4780  N   THR A 295      18.669   2.837 -17.694  1.00 96.89           N  
ATOM   4781  H   THR A 295      18.910   2.333 -16.852  1.00 96.89           H  
ATOM   4782  CA  THR A 295      17.245   3.061 -18.022  1.00 96.89           C  
ATOM   4783  HA  THR A 295      17.118   2.973 -19.101  1.00 96.89           H  
ATOM   4784  C   THR A 295      16.727   4.446 -17.645  1.00 96.89           C  
ATOM   4785  CB  THR A 295      16.325   2.014 -17.381  1.00 96.89           C  
ATOM   4786  HB  THR A 295      15.302   2.216 -17.701  1.00 96.89           H  
ATOM   4787  O   THR A 295      15.724   4.874 -18.208  1.00 96.89           O  
ATOM   4788  CG2 THR A 295      16.666   0.592 -17.815  1.00 96.89           C  
ATOM   4789 HG21 THR A 295      17.673   0.317 -17.500  1.00 96.89           H  
ATOM   4790 HG22 THR A 295      16.597   0.518 -18.900  1.00 96.89           H  
ATOM   4791 HG23 THR A 295      15.952  -0.099 -17.367  1.00 96.89           H  
ATOM   4792  OG1 THR A 295      16.359   2.092 -15.972  1.00 96.89           O  
ATOM   4793  HG1 THR A 295      17.268   2.113 -15.663  1.00 96.89           H  
ATOM   4794  N   GLN A 296      17.389   5.143 -16.708  1.00 93.35           N  
ATOM   4795  H   GLN A 296      18.208   4.719 -16.296  1.00 93.35           H  
ATOM   4796  CA  GLN A 296      16.891   6.394 -16.108  1.00 93.35           C  
ATOM   4797  HA  GLN A 296      17.544   6.629 -15.268  1.00 93.35           H  
ATOM   4798  C   GLN A 296      15.478   6.249 -15.497  1.00 93.35           C  
ATOM   4799  CB  GLN A 296      16.994   7.564 -17.111  1.00 93.35           C  
ATOM   4800  HB2 GLN A 296      16.344   7.365 -17.964  1.00 93.35           H  
ATOM   4801  HB3 GLN A 296      16.633   8.477 -16.638  1.00 93.35           H  
ATOM   4802  O   GLN A 296      14.717   7.217 -15.431  1.00 93.35           O  
ATOM   4803  CG  GLN A 296      18.416   7.818 -17.633  1.00 93.35           C  
ATOM   4804  HG2 GLN A 296      18.364   8.540 -18.448  1.00 93.35           H  
ATOM   4805  HG3 GLN A 296      18.843   6.900 -18.037  1.00 93.35           H  
ATOM   4806  CD  GLN A 296      19.333   8.396 -16.562  1.00 93.35           C  
ATOM   4807  NE2 GLN A 296      20.475   7.805 -16.298  1.00 93.35           N  
ATOM   4808 HE21 GLN A 296      20.669   6.871 -16.630  1.00 93.35           H  
ATOM   4809 HE22 GLN A 296      21.014   8.213 -15.548  1.00 93.35           H  
ATOM   4810  OE1 GLN A 296      19.040   9.401 -15.938  1.00 93.35           O  
ATOM   4811  N   ALA A 297      15.118   5.034 -15.068  1.00 97.35           N  
ATOM   4812  H   ALA A 297      15.772   4.270 -15.162  1.00 97.35           H  
ATOM   4813  CA  ALA A 297      13.825   4.732 -14.469  1.00 97.35           C  
ATOM   4814  HA  ALA A 297      13.041   5.009 -15.175  1.00 97.35           H  
ATOM   4815  C   ALA A 297      13.613   5.529 -13.174  1.00 97.35           C  
ATOM   4816  CB  ALA A 297      13.744   3.223 -14.217  1.00 97.35           C  
ATOM   4817  HB1 ALA A 297      12.814   2.982 -13.703  1.00 97.35           H  
ATOM   4818  HB2 ALA A 297      13.774   2.693 -15.169  1.00 97.35           H  
ATOM   4819  HB3 ALA A 297      14.580   2.901 -13.597  1.00 97.35           H  
ATOM   4820  O   ALA A 297      14.482   5.554 -12.303  1.00 97.35           O  
ATOM   4821  N   LYS A 298      12.440   6.153 -13.031  1.00 96.85           N  
ATOM   4822  H   LYS A 298      11.753   6.056 -13.764  1.00 96.85           H  
ATOM   4823  CA  LYS A 298      12.029   6.877 -11.819  1.00 96.85           C  
ATOM   4824  HA  LYS A 298      12.907   7.126 -11.222  1.00 96.85           H  
ATOM   4825  C   LYS A 298      11.127   6.029 -10.934  1.00 96.85           C  
ATOM   4826  CB  LYS A 298      11.304   8.169 -12.207  1.00 96.85           C  
ATOM   4827  HB2 LYS A 298      10.953   8.657 -11.298  1.00 96.85           H  
ATOM   4828  HB3 LYS A 298      10.440   7.926 -12.826  1.00 96.85           H  
ATOM   4829  O   LYS A 298      11.094   6.246  -9.724  1.00 96.85           O  
ATOM   4830  CG  LYS A 298      12.223   9.132 -12.963  1.00 96.85           C  
ATOM   4831  HG2 LYS A 298      12.559   8.672 -13.892  1.00 96.85           H  
ATOM   4832  HG3 LYS A 298      13.090   9.366 -12.346  1.00 96.85           H  
ATOM   4833  CD  LYS A 298      11.464  10.418 -13.290  1.00 96.85           C  
ATOM   4834  HD2 LYS A 298      10.596  10.172 -13.902  1.00 96.85           H  
ATOM   4835  HD3 LYS A 298      11.138  10.891 -12.364  1.00 96.85           H  
ATOM   4836  CE  LYS A 298      12.399  11.351 -14.057  1.00 96.85           C  
ATOM   4837  HE2 LYS A 298      13.270  11.558 -13.436  1.00 96.85           H  
ATOM   4838  HE3 LYS A 298      12.749  10.826 -14.946  1.00 96.85           H  
ATOM   4839  NZ  LYS A 298      11.711  12.607 -14.433  1.00 96.85           N  
ATOM   4840  HZ1 LYS A 298      11.402  13.093 -13.604  1.00 96.85           H  
ATOM   4841  HZ2 LYS A 298      12.345  13.201 -14.950  1.00 96.85           H  
ATOM   4842  HZ3 LYS A 298      10.914  12.394 -15.015  1.00 96.85           H  
ATOM   4843  N   LEU A 299      10.404   5.079 -11.526  1.00 97.85           N  
ATOM   4844  H   LEU A 299      10.387   5.073 -12.535  1.00 97.85           H  
ATOM   4845  CA  LEU A 299       9.587   4.098 -10.826  1.00 97.85           C  
ATOM   4846  HA  LEU A 299       9.802   4.165  -9.759  1.00 97.85           H  
ATOM   4847  C   LEU A 299       9.930   2.682 -11.292  1.00 97.85           C  
ATOM   4848  CB  LEU A 299       8.107   4.436 -11.048  1.00 97.85           C  
ATOM   4849  HB2 LEU A 299       7.939   5.482 -10.794  1.00 97.85           H  
ATOM   4850  HB3 LEU A 299       7.873   4.307 -12.104  1.00 97.85           H  
ATOM   4851  O   LEU A 299       9.742   2.328 -12.456  1.00 97.85           O  
ATOM   4852  CG  LEU A 299       7.161   3.560 -10.211  1.00 97.85           C  
ATOM   4853  HG  LEU A 299       7.333   2.503 -10.414  1.00 97.85           H  
ATOM   4854  CD1 LEU A 299       7.290   3.819  -8.712  1.00 97.85           C  
ATOM   4855 HD11 LEU A 299       6.473   3.335  -8.176  1.00 97.85           H  
ATOM   4856 HD12 LEU A 299       7.259   4.891  -8.520  1.00 97.85           H  
ATOM   4857 HD13 LEU A 299       8.229   3.397  -8.353  1.00 97.85           H  
ATOM   4858  CD2 LEU A 299       5.728   3.894 -10.570  1.00 97.85           C  
ATOM   4859 HD21 LEU A 299       5.053   3.289  -9.966  1.00 97.85           H  
ATOM   4860 HD22 LEU A 299       5.529   4.952 -10.398  1.00 97.85           H  
ATOM   4861 HD23 LEU A 299       5.569   3.662 -11.623  1.00 97.85           H  
ATOM   4862  N   VAL A 300      10.393   1.867 -10.352  1.00 98.53           N  
ATOM   4863  H   VAL A 300      10.506   2.233  -9.417  1.00 98.53           H  
ATOM   4864  CA  VAL A 300      10.779   0.476 -10.560  1.00 98.53           C  
ATOM   4865  HA  VAL A 300      10.693   0.253 -11.623  1.00 98.53           H  
ATOM   4866  C   VAL A 300       9.846  -0.436  -9.779  1.00 98.53           C  
ATOM   4867  CB  VAL A 300      12.238   0.230 -10.154  1.00 98.53           C  
ATOM   4868  HB  VAL A 300      12.309   0.353  -9.073  1.00 98.53           H  
ATOM   4869  O   VAL A 300       9.592  -0.214  -8.594  1.00 98.53           O  
ATOM   4870  CG1 VAL A 300      12.685  -1.193 -10.490  1.00 98.53           C  
ATOM   4871 HG11 VAL A 300      12.522  -1.400 -11.547  1.00 98.53           H  
ATOM   4872 HG12 VAL A 300      13.746  -1.295 -10.264  1.00 98.53           H  
ATOM   4873 HG13 VAL A 300      12.138  -1.921  -9.890  1.00 98.53           H  
ATOM   4874  CG2 VAL A 300      13.197   1.217 -10.837  1.00 98.53           C  
ATOM   4875 HG21 VAL A 300      13.026   1.220 -11.913  1.00 98.53           H  
ATOM   4876 HG22 VAL A 300      13.034   2.223 -10.451  1.00 98.53           H  
ATOM   4877 HG23 VAL A 300      14.232   0.938 -10.640  1.00 98.53           H  
ATOM   4878  N   TRP A 301       9.336  -1.471 -10.435  1.00 98.63           N  
ATOM   4879  H   TRP A 301       9.594  -1.593 -11.404  1.00 98.63           H  
ATOM   4880  CA  TRP A 301       8.610  -2.554  -9.775  1.00 98.63           C  
ATOM   4881  HA  TRP A 301       8.266  -2.241  -8.789  1.00 98.63           H  
ATOM   4882  C   TRP A 301       9.549  -3.742  -9.585  1.00 98.63           C  
ATOM   4883  CB  TRP A 301       7.376  -2.928 -10.595  1.00 98.63           C  
ATOM   4884  HB2 TRP A 301       7.029  -3.901 -10.246  1.00 98.63           H  
ATOM   4885  HB3 TRP A 301       7.661  -3.044 -11.640  1.00 98.63           H  
ATOM   4886  O   TRP A 301       9.979  -4.340 -10.565  1.00 98.63           O  
ATOM   4887  CG  TRP A 301       6.209  -1.990 -10.517  1.00 98.63           C  
ATOM   4888  CD1 TRP A 301       6.217  -0.676 -10.180  1.00 98.63           C  
ATOM   4889  HD1 TRP A 301       7.099  -0.106  -9.926  1.00 98.63           H  
ATOM   4890  CD2 TRP A 301       4.816  -2.311 -10.789  1.00 98.63           C  
ATOM   4891  CE2 TRP A 301       4.030  -1.148 -10.585  1.00 98.63           C  
ATOM   4892  CE3 TRP A 301       4.141  -3.477 -11.192  1.00 98.63           C  
ATOM   4893  HE3 TRP A 301       4.738  -4.353 -11.399  1.00 98.63           H  
ATOM   4894  NE1 TRP A 301       4.934  -0.166 -10.260  1.00 98.63           N  
ATOM   4895  HE1 TRP A 301       4.701   0.812 -10.159  1.00 98.63           H  
ATOM   4896  CH2 TRP A 301       1.989  -2.356 -11.075  1.00 98.63           C  
ATOM   4897  HH2 TRP A 301       0.915  -2.379 -11.189  1.00 98.63           H  
ATOM   4898  CZ2 TRP A 301       2.646  -1.152 -10.759  1.00 98.63           C  
ATOM   4899  HZ2 TRP A 301       2.108  -0.219 -10.675  1.00 98.63           H  
ATOM   4900  CZ3 TRP A 301       2.741  -3.517 -11.313  1.00 98.63           C  
ATOM   4901  HZ3 TRP A 301       2.246  -4.433 -11.598  1.00 98.63           H  
ATOM   4902  N   ASP A 302       9.865  -4.078  -8.338  1.00 98.47           N  
ATOM   4903  H   ASP A 302       9.403  -3.588  -7.585  1.00 98.47           H  
ATOM   4904  CA  ASP A 302      10.707  -5.217  -7.965  1.00 98.47           C  
ATOM   4905  HA  ASP A 302      11.322  -5.512  -8.816  1.00 98.47           H  
ATOM   4906  C   ASP A 302       9.815  -6.412  -7.612  1.00 98.47           C  
ATOM   4907  CB  ASP A 302      11.661  -4.785  -6.837  1.00 98.47           C  
ATOM   4908  HB2 ASP A 302      11.079  -4.541  -5.948  1.00 98.47           H  
ATOM   4909  HB3 ASP A 302      12.176  -3.878  -7.152  1.00 98.47           H  
ATOM   4910  O   ASP A 302       9.219  -6.473  -6.535  1.00 98.47           O  
ATOM   4911  CG  ASP A 302      12.730  -5.821  -6.468  1.00 98.47           C  
ATOM   4912  OD1 ASP A 302      12.914  -6.793  -7.229  1.00 98.47           O  
ATOM   4913  OD2 ASP A 302      13.405  -5.591  -5.430  1.00 98.47           O  
ATOM   4914  N   MET A 303       9.658  -7.322  -8.571  1.00 98.00           N  
ATOM   4915  H   MET A 303      10.236  -7.230  -9.395  1.00 98.00           H  
ATOM   4916  CA  MET A 303       8.793  -8.495  -8.505  1.00 98.00           C  
ATOM   4917  HA  MET A 303       7.915  -8.264  -7.902  1.00 98.00           H  
ATOM   4918  C   MET A 303       9.533  -9.668  -7.864  1.00 98.00           C  
ATOM   4919  CB  MET A 303       8.341  -8.882  -9.922  1.00 98.00           C  
ATOM   4920  HB2 MET A 303       7.746  -9.793  -9.871  1.00 98.00           H  
ATOM   4921  HB3 MET A 303       9.213  -9.100 -10.539  1.00 98.00           H  
ATOM   4922  O   MET A 303      10.499 -10.179  -8.431  1.00 98.00           O  
ATOM   4923  CG  MET A 303       7.510  -7.810 -10.620  1.00 98.00           C  
ATOM   4924  HG2 MET A 303       7.288  -8.170 -11.625  1.00 98.00           H  
ATOM   4925  HG3 MET A 303       8.095  -6.895 -10.713  1.00 98.00           H  
ATOM   4926  SD  MET A 303       5.952  -7.437  -9.783  1.00 98.00           S  
ATOM   4927  CE  MET A 303       5.039  -6.860 -11.213  1.00 98.00           C  
ATOM   4928  HE1 MET A 303       4.806  -7.713 -11.850  1.00 98.00           H  
ATOM   4929  HE2 MET A 303       5.660  -6.162 -11.775  1.00 98.00           H  
ATOM   4930  HE3 MET A 303       4.110  -6.392 -10.888  1.00 98.00           H  
ATOM   4931  N   GLY A 304       9.046 -10.135  -6.712  1.00 95.86           N  
ATOM   4932  H   GLY A 304       8.306  -9.622  -6.254  1.00 95.86           H  
ATOM   4933  CA  GLY A 304       9.759 -11.125  -5.899  1.00 95.86           C  
ATOM   4934  HA2 GLY A 304       9.085 -11.516  -5.137  1.00 95.86           H  
ATOM   4935  HA3 GLY A 304      10.107 -11.947  -6.524  1.00 95.86           H  
ATOM   4936  C   GLY A 304      10.967 -10.513  -5.185  1.00 95.86           C  
ATOM   4937  O   GLY A 304      12.012 -11.151  -5.065  1.00 95.86           O  
ATOM   4938  N   GLY A 305      10.846  -9.252  -4.761  1.00 94.69           N
[truncated: 218,709 more chars]
