# Supplementary material for: Pan-kinome of Legionella expanded by a bioinformatics survey
Source: Sci Rep. 2022 Dec 16;12:21782. doi: 10.1038/s41598-022-26109-x (PMC9758233; doi:10.1038/s41598-022-26109-x)
Supplement: Supplementary file 9 — Supplementary Information 9. [file 41598_2022_26109_MOESM9_ESM.zip › S15 - Data - 3D structure models of novel kinases/pdb - Lani_1194 - Lcin_0519 - Lmor_1975 - whole proteins - AlphaFold2/lcin_0519.pdb]

ATOM      1  N   MET A   1     -35.245  22.233   0.250  1.00 78.11           N  
ATOM      2  H   MET A   1     -35.969  22.936   0.202  1.00 78.11           H  
ATOM      3  H2  MET A   1     -35.078  21.992   1.216  1.00 78.11           H  
ATOM      4  H3  MET A   1     -35.552  21.394  -0.222  1.00 78.11           H  
ATOM      5  CA  MET A   1     -33.990  22.723  -0.364  1.00 78.11           C  
ATOM      6  HA  MET A   1     -33.641  23.588   0.201  1.00 78.11           H  
ATOM      7  C   MET A   1     -34.169  23.228  -1.800  1.00 78.11           C  
ATOM      8  CB  MET A   1     -32.892  21.663  -0.271  1.00 78.11           C  
ATOM      9  HB2 MET A   1     -33.272  20.699  -0.609  1.00 78.11           H  
ATOM     10  HB3 MET A   1     -32.054  21.953  -0.904  1.00 78.11           H  
ATOM     11  O   MET A   1     -33.538  24.210  -2.152  1.00 78.11           O  
ATOM     12  CG  MET A   1     -32.390  21.548   1.172  1.00 78.11           C  
ATOM     13  HG2 MET A   1     -33.200  21.216   1.821  1.00 78.11           H  
ATOM     14  HG3 MET A   1     -32.045  22.526   1.509  1.00 78.11           H  
ATOM     15  SD  MET A   1     -31.025  20.386   1.328  1.00 78.11           S  
ATOM     16  CE  MET A   1     -30.616  20.588   3.081  1.00 78.11           C  
ATOM     17  HE1 MET A   1     -31.448  20.256   3.702  1.00 78.11           H  
ATOM     18  HE2 MET A   1     -30.398  21.634   3.296  1.00 78.11           H  
ATOM     19  HE3 MET A   1     -29.734  19.991   3.314  1.00 78.11           H  
ATOM     20  N   ASN A   2     -35.050  22.648  -2.618  1.00 82.17           N  
ATOM     21  H   ASN A   2     -35.341  21.704  -2.405  1.00 82.17           H  
ATOM     22  CA  ASN A   2     -35.135  22.959  -4.061  1.00 82.17           C  
ATOM     23  HA  ASN A   2     -34.169  22.731  -4.511  1.00 82.17           H  
ATOM     24  C   ASN A   2     -35.408  24.438  -4.378  1.00 82.17           C  
ATOM     25  CB  ASN A   2     -36.178  22.012  -4.704  1.00 82.17           C  
ATOM     26  HB2 ASN A   2     -36.218  22.199  -5.777  1.00 82.17           H  
ATOM     27  HB3 ASN A   2     -37.167  22.186  -4.281  1.00 82.17           H  
ATOM     28  O   ASN A   2     -34.738  25.019  -5.225  1.00 82.17           O  
ATOM     29  CG  ASN A   2     -35.796  20.554  -4.495  1.00 82.17           C  
ATOM     30  ND2 ASN A   2     -36.579  19.588  -4.897  1.00 82.17           N  
ATOM     31 HD21 ASN A   2     -37.398  19.732  -5.471  1.00 82.17           H  
ATOM     32 HD22 ASN A   2     -36.191  18.674  -4.714  1.00 82.17           H  
ATOM     33  OD1 ASN A   2     -34.794  20.277  -3.875  1.00 82.17           O  
ATOM     34  N   SER A   3     -36.315  25.084  -3.638  1.00 81.87           N  
ATOM     35  H   SER A   3     -36.835  24.577  -2.936  1.00 81.87           H  
ATOM     36  CA  SER A   3     -36.576  26.525  -3.780  1.00 81.87           C  
ATOM     37  HA  SER A   3     -36.870  26.728  -4.810  1.00 81.87           H  
ATOM     38  C   SER A   3     -35.346  27.390  -3.485  1.00 81.87           C  
ATOM     39  CB  SER A   3     -37.725  26.946  -2.858  1.00 81.87           C  
ATOM     40  HB2 SER A   3     -37.848  28.028  -2.911  1.00 81.87           H  
ATOM     41  HB3 SER A   3     -38.646  26.474  -3.199  1.00 81.87           H  
ATOM     42  O   SER A   3     -35.125  28.390  -4.161  1.00 81.87           O  
ATOM     43  OG  SER A   3     -37.470  26.556  -1.516  1.00 81.87           O  
ATOM     44  HG  SER A   3     -38.133  26.969  -0.957  1.00 81.87           H  
ATOM     45  N   LEU A   4     -34.519  26.998  -2.510  1.00 84.90           N  
ATOM     46  H   LEU A   4     -34.713  26.119  -2.052  1.00 84.90           H  
ATOM     47  CA  LEU A   4     -33.269  27.687  -2.186  1.00 84.90           C  
ATOM     48  HA  LEU A   4     -33.482  28.743  -2.023  1.00 84.90           H  
ATOM     49  C   LEU A   4     -32.283  27.600  -3.355  1.00 84.90           C  
ATOM     50  CB  LEU A   4     -32.679  27.092  -0.892  1.00 84.90           C  
ATOM     51  HB2 LEU A   4     -33.354  27.297  -0.062  1.00 84.90           H  
ATOM     52  HB3 LEU A   4     -32.603  26.010  -1.001  1.00 84.90           H  
ATOM     53  O   LEU A   4     -31.724  28.619  -3.743  1.00 84.90           O  
ATOM     54  CG  LEU A   4     -31.268  27.589  -0.537  1.00 84.90           C  
ATOM     55  HG  LEU A   4     -30.606  27.506  -1.399  1.00 84.90           H  
ATOM     56  CD1 LEU A   4     -31.293  29.041  -0.064  1.00 84.90           C  
ATOM     57 HD11 LEU A   4     -31.936  29.143   0.810  1.00 84.90           H  
ATOM     58 HD12 LEU A   4     -30.281  29.354   0.191  1.00 84.90           H  
ATOM     59 HD13 LEU A   4     -31.656  29.683  -0.868  1.00 84.90           H  
ATOM     60  CD2 LEU A   4     -30.692  26.698   0.560  1.00 84.90           C  
ATOM     61 HD21 LEU A   4     -29.675  27.018   0.788  1.00 84.90           H  
ATOM     62 HD22 LEU A   4     -30.647  25.665   0.214  1.00 84.90           H  
ATOM     63 HD23 LEU A   4     -31.313  26.758   1.453  1.00 84.90           H  
ATOM     64  N   LEU A   5     -32.086  26.408  -3.922  1.00 89.19           N  
ATOM     65  H   LEU A   5     -32.603  25.612  -3.575  1.00 89.19           H  
ATOM     66  CA  LEU A   5     -31.141  26.202  -5.022  1.00 89.19           C  
ATOM     67  HA  LEU A   5     -30.178  26.628  -4.741  1.00 89.19           H  
ATOM     68  C   LEU A   5     -31.569  26.962  -6.280  1.00 89.19           C  
ATOM     69  CB  LEU A   5     -30.969  24.694  -5.277  1.00 89.19           C  
ATOM     70  HB2 LEU A   5     -30.364  24.551  -6.172  1.00 89.19           H  
ATOM     71  HB3 LEU A   5     -31.947  24.251  -5.467  1.00 89.19           H  
ATOM     72  O   LEU A   5     -30.749  27.663  -6.869  1.00 89.19           O  
ATOM     73  CG  LEU A   5     -30.291  23.946  -4.115  1.00 89.19           C  
ATOM     74  HG  LEU A   5     -30.874  24.085  -3.204  1.00 89.19           H  
ATOM     75  CD1 LEU A   5     -30.243  22.452  -4.416  1.00 89.19           C  
ATOM     76 HD11 LEU A   5     -31.242  22.076  -4.637  1.00 89.19           H  
ATOM     77 HD12 LEU A   5     -29.852  21.905  -3.558  1.00 89.19           H  
ATOM     78 HD13 LEU A   5     -29.596  22.268  -5.274  1.00 89.19           H  
ATOM     79  CD2 LEU A   5     -28.865  24.446  -3.865  1.00 89.19           C  
ATOM     80 HD21 LEU A   5     -28.275  24.366  -4.778  1.00 89.19           H  
ATOM     81 HD22 LEU A   5     -28.399  23.845  -3.084  1.00 89.19           H  
ATOM     82 HD23 LEU A   5     -28.871  25.480  -3.522  1.00 89.19           H  
ATOM     83  N   SER A   6     -32.858  26.936  -6.625  1.00 89.01           N  
ATOM     84  H   SER A   6     -33.486  26.309  -6.142  1.00 89.01           H  
ATOM     85  CA  SER A   6     -33.387  27.756  -7.721  1.00 89.01           C  
ATOM     86  HA  SER A   6     -32.850  27.506  -8.636  1.00 89.01           H  
ATOM     87  C   SER A   6     -33.185  29.257  -7.482  1.00 89.01           C  
ATOM     88  CB  SER A   6     -34.872  27.464  -7.938  1.00 89.01           C  
ATOM     89  HB2 SER A   6     -35.432  27.700  -7.033  1.00 89.01           H  
ATOM     90  HB3 SER A   6     -35.241  28.084  -8.755  1.00 89.01           H  
ATOM     91  O   SER A   6     -32.769  29.966  -8.394  1.00 89.01           O  
ATOM     92  OG  SER A   6     -35.058  26.103  -8.269  1.00 89.01           O  
ATOM     93  HG  SER A   6     -34.335  25.840  -8.843  1.00 89.01           H  
ATOM     94  N   ASN A   7     -33.400  29.745  -6.254  1.00 87.45           N  
ATOM     95  H   ASN A   7     -33.766  29.129  -5.543  1.00 87.45           H  
ATOM     96  CA  ASN A   7     -33.178  31.156  -5.908  1.00 87.45           C  
ATOM     97  HA  ASN A   7     -33.698  31.783  -6.633  1.00 87.45           H  
ATOM     98  C   ASN A   7     -31.697  31.568  -5.961  1.00 87.45           C  
ATOM     99  CB  ASN A   7     -33.752  31.433  -4.509  1.00 87.45           C  
ATOM    100  HB2 ASN A   7     -33.370  30.693  -3.806  1.00 87.45           H  
ATOM    101  HB3 ASN A   7     -33.416  32.416  -4.181  1.00 87.45           H  
ATOM    102  O   ASN A   7     -31.398  32.737  -6.184  1.00 87.45           O  
ATOM    103  CG  ASN A   7     -35.268  31.440  -4.453  1.00 87.45           C  
ATOM    104  ND2 ASN A   7     -35.827  31.430  -3.265  1.00 87.45           N  
ATOM    105 HD21 ASN A   7     -35.255  31.362  -2.436  1.00 87.45           H  
ATOM    106 HD22 ASN A   7     -36.837  31.441  -3.265  1.00 87.45           H  
ATOM    107  OD1 ASN A   7     -35.979  31.496  -5.440  1.00 87.45           O  
ATOM    108  N   LEU A   8     -30.773  30.623  -5.763  1.00 87.88           N  
ATOM    109  H   LEU A   8     -31.092  29.691  -5.542  1.00 87.88           H  
ATOM    110  CA  LEU A   8     -29.329  30.835  -5.906  1.00 87.88           C  
ATOM    111  HA  LEU A   8     -29.099  31.867  -5.641  1.00 87.88           H  
ATOM    112  C   LEU A   8     -28.836  30.680  -7.360  1.00 87.88           C  
ATOM    113  CB  LEU A   8     -28.584  29.902  -4.934  1.00 87.88           C  
ATOM    114  HB2 LEU A   8     -27.516  29.966  -5.144  1.00 87.88           H  
ATOM    115  HB3 LEU A   8     -28.913  28.881  -5.127  1.00 87.88           H  
ATOM    116  O   LEU A   8     -27.633  30.764  -7.608  1.00 87.88           O  
ATOM    117  CG  LEU A   8     -28.786  30.192  -3.438  1.00 87.88           C  
ATOM    118  HG  LEU A   8     -29.848  30.172  -3.191  1.00 87.88           H  
ATOM    119  CD1 LEU A   8     -28.079  29.113  -2.615  1.00 87.88           C  
ATOM    120 HD11 LEU A   8     -28.467  28.131  -2.887  1.00 87.88           H  
ATOM    121 HD12 LEU A   8     -27.006  29.142  -2.804  1.00 87.88           H  
ATOM    122 HD13 LEU A   8     -28.259  29.279  -1.553  1.00 87.88           H  
ATOM    123  CD2 LEU A   8     -28.236  31.558  -3.027  1.00 87.88           C  
ATOM    124 HD21 LEU A   8     -28.346  31.687  -1.950  1.00 87.88           H  
ATOM    125 HD22 LEU A   8     -27.184  31.632  -3.301  1.00 87.88           H  
ATOM    126 HD23 LEU A   8     -28.795  32.349  -3.527  1.00 87.88           H  
ATOM    127  N   GLY A   9     -29.747  30.467  -8.317  1.00 90.22           N  
ATOM    128  H   GLY A   9     -30.719  30.401  -8.050  1.00 90.22           H  
ATOM    129  CA  GLY A   9     -29.437  30.356  -9.743  1.00 90.22           C  
ATOM    130  HA2 GLY A   9     -30.323  30.642 -10.311  1.00 90.22           H  
ATOM    131  HA3 GLY A   9     -28.631  31.045  -9.996  1.00 90.22           H  
ATOM    132  C   GLY A   9     -29.025  28.957 -10.207  1.00 90.22           C  
ATOM    133  O   GLY A   9     -28.565  28.815 -11.338  1.00 90.22           O  
ATOM    134  N   TYR A  10     -29.184  27.924  -9.376  1.00 93.06           N  
ATOM    135  H   TYR A  10     -29.616  28.078  -8.476  1.00 93.06           H  
ATOM    136  CA  TYR A  10     -28.934  26.546  -9.795  1.00 93.06           C  
ATOM    137  HA  TYR A  10     -28.078  26.542 -10.470  1.00 93.06           H  
ATOM    138  C   TYR A  10     -30.134  25.977 -10.551  1.00 93.06           C  
ATOM    139  CB  TYR A  10     -28.573  25.642  -8.612  1.00 93.06           C  
ATOM    140  HB2 TYR A  10     -29.408  25.623  -7.911  1.00 93.06           H  
ATOM    141  HB3 TYR A  10     -28.440  24.627  -8.988  1.00 93.06           H  
ATOM    142  O   TYR A  10     -31.295  26.167 -10.175  1.00 93.06           O  
ATOM    143  CG  TYR A  10     -27.311  26.041  -7.879  1.00 93.06           C  
ATOM    144  CD1 TYR A  10     -26.065  25.519  -8.269  1.00 93.06           C  
ATOM    145  HD1 TYR A  10     -26.000  24.804  -9.075  1.00 93.06           H  
ATOM    146  CD2 TYR A  10     -27.385  26.946  -6.808  1.00 93.06           C  
ATOM    147  HD2 TYR A  10     -28.349  27.334  -6.512  1.00 93.06           H  
ATOM    148  CE1 TYR A  10     -24.891  25.936  -7.614  1.00 93.06           C  
ATOM    149  HE1 TYR A  10     -23.926  25.568  -7.930  1.00 93.06           H  
ATOM    150  CE2 TYR A  10     -26.220  27.354  -6.139  1.00 93.06           C  
ATOM    151  HE2 TYR A  10     -26.280  28.054  -5.318  1.00 93.06           H  
ATOM    152  OH  TYR A  10     -23.854  27.306  -5.930  1.00 93.06           O  
ATOM    153  HH  TYR A  10     -24.067  27.864  -5.178  1.00 93.06           H  
ATOM    154  CZ  TYR A  10     -24.969  26.860  -6.555  1.00 93.06           C  
ATOM    155  N   SER A  11     -29.835  25.197 -11.581  1.00 93.22           N  
ATOM    156  H   SER A  11     -28.858  25.073 -11.805  1.00 93.22           H  
ATOM    157  CA  SER A  11     -30.797  24.373 -12.304  1.00 93.22           C  
ATOM    158  HA  SER A  11     -31.794  24.533 -11.893  1.00 93.22           H  
ATOM    159  C   SER A  11     -30.451  22.899 -12.125  1.00 93.22           C  
ATOM    160  CB  SER A  11     -30.844  24.779 -13.778  1.00 93.22           C  
ATOM    161  HB2 SER A  11     -31.594  24.180 -14.294  1.00 93.22           H  
ATOM    162  HB3 SER A  11     -31.133  25.828 -13.847  1.00 93.22           H  
ATOM    163  O   SER A  11     -29.276  22.534 -12.114  1.00 93.22           O  
ATOM    164  OG  SER A  11     -29.597  24.607 -14.420  1.00 93.22           O  
ATOM    165  HG  SER A  11     -28.923  24.373 -13.776  1.00 93.22           H  
ATOM    166  N   GLN A  12     -31.466  22.052 -11.963  1.00 94.05           N  
ATOM    167  H   GLN A  12     -32.414  22.400 -11.960  1.00 94.05           H  
ATOM    168  CA  GLN A  12     -31.266  20.611 -11.871  1.00 94.05           C  
ATOM    169  HA  GLN A  12     -30.328  20.421 -11.348  1.00 94.05           H  
ATOM    170  C   GLN A  12     -31.162  20.014 -13.276  1.00 94.05           C  
ATOM    171  CB  GLN A  12     -32.390  19.982 -11.039  1.00 94.05           C  
ATOM    172  HB2 GLN A  12     -33.327  20.020 -11.594  1.00 94.05           H  
ATOM    173  HB3 GLN A  12     -32.511  20.551 -10.118  1.00 94.05           H  
ATOM    174  O   GLN A  12     -32.094  20.131 -14.079  1.00 94.05           O  
ATOM    175  CG  GLN A  12     -32.062  18.529 -10.668  1.00 94.05           C  
ATOM    176  HG2 GLN A  12     -31.093  18.503 -10.170  1.00 94.05           H  
ATOM    177  HG3 GLN A  12     -32.005  17.923 -11.573  1.00 94.05           H  
ATOM    178  CD  GLN A  12     -33.113  17.926  -9.744  1.00 94.05           C  
ATOM    179  NE2 GLN A  12     -32.706  17.233  -8.702  1.00 94.05           N  
ATOM    180 HE21 GLN A  12     -33.394  17.034  -7.989  1.00 94.05           H  
ATOM    181 HE22 GLN A  12     -31.720  17.146  -8.504  1.00 94.05           H  
ATOM    182  OE1 GLN A  12     -34.310  18.057  -9.948  1.00 94.05           O  
ATOM    183  N   ASP A  13     -30.041  19.361 -13.570  1.00 92.94           N  
ATOM    184  H   ASP A  13     -29.316  19.290 -12.871  1.00 92.94           H  
ATOM    185  CA  ASP A  13     -29.873  18.612 -14.809  1.00 92.94           C  
ATOM    186  HA  ASP A  13     -30.129  19.265 -15.644  1.00 92.94           H  
ATOM    187  C   ASP A  13     -30.835  17.416 -14.823  1.00 92.94           C  
ATOM    188  CB  ASP A  13     -28.406  18.211 -14.988  1.00 92.94           C  
ATOM    189  HB2 ASP A  13     -27.822  19.115 -15.161  1.00 92.94           H  
ATOM    190  HB3 ASP A  13     -28.046  17.725 -14.082  1.00 92.94           H  
ATOM    191  O   ASP A  13     -30.914  16.634 -13.872  1.00 92.94           O  
ATOM    192  CG  ASP A  13     -28.213  17.298 -16.192  1.00 92.94           C  
ATOM    193  OD1 ASP A  13     -27.833  17.799 -17.264  1.00 92.94           O  
ATOM    194  OD2 ASP A  13     -28.520  16.092 -16.054  1.00 92.94           O  
ATOM    195  N   ARG A  14     -31.601  17.280 -15.909  1.00 90.07           N  
ATOM    196  H   ARG A  14     -31.446  17.923 -16.672  1.00 90.07           H  
ATOM    197  CA  ARG A  14     -32.678  16.282 -16.003  1.00 90.07           C  
ATOM    198  HA  ARG A  14     -33.274  16.323 -15.092  1.00 90.07           H  
ATOM    199  C   ARG A  14     -32.165  14.845 -16.081  1.00 90.07           C  
ATOM    200  CB  ARG A  14     -33.575  16.576 -17.212  1.00 90.07           C  
ATOM    201  HB2 ARG A  14     -34.263  15.741 -17.341  1.00 90.07           H  
ATOM    202  HB3 ARG A  14     -32.961  16.651 -18.109  1.00 90.07           H  
ATOM    203  O   ARG A  14     -32.892  13.941 -15.681  1.00 90.07           O  
ATOM    204  CG  ARG A  14     -34.399  17.857 -17.035  1.00 90.07           C  
ATOM    205  HG2 ARG A  14     -33.734  18.719 -16.984  1.00 90.07           H  
ATOM    206  HG3 ARG A  14     -34.977  17.794 -16.114  1.00 90.07           H  
ATOM    207  CD  ARG A  14     -35.349  18.010 -18.227  1.00 90.07           C  
ATOM    208  HD2 ARG A  14     -35.998  17.135 -18.267  1.00 90.07           H  
ATOM    209  HD3 ARG A  14     -34.755  18.051 -19.140  1.00 90.07           H  
ATOM    210  NE  ARG A  14     -36.167  19.230 -18.114  1.00 90.07           N  
ATOM    211  HE  ARG A  14     -35.992  19.812 -17.307  1.00 90.07           H  
ATOM    212  NH1 ARG A  14     -37.357  18.949 -20.055  1.00 90.07           N  
ATOM    213 HH11 ARG A  14     -36.843  18.096 -20.223  1.00 90.07           H  
ATOM    214 HH12 ARG A  14     -38.046  19.272 -20.719  1.00 90.07           H  
ATOM    215  NH2 ARG A  14     -37.731  20.744 -18.780  1.00 90.07           N  
ATOM    216 HH21 ARG A  14     -37.520  21.307 -17.968  1.00 90.07           H  
ATOM    217 HH22 ARG A  14     -38.421  21.055 -19.448  1.00 90.07           H  
ATOM    218  CZ  ARG A  14     -37.079  19.633 -18.979  1.00 90.07           C  
ATOM    219  N   ASN A  15     -30.953  14.634 -16.590  1.00 91.34           N  
ATOM    220  H   ASN A  15     -30.348  15.428 -16.747  1.00 91.34           H  
ATOM    221  CA  ASN A  15     -30.391  13.302 -16.797  1.00 91.34           C  
ATOM    222  HA  ASN A  15     -31.185  12.603 -17.060  1.00 91.34           H  
ATOM    223  C   ASN A  15     -29.731  12.780 -15.517  1.00 91.34           C  
ATOM    224  CB  ASN A  15     -29.383  13.367 -17.958  1.00 91.34           C  
ATOM    225  HB2 ASN A  15     -28.893  12.398 -18.061  1.00 91.34           H  
ATOM    226  HB3 ASN A  15     -28.616  14.108 -17.733  1.00 91.34           H  
ATOM    227  O   ASN A  15     -29.923  11.632 -15.128  1.00 91.34           O  
ATOM    228  CG  ASN A  15     -30.019  13.702 -19.294  1.00 91.34           C  
ATOM    229  ND2 ASN A  15     -29.272  14.307 -20.187  1.00 91.34           N  
ATOM    230 HD21 ASN A  15     -28.339  14.605 -19.943  1.00 91.34           H  
ATOM    231 HD22 ASN A  15     -29.704  14.526 -21.073  1.00 91.34           H  
ATOM    232  OD1 ASN A  15     -31.179  13.431 -19.562  1.00 91.34           O  
ATOM    233  N   THR A  16     -28.966  13.637 -14.847  1.00 91.84           N  
ATOM    234  H   THR A  16     -28.850  14.557 -15.247  1.00 91.84           H  
ATOM    235  CA  THR A  16     -28.153  13.287 -13.676  1.00 91.84           C  
ATOM    236  HA  THR A  16     -27.946  12.217 -13.686  1.00 91.84           H  
ATOM    237  C   THR A  16     -28.842  13.593 -12.350  1.00 91.84           C  
ATOM    238  CB  THR A  16     -26.813  14.020 -13.720  1.00 91.84           C  
ATOM    239  HB  THR A  16     -26.254  13.742 -12.826  1.00 91.84           H  
ATOM    240  O   THR A  16     -28.470  13.026 -11.324  1.00 91.84           O  
ATOM    241  CG2 THR A  16     -25.984  13.683 -14.960  1.00 91.84           C  
ATOM    242 HG21 THR A  16     -26.513  13.973 -15.868  1.00 91.84           H  
ATOM    243 HG22 THR A  16     -25.780  12.612 -14.984  1.00 91.84           H  
ATOM    244 HG23 THR A  16     -25.038  14.224 -14.921  1.00 91.84           H  
ATOM    245  OG1 THR A  16     -27.025  15.408 -13.704  1.00 91.84           O  
ATOM    246  HG1 THR A  16     -27.349  15.663 -14.571  1.00 91.84           H  
ATOM    247  N   ARG A  17     -29.857  14.469 -12.354  1.00 93.50           N  
ATOM    248  H   ARG A  17     -30.073  14.912 -13.235  1.00 93.50           H  
ATOM    249  CA  ARG A  17     -30.538  15.015 -11.165  1.00 93.50           C  
ATOM    250  HA  ARG A  17     -31.223  15.778 -11.533  1.00 93.50           H  
ATOM    251  C   ARG A  17     -29.613  15.780 -10.209  1.00 93.50           C  
ATOM    252  CB  ARG A  17     -31.397  13.947 -10.463  1.00 93.50           C  
ATOM    253  HB2 ARG A  17     -31.960  14.430  -9.664  1.00 93.50           H  
ATOM    254  HB3 ARG A  17     -30.751  13.191 -10.016  1.00 93.50           H  
ATOM    255  O   ARG A  17     -29.965  15.971  -9.045  1.00 93.50           O  
ATOM    256  CG  ARG A  17     -32.395  13.270 -11.415  1.00 93.50           C  
ATOM    257  HG2 ARG A  17     -32.942  14.040 -11.959  1.00 93.50           H  
ATOM    258  HG3 ARG A  17     -31.863  12.651 -12.137  1.00 93.50           H  
ATOM    259  CD  ARG A  17     -33.409  12.405 -10.656  1.00 93.50           C  
ATOM    260  HD2 ARG A  17     -34.144  12.037 -11.372  1.00 93.50           H  
ATOM    261  HD3 ARG A  17     -33.924  13.031  -9.926  1.00 93.50           H  
ATOM    262  NE  ARG A  17     -32.778  11.253  -9.981  1.00 93.50           N  
ATOM    263  HE  ARG A  17     -31.809  11.076 -10.207  1.00 93.50           H  
ATOM    264  NH1 ARG A  17     -34.615  10.547  -8.776  1.00 93.50           N  
ATOM    265 HH11 ARG A  17     -34.993   9.960  -8.046  1.00 93.50           H  
ATOM    266 HH12 ARG A  17     -35.192  11.255  -9.206  1.00 93.50           H  
ATOM    267  NH2 ARG A  17     -32.679   9.524  -8.509  1.00 93.50           N  
ATOM    268 HH21 ARG A  17     -33.114   9.020  -7.749  1.00 93.50           H  
ATOM    269 HH22 ARG A  17     -31.692   9.416  -8.692  1.00 93.50           H  
ATOM    270  CZ  ARG A  17     -33.360  10.449  -9.108  1.00 93.50           C  
ATOM    271  N   VAL A  18     -28.454  16.221 -10.696  1.00 95.66           N  
ATOM    272  H   VAL A  18     -28.257  16.043 -11.670  1.00 95.66           H  
ATOM    273  CA  VAL A  18     -27.512  17.089  -9.976  1.00 95.66           C  
ATOM    274  HA  VAL A  18     -27.595  16.904  -8.905  1.00 95.66           H  
ATOM    275  C   VAL A  18     -27.880  18.550 -10.231  1.00 95.66           C  
ATOM    276  CB  VAL A  18     -26.061  16.781 -10.399  1.00 95.66           C  
ATOM    277  HB  VAL A  18     -25.972  16.897 -11.479  1.00 95.66           H  
ATOM    278  O   VAL A  18     -28.307  18.907 -11.328  1.00 95.66           O  
ATOM    279  CG1 VAL A  18     -25.034  17.704  -9.731  1.00 95.66           C  
ATOM    280 HG11 VAL A  18     -25.135  17.666  -8.646  1.00 95.66           H  
ATOM    281 HG12 VAL A  18     -24.027  17.391 -10.009  1.00 95.66           H  
ATOM    282 HG13 VAL A  18     -25.165  18.730 -10.074  1.00 95.66           H  
ATOM    283  CG2 VAL A  18     -25.679  15.341 -10.027  1.00 95.66           C  
ATOM    284 HG21 VAL A  18     -26.345  14.629 -10.516  1.00 95.66           H  
ATOM    285 HG22 VAL A  18     -24.661  15.138 -10.361  1.00 95.66           H  
ATOM    286 HG23 VAL A  18     -25.733  15.205  -8.947  1.00 95.66           H  
ATOM    287  N   TRP A  19     -27.727  19.402  -9.222  1.00 95.53           N  
ATOM    288  H   TRP A  19     -27.385  19.049  -8.340  1.00 95.53           H  
ATOM    289  CA  TRP A  19     -27.903  20.847  -9.342  1.00 95.53           C  
ATOM    290  HA  TRP A  19     -28.653  21.065 -10.103  1.00 95.53           H  
ATOM    291  C   TRP A  19     -26.594  21.516  -9.755  1.00 95.53           C  
ATOM    292  CB  TRP A  19     -28.403  21.402  -8.012  1.00 95.53           C  
ATOM    293  HB2 TRP A  19     -28.399  22.491  -8.055  1.00 95.53           H  
ATOM    294  HB3 TRP A  19     -27.704  21.098  -7.233  1.00 95.53           H  
ATOM    295  O   TRP A  19     -25.566  21.316  -9.113  1.00 95.53           O  
ATOM    296  CG  TRP A  19     -29.770  20.951  -7.617  1.00 95.53           C  
ATOM    297  CD1 TRP A  19     -30.057  19.823  -6.932  1.00 95.53           C  
ATOM    298  HD1 TRP A  19     -29.330  19.104  -6.583  1.00 95.53           H  
ATOM    299  CD2 TRP A  19     -31.046  21.621  -7.833  1.00 95.53           C  
ATOM    300  CE2 TRP A  19     -32.076  20.827  -7.247  1.00 95.53           C  
ATOM    301  CE3 TRP A  19     -31.432  22.829  -8.451  1.00 95.53           C  
ATOM    302  HE3 TRP A  19     -30.676  23.455  -8.902  1.00 95.53           H  
ATOM    303  NE1 TRP A  19     -31.413  19.746  -6.711  1.00 95.53           N  
ATOM    304  HE1 TRP A  19     -31.823  19.026  -6.133  1.00 95.53           H  
ATOM    305  CH2 TRP A  19     -33.777  22.418  -7.901  1.00 95.53           C  
ATOM    306  HH2 TRP A  19     -34.810  22.730  -7.935  1.00 95.53           H  
ATOM    307  CZ2 TRP A  19     -33.423  21.207  -7.278  1.00 95.53           C  
ATOM    308  HZ2 TRP A  19     -34.165  20.561  -6.833  1.00 95.53           H  
ATOM    309  CZ3 TRP A  19     -32.782  23.225  -8.483  1.00 95.53           C  
ATOM    310  HZ3 TRP A  19     -33.049  24.156  -8.960  1.00 95.53           H  
ATOM    311  N   LEU A  20     -26.634  22.337 -10.799  1.00 93.73           N  
ATOM    312  H   LEU A  20     -27.505  22.435 -11.302  1.00 93.73           H  
ATOM    313  CA  LEU A  20     -25.479  23.071 -11.320  1.00 93.73           C  
ATOM    314  HA  LEU A  20     -24.747  23.202 -10.523  1.00 93.73           H  
ATOM    315  C   LEU A  20     -25.896  24.467 -11.788  1.00 93.73           C  
ATOM    316  CB  LEU A  20     -24.784  22.293 -12.459  1.00 93.73           C  
ATOM    317  HB2 LEU A  20     -24.238  21.448 -12.039  1.00 93.73           H  
ATOM    318  HB3 LEU A  20     -24.037  22.950 -12.903  1.00 93.73           H  
ATOM    319  O   LEU A  20     -27.053  24.701 -12.156  1.00 93.73           O  
ATOM    320  CG  LEU A  20     -25.742  21.798 -13.563  1.00 93.73           C  
ATOM    321  HG  LEU A  20     -26.608  22.458 -13.613  1.00 93.73           H  
ATOM    322  CD1 LEU A  20     -25.074  21.830 -14.937  1.00 93.73           C  
ATOM    323 HD11 LEU A  20     -25.770  21.463 -15.692  1.00 93.73           H  
ATOM    324 HD12 LEU A  20     -24.181  21.205 -14.932  1.00 93.73           H  
ATOM    325 HD13 LEU A  20     -24.791  22.853 -15.183  1.00 93.73           H  
ATOM    326  CD2 LEU A  20     -26.228  20.375 -13.276  1.00 93.73           C  
ATOM    327 HD21 LEU A  20     -26.067  20.103 -12.232  1.00 93.73           H  
ATOM    328 HD22 LEU A  20     -25.714  19.645 -13.901  1.00 93.73           H  
ATOM    329 HD23 LEU A  20     -27.301  20.341 -13.464  1.00 93.73           H  
ATOM    330  N   LYS A  21     -24.942  25.398 -11.783  1.00 89.53           N  
ATOM    331  H   LYS A  21     -24.020  25.133 -11.465  1.00 89.53           H  
ATOM    332  CA  LYS A  21     -25.068  26.658 -12.520  1.00 89.53           C  
ATOM    333  HA  LYS A  21     -26.115  26.958 -12.552  1.00 89.53           H  
ATOM    334  C   LYS A  21     -24.601  26.486 -13.962  1.00 89.53           C  
ATOM    335  CB  LYS A  21     -24.276  27.778 -11.850  1.00 89.53           C  
ATOM    336  HB2 LYS A  21     -24.355  28.662 -12.482  1.00 89.53           H  
ATOM    337  HB3 LYS A  21     -23.225  27.496 -11.776  1.00 89.53           H  
ATOM    338  O   LYS A  21     -23.864  25.555 -14.281  1.00 89.53           O  
ATOM    339  CG  LYS A  21     -24.813  28.151 -10.470  1.00 89.53           C  
ATOM    340  HG2 LYS A  21     -24.591  27.340  -9.777  1.00 89.53           H  
ATOM    341  HG3 LYS A  21     -25.888  28.326 -10.511  1.00 89.53           H  
ATOM    342  CD  LYS A  21     -24.096  29.419 -10.018  1.00 89.53           C  
ATOM    343  HD2 LYS A  21     -23.024  29.251 -10.124  1.00 89.53           H  
ATOM    344  HD3 LYS A  21     -24.367  30.252 -10.667  1.00 89.53           H  
ATOM    345  CE  LYS A  21     -24.447  29.757  -8.572  1.00 89.53           C  
ATOM    346  HE2 LYS A  21     -25.153  30.587  -8.547  1.00 89.53           H  
ATOM    347  HE3 LYS A  21     -24.918  28.886  -8.116  1.00 89.53           H  
ATOM    348  NZ  LYS A  21     -23.194  30.073  -7.858  1.00 89.53           N  
ATOM    349  HZ1 LYS A  21     -23.331  30.288  -6.881  1.00 89.53           H  
ATOM    350  HZ2 LYS A  21     -22.606  29.254  -7.918  1.00 89.53           H  
ATOM    351  HZ3 LYS A  21     -22.678  30.799  -8.335  1.00 89.53           H  
ATOM    352  N   ALA A  22     -25.013  27.413 -14.823  1.00 81.75           N  
ATOM    353  H   ALA A  22     -25.575  28.175 -14.473  1.00 81.75           H  
ATOM    354  CA  ALA A  22     -24.600  27.435 -16.225  1.00 81.75           C  
ATOM    355  HA  ALA A  22     -24.871  26.486 -16.687  1.00 81.75           H  
ATOM    356  C   ALA A  22     -23.077  27.608 -16.403  1.00 81.75           C  
ATOM    357  CB  ALA A  22     -25.373  28.562 -16.921  1.00 81.75           C  
ATOM    358  HB1 ALA A  22     -25.110  28.578 -17.978  1.00 81.75           H  
ATOM    359  HB2 ALA A  22     -26.445  28.393 -16.825  1.00 81.75           H  
ATOM    360  HB3 ALA A  22     -25.111  29.523 -16.478  1.00 81.75           H  
ATOM    361  O   ALA A  22     -22.523  27.141 -17.392  1.00 81.75           O  
ATOM    362  N   ASP A  23     -22.410  28.249 -15.443  1.00 79.93           N  
ATOM    363  H   ASP A  23     -22.915  28.620 -14.651  1.00 79.93           H  
ATOM    364  CA  ASP A  23     -20.972  28.529 -15.399  1.00 79.93           C  
ATOM    365  HA  ASP A  23     -20.554  28.367 -16.392  1.00 79.93           H  
ATOM    366  C   ASP A  23     -20.201  27.591 -14.449  1.00 79.93           C  
ATOM    367  CB  ASP A  23     -20.769  30.017 -15.047  1.00 79.93           C  
ATOM    368  HB2 ASP A  23     -19.709  30.256 -15.128  1.00 79.93           H  
ATOM    369  HB3 ASP A  23     -21.293  30.623 -15.786  1.00 79.93           H  
ATOM    370  O   ASP A  23     -19.112  27.930 -13.990  1.00 79.93           O  
ATOM    371  CG  ASP A  23     -21.272  30.414 -13.647  1.00 79.93           C  
ATOM    372  OD1 ASP A  23     -22.260  29.801 -13.170  1.00 79.93           O  
ATOM    373  OD2 ASP A  23     -20.740  31.400 -13.090  1.00 79.93           O  
ATOM    374  N   CYS A  24     -20.757  26.415 -14.132  1.00 77.29           N  
ATOM    375  H   CYS A  24     -21.652  26.181 -14.537  1.00 77.29           H  
ATOM    376  CA  CYS A  24     -20.124  25.457 -13.226  1.00 77.29           C  
ATOM    377  HA  CYS A  24     -20.013  25.932 -12.251  1.00 77.29           H  
ATOM    378  C   CYS A  24     -18.725  25.046 -13.724  1.00 77.29           C  
ATOM    379  CB  CYS A  24     -21.045  24.241 -13.065  1.00 77.29           C  
ATOM    380  HB2 CYS A  24     -22.008  24.568 -12.674  1.00 77.29           H  
ATOM    381  HB3 CYS A  24     -21.196  23.769 -14.036  1.00 77.29           H  
ATOM    382  O   CYS A  24     -18.576  24.421 -14.775  1.00 77.29           O  
ATOM    383  SG  CYS A  24     -20.305  23.046 -11.915  1.00 77.29           S  
ATOM    384  HG  CYS A  24     -19.214  22.784 -12.639  1.00 77.29           H  
ATOM    385  N   GLU A  25     -17.699  25.338 -12.926  1.00 76.08           N  
ATOM    386  H   GLU A  25     -17.897  25.850 -12.078  1.00 76.08           H  
ATOM    387  CA  GLU A  25     -16.310  24.961 -13.197  1.00 76.08           C  
ATOM    388  HA  GLU A  25     -16.197  24.715 -14.253  1.00 76.08           H  
ATOM    389  C   GLU A  25     -15.905  23.738 -12.371  1.00 76.08           C  
ATOM    390  CB  GLU A  25     -15.364  26.127 -12.887  1.00 76.08           C  
ATOM    391  HB2 GLU A  25     -14.351  25.734 -12.800  1.00 76.08           H  
ATOM    392  HB3 GLU A  25     -15.646  26.559 -11.927  1.00 76.08           H  
ATOM    393  O   GLU A  25     -15.937  23.767 -11.138  1.00 76.08           O  
ATOM    394  CG  GLU A  25     -15.351  27.223 -13.965  1.00 76.08           C  
ATOM    395  HG2 GLU A  25     -16.374  27.546 -14.155  1.00 76.08           H  
ATOM    396  HG3 GLU A  25     -14.941  26.809 -14.886  1.00 76.08           H  
ATOM    397  CD  GLU A  25     -14.515  28.436 -13.526  1.00 76.08           C  
ATOM    398  OE1 GLU A  25     -14.693  29.531 -14.092  1.00 76.08           O  
ATOM    399  OE2 GLU A  25     -13.802  28.347 -12.495  1.00 76.08           O  
ATOM    400  N   ASN A  26     -15.453  22.680 -13.048  1.00 76.82           N  
ATOM    401  H   ASN A  26     -15.433  22.726 -14.057  1.00 76.82           H  
ATOM    402  CA  ASN A  26     -14.948  21.478 -12.390  1.00 76.82           C  
ATOM    403  HA  ASN A  26     -15.667  21.180 -11.627  1.00 76.82           H  
ATOM    404  C   ASN A  26     -13.614  21.731 -11.681  1.00 76.82           C  
ATOM    405  CB  ASN A  26     -14.804  20.334 -13.408  1.00 76.82           C  
ATOM    406  HB2 ASN A  26     -14.201  19.538 -12.970  1.00 76.82           H  
ATOM    407  HB3 ASN A  26     -14.285  20.697 -14.295  1.00 76.82           H  
ATOM    408  O   ASN A  26     -12.738  22.441 -12.179  1.00 76.82           O  
ATOM    409  CG  ASN A  26     -16.133  19.715 -13.791  1.00 76.82           C  
ATOM    410  ND2 ASN A  26     -16.301  19.328 -15.033  1.00 76.82           N  
ATOM    411 HD21 ASN A  26     -15.571  19.465 -15.718  1.00 76.82           H  
ATOM    412 HD22 ASN A  26     -17.215  18.969 -15.271  1.00 76.82           H  
ATOM    413  OD1 ASN A  26     -17.021  19.525 -12.979  1.00 76.82           O  
ATOM    414  N   ILE A  27     -13.435  21.077 -10.539  1.00 78.37           N  
ATOM    415  H   ILE A  27     -14.214  20.557 -10.162  1.00 78.37           H  
ATOM    416  CA  ILE A  27     -12.132  20.931  -9.897  1.00 78.37           C  
ATOM    417  HA  ILE A  27     -11.563  21.847 -10.052  1.00 78.37           H  
ATOM    418  C   ILE A  27     -11.363  19.778 -10.561  1.00 78.37           C  
ATOM    419  CB  ILE A  27     -12.315  20.739  -8.380  1.00 78.37           C  
ATOM    420  HB  ILE A  27     -12.916  19.847  -8.205  1.00 78.37           H  
ATOM    421  O   ILE A  27     -11.923  18.721 -10.838  1.00 78.37           O  
ATOM    422  CG1 ILE A  27     -13.044  21.959  -7.770  1.00 78.37           C  
ATOM    423 HG12 ILE A  27     -14.054  21.990  -8.179  1.00 78.37           H  
ATOM    424 HG13 ILE A  27     -12.531  22.874  -8.066  1.00 78.37           H  
ATOM    425  CG2 ILE A  27     -10.952  20.537  -7.720  1.00 78.37           C  
ATOM    426 HG21 ILE A  27     -11.103  20.364  -6.654  1.00 78.37           H  
ATOM    427 HG22 ILE A  27     -10.329  21.416  -7.885  1.00 78.37           H  
ATOM    428 HG23 ILE A  27     -10.457  19.645  -8.105  1.00 78.37           H  
ATOM    429  CD1 ILE A  27     -13.176  21.953  -6.241  1.00 78.37           C  
ATOM    430 HD11 ILE A  27     -12.221  22.214  -5.784  1.00 78.37           H  
ATOM    431 HD12 ILE A  27     -13.478  20.966  -5.890  1.00 78.37           H  
ATOM    432 HD13 ILE A  27     -13.918  22.690  -5.933  1.00 78.37           H  
ATOM    433  N   ALA A  28     -10.061  19.964 -10.791  1.00 72.58           N  
ATOM    434  H   ALA A  28      -9.660  20.864 -10.571  1.00 72.58           H  
ATOM    435  CA  ALA A  28      -9.168  18.933 -11.323  1.00 72.58           C  
ATOM    436  HA  ALA A  28      -9.722  18.331 -12.044  1.00 72.58           H  
ATOM    437  C   ALA A  28      -8.683  17.971 -10.217  1.00 72.58           C  
ATOM    438  CB  ALA A  28      -8.024  19.624 -12.081  1.00 72.58           C  
ATOM    439  HB1 ALA A  28      -7.372  18.869 -12.520  1.00 72.58           H  
ATOM    440  HB2 ALA A  28      -8.431  20.244 -12.880  1.00 72.58           H  
ATOM    441  HB3 ALA A  28      -7.441  20.243 -11.399  1.00 72.58           H  
ATOM    442  O   ALA A  28      -7.498  17.944  -9.886  1.00 72.58           O  
ATOM    443  N   TYR A  29      -9.600  17.217  -9.606  1.00 76.12           N  
ATOM    444  H   TYR A  29     -10.560  17.280  -9.915  1.00 76.12           H  
ATOM    445  CA  TYR A  29      -9.273  16.148  -8.656  1.00 76.12           C  
ATOM    446  HA  TYR A  29      -8.196  15.982  -8.668  1.00 76.12           H  
ATOM    447  C   TYR A  29      -9.927  14.829  -9.080  1.00 76.12           C  
ATOM    448  CB  TYR A  29      -9.656  16.557  -7.230  1.00 76.12           C  
ATOM    449  HB2 TYR A  29      -9.043  17.407  -6.931  1.00 76.12           H  
ATOM    450  HB3 TYR A  29     -10.697  16.880  -7.232  1.00 76.12           H  
ATOM    451  O   TYR A  29     -11.071  14.813  -9.530  1.00 76.12           O  
ATOM    452  CG  TYR A  29      -9.479  15.448  -6.207  1.00 76.12           C  
ATOM    453  CD1 TYR A  29     -10.570  15.063  -5.413  1.00 76.12           C  
ATOM    454  HD1 TYR A  29     -11.508  15.594  -5.486  1.00 76.12           H  
ATOM    455  CD2 TYR A  29      -8.239  14.794  -6.046  1.00 76.12           C  
ATOM    456  HD2 TYR A  29      -7.384  15.095  -6.633  1.00 76.12           H  
ATOM    457  CE1 TYR A  29     -10.414  14.041  -4.464  1.00 76.12           C  
ATOM    458  HE1 TYR A  29     -11.200  13.843  -3.749  1.00 76.12           H  
ATOM    459  CE2 TYR A  29      -8.130  13.678  -5.189  1.00 76.12           C  
ATOM    460  HE2 TYR A  29      -7.211  13.113  -5.131  1.00 76.12           H  
ATOM    461  OH  TYR A  29      -9.219  12.165  -3.637  1.00 76.12           O  
ATOM    462  HH  TYR A  29      -8.764  11.436  -4.065  1.00 76.12           H  
ATOM    463  CZ  TYR A  29      -9.235  13.281  -4.411  1.00 76.12           C  
ATOM    464  N   ASN A  30      -9.170  13.735  -8.981  1.00 73.83           N  
ATOM    465  H   ASN A  30      -8.262  13.797  -8.544  1.00 73.83           H  
ATOM    466  CA  ASN A  30      -9.523  12.437  -9.541  1.00 73.83           C  
ATOM    467  HA  ASN A  30     -10.596  12.268  -9.441  1.00 73.83           H  
ATOM    468  C   ASN A  30      -8.758  11.311  -8.817  1.00 73.83           C  
ATOM    469  CB  ASN A  30      -9.147  12.509 -11.029  1.00 73.83           C  
ATOM    470  HB2 ASN A  30      -9.602  13.395 -11.471  1.00 73.83           H  
ATOM    471  HB3 ASN A  30      -8.064  12.594 -11.127  1.00 73.83           H  
ATOM    472  O   ASN A  30      -7.549  11.435  -8.633  1.00 73.83           O  
ATOM    473  CG  ASN A  30      -9.606  11.329 -11.841  1.00 73.83           C  
ATOM    474  ND2 ASN A  30      -9.372  11.405 -13.122  1.00 73.83           N  
ATOM    475 HD21 ASN A  30      -8.880  12.193 -13.518  1.00 73.83           H  
ATOM    476 HD22 ASN A  30      -9.757  10.726 -13.763  1.00 73.83           H  
ATOM    477  OD1 ASN A  30     -10.193  10.377 -11.363  1.00 73.83           O  
ATOM    478  N   ASP A  31      -9.436  10.216  -8.455  1.00 67.84           N  
ATOM    479  H   ASP A  31     -10.412  10.170  -8.711  1.00 67.84           H  
ATOM    480  CA  ASP A  31      -8.812   8.986  -7.915  1.00 67.84           C  
ATOM    481  HA  ASP A  31      -7.913   9.264  -7.366  1.00 67.84           H  
ATOM    482  C   ASP A  31      -8.347   8.025  -9.042  1.00 67.84           C  
ATOM    483  CB  ASP A  31      -9.759   8.267  -6.922  1.00 67.84           C  
ATOM    484  HB2 ASP A  31     -10.719   8.104  -7.412  1.00 67.84           H  
ATOM    485  HB3 ASP A  31      -9.345   7.287  -6.685  1.00 67.84           H  
ATOM    486  O   ASP A  31      -7.905   6.907  -8.777  1.00 67.84           O  
ATOM    487  CG  ASP A  31      -9.993   8.980  -5.579  1.00 67.84           C  
ATOM    488  OD1 ASP A  31      -9.227   9.904  -5.218  1.00 67.84           O  
ATOM    489  OD2 ASP A  31     -11.026   8.686  -4.926  1.00 67.84           O  
ATOM    490  N   GLY A  32      -8.462   8.455 -10.302  1.00 76.21           N  
ATOM    491  H   GLY A  32      -8.934   9.340 -10.420  1.00 76.21           H  
ATOM    492  CA  GLY A  32      -8.214   7.700 -11.530  1.00 76.21           C  
ATOM    493  HA2 GLY A  32      -7.467   8.225 -12.125  1.00 76.21           H  
ATOM    494  HA3 GLY A  32      -7.832   6.707 -11.295  1.00 76.21           H  
ATOM    495  C   GLY A  32      -9.501   7.544 -12.349  1.00 76.21           C  
ATOM    496  O   GLY A  32     -10.520   7.085 -11.831  1.00 76.21           O  
ATOM    497  N   ASP A  33      -9.462   7.891 -13.641  1.00 82.37           N  
ATOM    498  H   ASP A  33      -8.602   8.256 -14.025  1.00 82.37           H  
ATOM    499  CA  ASP A  33     -10.659   7.883 -14.499  1.00 82.37           C  
ATOM    500  HA  ASP A  33     -11.407   8.541 -14.058  1.00 82.37           H  
ATOM    501  C   ASP A  33     -11.317   6.506 -14.589  1.00 82.37           C  
ATOM    502  CB  ASP A  33     -10.307   8.372 -15.918  1.00 82.37           C  
ATOM    503  HB2 ASP A  33     -11.114   8.091 -16.595  1.00 82.37           H  
ATOM    504  HB3 ASP A  33      -9.395   7.884 -16.259  1.00 82.37           H  
ATOM    505  O   ASP A  33     -12.535   6.386 -14.446  1.00 82.37           O  
ATOM    506  CG  ASP A  33     -10.152   9.887 -15.995  1.00 82.37           C  
ATOM    507  OD1 ASP A  33     -10.820  10.567 -15.182  1.00 82.37           O  
ATOM    508  OD2 ASP A  33      -9.404  10.379 -16.850  1.00 82.37           O  
ATOM    509  N   GLU A  34     -10.517   5.457 -14.779  1.00 86.69           N  
ATOM    510  H   GLU A  34      -9.530   5.625 -14.912  1.00 86.69           H  
ATOM    511  CA  GLU A  34     -11.000   4.077 -14.836  1.00 86.69           C  
ATOM    512  HA  GLU A  34     -11.716   3.979 -15.652  1.00 86.69           H  
ATOM    513  C   GLU A  34     -11.705   3.672 -13.532  1.00 86.69           C  
ATOM    514  CB  GLU A  34      -9.805   3.155 -15.113  1.00 86.69           C  
ATOM    515  HB2 GLU A  34      -9.134   3.178 -14.254  1.00 86.69           H  
ATOM    516  HB3 GLU A  34      -9.267   3.522 -15.987  1.00 86.69           H  
ATOM    517  O   GLU A  34     -12.795   3.095 -13.549  1.00 86.69           O  
ATOM    518  CG  GLU A  34     -10.258   1.712 -15.378  1.00 86.69           C  
ATOM    519  HG2 GLU A  34     -10.922   1.391 -14.576  1.00 86.69           H  
ATOM    520  HG3 GLU A  34     -10.826   1.689 -16.308  1.00 86.69           H  
ATOM    521  CD  GLU A  34      -9.098   0.711 -15.457  1.00 86.69           C  
ATOM    522  OE1 GLU A  34      -9.413  -0.500 -15.406  1.00 86.69           O  
ATOM    523  OE2 GLU A  34      -7.930   1.148 -15.526  1.00 86.69           O  
ATOM    524  N   VAL A  35     -11.103   4.021 -12.394  1.00 87.19           N  
ATOM    525  H   VAL A  35     -10.262   4.575 -12.465  1.00 87.19           H  
ATOM    526  CA  VAL A  35     -11.595   3.682 -11.057  1.00 87.19           C  
ATOM    527  HA  VAL A  35     -11.767   2.608 -11.002  1.00 87.19           H  
ATOM    528  C   VAL A  35     -12.924   4.378 -10.776  1.00 87.19           C  
ATOM    529  CB  VAL A  35     -10.540   4.065 -10.008  1.00 87.19           C  
ATOM    530  HB  VAL A  35     -10.278   5.116 -10.130  1.00 87.19           H  
ATOM    531  O   VAL A  35     -13.888   3.722 -10.375  1.00 87.19           O  
ATOM    532  CG1 VAL A  35     -11.049   3.875  -8.583  1.00 87.19           C  
ATOM    533 HG11 VAL A  35     -11.940   4.474  -8.397  1.00 87.19           H  
ATOM    534 HG12 VAL A  35     -10.266   4.249  -7.924  1.00 87.19           H  
ATOM    535 HG13 VAL A  35     -11.250   2.823  -8.380  1.00 87.19           H  
ATOM    536  CG2 VAL A  35      -9.263   3.227 -10.162  1.00 87.19           C  
ATOM    537 HG21 VAL A  35      -9.477   2.168 -10.012  1.00 87.19           H  
ATOM    538 HG22 VAL A  35      -8.525   3.547  -9.427  1.00 87.19           H  
ATOM    539 HG23 VAL A  35      -8.831   3.368 -11.152  1.00 87.19           H  
ATOM    540  N   GLU A  36     -13.010   5.688 -11.012  1.00 88.37           N  
ATOM    541  H   GLU A  36     -12.192   6.178 -11.345  1.00 88.37           H  
ATOM    542  CA  GLU A  36     -14.239   6.449 -10.771  1.00 88.37           C  
ATOM    543  HA  GLU A  36     -14.587   6.241  -9.759  1.00 88.37           H  
ATOM    544  C   GLU A  36     -15.367   6.021 -11.719  1.00 88.37           C  
ATOM    545  CB  GLU A  36     -13.979   7.957 -10.879  1.00 88.37           C  
ATOM    546  HB2 GLU A  36     -13.488   8.182 -11.826  1.00 88.37           H  
ATOM    547  HB3 GLU A  36     -14.945   8.462 -10.857  1.00 88.37           H  
ATOM    548  O   GLU A  36     -16.506   5.856 -11.278  1.00 88.37           O  
ATOM    549  CG  GLU A  36     -13.128   8.479  -9.709  1.00 88.37           C  
ATOM    550  HG2 GLU A  36     -13.577   8.136  -8.777  1.00 88.37           H  
ATOM    551  HG3 GLU A  36     -12.127   8.053  -9.774  1.00 88.37           H  
ATOM    552  CD  GLU A  36     -13.024  10.011  -9.656  1.00 88.37           C  
ATOM    553  OE1 GLU A  36     -12.261  10.525  -8.808  1.00 88.37           O  
ATOM    554  OE2 GLU A  36     -13.746  10.719 -10.396  1.00 88.37           O  
ATOM    555  N   ASN A  37     -15.062   5.749 -12.993  1.00 91.26           N  
ATOM    556  H   ASN A  37     -14.114   5.903 -13.307  1.00 91.26           H  
ATOM    557  CA  ASN A  37     -16.041   5.227 -13.951  1.00 91.26           C  
ATOM    558  HA  ASN A  37     -16.906   5.889 -13.969  1.00 91.26           H  
ATOM    559  C   ASN A  37     -16.549   3.836 -13.547  1.00 91.26           C  
ATOM    560  CB  ASN A  37     -15.408   5.192 -15.351  1.00 91.26           C  
ATOM    561  HB2 ASN A  37     -16.049   4.620 -16.023  1.00 91.26           H  
ATOM    562  HB3 ASN A  37     -14.442   4.690 -15.301  1.00 91.26           H  
ATOM    563  O   ASN A  37     -17.741   3.542 -13.672  1.00 91.26           O  
ATOM    564  CG  ASN A  37     -15.231   6.569 -15.970  1.00 91.26           C  
ATOM    565  ND2 ASN A  37     -14.335   6.694 -16.920  1.00 91.26           N  
ATOM    566 HD21 ASN A  37     -14.198   7.615 -17.312  1.00 91.26           H  
ATOM    567 HD22 ASN A  37     -13.671   5.950 -17.079  1.00 91.26           H  
ATOM    568  OD1 ASN A  37     -15.916   7.531 -15.651  1.00 91.26           O  
ATOM    569  N   ARG A  38     -15.672   2.981 -13.012  1.00 93.27           N  
ATOM    570  H   ARG A  38     -14.699   3.251 -12.987  1.00 93.27           H  
ATOM    571  CA  ARG A  38     -16.052   1.666 -12.489  1.00 93.27           C  
ATOM    572  HA  ARG A  38     -16.631   1.147 -13.252  1.00 93.27           H  
ATOM    573  C   ARG A  38     -16.950   1.790 -11.260  1.00 93.27           C  
ATOM    574  CB  ARG A  38     -14.775   0.869 -12.215  1.00 93.27           C  
ATOM    575  HB2 ARG A  38     -14.198   0.809 -13.138  1.00 93.27           H  
ATOM    576  HB3 ARG A  38     -14.178   1.402 -11.475  1.00 93.27           H  
ATOM    577  O   ARG A  38     -17.980   1.120 -11.210  1.00 93.27           O  
ATOM    578  CG  ARG A  38     -15.053  -0.558 -11.721  1.00 93.27           C  
ATOM    579  HG2 ARG A  38     -15.702  -1.067 -12.434  1.00 93.27           H  
ATOM    580  HG3 ARG A  38     -15.556  -0.522 -10.754  1.00 93.27           H  
ATOM    581  CD  ARG A  38     -13.745  -1.351 -11.587  1.00 93.27           C  
ATOM    582  HD2 ARG A  38     -13.301  -1.456 -12.577  1.00 93.27           H  
ATOM    583  HD3 ARG A  38     -13.962  -2.351 -11.213  1.00 93.27           H  
ATOM    584  NE  ARG A  38     -12.771  -0.678 -10.706  1.00 93.27           N  
ATOM    585  HE  ARG A  38     -12.010  -0.195 -11.161  1.00 93.27           H  
ATOM    586  NH1 ARG A  38     -13.692  -1.205  -8.661  1.00 93.27           N  
ATOM    587 HH11 ARG A  38     -13.580  -1.210  -7.657  1.00 93.27           H  
ATOM    588 HH12 ARG A  38     -14.376  -1.793  -9.117  1.00 93.27           H  
ATOM    589  NH2 ARG A  38     -11.892   0.072  -8.755  1.00 93.27           N  
ATOM    590 HH21 ARG A  38     -11.013   0.313  -9.191  1.00 93.27           H  
ATOM    591 HH22 ARG A  38     -11.753  -0.004  -7.758  1.00 93.27           H  
ATOM    592  CZ  ARG A  38     -12.792  -0.604  -9.387  1.00 93.27           C  
ATOM    593  N   ILE A  39     -16.613   2.658 -10.304  1.00 93.53           N  
ATOM    594  H   ILE A  39     -15.748   3.168 -10.414  1.00 93.53           H  
ATOM    595  CA  ILE A  39     -17.457   2.933  -9.128  1.00 93.53           C  
ATOM    596  HA  ILE A  39     -17.645   1.994  -8.607  1.00 93.53           H  
ATOM    597  C   ILE A  39     -18.830   3.469  -9.567  1.00 93.53           C  
ATOM    598  CB  ILE A  39     -16.729   3.886  -8.147  1.00 93.53           C  
ATOM    599  HB  ILE A  39     -16.346   4.737  -8.710  1.00 93.53           H  
ATOM    600  O   ILE A  39     -19.856   2.986  -9.085  1.00 93.53           O  
ATOM    601  CG1 ILE A  39     -15.542   3.152  -7.479  1.00 93.53           C  
ATOM    602 HG12 ILE A  39     -15.922   2.369  -6.823  1.00 93.53           H  
ATOM    603 HG13 ILE A  39     -14.933   2.672  -8.245  1.00 93.53           H  
ATOM    604  CG2 ILE A  39     -17.690   4.421  -7.068  1.00 93.53           C  
ATOM    605 HG21 ILE A  39     -17.160   5.063  -6.365  1.00 93.53           H  
ATOM    606 HG22 ILE A  39     -18.154   3.594  -6.529  1.00 93.53           H  
ATOM    607 HG23 ILE A  39     -18.461   5.038  -7.530  1.00 93.53           H  
ATOM    608  CD1 ILE A  39     -14.615   4.069  -6.669  1.00 93.53           C  
ATOM    609 HD11 ILE A  39     -15.120   4.436  -5.775  1.00 93.53           H  
ATOM    610 HD12 ILE A  39     -13.735   3.506  -6.358  1.00 93.53           H  
ATOM    611 HD13 ILE A  39     -14.294   4.912  -7.282  1.00 93.53           H  
ATOM    612  N   ALA A  40     -18.866   4.397 -10.529  1.00 94.43           N  
ATOM    613  H   ALA A  40     -17.994   4.785 -10.860  1.00 94.43           H  
ATOM    614  CA  ALA A  40     -20.105   4.918 -11.104  1.00 94.43           C  
ATOM    615  HA  ALA A  40     -20.686   5.387 -10.310  1.00 94.43           H  
ATOM    616  C   ALA A  40     -20.968   3.807 -11.722  1.00 94.43           C  
ATOM    617  CB  ALA A  40     -19.756   5.979 -12.159  1.00 94.43           C  
ATOM    618  HB1 ALA A  40     -19.057   6.709 -11.750  1.00 94.43           H  
ATOM    619  HB2 ALA A  40     -19.291   5.515 -13.028  1.00 94.43           H  
ATOM    620  HB3 ALA A  40     -20.663   6.492 -12.477  1.00 94.43           H  
ATOM    621  O   ALA A  40     -22.165   3.715 -11.441  1.00 94.43           O  
ATOM    622  N   ALA A  41     -20.360   2.928 -12.524  1.00 94.88           N  
ATOM    623  H   ALA A  41     -19.386   3.077 -12.746  1.00 94.88           H  
ATOM    624  CA  ALA A  41     -21.053   1.815 -13.164  1.00 94.88           C  
ATOM    625  HA  ALA A  41     -21.900   2.213 -13.723  1.00 94.88           H  
ATOM    626  C   ALA A  41     -21.604   0.805 -12.146  1.00 94.88           C  
ATOM    627  CB  ALA A  41     -20.090   1.144 -14.151  1.00 94.88           C  
ATOM    628  HB1 ALA A  41     -19.227   0.744 -13.619  1.00 94.88           H  
ATOM    629  HB2 ALA A  41     -20.602   0.334 -14.671  1.00 94.88           H  
ATOM    630  HB3 ALA A  41     -19.745   1.875 -14.882  1.00 94.88           H  
ATOM    631  O   ALA A  41     -22.716   0.310 -12.328  1.00 94.88           O  
ATOM    632  N   VAL A  42     -20.855   0.517 -11.075  1.00 95.01           N  
ATOM    633  H   VAL A  42     -19.940   0.939 -11.009  1.00 95.01           H  
ATOM    634  CA  VAL A  42     -21.303  -0.353  -9.976  1.00 95.01           C  
ATOM    635  HA  VAL A  42     -21.623  -1.311 -10.385  1.00 95.01           H  
ATOM    636  C   VAL A  42     -22.521   0.251  -9.280  1.00 95.01           C  
ATOM    637  CB  VAL A  42     -20.152  -0.619  -8.982  1.00 95.01           C  
ATOM    638  HB  VAL A  42     -19.667   0.322  -8.727  1.00 95.01           H  
ATOM    639  O   VAL A  42     -23.561  -0.398  -9.199  1.00 95.01           O  
ATOM    640  CG1 VAL A  42     -20.636  -1.273  -7.683  1.00 95.01           C  
ATOM    641 HG11 VAL A  42     -19.784  -1.537  -7.057  1.00 95.01           H  
ATOM    642 HG12 VAL A  42     -21.258  -0.577  -7.120  1.00 95.01           H  
ATOM    643 HG13 VAL A  42     -21.216  -2.169  -7.907  1.00 95.01           H  
ATOM    644  CG2 VAL A  42     -19.112  -1.554  -9.613  1.00 95.01           C  
ATOM    645 HG21 VAL A  42     -18.270  -1.677  -8.932  1.00 95.01           H  
ATOM    646 HG22 VAL A  42     -18.748  -1.146 -10.555  1.00 95.01           H  
ATOM    647 HG23 VAL A  42     -19.569  -2.524  -9.806  1.00 95.01           H  
ATOM    648  N   ILE A  43     -22.437   1.512  -8.847  1.00 95.97           N  
ATOM    649  H   ILE A  43     -21.566   2.006  -8.977  1.00 95.97           H  
ATOM    650  CA  ILE A  43     -23.527   2.194  -8.129  1.00 95.97           C  
ATOM    651  HA  ILE A  43     -23.817   1.585  -7.273  1.00 95.97           H  
ATOM    652  C   ILE A  43     -24.779   2.340  -9.000  1.00 95.97           C  
ATOM    653  CB  ILE A  43     -23.019   3.559  -7.609  1.00 95.97           C  
ATOM    654  HB  ILE A  43     -22.459   4.049  -8.405  1.00 95.97           H  
ATOM    655  O   ILE A  43     -25.899   2.186  -8.507  1.00 95.97           O  
ATOM    656  CG1 ILE A  43     -22.078   3.308  -6.407  1.00 95.97           C  
ATOM    657 HG12 ILE A  43     -22.663   2.952  -5.560  1.00 95.97           H  
ATOM    658 HG13 ILE A  43     -21.360   2.529  -6.662  1.00 95.97           H  
ATOM    659  CG2 ILE A  43     -24.168   4.499  -7.195  1.00 95.97           C  
ATOM    660 HG21 ILE A  43     -23.768   5.460  -6.872  1.00 95.97           H  
ATOM    661 HG22 ILE A  43     -24.749   4.050  -6.389  1.00 95.97           H  
ATOM    662 HG23 ILE A  43     -24.823   4.710  -8.040  1.00 95.97           H  
ATOM    663  CD1 ILE A  43     -21.271   4.534  -5.971  1.00 95.97           C  
ATOM    664 HD11 ILE A  43     -21.922   5.358  -5.678  1.00 95.97           H  
ATOM    665 HD12 ILE A  43     -20.645   4.271  -5.119  1.00 95.97           H  
ATOM    666 HD13 ILE A  43     -20.628   4.842  -6.796  1.00 95.97           H  
ATOM    667  N   SER A  44     -24.604   2.626 -10.293  1.00 93.44           N  
ATOM    668  H   SER A  44     -23.665   2.793 -10.625  1.00 93.44           H  
ATOM    669  CA  SER A  44     -25.718   2.783 -11.231  1.00 93.44           C  
ATOM    670  HA  SER A  44     -26.437   3.481 -10.803  1.00 93.44           H  
ATOM    671  C   SER A  44     -26.453   1.471 -11.512  1.00 93.44           C  
ATOM    672  CB  SER A  44     -25.214   3.361 -12.555  1.00 93.44           C  
ATOM    673  HB2 SER A  44     -24.697   4.304 -12.372  1.00 93.44           H  
ATOM    674  HB3 SER A  44     -24.517   2.662 -13.016  1.00 93.44           H  
ATOM    675  O   SER A  44     -27.627   1.522 -11.873  1.00 93.44           O  
ATOM    676  OG  SER A  44     -26.305   3.591 -13.428  1.00 93.44           O  
ATOM    677  HG  SER A  44     -27.007   2.971 -13.217  1.00 93.44           H  
ATOM    678  N   LYS A  45     -25.775   0.320 -11.411  1.00 94.86           N  
ATOM    679  H   LYS A  45     -24.809   0.363 -11.119  1.00 94.86           H  
ATOM    680  CA  LYS A  45     -26.357  -1.004 -11.687  1.00 94.86           C  
ATOM    681  HA  LYS A  45     -27.217  -0.896 -12.349  1.00 94.86           H  
ATOM    682  C   LYS A  45     -26.893  -1.698 -10.438  1.00 94.86           C  
ATOM    683  CB  LYS A  45     -25.314  -1.898 -12.366  1.00 94.86           C  
ATOM    684  HB2 LYS A  45     -24.395  -1.880 -11.780  1.00 94.86           H  
ATOM    685  HB3 LYS A  45     -25.685  -2.923 -12.381  1.00 94.86           H  
ATOM    686  O   LYS A  45     -27.801  -2.515 -10.568  1.00 94.86           O  
ATOM    687  CG  LYS A  45     -25.022  -1.473 -13.811  1.00 94.86           C  
ATOM    688  HG2 LYS A  45     -24.719  -0.427 -13.842  1.00 94.86           H  
ATOM    689  HG3 LYS A  45     -25.923  -1.594 -14.413  1.00 94.86           H  
ATOM    690  CD  LYS A  45     -23.900  -2.347 -14.381  1.00 94.86           C  
ATOM    691  HD2 LYS A  45     -24.223  -3.388 -14.382  1.00 94.86           H  
ATOM    692  HD3 LYS A  45     -23.020  -2.245 -13.747  1.00 94.86           H  
ATOM    693  CE  LYS A  45     -23.559  -1.902 -15.804  1.00 94.86           C  
ATOM    694  HE2 LYS A  45     -23.273  -0.850 -15.773  1.00 94.86           H  
ATOM    695  HE3 LYS A  45     -24.455  -1.986 -16.419  1.00 94.86           H  
ATOM    696  NZ  LYS A  45     -22.458  -2.717 -16.376  1.00 94.86           N  
ATOM    697  HZ1 LYS A  45     -22.722  -3.691 -16.413  1.00 94.86           H  
ATOM    698  HZ2 LYS A  45     -21.629  -2.629 -15.807  1.00 94.86           H  
ATOM    699  HZ3 LYS A  45     -22.237  -2.405 -17.311  1.00 94.86           H  
ATOM    700  N   ALA A  46     -26.329  -1.401  -9.267  1.00 95.85           N  
ATOM    701  H   ALA A  46     -25.542  -0.769  -9.250  1.00 95.85           H  
ATOM    702  CA  ALA A  46     -26.762  -1.976  -7.999  1.00 95.85           C  
ATOM    703  HA  ALA A  46     -26.661  -3.061  -8.041  1.00 95.85           H  
ATOM    704  C   ALA A  46     -28.232  -1.639  -7.732  1.00 95.85           C  
ATOM    705  CB  ALA A  46     -25.857  -1.445  -6.881  1.00 95.85           C  
ATOM    706  HB1 ALA A  46     -26.170  -1.873  -5.929  1.00 95.85           H  
ATOM    707  HB2 ALA A  46     -24.825  -1.739  -7.073  1.00 95.85           H  
ATOM    708  HB3 ALA A  46     -25.923  -0.359  -6.827  1.00 95.85           H  
ATOM    709  O   ALA A  46     -28.635  -0.492  -7.923  1.00 95.85           O  
ATOM    710  N   GLN A  47     -29.023  -2.608  -7.277  1.00 94.30           N  
ATOM    711  H   GLN A  47     -28.594  -3.492  -7.044  1.00 94.30           H  
ATOM    712  CA  GLN A  47     -30.405  -2.387  -6.850  1.00 94.30           C  
ATOM    713  HA  GLN A  47     -30.871  -1.645  -7.498  1.00 94.30           H  
ATOM    714  C   GLN A  47     -30.428  -1.834  -5.425  1.00 94.30           C  
ATOM    715  CB  GLN A  47     -31.212  -3.689  -6.951  1.00 94.30           C  
ATOM    716  HB2 GLN A  47     -30.735  -4.467  -6.355  1.00 94.30           H  
ATOM    717  HB3 GLN A  47     -32.210  -3.510  -6.551  1.00 94.30           H  
ATOM    718  O   GLN A  47     -31.059  -0.803  -5.182  1.00 94.30           O  
ATOM    719  CG  GLN A  47     -31.340  -4.167  -8.404  1.00 94.30           C  
ATOM    720  HG2 GLN A  47     -31.757  -3.363  -9.010  1.00 94.30           H  
ATOM    721  HG3 GLN A  47     -30.352  -4.412  -8.793  1.00 94.30           H  
ATOM    722  CD  GLN A  47     -32.229  -5.398  -8.561  1.00 94.30           C  
ATOM    723  NE2 GLN A  47     -32.448  -5.849  -9.776  1.00 94.30           N  
ATOM    724 HE21 GLN A  47     -31.976  -5.433 -10.566  1.00 94.30           H  
ATOM    725 HE22 GLN A  47     -33.015  -6.684  -9.820  1.00 94.30           H  
ATOM    726  OE1 GLN A  47     -32.775  -5.969  -7.635  1.00 94.30           O  
ATOM    727  N   ASP A  48     -29.666  -2.464  -4.529  1.00 94.13           N  
ATOM    728  H   ASP A  48     -29.161  -3.284  -4.833  1.00 94.13           H  
ATOM    729  CA  ASP A  48     -29.446  -2.011  -3.157  1.00 94.13           C  
ATOM    730  HA  ASP A  48     -30.305  -1.422  -2.837  1.00 94.13           H  
ATOM    731  C   ASP A  48     -28.195  -1.124  -3.074  1.00 94.13           C  
ATOM    732  CB  ASP A  48     -29.359  -3.221  -2.213  1.00 94.13           C  
ATOM    733  HB2 ASP A  48     -28.531  -3.859  -2.524  1.00 94.13           H  
ATOM    734  HB3 ASP A  48     -30.280  -3.798  -2.294  1.00 94.13           H  
ATOM    735  O   ASP A  48     -27.064  -1.581  -3.248  1.00 94.13           O  
ATOM    736  CG  ASP A  48     -29.158  -2.821  -0.745  1.00 94.13           C  
ATOM    737  OD1 ASP A  48     -29.261  -1.613  -0.419  1.00 94.13           O  
ATOM    738  OD2 ASP A  48     -28.859  -3.711   0.075  1.00 94.13           O  
ATOM    739  N   VAL A  49     -28.404   0.160  -2.786  1.00 95.01           N  
ATOM    740  H   VAL A  49     -29.361   0.443  -2.630  1.00 95.01           H  
ATOM    741  CA  VAL A  49     -27.347   1.167  -2.578  1.00 95.01           C  
ATOM    742  HA  VAL A  49     -26.390   0.698  -2.803  1.00 95.01           H  
ATOM    743  C   VAL A  49     -27.202   1.604  -1.117  1.00 95.01           C  
ATOM    744  CB  VAL A  49     -27.508   2.365  -3.534  1.00 95.01           C  
ATOM    745  HB  VAL A  49     -26.926   3.210  -3.168  1.00 95.01           H  
ATOM    746  O   VAL A  49     -26.511   2.588  -0.832  1.00 95.01           O  
ATOM    747  CG1 VAL A  49     -26.933   2.007  -4.907  1.00 95.01           C  
ATOM    748 HG11 VAL A  49     -25.919   1.623  -4.792  1.00 95.01           H  
ATOM    749 HG12 VAL A  49     -27.540   1.240  -5.387  1.00 95.01           H  
ATOM    750 HG13 VAL A  49     -26.877   2.911  -5.513  1.00 95.01           H  
ATOM    751  CG2 VAL A  49     -28.968   2.815  -3.695  1.00 95.01           C  
ATOM    752 HG21 VAL A  49     -29.514   2.113  -4.325  1.00 95.01           H  
ATOM    753 HG22 VAL A  49     -29.006   3.811  -4.136  1.00 95.01           H  
ATOM    754 HG23 VAL A  49     -29.472   2.823  -2.728  1.00 95.01           H  
ATOM    755  N   SER A  50     -27.825   0.872  -0.188  1.00 94.34           N  
ATOM    756  H   SER A  50     -28.334   0.048  -0.472  1.00 94.34           H  
ATOM    757  CA  SER A  50     -27.697   1.111   1.250  1.00 94.34           C  
ATOM    758  HA  SER A  50     -27.919   2.161   1.437  1.00 94.34           H  
ATOM    759  C   SER A  50     -26.277   0.885   1.762  1.00 94.34           C  
ATOM    760  CB  SER A  50     -28.717   0.286   2.042  1.00 94.34           C  
ATOM    761  HB2 SER A  50     -28.732   0.645   3.071  1.00 94.34           H  
ATOM    762  HB3 SER A  50     -29.710   0.423   1.615  1.00 94.34           H  
ATOM    763  O   SER A  50     -25.450   0.239   1.110  1.00 94.34           O  
ATOM    764  OG  SER A  50     -28.385  -1.088   2.044  1.00 94.34           O  
ATOM    765  HG  SER A  50     -28.683  -1.454   1.208  1.00 94.34           H  
ATOM    766  N   LEU A  51     -25.969   1.421   2.949  1.00 92.63           N  
ATOM    767  H   LEU A  51     -26.672   1.961   3.433  1.00 92.63           H  
ATOM    768  CA  LEU A  51     -24.624   1.314   3.529  1.00 92.63           C  
ATOM    769  HA  LEU A  51     -23.916   1.827   2.877  1.00 92.63           H  
ATOM    770  C   LEU A  51     -24.122  -0.124   3.657  1.00 92.63           C  
ATOM    771  CB  LEU A  51     -24.612   1.941   4.926  1.00 92.63           C  
ATOM    772  HB2 LEU A  51     -25.497   1.604   5.465  1.00 92.63           H  
ATOM    773  HB3 LEU A  51     -23.737   1.586   5.470  1.00 92.63           H  
ATOM    774  O   LEU A  51     -22.944  -0.375   3.423  1.00 92.63           O  
ATOM    775  CG  LEU A  51     -24.571   3.467   4.913  1.00 92.63           C  
ATOM    776  HG  LEU A  51     -25.379   3.863   4.298  1.00 92.63           H  
ATOM    777  CD1 LEU A  51     -24.736   3.922   6.352  1.00 92.63           C  
ATOM    778 HD11 LEU A  51     -25.644   3.493   6.776  1.00 92.63           H  
ATOM    779 HD12 LEU A  51     -23.869   3.648   6.953  1.00 92.63           H  
ATOM    780 HD13 LEU A  51     -24.867   5.003   6.318  1.00 92.63           H  
ATOM    781  CD2 LEU A  51     -23.243   4.029   4.390  1.00 92.63           C  
ATOM    782 HD21 LEU A  51     -23.117   3.776   3.337  1.00 92.63           H  
ATOM    783 HD22 LEU A  51     -22.408   3.625   4.963  1.00 92.63           H  
ATOM    784 HD23 LEU A  51     -23.248   5.116   4.470  1.00 92.63           H  
ATOM    785  N   PHE A  52     -25.002  -1.054   4.029  1.00 91.59           N  
ATOM    786  H   PHE A  52     -25.967  -0.772   4.122  1.00 91.59           H  
ATOM    787  CA  PHE A  52     -24.663  -2.461   4.244  1.00 91.59           C  
ATOM    788  HA  PHE A  52     -23.580  -2.545   4.340  1.00 91.59           H  
ATOM    789  C   PHE A  52     -25.019  -3.355   3.046  1.00 91.59           C  
ATOM    790  CB  PHE A  52     -25.271  -2.947   5.568  1.00 91.59           C  
ATOM    791  HB2 PHE A  52     -25.116  -4.022   5.652  1.00 91.59           H  
ATOM    792  HB3 PHE A  52     -26.346  -2.767   5.548  1.00 91.59           H  
ATOM    793  O   PHE A  52     -25.154  -4.565   3.223  1.00 91.59           O  
ATOM    794  CG  PHE A  52     -24.668  -2.327   6.813  1.00 91.59           C  
ATOM    795  CD1 PHE A  52     -23.357  -2.668   7.199  1.00 91.59           C  
ATOM    796  HD1 PHE A  52     -22.775  -3.346   6.592  1.00 91.59           H  
ATOM    797  CD2 PHE A  52     -25.424  -1.451   7.615  1.00 91.59           C  
ATOM    798  HD2 PHE A  52     -26.431  -1.183   7.333  1.00 91.59           H  
ATOM    799  CE1 PHE A  52     -22.804  -2.135   8.377  1.00 91.59           C  
ATOM    800  HE1 PHE A  52     -21.798  -2.402   8.663  1.00 91.59           H  
ATOM    801  CE2 PHE A  52     -24.882  -0.940   8.806  1.00 91.59           C  
ATOM    802  HE2 PHE A  52     -25.490  -0.303   9.431  1.00 91.59           H  
ATOM    803  CZ  PHE A  52     -23.572  -1.281   9.189  1.00 91.59           C  
ATOM    804  HZ  PHE A  52     -23.162  -0.902  10.113  1.00 91.59           H  
ATOM    805  N   SER A  53     -25.160  -2.779   1.846  1.00 91.99           N  
ATOM    806  H   SER A  53     -25.076  -1.775   1.777  1.00 91.99           H  
ATOM    807  CA  SER A  53     -25.492  -3.511   0.620  1.00 91.99           C  
ATOM    808  HA  SER A  53     -26.505  -3.898   0.724  1.00 91.99           H  
ATOM    809  C   SER A  53     -24.510  -4.665   0.347  1.00 91.99           C  
ATOM    810  CB  SER A  53     -25.518  -2.551  -0.572  1.00 91.99           C  
ATOM    811  HB2 SER A  53     -24.607  -1.952  -0.575  1.00 91.99           H  
ATOM    812  HB3 SER A  53     -26.374  -1.885  -0.472  1.00 91.99           H  
ATOM    813  O   SER A  53     -23.321  -4.422   0.087  1.00 91.99           O  
ATOM    814  OG  SER A  53     -25.604  -3.265  -1.792  1.00 91.99           O  
ATOM    815  HG  SER A  53     -26.143  -2.732  -2.382  1.00 91.99           H  
ATOM    816  N   PRO A  54     -24.982  -5.929   0.337  1.00 88.21           N  
ATOM    817  CA  PRO A  54     -24.166  -7.070  -0.074  1.00 88.21           C  
ATOM    818  HA  PRO A  54     -23.266  -7.102   0.540  1.00 88.21           H  
ATOM    819  C   PRO A  54     -23.763  -6.998  -1.553  1.00 88.21           C  
ATOM    820  CB  PRO A  54     -25.021  -8.314   0.206  1.00 88.21           C  
ATOM    821  HB2 PRO A  54     -25.536  -8.628  -0.702  1.00 88.21           H  
ATOM    822  HB3 PRO A  54     -24.418  -9.132   0.600  1.00 88.21           H  
ATOM    823  O   PRO A  54     -22.756  -7.583  -1.945  1.00 88.21           O  
ATOM    824  CG  PRO A  54     -26.057  -7.838   1.223  1.00 88.21           C  
ATOM    825  HG2 PRO A  54     -26.976  -8.422   1.174  1.00 88.21           H  
ATOM    826  HG3 PRO A  54     -25.631  -7.868   2.226  1.00 88.21           H  
ATOM    827  CD  PRO A  54     -26.284  -6.390   0.806  1.00 88.21           C  
ATOM    828  HD2 PRO A  54     -27.003  -6.342  -0.012  1.00 88.21           H  
ATOM    829  HD3 PRO A  54     -26.651  -5.815   1.656  1.00 88.21           H  
ATOM    830  N   GLU A  55     -24.530  -6.285  -2.388  1.00 91.59           N  
ATOM    831  H   GLU A  55     -25.321  -5.781  -2.012  1.00 91.59           H  
ATOM    832  CA  GLU A  55     -24.198  -6.077  -3.801  1.00 91.59           C  
ATOM    833  HA  GLU A  55     -23.975  -7.038  -4.265  1.00 91.59           H  
ATOM    834  C   GLU A  55     -22.946  -5.212  -3.945  1.00 91.59           C  
ATOM    835  CB  GLU A  55     -25.365  -5.434  -4.568  1.00 91.59           C  
ATOM    836  HB2 GLU A  55     -25.619  -4.476  -4.114  1.00 91.59           H  
ATOM    837  HB3 GLU A  55     -25.027  -5.249  -5.588  1.00 91.59           H  
ATOM    838  O   GLU A  55     -22.010  -5.600  -4.642  1.00 91.59           O  
ATOM    839  CG  GLU A  55     -26.617  -6.319  -4.622  1.00 91.59           C  
ATOM    840  HG2 GLU A  55     -26.340  -7.284  -5.045  1.00 91.59           H  
ATOM    841  HG3 GLU A  55     -26.978  -6.487  -3.608  1.00 91.59           H  
ATOM    842  CD  GLU A  55     -27.748  -5.703  -5.465  1.00 91.59           C  
ATOM    843  OE1 GLU A  55     -28.833  -6.316  -5.499  1.00 91.59           O  
ATOM    844  OE2 GLU A  55     -27.544  -4.640  -6.100  1.00 91.59           O  
ATOM    845  N   LEU A  56     -22.885  -4.079  -3.235  1.00 92.36           N  
ATOM    846  H   LEU A  56     -23.679  -3.834  -2.660  1.00 92.36           H  
ATOM    847  CA  LEU A  56     -21.735  -3.172  -3.291  1.00 92.36           C  
ATOM    848  HA  LEU A  56     -21.498  -2.974  -4.337  1.00 92.36           H  
ATOM    849  C   LEU A  56     -20.472  -3.799  -2.683  1.00 92.36           C  
ATOM    850  CB  LEU A  56     -22.079  -1.842  -2.596  1.00 92.36           C  
ATOM    851  HB2 LEU A  56     -21.176  -1.232  -2.578  1.00 92.36           H  
ATOM    852  HB3 LEU A  56     -22.357  -2.050  -1.563  1.00 92.36           H  
ATOM    853  O   LEU A  56     -19.373  -3.584  -3.199  1.00 92.36           O  
ATOM    854  CG  LEU A  56     -23.204  -1.020  -3.256  1.00 92.36           C  
ATOM    855  HG  LEU A  56     -24.144  -1.570  -3.208  1.00 92.36           H  
ATOM    856  CD1 LEU A  56     -23.368   0.300  -2.497  1.00 92.36           C  
ATOM    857 HD11 LEU A  56     -24.153   0.897  -2.960  1.00 92.36           H  
ATOM    858 HD12 LEU A  56     -22.433   0.860  -2.504  1.00 92.36           H  
ATOM    859 HD13 LEU A  56     -23.657   0.092  -1.466  1.00 92.36           H  
ATOM    860  CD2 LEU A  56     -22.914  -0.684  -4.720  1.00 92.36           C  
ATOM    861 HD21 LEU A  56     -23.700  -0.035  -5.108  1.00 92.36           H  
ATOM    862 HD22 LEU A  56     -22.915  -1.597  -5.316  1.00 92.36           H  
ATOM    863 HD23 LEU A  56     -21.949  -0.184  -4.808  1.00 92.36           H  
ATOM    864  N   LYS A  57     -20.620  -4.618  -1.632  1.00 89.55           N  
ATOM    865  H   LYS A  57     -21.552  -4.725  -1.257  1.00 89.55           H  
ATOM    866  CA  LYS A  57     -19.506  -5.303  -0.954  1.00 89.55           C  
ATOM    867  HA  LYS A  57     -18.817  -4.547  -0.577  1.00 89.55           H  
ATOM    868  C   LYS A  57     -18.676  -6.193  -1.887  1.00 89.55           C  
ATOM    869  CB  LYS A  57     -20.072  -6.082   0.241  1.00 89.55           C  
ATOM    870  HB2 LYS A  57     -20.701  -6.896  -0.121  1.00 89.55           H  
ATOM    871  HB3 LYS A  57     -20.691  -5.407   0.832  1.00 89.55           H  
ATOM    872  O   LYS A  57     -17.453  -6.238  -1.766  1.00 89.55           O  
ATOM    873  CG  LYS A  57     -18.971  -6.657   1.142  1.00 89.55           C  
ATOM    874  HG2 LYS A  57     -18.294  -5.858   1.446  1.00 89.55           H  
ATOM    875  HG3 LYS A  57     -18.410  -7.418   0.600  1.00 89.55           H  
ATOM    876  CD  LYS A  57     -19.593  -7.283   2.392  1.00 89.55           C  
ATOM    877  HD2 LYS A  57     -20.281  -8.070   2.085  1.00 89.55           H  
ATOM    878  HD3 LYS A  57     -20.147  -6.520   2.938  1.00 89.55           H  
ATOM    879  CE  LYS A  57     -18.509  -7.880   3.290  1.00 89.55           C  
ATOM    880  HE2 LYS A  57     -17.790  -7.102   3.547  1.00 89.55           H  
ATOM    881  HE3 LYS A  57     -17.994  -8.657   2.725  1.00 89.55           H  
ATOM    882  NZ  LYS A  57     -19.113  -8.459   4.513  1.00 89.55           N  
ATOM    883  HZ1 LYS A  57     -19.644  -7.771   5.029  1.00 89.55           H  
ATOM    884  HZ2 LYS A  57     -19.739  -9.210   4.262  1.00 89.55           H  
ATOM    885  HZ3 LYS A  57     -18.407  -8.843   5.126  1.00 89.55           H  
ATOM    886  N   LYS A  58     -19.311  -6.823  -2.880  1.00 88.62           N  
ATOM    887  H   LYS A  58     -20.314  -6.719  -2.922  1.00 88.62           H  
ATOM    888  CA  LYS A  58     -18.649  -7.687  -3.881  1.00 88.62           C  
ATOM    889  HA  LYS A  58     -18.048  -8.432  -3.360  1.00 88.62           H  
ATOM    890  C   LYS A  58     -17.684  -6.941  -4.807  1.00 88.62           C  
ATOM    891  CB  LYS A  58     -19.720  -8.405  -4.712  1.00 88.62           C  
ATOM    892  HB2 LYS A  58     -19.246  -8.940  -5.535  1.00 88.62           H  
ATOM    893  HB3 LYS A  58     -20.401  -7.666  -5.133  1.00 88.62           H  
ATOM    894  O   LYS A  58     -16.912  -7.575  -5.520  1.00 88.62           O  
ATOM    895  CG  LYS A  58     -20.498  -9.417  -3.863  1.00 88.62           C  
ATOM    896  HG2 LYS A  58     -19.839 -10.242  -3.592  1.00 88.62           H  
ATOM    897  HG3 LYS A  58     -20.846  -8.943  -2.945  1.00 88.62           H  
ATOM    898  CD  LYS A  58     -21.706  -9.953  -4.631  1.00 88.62           C  
ATOM    899  HD2 LYS A  58     -21.368 -10.510  -5.505  1.00 88.62           H  
ATOM    900  HD3 LYS A  58     -22.327  -9.114  -4.944  1.00 88.62           H  
ATOM    901  CE  LYS A  58     -22.502 -10.859  -3.691  1.00 88.62           C  
ATOM    902  HE2 LYS A  58     -22.737 -10.287  -2.793  1.00 88.62           H  
ATOM    903  HE3 LYS A  58     -21.869 -11.692  -3.385  1.00 88.62           H  
ATOM    904  NZ  LYS A  58     -23.748 -11.344  -4.328  1.00 88.62           N  
ATOM    905  HZ1 LYS A  58     -24.339 -10.559  -4.559  1.00 88.62           H  
ATOM    906  HZ2 LYS A  58     -23.539 -11.867  -5.167  1.00 88.62           H  
ATOM    907  HZ3 LYS A  58     -24.250 -11.935  -3.681  1.00 88.62           H  
ATOM    908  N   HIS A  59     -17.715  -5.609  -4.806  1.00 90.61           N  
ATOM    909  H   HIS A  59     -18.379  -5.148  -4.199  1.00 90.61           H  
ATOM    910  CA  HIS A  59     -16.883  -4.771  -5.665  1.00 90.61           C  
ATOM    911  HA  HIS A  59     -16.471  -5.394  -6.458  1.00 90.61           H  
ATOM    912  C   HIS A  59     -15.654  -4.177  -4.957  1.00 90.61           C  
ATOM    913  CB  HIS A  59     -17.771  -3.722  -6.347  1.00 90.61           C  
ATOM    914  HB2 HIS A  59     -17.146  -3.022  -6.902  1.00 90.61           H  
ATOM    915  HB3 HIS A  59     -18.317  -3.155  -5.593  1.00 90.61           H  
ATOM    916  O   HIS A  59     -14.982  -3.330  -5.547  1.00 90.61           O  
ATOM    917  CG  HIS A  59     -18.740  -4.344  -7.319  1.00 90.61           C  
ATOM    918  CD2 HIS A  59     -20.074  -4.582  -7.122  1.00 90.61           C  
ATOM    919  HD2 HIS A  59     -20.637  -4.342  -6.232  1.00 90.61           H  
ATOM    920  ND1 HIS A  59     -18.430  -4.799  -8.580  1.00 90.61           N  
ATOM    921  HD1 HIS A  59     -17.507  -4.831  -8.988  1.00 90.61           H  
ATOM    922  CE1 HIS A  59     -19.551  -5.284  -9.135  1.00 90.61           C  
ATOM    923  HE1 HIS A  59     -19.617  -5.732 -10.116  1.00 90.61           H  
ATOM    924  NE2 HIS A  59     -20.582  -5.163  -8.291  1.00 90.61           N  
ATOM    925  N   PHE A  60     -15.331  -4.621  -3.733  1.00 87.54           N  
ATOM    926  H   PHE A  60     -15.936  -5.294  -3.285  1.00 87.54           H  
ATOM    927  CA  PHE A  60     -14.110  -4.231  -3.013  1.00 87.54           C  
ATOM    928  HA  PHE A  60     -13.958  -3.157  -3.112  1.00 87.54           H  
ATOM    929  C   PHE A  60     -12.881  -4.929  -3.616  1.00 87.54           C  
ATOM    930  CB  PHE A  60     -14.234  -4.564  -1.515  1.00 87.54           C  
ATOM    931  HB2 PHE A  60     -13.293  -4.293  -1.036  1.00 87.54           H  
ATOM    932  HB3 PHE A  60     -14.351  -5.643  -1.417  1.00 87.54           H  
ATOM    933  O   PHE A  60     -12.410  -5.943  -3.102  1.00 87.54           O  
ATOM    934  CG  PHE A  60     -15.348  -3.922  -0.710  1.00 87.54           C  
ATOM    935  CD1 PHE A  60     -16.222  -2.955  -1.248  1.00 87.54           C  
ATOM    936  HD1 PHE A  60     -16.119  -2.606  -2.265  1.00 87.54           H  
ATOM    937  CD2 PHE A  60     -15.532  -4.354   0.617  1.00 87.54           C  
ATOM    938  HD2 PHE A  60     -14.869  -5.101   1.029  1.00 87.54           H  
ATOM    939  CE1 PHE A  60     -17.299  -2.489  -0.478  1.00 87.54           C  
ATOM    940  HE1 PHE A  60     -18.052  -1.852  -0.918  1.00 87.54           H  
ATOM    941  CE2 PHE A  60     -16.576  -3.837   1.401  1.00 87.54           C  
ATOM    942  HE2 PHE A  60     -16.713  -4.180   2.416  1.00 87.54           H  
ATOM    943  CZ  PHE A  60     -17.475  -2.918   0.843  1.00 87.54           C  
ATOM    944  HZ  PHE A  60     -18.334  -2.582   1.405  1.00 87.54           H  
ATOM    945  N   ILE A  61     -12.374  -4.400  -4.728  1.00 87.67           N  
ATOM    946  H   ILE A  61     -12.831  -3.583  -5.106  1.00 87.67           H  
ATOM    947  CA  ILE A  61     -11.249  -4.999  -5.471  1.00 87.67           C  
ATOM    948  HA  ILE A  61     -11.033  -5.983  -5.055  1.00 87.67           H  
ATOM    949  C   ILE A  61      -9.944  -4.212  -5.337  1.00 87.67           C  
ATOM    950  CB  ILE A  61     -11.621  -5.219  -6.950  1.00 87.67           C  
ATOM    951  HB  ILE A  61     -10.776  -5.725  -7.418  1.00 87.67           H  
ATOM    952  O   ILE A  61      -8.872  -4.738  -5.615  1.00 87.67           O  
ATOM    953  CG1 ILE A  61     -11.851  -3.889  -7.702  1.00 87.67           C  
ATOM    954 HG12 ILE A  61     -10.984  -3.242  -7.569  1.00 87.67           H  
ATOM    955 HG13 ILE A  61     -12.725  -3.380  -7.295  1.00 87.67           H  
ATOM    956  CG2 ILE A  61     -12.838  -6.157  -7.062  1.00 87.67           C  
ATOM    957 HG21 ILE A  61     -13.744  -5.652  -6.729  1.00 87.67           H  
ATOM    958 HG22 ILE A  61     -12.967  -6.486  -8.094  1.00 87.67           H  
ATOM    959 HG23 ILE A  61     -12.679  -7.039  -6.442  1.00 87.67           H  
ATOM    960  CD1 ILE A  61     -12.034  -4.097  -9.209  1.00 87.67           C  
ATOM    961 HD11 ILE A  61     -11.930  -3.146  -9.731  1.00 87.67           H  
ATOM    962 HD12 ILE A  61     -13.018  -4.516  -9.418  1.00 87.67           H  
ATOM    963 HD13 ILE A  61     -11.264  -4.770  -9.587  1.00 87.67           H  
ATOM    964  N   ASP A  62     -10.032  -2.952  -4.919  1.00 89.30           N  
ATOM    965  H   ASP A  62     -10.939  -2.601  -4.647  1.00 89.30           H  
ATOM    966  CA  ASP A  62      -8.902  -2.045  -4.746  1.00 89.30           C  
ATOM    967  HA  ASP A  62      -8.036  -2.628  -4.434  1.00 89.30           H  
ATOM    968  C   ASP A  62      -9.179  -1.023  -3.639  1.00 89.30           C  
ATOM    969  CB  ASP A  62      -8.545  -1.368  -6.082  1.00 89.30           C  
ATOM    970  HB2 ASP A  62      -8.271  -2.146  -6.794  1.00 89.30           H  
ATOM    971  HB3 ASP A  62      -7.660  -0.749  -5.934  1.00 89.30           H  
ATOM    972  O   ASP A  62     -10.274  -0.966  -3.074  1.00 89.30           O  
ATOM    973  CG  ASP A  62      -9.636  -0.502  -6.719  1.00 89.30           C  
ATOM    974  OD1 ASP A  62     -10.709  -0.238  -6.116  1.00 89.30           O  
ATOM    975  OD2 ASP A  62      -9.424  -0.086  -7.871  1.00 89.30           O  
ATOM    976  N   TRP A  63      -8.169  -0.217  -3.308  1.00 90.74           N  
ATOM    977  H   TRP A  63      -7.298  -0.292  -3.814  1.00 90.74           H  
ATOM    978  CA  TRP A  63      -8.280   0.779  -2.246  1.00 90.74           C  
ATOM    979  HA  TRP A  63      -8.556   0.252  -1.332  1.00 90.74           H  
ATOM    980  C   TRP A  63      -9.410   1.798  -2.481  1.00 90.74           C  
ATOM    981  CB  TRP A  63      -6.924   1.445  -1.991  1.00 90.74           C  
ATOM    982  HB2 TRP A  63      -6.279   0.729  -1.480  1.00 90.74           H  
ATOM    983  HB3 TRP A  63      -6.432   1.699  -2.929  1.00 90.74           H  
ATOM    984  O   TRP A  63     -10.216   1.971  -1.568  1.00 90.74           O  
ATOM    985  CG  TRP A  63      -7.021   2.671  -1.145  1.00 90.74           C  
ATOM    986  CD1 TRP A  63      -6.682   3.928  -1.512  1.00 90.74           C  
ATOM    987  HD1 TRP A  63      -6.266   4.210  -2.468  1.00 90.74           H  
ATOM    988  CD2 TRP A  63      -7.544   2.770   0.211  1.00 90.74           C  
ATOM    989  CE2 TRP A  63      -7.466   4.130   0.617  1.00 90.74           C  
ATOM    990  CE3 TRP A  63      -8.069   1.848   1.143  1.00 90.74           C  
ATOM    991  HE3 TRP A  63      -8.135   0.806   0.866  1.00 90.74           H  
ATOM    992  NE1 TRP A  63      -6.925   4.791  -0.463  1.00 90.74           N  
ATOM    993  HE1 TRP A  63      -6.678   5.771  -0.474  1.00 90.74           H  
ATOM    994  CH2 TRP A  63      -8.380   3.615   2.799  1.00 90.74           C  
ATOM    995  HH2 TRP A  63      -8.672   3.927   3.791  1.00 90.74           H  
ATOM    996  CZ2 TRP A  63      -7.861   4.548   1.888  1.00 90.74           C  
ATOM    997  HZ2 TRP A  63      -7.711   5.584   2.152  1.00 90.74           H  
ATOM    998  CZ3 TRP A  63      -8.490   2.266   2.419  1.00 90.74           C  
ATOM    999  HZ3 TRP A  63      -8.884   1.543   3.117  1.00 90.74           H  
ATOM   1000  N   PRO A  64      -9.560   2.428  -3.663  1.00 92.30           N  
ATOM   1001  CA  PRO A  64     -10.647   3.381  -3.881  1.00 92.30           C  
ATOM   1002  HA  PRO A  64     -10.558   4.186  -3.152  1.00 92.30           H  
ATOM   1003  C   PRO A  64     -12.045   2.759  -3.767  1.00 92.30           C  
ATOM   1004  CB  PRO A  64     -10.410   3.948  -5.276  1.00 92.30           C  
ATOM   1005  HB2 PRO A  64     -10.742   4.984  -5.357  1.00 92.30           H  
ATOM   1006  HB3 PRO A  64     -10.924   3.316  -6.000  1.00 92.30           H  
ATOM   1007  O   PRO A  64     -12.930   3.362  -3.160  1.00 92.30           O  
ATOM   1008  CG  PRO A  64      -8.900   3.815  -5.463  1.00 92.30           C  
ATOM   1009  HG2 PRO A  64      -8.390   4.621  -4.937  1.00 92.30           H  
ATOM   1010  HG3 PRO A  64      -8.604   3.792  -6.512  1.00 92.30           H  
ATOM   1011  CD  PRO A  64      -8.619   2.487  -4.776  1.00 92.30           C  
ATOM   1012  HD2 PRO A  64      -8.815   1.668  -5.468  1.00 92.30           H  
ATOM   1013  HD3 PRO A  64      -7.577   2.469  -4.455  1.00 92.30           H  
ATOM   1014  N   SER A  65     -12.265   1.546  -4.296  1.00 92.28           N  
ATOM   1015  H   SER A  65     -11.517   1.070  -4.779  1.00 92.28           H  
ATOM   1016  CA  SER A  65     -13.563   0.872  -4.138  1.00 92.28           C  
ATOM   1017  HA  SER A  65     -14.343   1.580  -4.417  1.00 92.28           H  
ATOM   1018  C   SER A  65     -13.833   0.482  -2.687  1.00 92.28           C  
ATOM   1019  CB  SER A  65     -13.710  -0.337  -5.064  1.00 92.28           C  
ATOM   1020  HB2 SER A  65     -14.676  -0.806  -4.876  1.00 92.28           H  
ATOM   1021  HB3 SER A  65     -13.693   0.013  -6.096  1.00 92.28           H  
ATOM   1022  O   SER A  65     -14.947   0.696  -2.211  1.00 92.28           O  
ATOM   1023  OG  SER A  65     -12.686  -1.292  -4.886  1.00 92.28           O  
ATOM   1024  HG  SER A  65     -11.879  -0.905  -5.232  1.00 92.28           H  
ATOM   1025  N   LEU A  66     -12.824   0.005  -1.950  1.00 92.62           N  
ATOM   1026  H   LEU A  66     -11.940  -0.178  -2.403  1.00 92.62           H  
ATOM   1027  CA  LEU A  66     -12.934  -0.235  -0.511  1.00 92.62           C  
ATOM   1028  HA  LEU A  66     -13.757  -0.930  -0.345  1.00 92.62           H  
ATOM   1029  C   LEU A  66     -13.257   1.062   0.246  1.00 92.62           C  
ATOM   1030  CB  LEU A  66     -11.622  -0.868  -0.008  1.00 92.62           C  
ATOM   1031  HB2 LEU A  66     -11.428  -1.777  -0.577  1.00 92.62           H  
ATOM   1032  HB3 LEU A  66     -10.804  -0.175  -0.205  1.00 92.62           H  
ATOM   1033  O   LEU A  66     -14.159   1.079   1.075  1.00 92.62           O  
ATOM   1034  CG  LEU A  66     -11.619  -1.206   1.494  1.00 92.62           C  
ATOM   1035  HG  LEU A  66     -11.889  -0.325   2.076  1.00 92.62           H  
ATOM   1036  CD1 LEU A  66     -12.599  -2.334   1.824  1.00 92.62           C  
ATOM   1037 HD11 LEU A  66     -13.622  -2.018   1.621  1.00 92.62           H  
ATOM   1038 HD12 LEU A  66     -12.497  -2.623   2.870  1.00 92.62           H  
ATOM   1039 HD13 LEU A  66     -12.377  -3.202   1.203  1.00 92.62           H  
ATOM   1040  CD2 LEU A  66     -10.224  -1.650   1.933  1.00 92.62           C  
ATOM   1041 HD21 LEU A  66      -9.921  -2.535   1.374  1.00 92.62           H  
ATOM   1042 HD22 LEU A  66      -9.511  -0.848   1.746  1.00 92.62           H  
ATOM   1043 HD23 LEU A  66     -10.222  -1.876   3.000  1.00 92.62           H  
ATOM   1044  N   TYR A  67     -12.558   2.156  -0.043  1.00 92.65           N  
ATOM   1045  H   TYR A  67     -11.817   2.083  -0.726  1.00 92.65           H  
ATOM   1046  CA  TYR A  67     -12.743   3.440   0.628  1.00 92.65           C  
ATOM   1047  HA  TYR A  67     -12.623   3.299   1.702  1.00 92.65           H  
ATOM   1048  C   TYR A  67     -14.144   4.024   0.400  1.00 92.65           C  
ATOM   1049  CB  TYR A  67     -11.655   4.405   0.140  1.00 92.65           C  
ATOM   1050  HB2 TYR A  67     -11.638   4.402  -0.950  1.00 92.65           H  
ATOM   1051  HB3 TYR A  67     -10.684   4.047   0.483  1.00 92.65           H  
ATOM   1052  O   TYR A  67     -14.807   4.442   1.352  1.00 92.65           O  
ATOM   1053  CG  TYR A  67     -11.851   5.827   0.621  1.00 92.65           C  
ATOM   1054  CD1 TYR A  67     -12.193   6.840  -0.294  1.00 92.65           C  
ATOM   1055  HD1 TYR A  67     -12.282   6.608  -1.345  1.00 92.65           H  
ATOM   1056  CD2 TYR A  67     -11.732   6.127   1.991  1.00 92.65           C  
ATOM   1057  HD2 TYR A  67     -11.476   5.343   2.688  1.00 92.65           H  
ATOM   1058  CE1 TYR A  67     -12.410   8.156   0.154  1.00 92.65           C  
ATOM   1059  HE1 TYR A  67     -12.658   8.930  -0.556  1.00 92.65           H  
ATOM   1060  CE2 TYR A  67     -11.962   7.439   2.445  1.00 92.65           C  
ATOM   1061  HE2 TYR A  67     -11.872   7.675   3.495  1.00 92.65           H  
ATOM   1062  OH  TYR A  67     -12.536   9.719   1.971  1.00 92.65           O  
ATOM   1063  HH  TYR A  67     -12.579  10.342   1.242  1.00 92.65           H  
ATOM   1064  CZ  TYR A  67     -12.299   8.456   1.527  1.00 92.65           C  
ATOM   1065  N   HIS A  68     -14.619   4.027  -0.850  1.00 92.68           N  
ATOM   1066  H   HIS A  68     -14.015   3.702  -1.592  1.00 92.68           H  
ATOM   1067  CA  HIS A  68     -15.899   4.642  -1.199  1.00 92.68           C  
ATOM   1068  HA  HIS A  68     -16.029   5.535  -0.588  1.00 92.68           H  
ATOM   1069  C   HIS A  68     -17.097   3.737  -0.889  1.00 92.68           C  
ATOM   1070  CB  HIS A  68     -15.878   5.097  -2.667  1.00 92.68           C  
ATOM   1071  HB2 HIS A  68     -15.552   4.272  -3.300  1.00 92.68           H  
ATOM   1072  HB3 HIS A  68     -16.892   5.362  -2.966  1.00 92.68           H  
ATOM   1073  O   HIS A  68     -18.154   4.248  -0.526  1.00 92.68           O  
ATOM   1074  CG  HIS A  68     -15.001   6.308  -2.914  1.00 92.68           C  
ATOM   1075  CD2 HIS A  68     -13.886   6.352  -3.702  1.00 92.68           C  
ATOM   1076  HD2 HIS A  68     -13.457   5.528  -4.252  1.00 92.68           H  
ATOM   1077  ND1 HIS A  68     -15.224   7.586  -2.390  1.00 92.68           N  
ATOM   1078  CE1 HIS A  68     -14.225   8.353  -2.862  1.00 92.68           C  
ATOM   1079  HE1 HIS A  68     -14.091   9.401  -2.636  1.00 92.68           H  
ATOM   1080  NE2 HIS A  68     -13.406   7.643  -3.656  1.00 92.68           N  
ATOM   1081  HE2 HIS A  68     -12.577   7.993  -4.114  1.00 92.68           H  
ATOM   1082  N   LEU A  69     -16.989   2.413  -1.011  1.00 93.51           N  
ATOM   1083  H   LEU A  69     -16.106   2.018  -1.301  1.00 93.51           H  
ATOM   1084  CA  LEU A  69     -18.149   1.514  -0.905  1.00 93.51           C  
ATOM   1085  HA  LEU A  69     -19.064   2.091  -1.040  1.00 93.51           H  
ATOM   1086  C   LEU A  69     -18.305   0.842   0.472  1.00 93.51           C  
ATOM   1087  CB  LEU A  69     -18.112   0.489  -2.052  1.00 93.51           C  
ATOM   1088  HB2 LEU A  69     -17.235  -0.143  -1.912  1.00 93.51           H  
ATOM   1089  HB3 LEU A  69     -19.000  -0.138  -1.972  1.00 93.51           H  
ATOM   1090  O   LEU A  69     -19.372   0.304   0.753  1.00 93.51           O  
ATOM   1091  CG  LEU A  69     -18.059   1.050  -3.482  1.00 93.51           C  
ATOM   1092  HG  LEU A  69     -17.172   1.671  -3.610  1.00 93.51           H  
ATOM   1093  CD1 LEU A  69     -17.980  -0.112  -4.475  1.00 93.51           C  
ATOM   1094 HD11 LEU A  69     -17.092  -0.709  -4.267  1.00 93.51           H  
ATOM   1095 HD12 LEU A  69     -17.915   0.273  -5.493  1.00 93.51           H  
ATOM   1096 HD13 LEU A  69     -18.861  -0.747  -4.382  1.00 93.51           H  
ATOM   1097  CD2 LEU A  69     -19.296   1.887  -3.811  1.00 93.51           C  
ATOM   1098 HD21 LEU A  69     -19.266   2.185  -4.859  1.00 93.51           H  
ATOM   1099 HD22 LEU A  69     -20.199   1.303  -3.633  1.00 93.51           H  
ATOM   1100 HD23 LEU A  69     -19.312   2.787  -3.196  1.00 93.51           H  
ATOM   1101  N   ASN A  70     -17.297   0.877   1.349  1.00 92.75           N  
ATOM   1102  H   ASN A  70     -16.431   1.324   1.083  1.00 92.75           H  
ATOM   1103  CA  ASN A  70     -17.343   0.177   2.637  1.00 92.75           C  
ATOM   1104  HA  ASN A  70     -17.830  -0.784   2.473  1.00 92.75           H  
ATOM   1105  C   ASN A  70     -18.171   0.913   3.706  1.00 92.75           C  
ATOM   1106  CB  ASN A  70     -15.903  -0.117   3.072  1.00 92.75           C  
ATOM   1107  HB2 ASN A  70     -15.417  -0.624   2.238  1.00 92.75           H  
ATOM   1108  HB3 ASN A  70     -15.385   0.820   3.277  1.00 92.75           H  
ATOM   1109  O   ASN A  70     -17.912   2.073   4.029  1.00 92.75           O  
ATOM   1110  CG  ASN A  70     -15.740  -1.022   4.271  1.00 92.75           C  
ATOM   1111  ND2 ASN A  70     -14.591  -1.638   4.396  1.00 92.75           N  
ATOM   1112 HD21 ASN A  70     -13.884  -1.507   3.686  1.00 92.75           H  
ATOM   1113 HD22 ASN A  70     -14.494  -2.298   5.155  1.00 92.75           H  
ATOM   1114  OD1 ASN A  70     -16.607  -1.190   5.109  1.00 92.75           O  
ATOM   1115  N   ALA A  71     -19.113   0.195   4.327  1.00 93.19           N  
ATOM   1116  H   ALA A  71     -19.291  -0.740   3.989  1.00 93.19           H  
ATOM   1117  CA  ALA A  71     -19.961   0.675   5.420  1.00 93.19           C  
ATOM   1118  HA  ALA A  71     -20.616   1.458   5.039  1.00 93.19           H  
ATOM   1119  C   ALA A  71     -19.168   1.236   6.614  1.00 93.19           C  
ATOM   1120  CB  ALA A  71     -20.818  -0.500   5.904  1.00 93.19           C  
ATOM   1121  HB1 ALA A  71     -20.203  -1.215   6.451  1.00 93.19           H  
ATOM   1122  HB2 ALA A  71     -21.607  -0.131   6.560  1.00 93.19           H  
ATOM   1123  HB3 ALA A  71     -21.272  -1.019   5.060  1.00 93.19           H  
ATOM   1124  O   ALA A  71     -19.623   2.171   7.274  1.00 93.19           O  
ATOM   1125  N   SER A  72     -17.968   0.706   6.879  1.00 94.33           N  
ATOM   1126  H   SER A  72     -17.653  -0.073   6.318  1.00 94.33           H  
ATOM   1127  CA  SER A  72     -17.084   1.185   7.949  1.00 94.33           C  
ATOM   1128  HA  SER A  72     -17.609   1.100   8.900  1.00 94.33           H  
ATOM   1129  C   SER A  72     -16.685   2.652   7.775  1.00 94.33           C  
ATOM   1130  CB  SER A  72     -15.819   0.329   8.020  1.00 94.33           C  
ATOM   1131  HB2 SER A  72     -15.165   0.705   8.807  1.00 94.33           H  
ATOM   1132  HB3 SER A  72     -15.294   0.384   7.066  1.00 94.33           H  
ATOM   1133  O   SER A  72     -16.338   3.301   8.757  1.00 94.33           O  
ATOM   1134  OG  SER A  72     -16.154  -1.020   8.294  1.00 94.33           O  
ATOM   1135  HG  SER A  72     -15.435  -1.571   7.975  1.00 94.33           H  
ATOM   1136  N   ARG A  73     -16.791   3.222   6.563  1.00 95.47           N  
ATOM   1137  H   ARG A  73     -17.099   2.657   5.784  1.00 95.47           H  
ATOM   1138  CA  ARG A  73     -16.585   4.659   6.335  1.00 95.47           C  
ATOM   1139  HA  ARG A  73     -15.577   4.899   6.673  1.00 95.47           H  
ATOM   1140  C   ARG A  73     -17.549   5.511   7.165  1.00 95.47           C  
ATOM   1141  CB  ARG A  73     -16.719   4.960   4.826  1.00 95.47           C  
ATOM   1142  HB2 ARG A  73     -17.735   4.730   4.507  1.00 95.47           H  
ATOM   1143  HB3 ARG A  73     -16.046   4.301   4.277  1.00 95.47           H  
ATOM   1144  O   ARG A  73     -17.149   6.554   7.671  1.00 95.47           O  
ATOM   1145  CG  ARG A  73     -16.406   6.412   4.412  1.00 95.47           C  
ATOM   1146  HG2 ARG A  73     -17.117   7.093   4.880  1.00 95.47           H  
ATOM   1147  HG3 ARG A  73     -16.502   6.497   3.330  1.00 95.47           H  
ATOM   1148  CD  ARG A  73     -14.982   6.789   4.816  1.00 95.47           C  
ATOM   1149  HD2 ARG A  73     -14.913   6.682   5.898  1.00 95.47           H  
ATOM   1150  HD3 ARG A  73     -14.297   6.083   4.347  1.00 95.47           H  
ATOM   1151  NE  ARG A  73     -14.579   8.156   4.434  1.00 95.47           N  
ATOM   1152  HE  ARG A  73     -14.634   8.394   3.454  1.00 95.47           H  
ATOM   1153  NH1 ARG A  73     -13.739   8.784   6.477  1.00 95.47           N  
ATOM   1154 HH11 ARG A  73     -14.096   7.931   6.884  1.00 95.47           H  
ATOM   1155 HH12 ARG A  73     -13.082   9.320   7.024  1.00 95.47           H  
ATOM   1156  NH2 ARG A  73     -13.318  10.033   4.703  1.00 95.47           N  
ATOM   1157 HH21 ARG A  73     -13.273  10.151   3.701  1.00 95.47           H  
ATOM   1158 HH22 ARG A  73     -12.757  10.643   5.280  1.00 95.47           H  
ATOM   1159  CZ  ARG A  73     -13.901   8.989   5.204  1.00 95.47           C  
ATOM   1160  N   ALA A  74     -18.785   5.045   7.364  1.00 96.53           N  
ATOM   1161  H   ALA A  74     -19.024   4.144   6.977  1.00 96.53           H  
ATOM   1162  CA  ALA A  74     -19.806   5.740   8.148  1.00 96.53           C  
ATOM   1163  HA  ALA A  74     -19.890   6.765   7.787  1.00 96.53           H  
ATOM   1164  C   ALA A  74     -19.480   5.805   9.650  1.00 96.53           C  
ATOM   1165  CB  ALA A  74     -21.147   5.038   7.916  1.00 96.53           C  
ATOM   1166  HB1 ALA A  74     -21.394   5.041   6.854  1.00 96.53           H  
ATOM   1167  HB2 ALA A  74     -21.108   4.012   8.280  1.00 96.53           H  
ATOM   1168  HB3 ALA A  74     -21.926   5.569   8.464  1.00 96.53           H  
ATOM   1169  O   ALA A  74     -19.974   6.694  10.347  1.00 96.53           O  
ATOM   1170  N   ASN A  75     -18.611   4.917  10.155  1.00 97.41           N  
ATOM   1171  H   ASN A  75     -18.206   4.227   9.538  1.00 97.41           H  
ATOM   1172  CA  ASN A  75     -18.229   4.880  11.569  1.00 97.41           C  
ATOM   1173  HA  ASN A  75     -19.120   4.708  12.173  1.00 97.41           H  
ATOM   1174  C   ASN A  75     -17.633   6.211  12.044  1.00 97.41           C  
ATOM   1175  CB  ASN A  75     -17.251   3.720  11.822  1.00 97.41           C  
ATOM   1176  HB2 ASN A  75     -16.893   3.772  12.850  1.00 97.41           H  
ATOM   1177  HB3 ASN A  75     -16.387   3.819  11.165  1.00 97.41           H  
ATOM   1178  O   ASN A  75     -17.786   6.554  13.210  1.00 97.41           O  
ATOM   1179  CG  ASN A  75     -17.842   2.339  11.614  1.00 97.41           C  
ATOM   1180  ND2 ASN A  75     -16.995   1.335  11.590  1.00 97.41           N  
ATOM   1181 HD21 ASN A  75     -17.351   0.398  11.465  1.00 97.41           H  
ATOM   1182 HD22 ASN A  75     -16.015   1.515  11.756  1.00 97.41           H  
ATOM   1183  OD1 ASN A  75     -19.043   2.160  11.455  1.00 97.41           O  
ATOM   1184  N   ILE A  76     -17.042   7.007  11.143  1.00 98.07           N  
ATOM   1185  H   ILE A  76     -16.978   6.687  10.187  1.00 98.07           H  
ATOM   1186  CA  ILE A  76     -16.498   8.329  11.477  1.00 98.07           C  
ATOM   1187  HA  ILE A  76     -15.806   8.172  12.305  1.00 98.07           H  
ATOM   1188  C   ILE A  76     -17.562   9.319  11.986  1.00 98.07           C  
ATOM   1189  CB  ILE A  76     -15.706   8.883  10.269  1.00 98.07           C  
ATOM   1190  HB  ILE A  76     -15.098   8.072   9.869  1.00 98.07           H  
ATOM   1191  O   ILE A  76     -17.232  10.222  12.751  1.00 98.07           O  
ATOM   1192  CG1 ILE A  76     -14.755  10.040  10.630  1.00 98.07           C  
ATOM   1193 HG12 ILE A  76     -15.333  10.893  10.985  1.00 98.07           H  
ATOM   1194 HG13 ILE A  76     -14.228  10.349   9.727  1.00 98.07           H  
ATOM   1195  CG2 ILE A  76     -16.625   9.381   9.143  1.00 98.07           C  
ATOM   1196 HG21 ILE A  76     -17.445   8.684   8.971  1.00 98.07           H  
ATOM   1197 HG22 ILE A  76     -17.035  10.358   9.398  1.00 98.07           H  
ATOM   1198 HG23 ILE A  76     -16.050   9.479   8.222  1.00 98.07           H  
ATOM   1199  CD1 ILE A  76     -13.703   9.678  11.682  1.00 98.07           C  
ATOM   1200 HD11 ILE A  76     -13.146   8.799  11.360  1.00 98.07           H  
ATOM   1201 HD12 ILE A  76     -13.014  10.516  11.796  1.00 98.07           H  
ATOM   1202 HD13 ILE A  76     -14.166   9.479  12.648  1.00 98.07           H  
ATOM   1203  N   LEU A  77     -18.835   9.148  11.603  1.00 97.84           N  
ATOM   1204  H   LEU A  77     -19.048   8.368  10.998  1.00 97.84           H  
ATOM   1205  CA  LEU A  77     -19.946  10.015  12.019  1.00 97.84           C  
ATOM   1206  HA  LEU A  77     -19.549  10.869  12.569  1.00 97.84           H  
ATOM   1207  C   LEU A  77     -20.931   9.347  12.991  1.00 97.84           C  
ATOM   1208  CB  LEU A  77     -20.685  10.546  10.782  1.00 97.84           C  
ATOM   1209  HB2 LEU A  77     -21.570  11.079  11.131  1.00 97.84           H  
ATOM   1210  HB3 LEU A  77     -21.012   9.694  10.185  1.00 97.84           H  
ATOM   1211  O   LEU A  77     -21.789  10.034  13.548  1.00 97.84           O  
ATOM   1212  CG  LEU A  77     -19.911  11.502   9.863  1.00 97.84           C  
ATOM   1213  HG  LEU A  77     -19.149  10.947   9.315  1.00 97.84           H  
ATOM   1214  CD1 LEU A  77     -20.895  12.095   8.862  1.00 97.84           C  
ATOM   1215 HD11 LEU A  77     -21.414  11.295   8.335  1.00 97.84           H  
ATOM   1216 HD12 LEU A  77     -20.365  12.723   8.146  1.00 97.84           H  
ATOM   1217 HD13 LEU A  77     -21.632  12.706   9.384  1.00 97.84           H  
ATOM   1218  CD2 LEU A  77     -19.263  12.670  10.607  1.00 97.84           C  
ATOM   1219 HD21 LEU A  77     -20.007  13.185  11.215  1.00 97.84           H  
ATOM   1220 HD22 LEU A  77     -18.840  13.370   9.886  1.00 97.84           H  
ATOM   1221 HD23 LEU A  77     -18.455  12.305  11.240  1.00 97.84           H  
ATOM   1222  N   ARG A  78     -20.809   8.039  13.246  1.00 96.55           N  
ATOM   1223  H   ARG A  78     -20.072   7.534  12.775  1.00 96.55           H  
ATOM   1224  CA  ARG A  78     -21.639   7.318  14.232  1.00 96.55           C  
ATOM   1225  HA  ARG A  78     -22.686   7.392  13.937  1.00 96.55           H  
ATOM   1226  C   ARG A  78     -21.629   7.917  15.643  1.00 96.55           C  
ATOM   1227  CB  ARG A  78     -21.286   5.829  14.254  1.00 96.55           C  
ATOM   1228  HB2 ARG A  78     -20.205   5.701  14.300  1.00 96.55           H  
ATOM   1229  HB3 ARG A  78     -21.736   5.376  15.137  1.00 96.55           H  
ATOM   1230  O   ARG A  78     -22.718   8.012  16.212  1.00 96.55           O  
ATOM   1231  CG  ARG A  78     -21.834   5.118  13.015  1.00 96.55           C  
ATOM   1232  HG2 ARG A  78     -22.902   5.319  12.929  1.00 96.55           H  
ATOM   1233  HG3 ARG A  78     -21.336   5.493  12.121  1.00 96.55           H  
ATOM   1234  CD  ARG A  78     -21.609   3.608  13.134  1.00 96.55           C  
ATOM   1235  HD2 ARG A  78     -20.551   3.416  13.309  1.00 96.55           H  
ATOM   1236  HD3 ARG A  78     -22.161   3.225  13.993  1.00 96.55           H  
ATOM   1237  NE  ARG A  78     -22.024   2.903  11.911  1.00 96.55           N  
ATOM   1238  HE  ARG A  78     -21.268   2.522  11.359  1.00 96.55           H  
ATOM   1239  NH1 ARG A  78     -24.311   3.073  12.194  1.00 96.55           N  
ATOM   1240 HH11 ARG A  78     -25.249   2.877  11.875  1.00 96.55           H  
ATOM   1241 HH12 ARG A  78     -24.182   3.598  13.048  1.00 96.55           H  
ATOM   1242  NH2 ARG A  78     -23.501   2.054  10.395  1.00 96.55           N  
ATOM   1243 HH21 ARG A  78     -22.731   1.774   9.803  1.00 96.55           H  
ATOM   1244 HH22 ARG A  78     -24.451   1.934  10.075  1.00 96.55           H  
ATOM   1245  CZ  ARG A  78     -23.268   2.685  11.510  1.00 96.55           C  
ATOM   1246  N   PRO A  79     -20.509   8.461  16.168  1.00 96.19           N  
ATOM   1247  CA  PRO A  79     -20.510   9.174  17.450  1.00 96.19           C  
ATOM   1248  HA  PRO A  79     -20.724   8.460  18.245  1.00 96.19           H  
ATOM   1249  C   PRO A  79     -21.517  10.333  17.537  1.00 96.19           C  
ATOM   1250  CB  PRO A  79     -19.080   9.699  17.603  1.00 96.19           C  
ATOM   1251  HB2 PRO A  79     -18.790   9.792  18.649  1.00 96.19           H  
ATOM   1252  HB3 PRO A  79     -18.977  10.660  17.099  1.00 96.19           H  
ATOM   1253  O   PRO A  79     -21.887  10.761  18.628  1.00 96.19           O  
ATOM   1254  CG  PRO A  79     -18.245   8.658  16.866  1.00 96.19           C  
ATOM   1255  HG2 PRO A  79     -17.284   9.062  16.548  1.00 96.19           H  
ATOM   1256  HG3 PRO A  79     -18.113   7.775  17.491  1.00 96.19           H  
ATOM   1257  CD  PRO A  79     -19.139   8.325  15.679  1.00 96.19           C  
ATOM   1258  HD2 PRO A  79     -18.951   9.043  14.881  1.00 96.19           H  
ATOM   1259  HD3 PRO A  79     -18.933   7.311  15.336  1.00 96.19           H  
ATOM   1260  N   PHE A  80     -21.967  10.854  16.391  1.00 95.61           N  
ATOM   1261  H   PHE A  80     -21.635  10.456  15.524  1.00 95.61           H  
ATOM   1262  CA  PHE A  80     -22.876  11.993  16.288  1.00 95.61           C  
ATOM   1263  HA  PHE A  80     -23.079  12.368  17.291  1.00 95.61           H  
ATOM   1264  C   PHE A  80     -24.242  11.611  15.705  1.00 95.61           C  
ATOM   1265  CB  PHE A  80     -22.184  13.119  15.507  1.00 95.61           C  
ATOM   1266  HB2 PHE A  80     -22.190  12.857  14.450  1.00 95.61           H  
ATOM   1267  HB3 PHE A  80     -22.748  14.044  15.624  1.00 95.61           H  
ATOM   1268  O   PHE A  80     -25.021  12.492  15.361  1.00 95.61           O  
ATOM   1269  CG  PHE A  80     -20.756  13.376  15.946  1.00 95.61           C  
ATOM   1270  CD1 PHE A  80     -20.459  13.630  17.300  1.00 95.61           C  
ATOM   1271  HD1 PHE A  80     -21.253  13.684  18.029  1.00 95.61           H  
ATOM   1272  CD2 PHE A  80     -19.713  13.264  15.012  1.00 95.61           C  
ATOM   1273  HD2 PHE A  80     -19.927  13.048  13.976  1.00 95.61           H  
ATOM   1274  CE1 PHE A  80     -19.122  13.724  17.722  1.00 95.61           C  
ATOM   1275  HE1 PHE A  80     -18.890  13.865  18.767  1.00 95.61           H  
ATOM   1276  CE2 PHE A  80     -18.383  13.414  15.428  1.00 95.61           C  
ATOM   1277  HE2 PHE A  80     -17.588  13.346  14.701  1.00 95.61           H  
ATOM   1278  CZ  PHE A  80     -18.082  13.608  16.785  1.00 95.61           C  
ATOM   1279  HZ  PHE A  80     -17.052  13.666  17.105  1.00 95.61           H  
ATOM   1280  N   GLN A  81     -24.584  10.321  15.627  1.00 94.55           N  
ATOM   1281  H   GLN A  81     -23.917   9.622  15.920  1.00 94.55           H  
ATOM   1282  CA  GLN A  81     -25.845   9.863  15.029  1.00 94.55           C  
ATOM   1283  HA  GLN A  81     -25.789  10.022  13.952  1.00 94.55           H  
ATOM   1284  C   GLN A  81     -27.079  10.622  15.557  1.00 94.55           C  
ATOM   1285  CB  GLN A  81     -25.979   8.354  15.263  1.00 94.55           C  
ATOM   1286  HB2 GLN A  81     -26.053   8.155  16.332  1.00 94.55           H  
ATOM   1287  HB3 GLN A  81     -25.087   7.858  14.879  1.00 94.55           H  
ATOM   1288  O   GLN A  81     -27.947  11.022  14.786  1.00 94.55           O  
ATOM   1289  CG  GLN A  81     -27.211   7.775  14.553  1.00 94.55           C  
ATOM   1290  HG2 GLN A  81     -27.143   7.969  13.482  1.00 94.55           H  
ATOM   1291  HG3 GLN A  81     -28.112   8.256  14.931  1.00 94.55           H  
ATOM   1292  CD  GLN A  81     -27.348   6.272  14.761  1.00 94.55           C  
ATOM   1293  NE2 GLN A  81     -28.558   5.765  14.855  1.00 94.55           N  
ATOM   1294 HE21 GLN A  81     -28.618   4.758  14.881  1.00 94.55           H  
ATOM   1295 HE22 GLN A  81     -29.369   6.344  14.693  1.00 94.55           H  
ATOM   1296  OE1 GLN A  81     -26.386   5.525  14.854  1.00 94.55           O  
ATOM   1297  N   ASN A  82     -27.126  10.896  16.864  1.00 93.94           N  
ATOM   1298  H   ASN A  82     -26.380  10.522  17.433  1.00 93.94           H  
ATOM   1299  CA  ASN A  82     -28.275  11.512  17.537  1.00 93.94           C  
ATOM   1300  HA  ASN A  82     -29.166  10.930  17.299  1.00 93.94           H  
ATOM   1301  C   ASN A  82     -28.578  12.961  17.109  1.00 93.94           C  
ATOM   1302  CB  ASN A  82     -28.035  11.451  19.057  1.00 93.94           C  
ATOM   1303  HB2 ASN A  82     -27.106  11.968  19.296  1.00 93.94           H  
ATOM   1304  HB3 ASN A  82     -28.852  11.962  19.567  1.00 93.94           H  
ATOM   1305  O   ASN A  82     -29.622  13.487  17.486  1.00 93.94           O  
ATOM   1306  CG  ASN A  82     -27.978  10.038  19.607  1.00 93.94           C  
ATOM   1307  ND2 ASN A  82     -27.427   9.862  20.785  1.00 93.94           N  
ATOM   1308 HD21 ASN A  82     -27.045  10.637  21.307  1.00 93.94           H  
ATOM   1309 HD22 ASN A  82     -27.398   8.909  21.116  1.00 93.94           H  
ATOM   1310  OD1 ASN A  82     -28.406   9.075  19.001  1.00 93.94           O  
ATOM   1311  N   ILE A  83     -27.678  13.631  16.381  1.00 95.16           N  
ATOM   1312  H   ILE A  83     -26.858  13.139  16.055  1.00 95.16           H  
ATOM   1313  CA  ILE A  83     -27.856  15.037  15.974  1.00 95.16           C  
ATOM   1314  HA  ILE A  83     -28.680  15.458  16.551  1.00 95.16           H  
ATOM   1315  C   ILE A  83     -28.292  15.190  14.510  1.00 95.16           C  
ATOM   1316  CB  ILE A  83     -26.612  15.889  16.314  1.00 95.16           C  
ATOM   1317  HB  ILE A  83     -26.879  16.929  16.126  1.00 95.16           H  
ATOM   1318  O   ILE A  83     -28.519  16.312  14.059  1.00 95.16           O  
ATOM   1319  CG1 ILE A  83     -25.383  15.549  15.448  1.00 95.16           C  
ATOM   1320 HG12 ILE A  83     -25.683  15.279  14.436  1.00 95.16           H  
ATOM   1321 HG13 ILE A  83     -24.873  14.707  15.915  1.00 95.16           H  
ATOM   1322  CG2 ILE A  83     -26.261  15.737  17.812  1.00 95.16           C  
ATOM   1323 HG21 ILE A  83     -27.097  16.075  18.424  1.00 95.16           H  
ATOM   1324 HG22 ILE A  83     -25.354  16.287  18.065  1.00 95.16           H  
ATOM   1325 HG23 ILE A  83     -26.060  14.692  18.050  1.00 95.16           H  
ATOM   1326  CD1 ILE A  83     -24.341  16.661  15.352  1.00 95.16           C  
ATOM   1327 HD11 ILE A  83     -23.856  16.796  16.319  1.00 95.16           H  
ATOM   1328 HD12 ILE A  83     -23.586  16.376  14.619  1.00 95.16           H  
ATOM   1329 HD13 ILE A  83     -24.813  17.590  15.034  1.00 95.16           H  
ATOM   1330  N   PHE A  84     -28.380  14.088  13.763  1.00 97.16           N  
ATOM   1331  H   PHE A  84     -28.179  13.194  14.188  1.00 97.16           H  
ATOM   1332  CA  PHE A  84     -28.726  14.090  12.341  1.00 97.16           C  
ATOM   1333  HA  PHE A  84     -28.369  15.020  11.899  1.00 97.16           H  
ATOM   1334  C   PHE A  84     -30.234  14.063  12.043  1.00 97.16           C  
ATOM   1335  CB  PHE A  84     -27.977  12.959  11.629  1.00 97.16           C  
ATOM   1336  HB2 PHE A  84     -28.283  12.009  12.066  1.00 97.16           H  
ATOM   1337  HB3 PHE A  84     -28.267  12.937  10.579  1.00 97.16           H  
ATOM   1338  O   PHE A  84     -30.636  14.800  11.147  1.00 97.16           O  
ATOM   1339  CG  PHE A  84     -26.466  13.073  11.697  1.00 97.16           C  
ATOM   1340  CD1 PHE A  84     -25.809  14.283  11.395  1.00 97.16           C  
ATOM   1341  HD1 PHE A  84     -26.372  15.145  11.072  1.00 97.16           H  
ATOM   1342  CD2 PHE A  84     -25.709  11.946  12.053  1.00 97.16           C  
ATOM   1343  HD2 PHE A  84     -26.213  11.004  12.214  1.00 97.16           H  
ATOM   1344  CE1 PHE A  84     -24.409  14.367  11.489  1.00 97.16           C  
ATOM   1345  HE1 PHE A  84     -23.907  15.290  11.235  1.00 97.16           H  
ATOM   1346  CE2 PHE A  84     -24.312  12.037  12.173  1.00 97.16           C  
ATOM   1347  HE2 PHE A  84     -23.741  11.172  12.475  1.00 97.16           H  
ATOM   1348  CZ  PHE A  84     -23.660  13.249  11.892  1.00 97.16           C  
ATOM   1349  HZ  PHE A  84     -22.585  13.314  11.966  1.00 97.16           H  
ATOM   1350  N   PRO A  85     -31.090  13.307  12.762  1.00 97.25           N  
ATOM   1351  CA  PRO A  85     -32.515  13.256  12.443  1.00 97.25           C  
ATOM   1352  HA  PRO A  85     -32.626  12.767  11.475  1.00 97.25           H  
ATOM   1353  C   PRO A  85     -33.164  14.649  12.386  1.00 97.25           C  
ATOM   1354  CB  PRO A  85     -33.147  12.363  13.515  1.00 97.25           C  
ATOM   1355  HB2 PRO A  85     -34.000  11.809  13.124  1.00 97.25           H  
ATOM   1356  HB3 PRO A  85     -33.441  12.955  14.381  1.00 97.25           H  
ATOM   1357  O   PRO A  85     -33.194  15.374  13.381  1.00 97.25           O  
ATOM   1358  CG  PRO A  85     -32.007  11.430  13.915  1.00 97.25           C  
ATOM   1359  HG2 PRO A  85     -32.127  11.058  14.933  1.00 97.25           H  
ATOM   1360  HG3 PRO A  85     -31.944  10.599  13.212  1.00 97.25           H  
ATOM   1361  CD  PRO A  85     -30.773  12.316  13.783  1.00 97.25           C  
ATOM   1362  HD2 PRO A  85     -30.578  12.815  14.732  1.00 97.25           H  
ATOM   1363  HD3 PRO A  85     -29.923  11.701  13.486  1.00 97.25           H  
ATOM   1364  N   GLY A  86     -33.677  15.022  11.210  1.00 96.63           N  
ATOM   1365  H   GLY A  86     -33.552  14.400  10.424  1.00 96.63           H  
ATOM   1366  CA  GLY A  86     -34.361  16.291  10.951  1.00 96.63           C  
ATOM   1367  HA2 GLY A  86     -35.107  16.453  11.729  1.00 96.63           H  
ATOM   1368  HA3 GLY A  86     -34.875  16.210   9.993  1.00 96.63           H  
ATOM   1369  C   GLY A  86     -33.473  17.540  10.890  1.00 96.63           C  
ATOM   1370  O   GLY A  86     -34.014  18.633  10.720  1.00 96.63           O  
ATOM   1371  N   SER A  87     -32.149  17.423  11.028  1.00 97.34           N  
ATOM   1372  H   SER A  87     -31.736  16.504  11.096  1.00 97.34           H  
ATOM   1373  CA  SER A  87     -31.247  18.579  10.983  1.00 97.34           C  
ATOM   1374  HA  SER A  87     -31.787  19.437  11.383  1.00 97.34           H  
ATOM   1375  C   SER A  87     -30.849  18.954   9.554  1.00 97.34           C  
ATOM   1376  CB  SER A  87     -30.047  18.375  11.912  1.00 97.34           C  
ATOM   1377  HB2 SER A  87     -29.496  19.313  11.986  1.00 97.34           H  
ATOM   1378  HB3 SER A  87     -30.423  18.131  12.906  1.00 97.34           H  
ATOM   1379  O   SER A  87     -30.783  18.101   8.668  1.00 97.34           O  
ATOM   1380  OG  SER A  87     -29.158  17.361  11.506  1.00 97.34           O  
ATOM   1381  HG  SER A  87     -28.910  16.889  12.304  1.00 97.34           H  
ATOM   1382  N   ASP A  88     -30.594  20.245   9.319  1.00 97.48           N  
ATOM   1383  H   ASP A  88     -30.676  20.908  10.076  1.00 97.48           H  
ATOM   1384  CA  ASP A  88     -30.070  20.726   8.039  1.00 97.48           C  
ATOM   1385  HA  ASP A  88     -30.512  20.152   7.225  1.00 97.48           H  
ATOM   1386  C   ASP A  88     -28.551  20.526   8.014  1.00 97.48           C  
ATOM   1387  CB  ASP A  88     -30.411  22.208   7.815  1.00 97.48           C  
ATOM   1388  HB2 ASP A  88     -29.976  22.798   8.621  1.00 97.48           H  
ATOM   1389  HB3 ASP A  88     -29.944  22.531   6.884  1.00 97.48           H  
ATOM   1390  O   ASP A  88     -27.822  21.177   8.774  1.00 97.48           O  
ATOM   1391  CG  ASP A  88     -31.907  22.517   7.720  1.00 97.48           C  
ATOM   1392  OD1 ASP A  88     -32.640  21.751   7.056  1.00 97.48           O  
ATOM   1393  OD2 ASP A  88     -32.284  23.591   8.263  1.00 97.48           O  
ATOM   1394  N   VAL A  89     -28.070  19.656   7.127  1.00 98.21           N  
ATOM   1395  H   VAL A  89     -28.723  19.170   6.528  1.00 98.21           H  
ATOM   1396  CA  VAL A  89     -26.654  19.293   7.020  1.00 98.21           C  
ATOM   1397  HA  VAL A  89     -26.108  19.808   7.811  1.00 98.21           H  
ATOM   1398  C   VAL A  89     -26.089  19.749   5.680  1.00 98.21           C  
ATOM   1399  CB  VAL A  89     -26.428  17.785   7.247  1.00 98.21           C  
ATOM   1400  HB  VAL A  89     -26.902  17.219   6.445  1.00 98.21           H  
ATOM   1401  O   VAL A  89     -26.622  19.398   4.631  1.00 98.21           O  
ATOM   1402  CG1 VAL A  89     -24.928  17.456   7.263  1.00 98.21           C  
ATOM   1403 HG11 VAL A  89     -24.501  17.603   6.271  1.00 98.21           H  
ATOM   1404 HG12 VAL A  89     -24.779  16.414   7.545  1.00 98.21           H  
ATOM   1405 HG13 VAL A  89     -24.406  18.094   7.976  1.00 98.21           H  
ATOM   1406  CG2 VAL A  89     -27.031  17.325   8.583  1.00 98.21           C  
ATOM   1407 HG21 VAL A  89     -26.646  17.919   9.412  1.00 98.21           H  
ATOM   1408 HG22 VAL A  89     -28.113  17.457   8.569  1.00 98.21           H  
ATOM   1409 HG23 VAL A  89     -26.815  16.270   8.752  1.00 98.21           H  
ATOM   1410  N   LEU A  90     -24.993  20.508   5.708  1.00 98.02           N  
ATOM   1411  H   LEU A  90     -24.609  20.745   6.611  1.00 98.02           H  
ATOM   1412  CA  LEU A  90     -24.176  20.780   4.523  1.00 98.02           C  
ATOM   1413  HA  LEU A  90     -24.741  20.530   3.625  1.00 98.02           H  
ATOM   1414  C   LEU A  90     -22.933  19.894   4.562  1.00 98.02           C  
ATOM   1415  CB  LEU A  90     -23.828  22.275   4.449  1.00 98.02           C  
ATOM   1416  HB2 LEU A  90     -23.363  22.554   5.394  1.00 98.02           H  
ATOM   1417  HB3 LEU A  90     -24.750  22.844   4.336  1.00 98.02           H  
ATOM   1418  O   LEU A  90     -22.070  20.055   5.426  1.00 98.02           O  
ATOM   1419  CG  LEU A  90     -22.864  22.671   3.315  1.00 98.02           C  
ATOM   1420  HG  LEU A  90     -21.962  22.062   3.372  1.00 98.02           H  
ATOM   1421  CD1 LEU A  90     -23.484  22.504   1.933  1.00 98.02           C  
ATOM   1422 HD11 LEU A  90     -22.790  22.852   1.167  1.00 98.02           H  
ATOM   1423 HD12 LEU A  90     -24.412  23.072   1.874  1.00 98.02           H  
ATOM   1424 HD13 LEU A  90     -23.683  21.449   1.745  1.00 98.02           H  
ATOM   1425  CD2 LEU A  90     -22.457  24.138   3.467  1.00 98.02           C  
ATOM   1426 HD21 LEU A  90     -21.774  24.415   2.664  1.00 98.02           H  
ATOM   1427 HD22 LEU A  90     -21.944  24.273   4.419  1.00 98.02           H  
ATOM   1428 HD23 LEU A  90     -23.339  24.778   3.433  1.00 98.02           H  
ATOM   1429  N   GLU A  91     -22.819  18.990   3.602  1.00 98.38           N  
ATOM   1430  H   GLU A  91     -23.536  18.937   2.893  1.00 98.38           H  
ATOM   1431  CA  GLU A  91     -21.608  18.207   3.391  1.00 98.38           C  
ATOM   1432  HA  GLU A  91     -21.006  18.202   4.299  1.00 98.38           H  
ATOM   1433  C   GLU A  91     -20.783  18.858   2.287  1.00 98.38           C  
ATOM   1434  CB  GLU A  91     -21.989  16.762   3.074  1.00 98.38           C  
ATOM   1435  HB2 GLU A  91     -22.660  16.767   2.214  1.00 98.38           H  
ATOM   1436  HB3 GLU A  91     -22.526  16.347   3.927  1.00 98.38           H  
ATOM   1437  O   GLU A  91     -21.193  18.883   1.130  1.00 98.38           O  
ATOM   1438  CG  GLU A  91     -20.773  15.872   2.769  1.00 98.38           C  
ATOM   1439  HG2 GLU A  91     -20.110  15.852   3.634  1.00 98.38           H  
ATOM   1440  HG3 GLU A  91     -20.219  16.283   1.926  1.00 98.38           H  
ATOM   1441  CD  GLU A  91     -21.208  14.450   2.415  1.00 98.38           C  
ATOM   1442  OE1 GLU A  91     -20.383  13.519   2.507  1.00 98.38           O  
ATOM   1443  OE2 GLU A  91     -22.379  14.267   2.020  1.00 98.38           O  
ATOM   1444  N   ILE A  92     -19.621  19.404   2.637  1.00 97.32           N  
ATOM   1445  H   ILE A  92     -19.294  19.300   3.587  1.00 97.32           H  
ATOM   1446  CA  ILE A  92     -18.687  19.965   1.659  1.00 97.32           C  
ATOM   1447  HA  ILE A  92     -19.225  20.280   0.765  1.00 97.32           H  
ATOM   1448  C   ILE A  92     -17.717  18.850   1.276  1.00 97.32           C  
ATOM   1449  CB  ILE A  92     -17.962  21.191   2.248  1.00 97.32           C  
ATOM   1450  HB  ILE A  92     -17.430  20.839   3.131  1.00 97.32           H  
ATOM   1451  O   ILE A  92     -17.106  18.269   2.166  1.00 97.32           O  
ATOM   1452  CG1 ILE A  92     -18.941  22.298   2.702  1.00 97.32           C  
ATOM   1453 HG12 ILE A  92     -19.786  21.850   3.225  1.00 97.32           H  
ATOM   1454 HG13 ILE A  92     -19.325  22.831   1.833  1.00 97.32           H  
ATOM   1455  CG2 ILE A  92     -16.939  21.761   1.246  1.00 97.32           C  
ATOM   1456 HG21 ILE A  92     -16.395  22.598   1.683  1.00 97.32           H  
ATOM   1457 HG22 ILE A  92     -17.451  22.096   0.344  1.00 97.32           H  
ATOM   1458 HG23 ILE A  92     -16.210  20.998   0.973  1.00 97.32           H  
ATOM   1459  CD1 ILE A  92     -18.312  23.292   3.684  1.00 97.32           C  
ATOM   1460 HD11 ILE A  92     -17.430  23.766   3.252  1.00 97.32           H  
ATOM   1461 HD12 ILE A  92     -18.023  22.769   4.595  1.00 97.32           H  
ATOM   1462 HD13 ILE A  92     -19.045  24.058   3.936  1.00 97.32           H  
ATOM   1463  N   GLY A  93     -17.569  18.577  -0.022  1.00 95.30           N  
ATOM   1464  H   GLY A  93     -18.209  19.012  -0.671  1.00 95.30           H  
ATOM   1465  CA  GLY A  93     -16.713  17.515  -0.560  1.00 95.30           C  
ATOM   1466  HA2 GLY A  93     -15.749  17.520  -0.052  1.00 95.30           H  
ATOM   1467  HA3 GLY A  93     -16.544  17.695  -1.621  1.00 95.30           H  
ATOM   1468  C   GLY A  93     -17.325  16.121  -0.415  1.00 95.30           C  
ATOM   1469  O   GLY A  93     -16.747  15.259   0.238  1.00 95.30           O  
ATOM   1470  N   SER A  94     -18.502  15.895  -1.007  1.00 95.57           N  
ATOM   1471  H   SER A  94     -18.942  16.667  -1.487  1.00 95.57           H  
ATOM   1472  CA  SER A  94     -19.229  14.619  -0.859  1.00 95.57           C  
ATOM   1473  HA  SER A  94     -19.316  14.411   0.208  1.00 95.57           H  
ATOM   1474  C   SER A  94     -18.536  13.391  -1.480  1.00 95.57           C  
ATOM   1475  CB  SER A  94     -20.647  14.759  -1.411  1.00 95.57           C  
ATOM   1476  HB2 SER A  94     -21.096  15.666  -1.006  1.00 95.57           H  
ATOM   1477  HB3 SER A  94     -21.235  13.901  -1.085  1.00 95.57           H  
ATOM   1478  O   SER A  94     -18.879  12.248  -1.157  1.00 95.57           O  
ATOM   1479  OG  SER A  94     -20.669  14.801  -2.826  1.00 95.57           O  
ATOM   1480  HG  SER A  94     -19.988  15.410  -3.121  1.00 95.57           H  
ATOM   1481  N   GLY A  95     -17.564  13.588  -2.379  1.00 94.00           N  
ATOM   1482  H   GLY A  95     -17.348  14.530  -2.670  1.00 94.00           H  
ATOM   1483  CA  GLY A  95     -16.852  12.496  -3.038  1.00 94.00           C  
ATOM   1484  HA2 GLY A  95     -16.331  11.905  -2.285  1.00 94.00           H  
ATOM   1485  HA3 GLY A  95     -16.117  12.918  -3.725  1.00 94.00           H  
ATOM   1486  C   GLY A  95     -17.803  11.597  -3.831  1.00 94.00           C  
ATOM   1487  O   GLY A  95     -18.605  12.089  -4.612  1.00 94.00           O  
ATOM   1488  N   CYS A  96     -17.732  10.278  -3.624  1.00 94.67           N  
ATOM   1489  H   CYS A  96     -17.032   9.928  -2.985  1.00 94.67           H  
ATOM   1490  CA  CYS A  96     -18.661   9.305  -4.224  1.00 94.67           C  
ATOM   1491  HA  CYS A  96     -19.068   9.738  -5.138  1.00 94.67           H  
ATOM   1492  C   CYS A  96     -19.886   8.994  -3.328  1.00 94.67           C  
ATOM   1493  CB  CYS A  96     -17.893   8.032  -4.614  1.00 94.67           C  
ATOM   1494  HB2 CYS A  96     -17.460   7.575  -3.724  1.00 94.67           H  
ATOM   1495  HB3 CYS A  96     -18.591   7.319  -5.055  1.00 94.67           H  
ATOM   1496  O   CYS A  96     -20.512   7.934  -3.455  1.00 94.67           O  
ATOM   1497  SG  CYS A  96     -16.586   8.381  -5.826  1.00 94.67           S  
ATOM   1498  HG  CYS A  96     -15.555   8.330  -4.977  1.00 94.67           H  
ATOM   1499  N   GLY A  97     -20.197   9.861  -2.361  1.00 95.93           N  
ATOM   1500  H   GLY A  97     -19.671  10.722  -2.312  1.00 95.93           H  
ATOM   1501  CA  GLY A  97     -21.444   9.830  -1.593  1.00 95.93           C  
ATOM   1502  HA2 GLY A  97     -22.274   9.611  -2.264  1.00 95.93           H  
ATOM   1503  HA3 GLY A  97     -21.595  10.829  -1.185  1.00 95.93           H  
ATOM   1504  C   GLY A  97     -21.499   8.841  -0.429  1.00 95.93           C  
ATOM   1505  O   GLY A  97     -22.590   8.499   0.023  1.00 95.93           O  
ATOM   1506  N   ALA A  98     -20.355   8.340   0.054  1.00 95.45           N  
ATOM   1507  H   ALA A  98     -19.490   8.669  -0.353  1.00 95.45           H  
ATOM   1508  CA  ALA A  98     -20.309   7.380   1.165  1.00 95.45           C  
ATOM   1509  HA  ALA A  98     -20.944   6.527   0.928  1.00 95.45           H  
ATOM   1510  C   ALA A  98     -20.862   7.968   2.468  1.00 95.45           C  
ATOM   1511  CB  ALA A  98     -18.863   6.895   1.343  1.00 95.45           C  
ATOM   1512  HB1 ALA A  98     -18.239   7.700   1.730  1.00 95.45           H  
ATOM   1513  HB2 ALA A  98     -18.453   6.577   0.385  1.00 95.45           H  
ATOM   1514  HB3 ALA A  98     -18.839   6.057   2.040  1.00 95.45           H  
ATOM   1515  O   ALA A  98     -21.708   7.362   3.125  1.00 95.45           O  
ATOM   1516  N   ILE A  99     -20.401   9.170   2.810  1.00 97.82           N  
ATOM   1517  H   ILE A  99     -19.753   9.633   2.188  1.00 97.82           H  
ATOM   1518  CA  ILE A  99     -20.847   9.908   3.989  1.00 97.82           C  
ATOM   1519  HA  ILE A  99     -20.965   9.213   4.821  1.00 97.82           H  
ATOM   1520  C   ILE A  99     -22.237  10.512   3.751  1.00 97.82           C  
ATOM   1521  CB  ILE A  99     -19.768  10.943   4.366  1.00 97.82           C  
ATOM   1522  HB  ILE A  99     -19.526  11.522   3.474  1.00 97.82           H  
ATOM   1523  O   ILE A  99     -23.103  10.377   4.617  1.00 97.82           O  
ATOM   1524  CG1 ILE A  99     -18.440  10.291   4.814  1.00 97.82           C  
ATOM   1525 HG12 ILE A  99     -18.029   9.713   3.986  1.00 97.82           H  
ATOM   1526 HG13 ILE A  99     -17.725  11.086   5.028  1.00 97.82           H  
ATOM   1527  CG2 ILE A  99     -20.288  11.909   5.435  1.00 97.82           C  
ATOM   1528 HG21 ILE A  99     -19.475  12.530   5.808  1.00 97.82           H  
ATOM   1529 HG22 ILE A  99     -21.035  12.572   4.998  1.00 97.82           H  
ATOM   1530 HG23 ILE A  99     -20.746  11.340   6.245  1.00 97.82           H  
ATOM   1531  CD1 ILE A  99     -18.523   9.377   6.044  1.00 97.82           C  
ATOM   1532 HD11 ILE A  99     -17.521   9.031   6.293  1.00 97.82           H  
ATOM   1533 HD12 ILE A  99     -18.926   9.921   6.898  1.00 97.82           H  
ATOM   1534 HD13 ILE A  99     -19.147   8.508   5.835  1.00 97.82           H  
ATOM   1535  N   THR A 100     -22.501  11.048   2.554  1.00 98.22           N  
ATOM   1536  H   THR A 100     -21.725  11.332   1.974  1.00 98.22           H  
ATOM   1537  CA  THR A 100     -23.833  11.529   2.145  1.00 98.22           C  
ATOM   1538  HA  THR A 100     -24.074  12.422   2.721  1.00 98.22           H  
ATOM   1539  C   THR A 100     -24.926  10.494   2.365  1.00 98.22           C  
ATOM   1540  CB  THR A 100     -23.876  11.871   0.650  1.00 98.22           C  
ATOM   1541  HB  THR A 100     -23.963  10.957   0.063  1.00 98.22           H  
ATOM   1542  O   THR A 100     -25.977  10.804   2.926  1.00 98.22           O  
ATOM   1543  CG2 THR A 100     -25.063  12.768   0.332  1.00 98.22           C  
ATOM   1544 HG21 THR A 100     -25.995  12.272   0.605  1.00 98.22           H  
ATOM   1545 HG22 THR A 100     -25.072  13.005  -0.732  1.00 98.22           H  
ATOM   1546 HG23 THR A 100     -24.977  13.685   0.915  1.00 98.22           H  
ATOM   1547  OG1 THR A 100     -22.715  12.523   0.238  1.00 98.22           O  
ATOM   1548  HG1 THR A 100     -22.552  13.213   0.885  1.00 98.22           H  
ATOM   1549  N   ARG A 101     -24.677   9.247   1.941  1.00 97.76           N  
ATOM   1550  H   ARG A 101     -23.804   9.070   1.465  1.00 97.76           H  
ATOM   1551  CA  ARG A 101     -25.620   8.140   2.105  1.00 97.76           C  
ATOM   1552  HA  ARG A 101     -26.556   8.419   1.619  1.00 97.76           H  
ATOM   1553  C   ARG A 101     -25.957   7.920   3.576  1.00 97.76           C  
ATOM   1554  CB  ARG A 101     -25.037   6.874   1.451  1.00 97.76           C  
ATOM   1555  HB2 ARG A 101     -24.865   7.067   0.392  1.00 97.76           H  
ATOM   1556  HB3 ARG A 101     -24.076   6.644   1.911  1.00 97.76           H  
ATOM   1557  O   ARG A 101     -27.132   7.841   3.912  1.00 97.76           O  
ATOM   1558  CG  ARG A 101     -25.939   5.638   1.585  1.00 97.76           C  
ATOM   1559  HG2 ARG A 101     -26.130   5.424   2.636  1.00 97.76           H  
ATOM   1560  HG3 ARG A 101     -25.430   4.779   1.149  1.00 97.76           H  
ATOM   1561  CD  ARG A 101     -27.261   5.850   0.857  1.00 97.76           C  
ATOM   1562  HD2 ARG A 101     -27.757   6.736   1.253  1.00 97.76           H  
ATOM   1563  HD3 ARG A 101     -27.057   6.006  -0.203  1.00 97.76           H  
ATOM   1564  NE  ARG A 101     -28.152   4.707   1.055  1.00 97.76           N  
ATOM   1565  HE  ARG A 101     -28.226   4.319   1.984  1.00 97.76           H  
ATOM   1566  NH1 ARG A 101     -29.028   4.589  -1.040  1.00 97.76           N  
ATOM   1567 HH11 ARG A 101     -28.261   5.101  -1.452  1.00 97.76           H  
ATOM   1568 HH12 ARG A 101     -29.898   4.545  -1.552  1.00 97.76           H  
ATOM   1569  NH2 ARG A 101     -29.995   3.479   0.614  1.00 97.76           N  
ATOM   1570 HH21 ARG A 101     -30.810   3.404   0.022  1.00 97.76           H  
ATOM   1571 HH22 ARG A 101     -30.029   3.255   1.598  1.00 97.76           H  
ATOM   1572  CZ  ARG A 101     -29.037   4.248   0.205  1.00 97.76           C  
ATOM   1573  N   TYR A 102     -24.945   7.880   4.442  1.00 97.47           N  
ATOM   1574  H   TYR A 102     -24.007   8.007   4.090  1.00 97.47           H  
ATOM   1575  CA  TYR A 102     -25.142   7.710   5.881  1.00 97.47           C  
ATOM   1576  HA  TYR A 102     -25.742   6.816   6.047  1.00 97.47           H  
ATOM   1577  C   TYR A 102     -25.937   8.853   6.514  1.00 97.47           C  
ATOM   1578  CB  TYR A 102     -23.777   7.556   6.569  1.00 97.47           C  
ATOM   1579  HB2 TYR A 102     -23.122   8.365   6.245  1.00 97.47           H  
ATOM   1580  HB3 TYR A 102     -23.307   6.625   6.251  1.00 97.47           H  
ATOM   1581  O   TYR A 102     -26.867   8.598   7.277  1.00 97.47           O  
ATOM   1582  CG  TYR A 102     -23.856   7.578   8.083  1.00 97.47           C  
ATOM   1583  CD1 TYR A 102     -23.453   8.733   8.778  1.00 97.47           C  
ATOM   1584  HD1 TYR A 102     -23.089   9.591   8.231  1.00 97.47           H  
ATOM   1585  CD2 TYR A 102     -24.402   6.491   8.796  1.00 97.47           C  
ATOM   1586  HD2 TYR A 102     -24.790   5.624   8.283  1.00 97.47           H  
ATOM   1587  CE1 TYR A 102     -23.590   8.794  10.175  1.00 97.47           C  
ATOM   1588  HE1 TYR A 102     -23.345   9.704  10.702  1.00 97.47           H  
ATOM   1589  CE2 TYR A 102     -24.499   6.531  10.195  1.00 97.47           C  
ATOM   1590  HE2 TYR A 102     -24.947   5.715  10.743  1.00 97.47           H  
ATOM   1591  OH  TYR A 102     -24.252   7.759  12.227  1.00 97.47           O  
ATOM   1592  HH  TYR A 102     -23.995   8.624  12.557  1.00 97.47           H  
ATOM   1593  CZ  TYR A 102     -24.100   7.688  10.884  1.00 97.47           C  
ATOM   1594  N   LEU A 103     -25.608  10.103   6.181  1.00 98.24           N  
ATOM   1595  H   LEU A 103     -24.838  10.246   5.542  1.00 98.24           H  
ATOM   1596  CA  LEU A 103     -26.340  11.271   6.674  1.00 98.24           C  
ATOM   1597  HA  LEU A 103     -26.311  11.281   7.764  1.00 98.24           H  
ATOM   1598  C   LEU A 103     -27.821  11.211   6.269  1.00 98.24           C  
ATOM   1599  CB  LEU A 103     -25.672  12.544   6.127  1.00 98.24           C  
ATOM   1600  HB2 LEU A 103     -25.567  12.444   5.047  1.00 98.24           H  
ATOM   1601  HB3 LEU A 103     -26.332  13.389   6.320  1.00 98.24           H  
ATOM   1602  O   LEU A 103     -28.700  11.435   7.104  1.00 98.24           O  
ATOM   1603  CG  LEU A 103     -24.296  12.873   6.729  1.00 98.24           C  
ATOM   1604  HG  LEU A 103     -23.646  11.999   6.694  1.00 98.24           H  
ATOM   1605  CD1 LEU A 103     -23.646  13.994   5.918  1.00 98.24           C  
ATOM   1606 HD11 LEU A 103     -24.302  14.863   5.871  1.00 98.24           H  
ATOM   1607 HD12 LEU A 103     -23.458  13.648   4.902  1.00 98.24           H  
ATOM   1608 HD13 LEU A 103     -22.691  14.278   6.360  1.00 98.24           H  
ATOM   1609  CD2 LEU A 103     -24.432  13.326   8.185  1.00 98.24           C  
ATOM   1610 HD21 LEU A 103     -24.723  12.484   8.814  1.00 98.24           H  
ATOM   1611 HD22 LEU A 103     -23.479  13.718   8.541  1.00 98.24           H  
ATOM   1612 HD23 LEU A 103     -25.186  14.110   8.265  1.00 98.24           H  
ATOM   1613  N   GLY A 104     -28.095  10.852   5.012  1.00 97.90           N  
ATOM   1614  H   GLY A 104     -27.324  10.693   4.379  1.00 97.90           H  
ATOM   1615  CA  GLY A 104     -29.452  10.687   4.500  1.00 97.90           C  
ATOM   1616  HA2 GLY A 104     -29.397  10.493   3.429  1.00 97.90           H  
ATOM   1617  HA3 GLY A 104     -30.008  11.612   4.652  1.00 97.90           H  
ATOM   1618  C   GLY A 104     -30.216   9.540   5.173  1.00 97.90           C  
ATOM   1619  O   GLY A 104     -31.355   9.744   5.589  1.00 97.90           O  
ATOM   1620  N   GLU A 105     -29.591   8.372   5.365  1.00 96.52           N  
ATOM   1621  H   GLU A 105     -28.661   8.255   4.987  1.00 96.52           H  
ATOM   1622  CA  GLU A 105     -30.187   7.227   6.083  1.00 96.52           C  
ATOM   1623  HA  GLU A 105     -31.157   6.995   5.644  1.00 96.52           H  
ATOM   1624  C   GLU A 105     -30.445   7.528   7.568  1.00 96.52           C  
ATOM   1625  CB  GLU A 105     -29.286   5.984   5.957  1.00 96.52           C  
ATOM   1626  HB2 GLU A 105     -28.255   6.261   6.176  1.00 96.52           H  
ATOM   1627  HB3 GLU A 105     -29.607   5.245   6.691  1.00 96.52           H  
ATOM   1628  O   GLU A 105     -31.410   7.033   8.144  1.00 96.52           O  
ATOM   1629  CG  GLU A 105     -29.374   5.339   4.565  1.00 96.52           C  
ATOM   1630  HG2 GLU A 105     -29.049   6.057   3.811  1.00 96.52           H  
ATOM   1631  HG3 GLU A 105     -30.418   5.102   4.360  1.00 96.52           H  
ATOM   1632  CD  GLU A 105     -28.539   4.055   4.418  1.00 96.52           C  
ATOM   1633  OE1 GLU A 105     -28.686   3.390   3.362  1.00 96.52           O  
ATOM   1634  OE2 GLU A 105     -27.691   3.749   5.278  1.00 96.52           O  
ATOM   1635  N   CYS A 106     -29.643   8.403   8.183  1.00 96.16           N  
ATOM   1636  H   CYS A 106     -28.837   8.743   7.678  1.00 96.16           H  
ATOM   1637  CA  CYS A 106     -29.893   8.920   9.531  1.00 96.16           C  
ATOM   1638  HA  CYS A 106     -30.182   8.087  10.172  1.00 96.16           H  
ATOM   1639  C   CYS A 106     -31.055   9.932   9.601  1.00 96.16           C  
ATOM   1640  CB  CYS A 106     -28.600   9.533  10.082  1.00 96.16           C  
ATOM   1641  HB2 CYS A 106     -28.167  10.209   9.344  1.00 96.16           H  
ATOM   1642  HB3 CYS A 106     -28.829  10.093  10.988  1.00 96.16           H  
ATOM   1643  O   CYS A 106     -31.367  10.424  10.686  1.00 96.16           O  
ATOM   1644  SG  CYS A 106     -27.415   8.228  10.495  1.00 96.16           S  
ATOM   1645  HG  CYS A 106     -27.342   7.700   9.270  1.00 96.16           H  
ATOM   1646  N   GLY A 107     -31.687  10.269   8.472  1.00 96.93           N  
ATOM   1647  H   GLY A 107     -31.401   9.821   7.613  1.00 96.93           H  
ATOM   1648  CA  GLY A 107     -32.827  11.183   8.406  1.00 96.93           C  
ATOM   1649  HA2 GLY A 107     -33.352  11.002   7.469  1.00 96.93           H  
ATOM   1650  HA3 GLY A 107     -33.511  10.971   9.228  1.00 96.93           H  
ATOM   1651  C   GLY A 107     -32.462  12.669   8.451  1.00 96.93           C  
ATOM   1652  O   GLY A 107     -33.315  13.482   8.808  1.00 96.93           O  
ATOM   1653  N   ALA A 108     -31.224  13.045   8.116  1.00 98.08           N  
ATOM   1654  H   ALA A 108     -30.560  12.341   7.826  1.00 98.08           H  
ATOM   1655  CA  ALA A 108     -30.846  14.450   7.947  1.00 98.08           C  
ATOM   1656  HA  ALA A 108     -31.269  15.039   8.761  1.00 98.08           H  
ATOM   1657  C   ALA A 108     -31.381  15.030   6.631  1.00 98.08           C  
ATOM   1658  CB  ALA A 108     -29.324  14.581   8.004  1.00 98.08           C  
ATOM   1659  HB1 ALA A 108     -28.863  13.962   7.235  1.00 98.08           H  
ATOM   1660  HB2 ALA A 108     -29.057  15.621   7.816  1.00 98.08           H  
ATOM   1661  HB3 ALA A 108     -28.959  14.289   8.989  1.00 98.08           H  
ATOM   1662  O   ALA A 108     -31.500  14.314   5.640  1.00 98.08           O  
ATOM   1663  N   ASN A 109     -31.638  16.338   6.587  1.00 97.87           N  
ATOM   1664  H   ASN A 109     -31.455  16.888   7.414  1.00 97.87           H  
ATOM   1665  CA  ASN A 109     -31.851  17.058   5.332  1.00 97.87           C  
ATOM   1666  HA  ASN A 109     -32.341  16.408   4.608  1.00 97.87           H  
ATOM   1667  C   ASN A 109     -30.476  17.456   4.782  1.00 97.87           C  
ATOM   1668  CB  ASN A 109     -32.752  18.279   5.576  1.00 97.87           C  
ATOM   1669  HB2 ASN A 109     -32.913  18.800   4.632  1.00 97.87           H  
ATOM   1670  HB3 ASN A 109     -32.255  18.963   6.263  1.00 97.87           H  
ATOM   1671  O   ASN A 109     -29.875  18.421   5.260  1.00 97.87           O  
ATOM   1672  CG  ASN A 109     -34.111  17.919   6.134  1.00 97.87           C  
ATOM   1673  ND2 ASN A 109     -34.536  18.601   7.172  1.00 97.87           N  
ATOM   1674 HD21 ASN A 109     -35.407  18.309   7.592  1.00 97.87           H  
ATOM   1675 HD22 ASN A 109     -33.952  19.325   7.565  1.00 97.87           H  
ATOM   1676  OD1 ASN A 109     -34.818  17.060   5.634  1.00 97.87           O  
ATOM   1677  N   VAL A 110     -29.953  16.699   3.818  1.00 98.22           N  
ATOM   1678  H   VAL A 110     -30.528  15.971   3.416  1.00 98.22           H  
ATOM   1679  CA  VAL A 110     -28.563  16.813   3.358  1.00 98.22           C  
ATOM   1680  HA  VAL A 110     -27.990  17.331   4.128  1.00 98.22           H  
ATOM   1681  C   VAL A 110     -28.474  17.627   2.075  1.00 98.22           C  
ATOM   1682  CB  VAL A 110     -27.895  15.439   3.161  1.00 98.22           C  
ATOM   1683  HB  VAL A 110     -28.336  14.948   2.294  1.00 98.22           H  
ATOM   1684  O   VAL A 110     -29.099  17.293   1.070  1.00 98.22           O  
ATOM   1685  CG1 VAL A 110     -26.385  15.585   2.923  1.00 98.22           C  
ATOM   1686 HG11 VAL A 110     -25.919  14.601   2.869  1.00 98.22           H  
ATOM   1687 HG12 VAL A 110     -25.924  16.145   3.736  1.00 98.22           H  
ATOM   1688 HG13 VAL A 110     -26.197  16.098   1.980  1.00 98.22           H  
ATOM   1689  CG2 VAL A 110     -28.083  14.527   4.377  1.00 98.22           C  
ATOM   1690 HG21 VAL A 110     -27.699  15.016   5.273  1.00 98.22           H  
ATOM   1691 HG22 VAL A 110     -29.140  14.295   4.512  1.00 98.22           H  
ATOM   1692 HG23 VAL A 110     -27.560  13.586   4.207  1.00 98.22           H  
ATOM   1693  N   LEU A 111     -27.626  18.653   2.093  1.00 97.58           N  
ATOM   1694  H   LEU A 111     -27.180  18.875   2.972  1.00 97.58           H  
ATOM   1695  CA  LEU A 111     -27.106  19.300   0.899  1.00 97.58           C  
ATOM   1696  HA  LEU A 111     -27.695  18.973   0.043  1.00 97.58           H  
ATOM   1697  C   LEU A 111     -25.659  18.847   0.694  1.00 97.58           C  
ATOM   1698  CB  LEU A 111     -27.235  20.825   1.045  1.00 97.58           C  
ATOM   1699  HB2 LEU A 111     -28.246  21.070   1.370  1.00 97.58           H  
ATOM   1700  HB3 LEU A 111     -26.547  21.168   1.818  1.00 97.58           H  
ATOM   1701  O   LEU A 111     -24.768  19.255   1.437  1.00 97.58           O  
ATOM   1702  CG  LEU A 111     -26.942  21.573  -0.265  1.00 97.58           C  
ATOM   1703  HG  LEU A 111     -25.944  21.326  -0.627  1.00 97.58           H  
ATOM   1704  CD1 LEU A 111     -27.973  21.234  -1.342  1.00 97.58           C  
ATOM   1705 HD11 LEU A 111     -27.821  20.215  -1.698  1.00 97.58           H  
ATOM   1706 HD12 LEU A 111     -28.985  21.329  -0.946  1.00 97.58           H  
ATOM   1707 HD13 LEU A 111     -27.853  21.902  -2.196  1.00 97.58           H  
ATOM   1708  CD2 LEU A 111     -27.016  23.080  -0.027  1.00 97.58           C  
ATOM   1709 HD21 LEU A 111     -26.267  23.364   0.712  1.00 97.58           H  
ATOM   1710 HD22 LEU A 111     -26.804  23.598  -0.963  1.00 97.58           H  
ATOM   1711 HD23 LEU A 111     -28.009  23.353   0.329  1.00 97.58           H  
ATOM   1712  N   ALA A 112     -25.431  17.994  -0.297  1.00 98.10           N  
ATOM   1713  H   ALA A 112     -26.211  17.707  -0.873  1.00 98.10           H  
ATOM   1714  CA  ALA A 112     -24.116  17.475  -0.644  1.00 98.10           C  
ATOM   1715  HA  ALA A 112     -23.472  17.485   0.235  1.00 98.10           H  
ATOM   1716  C   ALA A 112     -23.481  18.351  -1.728  1.00 98.10           C  
ATOM   1717  CB  ALA A 112     -24.287  16.023  -1.087  1.00 98.10           C  
ATOM   1718  HB1 ALA A 112     -23.314  15.560  -1.252  1.00 98.10           H  
ATOM   1719  HB2 ALA A 112     -24.867  15.982  -2.009  1.00 98.10           H  
ATOM   1720  HB3 ALA A 112     -24.818  15.478  -0.306  1.00 98.10           H  
ATOM   1721  O   ALA A 112     -23.991  18.431  -2.844  1.00 98.10           O  
ATOM   1722  N   LEU A 113     -22.380  19.017  -1.399  1.00 96.72           N  
ATOM   1723  H   LEU A 113     -22.010  18.894  -0.467  1.00 96.72           H  
ATOM   1724  CA  LEU A 113     -21.635  19.890  -2.297  1.00 96.72           C  
ATOM   1725  HA  LEU A 113     -22.251  20.128  -3.164  1.00 96.72           H  
ATOM   1726  C   LEU A 113     -20.370  19.175  -2.781  1.00 96.72           C  
ATOM   1727  CB  LEU A 113     -21.330  21.192  -1.540  1.00 96.72           C  
ATOM   1728  HB2 LEU A 113     -20.734  20.946  -0.662  1.00 96.72           H  
ATOM   1729  HB3 LEU A 113     -22.268  21.626  -1.193  1.00 96.72           H  
ATOM   1730  O   LEU A 113     -19.541  18.759  -1.974  1.00 96.72           O  
ATOM   1731  CG  LEU A 113     -20.574  22.236  -2.372  1.00 96.72           C  
ATOM   1732  HG  LEU A 113     -19.674  21.798  -2.804  1.00 96.72           H  
ATOM   1733  CD1 LEU A 113     -21.442  22.813  -3.485  1.00 96.72           C  
ATOM   1734 HD11 LEU A 113     -21.648  22.047  -4.233  1.00 96.72           H  
ATOM   1735 HD12 LEU A 113     -20.886  23.617  -3.967  1.00 96.72           H  
ATOM   1736 HD13 LEU A 113     -22.377  23.202  -3.083  1.00 96.72           H  
ATOM   1737  CD2 LEU A 113     -20.153  23.385  -1.460  1.00 96.72           C  
ATOM   1738 HD21 LEU A 113     -19.654  24.145  -2.060  1.00 96.72           H  
ATOM   1739 HD22 LEU A 113     -19.466  23.007  -0.702  1.00 96.72           H  
ATOM   1740 HD23 LEU A 113     -21.030  23.817  -0.979  1.00 96.72           H  
ATOM   1741  N   GLU A 114     -20.194  19.054  -4.092  1.00 95.72           N  
ATOM   1742  H   GLU A 114     -20.914  19.396  -4.712  1.00 95.72           H  
ATOM   1743  CA  GLU A 114     -19.021  18.426  -4.705  1.00 95.72           C  
ATOM   1744  HA  GLU A 114     -18.234  18.323  -3.958  1.00 95.72           H  
ATOM   1745  C   GLU A 114     -18.464  19.303  -5.828  1.00 95.72           C  
ATOM   1746  CB  GLU A 114     -19.407  17.016  -5.170  1.00 95.72           C  
ATOM   1747  HB2 GLU A 114     -20.286  17.075  -5.812  1.00 95.72           H  
ATOM   1748  HB3 GLU A 114     -19.682  16.452  -4.279  1.00 95.72           H  
ATOM   1749  O   GLU A 114     -19.212  19.839  -6.637  1.00 95.72           O  
ATOM   1750  CG  GLU A 114     -18.310  16.237  -5.900  1.00 95.72           C  
ATOM   1751  HG2 GLU A 114     -18.188  16.673  -6.891  1.00 95.72           H  
ATOM   1752  HG3 GLU A 114     -18.640  15.205  -6.018  1.00 95.72           H  
ATOM   1753  CD  GLU A 114     -16.972  16.263  -5.159  1.00 95.72           C  
ATOM   1754  OE1 GLU A 114     -15.995  16.749  -5.777  1.00 95.72           O  
ATOM   1755  OE2 GLU A 114     -16.953  15.878  -3.968  1.00 95.72           O  
ATOM   1756  N   GLY A 115     -17.143  19.469  -5.879  1.00 93.01           N  
ATOM   1757  H   GLY A 115     -16.556  18.891  -5.295  1.00 93.01           H  
ATOM   1758  CA  GLY A 115     -16.503  20.334  -6.872  1.00 93.01           C  
ATOM   1759  HA2 GLY A 115     -15.528  20.635  -6.489  1.00 93.01           H  
ATOM   1760  HA3 GLY A 115     -17.105  21.230  -7.022  1.00 93.01           H  
ATOM   1761  C   GLY A 115     -16.291  19.669  -8.232  1.00 93.01           C  
ATOM   1762  O   GLY A 115     -15.947  20.350  -9.196  1.00 93.01           O  
ATOM   1763  N   THR A 116     -16.467  18.349  -8.318  1.00 93.10           N  
ATOM   1764  H   THR A 116     -16.671  17.846  -7.466  1.00 93.10           H  
ATOM   1765  CA  THR A 116     -16.260  17.565  -9.541  1.00 93.10           C  
ATOM   1766  HA  THR A 116     -15.869  18.210 -10.328  1.00 93.10           H  
ATOM   1767  C   THR A 116     -17.574  16.958 -10.021  1.00 93.10           C  
ATOM   1768  CB  THR A 116     -15.229  16.452  -9.299  1.00 93.10           C  
ATOM   1769  HB  THR A 116     -15.666  15.682  -8.662  1.00 93.10           H  
ATOM   1770  O   THR A 116     -18.145  16.102  -9.342  1.00 93.10           O  
ATOM   1771  CG2 THR A 116     -14.768  15.807 -10.605  1.00 93.10           C  
ATOM   1772 HG21 THR A 116     -14.327  16.565 -11.254  1.00 93.10           H  
ATOM   1773 HG22 THR A 116     -15.603  15.323 -11.110  1.00 93.10           H  
ATOM   1774 HG23 THR A 116     -14.008  15.058 -10.382  1.00 93.10           H  
ATOM   1775  OG1 THR A 116     -14.103  16.968  -8.633  1.00 93.10           O  
ATOM   1776  HG1 THR A 116     -14.346  17.034  -7.707  1.00 93.10           H  
ATOM   1777  N   LEU A 117     -18.025  17.316 -11.229  1.00 92.52           N  
ATOM   1778  H   LEU A 117     -17.575  18.085 -11.705  1.00 92.52           H  
ATOM   1779  CA  LEU A 117     -19.311  16.851 -11.763  1.00 92.52           C  
ATOM   1780  HA  LEU A 117     -20.097  17.246 -11.119  1.00 92.52           H  
ATOM   1781  C   LEU A 117     -19.449  15.325 -11.743  1.00 92.52           C  
ATOM   1782  CB  LEU A 117     -19.508  17.419 -13.181  1.00 92.52           C  
ATOM   1783  HB2 LEU A 117     -18.678  17.092 -13.807  1.00 92.52           H  
ATOM   1784  HB3 LEU A 117     -19.479  18.507 -13.123  1.00 92.52           H  
ATOM   1785  O   LEU A 117     -20.474  14.816 -11.303  1.00 92.52           O  
ATOM   1786  CG  LEU A 117     -20.830  17.003 -13.857  1.00 92.52           C  
ATOM   1787  HG  LEU A 117     -20.872  15.917 -13.943  1.00 92.52           H  
ATOM   1788  CD1 LEU A 117     -22.059  17.484 -13.083  1.00 92.52           C  
ATOM   1789 HD11 LEU A 117     -22.110  16.992 -12.112  1.00 92.52           H  
ATOM   1790 HD12 LEU A 117     -22.966  17.238 -13.637  1.00 92.52           H  
ATOM   1791 HD13 LEU A 117     -22.009  18.563 -12.938  1.00 92.52           H  
ATOM   1792  CD2 LEU A 117     -20.883  17.585 -15.269  1.00 92.52           C  
ATOM   1793 HD21 LEU A 117     -20.037  17.221 -15.853  1.00 92.52           H  
ATOM   1794 HD22 LEU A 117     -20.851  18.673 -15.224  1.00 92.52           H  
ATOM   1795 HD23 LEU A 117     -21.806  17.276 -15.760  1.00 92.52           H  
ATOM   1796  N   ARG A 118     -18.416  14.576 -12.152  1.00 92.44           N  
ATOM   1797  H   ARG A 118     -17.589  15.051 -12.485  1.00 92.44           H  
ATOM   1798  CA  ARG A 118     -18.466  13.104 -12.154  1.00 92.44           C  
ATOM   1799  HA  ARG A 118     -19.293  12.789 -12.791  1.00 92.44           H  
ATOM   1800  C   ARG A 118     -18.770  12.535 -10.767  1.00 92.44           C  
ATOM   1801  CB  ARG A 118     -17.162  12.525 -12.726  1.00 92.44           C  
ATOM   1802  HB2 ARG A 118     -17.031  12.890 -13.745  1.00 92.44           H  
ATOM   1803  HB3 ARG A 118     -16.315  12.857 -12.125  1.00 92.44           H  
ATOM   1804  O   ARG A 118     -19.653  11.694 -10.634  1.00 92.44           O  
ATOM   1805  CG  ARG A 118     -17.206  10.985 -12.744  1.00 92.44           C  
ATOM   1806  HG2 ARG A 118     -18.134  10.659 -13.214  1.00 92.44           H  
ATOM   1807  HG3 ARG A 118     -17.183  10.601 -11.724  1.00 92.44           H  
ATOM   1808  CD  ARG A 118     -16.042  10.370 -13.517  1.00 92.44           C  
ATOM   1809  HD2 ARG A 118     -16.159   9.286 -13.527  1.00 92.44           H  
ATOM   1810  HD3 ARG A 118     -16.080  10.727 -14.546  1.00 92.44           H  
ATOM   1811  NE  ARG A 118     -14.750  10.705 -12.909  1.00 92.44           N  
ATOM   1812  HE  ARG A 118     -14.685  10.838 -11.910  1.00 92.44           H  
ATOM   1813  NH1 ARG A 118     -13.449  10.400 -14.756  1.00 92.44           N  
ATOM   1814 HH11 ARG A 118     -12.520  10.482 -15.144  1.00 92.44           H  
ATOM   1815 HH12 ARG A 118     -14.202   9.942 -15.250  1.00 92.44           H  
ATOM   1816  NH2 ARG A 118     -12.538  11.120 -12.875  1.00 92.44           N  
ATOM   1817 HH21 ARG A 118     -11.649  11.083 -13.352  1.00 92.44           H  
ATOM   1818 HH22 ARG A 118     -12.598  11.188 -11.869  1.00 92.44           H  
ATOM   1819  CZ  ARG A 118     -13.589  10.741 -13.516  1.00 92.44           C  
ATOM   1820  N   ARG A 119     -18.084  13.020  -9.734  1.00 94.47           N  
ATOM   1821  H   ARG A 119     -17.435  13.773  -9.912  1.00 94.47           H  
ATOM   1822  CA  ARG A 119     -18.296  12.592  -8.346  1.00 94.47           C  
ATOM   1823  HA  ARG A 119     -18.276  11.504  -8.286  1.00 94.47           H  
ATOM   1824  C   ARG A 119     -19.674  13.004  -7.830  1.00 94.47           C  
ATOM   1825  CB  ARG A 119     -17.161  13.147  -7.482  1.00 94.47           C  
ATOM   1826  HB2 ARG A 119     -17.017  14.207  -7.691  1.00 94.47           H  
ATOM   1827  HB3 ARG A 119     -17.429  13.056  -6.429  1.00 94.47           H  
ATOM   1828  O   ARG A 119     -20.367  12.175  -7.251  1.00 94.47           O  
ATOM   1829  CG  ARG A 119     -15.853  12.386  -7.718  1.00 94.47           C  
ATOM   1830  HG2 ARG A 119     -15.498  12.552  -8.735  1.00 94.47           H  
ATOM   1831  HG3 ARG A 119     -16.015  11.319  -7.563  1.00 94.47           H  
ATOM   1832  CD  ARG A 119     -14.806  12.882  -6.724  1.00 94.47           C  
ATOM   1833  HD2 ARG A 119     -15.192  12.735  -5.715  1.00 94.47           H  
ATOM   1834  HD3 ARG A 119     -14.637  13.947  -6.882  1.00 94.47           H  
ATOM   1835  NE  ARG A 119     -13.540  12.159  -6.891  1.00 94.47           N  
ATOM   1836  HE  ARG A 119     -13.303  11.805  -7.807  1.00 94.47           H  
ATOM   1837  NH1 ARG A 119     -12.776  12.271  -4.732  1.00 94.47           N  
ATOM   1838 HH11 ARG A 119     -11.996  12.076  -4.120  1.00 94.47           H  
ATOM   1839 HH12 ARG A 119     -13.547  12.870  -4.474  1.00 94.47           H  
ATOM   1840  NH2 ARG A 119     -11.537  11.337  -6.318  1.00 94.47           N  
ATOM   1841 HH21 ARG A 119     -10.839  11.026  -5.658  1.00 94.47           H  
ATOM   1842 HH22 ARG A 119     -11.514  10.976  -7.261  1.00 94.47           H  
ATOM   1843  CZ  ARG A 119     -12.627  11.931  -5.975  1.00 94.47           C  
ATOM   1844  N   ALA A 120     -20.139  14.209  -8.166  1.00 95.65           N  
ATOM   1845  H   ALA A 120     -19.517  14.852  -8.635  1.00 95.65           H  
ATOM   1846  CA  ALA A 120     -21.500  14.652  -7.857  1.00 95.65           C  
ATOM   1847  HA  ALA A 120     -21.629  14.635  -6.775  1.00 95.65           H  
ATOM   1848  C   ALA A 120     -22.567  13.723  -8.475  1.00 95.65           C  
ATOM   1849  CB  ALA A 120     -21.667  16.099  -8.342  1.00 95.65           C  
ATOM   1850  HB1 ALA A 120     -21.668  16.139  -9.431  1.00 95.65           H  
ATOM   1851  HB2 ALA A 120     -22.610  16.502  -7.974  1.00 95.65           H  
ATOM   1852  HB3 ALA A 120     -20.851  16.721  -7.974  1.00 95.65           H  
ATOM   1853  O   ALA A 120     -23.533  13.345  -7.810  1.00 95.65           O  
ATOM   1854  N   VAL A 121     -22.372  13.289  -9.726  1.00 95.51           N  
ATOM   1855  H   VAL A 121     -21.583  13.659 -10.238  1.00 95.51           H  
ATOM   1856  CA  VAL A 121     -23.251  12.314 -10.394  1.00 95.51           C  
ATOM   1857  HA  VAL A 121     -24.275  12.683 -10.350  1.00 95.51           H  
ATOM   1858  C   VAL A 121     -23.238  10.969  -9.663  1.00 95.51           C  
ATOM   1859  CB  VAL A 121     -22.869  12.146 -11.880  1.00 95.51           C  
ATOM   1860  HB  VAL A 121     -21.811  11.899 -11.965  1.00 95.51           H  
ATOM   1861  O   VAL A 121     -24.304  10.397  -9.432  1.00 95.51           O  
ATOM   1862  CG1 VAL A 121     -23.677  11.036 -12.569  1.00 95.51           C  
ATOM   1863 HG11 VAL A 121     -23.419  10.064 -12.148  1.00 95.51           H  
ATOM   1864 HG12 VAL A 121     -23.441  11.013 -13.633  1.00 95.51           H  
ATOM   1865 HG13 VAL A 121     -24.744  11.214 -12.440  1.00 95.51           H  
ATOM   1866  CG2 VAL A 121     -23.135  13.437 -12.664  1.00 95.51           C  
ATOM   1867 HG21 VAL A 121     -24.196  13.682 -12.622  1.00 95.51           H  
ATOM   1868 HG22 VAL A 121     -22.823  13.319 -13.702  1.00 95.51           H  
ATOM   1869 HG23 VAL A 121     -22.593  14.279 -12.234  1.00 95.51           H  
ATOM   1870  N   ILE A 122     -22.065  10.483  -9.241  1.00 96.44           N  
ATOM   1871  H   ILE A 122     -21.227  11.001  -9.462  1.00 96.44           H  
ATOM   1872  CA  ILE A 122     -21.939   9.245  -8.455  1.00 96.44           C  
ATOM   1873  HA  ILE A 122     -22.424   8.439  -9.007  1.00 96.44           H  
ATOM   1874  C   ILE A 122     -22.676   9.371  -7.114  1.00 96.44           C  
ATOM   1875  CB  ILE A 122     -20.455   8.859  -8.253  1.00 96.44           C  
ATOM   1876  HB  ILE A 122     -19.928   9.684  -7.774  1.00 96.44           H  
ATOM   1877  O   ILE A 122     -23.472   8.494  -6.771  1.00 96.44           O  
ATOM   1878  CG1 ILE A 122     -19.780   8.541  -9.604  1.00 96.44           C  
ATOM   1879 HG12 ILE A 122     -20.191   7.606  -9.982  1.00 96.44           H  
ATOM   1880 HG13 ILE A 122     -20.023   9.310 -10.337  1.00 96.44           H  
ATOM   1881  CG2 ILE A 122     -20.354   7.618  -7.351  1.00 96.44           C  
ATOM   1882 HG21 ILE A 122     -20.720   7.838  -6.348  1.00 96.44           H  
ATOM   1883 HG22 ILE A 122     -19.315   7.300  -7.257  1.00 96.44           H  
ATOM   1884 HG23 ILE A 122     -20.944   6.811  -7.784  1.00 96.44           H  
ATOM   1885  CD1 ILE A 122     -18.249   8.433  -9.532  1.00 96.44           C  
ATOM   1886 HD11 ILE A 122     -17.834   9.303  -9.024  1.00 96.44           H  
ATOM   1887 HD12 ILE A 122     -17.841   8.395 -10.543  1.00 96.44           H  
ATOM   1888 HD13 ILE A 122     -17.948   7.526  -9.007  1.00 96.44           H  
ATOM   1889  N   THR A 123     -22.476  10.474  -6.385  1.00 97.26           N  
ATOM   1890  H   THR A 123     -21.766  11.128  -6.681  1.00 97.26           H  
ATOM   1891  CA  THR A 123     -23.178  10.761  -5.126  1.00 97.26           C  
ATOM   1892  HA  THR A 123     -22.932   9.980  -4.406  1.00 97.26           H  
ATOM   1893  C   THR A 123     -24.688  10.740  -5.326  1.00 97.26           C  
ATOM   1894  CB  THR A 123     -22.733  12.109  -4.534  1.00 97.26           C  
ATOM   1895  HB  THR A 123     -22.845  12.901  -5.274  1.00 97.26           H  
ATOM   1896  O   THR A 123     -25.388  10.036  -4.596  1.00 97.26           O  
ATOM   1897  CG2 THR A 123     -23.481  12.489  -3.256  1.00 97.26           C  
ATOM   1898 HG21 THR A 123     -23.058  13.404  -2.842  1.00 97.26           H  
ATOM   1899 HG22 THR A 123     -23.396  11.692  -2.517  1.00 97.26           H  
ATOM   1900 HG23 THR A 123     -24.535  12.666  -3.468  1.00 97.26           H  
ATOM   1901  OG1 THR A 123     -21.390  11.987  -4.172  1.00 97.26           O  
ATOM   1902  HG1 THR A 123     -21.046  12.852  -3.935  1.00 97.26           H  
ATOM   1903  N   ARG A 124     -25.211  11.430  -6.351  1.00 97.13           N  
ATOM   1904  H   ARG A 124     -24.587  11.975  -6.929  1.00 97.13           H  
ATOM   1905  CA  ARG A 124     -26.655  11.453  -6.630  1.00 97.13           C  
ATOM   1906  HA  ARG A 124     -27.155  11.708  -5.696  1.00 97.13           H  
ATOM   1907  C   ARG A 124     -27.194  10.081  -7.027  1.00 97.13           C  
ATOM   1908  CB  ARG A 124     -26.969  12.512  -7.705  1.00 97.13           C  
ATOM   1909  HB2 ARG A 124     -26.488  12.223  -8.639  1.00 97.13           H  
ATOM   1910  HB3 ARG A 124     -26.548  13.470  -7.399  1.00 97.13           H  
ATOM   1911  O   ARG A 124     -28.299   9.730  -6.614  1.00 97.13           O  
ATOM   1912  CG  ARG A 124     -28.477  12.695  -7.968  1.00 97.13           C  
ATOM   1913  HG2 ARG A 124     -28.922  11.739  -8.246  1.00 97.13           H  
ATOM   1914  HG3 ARG A 124     -28.598  13.378  -8.808  1.00 97.13           H  
ATOM   1915  CD  ARG A 124     -29.224  13.296  -6.768  1.00 97.13           C  
ATOM   1916  HD2 ARG A 124     -29.060  14.374  -6.774  1.00 97.13           H  
ATOM   1917  HD3 ARG A 124     -28.802  12.926  -5.834  1.00 97.13           H  
ATOM   1918  NE  ARG A 124     -30.680  13.033  -6.799  1.00 97.13           N  
ATOM   1919  HE  ARG A 124     -31.231  13.683  -7.341  1.00 97.13           H  
ATOM   1920  NH1 ARG A 124     -30.726  11.436  -5.145  1.00 97.13           N  
ATOM   1921 HH11 ARG A 124     -31.207  10.986  -4.379  1.00 97.13           H  
ATOM   1922 HH12 ARG A 124     -29.717  11.399  -5.123  1.00 97.13           H  
ATOM   1923  NH2 ARG A 124     -32.640  12.234  -5.923  1.00 97.13           N  
ATOM   1924 HH21 ARG A 124     -33.132  13.048  -6.264  1.00 97.13           H  
ATOM   1925 HH22 ARG A 124     -33.070  11.737  -5.156  1.00 97.13           H  
ATOM   1926  CZ  ARG A 124     -31.338  12.238  -5.964  1.00 97.13           C  
ATOM   1927  N   ALA A 125     -26.434   9.302  -7.797  1.00 96.67           N  
ATOM   1928  H   ALA A 125     -25.561   9.675  -8.141  1.00 96.67           H  
ATOM   1929  CA  ALA A 125     -26.803   7.940  -8.176  1.00 96.67           C  
ATOM   1930  HA  ALA A 125     -27.796   7.962  -8.626  1.00 96.67           H  
ATOM   1931  C   ALA A 125     -26.865   6.996  -6.963  1.00 96.67           C  
ATOM   1932  CB  ALA A 125     -25.811   7.435  -9.230  1.00 96.67           C  
ATOM   1933  HB1 ALA A 125     -24.805   7.396  -8.814  1.00 96.67           H  
ATOM   1934  HB2 ALA A 125     -26.099   6.436  -9.559  1.00 96.67           H  
ATOM   1935  HB3 ALA A 125     -25.813   8.103 -10.091  1.00 96.67           H  
ATOM   1936  O   ALA A 125     -27.735   6.120  -6.913  1.00 96.67           O  
ATOM   1937  N   ARG A 126     -25.988   7.195  -5.971  1.00 96.83           N  
ATOM   1938  H   ARG A 126     -25.270   7.890  -6.117  1.00 96.83           H  
ATOM   1939  CA  ARG A 126     -25.955   6.427  -4.717  1.00 96.83           C  
ATOM   1940  HA  ARG A 126     -26.090   5.370  -4.944  1.00 96.83           H  
ATOM   1941  C   ARG A 126     -27.064   6.802  -3.739  1.00 96.83           C  
ATOM   1942  CB  ARG A 126     -24.587   6.629  -4.061  1.00 96.83           C  
ATOM   1943  HB2 ARG A 126     -24.493   7.656  -3.710  1.00 96.83           H  
ATOM   1944  HB3 ARG A 126     -23.805   6.450  -4.799  1.00 96.83           H  
ATOM   1945  O   ARG A 126     -27.486   5.960  -2.955  1.00 96.83           O  
ATOM   1946  CG  ARG A 126     -24.392   5.666  -2.886  1.00 96.83           C  
ATOM   1947  HG2 ARG A 126     -24.516   4.638  -3.226  1.00 96.83           H  
ATOM   1948  HG3 ARG A 126     -25.101   5.878  -2.086  1.00 96.83           H  
ATOM   1949  CD  ARG A 126     -22.988   5.858  -2.346  1.00 96.83           C  
ATOM   1950  HD2 ARG A 126     -22.285   5.718  -3.167  1.00 96.83           H  
ATOM   1951  HD3 ARG A 126     -22.890   6.878  -1.975  1.00 96.83           H  
ATOM   1952  NE  ARG A 126     -22.691   4.905  -1.266  1.00 96.83           N  
ATOM   1953  HE  ARG A 126     -23.452   4.368  -0.876  1.00 96.83           H  
ATOM   1954  NH1 ARG A 126     -20.472   5.353  -1.319  1.00 96.83           N  
ATOM   1955 HH11 ARG A 126     -20.633   6.051  -2.032  1.00 96.83           H  
ATOM   1956 HH12 ARG A 126     -19.534   5.134  -1.014  1.00 96.83           H  
ATOM   1957  NH2 ARG A 126     -21.220   3.821   0.116  1.00 96.83           N  
ATOM   1958 HH21 ARG A 126     -21.950   3.232   0.490  1.00 96.83           H  
ATOM   1959 HH22 ARG A 126     -20.258   3.676   0.387  1.00 96.83           H  
ATOM   1960  CZ  ARG A 126     -21.473   4.690  -0.820  1.00 96.83           C  
ATOM   1961  N   THR A 127     -27.537   8.044  -3.771  1.00 97.68           N  
ATOM   1962  H   THR A 127     -27.051   8.721  -4.342  1.00 97.68           H  
ATOM   1963  CA  THR A 127     -28.616   8.547  -2.900  1.00 97.68           C  
ATOM   1964  HA  THR A 127     -28.803   7.826  -2.105  1.00 97.68           H  
ATOM   1965  C   THR A 127     -29.948   8.688  -3.638  1.00 97.68           C  
ATOM   1966  CB  THR A 127     -28.202   9.862  -2.225  1.00 97.68           C  
ATOM   1967  HB  THR A 127     -28.999  10.192  -1.559  1.00 97.68           H  
ATOM   1968  O   THR A 127     -30.835   9.427  -3.218  1.00 97.68           O  
ATOM   1969  CG2 THR A 127     -26.927   9.668  -1.398  1.00 97.68           C  
ATOM   1970 HG21 THR A 127     -26.735  10.554  -0.793  1.00 97.68           H  
ATOM   1971 HG22 THR A 127     -26.068   9.493  -2.046  1.00 97.68           H  
ATOM   1972 HG23 THR A 127     -27.051   8.816  -0.729  1.00 97.68           H  
ATOM   1973  OG1 THR A 127     -27.966  10.859  -3.200  1.00 97.68           O  
ATOM   1974  HG1 THR A 127     -27.602  11.614  -2.732  1.00 97.68           H  
ATOM   1975  N   ARG A 128     -30.098   8.016  -4.785  1.00 95.50           N  
ATOM   1976  H   ARG A 128     -29.327   7.426  -5.064  1.00 95.50           H  
ATOM   1977  CA  ARG A 128     -31.227   8.171  -5.720  1.00 95.50           C  
ATOM   1978  HA  ARG A 128     -31.243   9.204  -6.065  1.00 95.50           H  
ATOM   1979  C   ARG A 128     -32.609   7.895  -5.124  1.00 95.50           C  
ATOM   1980  CB  ARG A 128     -30.984   7.269  -6.933  1.00 95.50           C  
ATOM   1981  HB2 ARG A 128     -31.789   7.399  -7.656  1.00 95.50           H  
ATOM   1982  HB3 ARG A 128     -30.040   7.542  -7.406  1.00 95.50           H  
ATOM   1983  O   ARG A 128     -33.581   8.384  -5.696  1.00 95.50           O  
ATOM   1984  CG  ARG A 128     -30.967   5.790  -6.563  1.00 95.50           C  
ATOM   1985  HG2 ARG A 128     -30.128   5.573  -5.902  1.00 95.50           H  
ATOM   1986  HG3 ARG A 128     -31.893   5.509  -6.060  1.00 95.50           H  
ATOM   1987  CD  ARG A 128     -30.854   4.963  -7.831  1.00 95.50           C  
ATOM   1988  HD2 ARG A 128     -31.721   5.147  -8.467  1.00 95.50           H  
ATOM   1989  HD3 ARG A 128     -29.954   5.238  -8.381  1.00 95.50           H  
ATOM   1990  NE  ARG A 128     -30.826   3.553  -7.453  1.00 95.50           N  
ATOM   1991  HE  ARG A 128     -31.708   3.085  -7.301  1.00 95.50           H  
ATOM   1992  NH1 ARG A 128     -28.544   3.310  -7.372  1.00 95.50           N  
ATOM   1993 HH11 ARG A 128     -28.392   4.306  -7.439  1.00 95.50           H  
ATOM   1994 HH12 ARG A 128     -27.756   2.678  -7.378  1.00 95.50           H  
ATOM   1995  NH2 ARG A 128     -29.898   1.597  -6.889  1.00 95.50           N  
ATOM   1996 HH21 ARG A 128     -30.782   1.200  -6.604  1.00 95.50           H  
ATOM   1997 HH22 ARG A 128     -29.135   0.946  -7.012  1.00 95.50           H  
ATOM   1998  CZ  ARG A 128     -29.750   2.833  -7.237  1.00 95.50           C  
ATOM   1999  N   ASP A 129     -32.644   7.098  -4.063  1.00 96.10           N  
ATOM   2000  H   ASP A 129     -31.756   6.750  -3.729  1.00 96.10           H  
ATOM   2001  CA  ASP A 129     -33.779   6.610  -3.275  1.00 96.10           C  
ATOM   2002  HA  ASP A 129     -34.684   6.661  -3.880  1.00 96.10           H  
ATOM   2003  C   ASP A 129     -34.047   7.453  -2.015  1.00 96.10           C  
ATOM   2004  CB  ASP A 129     -33.520   5.126  -2.909  1.00 96.10           C  
ATOM   2005  HB2 ASP A 129     -34.354   4.755  -2.314  1.00 96.10           H  
ATOM   2006  HB3 ASP A 129     -33.500   4.547  -3.833  1.00 96.10           H  
ATOM   2007  O   ASP A 129     -35.011   7.190  -1.303  1.00 96.10           O  
ATOM   2008  CG  ASP A 129     -32.198   4.862  -2.153  1.00 96.10           C  
ATOM   2009  OD1 ASP A 129     -31.154   5.423  -2.568  1.00 96.10           O  
ATOM   2010  OD2 ASP A 129     -32.145   4.032  -1.219  1.00 96.10           O  
ATOM   2011  N   LEU A 130     -33.213   8.462  -1.738  1.00 96.95           N  
ATOM   2012  H   LEU A 130     -32.452   8.647  -2.376  1.00 96.95           H  
ATOM   2013  CA  LEU A 130     -33.332   9.347  -0.581  1.00 96.95           C  
ATOM   2014  HA  LEU A 130     -34.076   8.952   0.110  1.00 96.95           H  
ATOM   2015  C   LEU A 130     -33.810  10.739  -1.017  1.00 96.95           C  
ATOM   2016  CB  LEU A 130     -31.980   9.399   0.155  1.00 96.95           C  
ATOM   2017  HB2 LEU A 130     -31.228   9.800  -0.524  1.00 96.95           H  
ATOM   2018  HB3 LEU A 130     -32.074  10.095   0.989  1.00 96.95           H  
ATOM   2019  O   LEU A 130     -33.057  11.507  -1.617  1.00 96.95           O  
ATOM   2020  CG  LEU A 130     -31.482   8.048   0.703  1.00 96.95           C  
ATOM   2021  HG  LEU A 130     -31.336   7.346  -0.118  1.00 96.95           H  
ATOM   2022  CD1 LEU A 130     -30.135   8.255   1.394  1.00 96.95           C  
ATOM   2023 HD11 LEU A 130     -29.404   8.641   0.683  1.00 96.95           H  
ATOM   2024 HD12 LEU A 130     -29.792   7.304   1.801  1.00 96.95           H  
ATOM   2025 HD13 LEU A 130     -30.262   8.960   2.216  1.00 96.95           H  
ATOM   2026  CD2 LEU A 130     -32.439   7.435   1.725  1.00 96.95           C  
ATOM   2027 HD21 LEU A 130     -33.373   7.158   1.236  1.00 96.95           H  
ATOM   2028 HD22 LEU A 130     -32.003   6.530   2.148  1.00 96.95           H  
ATOM   2029 HD23 LEU A 130     -32.645   8.147   2.524  1.00 96.95           H  
ATOM   2030  N   ASP A 131     -35.063  11.068  -0.695  1.00 95.59           N  
ATOM   2031  H   ASP A 131     -35.650  10.348  -0.299  1.00 95.59           H  
ATOM   2032  CA  ASP A 131     -35.698  12.356  -1.037  1.00 95.59           C  
ATOM   2033  HA  ASP A 131     -35.449  12.614  -2.066  1.00 95.59           H  
ATOM   2034  C   ASP A 131     -35.224  13.523  -0.150  1.00 95.59           C  
ATOM   2035  CB  ASP A 131     -37.225  12.217  -0.928  1.00 95.59           C  
ATOM   2036  HB2 ASP A 131     -37.477  11.862   0.072  1.00 95.59           H  
ATOM   2037  HB3 ASP A 131     -37.676  13.201  -1.054  1.00 95.59           H  
ATOM   2038  O   ASP A 131     -35.429  14.692  -0.469  1.00 95.59           O  
ATOM   2039  CG  ASP A 131     -37.850  11.286  -1.973  1.00 95.59           C  
ATOM   2040  OD1 ASP A 131     -37.264  11.138  -3.072  1.00 95.59           O  
ATOM   2041  OD2 ASP A 131     -38.948  10.767  -1.675  1.00 95.59           O  
ATOM   2042  N   ASN A 132     -34.576  13.214   0.973  1.00 97.37           N  
ATOM   2043  H   ASN A 132     -34.431  12.235   1.173  1.00 97.37           H  
ATOM   2044  CA  ASN A 132     -33.969  14.169   1.899  1.00 97.37           C  
ATOM   2045  HA  ASN A 132     -34.539  15.097   1.849  1.00 97.37           H  
ATOM   2046  C   ASN A 132     -32.522  14.546   1.527  1.00 97.37           C  
ATOM   2047  CB  ASN A 132     -34.090  13.626   3.337  1.00 97.37           C  
ATOM   2048  HB2 ASN A 132     -35.143  13.499   3.585  1.00 97.37           H  
ATOM   2049  HB3 ASN A 132     -33.678  14.361   4.029  1.00 97.37           H  
ATOM   2050  O   ASN A 132     -31.856  15.219   2.314  1.00 97.37           O  
ATOM   2051  CG  ASN A 132     -33.398  12.286   3.561  1.00 97.37           C  
ATOM   2052  ND2 ASN A 132     -32.811  12.078   4.710  1.00 97.37           N  
ATOM   2053 HD21 ASN A 132     -32.571  12.877   5.278  1.00 97.37           H  
ATOM   2054 HD22 ASN A 132     -32.401  11.169   4.870  1.00 97.37           H  
ATOM   2055  OD1 ASN A 132     -33.406  11.398   2.725  1.00 97.37           O  
ATOM   2056  N   VAL A 133     -32.027  14.123   0.356  1.00 98.07           N  
ATOM   2057  H   VAL A 133     -32.633  13.591  -0.253  1.00 98.07           H  
ATOM   2058  CA  VAL A 133     -30.665  14.400  -0.121  1.00 98.07           C  
ATOM   2059  HA  VAL A 133     -30.155  15.036   0.603  1.00 98.07           H  
ATOM   2060  C   VAL A 133     -30.696  15.148  -1.453  1.00 98.07           C  
ATOM   2061  CB  VAL A 133     -29.839  13.106  -0.254  1.00 98.07           C  
ATOM   2062  HB  VAL A 133     -30.309  12.448  -0.985  1.00 98.07           H  
ATOM   2063  O   VAL A 133     -31.142  14.618  -2.469  1.00 98.07           O  
ATOM   2064  CG1 VAL A 133     -28.414  13.420  -0.735  1.00 98.07           C  
ATOM   2065 HG11 VAL A 133     -28.433  13.849  -1.737  1.00 98.07           H  
ATOM   2066 HG12 VAL A 133     -27.830  12.500  -0.769  1.00 98.07           H  
ATOM   2067 HG13 VAL A 133     -27.935  14.124  -0.054  1.00 98.07           H  
ATOM   2068  CG2 VAL A 133     -29.733  12.343   1.075  1.00 98.07           C  
ATOM   2069 HG21 VAL A 133     -30.726  12.040   1.409  1.00 98.07           H  
ATOM   2070 HG22 VAL A 133     -29.128  11.445   0.945  1.00 98.07           H  
ATOM   2071 HG23 VAL A 133     -29.284  12.972   1.844  1.00 98.07           H  
ATOM   2072  N   GLU A 134     -30.117  16.347  -1.470  1.00 97.20           N  
ATOM   2073  H   GLU A 134     -29.750  16.711  -0.603  1.00 97.20           H  
ATOM   2074  CA  GLU A 134     -29.875  17.127  -2.685  1.00 97.20           C  
ATOM   2075  HA  GLU A 134     -30.326  16.618  -3.537  1.00 97.20           H  
ATOM   2076  C   GLU A 134     -28.373  17.232  -2.969  1.00 97.20           C  
ATOM   2077  CB  GLU A 134     -30.523  18.515  -2.571  1.00 97.20           C  
ATOM   2078  HB2 GLU A 134     -30.167  19.000  -1.662  1.00 97.20           H  
ATOM   2079  HB3 GLU A 134     -30.206  19.127  -3.415  1.00 97.20           H  
ATOM   2080  O   GLU A 134     -27.574  17.434  -2.056  1.00 97.20           O  
ATOM   2081  CG  GLU A 134     -32.063  18.476  -2.538  1.00 97.20           C  
ATOM   2082  HG2 GLU A 134     -32.390  17.924  -1.656  1.00 97.20           H  
ATOM   2083  HG3 GLU A 134     -32.415  19.501  -2.428  1.00 97.20           H  
ATOM   2084  CD  GLU A 134     -32.709  17.872  -3.803  1.00 97.20           C  
ATOM   2085  OE1 GLU A 134     -33.902  17.504  -3.748  1.00 97.20           O  
ATOM   2086  OE2 GLU A 134     -32.033  17.835  -4.862  1.00 97.20           O  
ATOM   2087  N   VAL A 135     -27.981  17.109  -4.242  1.00 97.66           N  
ATOM   2088  H   VAL A 135     -28.691  17.011  -4.953  1.00 97.66           H  
ATOM   2089  CA  VAL A 135     -26.568  17.112  -4.663  1.00 97.66           C  
ATOM   2090  HA  VAL A 135     -25.940  17.237  -3.781  1.00 97.66           H  
ATOM   2091  C   VAL A 135     -26.292  18.286  -5.593  1.00 97.66           C  
ATOM   2092  CB  VAL A 135     -26.151  15.783  -5.318  1.00 97.66           C  
ATOM   2093  HB  VAL A 135     -26.670  15.669  -6.269  1.00 97.66           H  
ATOM   2094  O   VAL A 135     -26.943  18.423  -6.630  1.00 97.66           O  
ATOM   2095  CG1 VAL A 135     -24.639  15.761  -5.575  1.00 97.66           C  
ATOM   2096 HG11 VAL A 135     -24.368  16.515  -6.314  1.00 97.66           H  
ATOM   2097 HG12 VAL A 135     -24.095  15.956  -4.651  1.00 97.66           H  
ATOM   2098 HG13 VAL A 135     -24.343  14.783  -5.954  1.00 97.66           H  
ATOM   2099  CG2 VAL A 135     -26.501  14.576  -4.436  1.00 97.66           C  
ATOM   2100 HG21 VAL A 135     -26.129  13.662  -4.898  1.00 97.66           H  
ATOM   2101 HG22 VAL A 135     -26.046  14.688  -3.451  1.00 97.66           H  
ATOM   2102 HG23 VAL A 135     -27.582  14.494  -4.317  1.00 97.66           H  
ATOM   2103  N   VAL A 136     -25.314  19.114  -5.234  1.00 96.16           N  
ATOM   2104  H   VAL A 136     -24.797  18.891  -4.395  1.00 96.16           H  
ATOM   2105  CA  VAL A 136     -24.897  20.318  -5.960  1.00 96.16           C  
ATOM   2106  HA  VAL A 136     -25.540  20.457  -6.828  1.00 96.16           H  
ATOM   2107  C   VAL A 136     -23.462  20.150  -6.446  1.00 96.16           C  
ATOM   2108  CB  VAL A 136     -25.012  21.575  -5.074  1.00 96.16           C  
ATOM   2109  HB  VAL A 136     -24.360  21.458  -4.208  1.00 96.16           H  
ATOM   2110  O   VAL A 136     -22.576  19.808  -5.662  1.00 96.16           O  
ATOM   2111  CG1 VAL A 136     -24.603  22.851  -5.823  1.00 96.16           C  
ATOM   2112 HG11 VAL A 136     -23.547  22.812  -6.091  1.00 96.16           H  
ATOM   2113 HG12 VAL A 136     -24.752  23.724  -5.187  1.00 96.16           H  
ATOM   2114 HG13 VAL A 136     -25.195  22.962  -6.731  1.00 96.16           H  
ATOM   2115  CG2 VAL A 136     -26.439  21.800  -4.562  1.00 96.16           C  
ATOM   2116 HG21 VAL A 136     -26.805  20.907  -4.055  1.00 96.16           H  
ATOM   2117 HG22 VAL A 136     -26.426  22.627  -3.852  1.00 96.16           H  
ATOM   2118 HG23 VAL A 136     -27.107  22.052  -5.385  1.00 96.16           H  
ATOM   2119  N   CYS A 137     -23.229  20.437  -7.725  1.00 95.23           N  
ATOM   2120  H   CYS A 137     -24.001  20.756  -8.293  1.00 95.23           H  
ATOM   2121  CA  CYS A 137     -21.893  20.561  -8.291  1.00 95.23           C  
ATOM   2122  HA  CYS A 137     -21.195  20.013  -7.657  1.00 95.23           H  
ATOM   2123  C   CYS A 137     -21.483  22.040  -8.331  1.00 95.23           C  
ATOM   2124  CB  CYS A 137     -21.861  19.894  -9.667  1.00 95.23           C  
ATOM   2125  HB2 CYS A 137     -22.208  18.865  -9.578  1.00 95.23           H  
ATOM   2126  HB3 CYS A 137     -22.504  20.440 -10.358  1.00 95.23           H  
ATOM   2127  O   CYS A 137     -22.070  22.810  -9.089  1.00 95.23           O  
ATOM   2128  SG  CYS A 137     -20.155  19.893 -10.282  1.00 95.23           S  
ATOM   2129  HG  CYS A 137     -20.043  21.214 -10.451  1.00 95.23           H  
ATOM   2130  N   GLU A 138     -20.523  22.444  -7.496  1.00 93.31           N  
ATOM   2131  H   GLU A 138     -20.075  21.743  -6.923  1.00 93.31           H  
ATOM   2132  CA  GLU A 138     -19.968  23.808  -7.440  1.00 93.31           C  
ATOM   2133  HA  GLU A 138     -19.709  24.130  -8.448  1.00 93.31           H  
ATOM   2134  C   GLU A 138     -18.697  23.821  -6.569  1.00 93.31           C  
ATOM   2135  CB  GLU A 138     -21.022  24.786  -6.868  1.00 93.31           C  
ATOM   2136  HB2 GLU A 138     -21.295  24.450  -5.868  1.00 93.31           H  
ATOM   2137  HB3 GLU A 138     -21.930  24.730  -7.468  1.00 93.31           H  
ATOM   2138  O   GLU A 138     -18.566  23.069  -5.600  1.00 93.31           O  
ATOM   2139  CG  GLU A 138     -20.632  26.269  -6.766  1.00 93.31           C  
ATOM   2140  HG2 GLU A 138     -21.306  26.742  -6.051  1.00 93.31           H  
ATOM   2141  HG3 GLU A 138     -19.635  26.380  -6.338  1.00 93.31           H  
ATOM   2142  CD  GLU A 138     -20.715  27.020  -8.098  1.00 93.31           C  
ATOM   2143  OE1 GLU A 138     -19.761  26.873  -8.894  1.00 93.31           O  
ATOM   2144  OE2 GLU A 138     -21.680  27.814  -8.253  1.00 93.31           O  
ATOM   2145  N   GLN A 139     -17.760  24.718  -6.869  1.00 91.96           N  
ATOM   2146  H   GLN A 139     -17.935  25.349  -7.638  1.00 91.96           H  
ATOM   2147  CA  GLN A 139     -16.590  24.941  -6.016  1.00 91.96           C  
ATOM   2148  HA  GLN A 139     -16.143  23.974  -5.787  1.00 91.96           H  
ATOM   2149  C   GLN A 139     -16.992  25.616  -4.696  1.00 91.96           C  
ATOM   2150  CB  GLN A 139     -15.554  25.792  -6.760  1.00 91.96           C  
ATOM   2151  HB2 GLN A 139     -14.697  25.953  -6.106  1.00 91.96           H  
ATOM   2152  HB3 GLN A 139     -15.992  26.760  -7.006  1.00 91.96           H  
ATOM   2153  O   GLN A 139     -17.693  26.627  -4.696  1.00 91.96           O  
ATOM   2154  CG  GLN A 139     -15.077  25.108  -8.049  1.00 91.96           C  
ATOM   2155  HG2 GLN A 139     -15.917  24.975  -8.731  1.00 91.96           H  
ATOM   2156  HG3 GLN A 139     -14.685  24.122  -7.801  1.00 91.96           H  
ATOM   2157  CD  GLN A 139     -14.003  25.893  -8.787  1.00 91.96           C  
ATOM   2158  NE2 GLN A 139     -13.406  25.321  -9.805  1.00 91.96           N  
ATOM   2159 HE21 GLN A 139     -12.835  25.924 -10.380  1.00 91.96           H  
ATOM   2160 HE22 GLN A 139     -13.796  24.470 -10.184  1.00 91.96           H  
ATOM   2161  OE1 GLN A 139     -13.695  27.032  -8.477  1.00 91.96           O  
ATOM   2162  N   PHE A 140     -16.490  25.127  -3.555  1.00 92.74           N  
ATOM   2163  H   PHE A 140     -15.968  24.263  -3.596  1.00 92.74           H  
ATOM   2164  CA  PHE A 140     -16.911  25.630  -2.238  1.00 92.74           C  
ATOM   2165  HA  PHE A 140     -17.977  25.428  -2.134  1.00 92.74           H  
ATOM   2166  C   PHE A 140     -16.762  27.152  -2.068  1.00 92.74           C  
ATOM   2167  CB  PHE A 140     -16.176  24.879  -1.117  1.00 92.74           C  
ATOM   2168  HB2 PHE A 140     -16.458  23.827  -1.152  1.00 92.74           H  
ATOM   2169  HB3 PHE A 140     -15.102  24.945  -1.293  1.00 92.74           H  
ATOM   2170  O   PHE A 140     -17.673  27.797  -1.559  1.00 92.74           O  
ATOM   2171  CG  PHE A 140     -16.488  25.424   0.269  1.00 92.74           C  
ATOM   2172  CD1 PHE A 140     -15.468  25.982   1.062  1.00 92.74           C  
ATOM   2173  HD1 PHE A 140     -14.446  25.974   0.712  1.00 92.74           H  
ATOM   2174  CD2 PHE A 140     -17.818  25.458   0.730  1.00 92.74           C  
ATOM   2175  HD2 PHE A 140     -18.615  25.053   0.123  1.00 92.74           H  
ATOM   2176  CE1 PHE A 140     -15.779  26.584   2.295  1.00 92.74           C  
ATOM   2177  HE1 PHE A 140     -15.002  27.045   2.887  1.00 92.74           H  
ATOM   2178  CE2 PHE A 140     -18.130  26.065   1.958  1.00 92.74           C  
ATOM   2179  HE2 PHE A 140     -19.157  26.109   2.291  1.00 92.74           H  
ATOM   2180  CZ  PHE A 140     -17.110  26.628   2.741  1.00 92.74           C  
ATOM   2181  HZ  PHE A 140     -17.356  27.113   3.674  1.00 92.74           H  
ATOM   2182  N   HIS A 141     -15.677  27.764  -2.553  1.00 90.08           N  
ATOM   2183  H   HIS A 141     -14.959  27.216  -3.004  1.00 90.08           H  
ATOM   2184  CA  HIS A 141     -15.495  29.216  -2.429  1.00 90.08           C  
ATOM   2185  HA  HIS A 141     -15.672  29.486  -1.387  1.00 90.08           H  
ATOM   2186  C   HIS A 141     -16.489  30.042  -3.275  1.00 90.08           C  
ATOM   2187  CB  HIS A 141     -14.042  29.587  -2.743  1.00 90.08           C  
ATOM   2188  HB2 HIS A 141     -13.371  28.944  -2.174  1.00 90.08           H  
ATOM   2189  HB3 HIS A 141     -13.871  30.614  -2.418  1.00 90.08           H  
ATOM   2190  O   HIS A 141     -16.687  31.221  -2.990  1.00 90.08           O  
ATOM   2191  CG  HIS A 141     -13.697  29.488  -4.203  1.00 90.08           C  
ATOM   2192  CD2 HIS A 141     -13.923  30.447  -5.152  1.00 90.08           C  
ATOM   2193  HD2 HIS A 141     -14.400  31.403  -4.988  1.00 90.08           H  
ATOM   2194  ND1 HIS A 141     -13.070  28.435  -4.827  1.00 90.08           N  
ATOM   2195  HD1 HIS A 141     -12.557  27.690  -4.376  1.00 90.08           H  
ATOM   2196  CE1 HIS A 141     -12.935  28.750  -6.125  1.00 90.08           C  
ATOM   2197  HE1 HIS A 141     -12.405  28.154  -6.853  1.00 90.08           H  
ATOM   2198  NE2 HIS A 141     -13.428  29.975  -6.367  1.00 90.08           N  
ATOM   2199  N   LYS A 142     -17.120  29.443  -4.299  1.00 90.29           N  
ATOM   2200  H   LYS A 142     -16.919  28.468  -4.471  1.00 90.29           H  
ATOM   2201  CA  LYS A 142     -18.198  30.052  -5.104  1.00 90.29           C  
ATOM   2202  HA  LYS A 142     -18.098  31.137  -5.083  1.00 90.29           H  
ATOM   2203  C   LYS A 142     -19.589  29.735  -4.548  1.00 90.29           C  
ATOM   2204  CB  LYS A 142     -18.116  29.581  -6.567  1.00 90.29           C  
ATOM   2205  HB2 LYS A 142     -18.923  30.057  -7.124  1.00 90.29           H  
ATOM   2206  HB3 LYS A 142     -18.275  28.504  -6.612  1.00 90.29           H  
ATOM   2207  O   LYS A 142     -20.557  30.436  -4.854  1.00 90.29           O  
ATOM   2208  CG  LYS A 142     -16.785  29.914  -7.257  1.00 90.29           C  
ATOM   2209  HG2 LYS A 142     -16.001  29.294  -6.822  1.00 90.29           H  
ATOM   2210  HG3 LYS A 142     -16.543  30.966  -7.106  1.00 90.29           H  
ATOM   2211  CD  LYS A 142     -16.873  29.622  -8.762  1.00 90.29           C  
ATOM   2212  HD2 LYS A 142     -17.192  28.589  -8.903  1.00 90.29           H  
ATOM   2213  HD3 LYS A 142     -17.619  30.276  -9.212  1.00 90.29           H  
ATOM   2214  CE  LYS A 142     -15.520  29.828  -9.459  1.00 90.29           C  
ATOM   2215  HE2 LYS A 142     -14.800  29.145  -9.009  1.00 90.29           H  
ATOM   2216  HE3 LYS A 142     -15.168  30.846  -9.289  1.00 90.29           H  
ATOM   2217  NZ  LYS A 142     -15.620  29.550 -10.915  1.00 90.29           N  
ATOM   2218  HZ1 LYS A 142     -14.720  29.409 -11.351  1.00 90.29           H  
ATOM   2219  HZ2 LYS A 142     -16.098  30.267 -11.441  1.00 90.29           H  
ATOM   2220  HZ3 LYS A 142     -16.098  28.677 -11.086  1.00 90.29           H  
ATOM   2221  N   PHE A 143     -19.698  28.695  -3.722  1.00 90.44           N  
ATOM   2222  H   PHE A 143     -18.875  28.141  -3.537  1.00 90.44           H  
ATOM   2223  CA  PHE A 143     -20.932  28.347  -3.039  1.00 90.44           C  
ATOM   2224  HA  PHE A 143     -21.743  28.411  -3.765  1.00 90.44           H  
ATOM   2225  C   PHE A 143     -21.214  29.347  -1.908  1.00 90.44           C  
ATOM   2226  CB  PHE A 143     -20.877  26.896  -2.549  1.00 90.44           C  
ATOM   2227  HB2 PHE A 143     -20.083  26.790  -1.810  1.00 90.44           H  
ATOM   2228  HB3 PHE A 143     -20.641  26.244  -3.390  1.00 90.44           H  
ATOM   2229  O   PHE A 143     -20.424  29.530  -0.983  1.00 90.44           O  
ATOM   2230  CG  PHE A 143     -22.189  26.448  -1.941  1.00 90.44           C  
ATOM   2231  CD1 PHE A 143     -22.342  26.391  -0.544  1.00 90.44           C  
ATOM   2232  HD1 PHE A 143     -21.505  26.619   0.100  1.00 90.44           H  
ATOM   2233  CD2 PHE A 143     -23.273  26.124  -2.777  1.00 90.44           C  
ATOM   2234  HD2 PHE A 143     -23.134  26.104  -3.848  1.00 90.44           H  
ATOM   2235  CE1 PHE A 143     -23.582  26.037   0.015  1.00 90.44           C  
ATOM   2236  HE1 PHE A 143     -23.693  25.986   1.088  1.00 90.44           H  
ATOM   2237  CE2 PHE A 143     -24.519  25.787  -2.221  1.00 90.44           C  
ATOM   2238  HE2 PHE A 143     -25.345  25.528  -2.867  1.00 90.44           H  
ATOM   2239  CZ  PHE A 143     -24.674  25.754  -0.824  1.00 90.44           C  
ATOM   2240  HZ  PHE A 143     -25.629  25.496  -0.391  1.00 90.44           H  
ATOM   2241  N   GLY A 144     -22.366  30.009  -1.978  1.00 80.02           N  
ATOM   2242  H   GLY A 144     -22.976  29.841  -2.765  1.00 80.02           H  
ATOM   2243  CA  GLY A 144     -22.760  31.052  -1.039  1.00 80.02           C  
ATOM   2244  HA2 GLY A 144     -22.491  30.752  -0.026  1.00 80.02           H  
ATOM   2245  HA3 GLY A 144     -22.230  31.974  -1.277  1.00 80.02           H  
ATOM   2246  C   GLY A 144     -24.258  31.319  -1.100  1.00 80.02           C  
ATOM   2247  O   GLY A 144     -24.885  31.158  -2.144  1.00 80.02           O  
ATOM   2248  N   GLY A 145     -24.838  31.710   0.033  1.00 75.12           N  
ATOM   2249  H   GLY A 145     -24.277  31.785   0.870  1.00 75.12           H  
ATOM   2250  CA  GLY A 145     -26.260  32.014   0.164  1.00 75.12           C  
ATOM   2251  HA2 GLY A 145     -26.843  31.146  -0.147  1.00 75.12           H  
ATOM   2252  HA3 GLY A 145     -26.509  32.851  -0.488  1.00 75.12           H  
ATOM   2253  C   GLY A 145     -26.635  32.370   1.602  1.00 75.12           C  
ATOM   2254  O   GLY A 145     -25.828  32.228   2.516  1.00 75.12           O  
ATOM   2255  N   GLY A 146     -27.869  32.832   1.815  1.00 80.83           N  
ATOM   2256  H   GLY A 146     -28.481  32.956   1.020  1.00 80.83           H  
ATOM   2257  CA  GLY A 146     -28.374  33.194   3.149  1.00 80.83           C  
ATOM   2258  HA2 GLY A 146     -27.606  33.756   3.680  1.00 80.83           H  
ATOM   2259  HA3 GLY A 146     -29.248  33.835   3.034  1.00 80.83           H  
ATOM   2260  C   GLY A 146     -28.777  32.006   4.035  1.00 80.83           C  
ATOM   2261  O   GLY A 146     -29.149  32.213   5.190  1.00 80.83           O  
ATOM   2262  N   GLN A 147     -28.734  30.776   3.510  1.00 88.33           N  
ATOM   2263  H   GLN A 147     -28.326  30.657   2.593  1.00 88.33           H  
ATOM   2264  CA  GLN A 147     -29.105  29.576   4.257  1.00 88.33           C  
ATOM   2265  HA  GLN A 147     -30.056  29.776   4.751  1.00 88.33           H  
ATOM   2266  C   GLN A 147     -28.065  29.257   5.328  1.00 88.33           C  
ATOM   2267  CB  GLN A 147     -29.298  28.384   3.306  1.00 88.33           C  
ATOM   2268  HB2 GLN A 147     -28.354  28.174   2.804  1.00 88.33           H  
ATOM   2269  HB3 GLN A 147     -30.032  28.663   2.550  1.00 88.33           H  
ATOM   2270  O   GLN A 147     -26.861  29.331   5.087  1.00 88.33           O  
ATOM   2271  CG  GLN A 147     -29.774  27.098   4.015  1.00 88.33           C  
ATOM   2272  HG2 GLN A 147     -29.822  26.288   3.288  1.00 88.33           H  
ATOM   2273  HG3 GLN A 147     -29.043  26.793   4.764  1.00 88.33           H  
ATOM   2274  CD  GLN A 147     -31.150  27.227   4.667  1.00 88.33           C  
ATOM   2275  NE2 GLN A 147     -31.455  26.418   5.656  1.00 88.33           N  
ATOM   2276 HE21 GLN A 147     -32.391  26.455   6.033  1.00 88.33           H  
ATOM   2277 HE22 GLN A 147     -30.786  25.753   6.020  1.00 88.33           H  
ATOM   2278  OE1 GLN A 147     -31.964  28.065   4.312  1.00 88.33           O  
ATOM   2279  N   LYS A 148     -28.553  28.846   6.499  1.00 94.61           N  
ATOM   2280  H   LYS A 148     -29.553  28.744   6.591  1.00 94.61           H  
ATOM   2281  CA  LYS A 148     -27.717  28.360   7.593  1.00 94.61           C  
ATOM   2282  HA  LYS A 148     -26.680  28.393   7.260  1.00 94.61           H  
ATOM   2283  C   LYS A 148     -28.020  26.902   7.908  1.00 94.61           C  
ATOM   2284  CB  LYS A 148     -27.852  29.265   8.821  1.00 94.61           C  
ATOM   2285  HB2 LYS A 148     -27.234  28.849   9.616  1.00 94.61           H  
ATOM   2286  HB3 LYS A 148     -28.891  29.290   9.150  1.00 94.61           H  
ATOM   2287  O   LYS A 148     -29.172  26.485   7.807  1.00 94.61           O  
ATOM   2288  CG  LYS A 148     -27.362  30.685   8.523  1.00 94.61           C  
ATOM   2289  HG2 LYS A 148     -26.356  30.627   8.108  1.00 94.61           H  
ATOM   2290  HG3 LYS A 148     -28.018  31.167   7.798  1.00 94.61           H  
ATOM   2291  CD  LYS A 148     -27.327  31.516   9.805  1.00 94.61           C  
ATOM   2292  HD2 LYS A 148     -28.341  31.677  10.170  1.00 94.61           H  
ATOM   2293  HD3 LYS A 148     -26.747  30.980  10.556  1.00 94.61           H  
ATOM   2294  CE  LYS A 148     -26.650  32.848   9.490  1.00 94.61           C  
ATOM   2295  HE2 LYS A 148     -27.310  33.445   8.860  1.00 94.61           H  
ATOM   2296  HE3 LYS A 148     -25.747  32.639   8.917  1.00 94.61           H  
ATOM   2297  NZ  LYS A 148     -26.290  33.564  10.732  1.00 94.61           N  
ATOM   2298  HZ1 LYS A 148     -25.805  34.419  10.499  1.00 94.61           H  
ATOM   2299  HZ2 LYS A 148     -27.115  33.770  11.279  1.00 94.61           H  
ATOM   2300  HZ3 LYS A 148     -25.660  32.980  11.263  1.00 94.61           H  
ATOM   2301  N   PHE A 149     -27.003  26.165   8.332  1.00 96.54           N  
ATOM   2302  H   PHE A 149     -26.092  26.599   8.356  1.00 96.54           H  
ATOM   2303  CA  PHE A 149     -27.061  24.727   8.598  1.00 96.54           C  
ATOM   2304  HA  PHE A 149     -28.048  24.343   8.337  1.00 96.54           H  
ATOM   2305  C   PHE A 149     -26.836  24.428  10.085  1.00 96.54           C  
ATOM   2306  CB  PHE A 149     -26.048  24.019   7.689  1.00 96.54           C  
ATOM   2307  HB2 PHE A 149     -25.048  24.386   7.916  1.00 96.54           H  
ATOM   2308  HB3 PHE A 149     -26.059  22.950   7.903  1.00 96.54           H  
ATOM   2309  O   PHE A 149     -26.142  25.175  10.783  1.00 96.54           O  
ATOM   2310  CG  PHE A 149     -26.333  24.223   6.211  1.00 96.54           C  
ATOM   2311  CD1 PHE A 149     -27.186  23.337   5.527  1.00 96.54           C  
ATOM   2312  HD1 PHE A 149     -27.606  22.485   6.040  1.00 96.54           H  
ATOM   2313  CD2 PHE A 149     -25.767  25.315   5.523  1.00 96.54           C  
ATOM   2314  HD2 PHE A 149     -25.106  25.994   6.040  1.00 96.54           H  
ATOM   2315  CE1 PHE A 149     -27.466  23.536   4.163  1.00 96.54           C  
ATOM   2316  HE1 PHE A 149     -28.093  22.831   3.637  1.00 96.54           H  
ATOM   2317  CE2 PHE A 149     -26.058  25.524   4.164  1.00 96.54           C  
ATOM   2318  HE2 PHE A 149     -25.617  26.360   3.642  1.00 96.54           H  
ATOM   2319  CZ  PHE A 149     -26.906  24.633   3.483  1.00 96.54           C  
ATOM   2320  HZ  PHE A 149     -27.116  24.782   2.434  1.00 96.54           H  
ATOM   2321  N   ASP A 150     -27.448  23.353  10.580  1.00 97.14           N  
ATOM   2322  H   ASP A 150     -27.931  22.739   9.939  1.00 97.14           H  
ATOM   2323  CA  ASP A 150     -27.236  22.846  11.941  1.00 97.14           C  
ATOM   2324  HA  ASP A 150     -27.241  23.670  12.654  1.00 97.14           H  
ATOM   2325  C   ASP A 150     -25.893  22.121  12.048  1.00 97.14           C  
ATOM   2326  CB  ASP A 150     -28.353  21.863  12.315  1.00 97.14           C  
ATOM   2327  HB2 ASP A 150     -28.345  21.046  11.594  1.00 97.14           H  
ATOM   2328  HB3 ASP A 150     -28.153  21.451  13.304  1.00 97.14           H  
ATOM   2329  O   ASP A 150     -25.203  22.222  13.065  1.00 97.14           O  
ATOM   2330  CG  ASP A 150     -29.726  22.524  12.323  1.00 97.14           C  
ATOM   2331  OD1 ASP A 150     -29.987  23.363  13.212  1.00 97.14           O  
ATOM   2332  OD2 ASP A 150     -30.499  22.293  11.370  1.00 97.14           O  
ATOM   2333  N   VAL A 151     -25.505  21.409  10.988  1.00 97.92           N  
ATOM   2334  H   VAL A 151     -26.125  21.353  10.192  1.00 97.92           H  
ATOM   2335  CA  VAL A 151     -24.229  20.699  10.908  1.00 97.92           C  
ATOM   2336  HA  VAL A 151     -23.574  21.076  11.693  1.00 97.92           H  
ATOM   2337  C   VAL A 151     -23.567  20.985   9.568  1.00 97.92           C  
ATOM   2338  CB  VAL A 151     -24.396  19.185  11.135  1.00 97.92           C  
ATOM   2339  HB  VAL A 151     -24.936  18.759  10.290  1.00 97.92           H  
ATOM   2340  O   VAL A 151     -24.213  20.953   8.524  1.00 97.92           O  
ATOM   2341  CG1 VAL A 151     -23.034  18.485  11.224  1.00 97.92           C  
ATOM   2342 HG11 VAL A 151     -23.177  17.428  11.450  1.00 97.92           H  
ATOM   2343 HG12 VAL A 151     -22.512  18.553  10.270  1.00 97.92           H  
ATOM   2344 HG13 VAL A 151     -22.425  18.942  12.004  1.00 97.92           H  
ATOM   2345  CG2 VAL A 151     -25.167  18.869  12.425  1.00 97.92           C  
ATOM   2346 HG21 VAL A 151     -24.680  19.344  13.276  1.00 97.92           H  
ATOM   2347 HG22 VAL A 151     -26.192  19.229  12.342  1.00 97.92           H  
ATOM   2348 HG23 VAL A 151     -25.212  17.789  12.572  1.00 97.92           H  
ATOM   2349  N   ILE A 152     -22.265  21.250   9.594  1.00 98.31           N  
ATOM   2350  H   ILE A 152     -21.799  21.274  10.489  1.00 98.31           H  
ATOM   2351  CA  ILE A 152     -21.431  21.285   8.392  1.00 98.31           C  
ATOM   2352  HA  ILE A 152     -22.040  20.974   7.542  1.00 98.31           H  
ATOM   2353  C   ILE A 152     -20.316  20.259   8.555  1.00 98.31           C  
ATOM   2354  CB  ILE A 152     -20.910  22.705   8.081  1.00 98.31           C  
ATOM   2355  HB  ILE A 152     -20.277  23.038   8.904  1.00 98.31           H  
ATOM   2356  O   ILE A 152     -19.685  20.208   9.613  1.00 98.31           O  
ATOM   2357  CG1 ILE A 152     -22.101  23.684   7.954  1.00 98.31           C  
ATOM   2358 HG12 ILE A 152     -22.605  23.751   8.918  1.00 98.31           H  
ATOM   2359 HG13 ILE A 152     -22.834  23.283   7.254  1.00 98.31           H  
ATOM   2360  CG2 ILE A 152     -20.060  22.672   6.796  1.00 98.31           C  
ATOM   2361 HG21 ILE A 152     -19.710  23.669   6.526  1.00 98.31           H  
ATOM   2362 HG22 ILE A 152     -19.179  22.044   6.931  1.00 98.31           H  
ATOM   2363 HG23 ILE A 152     -20.649  22.278   5.968  1.00 98.31           H  
ATOM   2364  CD1 ILE A 152     -21.748  25.110   7.524  1.00 98.31           C  
ATOM   2365 HD11 ILE A 152     -20.923  25.487   8.128  1.00 98.31           H  
ATOM   2366 HD12 ILE A 152     -22.620  25.750   7.662  1.00 98.31           H  
ATOM   2367 HD13 ILE A 152     -21.462  25.134   6.473  1.00 98.31           H  
ATOM   2368  N   THR A 153     -20.069  19.443   7.532  1.00 98.39           N  
ATOM   2369  H   THR A 153     -20.632  19.520   6.697  1.00 98.39           H  
ATOM   2370  CA  THR A 153     -19.029  18.407   7.566  1.00 98.39           C  
ATOM   2371  HA  THR A 153     -18.593  18.388   8.565  1.00 98.39           H  
ATOM   2372  C   THR A 153     -17.888  18.714   6.594  1.00 98.39           C  
ATOM   2373  CB  THR A 153     -19.601  16.997   7.346  1.00 98.39           C  
ATOM   2374  HB  THR A 153     -18.803  16.270   7.500  1.00 98.39           H  
ATOM   2375  O   THR A 153     -18.128  19.082   5.445  1.00 98.39           O  
ATOM   2376  CG2 THR A 153     -20.745  16.656   8.304  1.00 98.39           C  
ATOM   2377 HG21 THR A 153     -20.430  16.812   9.335  1.00 98.39           H  
ATOM   2378 HG22 THR A 153     -21.025  15.611   8.169  1.00 98.39           H  
ATOM   2379 HG23 THR A 153     -21.612  17.280   8.089  1.00 98.39           H  
ATOM   2380  OG1 THR A 153     -20.119  16.843   6.056  1.00 98.39           O  
ATOM   2381  HG1 THR A 153     -19.406  16.865   5.414  1.00 98.39           H  
ATOM   2382  N   LEU A 154     -16.649  18.530   7.060  1.00 97.81           N  
ATOM   2383  H   LEU A 154     -16.562  18.280   8.035  1.00 97.81           H  
ATOM   2384  CA  LEU A 154     -15.398  18.584   6.295  1.00 97.81           C  
ATOM   2385  HA  LEU A 154     -15.609  18.646   5.228  1.00 97.81           H  
ATOM   2386  C   LEU A 154     -14.618  17.285   6.529  1.00 97.81           C  
ATOM   2387  CB  LEU A 154     -14.557  19.799   6.742  1.00 97.81           C  
ATOM   2388  HB2 LEU A 154     -14.433  19.736   7.823  1.00 97.81           H  
ATOM   2389  HB3 LEU A 154     -13.569  19.707   6.290  1.00 97.81           H  
ATOM   2390  O   LEU A 154     -13.782  17.205   7.429  1.00 97.81           O  
ATOM   2391  CG  LEU A 154     -15.106  21.191   6.405  1.00 97.81           C  
ATOM   2392  HG  LEU A 154     -16.073  21.339   6.886  1.00 97.81           H  
ATOM   2393  CD1 LEU A 154     -14.122  22.256   6.899  1.00 97.81           C  
ATOM   2394 HD11 LEU A 154     -13.979  22.162   7.975  1.00 97.81           H  
ATOM   2395 HD12 LEU A 154     -13.163  22.129   6.398  1.00 97.81           H  
ATOM   2396 HD13 LEU A 154     -14.507  23.251   6.673  1.00 97.81           H  
ATOM   2397  CD2 LEU A 154     -15.259  21.361   4.903  1.00 97.81           C  
ATOM   2398 HD21 LEU A 154     -15.628  22.360   4.672  1.00 97.81           H  
ATOM   2399 HD22 LEU A 154     -15.980  20.625   4.548  1.00 97.81           H  
ATOM   2400 HD23 LEU A 154     -14.308  21.176   4.404  1.00 97.81           H  
ATOM   2401  N   ILE A 155     -14.931  16.243   5.764  1.00 97.73           N  
ATOM   2402  H   ILE A 155     -15.566  16.382   4.990  1.00 97.73           H  
ATOM   2403  CA  ILE A 155     -14.401  14.889   5.969  1.00 97.73           C  
ATOM   2404  HA  ILE A 155     -13.840  14.843   6.902  1.00 97.73           H  
ATOM   2405  C   ILE A 155     -13.425  14.553   4.837  1.00 97.73           C  
ATOM   2406  CB  ILE A 155     -15.576  13.883   6.066  1.00 97.73           C  
ATOM   2407  HB  ILE A 155     -16.113  13.902   5.118  1.00 97.73           H  
ATOM   2408  O   ILE A 155     -13.861  14.144   3.768  1.00 97.73           O  
ATOM   2409  CG1 ILE A 155     -16.620  14.245   7.146  1.00 97.73           C  
ATOM   2410 HG12 ILE A 155     -17.068  15.202   6.879  1.00 97.73           H  
ATOM   2411 HG13 ILE A 155     -17.420  13.505   7.123  1.00 97.73           H  
ATOM   2412  CG2 ILE A 155     -15.068  12.447   6.264  1.00 97.73           C  
ATOM   2413 HG21 ILE A 155     -14.746  12.078   5.290  1.00 97.73           H  
ATOM   2414 HG22 ILE A 155     -14.231  12.414   6.960  1.00 97.73           H  
ATOM   2415 HG23 ILE A 155     -15.871  11.802   6.622  1.00 97.73           H  
ATOM   2416  CD1 ILE A 155     -16.098  14.346   8.583  1.00 97.73           C  
ATOM   2417 HD11 ILE A 155     -15.327  15.113   8.649  1.00 97.73           H  
ATOM   2418 HD12 ILE A 155     -16.919  14.632   9.241  1.00 97.73           H  
ATOM   2419 HD13 ILE A 155     -15.703  13.384   8.907  1.00 97.73           H  
ATOM   2420  N   GLY A 156     -12.119  14.720   5.065  1.00 94.50           N  
ATOM   2421  H   GLY A 156     -11.806  15.018   5.978  1.00 94.50           H  
ATOM   2422  CA  GLY A 156     -11.101  14.598   4.011  1.00 94.50           C  
ATOM   2423  HA2 GLY A 156     -11.181  13.632   3.514  1.00 94.50           H  
ATOM   2424  HA3 GLY A 156     -10.108  14.673   4.455  1.00 94.50           H  
ATOM   2425  C   GLY A 156     -11.239  15.698   2.952  1.00 94.50           C  
ATOM   2426  O   GLY A 156     -11.451  15.422   1.773  1.00 94.50           O  
ATOM   2427  N   VAL A 157     -11.223  16.958   3.398  1.00 95.28           N  
ATOM   2428  H   VAL A 157     -10.706  17.062   4.260  1.00 95.28           H  
ATOM   2429  CA  VAL A 157     -11.416  18.140   2.536  1.00 95.28           C  
ATOM   2430  HA  VAL A 157     -11.146  17.877   1.513  1.00 95.28           H  
ATOM   2431  C   VAL A 157     -10.530  19.304   2.963  1.00 95.28           C  
ATOM   2432  CB  VAL A 157     -12.886  18.603   2.541  1.00 95.28           C  
ATOM   2433  HB  VAL A 157     -13.150  18.952   3.539  1.00 95.28           H  
ATOM   2434  O   VAL A 157     -10.006  20.030   2.118  1.00 95.28           O  
ATOM   2435  CG1 VAL A 157     -13.147  19.739   1.540  1.00 95.28           C  
ATOM   2436 HG11 VAL A 157     -14.172  20.092   1.650  1.00 95.28           H  
ATOM   2437 HG12 VAL A 157     -12.464  20.574   1.699  1.00 95.28           H  
ATOM   2438 HG13 VAL A 157     -13.003  19.370   0.525  1.00 95.28           H  
ATOM   2439  CG2 VAL A 157     -13.833  17.469   2.156  1.00 95.28           C  
ATOM   2440 HG21 VAL A 157     -14.845  17.857   2.042  1.00 95.28           H  
ATOM   2441 HG22 VAL A 157     -13.524  17.017   1.213  1.00 95.28           H  
ATOM   2442 HG23 VAL A 157     -13.852  16.699   2.927  1.00 95.28           H  
ATOM   2443  N   LEU A 158     -10.363  19.519   4.271  1.00 96.18           N  
ATOM   2444  H   LEU A 158     -10.709  18.821   4.914  1.00 96.18           H  
ATOM   2445  CA  LEU A 158      -9.631  20.673   4.797  1.00 96.18           C  
ATOM   2446  HA  LEU A 158     -10.075  21.570   4.367  1.00 96.18           H  
ATOM   2447  C   LEU A 158      -8.150  20.662   4.378  1.00 96.18           C  
ATOM   2448  CB  LEU A 158      -9.817  20.702   6.323  1.00 96.18           C  
ATOM   2449  HB2 LEU A 158     -10.885  20.701   6.543  1.00 96.18           H  
ATOM   2450  HB3 LEU A 158      -9.403  19.784   6.739  1.00 96.18           H  
ATOM   2451  O   LEU A 158      -7.560  21.723   4.183  1.00 96.18           O  
ATOM   2452  CG  LEU A 158      -9.174  21.917   7.018  1.00 96.18           C  
ATOM   2453  HG  LEU A 158      -8.113  21.981   6.779  1.00 96.18           H  
ATOM   2454  CD1 LEU A 158      -9.872  23.217   6.606  1.00 96.18           C  
ATOM   2455 HD11 LEU A 158      -9.604  23.462   5.579  1.00 96.18           H  
ATOM   2456 HD12 LEU A 158      -9.564  24.037   7.254  1.00 96.18           H  
ATOM   2457 HD13 LEU A 158     -10.954  23.105   6.679  1.00 96.18           H  
ATOM   2458  CD2 LEU A 158      -9.302  21.768   8.533  1.00 96.18           C  
ATOM   2459 HD21 LEU A 158      -8.812  20.846   8.845  1.00 96.18           H  
ATOM   2460 HD22 LEU A 158      -8.818  22.611   9.026  1.00 96.18           H  
ATOM   2461 HD23 LEU A 158     -10.354  21.732   8.814  1.00 96.18           H  
ATOM   2462  N   GLU A 159      -7.569  19.485   4.163  1.00 93.54           N  
ATOM   2463  H   GLU A 159      -8.104  18.644   4.324  1.00 93.54           H  
ATOM   2464  CA  GLU A 159      -6.223  19.306   3.626  1.00 93.54           C  
ATOM   2465  HA  GLU A 159      -5.539  19.863   4.266  1.00 93.54           H  
ATOM   2466  C   GLU A 159      -6.062  19.872   2.205  1.00 93.54           C  
ATOM   2467  CB  GLU A 159      -5.820  17.822   3.693  1.00 93.54           C  
ATOM   2468  HB2 GLU A 159      -5.891  17.466   4.720  1.00 93.54           H  
ATOM   2469  HB3 GLU A 159      -4.769  17.767   3.410  1.00 93.54           H  
ATOM   2470  O   GLU A 159      -4.969  20.298   1.826  1.00 93.54           O  
ATOM   2471  CG  GLU A 159      -6.596  16.875   2.766  1.00 93.54           C  
ATOM   2472  HG2 GLU A 159      -5.952  16.006   2.630  1.00 93.54           H  
ATOM   2473  HG3 GLU A 159      -6.710  17.329   1.782  1.00 93.54           H  
ATOM   2474  CD  GLU A 159      -7.950  16.358   3.276  1.00 93.54           C  
ATOM   2475  OE1 GLU A 159      -8.448  15.408   2.643  1.00 93.54           O  
ATOM   2476  OE2 GLU A 159      -8.546  16.965   4.207  1.00 93.54           O  
ATOM   2477  N   TYR A 160      -7.154  19.963   1.439  1.00 92.40           N  
ATOM   2478  H   TYR A 160      -8.023  19.610   1.815  1.00 92.40           H  
ATOM   2479  CA  TYR A 160      -7.191  20.547   0.099  1.00 92.40           C  
ATOM   2480  HA  TYR A 160      -6.214  20.401  -0.363  1.00 92.40           H  
ATOM   2481  C   TYR A 160      -7.459  22.059   0.094  1.00 92.40           C  
ATOM   2482  CB  TYR A 160      -8.217  19.820  -0.776  1.00 92.40           C  
ATOM   2483  HB2 TYR A 160      -8.240  20.342  -1.732  1.00 92.40           H  
ATOM   2484  HB3 TYR A 160      -9.210  19.898  -0.334  1.00 92.40           H  
ATOM   2485  O   TYR A 160      -7.500  22.668  -0.979  1.00 92.40           O  
ATOM   2486  CG  TYR A 160      -7.902  18.370  -1.071  1.00 92.40           C  
ATOM   2487  CD1 TYR A 160      -7.062  18.043  -2.152  1.00 92.40           C  
ATOM   2488  HD1 TYR A 160      -6.683  18.825  -2.793  1.00 92.40           H  
ATOM   2489  CD2 TYR A 160      -8.458  17.346  -0.284  1.00 92.40           C  
ATOM   2490  HD2 TYR A 160      -9.104  17.577   0.550  1.00 92.40           H  
ATOM   2491  CE1 TYR A 160      -6.738  16.700  -2.418  1.00 92.40           C  
ATOM   2492  HE1 TYR A 160      -6.101  16.432  -3.248  1.00 92.40           H  
ATOM   2493  CE2 TYR A 160      -8.150  16.001  -0.554  1.00 92.40           C  
ATOM   2494  HE2 TYR A 160      -8.563  15.230   0.079  1.00 92.40           H  
ATOM   2495  OH  TYR A 160      -6.949  14.382  -1.860  1.00 92.40           O  
ATOM   2496  HH  TYR A 160      -7.496  13.789  -1.340  1.00 92.40           H  
ATOM   2497  CZ  TYR A 160      -7.277  15.676  -1.612  1.00 92.40           C  
ATOM   2498  N   ALA A 161      -7.602  22.711   1.255  1.00 93.23           N  
ATOM   2499  H   ALA A 161      -7.581  22.182   2.115  1.00 93.23           H  
ATOM   2500  CA  ALA A 161      -7.892  24.146   1.319  1.00 93.23           C  
ATOM   2501  HA  ALA A 161      -8.883  24.313   0.897  1.00 93.23           H  
ATOM   2502  C   ALA A 161      -6.890  24.984   0.501  1.00 93.23           C  
ATOM   2503  CB  ALA A 161      -7.915  24.586   2.784  1.00 93.23           C  
ATOM   2504  HB1 ALA A 161      -6.939  24.413   3.236  1.00 93.23           H  
ATOM   2505  HB2 ALA A 161      -8.166  25.645   2.845  1.00 93.23           H  
ATOM   2506  HB3 ALA A 161      -8.668  24.014   3.327  1.00 93.23           H  
ATOM   2507  O   ALA A 161      -7.299  25.885  -0.224  1.00 93.23           O  
ATOM   2508  N   ASN A 162      -5.596  24.643   0.528  1.00 91.19           N  
ATOM   2509  H   ASN A 162      -5.329  23.867   1.117  1.00 91.19           H  
ATOM   2510  CA  ASN A 162      -4.552  25.347  -0.235  1.00 91.19           C  
ATOM   2511  HA  ASN A 162      -4.613  26.413  -0.012  1.00 91.19           H  
ATOM   2512  C   ASN A 162      -4.691  25.229  -1.764  1.00 91.19           C  
ATOM   2513  CB  ASN A 162      -3.175  24.826   0.209  1.00 91.19           C  
ATOM   2514  HB2 ASN A 162      -2.406  25.209  -0.462  1.00 91.19           H  
ATOM   2515  HB3 ASN A 162      -3.166  23.738   0.148  1.00 91.19           H  
ATOM   2516  O   ASN A 162      -4.120  26.041  -2.492  1.00 91.19           O  
ATOM   2517  CG  ASN A 162      -2.788  25.255   1.610  1.00 91.19           C  
ATOM   2518  ND2 ASN A 162      -1.948  24.497   2.268  1.00 91.19           N  
ATOM   2519 HD21 ASN A 162      -1.774  24.741   3.232  1.00 91.19           H  
ATOM   2520 HD22 ASN A 162      -1.569  23.651   1.865  1.00 91.19           H  
ATOM   2521  OD1 ASN A 162      -3.221  26.269   2.135  1.00 91.19           O  
ATOM   2522  N   LEU A 163      -5.414  24.223  -2.262  1.00 88.49           N  
ATOM   2523  H   LEU A 163      -5.901  23.616  -1.617  1.00 88.49           H  
ATOM   2524  CA  LEU A 163      -5.688  24.048  -3.688  1.00 88.49           C  
ATOM   2525  HA  LEU A 163      -4.855  24.435  -4.274  1.00 88.49           H  
ATOM   2526  C   LEU A 163      -6.929  24.830  -4.127  1.00 88.49           C  
ATOM   2527  CB  LEU A 163      -5.849  22.548  -3.988  1.00 88.49           C  
ATOM   2528  HB2 LEU A 163      -6.424  22.430  -4.907  1.00 88.49           H  
ATOM   2529  HB3 LEU A 163      -6.428  22.078  -3.193  1.00 88.49           H  
ATOM   2530  O   LEU A 163      -6.902  25.457  -5.187  1.00 88.49           O  
ATOM   2531  CG  LEU A 163      -4.513  21.812  -4.165  1.00 88.49           C  
ATOM   2532  HG  LEU A 163      -3.776  22.184  -3.454  1.00 88.49           H  
ATOM   2533  CD1 LEU A 163      -4.717  20.324  -3.921  1.00 88.49           C  
ATOM   2534 HD11 LEU A 163      -3.832  19.767  -4.229  1.00 88.49           H  
ATOM   2535 HD12 LEU A 163      -5.566  19.965  -4.502  1.00 88.49           H  
ATOM   2536 HD13 LEU A 163      -4.898  20.163  -2.858  1.00 88.49           H  
ATOM   2537  CD2 LEU A 163      -3.985  21.989  -5.589  1.00 88.49           C  
ATOM   2538 HD21 LEU A 163      -4.697  21.581  -6.307  1.00 88.49           H  
ATOM   2539 HD22 LEU A 163      -3.825  23.046  -5.803  1.00 88.49           H  
ATOM   2540 HD23 LEU A 163      -3.037  21.462  -5.699  1.00 88.49           H  
ATOM   2541  N   PHE A 164      -7.999  24.800  -3.326  1.00 86.68           N  
ATOM   2542  H   PHE A 164      -7.938  24.237  -2.490  1.00 86.68           H  
ATOM   2543  CA  PHE A 164      -9.333  25.231  -3.768  1.00 86.68           C  
ATOM   2544  HA  PHE A 164      -9.317  25.388  -4.846  1.00 86.68           H  
ATOM   2545  C   PHE A 164      -9.812  26.557  -3.179  1.00 86.68           C  
ATOM   2546  CB  PHE A 164     -10.342  24.109  -3.484  1.00 86.68           C  
ATOM   2547  HB2 PHE A 164     -11.301  24.378  -3.928  1.00 86.68           H  
ATOM   2548  HB3 PHE A 164     -10.483  24.042  -2.405  1.00 86.68           H  
ATOM   2549  O   PHE A 164     -10.763  27.138  -3.705  1.00 86.68           O  
ATOM   2550  CG  PHE A 164      -9.947  22.741  -4.012  1.00 86.68           C  
ATOM   2551  CD1 PHE A 164      -9.291  22.604  -5.252  1.00 86.68           C  
ATOM   2552  HD1 PHE A 164      -9.090  23.466  -5.871  1.00 86.68           H  
ATOM   2553  CD2 PHE A 164     -10.221  21.592  -3.246  1.00 86.68           C  
ATOM   2554  HD2 PHE A 164     -10.737  21.676  -2.301  1.00 86.68           H  
ATOM   2555  CE1 PHE A 164      -8.841  21.343  -5.676  1.00 86.68           C  
ATOM   2556  HE1 PHE A 164      -8.300  21.243  -6.606  1.00 86.68           H  
ATOM   2557  CE2 PHE A 164      -9.837  20.323  -3.712  1.00 86.68           C  
ATOM   2558  HE2 PHE A 164     -10.066  19.440  -3.133  1.00 86.68           H  
ATOM   2559  CZ  PHE A 164      -9.121  20.200  -4.912  1.00 86.68           C  
ATOM   2560  HZ  PHE A 164      -8.803  19.225  -5.251  1.00 86.68           H  
ATOM   2561  N   MET A 165      -9.177  27.056  -2.116  1.00 90.82           N  
ATOM   2562  H   MET A 165      -8.396  26.550  -1.722  1.00 90.82           H  
ATOM   2563  CA  MET A 165      -9.535  28.338  -1.512  1.00 90.82           C  
ATOM   2564  HA  MET A 165     -10.557  28.574  -1.808  1.00 90.82           H  
ATOM   2565  C   MET A 165      -8.599  29.452  -1.996  1.00 90.82           C  
ATOM   2566  CB  MET A 165      -9.547  28.251   0.014  1.00 90.82           C  
ATOM   2567  HB2 MET A 165      -9.716  29.241   0.436  1.00 90.82           H  
ATOM   2568  HB3 MET A 165      -8.581  27.901   0.377  1.00 90.82           H  
ATOM   2569  O   MET A 165      -7.376  29.312  -1.909  1.00 90.82           O  
ATOM   2570  CG  MET A 165     -10.615  27.286   0.519  1.00 90.82           C  
ATOM   2571  HG2 MET A 165     -10.465  27.179   1.594  1.00 90.82           H  
ATOM   2572  HG3 MET A 165     -10.453  26.303   0.076  1.00 90.82           H  
ATOM   2573  SD  MET A 165     -12.336  27.775   0.224  1.00 90.82           S  
ATOM   2574  CE  MET A 165     -12.374  29.426   0.972  1.00 90.82           C  
ATOM   2575  HE1 MET A 165     -11.822  29.420   1.912  1.00 90.82           H  
ATOM   2576  HE2 MET A 165     -11.920  30.149   0.294  1.00 90.82           H  
ATOM   2577  HE3 MET A 165     -13.408  29.717   1.159  1.00 90.82           H  
ATOM   2578  N   PRO A 166      -9.141  30.579  -2.489  1.00 87.10           N  
ATOM   2579  CA  PRO A 166      -8.333  31.729  -2.871  1.00 87.10           C  
ATOM   2580  HA  PRO A 166      -7.482  31.396  -3.465  1.00 87.10           H  
ATOM   2581  C   PRO A 166      -7.800  32.496  -1.645  1.00 87.10           C  
ATOM   2582  CB  PRO A 166      -9.256  32.576  -3.755  1.00 87.10           C  
ATOM   2583  HB2 PRO A 166      -9.200  32.220  -4.783  1.00 87.10           H  
ATOM   2584  HB3 PRO A 166      -9.015  33.639  -3.709  1.00 87.10           H  
ATOM   2585  O   PRO A 166      -8.359  32.441  -0.545  1.00 87.10           O  
ATOM   2586  CG  PRO A 166     -10.649  32.287  -3.196  1.00 87.10           C  
ATOM   2587  HG2 PRO A 166     -10.832  32.915  -2.324  1.00 87.10           H  
ATOM   2588  HG3 PRO A 166     -11.426  32.433  -3.945  1.00 87.10           H  
ATOM   2589  CD  PRO A 166     -10.553  30.828  -2.761  1.00 87.10           C  
ATOM   2590  HD2 PRO A 166     -10.884  30.180  -3.573  1.00 87.10           H  
ATOM   2591  HD3 PRO A 166     -11.167  30.666  -1.875  1.00 87.10           H  
ATOM   2592  N   GLY A 167      -6.736  33.275  -1.862  1.00 87.30           N  
ATOM   2593  H   GLY A 167      -6.293  33.224  -2.767  1.00 87.30           H  
ATOM   2594  CA  GLY A 167      -6.132  34.169  -0.865  1.00 87.30           C  
ATOM   2595  HA2 GLY A 167      -6.866  34.416  -0.098  1.00 87.30           H  
ATOM   2596  HA3 GLY A 167      -5.850  35.099  -1.358  1.00 87.30           H  
ATOM   2597  C   GLY A 167      -4.885  33.609  -0.169  1.00 87.30           C  
ATOM   2598  O   GLY A 167      -4.468  32.481  -0.410  1.00 87.30           O  
ATOM   2599  N   GLU A 168      -4.271  34.428   0.691  1.00 86.17           N  
ATOM   2600  H   GLU A 168      -4.616  35.371   0.792  1.00 86.17           H  
ATOM   2601  CA  GLU A 168      -2.997  34.115   1.370  1.00 86.17           C  
ATOM   2602  HA  GLU A 168      -2.321  33.630   0.667  1.00 86.17           H  
ATOM   2603  C   GLU A 168      -3.142  33.170   2.571  1.00 86.17           C  
ATOM   2604  CB  GLU A 168      -2.337  35.414   1.857  1.00 86.17           C  
ATOM   2605  HB2 GLU A 168      -3.024  35.925   2.531  1.00 86.17           H  
ATOM   2606  HB3 GLU A 168      -1.437  35.152   2.412  1.00 86.17           H  
ATOM   2607  O   GLU A 168      -2.167  32.562   3.004  1.00 86.17           O  
ATOM   2608  CG  GLU A 168      -1.940  36.359   0.715  1.00 86.17           C  
ATOM   2609  HG2 GLU A 168      -2.840  36.692   0.199  1.00 86.17           H  
ATOM   2610  HG3 GLU A 168      -1.328  35.804   0.003  1.00 86.17           H  
ATOM   2611  CD  GLU A 168      -1.158  37.588   1.208  1.00 86.17           C  
ATOM   2612  OE1 GLU A 168      -0.585  38.277   0.337  1.00 86.17           O  
ATOM   2613  OE2 GLU A 168      -1.152  37.837   2.435  1.00 86.17           O  
ATOM   2614  N   SER A 169      -4.354  33.026   3.120  1.00 91.51           N  
ATOM   2615  H   SER A 169      -5.117  33.538   2.701  1.00 91.51           H  
ATOM   2616  CA  SER A 169      -4.653  32.135   4.252  1.00 91.51           C  
ATOM   2617  HA  SER A 169      -3.781  31.519   4.474  1.00 91.51           H  
ATOM   2618  C   SER A 169      -5.801  31.168   3.917  1.00 91.51           C  
ATOM   2619  CB  SER A 169      -4.938  32.968   5.505  1.00 91.51           C  
ATOM   2620  HB2 SER A 169      -5.224  32.306   6.322  1.00 91.51           H  
ATOM   2621  HB3 SER A 169      -5.747  33.672   5.309  1.00 91.51           H  
ATOM   2622  O   SER A 169      -6.889  31.293   4.486  1.00 91.51           O  
ATOM   2623  OG  SER A 169      -3.774  33.666   5.894  1.00 91.51           O  
ATOM   2624  HG  SER A 169      -3.295  33.934   5.106  1.00 91.51           H  
ATOM   2625  N   PRO A 170      -5.589  30.195   3.006  1.00 93.31           N  
ATOM   2626  CA  PRO A 170      -6.656  29.359   2.444  1.00 93.31           C  
ATOM   2627  HA  PRO A 170      -7.325  29.997   1.866  1.00 93.31           H  
ATOM   2628  C   PRO A 170      -7.481  28.608   3.501  1.00 93.31           C  
ATOM   2629  CB  PRO A 170      -5.941  28.399   1.482  1.00 93.31           C  
ATOM   2630  HB2 PRO A 170      -6.536  28.178   0.596  1.00 93.31           H  
ATOM   2631  HB3 PRO A 170      -5.659  27.480   1.996  1.00 93.31           H  
ATOM   2632  O   PRO A 170      -8.709  28.651   3.471  1.00 93.31           O  
ATOM   2633  CG  PRO A 170      -4.691  29.156   1.065  1.00 93.31           C  
ATOM   2634  HG2 PRO A 170      -4.942  29.876   0.286  1.00 93.31           H  
ATOM   2635  HG3 PRO A 170      -3.892  28.492   0.733  1.00 93.31           H  
ATOM   2636  CD  PRO A 170      -4.323  29.887   2.344  1.00 93.31           C  
ATOM   2637  HD2 PRO A 170      -3.726  29.234   2.981  1.00 93.31           H  
ATOM   2638  HD3 PRO A 170      -3.748  30.773   2.076  1.00 93.31           H  
ATOM   2639  N   VAL A 171      -6.817  27.992   4.488  1.00 94.86           N  
ATOM   2640  H   VAL A 171      -5.811  27.952   4.417  1.00 94.86           H  
ATOM   2641  CA  VAL A 171      -7.468  27.276   5.606  1.00 94.86           C  
ATOM   2642  HA  VAL A 171      -8.120  26.500   5.207  1.00 94.86           H  
ATOM   2643  C   VAL A 171      -8.332  28.212   6.451  1.00 94.86           C  
ATOM   2644  CB  VAL A 171      -6.408  26.612   6.508  1.00 94.86           C  
ATOM   2645  HB  VAL A 171      -5.707  27.376   6.845  1.00 94.86           H  
ATOM   2646  O   VAL A 171      -9.478  27.894   6.763  1.00 94.86           O  
ATOM   2647  CG1 VAL A 171      -6.994  25.924   7.747  1.00 94.86           C  
ATOM   2648 HG11 VAL A 171      -7.690  25.143   7.440  1.00 94.86           H  
ATOM   2649 HG12 VAL A 171      -6.193  25.469   8.329  1.00 94.86           H  
ATOM   2650 HG13 VAL A 171      -7.509  26.641   8.387  1.00 94.86           H  
ATOM   2651  CG2 VAL A 171      -5.626  25.550   5.740  1.00 94.86           C  
ATOM   2652 HG21 VAL A 171      -6.290  24.748   5.418  1.00 94.86           H  
ATOM   2653 HG22 VAL A 171      -4.881  25.127   6.415  1.00 94.86           H  
ATOM   2654 HG23 VAL A 171      -5.114  25.972   4.876  1.00 94.86           H  
ATOM   2655  N   HIS A 172      -7.804  29.384   6.811  1.00 94.93           N  
ATOM   2656  H   HIS A 172      -6.897  29.637   6.444  1.00 94.93           H  
ATOM   2657  CA  HIS A 172      -8.535  30.368   7.609  1.00 94.93           C  
ATOM   2658  HA  HIS A 172      -8.875  29.897   8.531  1.00 94.93           H  
ATOM   2659  C   HIS A 172      -9.774  30.878   6.863  1.00 94.93           C  
ATOM   2660  CB  HIS A 172      -7.596  31.523   7.960  1.00 94.93           C  
ATOM   2661  HB2 HIS A 172      -6.724  31.135   8.486  1.00 94.93           H  
ATOM   2662  HB3 HIS A 172      -7.261  32.000   7.038  1.00 94.93           H  
ATOM   2663  O   HIS A 172     -10.865  30.899   7.434  1.00 94.93           O  
ATOM   2664  CG  HIS A 172      -8.250  32.571   8.814  1.00 94.93           C  
ATOM   2665  CD2 HIS A 172      -8.717  33.789   8.397  1.00 94.93           C  
ATOM   2666  HD2 HIS A 172      -8.709  34.166   7.385  1.00 94.93           H  
ATOM   2667  ND1 HIS A 172      -8.448  32.494  10.173  1.00 94.93           N  
ATOM   2668  HD1 HIS A 172      -8.156  31.737  10.774  1.00 94.93           H  
ATOM   2669  CE1 HIS A 172      -8.995  33.652  10.572  1.00 94.93           C  
ATOM   2670  HE1 HIS A 172      -9.214  33.920  11.595  1.00 94.93           H  
ATOM   2671  NE2 HIS A 172      -9.172  34.471   9.530  1.00 94.93           N  
ATOM   2672  N   ASN A 173      -9.618  31.211   5.578  1.00 94.88           N  
ATOM   2673  H   ASN A 173      -8.687  31.191   5.187  1.00 94.88           H  
ATOM   2674  CA  ASN A 173     -10.709  31.655   4.711  1.00 94.88           C  
ATOM   2675  HA  ASN A 173     -11.166  32.546   5.141  1.00 94.88           H  
ATOM   2676  C   ASN A 173     -11.804  30.582   4.607  1.00 94.88           C  
ATOM   2677  CB  ASN A 173     -10.135  32.006   3.324  1.00 94.88           C  
ATOM   2678  HB2 ASN A 173      -9.579  31.156   2.927  1.00 94.88           H  
ATOM   2679  HB3 ASN A 173     -10.960  32.215   2.643  1.00 94.88           H  
ATOM   2680  O   ASN A 173     -12.988  30.898   4.725  1.00 94.88           O  
ATOM   2681  CG  ASN A 173      -9.226  33.225   3.322  1.00 94.88           C  
ATOM   2682  ND2 ASN A 173      -8.570  33.509   2.220  1.00 94.88           N  
ATOM   2683 HD21 ASN A 173      -8.672  32.954   1.382  1.00 94.88           H  
ATOM   2684 HD22 ASN A 173      -8.055  34.377   2.237  1.00 94.88           H  
ATOM   2685  OD1 ASN A 173      -9.092  33.953   4.290  1.00 94.88           O  
ATOM   2686  N   MET A 174     -11.415  29.309   4.462  1.00 95.80           N  
ATOM   2687  H   MET A 174     -10.431  29.115   4.341  1.00 95.80           H  
ATOM   2688  CA  MET A 174     -12.352  28.183   4.417  1.00 95.80           C  
ATOM   2689  HA  MET A 174     -13.030  28.328   3.577  1.00 95.80           H  
ATOM   2690  C   MET A 174     -13.185  28.096   5.696  1.00 95.80           C  
ATOM   2691  CB  MET A 174     -11.582  26.868   4.230  1.00 95.80           C  
ATOM   2692  HB2 MET A 174     -10.743  27.011   3.548  1.00 95.80           H  
ATOM   2693  HB3 MET A 174     -11.162  26.531   5.178  1.00 95.80           H  
ATOM   2694  O   MET A 174     -14.413  28.060   5.648  1.00 95.80           O  
ATOM   2695  CG  MET A 174     -12.502  25.782   3.682  1.00 95.80           C  
ATOM   2696  HG2 MET A 174     -13.336  25.640   4.370  1.00 95.80           H  
ATOM   2697  HG3 MET A 174     -12.895  26.106   2.719  1.00 95.80           H  
ATOM   2698  SD  MET A 174     -11.677  24.196   3.446  1.00 95.80           S  
ATOM   2699  CE  MET A 174     -13.112  23.235   2.918  1.00 95.80           C  
ATOM   2700  HE1 MET A 174     -13.961  23.460   3.563  1.00 95.80           H  
ATOM   2701  HE2 MET A 174     -13.366  23.481   1.887  1.00 95.80           H  
ATOM   2702  HE3 MET A 174     -12.870  22.175   2.996  1.00 95.80           H  
ATOM   2703  N   LEU A 175     -12.516  28.104   6.852  1.00 97.03           N  
ATOM   2704  H   LEU A 175     -11.508  28.149   6.815  1.00 97.03           H  
ATOM   2705  CA  LEU A 175     -13.164  27.984   8.156  1.00 97.03           C  
ATOM   2706  HA  LEU A 175     -13.812  27.108   8.147  1.00 97.03           H  
ATOM   2707  C   LEU A 175     -14.064  29.192   8.464  1.00 97.03           C  
ATOM   2708  CB  LEU A 175     -12.083  27.802   9.235  1.00 97.03           C  
ATOM   2709  HB2 LEU A 175     -12.560  27.868  10.212  1.00 97.03           H  
ATOM   2710  HB3 LEU A 175     -11.375  28.626   9.146  1.00 97.03           H  
ATOM   2711  O   LEU A 175     -15.134  29.020   9.050  1.00 97.03           O  
ATOM   2712  CG  LEU A 175     -11.303  26.474   9.179  1.00 97.03           C  
ATOM   2713  HG  LEU A 175     -10.870  26.331   8.189  1.00 97.03           H  
ATOM   2714  CD1 LEU A 175     -10.171  26.522  10.207  1.00 97.03           C  
ATOM   2715 HD11 LEU A 175      -9.502  27.349   9.970  1.00 97.03           H  
ATOM   2716 HD12 LEU A 175      -9.603  25.593  10.169  1.00 97.03           H  
ATOM   2717 HD13 LEU A 175     -10.576  26.661  11.210  1.00 97.03           H  
ATOM   2718  CD2 LEU A 175     -12.192  25.268   9.490  1.00 97.03           C  
ATOM   2719 HD21 LEU A 175     -12.693  25.402  10.449  1.00 97.03           H  
ATOM   2720 HD22 LEU A 175     -11.584  24.364   9.523  1.00 97.03           H  
ATOM   2721 HD23 LEU A 175     -12.937  25.141   8.705  1.00 97.03           H  
ATOM   2722  N   GLN A 176     -13.683  30.404   8.048  1.00 95.03           N  
ATOM   2723  H   GLN A 176     -12.785  30.499   7.596  1.00 95.03           H  
ATOM   2724  CA  GLN A 176     -14.534  31.593   8.175  1.00 95.03           C  
ATOM   2725  HA  GLN A 176     -14.868  31.679   9.209  1.00 95.03           H  
ATOM   2726  C   GLN A 176     -15.792  31.511   7.303  1.00 95.03           C  
ATOM   2727  CB  GLN A 176     -13.753  32.857   7.804  1.00 95.03           C  
ATOM   2728  HB2 GLN A 176     -13.199  32.696   6.879  1.00 95.03           H  
ATOM   2729  HB3 GLN A 176     -14.471  33.658   7.631  1.00 95.03           H  
ATOM   2730  O   GLN A 176     -16.883  31.845   7.775  1.00 95.03           O  
ATOM   2731  CG  GLN A 176     -12.799  33.324   8.910  1.00 95.03           C  
ATOM   2732  HG2 GLN A 176     -13.343  33.370   9.853  1.00 95.03           H  
ATOM   2733  HG3 GLN A 176     -11.970  32.625   9.022  1.00 95.03           H  
ATOM   2734  CD  GLN A 176     -12.246  34.710   8.597  1.00 95.03           C  
ATOM   2735  NE2 GLN A 176     -11.904  35.491   9.596  1.00 95.03           N  
ATOM   2736 HE21 GLN A 176     -11.364  36.286   9.283  1.00 95.03           H  
ATOM   2737 HE22 GLN A 176     -11.727  35.076  10.499  1.00 95.03           H  
ATOM   2738  OE1 GLN A 176     -12.144  35.142   7.464  1.00 95.03           O  
ATOM   2739  N   GLN A 177     -15.668  31.036   6.061  1.00 95.03           N  
ATOM   2740  H   GLN A 177     -14.750  30.813   5.704  1.00 95.03           H  
ATOM   2741  CA  GLN A 177     -16.818  30.844   5.179  1.00 95.03           C  
ATOM   2742  HA  GLN A 177     -17.364  31.786   5.118  1.00 95.03           H  
ATOM   2743  C   GLN A 177     -17.772  29.790   5.754  1.00 95.03           C  
ATOM   2744  CB  GLN A 177     -16.328  30.490   3.771  1.00 95.03           C  
ATOM   2745  HB2 GLN A 177     -15.618  31.254   3.453  1.00 95.03           H  
ATOM   2746  HB3 GLN A 177     -15.815  29.529   3.788  1.00 95.03           H  
ATOM   2747  O   GLN A 177     -18.968  30.056   5.872  1.00 95.03           O  
ATOM   2748  CG  GLN A 177     -17.481  30.436   2.753  1.00 95.03           C  
ATOM   2749  HG2 GLN A 177     -18.028  31.378   2.768  1.00 95.03           H  
ATOM   2750  HG3 GLN A 177     -18.168  29.634   3.022  1.00 95.03           H  
ATOM   2751  CD  GLN A 177     -16.995  30.188   1.328  1.00 95.03           C  
ATOM   2752  NE2 GLN A 177     -17.888  29.941   0.398  1.00 95.03           N  
ATOM   2753 HE21 GLN A 177     -17.556  29.587  -0.488  1.00 95.03           H  
ATOM   2754 HE22 GLN A 177     -18.882  29.879   0.566  1.00 95.03           H  
ATOM   2755  OE1 GLN A 177     -15.811  30.214   1.032  1.00 95.03           O  
ATOM   2756  N   VAL A 178     -17.247  28.655   6.229  1.00 95.93           N  
ATOM   2757  H   VAL A 178     -16.261  28.492   6.085  1.00 95.93           H  
ATOM   2758  CA  VAL A 178     -18.034  27.626   6.933  1.00 95.93           C  
ATOM   2759  HA  VAL A 178     -18.797  27.236   6.258  1.00 95.93           H  
ATOM   2760  C   VAL A 178     -18.763  28.215   8.140  1.00 95.93           C  
ATOM   2761  CB  VAL A 178     -17.120  26.466   7.369  1.00 95.93           C  
ATOM   2762  HB  VAL A 178     -16.228  26.870   7.847  1.00 95.93           H  
ATOM   2763  O   VAL A 178     -19.970  28.033   8.293  1.00 95.93           O  
ATOM   2764  CG1 VAL A 178     -17.784  25.503   8.356  1.00 95.93           C  
ATOM   2765 HG11 VAL A 178     -18.712  25.117   7.934  1.00 95.93           H  
ATOM   2766 HG12 VAL A 178     -17.989  25.990   9.309  1.00 95.93           H  
ATOM   2767 HG13 VAL A 178     -17.104  24.670   8.534  1.00 95.93           H  
ATOM   2768  CG2 VAL A 178     -16.698  25.636   6.156  1.00 95.93           C  
ATOM   2769 HG21 VAL A 178     -16.068  24.805   6.476  1.00 95.93           H  
ATOM   2770 HG22 VAL A 178     -17.578  25.237   5.652  1.00 95.93           H  
ATOM   2771 HG23 VAL A 178     -16.127  26.242   5.453  1.00 95.93           H  
ATOM   2772  N   LYS A 179     -18.064  28.988   8.975  1.00 95.08           N  
ATOM   2773  H   LYS A 179     -17.072  29.089   8.813  1.00 95.08           H  
ATOM   2774  CA  LYS A 179     -18.666  29.658  10.132  1.00 95.08           C  
ATOM   2775  HA  LYS A 179     -19.096  28.902  10.788  1.00 95.08           H  
ATOM   2776  C   LYS A 179     -19.822  30.584   9.745  1.00 95.08           C  
ATOM   2777  CB  LYS A 179     -17.565  30.402  10.889  1.00 95.08           C  
ATOM   2778  HB2 LYS A 179     -17.063  31.100  10.218  1.00 95.08           H  
ATOM   2779  HB3 LYS A 179     -16.831  29.678  11.243  1.00 95.08           H  
ATOM   2780  O   LYS A 179     -20.809  30.645  10.475  1.00 95.08           O  
ATOM   2781  CG  LYS A 179     -18.131  31.177  12.080  1.00 95.08           C  
ATOM   2782  HG2 LYS A 179     -18.694  30.496  12.717  1.00 95.08           H  
ATOM   2783  HG3 LYS A 179     -18.786  31.974  11.729  1.00 95.08           H  
ATOM   2784  CD  LYS A 179     -16.985  31.798  12.865  1.00 95.08           C  
ATOM   2785  HD2 LYS A 179     -16.344  32.351  12.178  1.00 95.08           H  
ATOM   2786  HD3 LYS A 179     -16.405  31.002  13.331  1.00 95.08           H  
ATOM   2787  CE  LYS A 179     -17.524  32.751  13.925  1.00 95.08           C  
ATOM   2788  HE2 LYS A 179     -18.230  32.219  14.563  1.00 95.08           H  
ATOM   2789  HE3 LYS A 179     -18.048  33.564  13.423  1.00 95.08           H  
ATOM   2790  NZ  LYS A 179     -16.393  33.267  14.719  1.00 95.08           N  
ATOM   2791  HZ1 LYS A 179     -16.654  34.074  15.267  1.00 95.08           H  
ATOM   2792  HZ2 LYS A 179     -16.068  32.534  15.333  1.00 95.08           H  
ATOM   2793  HZ3 LYS A 179     -15.624  33.490  14.103  1.00 95.08           H  
ATOM   2794  N   SER A 180     -19.726  31.293   8.620  1.00 94.61           N  
ATOM   2795  H   SER A 180     -18.884  31.207   8.068  1.00 94.61           H  
ATOM   2796  CA  SER A 180     -20.793  32.198   8.163  1.00 94.61           C  
ATOM   2797  HA  SER A 180     -21.023  32.880   8.981  1.00 94.61           H  
ATOM   2798  C   SER A 180     -22.099  31.463   7.812  1.00 94.61           C  
ATOM   2799  CB  SER A 180     -20.297  33.045   6.985  1.00 94.61           C  
ATOM   2800  HB2 SER A 180     -20.944  33.916   6.884  1.00 94.61           H  
ATOM   2801  HB3 SER A 180     -19.283  33.393   7.183  1.00 94.61           H  
ATOM   2802  O   SER A 180     -23.183  32.034   7.957  1.00 94.61           O  
ATOM   2803  OG  SER A 180     -20.320  32.332   5.768  1.00 94.61           O  
ATOM   2804  HG  SER A 180     -19.823  31.514   5.844  1.00 94.61           H  
ATOM   2805  N   MET A 181     -21.991  30.185   7.430  1.00 95.23           N  
ATOM   2806  H   MET A 181     -21.061  29.801   7.338  1.00 95.23           H  
ATOM   2807  CA  MET A 181     -23.097  29.298   7.058  1.00 95.23           C  
ATOM   2808  HA  MET A 181     -23.924  29.896   6.676  1.00 95.23           H  
ATOM   2809  C   MET A 181     -23.647  28.471   8.231  1.00 95.23           C  
ATOM   2810  CB  MET A 181     -22.631  28.363   5.934  1.00 95.23           C  
ATOM   2811  HB2 MET A 181     -21.780  27.775   6.278  1.00 95.23           H  
ATOM   2812  HB3 MET A 181     -23.440  27.678   5.678  1.00 95.23           H  
ATOM   2813  O   MET A 181     -24.633  27.756   8.066  1.00 95.23           O  
ATOM   2814  CG  MET A 181     -22.234  29.113   4.664  1.00 95.23           C  
ATOM   2815  HG2 MET A 181     -21.433  29.819   4.886  1.00 95.23           H  
ATOM   2816  HG3 MET A 181     -23.098  29.669   4.301  1.00 95.23           H  
ATOM   2817  SD  MET A 181     -21.664  27.995   3.363  1.00 95.23           S  
ATOM   2818  CE  MET A 181     -21.465  29.198   2.035  1.00 95.23           C  
ATOM   2819  HE1 MET A 181     -22.414  29.705   1.864  1.00 95.23           H  
ATOM   2820  HE2 MET A 181     -20.699  29.926   2.304  1.00 95.23           H  
ATOM   2821  HE3 MET A 181     -21.164  28.668   1.131  1.00 95.23           H  
ATOM   2822  N   LEU A 182     -23.056  28.545   9.427  1.00 95.49           N  
ATOM   2823  H   LEU A 182     -22.247  29.140   9.533  1.00 95.49           H  
ATOM   2824  CA  LEU A 182     -23.564  27.831  10.602  1.00 95.49           C  
ATOM   2825  HA  LEU A 182     -24.005  26.892  10.268  1.00 95.49           H  
ATOM   2826  C   LEU A 182     -24.688  28.607  11.305  1.00 95.49           C  
ATOM   2827  CB  LEU A 182     -22.410  27.494  11.565  1.00 95.49           C  
ATOM   2828  HB2 LEU A 182     -21.753  28.359  11.641  1.00 95.49           H  
ATOM   2829  HB3 LEU A 182     -22.815  27.301  12.558  1.00 95.49           H  
ATOM   2830  O   LEU A 182     -24.638  29.832  11.471  1.00 95.49           O  
ATOM   2831  CG  LEU A 182     -21.599  26.261  11.131  1.00 95.49           C  
ATOM   2832  HG  LEU A 182     -21.337  26.355  10.077  1.00 95.49           H  
ATOM   2833  CD1 LEU A 182     -20.311  26.166  11.941  1.00 95.49           C  
ATOM   2834 HD11 LEU A 182     -19.735  25.313  11.585  1.00 95.49           H  
ATOM   2835 HD12 LEU A 182     -19.721  27.072  11.800  1.00 95.49           H  
ATOM   2836 HD13 LEU A 182     -20.542  26.039  12.998  1.00 95.49           H  
ATOM   2837  CD2 LEU A 182     -22.364  24.956  11.367  1.00 95.49           C  
ATOM   2838 HD21 LEU A 182     -23.282  24.931  10.779  1.00 95.49           H  
ATOM   2839 HD22 LEU A 182     -22.618  24.856  12.422  1.00 95.49           H  
ATOM   2840 HD23 LEU A 182     -21.746  24.108  11.071  1.00 95.49           H  
ATOM   2841  N   LYS A 183     -25.707  27.880  11.779  1.00 94.75           N  
ATOM   2842  H   LYS A 183     -25.714  26.892  11.568  1.00 94.75           H  
ATOM   2843  CA  LYS A 183     -26.671  28.388  12.772  1.00 94.75           C  
ATOM   2844  HA  LYS A 183     -27.077  29.327  12.397  1.00 94.75           H  
ATOM   2845  C   LYS A 183     -25.941  28.680  14.107  1.00 94.75           C  
ATOM   2846  CB  LYS A 183     -27.826  27.376  12.937  1.00 94.75           C  
ATOM   2847  HB2 LYS A 183     -27.402  26.392  13.140  1.00 94.75           H  
ATOM   2848  HB3 LYS A 183     -28.436  27.656  13.795  1.00 94.75           H  
ATOM   2849  O   LYS A 183     -24.889  28.094  14.351  1.00 94.75           O  
ATOM   2850  CG  LYS A 183     -28.747  27.291  11.700  1.00 94.75           C  
ATOM   2851  HG2 LYS A 183     -29.273  28.237  11.569  1.00 94.75           H  
ATOM   2852  HG3 LYS A 183     -28.140  27.096  10.816  1.00 94.75           H  
ATOM   2853  CD  LYS A 183     -29.766  26.147  11.834  1.00 94.75           C  
ATOM   2854  HD2 LYS A 183     -29.180  25.242  11.992  1.00 94.75           H  
ATOM   2855  HD3 LYS A 183     -30.404  26.309  12.703  1.00 94.75           H  
ATOM   2856  CE  LYS A 183     -30.631  25.926  10.578  1.00 94.75           C  
ATOM   2857  HE2 LYS A 183     -29.958  25.777   9.733  1.00 94.75           H  
ATOM   2858  HE3 LYS A 183     -31.233  26.812  10.377  1.00 94.75           H  
ATOM   2859  NZ  LYS A 183     -31.504  24.723  10.675  1.00 94.75           N  
ATOM   2860  HZ1 LYS A 183     -32.246  24.800  11.357  1.00 94.75           H  
ATOM   2861  HZ2 LYS A 183     -31.891  24.447   9.784  1.00 94.75           H  
ATOM   2862  HZ3 LYS A 183     -30.986  23.902  10.954  1.00 94.75           H  
ATOM   2863  N   PRO A 184     -26.469  29.545  15.002  1.00 88.71           N  
ATOM   2864  CA  PRO A 184     -25.781  29.951  16.242  1.00 88.71           C  
ATOM   2865  HA  PRO A 184     -24.909  30.544  15.967  1.00 88.71           H  
ATOM   2866  C   PRO A 184     -25.303  28.808  17.156  1.00 88.71           C  
ATOM   2867  CB  PRO A 184     -26.782  30.849  16.977  1.00 88.71           C  
ATOM   2868  HB2 PRO A 184     -26.277  31.605  17.580  1.00 88.71           H  
ATOM   2869  HB3 PRO A 184     -27.442  30.246  17.600  1.00 88.71           H  
ATOM   2870  O   PRO A 184     -24.266  28.938  17.799  1.00 88.71           O  
ATOM   2871  CG  PRO A 184     -27.587  31.473  15.840  1.00 88.71           C  
ATOM   2872  HG2 PRO A 184     -28.572  31.800  16.173  1.00 88.71           H  
ATOM   2873  HG3 PRO A 184     -27.029  32.305  15.410  1.00 88.71           H  
ATOM   2874  CD  PRO A 184     -27.681  30.336  14.824  1.00 88.71           C  
ATOM   2875  HD2 PRO A 184     -28.552  29.718  15.046  1.00 88.71           H  
ATOM   2876  HD3 PRO A 184     -27.757  30.749  13.818  1.00 88.71           H  
ATOM   2877  N   GLU A 185     -26.029  27.687  17.175  1.00 87.82           N  
ATOM   2878  H   GLU A 185     -26.881  27.663  16.633  1.00 87.82           H  
ATOM   2879  CA  GLU A 185     -25.694  26.473  17.941  1.00 87.82           C  
ATOM   2880  HA  GLU A 185     -24.866  26.694  18.615  1.00 87.82           H  
ATOM   2881  C   GLU A 185     -25.189  25.319  17.063  1.00 87.82           C  
ATOM   2882  CB  GLU A 185     -26.915  26.060  18.782  1.00 87.82           C  
ATOM   2883  HB2 GLU A 185     -27.799  26.029  18.145  1.00 87.82           H  
ATOM   2884  HB3 GLU A 185     -26.767  25.062  19.194  1.00 87.82           H  
ATOM   2885  O   GLU A 185     -25.028  24.187  17.537  1.00 87.82           O  
ATOM   2886  CG  GLU A 185     -27.159  27.033  19.946  1.00 87.82           C  
ATOM   2887  HG2 GLU A 185     -27.393  28.020  19.547  1.00 87.82           H  
ATOM   2888  HG3 GLU A 185     -28.026  26.689  20.509  1.00 87.82           H  
ATOM   2889  CD  GLU A 185     -25.943  27.112  20.887  1.00 87.82           C  
ATOM   2890  OE1 GLU A 185     -25.592  28.232  21.325  1.00 87.82           O  
ATOM   2891  OE2 GLU A 185     -25.329  26.044  21.141  1.00 87.82           O  
ATOM   2892  N   GLY A 186     -24.928  25.616  15.789  1.00 93.61           N  
ATOM   2893  H   GLY A 186     -24.969  26.583  15.502  1.00 93.61           H  
ATOM   2894  CA  GLY A 186     -24.480  24.652  14.805  1.00 93.61           C  
ATOM   2895  HA2 GLY A 186     -25.204  23.838  14.790  1.00 93.61           H  
ATOM   2896  HA3 GLY A 186     -24.457  25.112  13.817  1.00 93.61           H  
ATOM   2897  C   GLY A 186     -23.104  24.073  15.123  1.00 93.61           C  
ATOM   2898  O   GLY A 186     -22.346  24.584  15.957  1.00 93.61           O  
ATOM   2899  N   ARG A 187     -22.787  22.965  14.459  1.00 95.27           N  
ATOM   2900  H   ARG A 187     -23.459  22.611  13.794  1.00 95.27           H  
ATOM   2901  CA  ARG A 187     -21.545  22.218  14.662  1.00 95.27           C  
ATOM   2902  HA  ARG A 187     -20.888  22.770  15.335  1.00 95.27           H  
ATOM   2903  C   ARG A 187     -20.796  22.060  13.349  1.00 95.27           C  
ATOM   2904  CB  ARG A 187     -21.847  20.853  15.296  1.00 95.27           C  
ATOM   2905  HB2 ARG A 187     -20.904  20.328  15.449  1.00 95.27           H  
ATOM   2906  HB3 ARG A 187     -22.457  20.267  14.609  1.00 95.27           H  
ATOM   2907  O   ARG A 187     -21.383  21.686  12.340  1.00 95.27           O  
ATOM   2908  CG  ARG A 187     -22.579  20.976  16.642  1.00 95.27           C  
ATOM   2909  HG2 ARG A 187     -22.004  21.616  17.312  1.00 95.27           H  
ATOM   2910  HG3 ARG A 187     -23.566  21.412  16.489  1.00 95.27           H  
ATOM   2911  CD  ARG A 187     -22.737  19.592  17.272  1.00 95.27           C  
ATOM   2912  HD2 ARG A 187     -21.746  19.192  17.486  1.00 95.27           H  
ATOM   2913  HD3 ARG A 187     -23.200  18.929  16.540  1.00 95.27           H  
ATOM   2914  NE  ARG A 187     -23.521  19.627  18.525  1.00 95.27           N  
ATOM   2915  HE  ARG A 187     -23.028  19.929  19.354  1.00 95.27           H  
ATOM   2916  NH1 ARG A 187     -25.488  18.790  17.696  1.00 95.27           N  
ATOM   2917 HH11 ARG A 187     -25.114  18.843  16.759  1.00 95.27           H  
ATOM   2918 HH12 ARG A 187     -26.434  18.461  17.825  1.00 95.27           H  
ATOM   2919  NH2 ARG A 187     -25.302  19.163  19.877  1.00 95.27           N  
ATOM   2920 HH21 ARG A 187     -24.766  19.429  20.691  1.00 95.27           H  
ATOM   2921 HH22 ARG A 187     -26.248  18.824  19.977  1.00 95.27           H  
ATOM   2922  CZ  ARG A 187     -24.760  19.196  18.692  1.00 95.27           C  
ATOM   2923  N   LEU A 188     -19.493  22.294  13.392  1.00 98.02           N  
ATOM   2924  H   LEU A 188     -19.083  22.591  14.266  1.00 98.02           H  
ATOM   2925  CA  LEU A 188     -18.574  21.889  12.339  1.00 98.02           C  
ATOM   2926  HA  LEU A 188     -19.120  21.751  11.406  1.00 98.02           H  
ATOM   2927  C   LEU A 188     -17.943  20.554  12.738  1.00 98.02           C  
ATOM   2928  CB  LEU A 188     -17.551  23.014  12.124  1.00 98.02           C  
ATOM   2929  HB2 LEU A 188     -18.070  23.876  11.706  1.00 98.02           H  
ATOM   2930  HB3 LEU A 188     -17.138  23.309  13.089  1.00 98.02           H  
ATOM   2931  O   LEU A 188     -17.342  20.462  13.806  1.00 98.02           O  
ATOM   2932  CG  LEU A 188     -16.393  22.644  11.188  1.00 98.02           C  
ATOM   2933  HG  LEU A 188     -15.804  21.854  11.655  1.00 98.02           H  
ATOM   2934  CD1 LEU A 188     -16.885  22.162   9.821  1.00 98.02           C  
ATOM   2935 HD11 LEU A 188     -17.205  21.122   9.884  1.00 98.02           H  
ATOM   2936 HD12 LEU A 188     -16.076  22.209   9.093  1.00 98.02           H  
ATOM   2937 HD13 LEU A 188     -17.726  22.764   9.477  1.00 98.02           H  
ATOM   2938  CD2 LEU A 188     -15.482  23.857  11.008  1.00 98.02           C  
ATOM   2939 HD21 LEU A 188     -15.051  24.139  11.968  1.00 98.02           H  
ATOM   2940 HD22 LEU A 188     -14.677  23.618  10.314  1.00 98.02           H  
ATOM   2941 HD23 LEU A 188     -16.050  24.698  10.609  1.00 98.02           H  
ATOM   2942  N   ILE A 189     -18.080  19.534  11.897  1.00 98.33           N  
ATOM   2943  H   ILE A 189     -18.591  19.685  11.039  1.00 98.33           H  
ATOM   2944  CA  ILE A 189     -17.435  18.232  12.087  1.00 98.33           C  
ATOM   2945  HA  ILE A 189     -16.996  18.197  13.084  1.00 98.33           H  
ATOM   2946  C   ILE A 189     -16.311  18.099  11.063  1.00 98.33           C  
ATOM   2947  CB  ILE A 189     -18.443  17.068  12.006  1.00 98.33           C  
ATOM   2948  HB  ILE A 189     -18.850  17.031  10.996  1.00 98.33           H  
ATOM   2949  O   ILE A 189     -16.564  18.166   9.863  1.00 98.33           O  
ATOM   2950  CG1 ILE A 189     -19.608  17.280  13.002  1.00 98.33           C  
ATOM   2951 HG12 ILE A 189     -19.220  17.296  14.020  1.00 98.33           H  
ATOM   2952 HG13 ILE A 189     -20.082  18.242  12.807  1.00 98.33           H  
ATOM   2953  CG2 ILE A 189     -17.711  15.741  12.292  1.00 98.33           C  
ATOM   2954 HG21 ILE A 189     -16.907  15.580  11.574  1.00 98.33           H  
ATOM   2955 HG22 ILE A 189     -18.395  14.898  12.202  1.00 98.33           H  
ATOM   2956 HG23 ILE A 189     -17.290  15.753  13.298  1.00 98.33           H  
ATOM   2957  CD1 ILE A 189     -20.711  16.222  12.905  1.00 98.33           C  
ATOM   2958 HD11 ILE A 189     -21.548  16.519  13.537  1.00 98.33           H  
ATOM   2959 HD12 ILE A 189     -21.056  16.136  11.874  1.00 98.33           H  
ATOM   2960 HD13 ILE A 189     -20.346  15.253  13.247  1.00 98.33           H  
ATOM   2961  N   ILE A 190     -15.079  17.914  11.530  1.00 98.44           N  
ATOM   2962  H   ILE A 190     -14.959  17.825  12.529  1.00 98.44           H  
ATOM   2963  CA  ILE A 190     -13.896  17.755  10.677  1.00 98.44           C  
ATOM   2964  HA  ILE A 190     -14.194  17.845   9.632  1.00 98.44           H  
ATOM   2965  C   ILE A 190     -13.323  16.366  10.893  1.00 98.44           C  
ATOM   2966  CB  ILE A 190     -12.828  18.837  10.949  1.00 98.44           C  
ATOM   2967  HB  ILE A 190     -12.527  18.758  11.994  1.00 98.44           H  
ATOM   2968  O   ILE A 190     -13.156  15.952  12.038  1.00 98.44           O  
ATOM   2969  CG1 ILE A 190     -13.402  20.246  10.711  1.00 98.44           C  
ATOM   2970 HG12 ILE A 190     -14.398  20.315  11.147  1.00 98.44           H  
ATOM   2971 HG13 ILE A 190     -13.483  20.438   9.641  1.00 98.44           H  
ATOM   2972  CG2 ILE A 190     -11.575  18.630  10.074  1.00 98.44           C  
ATOM   2973 HG21 ILE A 190     -10.837  19.412  10.252  1.00 98.44           H  
ATOM   2974 HG22 ILE A 190     -11.847  18.631   9.018  1.00 98.44           H  
ATOM   2975 HG23 ILE A 190     -11.093  17.681  10.311  1.00 98.44           H  
ATOM   2976  CD1 ILE A 190     -12.558  21.349  11.344  1.00 98.44           C  
ATOM   2977 HD11 ILE A 190     -13.045  22.309  11.170  1.00 98.44           H  
ATOM   2978 HD12 ILE A 190     -11.562  21.386  10.903  1.00 98.44           H  
ATOM   2979 HD13 ILE A 190     -12.476  21.174  12.417  1.00 98.44           H  
ATOM   2980  N   ALA A 191     -12.960  15.684   9.814  1.00 98.55           N  
ATOM   2981  H   ALA A 191     -13.108  16.099   8.906  1.00 98.55           H  
ATOM   2982  CA  ALA A 191     -12.074  14.535   9.885  1.00 98.55           C  
ATOM   2983  HA  ALA A 191     -11.648  14.498  10.887  1.00 98.55           H  
ATOM   2984  C   ALA A 191     -10.922  14.721   8.897  1.00 98.55           C  
ATOM   2985  CB  ALA A 191     -12.864  13.247   9.676  1.00 98.55           C  
ATOM   2986  HB1 ALA A 191     -13.713  13.218  10.360  1.00 98.55           H  
ATOM   2987  HB2 ALA A 191     -13.214  13.206   8.645  1.00 98.55           H  
ATOM   2988  HB3 ALA A 191     -12.214  12.398   9.885  1.00 98.55           H  
ATOM   2989  O   ALA A 191     -11.165  15.042   7.736  1.00 98.55           O  
ATOM   2990  N   ILE A 192      -9.689  14.583   9.383  1.00 97.97           N  
ATOM   2991  H   ILE A 192      -9.578  14.268  10.336  1.00 97.97           H  
ATOM   2992  CA  ILE A 192      -8.464  14.893   8.632  1.00 97.97           C  
ATOM   2993  HA  ILE A 192      -8.617  14.619   7.588  1.00 97.97           H  
ATOM   2994  C   ILE A 192      -7.289  14.061   9.156  1.00 97.97           C  
ATOM   2995  CB  ILE A 192      -8.165  16.417   8.688  1.00 97.97           C  
ATOM   2996  HB  ILE A 192      -9.058  16.934   8.338  1.00 97.97           H  
ATOM   2997  O   ILE A 192      -7.210  13.741  10.345  1.00 97.97           O  
ATOM   2998  CG1 ILE A 192      -7.017  16.806   7.723  1.00 97.97           C  
ATOM   2999 HG12 ILE A 192      -7.276  16.462   6.722  1.00 97.97           H  
ATOM   3000 HG13 ILE A 192      -6.096  16.304   8.019  1.00 97.97           H  
ATOM   3001  CG2 ILE A 192      -7.885  16.901  10.126  1.00 97.97           C  
ATOM   3002 HG21 ILE A 192      -8.661  16.549  10.806  1.00 97.97           H  
ATOM   3003 HG22 ILE A 192      -6.917  16.529  10.461  1.00 97.97           H  
ATOM   3004 HG23 ILE A 192      -7.883  17.991  10.147  1.00 97.97           H  
ATOM   3005  CD1 ILE A 192      -6.698  18.304   7.647  1.00 97.97           C  
ATOM   3006 HD11 ILE A 192      -5.921  18.468   6.901  1.00 97.97           H  
ATOM   3007 HD12 ILE A 192      -6.335  18.669   8.607  1.00 97.97           H  
ATOM   3008 HD13 ILE A 192      -7.590  18.858   7.354  1.00 97.97           H  
ATOM   3009  N   GLU A 193      -6.356  13.734   8.274  1.00 97.51           N  
ATOM   3010  H   GLU A 193      -6.523  13.976   7.307  1.00 97.51           H  
ATOM   3011  CA  GLU A 193      -5.049  13.164   8.573  1.00 97.51           C  
ATOM   3012  HA  GLU A 193      -5.182  12.178   9.018  1.00 97.51           H  
ATOM   3013  C   GLU A 193      -4.257  14.051   9.551  1.00 97.51           C  
ATOM   3014  CB  GLU A 193      -4.222  13.015   7.283  1.00 97.51           C  
ATOM   3015  HB2 GLU A 193      -4.109  13.997   6.825  1.00 97.51           H  
ATOM   3016  HB3 GLU A 193      -3.229  12.674   7.575  1.00 97.51           H  
ATOM   3017  O   GLU A 193      -4.237  15.281   9.456  1.00 97.51           O  
ATOM   3018  CG  GLU A 193      -4.742  12.028   6.224  1.00 97.51           C  
ATOM   3019  HG2 GLU A 193      -5.056  11.114   6.729  1.00 97.51           H  
ATOM   3020  HG3 GLU A 193      -3.900  11.765   5.583  1.00 97.51           H  
ATOM   3021  CD  GLU A 193      -5.877  12.552   5.324  1.00 97.51           C  
ATOM   3022  OE1 GLU A 193      -6.330  11.748   4.477  1.00 97.51           O  
ATOM   3023  OE2 GLU A 193      -6.448  13.624   5.602  1.00 97.51           O  
ATOM   3024  N   ASN A 194      -3.536  13.420  10.480  1.00 97.76           N  
ATOM   3025  H   ASN A 194      -3.537  12.410  10.501  1.00 97.76           H  
ATOM   3026  CA  ASN A 194      -2.600  14.121  11.353  1.00 97.76           C  
ATOM   3027  HA  ASN A 194      -2.943  15.141  11.521  1.00 97.76           H  
ATOM   3028  C   ASN A 194      -1.216  14.168  10.701  1.00 97.76           C  
ATOM   3029  CB  ASN A 194      -2.536  13.402  12.706  1.00 97.76           C  
ATOM   3030  HB2 ASN A 194      -2.221  12.373  12.527  1.00 97.76           H  
ATOM   3031  HB3 ASN A 194      -3.525  13.383  13.164  1.00 97.76           H  
ATOM   3032  O   ASN A 194      -0.611  13.125  10.468  1.00 97.76           O  
ATOM   3033  CG  ASN A 194      -1.554  14.026  13.690  1.00 97.76           C  
ATOM   3034  ND2 ASN A 194      -1.281  13.346  14.772  1.00 97.76           N  
ATOM   3035 HD21 ASN A 194      -0.674  13.716  15.490  1.00 97.76           H  
ATOM   3036 HD22 ASN A 194      -1.731  12.450  14.891  1.00 97.76           H  
ATOM   3037  OD1 ASN A 194      -1.020  15.111  13.504  1.00 97.76           O  
ATOM   3038  N   GLN A 195      -0.645  15.360  10.532  1.00 97.55           N  
ATOM   3039  H   GLN A 195      -1.198  16.179  10.741  1.00 97.55           H  
ATOM   3040  CA  GLN A 195       0.735  15.535  10.053  1.00 97.55           C  
ATOM   3041  HA  GLN A 195       0.790  15.227   9.009  1.00 97.55           H  
ATOM   3042  C   GLN A 195       1.774  14.715  10.842  1.00 97.55           C  
ATOM   3043  CB  GLN A 195       1.068  17.026  10.174  1.00 97.55           C  
ATOM   3044  HB2 GLN A 195       0.276  17.604   9.697  1.00 97.55           H  
ATOM   3045  HB3 GLN A 195       1.108  17.288  11.231  1.00 97.55           H  
ATOM   3046  O   GLN A 195       2.802  14.311  10.294  1.00 97.55           O  
ATOM   3047  CG  GLN A 195       2.394  17.408   9.514  1.00 97.55           C  
ATOM   3048  HG2 GLN A 195       2.330  17.192   8.448  1.00 97.55           H  
ATOM   3049  HG3 GLN A 195       3.210  16.824   9.940  1.00 97.55           H  
ATOM   3050  CD  GLN A 195       2.743  18.879   9.702  1.00 97.55           C  
ATOM   3051  NE2 GLN A 195       3.784  19.333   9.041  1.00 97.55           N  
ATOM   3052 HE21 GLN A 195       4.030  20.301   9.195  1.00 97.55           H  
ATOM   3053 HE22 GLN A 195       4.351  18.676   8.524  1.00 97.55           H  
ATOM   3054  OE1 GLN A 195       2.146  19.625  10.470  1.00 97.55           O  
ATOM   3055  N   LEU A 196       1.509  14.492  12.133  1.00 97.92           N  
ATOM   3056  H   LEU A 196       0.628  14.835  12.487  1.00 97.92           H  
ATOM   3057  CA  LEU A 196       2.372  13.787  13.081  1.00 97.92           C  
ATOM   3058  HA  LEU A 196       3.337  13.603  12.607  1.00 97.92           H  
ATOM   3059  C   LEU A 196       1.835  12.395  13.456  1.00 97.92           C  
ATOM   3060  CB  LEU A 196       2.605  14.675  14.318  1.00 97.92           C  
ATOM   3061  HB2 LEU A 196       3.295  14.163  14.988  1.00 97.92           H  
ATOM   3062  HB3 LEU A 196       1.656  14.783  14.844  1.00 97.92           H  
ATOM   3063  O   LEU A 196       2.206  11.855  14.495  1.00 97.92           O  
ATOM   3064  CG  LEU A 196       3.167  16.077  14.023  1.00 97.92           C  
ATOM   3065  HG  LEU A 196       2.453  16.641  13.422  1.00 97.92           H  
ATOM   3066  CD1 LEU A 196       3.364  16.827  15.341  1.00 97.92           C  
ATOM   3067 HD11 LEU A 196       4.092  16.305  15.962  1.00 97.92           H  
ATOM   3068 HD12 LEU A 196       3.715  17.839  15.142  1.00 97.92           H  
ATOM   3069 HD13 LEU A 196       2.416  16.877  15.877  1.00 97.92           H  
ATOM   3070  CD2 LEU A 196       4.507  16.033  13.284  1.00 97.92           C  
ATOM   3071 HD21 LEU A 196       4.894  17.044  13.159  1.00 97.92           H  
ATOM   3072 HD22 LEU A 196       5.224  15.435  13.848  1.00 97.92           H  
ATOM   3073 HD23 LEU A 196       4.372  15.596  12.295  1.00 97.92           H  
ATOM   3074  N   GLY A 197       0.970  11.807  12.626  1.00 97.44           N  
ATOM   3075  H   GLY A 197       0.662  12.310  11.806  1.00 97.44           H  
ATOM   3076  CA  GLY A 197       0.468  10.450  12.832  1.00 97.44           C  
ATOM   3077  HA2 GLY A 197      -0.153  10.433  13.728  1.00 97.44           H  
ATOM   3078  HA3 GLY A 197      -0.140  10.169  11.972  1.00 97.44           H  
ATOM   3079  C   GLY A 197       1.592   9.420  12.976  1.00 97.44           C  
ATOM   3080  O   GLY A 197       2.532   9.396  12.175  1.00 97.44           O  
ATOM   3081  N   LEU A 198       1.502   8.541  13.979  1.00 96.81           N  
ATOM   3082  H   LEU A 198       0.738   8.643  14.632  1.00 96.81           H  
ATOM   3083  CA  LEU A 198       2.561   7.579  14.299  1.00 96.81           C  
ATOM   3084  HA  LEU A 198       3.460   8.155  14.517  1.00 96.81           H  
ATOM   3085  C   LEU A 198       2.887   6.639  13.126  1.00 96.81           C  
ATOM   3086  CB  LEU A 198       2.167   6.790  15.559  1.00 96.81           C  
ATOM   3087  HB2 LEU A 198       1.833   7.485  16.328  1.00 96.81           H  
ATOM   3088  HB3 LEU A 198       1.327   6.141  15.310  1.00 96.81           H  
ATOM   3089  O   LEU A 198       4.053   6.279  12.944  1.00 96.81           O  
ATOM   3090  CG  LEU A 198       3.306   5.929  16.141  1.00 96.81           C  
ATOM   3091  HG  LEU A 198       3.668   5.236  15.381  1.00 96.81           H  
ATOM   3092  CD1 LEU A 198       4.484   6.765  16.646  1.00 96.81           C  
ATOM   3093 HD11 LEU A 198       5.228   6.114  17.105  1.00 96.81           H  
ATOM   3094 HD12 LEU A 198       4.959   7.296  15.820  1.00 96.81           H  
ATOM   3095 HD13 LEU A 198       4.132   7.483  17.387  1.00 96.81           H  
ATOM   3096  CD2 LEU A 198       2.775   5.102  17.308  1.00 96.81           C  
ATOM   3097 HD21 LEU A 198       3.579   4.516  17.752  1.00 96.81           H  
ATOM   3098 HD22 LEU A 198       2.327   5.749  18.062  1.00 96.81           H  
ATOM   3099 HD23 LEU A 198       2.018   4.407  16.942  1.00 96.81           H  
ATOM   3100  N   LYS A 199       1.901   6.296  12.281  1.00 96.09           N  
ATOM   3101  H   LYS A 199       0.967   6.619  12.488  1.00 96.09           H  
ATOM   3102  CA  LYS A 199       2.125   5.487  11.068  1.00 96.09           C  
ATOM   3103  HA  LYS A 199       2.545   4.531  11.381  1.00 96.09           H  
ATOM   3104  C   LYS A 199       3.168   6.116  10.137  1.00 96.09           C  
ATOM   3105  CB  LYS A 199       0.794   5.188  10.337  1.00 96.09           C  
ATOM   3106  HB2 LYS A 199       0.982   4.390   9.618  1.00 96.09           H  
ATOM   3107  HB3 LYS A 199       0.072   4.808  11.060  1.00 96.09           H  
ATOM   3108  O   LYS A 199       3.991   5.403   9.565  1.00 96.09           O  
ATOM   3109  CG  LYS A 199       0.167   6.371   9.567  1.00 96.09           C  
ATOM   3110  HG2 LYS A 199      -0.005   7.205  10.248  1.00 96.09           H  
ATOM   3111  HG3 LYS A 199       0.864   6.700   8.797  1.00 96.09           H  
ATOM   3112  CD  LYS A 199      -1.160   6.001   8.873  1.00 96.09           C  
ATOM   3113  HD2 LYS A 199      -1.926   5.792   9.620  1.00 96.09           H  
ATOM   3114  HD3 LYS A 199      -1.018   5.106   8.267  1.00 96.09           H  
ATOM   3115  CE  LYS A 199      -1.617   7.153   7.961  1.00 96.09           C  
ATOM   3116  HE2 LYS A 199      -1.672   8.078   8.535  1.00 96.09           H  
ATOM   3117  HE3 LYS A 199      -0.862   7.294   7.187  1.00 96.09           H  
ATOM   3118  NZ  LYS A 199      -2.921   6.916   7.293  1.00 96.09           N  
ATOM   3119  HZ1 LYS A 199      -2.978   7.469   6.450  1.00 96.09           H  
ATOM   3120  HZ2 LYS A 199      -3.030   5.942   7.053  1.00 96.09           H  
ATOM   3121  HZ3 LYS A 199      -3.700   7.191   7.874  1.00 96.09           H  
ATOM   3122  N   TYR A 200       3.204   7.446  10.042  1.00 96.52           N  
ATOM   3123  H   TYR A 200       2.545   7.992  10.578  1.00 96.52           H  
ATOM   3124  CA  TYR A 200       4.160   8.155   9.193  1.00 96.52           C  
ATOM   3125  HA  TYR A 200       4.176   7.675   8.215  1.00 96.52           H  
ATOM   3126  C   TYR A 200       5.585   8.079   9.757  1.00 96.52           C  
ATOM   3127  CB  TYR A 200       3.706   9.608   8.997  1.00 96.52           C  
ATOM   3128  HB2 TYR A 200       4.389  10.095   8.302  1.00 96.52           H  
ATOM   3129  HB3 TYR A 200       3.775  10.130   9.951  1.00 96.52           H  
ATOM   3130  O   TYR A 200       6.537   7.939   8.988  1.00 96.52           O  
ATOM   3131  CG  TYR A 200       2.295   9.766   8.463  1.00 96.52           C  
ATOM   3132  CD1 TYR A 200       1.934   9.205   7.222  1.00 96.52           C  
ATOM   3133  HD1 TYR A 200       2.651   8.654   6.632  1.00 96.52           H  
ATOM   3134  CD2 TYR A 200       1.335  10.468   9.217  1.00 96.52           C  
ATOM   3135  HD2 TYR A 200       1.606  10.908  10.165  1.00 96.52           H  
ATOM   3136  CE1 TYR A 200       0.623   9.362   6.732  1.00 96.52           C  
ATOM   3137  HE1 TYR A 200       0.331   8.931   5.786  1.00 96.52           H  
ATOM   3138  CE2 TYR A 200       0.020  10.604   8.735  1.00 96.52           C  
ATOM   3139  HE2 TYR A 200      -0.737  11.105   9.320  1.00 96.52           H  
ATOM   3140  OH  TYR A 200      -1.594  10.229   7.011  1.00 96.52           O  
ATOM   3141  HH  TYR A 200      -2.149  10.782   7.566  1.00 96.52           H  
ATOM   3142  CZ  TYR A 200      -0.331  10.080   7.479  1.00 96.52           C  
ATOM   3143  N   PHE A 201       5.750   8.085  11.088  1.00 95.69           N  
ATOM   3144  H   PHE A 201       4.931   8.188  11.670  1.00 95.69           H  
ATOM   3145  CA  PHE A 201       7.043   7.819  11.737  1.00 95.69           C  
ATOM   3146  HA  PHE A 201       7.806   8.456  11.291  1.00 95.69           H  
ATOM   3147  C   PHE A 201       7.492   6.369  11.533  1.00 95.69           C  
ATOM   3148  CB  PHE A 201       6.969   8.122  13.239  1.00 95.69           C  
ATOM   3149  HB2 PHE A 201       6.097   7.630  13.670  1.00 95.69           H  
ATOM   3150  HB3 PHE A 201       7.847   7.693  13.723  1.00 95.69           H  
ATOM   3151  O   PHE A 201       8.687   6.110  11.405  1.00 95.69           O  
ATOM   3152  CG  PHE A 201       6.930   9.593  13.583  1.00 95.69           C  
ATOM   3153  CD1 PHE A 201       8.132  10.315  13.701  1.00 95.69           C  
ATOM   3154  HD1 PHE A 201       9.078   9.819  13.541  1.00 95.69           H  
ATOM   3155  CD2 PHE A 201       5.700  10.241  13.800  1.00 95.69           C  
ATOM   3156  HD2 PHE A 201       4.769   9.703  13.705  1.00 95.69           H  
ATOM   3157  CE1 PHE A 201       8.104  11.682  14.032  1.00 95.69           C  
ATOM   3158  HE1 PHE A 201       9.026  12.237  14.127  1.00 95.69           H  
ATOM   3159  CE2 PHE A 201       5.675  11.603  14.140  1.00 95.69           C  
ATOM   3160  HE2 PHE A 201       4.730  12.093  14.322  1.00 95.69           H  
ATOM   3161  CZ  PHE A 201       6.874  12.325  14.253  1.00 95.69           C  
ATOM   3162  HZ  PHE A 201       6.848  13.372  14.518  1.00 95.69           H  
ATOM   3163  N   ALA A 202       6.538   5.438  11.452  1.00 93.69           N  
ATOM   3164  H   ALA A 202       5.584   5.713  11.637  1.00 93.69           H  
ATOM   3165  CA  ALA A 202       6.789   4.032  11.149  1.00 93.69           C  
ATOM   3166  HA  ALA A 202       7.632   3.703  11.756  1.00 93.69           H  
ATOM   3167  C   ALA A 202       7.173   3.790   9.676  1.00 93.69           C  
ATOM   3168  CB  ALA A 202       5.562   3.213  11.571  1.00 93.69           C  
ATOM   3169  HB1 ALA A 202       5.821   2.155  11.599  1.00 93.69           H  
ATOM   3170  HB2 ALA A 202       4.746   3.364  10.864  1.00 93.69           H  
ATOM   3171  HB3 ALA A 202       5.223   3.516  12.561  1.00 93.69           H  
ATOM   3172  O   ALA A 202       7.490   2.661   9.313  1.00 93.69           O  
ATOM   3173  N   GLY A 203       7.174   4.826   8.831  1.00 91.00           N  
ATOM   3174  H   GLY A 203       6.903   5.731   9.187  1.00 91.00           H  
ATOM   3175  CA  GLY A 203       7.565   4.741   7.425  1.00 91.00           C  
ATOM   3176  HA2 GLY A 203       8.135   5.635   7.175  1.00 91.00           H  
ATOM   3177  HA3 GLY A 203       8.207   3.873   7.270  1.00 91.00           H  
ATOM   3178  C   GLY A 203       6.402   4.643   6.441  1.00 91.00           C  
ATOM   3179  O   GLY A 203       6.660   4.496   5.246  1.00 91.00           O  
ATOM   3180  N   ALA A 204       5.147   4.754   6.896  1.00 93.66           N  
ATOM   3181  H   ALA A 204       4.978   4.887   7.883  1.00 93.66           H  
ATOM   3182  CA  ALA A 204       4.018   4.894   5.983  1.00 93.66           C  
ATOM   3183  HA  ALA A 204       4.026   4.023   5.327  1.00 93.66           H  
ATOM   3184  C   ALA A 204       4.180   6.165   5.125  1.00 93.66           C  
ATOM   3185  CB  ALA A 204       2.690   4.884   6.748  1.00 93.66           C  
ATOM   3186  HB1 ALA A 204       1.862   4.844   6.040  1.00 93.66           H  
ATOM   3187  HB2 ALA A 204       2.595   5.798   7.334  1.00 93.66           H  
ATOM   3188  HB3 ALA A 204       2.638   4.014   7.404  1.00 93.66           H  
ATOM   3189  O   ALA A 204       4.598   7.211   5.645  1.00 93.66           O  
ATOM   3190  N   PRO A 205       3.898   6.090   3.812  1.00 93.71           N  
ATOM   3191  CA  PRO A 205       3.893   7.268   2.964  1.00 93.71           C  
ATOM   3192  HA  PRO A 205       4.860   7.768   3.024  1.00 93.71           H  
ATOM   3193  C   PRO A 205       2.808   8.248   3.409  1.00 93.71           C  
ATOM   3194  CB  PRO A 205       3.675   6.756   1.541  1.00 93.71           C  
ATOM   3195  HB2 PRO A 205       4.637   6.535   1.078  1.00 93.71           H  
ATOM   3196  HB3 PRO A 205       3.106   7.464   0.939  1.00 93.71           H  
ATOM   3197  O   PRO A 205       1.776   7.844   3.926  1.00 93.71           O  
ATOM   3198  CG  PRO A 205       2.896   5.460   1.746  1.00 93.71           C  
ATOM   3199  HG2 PRO A 205       3.057   4.756   0.929  1.00 93.71           H  
ATOM   3200  HG3 PRO A 205       1.835   5.686   1.851  1.00 93.71           H  
ATOM   3201  CD  PRO A 205       3.433   4.925   3.070  1.00 93.71           C  
ATOM   3202  HD2 PRO A 205       4.272   4.254   2.886  1.00 93.71           H  
ATOM   3203  HD3 PRO A 205       2.637   4.402   3.601  1.00 93.71           H  
ATOM   3204  N   GLU A 206       3.054   9.540   3.213  1.00 93.33           N  
ATOM   3205  H   GLU A 206       3.937   9.827   2.815  1.00 93.33           H  
ATOM   3206  CA  GLU A 206       2.014  10.552   3.384  1.00 93.33           C  
ATOM   3207  HA  GLU A 206       1.551  10.406   4.359  1.00 93.33           H  
ATOM   3208  C   GLU A 206       0.925  10.365   2.314  1.00 93.33           C  
ATOM   3209  CB  GLU A 206       2.684  11.932   3.363  1.00 93.33           C  
ATOM   3210  HB2 GLU A 206       3.012  12.188   2.356  1.00 93.33           H  
ATOM   3211  HB3 GLU A 206       3.577  11.869   3.984  1.00 93.33           H  
ATOM   3212  O   GLU A 206       1.258  10.203   1.135  1.00 93.33           O  
ATOM   3213  CG  GLU A 206       1.819  13.042   3.968  1.00 93.33           C  
ATOM   3214  HG2 GLU A 206       2.499  13.814   4.327  1.00 93.33           H  
ATOM   3215  HG3 GLU A 206       1.290  12.655   4.838  1.00 93.33           H  
ATOM   3216  CD  GLU A 206       0.831  13.698   3.002  1.00 93.33           C  
ATOM   3217  OE1 GLU A 206       0.252  14.715   3.442  1.00 93.33           O  
ATOM   3218  OE2 GLU A 206       0.780  13.309   1.815  1.00 93.33           O  
ATOM   3219  N   ASP A 207      -0.342  10.352   2.742  1.00 90.62           N  
ATOM   3220  H   ASP A 207      -0.503  10.397   3.738  1.00 90.62           H  
ATOM   3221  CA  ASP A 207      -1.487   9.847   1.969  1.00 90.62           C  
ATOM   3222  HA  ASP A 207      -1.273   8.816   1.686  1.00 90.62           H  
ATOM   3223  C   ASP A 207      -1.748  10.613   0.648  1.00 90.62           C  
ATOM   3224  CB  ASP A 207      -2.748   9.823   2.876  1.00 90.62           C  
ATOM   3225  HB2 ASP A 207      -3.613   9.604   2.249  1.00 90.62           H  
ATOM   3226  HB3 ASP A 207      -2.898  10.816   3.300  1.00 90.62           H  
ATOM   3227  O   ASP A 207      -2.332  10.045  -0.273  1.00 90.62           O  
ATOM   3228  CG  ASP A 207      -2.738   8.785   4.029  1.00 90.62           C  
ATOM   3229  OD1 ASP A 207      -1.670   8.261   4.401  1.00 90.62           O  
ATOM   3230  OD2 ASP A 207      -3.814   8.481   4.606  1.00 90.62           O  
ATOM   3231  N   HIS A 208      -1.277  11.859   0.500  1.00 91.01           N  
ATOM   3232  H   HIS A 208      -0.744  12.262   1.257  1.00 91.01           H  
ATOM   3233  CA  HIS A 208      -1.480  12.681  -0.706  1.00 91.01           C  
ATOM   3234  HA  HIS A 208      -2.286  12.254  -1.302  1.00 91.01           H  
ATOM   3235  C   HIS A 208      -0.240  12.761  -1.602  1.00 91.01           C  
ATOM   3236  CB  HIS A 208      -1.894  14.101  -0.303  1.00 91.01           C  
ATOM   3237  HB2 HIS A 208      -1.052  14.598   0.179  1.00 91.01           H  
ATOM   3238  HB3 HIS A 208      -2.149  14.659  -1.204  1.00 91.01           H  
ATOM   3239  O   HIS A 208      -0.351  12.933  -2.815  1.00 91.01           O  
ATOM   3240  CG  HIS A 208      -3.067  14.133   0.633  1.00 91.01           C  
ATOM   3241  CD2 HIS A 208      -2.987  14.213   1.995  1.00 91.01           C  
ATOM   3242  HD2 HIS A 208      -2.081  14.296   2.577  1.00 91.01           H  
ATOM   3243  ND1 HIS A 208      -4.397  13.983   0.303  1.00 91.01           N  
ATOM   3244  HD1 HIS A 208      -4.791  13.868  -0.620  1.00 91.01           H  
ATOM   3245  CE1 HIS A 208      -5.098  13.951   1.450  1.00 91.01           C  
ATOM   3246  HE1 HIS A 208      -6.169  13.842   1.534  1.00 91.01           H  
ATOM   3247  NE2 HIS A 208      -4.276  14.099   2.501  1.00 91.01           N  
ATOM   3248  N   HIS A 209       0.958  12.668  -1.018  1.00 89.64           N  
ATOM   3249  H   HIS A 209       0.963  12.616  -0.009  1.00 89.64           H  
ATOM   3250  CA  HIS A 209       2.226  12.808  -1.748  1.00 89.64           C  
ATOM   3251  HA  HIS A 209       2.020  13.246  -2.725  1.00 89.64           H  
ATOM   3252  C   HIS A 209       2.922  11.474  -2.033  1.00 89.64           C  
ATOM   3253  CB  HIS A 209       3.136  13.790  -0.996  1.00 89.64           C  
ATOM   3254  HB2 HIS A 209       3.250  13.462   0.037  1.00 89.64           H  
ATOM   3255  HB3 HIS A 209       4.121  13.801  -1.462  1.00 89.64           H  
ATOM   3256  O   HIS A 209       3.918  11.455  -2.771  1.00 89.64           O  
ATOM   3257  CG  HIS A 209       2.600  15.199  -1.018  1.00 89.64           C  
ATOM   3258  CD2 HIS A 209       1.859  15.786  -0.036  1.00 89.64           C  
ATOM   3259  HD2 HIS A 209       1.545  15.324   0.889  1.00 89.64           H  
ATOM   3260  ND1 HIS A 209       2.692  16.076  -2.101  1.00 89.64           N  
ATOM   3261  CE1 HIS A 209       1.966  17.150  -1.749  1.00 89.64           C  
ATOM   3262  HE1 HIS A 209       1.780  17.992  -2.400  1.00 89.64           H  
ATOM   3263  NE2 HIS A 209       1.465  17.014  -0.509  1.00 89.64           N  
ATOM   3264  HE2 HIS A 209       0.808  17.631  -0.053  1.00 89.64           H  
ATOM   3265  N   GLY A 210       2.445  10.380  -1.431  1.00 89.30           N  
ATOM   3266  H   GLY A 210       1.658  10.491  -0.807  1.00 89.30           H  
ATOM   3267  CA  GLY A 210       2.959   9.021  -1.610  1.00 89.30           C  
ATOM   3268  HA2 GLY A 210       2.306   8.333  -1.074  1.00 89.30           H  
ATOM   3269  HA3 GLY A 210       2.933   8.762  -2.669  1.00 89.30           H  
ATOM   3270  C   GLY A 210       4.388   8.833  -1.096  1.00 89.30           C  
ATOM   3271  O   GLY A 210       5.114   7.981  -1.596  1.00 89.30           O  
ATOM   3272  N   GLN A 211       4.831   9.673  -0.152  1.00 92.23           N  
ATOM   3273  H   GLN A 211       4.153  10.310   0.240  1.00 92.23           H  
ATOM   3274  CA  GLN A 211       6.229   9.762   0.287  1.00 92.23           C  
ATOM   3275  HA  GLN A 211       6.815   8.984  -0.202  1.00 92.23           H  
ATOM   3276  C   GLN A 211       6.365   9.615   1.801  1.00 92.23           C  
ATOM   3277  CB  GLN A 211       6.813  11.116  -0.126  1.00 92.23           C  
ATOM   3278  HB2 GLN A 211       6.098  11.908   0.100  1.00 92.23           H  
ATOM   3279  HB3 GLN A 211       7.740  11.300   0.416  1.00 92.23           H  
ATOM   3280  O   GLN A 211       5.781  10.419   2.535  1.00 92.23           O  
ATOM   3281  CG  GLN A 211       7.108  11.120  -1.612  1.00 92.23           C  
ATOM   3282  HG2 GLN A 211       7.863  10.357  -1.804  1.00 92.23           H  
ATOM   3283  HG3 GLN A 211       6.218  10.817  -2.164  1.00 92.23           H  
ATOM   3284  CD  GLN A 211       7.565  12.484  -2.101  1.00 92.23           C  
ATOM   3285  NE2 GLN A 211       6.880  13.018  -3.089  1.00 92.23           N  
ATOM   3286 HE21 GLN A 211       7.010  14.015  -3.187  1.00 92.23           H  
ATOM   3287 HE22 GLN A 211       5.952  12.637  -3.206  1.00 92.23           H  
ATOM   3288  OE1 GLN A 211       8.531  13.085  -1.650  1.00 92.23           O  
ATOM   3289  N   PRO A 212       7.183   8.671   2.301  1.00 92.30           N  
ATOM   3290  CA  PRO A 212       7.446   8.551   3.729  1.00 92.30           C  
ATOM   3291  HA  PRO A 212       6.506   8.331   4.236  1.00 92.30           H  
ATOM   3292  C   PRO A 212       8.034   9.828   4.324  1.00 92.30           C  
ATOM   3293  CB  PRO A 212       8.368   7.342   3.888  1.00 92.30           C  
ATOM   3294  HB2 PRO A 212       8.218   6.841   4.845  1.00 92.30           H  
ATOM   3295  HB3 PRO A 212       9.410   7.634   3.759  1.00 92.30           H  
ATOM   3296  O   PRO A 212       8.820  10.541   3.689  1.00 92.30           O  
ATOM   3297  CG  PRO A 212       7.928   6.473   2.716  1.00 92.30           C  
ATOM   3298  HG2 PRO A 212       8.671   5.716   2.468  1.00 92.30           H  
ATOM   3299  HG3 PRO A 212       6.976   5.997   2.954  1.00 92.30           H  
ATOM   3300  CD  PRO A 212       7.717   7.508   1.610  1.00 92.30           C  
ATOM   3301  HD2 PRO A 212       8.667   7.763   1.140  1.00 92.30           H  
ATOM   3302  HD3 PRO A 212       7.015   7.122   0.872  1.00 92.30           H  
ATOM   3303  N   LEU A 213       7.648  10.121   5.568  1.00 94.09           N  
ATOM   3304  H   LEU A 213       7.003   9.484   6.012  1.00 94.09           H  
ATOM   3305  CA  LEU A 213       8.101  11.281   6.344  1.00 94.09           C  
ATOM   3306  HA  LEU A 213       7.551  11.266   7.285  1.00 94.09           H  
ATOM   3307  C   LEU A 213       7.795  12.653   5.702  1.00 94.09           C  
ATOM   3308  CB  LEU A 213       9.609  11.135   6.676  1.00 94.09           C  
ATOM   3309  HB2 LEU A 213       9.895  11.933   7.360  1.00 94.09           H  
ATOM   3310  HB3 LEU A 213      10.177  11.283   5.758  1.00 94.09           H  
ATOM   3311  O   LEU A 213       8.328  13.661   6.168  1.00 94.09           O  
ATOM   3312  CG  LEU A 213      10.048   9.794   7.297  1.00 94.09           C  
ATOM   3313  HG  LEU A 213       9.707   8.961   6.682  1.00 94.09           H  
ATOM   3314  CD1 LEU A 213      11.574   9.733   7.357  1.00 94.09           C  
ATOM   3315 HD11 LEU A 213      11.955  10.563   7.953  1.00 94.09           H  
ATOM   3316 HD12 LEU A 213      11.983   9.797   6.348  1.00 94.09           H  
ATOM   3317 HD13 LEU A 213      11.886   8.792   7.809  1.00 94.09           H  
ATOM   3318  CD2 LEU A 213       9.498   9.629   8.711  1.00 94.09           C  
ATOM   3319 HD21 LEU A 213       9.831  10.446   9.352  1.00 94.09           H  
ATOM   3320 HD22 LEU A 213       8.408   9.618   8.680  1.00 94.09           H  
ATOM   3321 HD23 LEU A 213       9.827   8.680   9.132  1.00 94.09           H  
ATOM   3322  N   TYR A 214       7.029  12.744   4.603  1.00 94.60           N  
ATOM   3323  H   TYR A 214       6.627  11.899   4.222  1.00 94.60           H  
ATOM   3324  CA  TYR A 214       6.817  14.004   3.868  1.00 94.60           C  
ATOM   3325  HA  TYR A 214       7.780  14.392   3.535  1.00 94.60           H  
ATOM   3326  C   TYR A 214       6.190  15.093   4.741  1.00 94.60           C  
ATOM   3327  CB  TYR A 214       6.021  13.767   2.586  1.00 94.60           C  
ATOM   3328  HB2 TYR A 214       6.458  12.913   2.068  1.00 94.60           H  
ATOM   3329  HB3 TYR A 214       4.989  13.517   2.830  1.00 94.60           H  
ATOM   3330  O   TYR A 214       6.787  16.165   4.878  1.00 94.60           O  
ATOM   3331  CG  TYR A 214       6.041  14.959   1.648  1.00 94.60           C  
ATOM   3332  CD1 TYR A 214       5.080  15.979   1.783  1.00 94.60           C  
ATOM   3333  HD1 TYR A 214       4.307  15.914   2.535  1.00 94.60           H  
ATOM   3334  CD2 TYR A 214       7.014  15.039   0.632  1.00 94.60           C  
ATOM   3335  HD2 TYR A 214       7.726  14.236   0.507  1.00 94.60           H  
ATOM   3336  CE1 TYR A 214       5.083  17.071   0.897  1.00 94.60           C  
ATOM   3337  HE1 TYR A 214       4.319  17.831   0.963  1.00 94.60           H  
ATOM   3338  CE2 TYR A 214       7.010  16.124  -0.267  1.00 94.60           C  
ATOM   3339  HE2 TYR A 214       7.724  16.159  -1.076  1.00 94.60           H  
ATOM   3340  OH  TYR A 214       6.000  18.164  -1.024  1.00 94.60           O  
ATOM   3341  HH  TYR A 214       6.600  18.037  -1.763  1.00 94.60           H  
ATOM   3342  CZ  TYR A 214       6.032  17.137  -0.139  1.00 94.60           C  
ATOM   3343  N   GLY A 215       5.060  14.769   5.378  1.00 95.09           N  
ATOM   3344  H   GLY A 215       4.624  13.882   5.167  1.00 95.09           H  
ATOM   3345  CA  GLY A 215       4.352  15.656   6.299  1.00 95.09           C  
ATOM   3346  HA2 GLY A 215       3.406  15.196   6.585  1.00 95.09           H  
ATOM   3347  HA3 GLY A 215       4.135  16.597   5.794  1.00 95.09           H  
ATOM   3348  C   GLY A 215       5.144  15.962   7.570  1.00 95.09           C  
ATOM   3349  O   GLY A 215       5.264  17.132   7.930  1.00 95.09           O  
ATOM   3350  N   ILE A 216       5.772  14.948   8.183  1.00 96.47           N  
ATOM   3351  H   ILE A 216       5.562  14.013   7.865  1.00 96.47           H  
ATOM   3352  CA  ILE A 216       6.596  15.092   9.403  1.00 96.47           C  
ATOM   3353  HA  ILE A 216       5.961  15.457  10.210  1.00 96.47           H  
ATOM   3354  C   ILE A 216       7.714  16.126   9.216  1.00 96.47           C  
ATOM   3355  CB  ILE A 216       7.186  13.722   9.825  1.00 96.47           C  
ATOM   3356  HB  ILE A 216       7.662  13.266   8.957  1.00 96.47           H  
ATOM   3357  O   ILE A 216       7.976  16.930  10.103  1.00 96.47           O  
ATOM   3358  CG1 ILE A 216       6.054  12.795  10.319  1.00 96.47           C  
ATOM   3359 HG12 ILE A 216       5.219  12.817   9.618  1.00 96.47           H  
ATOM   3360 HG13 ILE A 216       5.685  13.162  11.277  1.00 96.47           H  
ATOM   3361  CG2 ILE A 216       8.252  13.874  10.933  1.00 96.47           C  
ATOM   3362 HG21 ILE A 216       8.642  12.904  11.243  1.00 96.47           H  
ATOM   3363 HG22 ILE A 216       7.817  14.372  11.800  1.00 96.47           H  
ATOM   3364 HG23 ILE A 216       9.105  14.453  10.579  1.00 96.47           H  
ATOM   3365  CD1 ILE A 216       6.470  11.331  10.479  1.00 96.47           C  
ATOM   3366 HD11 ILE A 216       6.669  10.897   9.499  1.00 96.47           H  
ATOM   3367 HD12 ILE A 216       5.650  10.794  10.954  1.00 96.47           H  
ATOM   3368 HD13 ILE A 216       7.350  11.222  11.114  1.00 96.47           H  
ATOM   3369  N   GLU A 217       8.366  16.137   8.053  1.00 96.03           N  
ATOM   3370  H   GLU A 217       8.117  15.444   7.361  1.00 96.03           H  
ATOM   3371  CA  GLU A 217       9.429  17.104   7.754  1.00 96.03           C  
ATOM   3372  HA  GLU A 217       9.966  17.334   8.674  1.00 96.03           H  
ATOM   3373  C   GLU A 217       8.909  18.455   7.223  1.00 96.03           C  
ATOM   3374  CB  GLU A 217      10.425  16.485   6.772  1.00 96.03           C  
ATOM   3375  HB2 GLU A 217      11.138  17.253   6.473  1.00 96.03           H  
ATOM   3376  HB3 GLU A 217       9.871  16.169   5.888  1.00 96.03           H  
ATOM   3377  O   GLU A 217       9.712  19.295   6.821  1.00 96.03           O  
ATOM   3378  CG  GLU A 217      11.234  15.293   7.322  1.00 96.03           C  
ATOM   3379  HG2 GLU A 217      11.786  15.612   8.205  1.00 96.03           H  
ATOM   3380  HG3 GLU A 217      10.553  14.490   7.605  1.00 96.03           H  
ATOM   3381  CD  GLU A 217      12.218  14.771   6.267  1.00 96.03           C  
ATOM   3382  OE1 GLU A 217      12.780  13.670   6.385  1.00 96.03           O  
ATOM   3383  OE2 GLU A 217      12.320  15.403   5.191  1.00 96.03           O  
ATOM   3384  N   GLY A 218       7.589  18.666   7.164  1.00 94.23           N  
ATOM   3385  H   GLY A 218       6.975  17.956   7.537  1.00 94.23           H  
ATOM   3386  CA  GLY A 218       6.986  19.931   6.733  1.00 94.23           C  
ATOM   3387  HA2 GLY A 218       7.338  20.734   7.380  1.00 94.23           H  
ATOM   3388  HA3 GLY A 218       5.904  19.853   6.834  1.00 94.23           H  
ATOM   3389  C   GLY A 218       7.303  20.305   5.283  1.00 94.23           C  
ATOM   3390  O   GLY A 218       7.547  21.470   4.986  1.00 94.23           O  
ATOM   3391  N   ARG A 219       7.345  19.326   4.368  1.00 93.61           N  
ATOM   3392  H   ARG A 219       7.118  18.391   4.674  1.00 93.61           H  
ATOM   3393  CA  ARG A 219       7.799  19.544   2.978  1.00 93.61           C  
ATOM   3394  HA  ARG A 219       8.561  20.322   3.001  1.00 93.61           H  
ATOM   3395  C   ARG A 219       6.757  20.100   2.011  1.00 93.61           C  
ATOM   3396  CB  ARG A 219       8.420  18.268   2.410  1.00 93.61           C  
ATOM   3397  HB2 ARG A 219       7.726  17.435   2.519  1.00 93.61           H  
ATOM   3398  HB3 ARG A 219       8.621  18.409   1.348  1.00 93.61           H  
ATOM   3399  O   ARG A 219       7.084  20.254   0.835  1.00 93.61           O  
ATOM   3400  CG  ARG A 219       9.736  17.951   3.110  1.00 93.61           C  
ATOM   3401  HG2 ARG A 219      10.337  18.855   3.208  1.00 93.61           H  
ATOM   3402  HG3 ARG A 219       9.535  17.541   4.100  1.00 93.61           H  
ATOM   3403  CD  ARG A 219      10.486  16.941   2.249  1.00 93.61           C  
ATOM   3404  HD2 ARG A 219      10.680  17.396   1.278  1.00 93.61           H  
ATOM   3405  HD3 ARG A 219       9.857  16.063   2.104  1.00 93.61           H  
ATOM   3406  NE  ARG A 219      11.753  16.573   2.882  1.00 93.61           N  
ATOM   3407  HE  ARG A 219      11.828  16.684   3.883  1.00 93.61           H  
ATOM   3408  NH1 ARG A 219      12.854  15.699   1.079  1.00 93.61           N  
ATOM   3409 HH11 ARG A 219      13.696  15.295   0.695  1.00 93.61           H  
ATOM   3410 HH12 ARG A 219      12.024  15.837   0.519  1.00 93.61           H  
ATOM   3411  NH2 ARG A 219      13.869  15.823   3.072  1.00 93.61           N  
ATOM   3412 HH21 ARG A 219      13.669  15.800   4.062  1.00 93.61           H  
ATOM   3413 HH22 ARG A 219      14.694  15.357   2.724  1.00 93.61           H  
ATOM   3414  CZ  ARG A 219      12.822  16.043   2.335  1.00 93.61           C  
ATOM   3415  N   TYR A 220       5.553  20.395   2.485  1.00 93.14           N  
ATOM   3416  H   TYR A 220       5.376  20.248   3.469  1.00 93.14           H  
ATOM   3417  CA  TYR A 220       4.480  20.978   1.687  1.00 93.14           C  
ATOM   3418  HA  TYR A 220       4.196  20.267   0.911  1.00 93.14           H  
ATOM   3419  C   TYR A 220       4.928  22.279   1.001  1.00 93.14           C  
ATOM   3420  CB  TYR A 220       3.273  21.211   2.605  1.00 93.14           C  
ATOM   3421  HB2 TYR A 220       2.444  21.580   2.001  1.00 93.14           H  
ATOM   3422  HB3 TYR A 220       3.516  21.983   3.335  1.00 93.14           H  
ATOM   3423  O   TYR A 220       5.606  23.112   1.605  1.00 93.14           O  
ATOM   3424  CG  TYR A 220       2.813  19.956   3.327  1.00 93.14           C  
ATOM   3425  CD1 TYR A 220       2.246  18.918   2.570  1.00 93.14           C  
ATOM   3426  HD1 TYR A 220       2.139  19.026   1.500  1.00 93.14           H  
ATOM   3427  CD2 TYR A 220       2.915  19.825   4.729  1.00 93.14           C  
ATOM   3428  HD2 TYR A 220       3.325  20.630   5.322  1.00 93.14           H  
ATOM   3429  CE1 TYR A 220       1.762  17.760   3.197  1.00 93.14           C  
ATOM   3430  HE1 TYR A 220       1.278  16.988   2.616  1.00 93.14           H  
ATOM   3431  CE2 TYR A 220       2.407  18.670   5.365  1.00 93.14           C  
ATOM   3432  HE2 TYR A 220       2.408  18.588   6.442  1.00 93.14           H  
ATOM   3433  OH  TYR A 220       1.378  16.486   5.161  1.00 93.14           O  
ATOM   3434  HH  TYR A 220       0.983  15.899   4.513  1.00 93.14           H  
ATOM   3435  CZ  TYR A 220       1.843  17.627   4.592  1.00 93.14           C  
ATOM   3436  N   LYS A 221       4.570  22.460  -0.275  1.00 86.87           N  
ATOM   3437  H   LYS A 221       4.061  21.719  -0.735  1.00 86.87           H  
ATOM   3438  CA  LYS A 221       4.927  23.640  -1.076  1.00 86.87           C  
ATOM   3439  HA  LYS A 221       5.321  24.414  -0.417  1.00 86.87           H  
ATOM   3440  C   LYS A 221       3.716  24.215  -1.799  1.00 86.87           C  
ATOM   3441  CB  LYS A 221       5.997  23.283  -2.118  1.00 86.87           C  
ATOM   3442  HB2 LYS A 221       5.636  22.458  -2.733  1.00 86.87           H  
ATOM   3443  HB3 LYS A 221       6.147  24.148  -2.764  1.00 86.87           H  
ATOM   3444  O   LYS A 221       3.051  23.509  -2.547  1.00 86.87           O  
ATOM   3445  CG  LYS A 221       7.343  22.900  -1.499  1.00 86.87           C  
ATOM   3446  HG2 LYS A 221       7.691  23.709  -0.855  1.00 86.87           H  
ATOM   3447  HG3 LYS A 221       7.224  21.993  -0.906  1.00 86.87           H  
ATOM   3448  CD  LYS A 221       8.370  22.641  -2.602  1.00 86.87           C  
ATOM   3449  HD2 LYS A 221       8.495  23.550  -3.191  1.00 86.87           H  
ATOM   3450  HD3 LYS A 221       8.008  21.840  -3.245  1.00 86.87           H  
ATOM   3451  CE  LYS A 221       9.700  22.241  -1.966  1.00 86.87           C  
ATOM   3452  HE2 LYS A 221       9.990  23.020  -1.261  1.00 86.87           H  
ATOM   3453  HE3 LYS A 221       9.546  21.322  -1.400  1.00 86.87           H  
ATOM   3454  NZ  LYS A 221      10.741  22.065  -3.005  1.00 86.87           N  
ATOM   3455  HZ1 LYS A 221      10.457  21.347  -3.657  1.00 86.87           H  
ATOM   3456  HZ2 LYS A 221      10.857  22.929  -3.515  1.00 86.87           H  
ATOM   3457  HZ3 LYS A 221      11.622  21.814  -2.581  1.00 86.87           H  
ATOM   3458  N   GLY A 222       3.522  25.530  -1.688  1.00 81.97           N  
ATOM   3459  H   GLY A 222       4.055  26.036  -0.996  1.00 81.97           H  
ATOM   3460  CA  GLY A 222       2.546  26.270  -2.494  1.00 81.97           C  
ATOM   3461  HA2 GLY A 222       2.514  27.308  -2.161  1.00 81.97           H  
ATOM   3462  HA3 GLY A 222       2.864  26.254  -3.536  1.00 81.97           H  
ATOM   3463  C   GLY A 222       1.126  25.701  -2.394  1.00 81.97           C  
ATOM   3464  O   GLY A 222       0.630  25.453  -1.299  1.00 81.97           O  
ATOM   3465  N   LYS A 223       0.482  25.494  -3.548  1.00 86.52           N  
ATOM   3466  H   LYS A 223       0.983  25.674  -4.407  1.00 86.52           H  
ATOM   3467  CA  LYS A 223      -0.864  24.913  -3.667  1.00 86.52           C  
ATOM   3468  HA  LYS A 223      -1.461  25.198  -2.801  1.00 86.52           H  
ATOM   3469  C   LYS A 223      -0.804  23.384  -3.674  1.00 86.52           C  
ATOM   3470  CB  LYS A 223      -1.575  25.445  -4.920  1.00 86.52           C  
ATOM   3471  HB2 LYS A 223      -2.542  24.947  -4.982  1.00 86.52           H  
ATOM   3472  HB3 LYS A 223      -1.002  25.185  -5.810  1.00 86.52           H  
ATOM   3473  O   LYS A 223      -0.978  22.757  -4.714  1.00 86.52           O  
ATOM   3474  CG  LYS A 223      -1.812  26.959  -4.896  1.00 86.52           C  
ATOM   3475  HG2 LYS A 223      -2.248  27.245  -3.939  1.00 86.52           H  
ATOM   3476  HG3 LYS A 223      -0.867  27.487  -5.029  1.00 86.52           H  
ATOM   3477  CD  LYS A 223      -2.780  27.329  -6.024  1.00 86.52           C  
ATOM   3478  HD2 LYS A 223      -3.693  26.745  -5.901  1.00 86.52           H  
ATOM   3479  HD3 LYS A 223      -2.331  27.083  -6.986  1.00 86.52           H  
ATOM   3480  CE  LYS A 223      -3.137  28.815  -5.975  1.00 86.52           C  
ATOM   3481  HE2 LYS A 223      -2.244  29.405  -6.181  1.00 86.52           H  
ATOM   3482  HE3 LYS A 223      -3.475  29.049  -4.966  1.00 86.52           H  
ATOM   3483  NZ  LYS A 223      -4.213  29.125  -6.949  1.00 86.52           N  
ATOM   3484  HZ1 LYS A 223      -5.031  28.574  -6.733  1.00 86.52           H  
ATOM   3485  HZ2 LYS A 223      -3.930  28.900  -7.892  1.00 86.52           H  
ATOM   3486  HZ3 LYS A 223      -4.476  30.099  -6.902  1.00 86.52           H  
ATOM   3487  N   GLN A 224      -0.497  22.790  -2.528  1.00 91.21           N  
ATOM   3488  H   GLN A 224      -0.337  23.371  -1.718  1.00 91.21           H  
ATOM   3489  CA  GLN A 224      -0.469  21.337  -2.346  1.00 91.21           C  
ATOM   3490  HA  GLN A 224      -0.819  20.853  -3.259  1.00 91.21           H  
ATOM   3491  C   GLN A 224      -1.397  20.909  -1.207  1.00 91.21           C  
ATOM   3492  CB  GLN A 224       0.966  20.874  -2.068  1.00 91.21           C  
ATOM   3493  HB2 GLN A 224       0.940  19.886  -1.608  1.00 91.21           H  
ATOM   3494  HB3 GLN A 224       1.439  21.559  -1.364  1.00 91.21           H  
ATOM   3495  O   GLN A 224      -1.573  21.688  -0.262  1.00 91.21           O  
ATOM   3496  CG  GLN A 224       1.786  20.788  -3.362  1.00 91.21           C  
ATOM   3497  HG2 GLN A 224       1.313  20.062  -4.024  1.00 91.21           H  
ATOM   3498  HG3 GLN A 224       1.787  21.750  -3.874  1.00 91.21           H  
ATOM   3499  CD  GLN A 224       3.227  20.355  -3.119  1.00 91.21           C  
ATOM   3500  NE2 GLN A 224       3.906  19.873  -4.135  1.00 91.21           N  
ATOM   3501 HE21 GLN A 224       4.778  19.427  -3.891  1.00 91.21           H  
ATOM   3502 HE22 GLN A 224       3.441  19.744  -5.023  1.00 91.21           H  
ATOM   3503  OE1 GLN A 224       3.773  20.398  -2.028  1.00 91.21           O  
ATOM   3504  N   PRO A 225      -1.930  19.669  -1.241  1.00 92.79           N  
ATOM   3505  CA  PRO A 225      -2.609  19.097  -0.088  1.00 92.79           C  
ATOM   3506  HA  PRO A 225      -3.510  19.681   0.098  1.00 92.79           H  
ATOM   3507  C   PRO A 225      -1.675  19.135   1.121  1.00 92.79           C  
ATOM   3508  CB  PRO A 225      -3.007  17.667  -0.464  1.00 92.79           C  
ATOM   3509  HB2 PRO A 225      -2.260  16.960  -0.105  1.00 92.79           H  
ATOM   3510  HB3 PRO A 225      -3.992  17.407  -0.076  1.00 92.79           H  
ATOM   3511  O   PRO A 225      -0.494  18.786   1.000  1.00 92.79           O  
ATOM   3512  CG  PRO A 225      -2.992  17.687  -1.991  1.00 92.79           C  
ATOM   3513  HG2 PRO A 225      -3.945  18.067  -2.357  1.00 92.79           H  
ATOM   3514  HG3 PRO A 225      -2.790  16.700  -2.408  1.00 92.79           H  
ATOM   3515  CD  PRO A 225      -1.869  18.677  -2.306  1.00 92.79           C  
ATOM   3516  HD2 PRO A 225      -2.017  19.116  -3.293  1.00 92.79           H  
ATOM   3517  HD3 PRO A 225      -0.910  18.161  -2.268  1.00 92.79           H  
ATOM   3518  N   THR A 226      -2.174  19.650   2.241  1.00 95.39           N  
ATOM   3519  H   THR A 226      -3.158  19.880   2.257  1.00 95.39           H  
ATOM   3520  CA  THR A 226      -1.387  19.935   3.445  1.00 95.39           C  
ATOM   3521  HA  THR A 226      -0.437  19.402   3.397  1.00 95.39           H  
ATOM   3522  C   THR A 226      -2.138  19.467   4.683  1.00 95.39           C  
ATOM   3523  CB  THR A 226      -1.090  21.437   3.561  1.00 95.39           C  
ATOM   3524  HB  THR A 226      -2.029  21.981   3.656  1.00 95.39           H  
ATOM   3525  O   THR A 226      -3.251  19.914   4.940  1.00 95.39           O  
ATOM   3526  CG2 THR A 226      -0.199  21.769   4.757  1.00 95.39           C  
ATOM   3527 HG21 THR A 226       0.115  22.812   4.703  1.00 95.39           H  
ATOM   3528 HG22 THR A 226       0.678  21.123   4.749  1.00 95.39           H  
ATOM   3529 HG23 THR A 226      -0.746  21.609   5.686  1.00 95.39           H  
ATOM   3530  OG1 THR A 226      -0.410  21.907   2.412  1.00 95.39           O  
ATOM   3531  HG1 THR A 226      -0.835  21.511   1.647  1.00 95.39           H  
ATOM   3532  N   THR A 227      -1.506  18.605   5.476  1.00 96.04           N  
ATOM   3533  H   THR A 227      -0.577  18.299   5.226  1.00 96.04           H  
ATOM   3534  CA  THR A 227      -2.042  18.141   6.762  1.00 96.04           C  
ATOM   3535  HA  THR A 227      -3.118  18.318   6.783  1.00 96.04           H  
ATOM   3536  C   THR A 227      -1.421  18.934   7.911  1.00 96.04           C  
ATOM   3537  CB  THR A 227      -1.852  16.629   6.958  1.00 96.04           C  
ATOM   3538  HB  THR A 227      -2.416  16.322   7.838  1.00 96.04           H  
ATOM   3539  O   THR A 227      -0.370  19.566   7.757  1.00 96.04           O  
ATOM   3540  CG2 THR A 227      -2.324  15.805   5.764  1.00 96.04           C  
ATOM   3541 HG21 THR A 227      -2.145  14.747   5.955  1.00 96.04           H  
ATOM   3542 HG22 THR A 227      -1.785  16.076   4.856  1.00 96.04           H  
ATOM   3543 HG23 THR A 227      -3.391  15.962   5.603  1.00 96.04           H  
ATOM   3544  OG1 THR A 227      -0.498  16.328   7.181  1.00 96.04           O  
ATOM   3545  HG1 THR A 227      -0.113  16.073   6.340  1.00 96.04           H  
ATOM   3546  N   TYR A 228      -2.065  18.913   9.080  1.00 96.35           N  
ATOM   3547  H   TYR A 228      -2.884  18.329   9.174  1.00 96.35           H  
ATOM   3548  CA  TYR A 228      -1.656  19.717  10.233  1.00 96.35           C  
ATOM   3549  HA  TYR A 228      -0.657  20.116  10.058  1.00 96.35           H  
ATOM   3550  C   TYR A 228      -1.600  18.874  11.505  1.00 96.35           C  
ATOM   3551  CB  TYR A 228      -2.614  20.907  10.398  1.00 96.35           C  
ATOM   3552  HB2 TYR A 228      -2.274  21.525  11.229  1.00 96.35           H  
ATOM   3553  HB3 TYR A 228      -3.603  20.526  10.651  1.00 96.35           H  
ATOM   3554  O   TYR A 228      -2.468  18.039  11.751  1.00 96.35           O  
ATOM   3555  CG  TYR A 228      -2.730  21.774   9.158  1.00 96.35           C  
ATOM   3556  CD1 TYR A 228      -1.715  22.701   8.854  1.00 96.35           C  
ATOM   3557  HD1 TYR A 228      -0.866  22.807   9.514  1.00 96.35           H  
ATOM   3558  CD2 TYR A 228      -3.810  21.597   8.269  1.00 96.35           C  
ATOM   3559  HD2 TYR A 228      -4.572  20.860   8.474  1.00 96.35           H  
ATOM   3560  CE1 TYR A 228      -1.778  23.453   7.667  1.00 96.35           C  
ATOM   3561  HE1 TYR A 228      -0.989  24.150   7.428  1.00 96.35           H  
ATOM   3562  CE2 TYR A 228      -3.866  22.334   7.070  1.00 96.35           C  
ATOM   3563  HE2 TYR A 228      -4.659  22.165   6.356  1.00 96.35           H  
ATOM   3564  OH  TYR A 228      -2.856  23.949   5.598  1.00 96.35           O  
ATOM   3565  HH  TYR A 228      -2.115  24.559   5.560  1.00 96.35           H  
ATOM   3566  CZ  TYR A 228      -2.845  23.256   6.765  1.00 96.35           C  
ATOM   3567  N   GLY A 229      -0.593  19.121  12.345  1.00 97.71           N  
ATOM   3568  H   GLY A 229       0.163  19.712  12.030  1.00 97.71           H  
ATOM   3569  CA  GLY A 229      -0.571  18.600  13.712  1.00 97.71           C  
ATOM   3570  HA2 GLY A 229       0.391  18.818  14.176  1.00 97.71           H  
ATOM   3571  HA3 GLY A 229      -0.696  17.517  13.681  1.00 97.71           H  
ATOM   3572  C   GLY A 229      -1.688  19.202  14.576  1.00 97.71           C  
ATOM   3573  O   GLY A 229      -2.161  20.314  14.316  1.00 97.71           O  
ATOM   3574  N   ARG A 230      -2.076  18.499  15.648  1.00 97.48           N  
ATOM   3575  H   ARG A 230      -1.667  17.584  15.769  1.00 97.48           H  
ATOM   3576  CA  ARG A 230      -3.211  18.865  16.520  1.00 97.48           C  
ATOM   3577  HA  ARG A 230      -4.134  18.724  15.956  1.00 97.48           H  
ATOM   3578  C   ARG A 230      -3.188  20.318  16.995  1.00 97.48           C  
ATOM   3579  CB  ARG A 230      -3.225  17.936  17.742  1.00 97.48           C  
ATOM   3580  HB2 ARG A 230      -3.130  16.898  17.421  1.00 97.48           H  
ATOM   3581  HB3 ARG A 230      -2.371  18.159  18.381  1.00 97.48           H  
ATOM   3582  O   ARG A 230      -4.194  21.017  16.896  1.00 97.48           O  
ATOM   3583  CG  ARG A 230      -4.531  18.082  18.538  1.00 97.48           C  
ATOM   3584  HG2 ARG A 230      -4.649  19.100  18.908  1.00 97.48           H  
ATOM   3585  HG3 ARG A 230      -5.364  17.844  17.875  1.00 97.48           H  
ATOM   3586  CD  ARG A 230      -4.567  17.111  19.715  1.00 97.48           C  
ATOM   3587  HD2 ARG A 230      -4.422  16.108  19.314  1.00 97.48           H  
ATOM   3588  HD3 ARG A 230      -5.547  17.149  20.191  1.00 97.48           H  
ATOM   3589  NE  ARG A 230      -3.500  17.389  20.688  1.00 97.48           N  
ATOM   3590  HE  ARG A 230      -2.595  16.979  20.506  1.00 97.48           H  
ATOM   3591  NH1 ARG A 230      -4.557  18.852  22.097  1.00 97.48           N  
ATOM   3592 HH11 ARG A 230      -5.391  18.755  21.536  1.00 97.48           H  
ATOM   3593 HH12 ARG A 230      -4.554  19.365  22.967  1.00 97.48           H  
ATOM   3594  NH2 ARG A 230      -2.453  18.175  22.515  1.00 97.48           N  
ATOM   3595 HH21 ARG A 230      -2.426  18.608  23.427  1.00 97.48           H  
ATOM   3596 HH22 ARG A 230      -1.701  17.546  22.270  1.00 97.48           H  
ATOM   3597  CZ  ARG A 230      -3.512  18.143  21.762  1.00 97.48           C  
ATOM   3598  N   HIS A 231      -2.047  20.770  17.520  1.00 96.96           N  
ATOM   3599  H   HIS A 231      -1.274  20.124  17.592  1.00 96.96           H  
ATOM   3600  CA  HIS A 231      -1.906  22.122  18.064  1.00 96.96           C  
ATOM   3601  HA  HIS A 231      -2.668  22.271  18.829  1.00 96.96           H  
ATOM   3602  C   HIS A 231      -2.133  23.195  16.988  1.00 96.96           C  
ATOM   3603  CB  HIS A 231      -0.527  22.266  18.722  1.00 96.96           C  
ATOM   3604  HB2 HIS A 231      -0.412  21.497  19.486  1.00 96.96           H  
ATOM   3605  HB3 HIS A 231       0.254  22.120  17.975  1.00 96.96           H  
ATOM   3606  O   HIS A 231      -2.921  24.118  17.187  1.00 96.96           O  
ATOM   3607  CG  HIS A 231      -0.343  23.615  19.369  1.00 96.96           C  
ATOM   3608  CD2 HIS A 231       0.333  24.688  18.853  1.00 96.96           C  
ATOM   3609  HD2 HIS A 231       0.861  24.712  17.911  1.00 96.96           H  
ATOM   3610  ND1 HIS A 231      -0.892  24.019  20.564  1.00 96.96           N  
ATOM   3611  HD1 HIS A 231      -1.428  23.445  21.199  1.00 96.96           H  
ATOM   3612  CE1 HIS A 231      -0.562  25.306  20.761  1.00 96.96           C  
ATOM   3613  HE1 HIS A 231      -0.852  25.899  21.616  1.00 96.96           H  
ATOM   3614  NE2 HIS A 231       0.179  25.761  19.739  1.00 96.96           N  
ATOM   3615  N   THR A 232      -1.498  23.037  15.824  1.00 96.95           N  
ATOM   3616  H   THR A 232      -0.876  22.250  15.709  1.00 96.95           H  
ATOM   3617  CA  THR A 232      -1.647  23.944  14.678  1.00 96.95           C  
ATOM   3618  HA  THR A 232      -1.374  24.953  14.984  1.00 96.95           H  
ATOM   3619  C   THR A 232      -3.092  23.980  14.183  1.00 96.95           C  
ATOM   3620  CB  THR A 232      -0.710  23.512  13.541  1.00 96.95           C  
ATOM   3621  HB  THR A 232      -1.003  22.527  13.178  1.00 96.95           H  
ATOM   3622  O   THR A 232      -3.648  25.060  13.987  1.00 96.95           O  
ATOM   3623  CG2 THR A 232      -0.705  24.493  12.373  1.00 96.95           C  
ATOM   3624 HG21 THR A 232      -1.695  24.526  11.920  1.00 96.95           H  
ATOM   3625 HG22 THR A 232       0.009  24.168  11.616  1.00 96.95           H  
ATOM   3626 HG23 THR A 232      -0.436  25.491  12.720  1.00 96.95           H  
ATOM   3627  OG1 THR A 232       0.610  23.440  14.030  1.00 96.95           O  
ATOM   3628  HG1 THR A 232       1.180  23.202  13.295  1.00 96.95           H  
ATOM   3629  N   LEU A 233      -3.732  22.815  14.049  1.00 97.03           N  
ATOM   3630  H   LEU A 233      -3.227  21.958  14.226  1.00 97.03           H  
ATOM   3631  CA  LEU A 233      -5.122  22.714  13.610  1.00 97.03           C  
ATOM   3632  HA  LEU A 233      -5.212  23.242  12.660  1.00 97.03           H  
ATOM   3633  C   LEU A 233      -6.096  23.375  14.598  1.00 97.03           C  
ATOM   3634  CB  LEU A 233      -5.437  21.228  13.382  1.00 97.03           C  
ATOM   3635  HB2 LEU A 233      -4.700  20.822  12.689  1.00 97.03           H  
ATOM   3636  HB3 LEU A 233      -5.331  20.694  14.326  1.00 97.03           H  
ATOM   3637  O   LEU A 233      -6.978  24.131  14.190  1.00 97.03           O  
ATOM   3638  CG  LEU A 233      -6.841  20.951  12.820  1.00 97.03           C  
ATOM   3639  HG  LEU A 233      -7.590  21.218  13.566  1.00 97.03           H  
ATOM   3640  CD1 LEU A 233      -7.133  21.711  11.526  1.00 97.03           C  
ATOM   3641 HD11 LEU A 233      -6.364  21.503  10.782  1.00 97.03           H  
ATOM   3642 HD12 LEU A 233      -8.100  21.393  11.137  1.00 97.03           H  
ATOM   3643 HD13 LEU A 233      -7.185  22.783  11.715  1.00 97.03           H  
ATOM   3644  CD2 LEU A 233      -6.952  19.459  12.527  1.00 97.03           C  
ATOM   3645 HD21 LEU A 233      -6.738  18.882  13.427  1.00 97.03           H  
ATOM   3646 HD22 LEU A 233      -7.958  19.225  12.179  1.00 97.03           H  
ATOM   3647 HD23 LEU A 233      -6.239  19.172  11.754  1.00 97.03           H  
ATOM   3648  N   ASN A 234      -5.905  23.161  15.903  1.00 97.20           N  
ATOM   3649  H   ASN A 234      -5.180  22.518  16.187  1.00 97.20           H  
ATOM   3650  CA  ASN A 234      -6.709  23.819  16.933  1.00 97.20           C  
ATOM   3651  HA  ASN A 234      -7.760  23.608  16.737  1.00 97.20           H  
ATOM   3652  C   ASN A 234      -6.544  25.351  16.910  1.00 97.20           C  
ATOM   3653  CB  ASN A 234      -6.339  23.236  18.303  1.00 97.20           C  
ATOM   3654  HB2 ASN A 234      -6.391  22.148  18.273  1.00 97.20           H  
ATOM   3655  HB3 ASN A 234      -5.319  23.523  18.557  1.00 97.20           H  
ATOM   3656  O   ASN A 234      -7.517  26.078  17.108  1.00 97.20           O  
ATOM   3657  CG  ASN A 234      -7.299  23.716  19.377  1.00 97.20           C  
ATOM   3658  ND2 ASN A 234      -6.799  24.268  20.457  1.00 97.20           N  
ATOM   3659 HD21 ASN A 234      -5.810  24.466  20.513  1.00 97.20           H  
ATOM   3660 HD22 ASN A 234      -7.469  24.626  21.122  1.00 97.20           H  
ATOM   3661  OD1 ASN A 234      -8.509  23.615  19.260  1.00 97.20           O  
ATOM   3662  N   ASN A 235      -5.339  25.853  16.620  1.00 97.14           N  
ATOM   3663  H   ASN A 235      -4.563  25.218  16.503  1.00 97.14           H  
ATOM   3664  CA  ASN A 235      -5.099  27.290  16.478  1.00 97.14           C  
ATOM   3665  HA  ASN A 235      -5.503  27.797  17.354  1.00 97.14           H  
ATOM   3666  C   ASN A 235      -5.832  27.876  15.262  1.00 97.14           C  
ATOM   3667  CB  ASN A 235      -3.587  27.567  16.416  1.00 97.14           C  
ATOM   3668  HB2 ASN A 235      -3.428  28.609  16.139  1.00 97.14           H  
ATOM   3669  HB3 ASN A 235      -3.130  26.942  15.648  1.00 97.14           H  
ATOM   3670  O   ASN A 235      -6.424  28.947  15.385  1.00 97.14           O  
ATOM   3671  CG  ASN A 235      -2.873  27.337  17.737  1.00 97.14           C  
ATOM   3672  ND2 ASN A 235      -1.566  27.215  17.697  1.00 97.14           N  
ATOM   3673 HD21 ASN A 235      -1.104  26.943  18.553  1.00 97.14           H  
ATOM   3674 HD22 ASN A 235      -1.077  27.226  16.814  1.00 97.14           H  
ATOM   3675  OD1 ASN A 235      -3.462  27.296  18.806  1.00 97.14           O  
ATOM   3676  N   TYR A 236      -5.862  27.178  14.119  1.00 97.07           N  
ATOM   3677  H   TYR A 236      -5.328  26.323  14.050  1.00 97.07           H  
ATOM   3678  CA  TYR A 236      -6.646  27.620  12.958  1.00 97.07           C  
ATOM   3679  HA  TYR A 236      -6.331  28.630  12.697  1.00 97.07           H  
ATOM   3680  C   TYR A 236      -8.144  27.703  13.265  1.00 97.07           C  
ATOM   3681  CB  TYR A 236      -6.414  26.695  11.754  1.00 97.07           C  
ATOM   3682  HB2 TYR A 236      -7.200  26.881  11.022  1.00 97.07           H  
ATOM   3683  HB3 TYR A 236      -6.511  25.656  12.071  1.00 97.07           H  
ATOM   3684  O   TYR A 236      -8.786  28.699  12.921  1.00 97.07           O  
ATOM   3685  CG  TYR A 236      -5.096  26.894  11.034  1.00 97.07           C  
ATOM   3686  CD1 TYR A 236      -4.717  28.181  10.600  1.00 97.07           C  
ATOM   3687  HD1 TYR A 236      -5.343  29.037  10.805  1.00 97.07           H  
ATOM   3688  CD2 TYR A 236      -4.281  25.786  10.735  1.00 97.07           C  
ATOM   3689  HD2 TYR A 236      -4.578  24.792  11.036  1.00 97.07           H  
ATOM   3690  CE1 TYR A 236      -3.516  28.367   9.892  1.00 97.07           C  
ATOM   3691  HE1 TYR A 236      -3.227  29.356   9.572  1.00 97.07           H  
ATOM   3692  CE2 TYR A 236      -3.086  25.968  10.016  1.00 97.07           C  
ATOM   3693  HE2 TYR A 236      -2.463  25.123   9.763  1.00 97.07           H  
ATOM   3694  OH  TYR A 236      -1.538  27.424   8.912  1.00 97.07           O  
ATOM   3695  HH  TYR A 236      -1.398  28.341   8.667  1.00 97.07           H  
ATOM   3696  CZ  TYR A 236      -2.696  27.256   9.601  1.00 97.07           C  
ATOM   3697  N   LEU A 237      -8.689  26.703  13.966  1.00 97.06           N  
ATOM   3698  H   LEU A 237      -8.110  25.905  14.187  1.00 97.06           H  
ATOM   3699  CA  LEU A 237     -10.079  26.713  14.431  1.00 97.06           C  
ATOM   3700  HA  LEU A 237     -10.739  26.822  13.571  1.00 97.06           H  
ATOM   3701  C   LEU A 237     -10.360  27.914  15.339  1.00 97.06           C  
ATOM   3702  CB  LEU A 237     -10.379  25.388  15.155  1.00 97.06           C  
ATOM   3703  HB2 LEU A 237     -11.300  25.493  15.727  1.00 97.06           H  
ATOM   3704  HB3 LEU A 237      -9.577  25.181  15.864  1.00 97.06           H  
ATOM   3705  O   LEU A 237     -11.313  28.661  15.101  1.00 97.06           O  
ATOM   3706  CG  LEU A 237     -10.533  24.189  14.211  1.00 97.06           C  
ATOM   3707  HG  LEU A 237      -9.694  24.149  13.516  1.00 97.06           H  
ATOM   3708  CD1 LEU A 237     -10.565  22.887  15.011  1.00 97.06           C  
ATOM   3709 HD11 LEU A 237     -11.414  22.890  15.694  1.00 97.06           H  
ATOM   3710 HD12 LEU A 237     -10.654  22.044  14.326  1.00 97.06           H  
ATOM   3711 HD13 LEU A 237      -9.640  22.778  15.577  1.00 97.06           H  
ATOM   3712  CD2 LEU A 237     -11.836  24.300  13.420  1.00 97.06           C  
ATOM   3713 HD21 LEU A 237     -11.936  23.420  12.785  1.00 97.06           H  
ATOM   3714 HD22 LEU A 237     -11.827  25.177  12.773  1.00 97.06           H  
ATOM   3715 HD23 LEU A 237     -12.688  24.356  14.097  1.00 97.06           H  
ATOM   3716  N   TYR A 238      -9.492  28.155  16.324  1.00 95.80           N  
ATOM   3717  H   TYR A 238      -8.743  27.495  16.477  1.00 95.80           H  
ATOM   3718  CA  TYR A 238      -9.634  29.280  17.247  1.00 95.80           C  
ATOM   3719  HA  TYR A 238     -10.616  29.217  17.716  1.00 95.80           H  
ATOM   3720  C   TYR A 238      -9.562  30.636  16.534  1.00 95.80           C  
ATOM   3721  CB  TYR A 238      -8.579  29.169  18.351  1.00 95.80           C  
ATOM   3722  HB2 TYR A 238      -8.580  28.150  18.739  1.00 95.80           H  
ATOM   3723  HB3 TYR A 238      -7.590  29.362  17.935  1.00 95.80           H  
ATOM   3724  O   TYR A 238     -10.387  31.512  16.790  1.00 95.80           O  
ATOM   3725  CG  TYR A 238      -8.844  30.113  19.505  1.00 95.80           C  
ATOM   3726  CD1 TYR A 238      -8.212  31.370  19.559  1.00 95.80           C  
ATOM   3727  HD1 TYR A 238      -7.524  31.659  18.778  1.00 95.80           H  
ATOM   3728  CD2 TYR A 238      -9.754  29.736  20.512  1.00 95.80           C  
ATOM   3729  HD2 TYR A 238     -10.246  28.776  20.461  1.00 95.80           H  
ATOM   3730  CE1 TYR A 238      -8.480  32.250  20.626  1.00 95.80           C  
ATOM   3731  HE1 TYR A 238      -7.992  33.212  20.665  1.00 95.80           H  
ATOM   3732  CE2 TYR A 238     -10.023  30.611  21.581  1.00 95.80           C  
ATOM   3733  HE2 TYR A 238     -10.711  30.323  22.362  1.00 95.80           H  
ATOM   3734  OH  TYR A 238      -9.646  32.711  22.673  1.00 95.80           O  
ATOM   3735  HH  TYR A 238      -9.111  33.506  22.611  1.00 95.80           H  
ATOM   3736  CZ  TYR A 238      -9.386  31.867  21.640  1.00 95.80           C  
ATOM   3737  N   GLN A 239      -8.636  30.804  15.585  1.00 95.58           N  
ATOM   3738  H   GLN A 239      -7.990  30.047  15.412  1.00 95.58           H  
ATOM   3739  CA  GLN A 239      -8.500  32.029  14.789  1.00 95.58           C  
ATOM   3740  HA  GLN A 239      -8.417  32.883  15.462  1.00 95.58           H  
ATOM   3741  C   GLN A 239      -9.714  32.288  13.889  1.00 95.58           C  
ATOM   3742  CB  GLN A 239      -7.231  31.947  13.935  1.00 95.58           C  
ATOM   3743  HB2 GLN A 239      -7.208  30.986  13.422  1.00 95.58           H  
ATOM   3744  HB3 GLN A 239      -7.257  32.735  13.183  1.00 95.58           H  
ATOM   3745  O   GLN A 239     -10.132  33.434  13.743  1.00 95.58           O  
ATOM   3746  CG  GLN A 239      -5.950  32.126  14.764  1.00 95.58           C  
ATOM   3747  HG2 GLN A 239      -5.928  33.137  15.170  1.00 95.58           H  
ATOM   3748  HG3 GLN A 239      -5.938  31.428  15.601  1.00 95.58           H  
ATOM   3749  CD  GLN A 239      -4.690  31.908  13.932  1.00 95.58           C  
ATOM   3750  NE2 GLN A 239      -3.521  32.070  14.512  1.00 95.58           N  
ATOM   3751 HE21 GLN A 239      -3.451  32.326  15.487  1.00 95.58           H  
ATOM   3752 HE22 GLN A 239      -2.720  31.931  13.913  1.00 95.58           H  
ATOM   3753  OE1 GLN A 239      -4.720  31.598  12.753  1.00 95.58           O  
ATOM   3754  N   ALA A 240     -10.325  31.245  13.318  1.00 96.10           N  
ATOM   3755  H   ALA A 240      -9.921  30.325  13.421  1.00 96.10           H  
ATOM   3756  CA  ALA A 240     -11.597  31.367  12.599  1.00 96.10           C  
ATOM   3757  HA  ALA A 240     -11.533  32.214  11.916  1.00 96.10           H  
ATOM   3758  C   ALA A 240     -12.793  31.636  13.546  1.00 96.10           C  
ATOM   3759  CB  ALA A 240     -11.783  30.102  11.761  1.00 96.10           C  
ATOM   3760  HB1 ALA A 240     -12.709  30.174  11.191  1.00 96.10           H  
ATOM   3761  HB2 ALA A 240     -11.821  29.225  12.406  1.00 96.10           H  
ATOM   3762  HB3 ALA A 240     -10.947  29.999  11.069  1.00 96.10           H  
ATOM   3763  O   ALA A 240     -13.882  32.040  13.125  1.00 96.10           O  
ATOM   3764  N   GLY A 241     -12.584  31.476  14.855  1.00 94.60           N  
ATOM   3765  H   GLY A 241     -11.668  31.163  15.141  1.00 94.60           H  
ATOM   3766  CA  GLY A 241     -13.536  31.763  15.918  1.00 94.60           C  
ATOM   3767  HA2 GLY A 241     -12.964  32.013  16.811  1.00 94.60           H  
ATOM   3768  HA3 GLY A 241     -14.135  32.635  15.657  1.00 94.60           H  
ATOM   3769  C   GLY A 241     -14.436  30.585  16.282  1.00 94.60           C  
ATOM   3770  O   GLY A 241     -15.577  30.823  16.683  1.00 94.60           O  
ATOM   3771  N   PHE A 242     -13.932  29.358  16.127  1.00 95.10           N  
ATOM   3772  H   PHE A 242     -13.006  29.274  15.731  1.00 95.10           H  
ATOM   3773  CA  PHE A 242     -14.431  28.160  16.797  1.00 95.10           C  
ATOM   3774  HA  PHE A 242     -15.501  28.262  16.979  1.00 95.10           H  
ATOM   3775  C   PHE A 242     -13.710  28.007  18.141  1.00 95.10           C  
ATOM   3776  CB  PHE A 242     -14.218  26.927  15.918  1.00 95.10           C  
ATOM   3777  HB2 PHE A 242     -14.521  26.057  16.501  1.00 95.10           H  
ATOM   3778  HB3 PHE A 242     -13.158  26.817  15.690  1.00 95.10           H  
ATOM   3779  O   PHE A 242     -12.502  27.770  18.197  1.00 95.10           O  
ATOM   3780  CG  PHE A 242     -15.009  26.935  14.630  1.00 95.10           C  
ATOM   3781  CD1 PHE A 242     -16.337  26.475  14.632  1.00 95.10           C  
ATOM   3782  HD1 PHE A 242     -16.778  26.102  15.544  1.00 95.10           H  
ATOM   3783  CD2 PHE A 242     -14.426  27.390  13.433  1.00 95.10           C  
ATOM   3784  HD2 PHE A 242     -13.401  27.728  13.427  1.00 95.10           H  
ATOM   3785  CE1 PHE A 242     -17.085  26.473  13.445  1.00 95.10           C  
ATOM   3786  HE1 PHE A 242     -18.095  26.091  13.451  1.00 95.10           H  
ATOM   3787  CE2 PHE A 242     -15.178  27.396  12.245  1.00 95.10           C  
ATOM   3788  HE2 PHE A 242     -14.734  27.738  11.322  1.00 95.10           H  
ATOM   3789  CZ  PHE A 242     -16.509  26.943  12.252  1.00 95.10           C  
ATOM   3790  HZ  PHE A 242     -17.080  26.937  11.336  1.00 95.10           H  
ATOM   3791  N   ILE A 243     -14.447  28.229  19.227  1.00 90.37           N  
ATOM   3792  H   ILE A 243     -15.449  28.273  19.109  1.00 90.37           H  
ATOM   3793  CA  ILE A 243     -13.891  28.400  20.578  1.00 90.37           C  
ATOM   3794  HA  ILE A 243     -12.868  28.766  20.499  1.00 90.37           H  
ATOM   3795  C   ILE A 243     -13.829  27.059  21.313  1.00 90.37           C  
ATOM   3796  CB  ILE A 243     -14.719  29.452  21.357  1.00 90.37           C  
ATOM   3797  HB  ILE A 243     -15.744  29.088  21.437  1.00 90.37           H  
ATOM   3798  O   ILE A 243     -12.895  26.815  22.076  1.00 90.37           O  
ATOM   3799  CG1 ILE A 243     -14.740  30.805  20.602  1.00 90.37           C  
ATOM   3800 HG12 ILE A 243     -13.727  31.203  20.541  1.00 90.37           H  
ATOM   3801 HG13 ILE A 243     -15.099  30.650  19.585  1.00 90.37           H  
ATOM   3802  CG2 ILE A 243     -14.168  29.648  22.784  1.00 90.37           C  
ATOM   3803 HG21 ILE A 243     -14.781  30.356  23.341  1.00 90.37           H  
ATOM   3804 HG22 ILE A 243     -14.197  28.707  23.334  1.00 90.37           H  
ATOM   3805 HG23 ILE A 243     -13.138  30.003  22.743  1.00 90.37           H  
ATOM   3806  CD1 ILE A 243     -15.657  31.863  21.229  1.00 90.37           C  
ATOM   3807 HD11 ILE A 243     -16.651  31.443  21.387  1.00 90.37           H  
ATOM   3808 HD12 ILE A 243     -15.248  32.213  22.176  1.00 90.37           H  
ATOM   3809 HD13 ILE A 243     -15.737  32.713  20.552  1.00 90.37           H  
ATOM   3810  N   GLU A 244     -14.809  26.187  21.078  1.00 90.69           N  
ATOM   3811  H   GLU A 244     -15.511  26.419  20.390  1.00 90.69           H  
ATOM   3812  CA  GLU A 244     -14.889  24.864  21.689  1.00 90.69           C  
ATOM   3813  HA  GLU A 244     -14.102  24.760  22.436  1.00 90.69           H  
ATOM   3814  C   GLU A 244     -14.672  23.790  20.622  1.00 90.69           C  
ATOM   3815  CB  GLU A 244     -16.227  24.720  22.423  1.00 90.69           C  
ATOM   3816  HB2 GLU A 244     -16.327  25.541  23.133  1.00 90.69           H  
ATOM   3817  HB3 GLU A 244     -17.046  24.776  21.706  1.00 90.69           H  
ATOM   3818  O   GLU A 244     -15.538  23.563  19.775  1.00 90.69           O  
ATOM   3819  CG  GLU A 244     -16.289  23.394  23.191  1.00 90.69           C  
ATOM   3820  HG2 GLU A 244     -15.411  23.325  23.833  1.00 90.69           H  
ATOM   3821  HG3 GLU A 244     -16.258  22.563  22.487  1.00 90.69           H  
ATOM   3822  CD  GLU A 244     -17.556  23.277  24.043  1.00 90.69           C  
ATOM   3823  OE1 GLU A 244     -17.453  22.698  25.148  1.00 90.69           O  
ATOM   3824  OE2 GLU A 244     -18.625  23.754  23.607  1.00 90.69           O  
ATOM   3825  N   ASN A 245     -13.503  23.146  20.675  1.00 93.34           N  
ATOM   3826  H   ASN A 245     -12.846  23.404  21.397  1.00 93.34           H  
ATOM   3827  CA  ASN A 245     -13.068  22.134  19.715  1.00 93.34           C  
ATOM   3828  HA  ASN A 245     -13.858  21.950  18.988  1.00 93.34           H  
ATOM   3829  C   ASN A 245     -12.785  20.829  20.469  1.00 93.34           C  
ATOM   3830  CB  ASN A 245     -11.829  22.649  18.955  1.00 93.34           C  
ATOM   3831  HB2 ASN A 245     -10.983  22.684  19.641  1.00 93.34           H  
ATOM   3832  HB3 ASN A 245     -11.581  21.958  18.150  1.00 93.34           H  
ATOM   3833  O   ASN A 245     -11.774  20.715  21.165  1.00 93.34           O  
ATOM   3834  CG  ASN A 245     -12.024  24.032  18.357  1.00 93.34           C  
ATOM   3835  ND2 ASN A 245     -11.051  24.901  18.492  1.00 93.34           N  
ATOM   3836 HD21 ASN A 245     -11.249  25.848  18.201  1.00 93.34           H  
ATOM   3837 HD22 ASN A 245     -10.166  24.609  18.880  1.00 93.34           H  
ATOM   3838  OD1 ASN A 245     -13.049  24.354  17.781  1.00 93.34           O  
ATOM   3839  N   GLN A 246     -13.686  19.853  20.362  1.00 94.36           N  
ATOM   3840  H   GLN A 246     -14.489  20.000  19.768  1.00 94.36           H  
ATOM   3841  CA  GLN A 246     -13.510  18.540  20.980  1.00 94.36           C  
ATOM   3842  HA  GLN A 246     -12.878  18.648  21.861  1.00 94.36           H  
ATOM   3843  C   GLN A 246     -12.816  17.596  20.001  1.00 94.36           C  
ATOM   3844  CB  GLN A 246     -14.863  17.990  21.449  1.00 94.36           C  
ATOM   3845  HB2 GLN A 246     -15.500  17.798  20.586  1.00 94.36           H  
ATOM   3846  HB3 GLN A 246     -15.346  18.737  22.079  1.00 94.36           H  
ATOM   3847  O   GLN A 246     -13.329  17.359  18.909  1.00 94.36           O  
ATOM   3848  CG  GLN A 246     -14.690  16.694  22.263  1.00 94.36           C  
ATOM   3849  HG2 GLN A 246     -14.028  16.886  23.107  1.00 94.36           H  
ATOM   3850  HG3 GLN A 246     -14.233  15.925  21.641  1.00 94.36           H  
ATOM   3851  CD  GLN A 246     -16.007  16.145  22.803  1.00 94.36           C  
ATOM   3852  NE2 GLN A 246     -15.975  15.070  23.561  1.00 94.36           N  
ATOM   3853 HE21 GLN A 246     -16.871  14.700  23.842  1.00 94.36           H  
ATOM   3854 HE22 GLN A 246     -15.106  14.594  23.760  1.00 94.36           H  
ATOM   3855  OE1 GLN A 246     -17.087  16.662  22.570  1.00 94.36           O  
ATOM   3856  N   PHE A 247     -11.672  17.046  20.410  1.00 96.35           N  
ATOM   3857  H   PHE A 247     -11.316  17.280  21.326  1.00 96.35           H  
ATOM   3858  CA  PHE A 247     -10.897  16.101  19.614  1.00 96.35           C  
ATOM   3859  HA  PHE A 247     -11.145  16.236  18.561  1.00 96.35           H  
ATOM   3860  C   PHE A 247     -11.222  14.649  19.975  1.00 96.35           C  
ATOM   3861  CB  PHE A 247      -9.396  16.384  19.768  1.00 96.35           C  
ATOM   3862  HB2 PHE A 247      -8.847  15.512  19.413  1.00 96.35           H  
ATOM   3863  HB3 PHE A 247      -9.159  16.509  20.825  1.00 96.35           H  
ATOM   3864  O   PHE A 247     -11.376  14.282  21.143  1.00 96.35           O  
ATOM   3865  CG  PHE A 247      -8.903  17.591  18.994  1.00 96.35           C  
ATOM   3866  CD1 PHE A 247      -8.221  17.412  17.774  1.00 96.35           C  
ATOM   3867  HD1 PHE A 247      -8.046  16.419  17.389  1.00 96.35           H  
ATOM   3868  CD2 PHE A 247      -9.131  18.893  19.479  1.00 96.35           C  
ATOM   3869  HD2 PHE A 247      -9.658  19.042  20.410  1.00 96.35           H  
ATOM   3870  CE1 PHE A 247      -7.782  18.528  17.041  1.00 96.35           C  
ATOM   3871  HE1 PHE A 247      -7.268  18.383  16.102  1.00 96.35           H  
ATOM   3872  CE2 PHE A 247      -8.699  20.009  18.740  1.00 96.35           C  
ATOM   3873  HE2 PHE A 247      -8.905  21.005  19.103  1.00 96.35           H  
ATOM   3874  CZ  PHE A 247      -8.026  19.826  17.518  1.00 96.35           C  
ATOM   3875  HZ  PHE A 247      -7.711  20.680  16.937  1.00 96.35           H  
ATOM   3876  N   PHE A 248     -11.248  13.823  18.941  1.00 97.81           N  
ATOM   3877  H   PHE A 248     -11.195  14.225  18.016  1.00 97.81           H  
ATOM   3878  CA  PHE A 248     -11.313  12.375  18.980  1.00 97.81           C  
ATOM   3879  HA  PHE A 248     -11.141  12.025  19.998  1.00 97.81           H  
ATOM   3880  C   PHE A 248     -10.209  11.819  18.071  1.00 97.81           C  
ATOM   3881  CB  PHE A 248     -12.696  11.899  18.513  1.00 97.81           C  
ATOM   3882  HB2 PHE A 248     -12.826  12.203  17.474  1.00 97.81           H  
ATOM   3883  HB3 PHE A 248     -12.709  10.810  18.546  1.00 97.81           H  
ATOM   3884  O   PHE A 248      -9.821  12.457  17.089  1.00 97.81           O  
ATOM   3885  CG  PHE A 248     -13.892  12.432  19.278  1.00 97.81           C  
ATOM   3886  CD1 PHE A 248     -14.530  11.628  20.239  1.00 97.81           C  
ATOM   3887  HD1 PHE A 248     -14.168  10.630  20.437  1.00 97.81           H  
ATOM   3888  CD2 PHE A 248     -14.399  13.717  18.994  1.00 97.81           C  
ATOM   3889  HD2 PHE A 248     -13.928  14.332  18.243  1.00 97.81           H  
ATOM   3890  CE1 PHE A 248     -15.650  12.117  20.935  1.00 97.81           C  
ATOM   3891  HE1 PHE A 248     -16.139  11.498  21.672  1.00 97.81           H  
ATOM   3892  CE2 PHE A 248     -15.519  14.204  19.687  1.00 97.81           C  
ATOM   3893  HE2 PHE A 248     -15.902  15.190  19.467  1.00 97.81           H  
ATOM   3894  CZ  PHE A 248     -16.144  13.404  20.658  1.00 97.81           C  
ATOM   3895  HZ  PHE A 248     -17.014  13.774  21.181  1.00 97.81           H  
ATOM   3896  N   ALA A 249      -9.720  10.626  18.392  1.00 97.92           N  
ATOM   3897  H   ALA A 249     -10.079  10.174  19.221  1.00 97.92           H  
ATOM   3898  CA  ALA A 249      -8.725   9.895  17.619  1.00 97.92           C  
ATOM   3899  HA  ALA A 249      -8.314  10.522  16.829  1.00 97.92           H  
ATOM   3900  C   ALA A 249      -9.366   8.643  16.999  1.00 97.92           C  
ATOM   3901  CB  ALA A 249      -7.567   9.528  18.543  1.00 97.92           C  
ATOM   3902  HB1 ALA A 249      -7.944   8.926  19.370  1.00 97.92           H  
ATOM   3903  HB2 ALA A 249      -6.836   8.939  17.990  1.00 97.92           H  
ATOM   3904  HB3 ALA A 249      -7.088  10.431  18.923  1.00 97.92           H  
ATOM   3905  O   ALA A 249      -9.621   7.669  17.717  1.00 97.92           O  
ATOM   3906  N   PRO A 250      -9.653   8.654  15.689  1.00 97.95           N  
ATOM   3907  CA  PRO A 250     -10.063   7.464  14.963  1.00 97.95           C  
ATOM   3908  HA  PRO A 250     -10.848   6.954  15.521  1.00 97.95           H  
ATOM   3909  C   PRO A 250      -8.870   6.518  14.763  1.00 97.95           C  
ATOM   3910  CB  PRO A 250     -10.638   7.967  13.633  1.00 97.95           C  
ATOM   3911  HB2 PRO A 250      -9.922   7.796  12.829  1.00 97.95           H  
ATOM   3912  HB3 PRO A 250     -11.596   7.498  13.410  1.00 97.95           H  
ATOM   3913  O   PRO A 250      -7.808   6.935  14.298  1.00 97.95           O  
ATOM   3914  CG  PRO A 250     -10.830   9.469  13.829  1.00 97.95           C  
ATOM   3915  HG2 PRO A 250     -11.801   9.654  14.288  1.00 97.95           H  
ATOM   3916  HG3 PRO A 250     -10.726  10.024  12.897  1.00 97.95           H  
ATOM   3917  CD  PRO A 250      -9.729   9.812  14.815  1.00 97.95           C  
ATOM   3918  HD2 PRO A 250      -8.783   9.930  14.285  1.00 97.95           H  
ATOM   3919  HD3 PRO A 250      -9.990  10.724  15.352  1.00 97.95           H  
ATOM   3920  N   PHE A 251      -9.064   5.242  15.088  1.00 97.35           N  
ATOM   3921  H   PHE A 251      -9.964   4.986  15.469  1.00 97.35           H  
ATOM   3922  CA  PHE A 251      -8.111   4.160  14.879  1.00 97.35           C  
ATOM   3923  HA  PHE A 251      -7.212   4.608  14.455  1.00 97.35           H  
ATOM   3924  C   PHE A 251      -8.679   3.101  13.924  1.00 97.35           C  
ATOM   3925  CB  PHE A 251      -7.701   3.503  16.200  1.00 97.35           C  
ATOM   3926  HB2 PHE A 251      -8.590   3.297  16.796  1.00 97.35           H  
ATOM   3927  HB3 PHE A 251      -7.222   2.547  15.989  1.00 97.35           H  
ATOM   3928  O   PHE A 251      -9.826   2.681  14.094  1.00 97.35           O  
ATOM   3929  CG  PHE A 251      -6.735   4.343  16.994  1.00 97.35           C  
ATOM   3930  CD1 PHE A 251      -5.349   4.228  16.781  1.00 97.35           C  
ATOM   3931  HD1 PHE A 251      -4.965   3.517  16.064  1.00 97.35           H  
ATOM   3932  CD2 PHE A 251      -7.225   5.263  17.932  1.00 97.35           C  
ATOM   3933  HD2 PHE A 251      -8.289   5.362  18.088  1.00 97.35           H  
ATOM   3934  CE1 PHE A 251      -4.460   5.033  17.511  1.00 97.35           C  
ATOM   3935  HE1 PHE A 251      -3.395   4.924  17.369  1.00 97.35           H  
ATOM   3936  CE2 PHE A 251      -6.334   6.060  18.662  1.00 97.35           C  
ATOM   3937  HE2 PHE A 251      -6.738   6.745  19.393  1.00 97.35           H  
ATOM   3938  CZ  PHE A 251      -4.948   5.952  18.456  1.00 97.35           C  
ATOM   3939  HZ  PHE A 251      -4.259   6.557  19.027  1.00 97.35           H  
ATOM   3940  N   PRO A 252      -7.875   2.624  12.960  1.00 95.70           N  
ATOM   3941  CA  PRO A 252      -6.480   3.015  12.766  1.00 95.70           C  
ATOM   3942  HA  PRO A 252      -5.959   3.105  13.719  1.00 95.70           H  
ATOM   3943  C   PRO A 252      -6.308   4.336  11.993  1.00 95.70           C  
ATOM   3944  CB  PRO A 252      -5.875   1.838  12.033  1.00 95.70           C  
ATOM   3945  HB2 PRO A 252      -4.962   2.155  11.529  1.00 95.70           H  
ATOM   3946  HB3 PRO A 252      -5.643   1.049  12.748  1.00 95.70           H  
ATOM   3947  O   PRO A 252      -5.244   4.945  12.080  1.00 95.70           O  
ATOM   3948  CG  PRO A 252      -7.023   1.380  11.127  1.00 95.70           C  
ATOM   3949  HG2 PRO A 252      -7.094   2.019  10.247  1.00 95.70           H  
ATOM   3950  HG3 PRO A 252      -6.924   0.331  10.850  1.00 95.70           H  
ATOM   3951  CD  PRO A 252      -8.245   1.572  12.024  1.00 95.70           C  
ATOM   3952  HD2 PRO A 252      -9.114   1.855  11.432  1.00 95.70           H  
ATOM   3953  HD3 PRO A 252      -8.446   0.652  12.573  1.00 95.70           H  
ATOM   3954  N   ASP A 253      -7.347   4.791  11.286  1.00 96.09           N  
ATOM   3955  H   ASP A 253      -8.190   4.236  11.257  1.00 96.09           H  
ATOM   3956  CA  ASP A 253      -7.394   6.054  10.545  1.00 96.09           C  
ATOM   3957  HA  ASP A 253      -6.842   6.815  11.097  1.00 96.09           H  
ATOM   3958  C   ASP A 253      -8.858   6.517  10.384  1.00 96.09           C  
ATOM   3959  CB  ASP A 253      -6.721   5.847   9.178  1.00 96.09           C  
ATOM   3960  HB2 ASP A 253      -5.789   5.297   9.311  1.00 96.09           H  
ATOM   3961  HB3 ASP A 253      -7.371   5.249   8.539  1.00 96.09           H  
ATOM   3962  O   ASP A 253      -9.782   5.700  10.453  1.00 96.09           O  
ATOM   3963  CG  ASP A 253      -6.397   7.171   8.492  1.00 96.09           C  
ATOM   3964  OD1 ASP A 253      -7.296   7.690   7.797  1.00 96.09           O  
ATOM   3965  OD2 ASP A 253      -5.258   7.662   8.674  1.00 96.09           O  
ATOM   3966  N   TYR A 254      -9.099   7.811  10.152  1.00 97.22           N  
ATOM   3967  H   TYR A 254      -8.317   8.450  10.127  1.00 97.22           H  
ATOM   3968  CA  TYR A 254     -10.446   8.368   9.985  1.00 97.22           C  
ATOM   3969  HA  TYR A 254     -11.038   8.073  10.851  1.00 97.22           H  
ATOM   3970  C   TYR A 254     -11.158   7.824   8.750  1.00 97.22           C  
ATOM   3971  CB  TYR A 254     -10.420   9.903   9.915  1.00 97.22           C  
ATOM   3972  HB2 TYR A 254     -11.419  10.259  10.166  1.00 97.22           H  
ATOM   3973  HB3 TYR A 254      -9.747  10.305  10.672  1.00 97.22           H  
ATOM   3974  O   TYR A 254     -12.387   7.891   8.692  1.00 97.22           O  
ATOM   3975  CG  TYR A 254     -10.058  10.473   8.555  1.00 97.22           C  
ATOM   3976  CD1 TYR A 254      -8.721  10.463   8.134  1.00 97.22           C  
ATOM   3977  HD1 TYR A 254      -7.947  10.034   8.753  1.00 97.22           H  
ATOM   3978  CD2 TYR A 254     -11.057  10.975   7.693  1.00 97.22           C  
ATOM   3979  HD2 TYR A 254     -12.085  11.006   8.022  1.00 97.22           H  
ATOM   3980  CE1 TYR A 254      -8.374  10.959   6.872  1.00 97.22           C  
ATOM   3981  HE1 TYR A 254      -7.341  10.915   6.559  1.00 97.22           H  
ATOM   3982  CE2 TYR A 254     -10.705  11.480   6.424  1.00 97.22           C  
ATOM   3983  HE2 TYR A 254     -11.431  11.943   5.771  1.00 97.22           H  
ATOM   3984  OH  TYR A 254      -9.040  11.932   4.771  1.00 97.22           O  
ATOM   3985  HH  TYR A 254      -8.100  12.086   4.648  1.00 97.22           H  
ATOM   3986  CZ  TYR A 254      -9.358  11.474   6.007  1.00 97.22           C  
ATOM   3987  N   LYS A 255     -10.411   7.309   7.763  1.00 95.93           N  
ATOM   3988  H   LYS A 255      -9.408   7.387   7.850  1.00 95.93           H  
ATOM   3989  CA  LYS A 255     -10.965   6.730   6.536  1.00 95.93           C  
ATOM   3990  HA  LYS A 255     -11.638   7.454   6.077  1.00 95.93           H  
ATOM   3991  C   LYS A 255     -11.805   5.483   6.808  1.00 95.93           C  
ATOM   3992  CB  LYS A 255      -9.842   6.456   5.530  1.00 95.93           C  
ATOM   3993  HB2 LYS A 255     -10.260   5.919   4.678  1.00 95.93           H  
ATOM   3994  HB3 LYS A 255      -9.076   5.831   5.989  1.00 95.93           H  
ATOM   3995  O   LYS A 255     -12.917   5.400   6.303  1.00 95.93           O  
ATOM   3996  CG  LYS A 255      -9.207   7.764   5.028  1.00 95.93           C  
ATOM   3997  HG2 LYS A 255      -9.982   8.436   4.660  1.00 95.93           H  
ATOM   3998  HG3 LYS A 255      -8.688   8.263   5.846  1.00 95.93           H  
ATOM   3999  CD  LYS A 255      -8.225   7.469   3.892  1.00 95.93           C  
ATOM   4000  HD2 LYS A 255      -7.534   6.680   4.188  1.00 95.93           H  
ATOM   4001  HD3 LYS A 255      -8.817   7.141   3.038  1.00 95.93           H  
ATOM   4002  CE  LYS A 255      -7.432   8.702   3.459  1.00 95.93           C  
ATOM   4003  HE2 LYS A 255      -6.946   8.505   2.503  1.00 95.93           H  
ATOM   4004  HE3 LYS A 255      -8.122   9.535   3.321  1.00 95.93           H  
ATOM   4005  NZ  LYS A 255      -6.408   9.078   4.451  1.00 95.93           N  
ATOM   4006  HZ1 LYS A 255      -6.201  10.061   4.355  1.00 95.93           H  
ATOM   4007  HZ2 LYS A 255      -6.711   8.926   5.402  1.00 95.93           H  
ATOM   4008  HZ3 LYS A 255      -5.521   8.614   4.312  1.00 95.93           H  
ATOM   4009  N   LEU A 256     -11.323   4.545   7.623  1.00 95.77           N  
ATOM   4010  H   LEU A 256     -10.433   4.721   8.067  1.00 95.77           H  
ATOM   4011  CA  LEU A 256     -12.042   3.311   7.974  1.00 95.77           C  
ATOM   4012  HA  LEU A 256     -13.111   3.447   7.816  1.00 95.77           H  
ATOM   4013  C   LEU A 256     -11.861   2.996   9.471  1.00 95.77           C  
ATOM   4014  CB  LEU A 256     -11.560   2.150   7.075  1.00 95.77           C  
ATOM   4015  HB2 LEU A 256     -12.020   1.227   7.430  1.00 95.77           H  
ATOM   4016  HB3 LEU A 256     -10.483   2.049   7.205  1.00 95.77           H  
ATOM   4017  O   LEU A 256     -11.124   2.071   9.819  1.00 95.77           O  
ATOM   4018  CG  LEU A 256     -11.860   2.283   5.570  1.00 95.77           C  
ATOM   4019  HG  LEU A 256     -11.440   3.214   5.189  1.00 95.77           H  
ATOM   4020  CD1 LEU A 256     -11.195   1.126   4.826  1.00 95.77           C  
ATOM   4021 HD11 LEU A 256     -11.626   0.174   5.136  1.00 95.77           H  
ATOM   4022 HD12 LEU A 256     -11.331   1.259   3.753  1.00 95.77           H  
ATOM   4023 HD13 LEU A 256     -10.128   1.124   5.048  1.00 95.77           H  
ATOM   4024  CD2 LEU A 256     -13.357   2.237   5.252  1.00 95.77           C  
ATOM   4025 HD21 LEU A 256     -13.873   3.063   5.740  1.00 95.77           H  
ATOM   4026 HD22 LEU A 256     -13.784   1.290   5.583  1.00 95.77           H  
ATOM   4027 HD23 LEU A 256     -13.503   2.340   4.176  1.00 95.77           H  
ATOM   4028  N   PRO A 257     -12.493   3.765  10.376  1.00 96.87           N  
ATOM   4029  CA  PRO A 257     -12.250   3.613  11.800  1.00 96.87           C  
ATOM   4030  HA  PRO A 257     -11.178   3.500  11.967  1.00 96.87           H  
ATOM   4031  C   PRO A 257     -12.968   2.387  12.377  1.00 96.87           C  
ATOM   4032  CB  PRO A 257     -12.687   4.933  12.428  1.00 96.87           C  
ATOM   4033  HB2 PRO A 257     -13.043   4.811  13.451  1.00 96.87           H  
ATOM   4034  HB3 PRO A 257     -11.838   5.615  12.391  1.00 96.87           H  
ATOM   4035  O   PRO A 257     -14.171   2.187  12.178  1.00 96.87           O  
ATOM   4036  CG  PRO A 257     -13.780   5.445  11.492  1.00 96.87           C  
ATOM   4037  HG2 PRO A 257     -13.827   6.534  11.494  1.00 96.87           H  
ATOM   4038  HG3 PRO A 257     -14.738   5.028  11.802  1.00 96.87           H  
ATOM   4039  CD  PRO A 257     -13.372   4.900  10.121  1.00 96.87           C  
ATOM   4040  HD2 PRO A 257     -12.816   5.669   9.584  1.00 96.87           H  
ATOM   4041  HD3 PRO A 257     -14.250   4.603   9.548  1.00 96.87           H  
ATOM   4042  N   LEU A 258     -12.213   1.594  13.139  1.00 96.48           N  
ATOM   4043  H   LEU A 258     -11.240   1.846  13.230  1.00 96.48           H  
ATOM   4044  CA  LEU A 258     -12.704   0.521  14.006  1.00 96.48           C  
ATOM   4045  HA  LEU A 258     -13.626   0.099  13.607  1.00 96.48           H  
ATOM   4046  C   LEU A 258     -13.018   1.041  15.406  1.00 96.48           C  
ATOM   4047  CB  LEU A 258     -11.637  -0.579  14.124  1.00 96.48           C  
ATOM   4048  HB2 LEU A 258     -10.709  -0.137  14.486  1.00 96.48           H  
ATOM   4049  HB3 LEU A 258     -11.978  -1.289  14.877  1.00 96.48           H  
ATOM   4050  O   LEU A 258     -14.027   0.668  15.991  1.00 96.48           O  
ATOM   4051  CG  LEU A 258     -11.342  -1.357  12.836  1.00 96.48           C  
ATOM   4052  HG  LEU A 258     -10.927  -0.689  12.081  1.00 96.48           H  
ATOM   4053  CD1 LEU A 258     -10.314  -2.434  13.171  1.00 96.48           C  
ATOM   4054 HD11 LEU A 258     -10.149  -3.067  12.299  1.00 96.48           H  
ATOM   4055 HD12 LEU A 258     -10.678  -3.062  13.984  1.00 96.48           H  
ATOM   4056 HD13 LEU A 258      -9.374  -1.968  13.470  1.00 96.48           H  
ATOM   4057  CD2 LEU A 258     -12.587  -2.048  12.273  1.00 96.48           C  
ATOM   4058 HD21 LEU A 258     -13.056  -2.656  13.046  1.00 96.48           H  
ATOM   4059 HD22 LEU A 258     -12.308  -2.678  11.429  1.00 96.48           H  
ATOM   4060 HD23 LEU A 258     -13.298  -1.300  11.921  1.00 96.48           H  
ATOM   4061  N   SER A 259     -12.165   1.917  15.931  1.00 97.82           N  
ATOM   4062  H   SER A 259     -11.374   2.206  15.373  1.00 97.82           H  
ATOM   4063  CA  SER A 259     -12.324   2.519  17.254  1.00 97.82           C  
ATOM   4064  HA  SER A 259     -13.319   2.287  17.635  1.00 97.82           H  
ATOM   4065  C   SER A 259     -12.193   4.031  17.149  1.00 97.82           C  
ATOM   4066  CB  SER A 259     -11.294   1.966  18.247  1.00 97.82           C  
ATOM   4067  HB2 SER A 259     -10.296   2.261  17.924  1.00 97.82           H  
ATOM   4068  HB3 SER A 259     -11.482   2.389  19.234  1.00 97.82           H  
ATOM   4069  O   SER A 259     -11.392   4.529  16.365  1.00 97.82           O  
ATOM   4070  OG  SER A 259     -11.351   0.553  18.326  1.00 97.82           O  
ATOM   4071  HG  SER A 259     -10.512   0.234  18.667  1.00 97.82           H  
ATOM   4072  N   ILE A 260     -12.948   4.784  17.941  1.00 98.12           N  
ATOM   4073  H   ILE A 260     -13.593   4.314  18.561  1.00 98.12           H  
ATOM   4074  CA  ILE A 260     -12.835   6.242  18.035  1.00 98.12           C  
ATOM   4075  HA  ILE A 260     -11.930   6.571  17.524  1.00 98.12           H  
ATOM   4076  C   ILE A 260     -12.685   6.599  19.507  1.00 98.12           C  
ATOM   4077  CB  ILE A 260     -14.030   6.953  17.359  1.00 98.12           C  
ATOM   4078  HB  ILE A 260     -14.953   6.640  17.847  1.00 98.12           H  
ATOM   4079  O   ILE A 260     -13.627   6.464  20.285  1.00 98.12           O  
ATOM   4080  CG1 ILE A 260     -14.110   6.566  15.864  1.00 98.12           C  
ATOM   4081 HG12 ILE A 260     -14.220   5.485  15.778  1.00 98.12           H  
ATOM   4082 HG13 ILE A 260     -13.183   6.850  15.365  1.00 98.12           H  
ATOM   4083  CG2 ILE A 260     -13.890   8.478  17.524  1.00 98.12           C  
ATOM   4084 HG21 ILE A 260     -13.849   8.742  18.581  1.00 98.12           H  
ATOM   4085 HG22 ILE A 260     -12.991   8.830  17.020  1.00 98.12           H  
ATOM   4086 HG23 ILE A 260     -14.762   8.981  17.106  1.00 98.12           H  
ATOM   4087  CD1 ILE A 260     -15.282   7.184  15.099  1.00 98.12           C  
ATOM   4088 HD11 ILE A 260     -15.157   8.262  15.001  1.00 98.12           H  
ATOM   4089 HD12 ILE A 260     -16.219   6.963  15.610  1.00 98.12           H  
ATOM   4090 HD13 ILE A 260     -15.309   6.749  14.100  1.00 98.12           H  
ATOM   4091  N   ILE A 261     -11.494   7.048  19.895  1.00 97.82           N  
ATOM   4092  H   ILE A 261     -10.772   7.156  19.198  1.00 97.82           H  
ATOM   4093  CA  ILE A 261     -11.164   7.357  21.290  1.00 97.82           C  
ATOM   4094  HA  ILE A 261     -11.856   6.827  21.944  1.00 97.82           H  
ATOM   4095  C   ILE A 261     -11.363   8.853  21.520  1.00 97.82           C  
ATOM   4096  CB  ILE A 261      -9.745   6.863  21.649  1.00 97.82           C  
ATOM   4097  HB  ILE A 261      -9.015   7.429  21.071  1.00 97.82           H  
ATOM   4098  O   ILE A 261     -10.795   9.679  20.806  1.00 97.82           O  
ATOM   4099  CG1 ILE A 261      -9.611   5.368  21.274  1.00 97.82           C  
ATOM   4100 HG12 ILE A 261     -10.419   4.803  21.740  1.00 97.82           H  
ATOM   4101 HG13 ILE A 261      -9.703   5.259  20.194  1.00 97.82           H  
ATOM   4102  CG2 ILE A 261      -9.469   7.098  23.147  1.00 97.82           C  
ATOM   4103 HG21 ILE A 261     -10.175   6.534  23.756  1.00 97.82           H  
ATOM   4104 HG22 ILE A 261      -9.553   8.158  23.387  1.00 97.82           H  
ATOM   4105 HG23 ILE A 261      -8.452   6.797  23.399  1.00 97.82           H  
ATOM   4106  CD1 ILE A 261      -8.286   4.720  21.666  1.00 97.82           C  
ATOM   4107 HD11 ILE A 261      -8.222   3.743  21.185  1.00 97.82           H  
ATOM   4108 HD12 ILE A 261      -7.448   5.340  21.348  1.00 97.82           H  
ATOM   4109 HD13 ILE A 261      -8.258   4.571  22.745  1.00 97.82           H  
ATOM   4110  N   ALA A 262     -12.182   9.220  22.503  1.00 96.64           N  
ATOM   4111  H   ALA A 262     -12.545   8.509  23.122  1.00 96.64           H  
ATOM   4112  CA  ALA A 262     -12.372  10.615  22.881  1.00 96.64           C  
ATOM   4113  HA  ALA A 262     -12.506  11.214  21.981  1.00 96.64           H  
ATOM   4114  C   ALA A 262     -11.134  11.147  23.614  1.00 96.64           C  
ATOM   4115  CB  ALA A 262     -13.640  10.730  23.736  1.00 96.64           C  
ATOM   4116  HB1 ALA A 262     -14.491  10.308  23.202  1.00 96.64           H  
ATOM   4117  HB2 ALA A 262     -13.845  11.777  23.962  1.00 96.64           H  
ATOM   4118  HB3 ALA A 262     -13.509  10.187  24.672  1.00 96.64           H  
ATOM   4119  O   ALA A 262     -10.416  10.389  24.265  1.00 96.64           O  
ATOM   4120  N   GLN A 263     -10.911  12.465  23.590  1.00 94.85           N  
ATOM   4121  H   GLN A 263     -11.447  13.043  22.958  1.00 94.85           H  
ATOM   4122  CA  GLN A 263      -9.829  13.090  24.363  1.00 94.85           C  
ATOM   4123  HA  GLN A 263      -8.877  12.764  23.945  1.00 94.85           H  
ATOM   4124  C   GLN A 263      -9.842  12.669  25.846  1.00 94.85           C  
ATOM   4125  CB  GLN A 263      -9.928  14.613  24.200  1.00 94.85           C  
ATOM   4126  HB2 GLN A 263     -10.907  14.957  24.535  1.00 94.85           H  
ATOM   4127  HB3 GLN A 263      -9.818  14.850  23.142  1.00 94.85           H  
ATOM   4128  O   GLN A 263      -8.784  12.420  26.417  1.00 94.85           O  
ATOM   4129  CG  GLN A 263      -8.840  15.361  24.983  1.00 94.85           C  
ATOM   4130  HG2 GLN A 263      -9.003  15.215  26.051  1.00 94.85           H  
ATOM   4131  HG3 GLN A 263      -7.858  14.958  24.735  1.00 94.85           H  
ATOM   4132  CD  GLN A 263      -8.835  16.856  24.690  1.00 94.85           C  
ATOM   4133  NE2 GLN A 263      -8.593  17.682  25.684  1.00 94.85           N  
ATOM   4134 HE21 GLN A 263      -8.360  17.318  26.597  1.00 94.85           H  
ATOM   4135 HE22 GLN A 263      -8.590  18.665  25.450  1.00 94.85           H  
ATOM   4136  OE1 GLN A 263      -9.042  17.323  23.581  1.00 94.85           O  
ATOM   4137  N   GLN A 264     -11.027  12.530  26.454  1.00 92.58           N  
ATOM   4138  H   GLN A 264     -11.864  12.748  25.932  1.00 92.58           H  
ATOM   4139  CA  GLN A 264     -11.182  12.064  27.836  1.00 92.58           C  
ATOM   4140  HA  GLN A 264     -10.571  12.690  28.486  1.00 92.58           H  
ATOM   4141  C   GLN A 264     -10.716  10.614  28.039  1.00 92.58           C  
ATOM   4142  CB  GLN A 264     -12.651  12.190  28.278  1.00 92.58           C  
ATOM   4143  HB2 GLN A 264     -12.762  11.675  29.232  1.00 92.58           H  
ATOM   4144  HB3 GLN A 264     -13.302  11.694  27.559  1.00 92.58           H  
ATOM   4145  O   GLN A 264     -10.209  10.291  29.112  1.00 92.58           O  
ATOM   4146  CG  GLN A 264     -13.109  13.641  28.492  1.00 92.58           C  
ATOM   4147  HG2 GLN A 264     -14.080  13.626  28.987  1.00 92.58           H  
ATOM   4148  HG3 GLN A 264     -12.404  14.137  29.158  1.00 92.58           H  
ATOM   4149  CD  GLN A 264     -13.260  14.459  27.209  1.00 92.58           C  
ATOM   4150  NE2 GLN A 264     -13.070  15.758  27.274  1.00 92.58           N  
ATOM   4151 HE21 GLN A 264     -13.176  16.265  26.407  1.00 92.58           H  
ATOM   4152 HE22 GLN A 264     -12.809  16.190  28.149  1.00 92.58           H  
ATOM   4153  OE1 GLN A 264     -13.536  13.972  26.123  1.00 92.58           O  
ATOM   4154  N   GLY A 265     -10.849   9.762  27.017  1.00 94.81           N  
ATOM   4155  H   GLY A 265     -11.187  10.114  26.132  1.00 94.81           H  
ATOM   4156  CA  GLY A 265     -10.381   8.377  27.034  1.00 94.81           C  
ATOM   4157  HA2 GLY A 265     -10.867   7.829  27.842  1.00 94.81           H  
ATOM   4158  HA3 GLY A 265     -10.639   7.903  26.086  1.00 94.81           H  
ATOM   4159  C   GLY A 265      -8.869   8.275  27.220  1.00 94.81           C  
ATOM   4160  O   GLY A 265      -8.419   7.470  28.023  1.00 94.81           O  
ATOM   4161  N   PHE A 266      -8.088   9.147  26.576  1.00 94.16           N  
ATOM   4162  H   PHE A 266      -8.515   9.795  25.929  1.00 94.16           H  
ATOM   4163  CA  PHE A 266      -6.628   9.176  26.750  1.00 94.16           C  
ATOM   4164  HA  PHE A 266      -6.236   8.164  26.644  1.00 94.16           H  
ATOM   4165  C   PHE A 266      -6.175   9.678  28.123  1.00 94.16           C  
ATOM   4166  CB  PHE A 266      -5.999  10.066  25.678  1.00 94.16           C  
ATOM   4167  HB2 PHE A 266      -4.943  10.199  25.911  1.00 94.16           H  
ATOM   4168  HB3 PHE A 266      -6.462  11.052  25.708  1.00 94.16           H  
ATOM   4169  O   PHE A 266      -5.087   9.335  28.568  1.00 94.16           O  
ATOM   4170  CG  PHE A 266      -6.087   9.498  24.285  1.00 94.16           C  
ATOM   4171  CD1 PHE A 266      -5.258   8.424  23.917  1.00 94.16           C  
ATOM   4172  HD1 PHE A 266      -4.595   7.978  24.644  1.00 94.16           H  
ATOM   4173  CD2 PHE A 266      -6.975  10.059  23.353  1.00 94.16           C  
ATOM   4174  HD2 PHE A 266      -7.638  10.860  23.647  1.00 94.16           H  
ATOM   4175  CE1 PHE A 266      -5.278   7.951  22.595  1.00 94.16           C  
ATOM   4176  HE1 PHE A 266      -4.632   7.144  22.283  1.00 94.16           H  
ATOM   4177  CE2 PHE A 266      -6.992   9.587  22.034  1.00 94.16           C  
ATOM   4178  HE2 PHE A 266      -7.669  10.031  21.319  1.00 94.16           H  
ATOM   4179  CZ  PHE A 266      -6.120   8.555  21.652  1.00 94.16           C  
ATOM   4180  HZ  PHE A 266      -6.080   8.235  20.621  1.00 94.16           H  
ATOM   4181  N   THR A 267      -6.983  10.511  28.780  1.00 90.15           N  
ATOM   4182  H   THR A 267      -7.838  10.800  28.326  1.00 90.15           H  
ATOM   4183  CA  THR A 267      -6.659  11.082  30.098  1.00 90.15           C  
ATOM   4184  HA  THR A 267      -5.576  11.093  30.227  1.00 90.15           H  
ATOM   4185  C   THR A 267      -7.216  10.270  31.269  1.00 90.15           C  
ATOM   4186  CB  THR A 267      -7.152  12.532  30.196  1.00 90.15           C  
ATOM   4187  HB  THR A 267      -6.955  12.909  31.200  1.00 90.15           H  
ATOM   4188  O   THR A 267      -6.970  10.607  32.426  1.00 90.15           O  
ATOM   4189  CG2 THR A 267      -6.450  13.448  29.192  1.00 90.15           C  
ATOM   4190 HG21 THR A 267      -6.783  14.474  29.347  1.00 90.15           H  
ATOM   4191 HG22 THR A 267      -6.682  13.142  28.172  1.00 90.15           H  
ATOM   4192 HG23 THR A 267      -5.372  13.397  29.346  1.00 90.15           H  
ATOM   4193  OG1 THR A 267      -8.540  12.619  29.935  1.00 90.15           O  
ATOM   4194  HG1 THR A 267      -8.925  11.751  30.080  1.00 90.15           H  
ATOM   4195  N   SER A 268      -8.024   9.244  30.996  1.00 90.99           N  
ATOM   4196  H   SER A 268      -8.115   8.942  30.037  1.00 90.99           H  
ATOM   4197  CA  SER A 268      -8.657   8.428  32.031  1.00 90.99           C  
ATOM   4198  HA  SER A 268      -8.992   9.074  32.843  1.00 90.99           H  
ATOM   4199  C   SER A 268      -7.666   7.409  32.587  1.00 90.99           C  
ATOM   4200  CB  SER A 268      -9.882   7.723  31.455  1.00 90.99           C  
ATOM   4201  HB2 SER A 268      -9.568   7.137  30.591  1.00 90.99           H  
ATOM   4202  HB3 SER A 268     -10.608   8.467  31.127  1.00 90.99           H  
ATOM   4203  O   SER A 268      -7.093   6.629  31.839  1.00 90.99           O  
ATOM   4204  OG  SER A 268     -10.473   6.884  32.435  1.00 90.99           O  
ATOM   4205  HG  SER A 268     -11.137   6.342  32.002  1.00 90.99           H  
ATOM   4206  N   GLN A 269      -7.499   7.375  33.911  1.00 87.48           N  
ATOM   4207  H   GLN A 269      -7.966   8.068  34.478  1.00 87.48           H  
ATOM   4208  CA  GLN A 269      -6.643   6.380  34.571  1.00 87.48           C  
ATOM   4209  HA  GLN A 269      -5.739   6.241  33.978  1.00 87.48           H  
ATOM   4210  C   GLN A 269      -7.308   5.005  34.690  1.00 87.48           C  
ATOM   4211  CB  GLN A 269      -6.244   6.879  35.965  1.00 87.48           C  
ATOM   4212  HB2 GLN A 269      -7.138   7.120  36.540  1.00 87.48           H  
ATOM   4213  HB3 GLN A 269      -5.709   6.081  36.480  1.00 87.48           H  
ATOM   4214  O   GLN A 269      -6.616   3.999  34.854  1.00 87.48           O  
ATOM   4215  CG  GLN A 269      -5.325   8.105  35.891  1.00 87.48           C  
ATOM   4216  HG2 GLN A 269      -4.479   7.873  35.244  1.00 87.48           H  
ATOM   4217  HG3 GLN A 269      -5.863   8.948  35.457  1.00 87.48           H  
ATOM   4218  CD  GLN A 269      -4.784   8.525  37.253  1.00 87.48           C  
ATOM   4219  NE2 GLN A 269      -3.797   9.393  37.279  1.00 87.48           N  
ATOM   4220 HE21 GLN A 269      -3.445   9.638  38.193  1.00 87.48           H  
ATOM   4221 HE22 GLN A 269      -3.406   9.746  36.418  1.00 87.48           H  
ATOM   4222  OE1 GLN A 269      -5.220   8.105  38.311  1.00 87.48           O  
ATOM   4223  N   GLU A 270      -8.641   4.946  34.641  1.00 90.19           N  
ATOM   4224  H   GLU A 270      -9.154   5.803  34.492  1.00 90.19           H  
ATOM   4225  CA  GLU A 270      -9.393   3.694  34.760  1.00 90.19           C  
ATOM   4226  HA  GLU A 270      -8.789   2.965  35.300  1.00 90.19           H  
ATOM   4227  C   GLU A 270      -9.646   3.014  33.419  1.00 90.19           C  
ATOM   4228  CB  GLU A 270     -10.696   3.912  35.553  1.00 90.19           C  
ATOM   4229  HB2 GLU A 270     -11.290   4.688  35.071  1.00 90.19           H  
ATOM   4230  HB3 GLU A 270     -11.273   2.987  35.535  1.00 90.19           H  
ATOM   4231  O   GLU A 270      -9.855   1.804  33.387  1.00 90.19           O  
ATOM   4232  CG  GLU A 270     -10.455   4.299  37.023  1.00 90.19           C  
ATOM   4233  HG2 GLU A 270     -11.401   4.244  37.562  1.00 90.19           H  
ATOM   4234  HG3 GLU A 270     -10.112   5.333  37.057  1.00 90.19           H  
ATOM   4235  CD  GLU A 270      -9.418   3.387  37.705  1.00 90.19           C  
ATOM   4236  OE1 GLU A 270      -8.481   3.915  38.337  1.00 90.19           O  
ATOM   4237  OE2 GLU A 270      -9.413   2.157  37.462  1.00 90.19           O  
ATOM   4238  N   PHE A 271      -9.584   3.764  32.319  1.00 94.06           N  
ATOM   4239  H   PHE A 271      -9.240   4.710  32.403  1.00 94.06           H  
ATOM   4240  CA  PHE A 271      -9.787   3.241  30.975  1.00 94.06           C  
ATOM   4241  HA  PHE A 271     -10.345   2.306  31.025  1.00 94.06           H  
ATOM   4242  C   PHE A 271      -8.454   2.971  30.300  1.00 94.06           C  
ATOM   4243  CB  PHE A 271     -10.595   4.240  30.159  1.00 94.06           C  
ATOM   4244  HB2 PHE A 271     -11.538   4.417  30.677  1.00 94.06           H  
ATOM   4245  HB3 PHE A 271     -10.043   5.179  30.123  1.00 94.06           H  
ATOM   4246  O   PHE A 271      -7.587   3.838  30.263  1.00 94.06           O  
ATOM   4247  CG  PHE A 271     -10.891   3.806  28.743  1.00 94.06           C  
ATOM   4248  CD1 PHE A 271     -10.314   4.506  27.668  1.00 94.06           C  
ATOM   4249  HD1 PHE A 271      -9.652   5.337  27.859  1.00 94.06           H  
ATOM   4250  CD2 PHE A 271     -11.701   2.683  28.498  1.00 94.06           C  
ATOM   4251  HD2 PHE A 271     -12.125   2.121  29.318  1.00 94.06           H  
ATOM   4252  CE1 PHE A 271     -10.556   4.097  26.348  1.00 94.06           C  
ATOM   4253  HE1 PHE A 271     -10.096   4.623  25.524  1.00 94.06           H  
ATOM   4254  CE2 PHE A 271     -11.920   2.259  27.177  1.00 94.06           C  
ATOM   4255  HE2 PHE A 271     -12.496   1.367  26.982  1.00 94.06           H  
ATOM   4256  CZ  PHE A 271     -11.356   2.969  26.106  1.00 94.06           C  
ATOM   4257  HZ  PHE A 271     -11.518   2.624  25.096  1.00 94.06           H  
ATOM   4258  N   ASP A 272      -8.321   1.785  29.725  1.00 92.65           N  
ATOM   4259  H   ASP A 272      -9.103   1.147  29.699  1.00 92.65           H  
ATOM   4260  CA  ASP A 272      -7.136   1.397  28.986  1.00 92.65           C  
ATOM   4261  HA  ASP A 272      -6.327   2.085  29.232  1.00 92.65           H  
ATOM   4262  C   ASP A 272      -7.392   1.508  27.480  1.00 92.65           C  
ATOM   4263  CB  ASP A 272      -6.662   0.007  29.424  1.00 92.65           C  
ATOM   4264  HB2 ASP A 272      -7.374  -0.752  29.101  1.00 92.65           H  
ATOM   4265  HB3 ASP A 272      -6.586  -0.022  30.511  1.00 92.65           H  
ATOM   4266  O   ASP A 272      -7.923   0.604  26.830  1.00 92.65           O  
ATOM   4267  CG  ASP A 272      -5.298  -0.312  28.825  1.00 92.65           C  
ATOM   4268  OD1 ASP A 272      -4.757   0.581  28.132  1.00 92.65           O  
ATOM   4269  OD2 ASP A 272      -4.825  -1.438  29.075  1.00 92.65           O  
ATOM   4270  N   ALA A 273      -7.008   2.655  26.921  1.00 94.13           N  
ATOM   4271  H   ALA A 273      -6.597   3.355  27.522  1.00 94.13           H  
ATOM   4272  CA  ALA A 273      -7.043   2.887  25.483  1.00 94.13           C  
ATOM   4273  HA  ALA A 273      -8.050   2.685  25.119  1.00 94.13           H  
ATOM   4274  C   ALA A 273      -6.084   1.957  24.710  1.00 94.13           C  
ATOM   4275  CB  ALA A 273      -6.713   4.366  25.242  1.00 94.13           C  
ATOM   4276  HB1 ALA A 273      -7.513   4.994  25.633  1.00 94.13           H  
ATOM   4277  HB2 ALA A 273      -6.587   4.551  24.175  1.00 94.13           H  
ATOM   4278  HB3 ALA A 273      -5.779   4.622  25.743  1.00 94.13           H  
ATOM   4279  O   ALA A 273      -6.321   1.707  23.526  1.00 94.13           O  
ATOM   4280  N   GLU A 274      -5.029   1.430  25.350  1.00 92.29           N  
ATOM   4281  H   GLU A 274      -4.967   1.518  26.354  1.00 92.29           H  
ATOM   4282  CA  GLU A 274      -4.011   0.574  24.723  1.00 92.29           C  
ATOM   4283  HA  GLU A 274      -3.503   1.117  23.926  1.00 92.29           H  
ATOM   4284  C   GLU A 274      -4.638  -0.654  24.081  1.00 92.29           C  
ATOM   4285  CB  GLU A 274      -2.980   0.151  25.782  1.00 92.29           C  
ATOM   4286  HB2 GLU A 274      -3.446  -0.556  26.468  1.00 92.29           H  
ATOM   4287  HB3 GLU A 274      -2.654   1.035  26.329  1.00 92.29           H  
ATOM   4288  O   GLU A 274      -4.322  -0.991  22.940  1.00 92.29           O  
ATOM   4289  CG  GLU A 274      -1.755  -0.551  25.202  1.00 92.29           C  
ATOM   4290  HG2 GLU A 274      -1.249   0.132  24.520  1.00 92.29           H  
ATOM   4291  HG3 GLU A 274      -2.078  -1.417  24.623  1.00 92.29           H  
ATOM   4292  CD  GLU A 274      -0.786  -1.008  26.306  1.00 92.29           C  
ATOM   4293  OE1 GLU A 274      -0.310  -2.162  26.205  1.00 92.29           O  
ATOM   4294  OE2 GLU A 274      -0.426  -0.178  27.172  1.00 92.29           O  
ATOM   4295  N   MET A 275      -5.604  -1.254  24.776  1.00 89.71           N  
ATOM   4296  H   MET A 275      -5.784  -0.903  25.706  1.00 89.71           H  
ATOM   4297  CA  MET A 275      -6.335  -2.428  24.324  1.00 89.71           C  
ATOM   4298  HA  MET A 275      -5.656  -3.280  24.322  1.00 89.71           H  
ATOM   4299  C   MET A 275      -6.901  -2.248  22.906  1.00 89.71           C  
ATOM   4300  CB  MET A 275      -7.463  -2.683  25.333  1.00 89.71           C  
ATOM   4301  HB2 MET A 275      -8.214  -1.898  25.250  1.00 89.71           H  
ATOM   4302  HB3 MET A 275      -7.064  -2.661  26.348  1.00 89.71           H  
ATOM   4303  O   MET A 275      -6.637  -3.065  22.018  1.00 89.71           O  
ATOM   4304  CG  MET A 275      -8.101  -4.047  25.099  1.00 89.71           C  
ATOM   4305  HG2 MET A 275      -8.227  -4.228  24.031  1.00 89.71           H  
ATOM   4306  HG3 MET A 275      -7.399  -4.776  25.504  1.00 89.71           H  
ATOM   4307  SD  MET A 275      -9.693  -4.332  25.907  1.00 89.71           S  
ATOM   4308  CE  MET A 275     -10.765  -3.283  24.892  1.00 89.71           C  
ATOM   4309  HE1 MET A 275     -10.466  -2.240  24.989  1.00 89.71           H  
ATOM   4310  HE2 MET A 275     -11.796  -3.393  25.229  1.00 89.71           H  
ATOM   4311  HE3 MET A 275     -10.696  -3.596  23.850  1.00 89.71           H  
ATOM   4312  N   LEU A 276      -7.642  -1.155  22.688  1.00 94.13           N  
ATOM   4313  H   LEU A 276      -7.722  -0.496  23.449  1.00 94.13           H  
ATOM   4314  CA  LEU A 276      -8.310  -0.852  21.419  1.00 94.13           C  
ATOM   4315  HA  LEU A 276      -8.815  -1.748  21.057  1.00 94.13           H  
ATOM   4316  C   LEU A 276      -7.318  -0.432  20.332  1.00 94.13           C  
ATOM   4317  CB  LEU A 276      -9.339   0.275  21.634  1.00 94.13           C  
ATOM   4318  HB2 LEU A 276      -8.819   1.137  22.052  1.00 94.13           H  
ATOM   4319  HB3 LEU A 276      -9.731   0.570  20.660  1.00 94.13           H  
ATOM   4320  O   LEU A 276      -7.507  -0.765  19.161  1.00 94.13           O  
ATOM   4321  CG  LEU A 276     -10.530  -0.067  22.545  1.00 94.13           C  
ATOM   4322  HG  LEU A 276     -10.166  -0.332  23.538  1.00 94.13           H  
ATOM   4323  CD1 LEU A 276     -11.429   1.164  22.665  1.00 94.13           C  
ATOM   4324 HD11 LEU A 276     -12.219   0.965  23.390  1.00 94.13           H  
ATOM   4325 HD12 LEU A 276     -11.881   1.399  21.702  1.00 94.13           H  
ATOM   4326 HD13 LEU A 276     -10.839   2.015  23.006  1.00 94.13           H  
ATOM   4327  CD2 LEU A 276     -11.380  -1.213  21.993  1.00 94.13           C  
ATOM   4328 HD21 LEU A 276     -10.799  -2.135  21.960  1.00 94.13           H  
ATOM   4329 HD22 LEU A 276     -11.737  -0.978  20.991  1.00 94.13           H  
ATOM   4330 HD23 LEU A 276     -12.238  -1.380  22.644  1.00 94.13           H  
ATOM   4331  N   VAL A 277      -6.275   0.311  20.707  1.00 94.89           N  
ATOM   4332  H   VAL A 277      -6.171   0.532  21.687  1.00 94.89           H  
ATOM   4333  CA  VAL A 277      -5.283   0.834  19.760  1.00 94.89           C  
ATOM   4334  HA  VAL A 277      -5.806   1.256  18.902  1.00 94.89           H  
ATOM   4335  C   VAL A 277      -4.392  -0.286  19.229  1.00 94.89           C  
ATOM   4336  CB  VAL A 277      -4.455   1.957  20.407  1.00 94.89           C  
ATOM   4337  HB  VAL A 277      -4.012   1.602  21.338  1.00 94.89           H  
ATOM   4338  O   VAL A 277      -4.266  -0.444  18.014  1.00 94.89           O  
ATOM   4339  CG1 VAL A 277      -3.336   2.415  19.475  1.00 94.89           C  
ATOM   4340 HG11 VAL A 277      -2.588   1.627  19.390  1.00 94.89           H  
ATOM   4341 HG12 VAL A 277      -2.858   3.305  19.885  1.00 94.89           H  
ATOM   4342 HG13 VAL A 277      -3.733   2.632  18.484  1.00 94.89           H  
ATOM   4343  CG2 VAL A 277      -5.329   3.178  20.705  1.00 94.89           C  
ATOM   4344 HG21 VAL A 277      -6.112   2.907  21.413  1.00 94.89           H  
ATOM   4345 HG22 VAL A 277      -4.727   3.972  21.146  1.00 94.89           H  
ATOM   4346 HG23 VAL A 277      -5.793   3.534  19.785  1.00 94.89           H  
ATOM   4347  N   THR A 278      -3.816  -1.094  20.120  1.00 91.35           N  
ATOM   4348  H   THR A 278      -3.960  -0.915  21.103  1.00 91.35           H  
ATOM   4349  CA  THR A 278      -2.884  -2.177  19.776  1.00 91.35           C  
ATOM   4350  HA  THR A 278      -2.031  -1.757  19.243  1.00 91.35           H  
ATOM   4351  C   THR A 278      -3.534  -3.213  18.860  1.00 91.35           C  
ATOM   4352  CB  THR A 278      -2.361  -2.822  21.069  1.00 91.35           C  
ATOM   4353  HB  THR A 278      -3.203  -3.145  21.681  1.00 91.35           H  
ATOM   4354  O   THR A 278      -2.915  -3.652  17.894  1.00 91.35           O  
ATOM   4355  CG2 THR A 278      -1.431  -4.009  20.839  1.00 91.35           C  
ATOM   4356 HG21 THR A 278      -1.046  -4.365  21.795  1.00 91.35           H  
ATOM   4357 HG22 THR A 278      -0.593  -3.695  20.217  1.00 91.35           H  
ATOM   4358 HG23 THR A 278      -1.962  -4.826  20.352  1.00 91.35           H  
ATOM   4359  OG1 THR A 278      -1.621  -1.845  21.765  1.00 91.35           O  
ATOM   4360  HG1 THR A 278      -1.466  -2.167  22.656  1.00 91.35           H  
ATOM   4361  N   HIS A 279      -4.804  -3.554  19.095  1.00 89.79           N  
ATOM   4362  H   HIS A 279      -5.274  -3.156  19.896  1.00 89.79           H  
ATOM   4363  CA  HIS A 279      -5.526  -4.535  18.278  1.00 89.79           C  
ATOM   4364  HA  HIS A 279      -4.823  -5.310  17.971  1.00 89.79           H  
ATOM   4365  C   HIS A 279      -6.104  -3.952  16.983  1.00 89.79           C  
ATOM   4366  CB  HIS A 279      -6.604  -5.211  19.132  1.00 89.79           C  
ATOM   4367  HB2 HIS A 279      -7.243  -5.817  18.490  1.00 89.79           H  
ATOM   4368  HB3 HIS A 279      -7.226  -4.457  19.616  1.00 89.79           H  
ATOM   4369  O   HIS A 279      -6.336  -4.693  16.029  1.00 89.79           O  
ATOM   4370  CG  HIS A 279      -5.986  -6.105  20.171  1.00 89.79           C  
ATOM   4371  CD2 HIS A 279      -5.760  -7.446  20.045  1.00 89.79           C  
ATOM   4372  HD2 HIS A 279      -6.056  -8.060  19.207  1.00 89.79           H  
ATOM   4373  ND1 HIS A 279      -5.413  -5.698  21.352  1.00 89.79           N  
ATOM   4374  HD1 HIS A 279      -5.518  -4.783  21.765  1.00 89.79           H  
ATOM   4375  CE1 HIS A 279      -4.816  -6.764  21.908  1.00 89.79           C  
ATOM   4376  HE1 HIS A 279      -4.286  -6.756  22.848  1.00 89.79           H  
ATOM   4377  NE2 HIS A 279      -5.012  -7.858  21.148  1.00 89.79           N  
ATOM   4378  N   GLY A 280      -6.319  -2.634  16.922  1.00 90.45           N  
ATOM   4379  H   GLY A 280      -6.149  -2.081  17.750  1.00 90.45           H  
ATOM   4380  CA  GLY A 280      -6.859  -1.958  15.744  1.00 90.45           C  
ATOM   4381  HA2 GLY A 280      -7.560  -2.615  15.230  1.00 90.45           H  
ATOM   4382  HA3 GLY A 280      -7.405  -1.076  16.079  1.00 90.45           H  
ATOM   4383  C   GLY A 280      -5.803  -1.498  14.738  1.00 90.45           C  
ATOM   4384  O   GLY A 280      -6.123  -1.325  13.564  1.00 90.45           O  
ATOM   4385  N   VAL A 281      -4.546  -1.300  15.156  1.00 90.85           N  
ATOM   4386  H   VAL A 281      -4.354  -1.425  16.140  1.00 90.85           H  
ATOM   4387  CA  VAL A 281      -3.539  -0.600  14.337  1.00 90.85           C  
ATOM   4388  HA  VAL A 281      -3.951   0.382  14.103  1.00 90.85           H  
ATOM   4389  C   VAL A 281      -3.251  -1.276  12.993  1.00 90.85           C  
ATOM   4390  CB  VAL A 281      -2.247  -0.365  15.141  1.00 90.85           C  
ATOM   4391  HB  VAL A 281      -2.524   0.057  16.107  1.00 90.85           H  
ATOM   4392  O   VAL A 281      -3.076  -0.595  11.985  1.00 90.85           O  
ATOM   4393  CG1 VAL A 281      -1.423  -1.634  15.396  1.00 90.85           C  
ATOM   4394 HG11 VAL A 281      -2.057  -2.415  15.816  1.00 90.85           H  
ATOM   4395 HG12 VAL A 281      -0.635  -1.417  16.117  1.00 90.85           H  
ATOM   4396 HG13 VAL A 281      -0.965  -1.998  14.476  1.00 90.85           H  
ATOM   4397  CG2 VAL A 281      -1.371   0.676  14.439  1.00 90.85           C  
ATOM   4398 HG21 VAL A 281      -0.543   0.938  15.097  1.00 90.85           H  
ATOM   4399 HG22 VAL A 281      -1.956   1.571  14.231  1.00 90.85           H  
ATOM   4400 HG23 VAL A 281      -0.977   0.278  13.503  1.00 90.85           H  
ATOM   4401  N   ARG A 282      -3.251  -2.613  12.946  1.00 90.65           N  
ATOM   4402  H   ARG A 282      -3.428  -3.106  13.809  1.00 90.65           H  
ATOM   4403  CA  ARG A 282      -2.980  -3.394  11.727  1.00 90.65           C  
ATOM   4404  HA  ARG A 282      -2.193  -2.887  11.170  1.00 90.65           H  
ATOM   4405  C   ARG A 282      -4.142  -3.454  10.743  1.00 90.65           C  
ATOM   4406  CB  ARG A 282      -2.525  -4.810  12.119  1.00 90.65           C  
ATOM   4407  HB2 ARG A 282      -3.083  -5.145  12.994  1.00 90.65           H  
ATOM   4408  HB3 ARG A 282      -2.753  -5.513  11.317  1.00 90.65           H  
ATOM   4409  O   ARG A 282      -3.940  -3.907   9.618  1.00 90.65           O  
ATOM   4410  CG  ARG A 282      -1.022  -4.885  12.426  1.00 90.65           C  
ATOM   4411  HG2 ARG A 282      -0.799  -5.889  12.789  1.00 90.65           H  
ATOM   4412  HG3 ARG A 282      -0.770  -4.173  13.211  1.00 90.65           H  
ATOM   4413  CD  ARG A 282      -0.135  -4.637  11.203  1.00 90.65           C  
ATOM   4414  HD2 ARG A 282      -0.291  -3.626  10.827  1.00 90.65           H  
ATOM   4415  HD3 ARG A 282       0.904  -4.698  11.530  1.00 90.65           H  
ATOM   4416  NE  ARG A 282      -0.370  -5.660  10.167  1.00 90.65           N  
ATOM   4417  HE  ARG A 282      -0.329  -6.615  10.493  1.00 90.65           H  
ATOM   4418  NH1 ARG A 282      -0.918  -4.264   8.415  1.00 90.65           N  
ATOM   4419 HH11 ARG A 282      -0.698  -3.461   8.987  1.00 90.65           H  
ATOM   4420 HH12 ARG A 282      -1.406  -4.112   7.544  1.00 90.65           H  
ATOM   4421  NH2 ARG A 282      -1.164  -6.469   8.202  1.00 90.65           N  
ATOM   4422 HH21 ARG A 282      -1.592  -6.280   7.307  1.00 90.65           H  
ATOM   4423 HH22 ARG A 282      -1.270  -7.371   8.644  1.00 90.65           H  
ATOM   4424  CZ  ARG A 282      -0.808  -5.454   8.936  1.00 90.65           C  
ATOM   4425  N   ALA A 283      -5.319  -2.981  11.140  1.00 91.65           N  
ATOM   4426  H   ALA A 283      -5.407  -2.584  12.065  1.00 91.65           H  
ATOM   4427  CA  ALA A 283      -6.479  -2.929  10.266  1.00 91.65           C  
ATOM   4428  HA  ALA A 283      -6.530  -3.863   9.706  1.00 91.65           H  
ATOM   4429  C   ALA A 283      -6.407  -1.797   9.226  1.00 91.65           C  
ATOM   4430  CB  ALA A 283      -7.734  -2.834  11.131  1.00 91.65           C  
ATOM   4431  HB1 ALA A 283      -7.766  -1.868  11.634  1.00 91.65           H  
ATOM   4432  HB2 ALA A 283      -8.613  -2.927  10.494  1.00 91.65           H  
ATOM   4433  HB3 ALA A 283      -7.740  -3.635  11.870  1.00 91.65           H  
ATOM   4434  O   ALA A 283      -7.310  -1.706   8.402  1.00 91.65           O  
ATOM   4435  N   ASP A 284      -5.373  -0.940   9.252  1.00 93.41           N  
ATOM   4436  H   ASP A 284      -4.667  -1.044   9.966  1.00 93.41           H  
ATOM   4437  CA  ASP A 284      -5.178   0.115   8.250  1.00 93.41           C  
ATOM   4438  HA  ASP A 284      -6.123   0.641   8.111  1.00 93.41           H  
ATOM   4439  C   ASP A 284      -4.708  -0.493   6.921  1.00 93.41           C  
ATOM   4440  CB  ASP A 284      -4.183   1.167   8.754  1.00 93.41           C  
ATOM   4441  HB2 ASP A 284      -4.564   1.547   9.702  1.00 93.41           H  
ATOM   4442  HB3 ASP A 284      -3.228   0.687   8.966  1.00 93.41           H  
ATOM   4443  O   ASP A 284      -3.576  -0.994   6.847  1.00 93.41           O  
ATOM   4444  CG  ASP A 284      -4.004   2.388   7.833  1.00 93.41           C  
ATOM   4445  OD1 ASP A 284      -4.606   2.402   6.736  1.00 93.41           O  
ATOM   4446  OD2 ASP A 284      -3.285   3.334   8.234  1.00 93.41           O  
ATOM   4447  N   PRO A 285      -5.530  -0.437   5.855  1.00 90.56           N  
ATOM   4448  CA  PRO A 285      -5.153  -0.964   4.547  1.00 90.56           C  
ATOM   4449  HA  PRO A 285      -4.838  -2.001   4.664  1.00 90.56           H  
ATOM   4450  C   PRO A 285      -4.015  -0.176   3.885  1.00 90.56           C  
ATOM   4451  CB  PRO A 285      -6.430  -0.912   3.697  1.00 90.56           C  
ATOM   4452  HB2 PRO A 285      -6.434  -0.015   3.077  1.00 90.56           H  
ATOM   4453  HB3 PRO A 285      -6.533  -1.801   3.073  1.00 90.56           H  
ATOM   4454  O   PRO A 285      -3.412  -0.674   2.940  1.00 90.56           O  
ATOM   4455  CG  PRO A 285      -7.554  -0.814   4.725  1.00 90.56           C  
ATOM   4456  HG2 PRO A 285      -7.778  -1.801   5.131  1.00 90.56           H  
ATOM   4457  HG3 PRO A 285      -8.450  -0.353   4.311  1.00 90.56           H  
ATOM   4458  CD  PRO A 285      -6.904   0.047   5.797  1.00 90.56           C  
ATOM   4459  HD2 PRO A 285      -7.454  -0.058   6.732  1.00 90.56           H  
ATOM   4460  HD3 PRO A 285      -6.904   1.092   5.487  1.00 90.56           H  
ATOM   4461  N   GLN A 286      -3.717   1.038   4.362  1.00 90.78           N  
ATOM   4462  H   GLN A 286      -4.233   1.392   5.155  1.00 90.78           H  
ATOM   4463  CA  GLN A 286      -2.685   1.914   3.804  1.00 90.78           C  
ATOM   4464  HA  GLN A 286      -2.578   1.691   2.742  1.00 90.78           H  
ATOM   4465  C   GLN A 286      -1.301   1.701   4.442  1.00 90.78           C  
ATOM   4466  CB  GLN A 286      -3.118   3.382   3.930  1.00 90.78           C  
ATOM   4467  HB2 GLN A 286      -2.384   4.002   3.415  1.00 90.78           H  
ATOM   4468  HB3 GLN A 286      -3.096   3.655   4.986  1.00 90.78           H  
ATOM   4469  O   GLN A 286      -0.339   2.378   4.070  1.00 90.78           O  
ATOM   4470  CG  GLN A 286      -4.509   3.705   3.348  1.00 90.78           C  
ATOM   4471  HG2 GLN A 286      -4.547   3.407   2.301  1.00 90.78           H  
ATOM   4472  HG3 GLN A 286      -5.278   3.165   3.901  1.00 90.78           H  
ATOM   4473  CD  GLN A 286      -4.799   5.199   3.454  1.00 90.78           C  
ATOM   4474  NE2 GLN A 286      -4.723   5.754   4.644  1.00 90.78           N  
ATOM   4475 HE21 GLN A 286      -4.543   5.150   5.433  1.00 90.78           H  
ATOM   4476 HE22 GLN A 286      -4.542   6.748   4.642  1.00 90.78           H  
ATOM   4477  OE1 GLN A 286      -5.081   5.890   2.489  1.00 90.78           O  
ATOM   4478  N   LEU A 287      -1.160   0.777   5.403  1.00 90.94           N  
ATOM   4479  H   LEU A 287      -1.966   0.234   5.678  1.00 90.94           H  
ATOM   4480  CA  LEU A 287       0.155   0.453   5.956  1.00 90.94           C  
ATOM   4481  HA  LEU A 287       0.614   1.400   6.241  1.00 90.94           H  
ATOM   4482  C   LEU A 287       1.039  -0.222   4.896  1.00 90.94           C  
ATOM   4483  CB  LEU A 287       0.041  -0.439   7.202  1.00 90.94           C  
ATOM   4484  HB2 LEU A 287       1.012  -0.890   7.405  1.00 90.94           H  
ATOM   4485  HB3 LEU A 287      -0.664  -1.242   6.984  1.00 90.94           H  
ATOM   4486  O   LEU A 287       0.616  -1.204   4.280  1.00 90.94           O  
ATOM   4487  CG  LEU A 287      -0.413   0.316   8.458  1.00 90.94           C  
ATOM   4488  HG  LEU A 287      -1.310   0.887   8.216  1.00 90.94           H  
ATOM   4489  CD1 LEU A 287      -0.714  -0.701   9.562  1.00 90.94           C  
ATOM   4490 HD11 LEU A 287       0.173  -1.297   9.781  1.00 90.94           H  
ATOM   4491 HD12 LEU A 287      -1.025  -0.169  10.462  1.00 90.94           H  
ATOM   4492 HD13 LEU A 287      -1.541  -1.335   9.245  1.00 90.94           H  
ATOM   4493  CD2 LEU A 287       0.634   1.297   8.993  1.00 90.94           C  
ATOM   4494 HD21 LEU A 287       0.826   2.080   8.259  1.00 90.94           H  
ATOM   4495 HD22 LEU A 287       0.247   1.774   9.894  1.00 90.94           H  
ATOM   4496 HD23 LEU A 287       1.559   0.772   9.228  1.00 90.94           H  
ATOM   4497  N   PRO A 288       2.292   0.233   4.708  1.00 88.52           N  
ATOM   4498  CA  PRO A 288       3.227  -0.454   3.831  1.00 88.52           C  
ATOM   4499  HA  PRO A 288       2.776  -0.562   2.845  1.00 88.52           H  
ATOM   4500  C   PRO A 288       3.580  -1.844   4.390  1.00 88.52           C  
ATOM   4501  CB  PRO A 288       4.449   0.466   3.743  1.00 88.52           C  
ATOM   4502  HB2 PRO A 288       5.377  -0.081   3.576  1.00 88.52           H  
ATOM   4503  HB3 PRO A 288       4.294   1.207   2.959  1.00 88.52           H  
ATOM   4504  O   PRO A 288       3.511  -2.070   5.602  1.00 88.52           O  
ATOM   4505  CG  PRO A 288       4.442   1.153   5.104  1.00 88.52           C  
ATOM   4506  HG2 PRO A 288       4.856   0.471   5.847  1.00 88.52           H  
ATOM   4507  HG3 PRO A 288       5.000   2.089   5.088  1.00 88.52           H  
ATOM   4508  CD  PRO A 288       2.948   1.358   5.358  1.00 88.52           C  
ATOM   4509  HD2 PRO A 288       2.745   1.385   6.429  1.00 88.52           H  
ATOM   4510  HD3 PRO A 288       2.610   2.282   4.889  1.00 88.52           H  
ATOM   4511  N   PRO A 289       4.050  -2.774   3.538  1.00 83.00           N  
ATOM   4512  CA  PRO A 289       4.436  -4.121   3.967  1.00 83.00           C  
ATOM   4513  HA  PRO A 289       3.584  -4.616   4.433  1.00 83.00           H  
ATOM   4514  C   PRO A 289       5.601  -4.134   4.967  1.00 83.00           C  
ATOM   4515  CB  PRO A 289       4.810  -4.854   2.672  1.00 83.00           C  
ATOM   4516  HB2 PRO A 289       3.930  -5.363   2.281  1.00 83.00           H  
ATOM   4517  HB3 PRO A 289       5.621  -5.568   2.818  1.00 83.00           H  
ATOM   4518  O   PRO A 289       5.779  -5.111   5.694  1.00 83.00           O  
ATOM   4519  CG  PRO A 289       5.212  -3.733   1.713  1.00 83.00           C  
ATOM   4520  HG2 PRO A 289       5.081  -4.023   0.671  1.00 83.00           H  
ATOM   4521  HG3 PRO A 289       6.244  -3.436   1.903  1.00 83.00           H  
ATOM   4522  CD  PRO A 289       4.271  -2.602   2.109  1.00 83.00           C  
ATOM   4523  HD2 PRO A 289       3.322  -2.707   1.582  1.00 83.00           H  
ATOM   4524  HD3 PRO A 289       4.727  -1.640   1.874  1.00 83.00           H  
ATOM   4525  N   HIS A 290       6.399  -3.063   5.007  1.00 84.87           N  
ATOM   4526  H   HIS A 290       6.152  -2.265   4.439  1.00 84.87           H  
ATOM   4527  CA  HIS A 290       7.571  -2.950   5.864  1.00 84.87           C  
ATOM   4528  HA  HIS A 290       7.559  -3.756   6.597  1.00 84.87           H  
ATOM   4529  C   HIS A 290       7.558  -1.625   6.613  1.00 84.87           C  
ATOM   4530  CB  HIS A 290       8.845  -3.095   5.030  1.00 84.87           C  
ATOM   4531  HB2 HIS A 290       8.947  -2.232   4.372  1.00 84.87           H  
ATOM   4532  HB3 HIS A 290       9.708  -3.121   5.695  1.00 84.87           H  
ATOM   4533  O   HIS A 290       7.614  -0.555   6.007  1.00 84.87           O  
ATOM   4534  CG  HIS A 290       8.838  -4.342   4.193  1.00 84.87           C  
ATOM   4535  CD2 HIS A 290       8.832  -4.398   2.825  1.00 84.87           C  
ATOM   4536  HD2 HIS A 290       8.843  -3.553   2.153  1.00 84.87           H  
ATOM   4537  ND1 HIS A 290       8.793  -5.638   4.658  1.00 84.87           N  
ATOM   4538  HD1 HIS A 290       8.724  -5.936   5.620  1.00 84.87           H  
ATOM   4539  CE1 HIS A 290       8.764  -6.454   3.591  1.00 84.87           C  
ATOM   4540  HE1 HIS A 290       8.700  -7.531   3.635  1.00 84.87           H  
ATOM   4541  NE2 HIS A 290       8.804  -5.743   2.453  1.00 84.87           N  
ATOM   4542  N   LEU A 291       7.541  -1.724   7.938  1.00 88.93           N  
ATOM   4543  H   LEU A 291       7.480  -2.644   8.350  1.00 88.93           H  
ATOM   4544  CA  LEU A 291       7.596  -0.592   8.852  1.00 88.93           C  
ATOM   4545  HA  LEU A 291       7.468   0.332   8.288  1.00 88.93           H  
ATOM   4546  C   LEU A 291       8.973  -0.511   9.525  1.00 88.93           C  
ATOM   4547  CB  LEU A 291       6.435  -0.703   9.859  1.00 88.93           C  
ATOM   4548  HB2 LEU A 291       6.537  -1.643  10.400  1.00 88.93           H  
ATOM   4549  HB3 LEU A 291       6.515   0.107  10.584  1.00 88.93           H  
ATOM   4550  O   LEU A 291       9.721  -1.494   9.596  1.00 88.93           O  
ATOM   4551  CG  LEU A 291       5.035  -0.643   9.212  1.00 88.93           C  
ATOM   4552  HG  LEU A 291       4.978  -1.347   8.381  1.00 88.93           H  
ATOM   4553  CD1 LEU A 291       3.966  -1.032  10.228  1.00 88.93           C  
ATOM   4554 HD11 LEU A 291       3.944  -0.294  11.030  1.00 88.93           H  
ATOM   4555 HD12 LEU A 291       2.992  -1.074   9.741  1.00 88.93           H  
ATOM   4556 HD13 LEU A 291       4.185  -2.014  10.647  1.00 88.93           H  
ATOM   4557  CD2 LEU A 291       4.699   0.759   8.705  1.00 88.93           C  
ATOM   4558 HD21 LEU A 291       3.716   0.738   8.234  1.00 88.93           H  
ATOM   4559 HD22 LEU A 291       4.679   1.466   9.534  1.00 88.93           H  
ATOM   4560 HD23 LEU A 291       5.437   1.089   7.974  1.00 88.93           H  
ATOM   4561  N   PHE A 292       9.322   0.683  10.000  1.00 89.07           N  
ATOM   4562  H   PHE A 292       8.679   1.447   9.845  1.00 89.07           H  
ATOM   4563  CA  PHE A 292      10.566   0.962  10.724  1.00 89.07           C  
ATOM   4564  HA  PHE A 292      11.406   0.512  10.194  1.00 89.07           H  
ATOM   4565  C   PHE A 292      10.534   0.359  12.134  1.00 89.07           C  
ATOM   4566  CB  PHE A 292      10.784   2.483  10.817  1.00 89.07           C  
ATOM   4567  HB2 PHE A 292       9.958   2.909  11.387  1.00 89.07           H  
ATOM   4568  HB3 PHE A 292      11.691   2.653  11.397  1.00 89.07           H  
ATOM   4569  O   PHE A 292      11.572  -0.031  12.664  1.00 89.07           O  
ATOM   4570  CG  PHE A 292      10.915   3.289   9.529  1.00 89.07           C  
ATOM   4571  CD1 PHE A 292      10.901   2.699   8.252  1.00 89.07           C  
ATOM   4572  HD1 PHE A 292      10.774   1.633   8.137  1.00 89.07           H  
ATOM   4573  CD2 PHE A 292      10.995   4.689   9.620  1.00 89.07           C  
ATOM   4574  HD2 PHE A 292      10.962   5.163  10.590  1.00 89.07           H  
ATOM   4575  CE1 PHE A 292      10.966   3.504   7.096  1.00 89.07           C  
ATOM   4576  HE1 PHE A 292      10.836   3.071   6.115  1.00 89.07           H  
ATOM   4577  CE2 PHE A 292      11.099   5.485   8.465  1.00 89.07           C  
ATOM   4578  HE2 PHE A 292      11.139   6.560   8.562  1.00 89.07           H  
ATOM   4579  CZ  PHE A 292      11.103   4.890   7.198  1.00 89.07           C  
ATOM   4580  HZ  PHE A 292      11.130   5.502   6.308  1.00 89.07           H  
ATOM   4581  N   PHE A 293       9.341   0.277  12.719  1.00 90.86           N  
ATOM   4582  H   PHE A 293       8.536   0.597  12.199  1.00 90.86           H  
ATOM   4583  CA  PHE A 293       9.044  -0.319  14.017  1.00 90.86           C  
ATOM   4584  HA  PHE A 293       9.745  -1.129  14.215  1.00 90.86           H  
ATOM   4585  C   PHE A 293       7.629  -0.909  14.000  1.00 90.86           C  
ATOM   4586  CB  PHE A 293       9.194   0.747  15.114  1.00 90.86           C  
ATOM   4587  HB2 PHE A 293      10.253   0.987  15.210  1.00 90.86           H  
ATOM   4588  HB3 PHE A 293       8.882   0.319  16.067  1.00 90.86           H  
ATOM   4589  O   PHE A 293       6.813  -0.517  13.167  1.00 90.86           O  
ATOM   4590  CG  PHE A 293       8.421   2.039  14.888  1.00 90.86           C  
ATOM   4591  CD1 PHE A 293       9.096   3.199  14.461  1.00 90.86           C  
ATOM   4592  HD1 PHE A 293      10.158   3.165  14.266  1.00 90.86           H  
ATOM   4593  CD2 PHE A 293       7.035   2.095  15.134  1.00 90.86           C  
ATOM   4594  HD2 PHE A 293       6.503   1.214  15.460  1.00 90.86           H  
ATOM   4595  CE1 PHE A 293       8.397   4.410  14.308  1.00 90.86           C  
ATOM   4596  HE1 PHE A 293       8.920   5.298  13.986  1.00 90.86           H  
ATOM   4597  CE2 PHE A 293       6.339   3.307  14.991  1.00 90.86           C  
ATOM   4598  HE2 PHE A 293       5.280   3.347  15.198  1.00 90.86           H  
ATOM   4599  CZ  PHE A 293       7.019   4.465  14.581  1.00 90.86           C  
ATOM   4600  HZ  PHE A 293       6.476   5.392  14.472  1.00 90.86           H  
ATOM   4601  N   SER A 294       7.341  -1.827  14.922  1.00 92.11           N  
ATOM   4602  H   SER A 294       8.074  -2.143  15.541  1.00 92.11           H  
ATOM   4603  CA  SER A 294       6.030  -2.465  15.094  1.00 92.11           C  
ATOM   4604  HA  SER A 294       5.606  -2.718  14.122  1.00 92.11           H  
ATOM   4605  C   SER A 294       5.072  -1.547  15.866  1.00 92.11           C  
ATOM   4606  CB  SER A 294       6.215  -3.776  15.864  1.00 92.11           C  
ATOM   4607  HB2 SER A 294       6.679  -3.577  16.830  1.00 92.11           H  
ATOM   4608  HB3 SER A 294       5.241  -4.232  16.041  1.00 92.11           H  
ATOM   4609  O   SER A 294       5.272  -1.365  17.071  1.00 92.11           O  
ATOM   4610  OG  SER A 294       7.029  -4.665  15.127  1.00 92.11           O  
ATOM   4611  HG  SER A 294       6.763  -5.555  15.371  1.00 92.11           H  
ATOM   4612  N   PRO A 295       4.046  -0.942  15.235  1.00 93.66           N  
ATOM   4613  CA  PRO A 295       3.143  -0.017  15.916  1.00 93.66           C  
ATOM   4614  HA  PRO A 295       3.716   0.845  16.257  1.00 93.66           H  
ATOM   4615  C   PRO A 295       2.430  -0.642  17.118  1.00 93.66           C  
ATOM   4616  CB  PRO A 295       2.146   0.432  14.847  1.00 93.66           C  
ATOM   4617  HB2 PRO A 295       1.304  -0.258  14.822  1.00 93.66           H  
ATOM   4618  HB3 PRO A 295       1.815   1.458  15.009  1.00 93.66           H  
ATOM   4619  O   PRO A 295       2.231   0.045  18.115  1.00 93.66           O  
ATOM   4620  CG  PRO A 295       2.927   0.284  13.548  1.00 93.66           C  
ATOM   4621  HG2 PRO A 295       3.627   1.111  13.426  1.00 93.66           H  
ATOM   4622  HG3 PRO A 295       2.265   0.192  12.687  1.00 93.66           H  
ATOM   4623  CD  PRO A 295       3.681  -1.008  13.829  1.00 93.66           C  
ATOM   4624  HD2 PRO A 295       4.532  -1.118  13.158  1.00 93.66           H  
ATOM   4625  HD3 PRO A 295       2.984  -1.836  13.699  1.00 93.66           H  
ATOM   4626  N   GLU A 296       2.115  -1.938  17.067  1.00 93.77           N  
ATOM   4627  H   GLU A 296       2.316  -2.459  16.226  1.00 93.77           H  
ATOM   4628  CA  GLU A 296       1.495  -2.685  18.167  1.00 93.77           C  
ATOM   4629  HA  GLU A 296       0.573  -2.176  18.445  1.00 93.77           H  
ATOM   4630  C   GLU A 296       2.353  -2.723  19.447  1.00 93.77           C  
ATOM   4631  CB  GLU A 296       1.101  -4.101  17.688  1.00 93.77           C  
ATOM   4632  HB2 GLU A 296       0.518  -4.562  18.486  1.00 93.77           H  
ATOM   4633  HB3 GLU A 296       0.438  -4.019  16.827  1.00 93.77           H  
ATOM   4634  O   GLU A 296       1.806  -2.818  20.538  1.00 93.77           O  
ATOM   4635  CG  GLU A 296       2.247  -5.078  17.358  1.00 93.77           C  
ATOM   4636  HG2 GLU A 296       3.047  -4.973  18.092  1.00 93.77           H  
ATOM   4637  HG3 GLU A 296       1.850  -6.087  17.467  1.00 93.77           H  
ATOM   4638  CD  GLU A 296       2.832  -4.964  15.942  1.00 93.77           C  
ATOM   4639  OE1 GLU A 296       3.530  -5.907  15.510  1.00 93.77           O  
ATOM   4640  OE2 GLU A 296       2.653  -3.936  15.245  1.00 93.77           O  
ATOM   4641  N   LEU A 297       3.681  -2.580  19.341  1.00 93.90           N  
ATOM   4642  H   LEU A 297       4.073  -2.475  18.416  1.00 93.90           H  
ATOM   4643  CA  LEU A 297       4.586  -2.479  20.496  1.00 93.90           C  
ATOM   4644  HA  LEU A 297       4.145  -2.985  21.355  1.00 93.90           H  
ATOM   4645  C   LEU A 297       4.846  -1.029  20.925  1.00 93.90           C  
ATOM   4646  CB  LEU A 297       5.928  -3.144  20.156  1.00 93.90           C  
ATOM   4647  HB2 LEU A 297       6.611  -2.962  20.986  1.00 93.90           H  
ATOM   4648  HB3 LEU A 297       6.344  -2.655  19.276  1.00 93.90           H  
ATOM   4649  O   LEU A 297       5.150  -0.759  22.086  1.00 93.90           O  
ATOM   4650  CG  LEU A 297       5.883  -4.659  19.907  1.00 93.90           C  
ATOM   4651  HG  LEU A 297       5.252  -4.876  19.045  1.00 93.90           H  
ATOM   4652  CD1 LEU A 297       7.308  -5.112  19.590  1.00 93.90           C  
ATOM   4653 HD11 LEU A 297       7.952  -4.954  20.455  1.00 93.90           H  
ATOM   4654 HD12 LEU A 297       7.304  -6.175  19.352  1.00 93.90           H  
ATOM   4655 HD13 LEU A 297       7.700  -4.565  18.732  1.00 93.90           H  
ATOM   4656  CD2 LEU A 297       5.376  -5.433  21.122  1.00 93.90           C  
ATOM   4657 HD21 LEU A 297       5.525  -6.501  20.966  1.00 93.90           H  
ATOM   4658 HD22 LEU A 297       4.312  -5.249  21.269  1.00 93.90           H  
ATOM   4659 HD23 LEU A 297       5.919  -5.139  22.020  1.00 93.90           H  
ATOM   4660  N   VAL A 298       4.764  -0.080  19.988  1.00 95.23           N  
ATOM   4661  H   VAL A 298       4.495  -0.366  19.057  1.00 95.23           H  
ATOM   4662  CA  VAL A 298       5.088   1.333  20.246  1.00 95.23           C  
ATOM   4663  HA  VAL A 298       5.878   1.371  20.996  1.00 95.23           H  
ATOM   4664  C   VAL A 298       3.905   2.090  20.846  1.00 95.23           C  
ATOM   4665  CB  VAL A 298       5.633   2.013  18.975  1.00 95.23           C  
ATOM   4666  HB  VAL A 298       4.909   1.915  18.166  1.00 95.23           H  
ATOM   4667  O   VAL A 298       4.113   2.946  21.706  1.00 95.23           O  
ATOM   4668  CG1 VAL A 298       5.936   3.502  19.187  1.00 95.23           C  
ATOM   4669 HG11 VAL A 298       5.022   4.044  19.429  1.00 95.23           H  
ATOM   4670 HG12 VAL A 298       6.353   3.930  18.275  1.00 95.23           H  
ATOM   4671 HG13 VAL A 298       6.647   3.626  20.003  1.00 95.23           H  
ATOM   4672  CG2 VAL A 298       6.953   1.351  18.556  1.00 95.23           C  
ATOM   4673 HG21 VAL A 298       7.409   1.902  17.734  1.00 95.23           H  
ATOM   4674 HG22 VAL A 298       7.648   1.345  19.397  1.00 95.23           H  
ATOM   4675 HG23 VAL A 298       6.778   0.322  18.240  1.00 95.23           H  
ATOM   4676  N   TRP A 299       2.671   1.772  20.448  1.00 95.54           N  
ATOM   4677  H   TRP A 299       2.550   1.052  19.750  1.00 95.54           H  
ATOM   4678  CA  TRP A 299       1.468   2.407  20.993  1.00 95.54           C  
ATOM   4679  HA  TRP A 299       1.531   3.471  20.767  1.00 95.54           H  
ATOM   4680  C   TRP A 299       1.345   2.321  22.522  1.00 95.54           C  
ATOM   4681  CB  TRP A 299       0.217   1.869  20.295  1.00 95.54           C  
ATOM   4682  HB2 TRP A 299       0.312   0.797  20.117  1.00 95.54           H  
ATOM   4683  HB3 TRP A 299      -0.641   2.017  20.951  1.00 95.54           H  
ATOM   4684  O   TRP A 299       1.116   3.374  23.120  1.00 95.54           O  
ATOM   4685  CG  TRP A 299      -0.083   2.562  19.009  1.00 95.54           C  
ATOM   4686  CD1 TRP A 299      -0.162   1.984  17.791  1.00 95.54           C  
ATOM   4687  HD1 TRP A 299      -0.015   0.930  17.609  1.00 95.54           H  
ATOM   4688  CD2 TRP A 299      -0.409   3.968  18.809  1.00 95.54           C  
ATOM   4689  CE2 TRP A 299      -0.640   4.180  17.418  1.00 95.54           C  
ATOM   4690  CE3 TRP A 299      -0.558   5.075  19.672  1.00 95.54           C  
ATOM   4691  HE3 TRP A 299      -0.417   4.940  20.734  1.00 95.54           H  
ATOM   4692  NE1 TRP A 299      -0.480   2.938  16.846  1.00 95.54           N  
ATOM   4693  HE1 TRP A 299      -0.627   2.724  15.870  1.00 95.54           H  
ATOM   4694  CH2 TRP A 299      -1.089   6.518  17.782  1.00 95.54           C  
ATOM   4695  HH2 TRP A 299      -1.341   7.499  17.407  1.00 95.54           H  
ATOM   4696  CZ2 TRP A 299      -0.956   5.439  16.895  1.00 95.54           C  
ATOM   4697  HZ2 TRP A 299      -1.112   5.576  15.835  1.00 95.54           H  
ATOM   4698  CZ3 TRP A 299      -0.902   6.339  19.161  1.00 95.54           C  
ATOM   4699  HZ3 TRP A 299      -1.021   7.182  19.826  1.00 95.54           H  
ATOM   4700  N   PRO A 300       1.579   1.164  23.174  1.00 94.56           N  
ATOM   4701  CA  PRO A 300       1.668   1.072  24.635  1.00 94.56           C  
ATOM   4702  HA  PRO A 300       0.675   1.185  25.070  1.00 94.56           H  
ATOM   4703  C   PRO A 300       2.606   2.116  25.262  1.00 94.56           C  
ATOM   4704  CB  PRO A 300       2.183  -0.350  24.893  1.00 94.56           C  
ATOM   4705  HB2 PRO A 300       3.271  -0.377  24.832  1.00 94.56           H  
ATOM   4706  HB3 PRO A 300       1.868  -0.734  25.863  1.00 94.56           H  
ATOM   4707  O   PRO A 300       2.256   2.821  26.209  1.00 94.56           O  
ATOM   4708  CG  PRO A 300       1.616  -1.161  23.729  1.00 94.56           C  
ATOM   4709  HG2 PRO A 300       0.578  -1.438  23.913  1.00 94.56           H  
ATOM   4710  HG3 PRO A 300       2.214  -2.048  23.523  1.00 94.56           H  
ATOM   4711  CD  PRO A 300       1.670  -0.168  22.577  1.00 94.56           C  
ATOM   4712  HD2 PRO A 300       2.621  -0.280  22.056  1.00 94.56           H  
ATOM   4713  HD3 PRO A 300       0.842  -0.365  21.896  1.00 94.56           H  
ATOM   4714  N   VAL A 301       3.800   2.291  24.685  1.00 95.90           N  
ATOM   4715  H   VAL A 301       4.018   1.728  23.875  1.00 95.90           H  
ATOM   4716  CA  VAL A 301       4.794   3.262  25.169  1.00 95.90           C  
ATOM   4717  HA  VAL A 301       4.903   3.126  26.245  1.00 95.90           H  
ATOM   4718  C   VAL A 301       4.320   4.700  24.944  1.00 95.90           C  
ATOM   4719  CB  VAL A 301       6.168   3.023  24.511  1.00 95.90           C  
ATOM   4720  HB  VAL A 301       6.089   3.172  23.434  1.00 95.90           H  
ATOM   4721  O   VAL A 301       4.472   5.540  25.831  1.00 95.90           O  
ATOM   4722  CG1 VAL A 301       7.229   3.993  25.050  1.00 95.90           C  
ATOM   4723 HG11 VAL A 301       6.974   5.019  24.785  1.00 95.90           H  
ATOM   4724 HG12 VAL A 301       8.197   3.763  24.606  1.00 95.90           H  
ATOM   4725 HG13 VAL A 301       7.299   3.905  26.135  1.00 95.90           H  
ATOM   4726  CG2 VAL A 301       6.670   1.595  24.768  1.00 95.90           C  
ATOM   4727 HG21 VAL A 301       7.660   1.463  24.330  1.00 95.90           H  
ATOM   4728 HG22 VAL A 301       6.004   0.871  24.300  1.00 95.90           H  
ATOM   4729 HG23 VAL A 301       6.716   1.396  25.839  1.00 95.90           H  
ATOM   4730  N   VAL A 302       3.728   4.993  23.784  1.00 96.37           N  
ATOM   4731  H   VAL A 302       3.628   4.245  23.113  1.00 96.37           H  
ATOM   4732  CA  VAL A 302       3.177   6.316  23.439  1.00 96.37           C  
ATOM   4733  HA  VAL A 302       3.956   7.070  23.555  1.00 96.37           H  
ATOM   4734  C   VAL A 302       2.039   6.712  24.381  1.00 96.37           C  
ATOM   4735  CB  VAL A 302       2.715   6.311  21.967  1.00 96.37           C  
ATOM   4736  HB  VAL A 302       2.177   5.385  21.763  1.00 96.37           H  
ATOM   4737  O   VAL A 302       2.014   7.842  24.873  1.00 96.37           O  
ATOM   4738  CG1 VAL A 302       1.781   7.469  21.601  1.00 96.37           C  
ATOM   4739 HG11 VAL A 302       1.588   7.465  20.529  1.00 96.37           H  
ATOM   4740 HG12 VAL A 302       2.229   8.420  21.888  1.00 96.37           H  
ATOM   4741 HG13 VAL A 302       0.827   7.349  22.115  1.00 96.37           H  
ATOM   4742  CG2 VAL A 302       3.936   6.371  21.042  1.00 96.37           C  
ATOM   4743 HG21 VAL A 302       4.462   7.316  21.179  1.00 96.37           H  
ATOM   4744 HG22 VAL A 302       3.616   6.286  20.003  1.00 96.37           H  
ATOM   4745 HG23 VAL A 302       4.615   5.548  21.266  1.00 96.37           H  
ATOM   4746  N   LEU A 303       1.125   5.785  24.666  1.00 95.04           N  
ATOM   4747  H   LEU A 303       1.217   4.875  24.236  1.00 95.04           H  
ATOM   4748  CA  LEU A 303      -0.012   5.999  25.560  1.00 95.04           C  
ATOM   4749  HA  LEU A 303      -0.538   6.906  25.266  1.00 95.04           H  
ATOM   4750  C   LEU A 303       0.443   6.210  27.003  1.00 95.04           C  
ATOM   4751  CB  LEU A 303      -0.960   4.796  25.453  1.00 95.04           C  
ATOM   4752  HB2 LEU A 303      -1.690   4.836  26.261  1.00 95.04           H  
ATOM   4753  HB3 LEU A 303      -0.381   3.881  25.581  1.00 95.04           H  
ATOM   4754  O   LEU A 303       0.006   7.162  27.644  1.00 95.04           O  
ATOM   4755  CG  LEU A 303      -1.707   4.743  24.112  1.00 95.04           C  
ATOM   4756  HG  LEU A 303      -1.021   4.910  23.282  1.00 95.04           H  
ATOM   4757  CD1 LEU A 303      -2.355   3.381  23.937  1.00 95.04           C  
ATOM   4758 HD11 LEU A 303      -3.044   3.208  24.763  1.00 95.04           H  
ATOM   4759 HD12 LEU A 303      -1.586   2.609  23.949  1.00 95.04           H  
ATOM   4760 HD13 LEU A 303      -2.890   3.331  22.989  1.00 95.04           H  
ATOM   4761  CD2 LEU A 303      -2.820   5.783  24.042  1.00 95.04           C  
ATOM   4762 HD21 LEU A 303      -2.401   6.787  24.122  1.00 95.04           H  
ATOM   4763 HD22 LEU A 303      -3.330   5.669  23.086  1.00 95.04           H  
ATOM   4764 HD23 LEU A 303      -3.531   5.621  24.852  1.00 95.04           H  
ATOM   4765  N   LYS A 304       1.401   5.405  27.477  1.00 93.53           N  
ATOM   4766  H   LYS A 304       1.669   4.609  26.916  1.00 93.53           H  
ATOM   4767  CA  LYS A 304       1.999   5.553  28.812  1.00 93.53           C  
ATOM   4768  HA  LYS A 304       1.200   5.485  29.550  1.00 93.53           H  
ATOM   4769  C   LYS A 304       2.677   6.912  29.036  1.00 93.53           C  
ATOM   4770  CB  LYS A 304       2.974   4.388  29.016  1.00 93.53           C  
ATOM   4771  HB2 LYS A 304       2.437   3.455  28.842  1.00 93.53           H  
ATOM   4772  HB3 LYS A 304       3.785   4.460  28.291  1.00 93.53           H  
ATOM   4773  O   LYS A 304       2.804   7.340  30.178  1.00 93.53           O  
ATOM   4774  CG  LYS A 304       3.558   4.358  30.433  1.00 93.53           C  
ATOM   4775  HG2 LYS A 304       4.177   5.239  30.600  1.00 93.53           H  
ATOM   4776  HG3 LYS A 304       2.744   4.345  31.159  1.00 93.53           H  
ATOM   4777  CD  LYS A 304       4.428   3.118  30.620  1.00 93.53           C  
ATOM   4778  HD2 LYS A 304       3.820   2.229  30.456  1.00 93.53           H  
ATOM   4779  HD3 LYS A 304       5.242   3.137  29.895  1.00 93.53           H  
ATOM   4780  CE  LYS A 304       4.988   3.116  32.042  1.00 93.53           C  
ATOM   4781  HE2 LYS A 304       5.581   4.019  32.186  1.00 93.53           H  
ATOM   4782  HE3 LYS A 304       4.150   3.150  32.739  1.00 93.53           H  
ATOM   4783  NZ  LYS A 304       5.806   1.904  32.277  1.00 93.53           N  
ATOM   4784  HZ1 LYS A 304       5.239   1.082  32.125  1.00 93.53           H  
ATOM   4785  HZ2 LYS A 304       6.156   1.887  33.225  1.00 93.53           H  
ATOM   4786  HZ3 LYS A 304       6.580   1.874  31.630  1.00 93.53           H  
ATOM   4787  N   ASN A 305       3.120   7.577  27.968  1.00 95.60           N  
ATOM   4788  H   ASN A 305       2.957   7.161  27.062  1.00 95.60           H  
ATOM   4789  CA  ASN A 305       3.725   8.913  28.016  1.00 95.60           C  
ATOM   4790  HA  ASN A 305       4.021   9.129  29.043  1.00 95.60           H  
ATOM   4791  C   ASN A 305       2.737  10.038  27.653  1.00 95.60           C  
ATOM   4792  CB  ASN A 305       5.004   8.932  27.158  1.00 95.60           C  
ATOM   4793  HB2 ASN A 305       5.354   9.958  27.052  1.00 95.60           H  
ATOM   4794  HB3 ASN A 305       4.789   8.544  26.162  1.00 95.60           H  
ATOM   4795  O   ASN A 305       3.170  11.151  27.375  1.00 95.60           O  
ATOM   4796  CG  ASN A 305       6.138   8.150  27.791  1.00 95.60           C  
ATOM   4797  ND2 ASN A 305       6.305   6.897  27.446  1.00 95.60           N  
ATOM   4798 HD21 ASN A 305       7.078   6.409  27.877  1.00 95.60           H  
ATOM   4799 HD22 ASN A 305       5.641   6.459  26.823  1.00 95.60           H  
ATOM   4800  OD1 ASN A 305       6.902   8.643  28.602  1.00 95.60           O  
ATOM   4801  N   GLU A 306       1.428   9.758  27.637  1.00 94.45           N  
ATOM   4802  H   GLU A 306       1.134   8.825  27.889  1.00 94.45           H  
ATOM   4803  CA  GLU A 306       0.356  10.737  27.390  1.00 94.45           C  
ATOM   4804  HA  GLU A 306      -0.575  10.171  27.376  1.00 94.45           H  
ATOM   4805  C   GLU A 306       0.426  11.427  26.008  1.00 94.45           C  
ATOM   4806  CB  GLU A 306       0.226  11.731  28.563  1.00 94.45           C  
ATOM   4807  HB2 GLU A 306      -0.638  12.370  28.379  1.00 94.45           H  
ATOM   4808  HB3 GLU A 306       1.115  12.360  28.599  1.00 94.45           H  
ATOM   4809  O   GLU A 306      -0.151  12.490  25.795  1.00 94.45           O  
ATOM   4810  CG  GLU A 306       0.029  11.046  29.929  1.00 94.45           C  
ATOM   4811  HG2 GLU A 306       0.897  10.425  30.150  1.00 94.45           H  
ATOM   4812  HG3 GLU A 306      -0.843  10.395  29.863  1.00 94.45           H  
ATOM   4813  CD  GLU A 306      -0.166  12.040  31.089  1.00 94.45           C  
ATOM   4814  OE1 GLU A 306      -0.594  11.584  32.174  1.00 94.45           O  
ATOM   4815  OE2 GLU A 306       0.113  13.249  30.909  1.00 94.45           O  
ATOM   4816  N   LEU A 307       1.086  10.798  25.025  1.00 96.42           N  
ATOM   4817  H   LEU A 307       1.550   9.933  25.261  1.00 96.42           H  
ATOM   4818  CA  LEU A 307       1.238  11.320  23.656  1.00 96.42           C  
ATOM   4819  HA  LEU A 307       1.078  12.398  23.670  1.00 96.42           H  
ATOM   4820  C   LEU A 307       0.194  10.763  22.670  1.00 96.42           C  
ATOM   4821  CB  LEU A 307       2.676  11.051  23.173  1.00 96.42           C  
ATOM   4822  HB2 LEU A 307       2.753  11.321  22.120  1.00 96.42           H  
ATOM   4823  HB3 LEU A 307       2.869   9.982  23.266  1.00 96.42           H  
ATOM   4824  O   LEU A 307       0.234  11.074  21.479  1.00 96.42           O  
ATOM   4825  CG  LEU A 307       3.781  11.796  23.940  1.00 96.42           C  
ATOM   4826  HG  LEU A 307       3.725  11.548  25.000  1.00 96.42           H  
ATOM   4827  CD1 LEU A 307       5.145  11.330  23.426  1.00 96.42           C  
ATOM   4828 HD11 LEU A 307       5.249  11.571  22.368  1.00 96.42           H  
ATOM   4829 HD12 LEU A 307       5.933  11.824  23.994  1.00 96.42           H  
ATOM   4830 HD13 LEU A 307       5.238  10.253  23.568  1.00 96.42           H  
ATOM   4831  CD2 LEU A 307       3.691  13.314  23.776  1.00 96.42           C  
ATOM   4832 HD21 LEU A 307       4.537  13.787  24.275  1.00 96.42           H  
ATOM   4833 HD22 LEU A 307       2.779  13.679  24.249  1.00 96.42           H  
ATOM   4834 HD23 LEU A 307       3.686  13.583  22.720  1.00 96.42           H  
ATOM   4835  N   GLY A 308      -0.740   9.933  23.150  1.00 95.56           N  
ATOM   4836  H   GLY A 308      -0.701   9.737  24.140  1.00 95.56           H  
ATOM   4837  CA  GLY A 308      -1.677   9.169  22.318  1.00 95.56           C  
ATOM   4838  HA2 GLY A 308      -1.126   8.423  21.745  1.00 95.56           H  
ATOM   4839  HA3 GLY A 308      -2.382   8.654  22.971  1.00 95.56           H  
ATOM   4840  C   GLY A 308      -2.492  10.017  21.343  1.00 95.56           C  
ATOM   4841  O   GLY A 308      -2.520   9.723  20.150  1.00 95.56           O  
ATOM   4842  N   LEU A 309      -3.114  11.095  21.832  1.00 96.80           N  
ATOM   4843  H   LEU A 309      -3.036  11.291  22.819  1.00 96.80           H  
ATOM   4844  CA  LEU A 309      -3.912  11.981  20.985  1.00 96.80           C  
ATOM   4845  HA  LEU A 309      -4.568  11.354  20.382  1.00 96.80           H  
ATOM   4846  C   LEU A 309      -3.035  12.781  20.012  1.00 96.80           C  
ATOM   4847  CB  LEU A 309      -4.782  12.890  21.872  1.00 96.80           C  
ATOM   4848  HB2 LEU A 309      -5.390  12.263  22.525  1.00 96.80           H  
ATOM   4849  HB3 LEU A 309      -4.126  13.494  22.500  1.00 96.80           H  
ATOM   4850  O   LEU A 309      -3.415  12.942  18.862  1.00 96.80           O  
ATOM   4851  CG  LEU A 309      -5.713  13.833  21.085  1.00 96.80           C  
ATOM   4852  HG  LEU A 309      -5.104  14.492  20.467  1.00 96.80           H  
ATOM   4853  CD1 LEU A 309      -6.702  13.095  20.181  1.00 96.80           C  
ATOM   4854 HD11 LEU A 309      -6.160  12.567  19.396  1.00 96.80           H  
ATOM   4855 HD12 LEU A 309      -7.289  12.385  20.763  1.00 96.80           H  
ATOM   4856 HD13 LEU A 309      -7.370  13.807  19.696  1.00 96.80           H  
ATOM   4857  CD2 LEU A 309      -6.512  14.704  22.055  1.00 96.80           C  
ATOM   4858 HD21 LEU A 309      -5.829  15.244  22.711  1.00 96.80           H  
ATOM   4859 HD22 LEU A 309      -7.115  15.422  21.499  1.00 96.80           H  
ATOM   4860 HD23 LEU A 309      -7.166  14.070  22.653  1.00 96.80           H  
ATOM   4861  N   ASP A 310      -1.864  13.265  20.431  1.00 97.28           N  
ATOM   4862  H   ASP A 310      -1.554  13.051  21.368  1.00 97.28           H  
ATOM   4863  CA  ASP A 310      -0.969  14.055  19.571  1.00 97.28           C  
ATOM   4864  HA  ASP A 310      -1.549  14.849  19.099  1.00 97.28           H  
ATOM   4865  C   ASP A 310      -0.358  13.243  18.416  1.00 97.28           C  
ATOM   4866  CB  ASP A 310       0.122  14.708  20.435  1.00 97.28           C  
ATOM   4867  HB2 ASP A 310       0.934  15.046  19.791  1.00 97.28           H  
ATOM   4868  HB3 ASP A 310       0.527  13.983  21.142  1.00 97.28           H  
ATOM   4869  O   ASP A 310      -0.092  13.804  17.350  1.00 97.28           O  
ATOM   4870  CG  ASP A 310      -0.437  15.924  21.171  1.00 97.28           C  
ATOM   4871  OD1 ASP A 310      -0.843  16.894  20.492  1.00 97.28           O  
ATOM   4872  OD2 ASP A 310      -0.597  15.918  22.406  1.00 97.28           O  
ATOM   4873  N   LEU A 311      -0.183  11.931  18.608  1.00 97.65           N  
ATOM   4874  H   LEU A 311      -0.379  11.566  19.529  1.00 97.65           H  
ATOM   4875  CA  LEU A 311       0.378  11.004  17.618  1.00 97.65           C  
ATOM   4876  HA  LEU A 311       0.825  11.583  16.810  1.00 97.65           H  
ATOM   4877  C   LEU A 311      -0.673  10.123  16.920  1.00 97.65           C  
ATOM   4878  CB  LEU A 311       1.495  10.172  18.277  1.00 97.65           C  
ATOM   4879  HB2 LEU A 311       1.066   9.616  19.111  1.00 97.65           H  
ATOM   4880  HB3 LEU A 311       1.867   9.451  17.550  1.00 97.65           H  
ATOM   4881  O   LEU A 311      -0.304   9.282  16.098  1.00 97.65           O  
ATOM   4882  CG  LEU A 311       2.695  10.995  18.784  1.00 97.65           C  
ATOM   4883  HG  LEU A 311       2.362  11.709  19.537  1.00 97.65           H  
ATOM   4884  CD1 LEU A 311       3.726  10.068  19.429  1.00 97.65           C  
ATOM   4885 HD11 LEU A 311       4.120   9.371  18.690  1.00 97.65           H  
ATOM   4886 HD12 LEU A 311       4.543  10.660  19.842  1.00 97.65           H  
ATOM   4887 HD13 LEU A 311       3.256   9.513  20.240  1.00 97.65           H  
ATOM   4888  CD2 LEU A 311       3.404  11.755  17.660  1.00 97.65           C  
ATOM   4889 HD21 LEU A 311       2.745  12.527  17.262  1.00 97.65           H  
ATOM   4890 HD22 LEU A 311       4.301  12.239  18.045  1.00 97.65           H  
ATOM   4891 HD23 LEU A 311       3.674  11.071  16.855  1.00 97.65           H  
ATOM   4892  N   ALA A 312      -1.969  10.305  17.200  1.00 97.55           N  
ATOM   4893  H   ALA A 312      -2.217  10.983  17.907  1.00 97.55           H  
ATOM   4894  CA  ALA A 312      -3.056   9.631  16.482  1.00 97.55           C  
ATOM   4895  HA  ALA A 312      -3.025   8.562  16.696  1.00 97.55           H  
ATOM   4896  C   ALA A 312      -2.906   9.832  14.965  1.00 97.55           C  
ATOM   4897  CB  ALA A 312      -4.397  10.176  16.980  1.00 97.55           C  
ATOM   4898  HB1 ALA A 312      -5.212   9.681  16.452  1.00 97.55           H  
ATOM   4899  HB2 ALA A 312      -4.493   9.993  18.051  1.00 97.55           H  
ATOM   4900  HB3 ALA A 312      -4.457  11.247  16.792  1.00 97.55           H  
ATOM   4901  O   ALA A 312      -2.562  10.925  14.528  1.00 97.55           O  
ATOM   4902  N   ASN A 313      -3.162   8.813  14.140  1.00 97.30           N  
ATOM   4903  H   ASN A 313      -3.441   7.923  14.528  1.00 97.30           H  
ATOM   4904  CA  ASN A 313      -2.933   8.916  12.686  1.00 97.30           C  
ATOM   4905  HA  ASN A 313      -1.905   9.236  12.512  1.00 97.30           H  
ATOM   4906  C   ASN A 313      -3.833   9.954  11.995  1.00 97.30           C  
ATOM   4907  CB  ASN A 313      -3.120   7.536  12.053  1.00 97.30           C  
ATOM   4908  HB2 ASN A 313      -3.090   7.627  10.967  1.00 97.30           H  
ATOM   4909  HB3 ASN A 313      -4.107   7.158  12.321  1.00 97.30           H  
ATOM   4910  O   ASN A 313      -3.507  10.460  10.921  1.00 97.30           O  
ATOM   4911  CG  ASN A 313      -2.058   6.534  12.460  1.00 97.30           C  
ATOM   4912  ND2 ASN A 313      -2.406   5.272  12.456  1.00 97.30           N  
ATOM   4913 HD21 ASN A 313      -1.706   4.569  12.648  1.00 97.30           H  
ATOM   4914 HD22 ASN A 313      -3.350   5.033  12.189  1.00 97.30           H  
ATOM   4915  OD1 ASN A 313      -0.918   6.860  12.763  1.00 97.30           O  
ATOM   4916  N   SER A 314      -4.953  10.288  12.629  1.00 98.06           N  
ATOM   4917  H   SER A 314      -5.106   9.916  13.556  1.00 98.06           H  
ATOM   4918  CA  SER A 314      -5.949  11.232  12.141  1.00 98.06           C  
ATOM   4919  HA  SER A 314      -5.462  12.056  11.620  1.00 98.06           H  
ATOM   4920  C   SER A 314      -6.752  11.814  13.300  1.00 98.06           C  
ATOM   4921  CB  SER A 314      -6.869  10.510  11.161  1.00 98.06           C  
ATOM   4922  HB2 SER A 314      -7.594  11.214  10.751  1.00 98.06           H  
ATOM   4923  HB3 SER A 314      -6.275  10.101  10.343  1.00 98.06           H  
ATOM   4924  O   SER A 314      -6.694  11.311  14.426  1.00 98.06           O  
ATOM   4925  OG  SER A 314      -7.547   9.463  11.825  1.00 98.06           O  
ATOM   4926  HG  SER A 314      -6.917   8.969  12.357  1.00 98.06           H  
ATOM   4927  N   PHE A 315      -7.519  12.861  13.016  1.00 98.55           N  
ATOM   4928  H   PHE A 315      -7.519  13.208  12.067  1.00 98.55           H  
ATOM   4929  CA  PHE A 315      -8.409  13.511  13.966  1.00 98.55           C  
ATOM   4930  HA  PHE A 315      -8.363  12.990  14.922  1.00 98.55           H  
ATOM   4931  C   PHE A 315      -9.849  13.454  13.484  1.00 98.55           C  
ATOM   4932  CB  PHE A 315      -7.974  14.965  14.182  1.00 98.55           C  
ATOM   4933  HB2 PHE A 315      -8.638  15.426  14.913  1.00 98.55           H  
ATOM   4934  HB3 PHE A 315      -8.081  15.509  13.243  1.00 98.55           H  
ATOM   4935  O   PHE A 315     -10.121  13.605  12.297  1.00 98.55           O  
ATOM   4936  CG  PHE A 315      -6.554  15.100  14.683  1.00 98.55           C  
ATOM   4937  CD1 PHE A 315      -6.183  14.452  15.873  1.00 98.55           C  
ATOM   4938  HD1 PHE A 315      -6.902  13.873  16.433  1.00 98.55           H
[truncated: 850,833 more chars]
