# Supplementary material for: Pan-kinome of Legionella expanded by a bioinformatics survey
Source: Sci Rep. 2022 Dec 16;12:21782. doi: 10.1038/s41598-022-26109-x (PMC9758233; doi:10.1038/s41598-022-26109-x)
Supplement: Supplementary file 9 — Supplementary Information 9. [file 41598_2022_26109_MOESM9_ESM.zip › S15 - Data - 3D structure models of novel kinases/pdb - Lani_1194 - Lcin_0519 - Lmor_1975 - whole proteins - AlphaFold2/Lmor_1975.pdb]

ATOM      1  N   MET A   1     -11.873  -3.853  57.026  1.00 30.92           N  
ATOM      2  H   MET A   1     -11.973  -3.186  56.274  1.00 30.92           H  
ATOM      3  H2  MET A   1     -11.456  -3.403  57.828  1.00 30.92           H  
ATOM      4  H3  MET A   1     -12.790  -4.205  57.259  1.00 30.92           H  
ATOM      5  CA  MET A   1     -11.042  -4.983  56.578  1.00 30.92           C  
ATOM      6  HA  MET A   1     -10.068  -4.637  56.229  1.00 30.92           H  
ATOM      7  C   MET A   1     -11.764  -5.645  55.432  1.00 30.92           C  
ATOM      8  CB  MET A   1     -10.843  -6.051  57.670  1.00 30.92           C  
ATOM      9  HB2 MET A   1     -10.485  -6.964  57.193  1.00 30.92           H  
ATOM     10  HB3 MET A   1     -11.801  -6.274  58.140  1.00 30.92           H  
ATOM     11  O   MET A   1     -12.842  -6.163  55.675  1.00 30.92           O  
ATOM     12  CG  MET A   1      -9.838  -5.671  58.756  1.00 30.92           C  
ATOM     13  HG2 MET A   1      -8.859  -5.506  58.306  1.00 30.92           H  
ATOM     14  HG3 MET A   1     -10.161  -4.741  59.224  1.00 30.92           H  
ATOM     15  SD  MET A   1      -9.682  -6.931  60.054  1.00 30.92           S  
ATOM     16  CE  MET A   1      -8.753  -8.218  59.170  1.00 30.92           C  
ATOM     17  HE1 MET A   1      -9.351  -8.615  58.349  1.00 30.92           H  
ATOM     18  HE2 MET A   1      -7.829  -7.797  58.774  1.00 30.92           H  
ATOM     19  HE3 MET A   1      -8.509  -9.026  59.860  1.00 30.92           H  
ATOM     20  N   ASP A   2     -11.169  -5.629  54.245  1.00 27.38           N  
ATOM     21  H   ASP A   2     -10.400  -5.001  54.062  1.00 27.38           H  
ATOM     22  CA  ASP A   2     -11.183  -6.816  53.384  1.00 27.38           C  
ATOM     23  HA  ASP A   2     -11.057  -7.659  54.064  1.00 27.38           H  
ATOM     24  C   ASP A   2      -9.904  -6.858  52.527  1.00 27.38           C  
ATOM     25  CB  ASP A   2     -12.525  -7.011  52.629  1.00 27.38           C  
ATOM     26  HB2 ASP A   2     -13.192  -6.182  52.865  1.00 27.38           H  
ATOM     27  HB3 ASP A   2     -12.370  -6.990  51.551  1.00 27.38           H  
ATOM     28  O   ASP A   2      -9.916  -7.088  51.324  1.00 27.38           O  
ATOM     29  CG  ASP A   2     -13.233  -8.332  52.999  1.00 27.38           C  
ATOM     30  OD1 ASP A   2     -12.567  -9.243  53.554  1.00 27.38           O  
ATOM     31  OD2 ASP A   2     -14.456  -8.412  52.755  1.00 27.38           O  
ATOM     32  N   GLU A   3      -8.750  -6.693  53.193  1.00 32.22           N  
ATOM     33  H   GLU A   3      -8.793  -6.524  54.188  1.00 32.22           H  
ATOM     34  CA  GLU A   3      -7.390  -6.928  52.653  1.00 32.22           C  
ATOM     35  HA  GLU A   3      -7.266  -6.360  51.731  1.00 32.22           H  
ATOM     36  C   GLU A   3      -7.137  -8.421  52.305  1.00 32.22           C  
ATOM     37  CB  GLU A   3      -6.346  -6.436  53.681  1.00 32.22           C  
ATOM     38  HB2 GLU A   3      -6.517  -6.973  54.614  1.00 32.22           H  
ATOM     39  HB3 GLU A   3      -5.344  -6.682  53.328  1.00 32.22           H  
ATOM     40  O   GLU A   3      -6.009  -8.910  52.332  1.00 32.22           O  
ATOM     41  CG  GLU A   3      -6.371  -4.923  53.949  1.00 32.22           C  
ATOM     42  HG2 GLU A   3      -6.056  -4.396  53.048  1.00 32.22           H  
ATOM     43  HG3 GLU A   3      -7.390  -4.614  54.181  1.00 32.22           H  
ATOM     44  CD  GLU A   3      -5.470  -4.555  55.139  1.00 32.22           C  
ATOM     45  OE1 GLU A   3      -4.567  -3.708  54.971  1.00 32.22           O  
ATOM     46  OE2 GLU A   3      -5.761  -5.082  56.241  1.00 32.22           O  
ATOM     47  N   LYS A   4      -8.202  -9.189  52.046  1.00 27.71           N  
ATOM     48  H   LYS A   4      -9.081  -8.705  51.927  1.00 27.71           H  
ATOM     49  CA  LYS A   4      -8.193 -10.644  51.874  1.00 27.71           C  
ATOM     50  HA  LYS A   4      -7.187 -11.013  52.071  1.00 27.71           H  
ATOM     51  C   LYS A   4      -8.464 -11.128  50.453  1.00 27.71           C  
ATOM     52  CB  LYS A   4      -9.162 -11.296  52.875  1.00 27.71           C  
ATOM     53  HB2 LYS A   4     -10.000 -10.633  53.090  1.00 27.71           H  
ATOM     54  HB3 LYS A   4      -9.565 -12.208  52.436  1.00 27.71           H  
ATOM     55  O   LYS A   4      -8.278 -12.320  50.221  1.00 27.71           O  
ATOM     56  CG  LYS A   4      -8.425 -11.667  54.167  1.00 27.71           C  
ATOM     57  HG2 LYS A   4      -7.501 -12.187  53.914  1.00 27.71           H  
ATOM     58  HG3 LYS A   4      -8.183 -10.765  54.728  1.00 27.71           H  
ATOM     59  CD  LYS A   4      -9.290 -12.602  55.013  1.00 27.71           C  
ATOM     60  HD2 LYS A   4      -9.623 -13.432  54.390  1.00 27.71           H  
ATOM     61  HD3 LYS A   4     -10.160 -12.058  55.381  1.00 27.71           H  
ATOM     62  CE  LYS A   4      -8.457 -13.143  56.175  1.00 27.71           C  
ATOM     63  HE2 LYS A   4      -8.207 -12.317  56.840  1.00 27.71           H  
ATOM     64  HE3 LYS A   4      -7.526 -13.542  55.771  1.00 27.71           H  
ATOM     65  NZ  LYS A   4      -9.197 -14.204  56.895  1.00 27.71           N  
ATOM     66  HZ1 LYS A   4      -9.403 -14.959  56.257  1.00 27.71           H  
ATOM     67  HZ2 LYS A   4     -10.071 -13.835  57.242  1.00 27.71           H  
ATOM     68  HZ3 LYS A   4      -8.647 -14.561  57.663  1.00 27.71           H  
ATOM     69  N   LEU A   5      -8.873 -10.267  49.514  1.00 25.38           N  
ATOM     70  H   LEU A   5      -9.035  -9.300  49.760  1.00 25.38           H  
ATOM     71  CA  LEU A   5      -9.002 -10.686  48.111  1.00 25.38           C  
ATOM     72  HA  LEU A   5      -9.186 -11.760  48.105  1.00 25.38           H  
ATOM     73  C   LEU A   5      -7.694 -10.561  47.313  1.00 25.38           C  
ATOM     74  CB  LEU A   5     -10.209 -10.029  47.413  1.00 25.38           C  
ATOM     75  HB2 LEU A   5     -10.499  -9.105  47.912  1.00 25.38           H  
ATOM     76  HB3 LEU A   5      -9.898  -9.763  46.402  1.00 25.38           H  
ATOM     77  O   LEU A   5      -7.376 -11.483  46.566  1.00 25.38           O  
ATOM     78  CG  LEU A   5     -11.410 -10.997  47.306  1.00 25.38           C  
ATOM     79  HG  LEU A   5     -11.060 -12.026  47.221  1.00 25.38           H  
ATOM     80  CD1 LEU A   5     -12.331 -10.902  48.525  1.00 25.38           C  
ATOM     81 HD11 LEU A   5     -12.734  -9.893  48.609  1.00 25.38           H  
ATOM     82 HD12 LEU A   5     -13.153 -11.611  48.426  1.00 25.38           H  
ATOM     83 HD13 LEU A   5     -11.768 -11.135  49.429  1.00 25.38           H  
ATOM     84  CD2 LEU A   5     -12.230 -10.713  46.051  1.00 25.38           C  
ATOM     85 HD21 LEU A   5     -11.606 -10.859  45.169  1.00 25.38           H  
ATOM     86 HD22 LEU A   5     -12.589  -9.684  46.066  1.00 25.38           H  
ATOM     87 HD23 LEU A   5     -13.079 -11.395  45.997  1.00 25.38           H  
ATOM     88  N   ASP A   6      -6.871  -9.534  47.550  1.00 27.59           N  
ATOM     89  H   ASP A   6      -7.213  -8.742  48.075  1.00 27.59           H  
ATOM     90  CA  ASP A   6      -5.587  -9.371  46.835  1.00 27.59           C  
ATOM     91  HA  ASP A   6      -5.768  -9.515  45.770  1.00 27.59           H  
ATOM     92  C   ASP A   6      -4.517 -10.412  47.224  1.00 27.59           C  
ATOM     93  CB  ASP A   6      -5.052  -7.941  47.023  1.00 27.59           C  
ATOM     94  HB2 ASP A   6      -5.007  -7.717  48.089  1.00 27.59           H  
ATOM     95  HB3 ASP A   6      -4.039  -7.886  46.626  1.00 27.59           H  
ATOM     96  O   ASP A   6      -3.472 -10.520  46.586  1.00 27.59           O  
ATOM     97  CG  ASP A   6      -5.891  -6.881  46.303  1.00 27.59           C  
ATOM     98  OD1 ASP A   6      -6.603  -7.247  45.342  1.00 27.59           O  
ATOM     99  OD2 ASP A   6      -5.832  -5.720  46.759  1.00 27.59           O  
ATOM    100  N   THR A   7      -4.770 -11.231  48.251  1.00 24.75           N  
ATOM    101  H   THR A   7      -5.658 -11.130  48.722  1.00 24.75           H  
ATOM    102  CA  THR A   7      -3.869 -12.313  48.686  1.00 24.75           C  
ATOM    103  HA  THR A   7      -2.876 -12.097  48.290  1.00 24.75           H  
ATOM    104  C   THR A   7      -4.200 -13.692  48.100  1.00 24.75           C  
ATOM    105  CB  THR A   7      -3.719 -12.352  50.221  1.00 24.75           C  
ATOM    106  HB  THR A   7      -3.453 -13.359  50.542  1.00 24.75           H  
ATOM    107  O   THR A   7      -3.494 -14.655  48.397  1.00 24.75           O  
ATOM    108  CG2 THR A   7      -2.614 -11.403  50.682  1.00 24.75           C  
ATOM    109 HG21 THR A   7      -2.827 -10.388  50.346  1.00 24.75           H  
ATOM    110 HG22 THR A   7      -1.660 -11.723  50.262  1.00 24.75           H  
ATOM    111 HG23 THR A   7      -2.544 -11.420  51.769  1.00 24.75           H  
ATOM    112  OG1 THR A   7      -4.888 -11.950  50.905  1.00 24.75           O  
ATOM    113  HG1 THR A   7      -4.857 -10.993  50.976  1.00 24.75           H  
ATOM    114  N   LEU A   8      -5.216 -13.824  47.234  1.00 23.69           N  
ATOM    115  H   LEU A   8      -5.757 -13.005  46.997  1.00 23.69           H  
ATOM    116  CA  LEU A   8      -5.656 -15.127  46.698  1.00 23.69           C  
ATOM    117  HA  LEU A   8      -5.225 -15.884  47.353  1.00 23.69           H  
ATOM    118  C   LEU A   8      -5.074 -15.540  45.331  1.00 23.69           C  
ATOM    119  CB  LEU A   8      -7.187 -15.269  46.829  1.00 23.69           C  
ATOM    120  HB2 LEU A   8      -7.592 -15.835  45.991  1.00 23.69           H  
ATOM    121  HB3 LEU A   8      -7.641 -14.278  46.798  1.00 23.69           H  
ATOM    122  O   LEU A   8      -5.495 -16.549  44.772  1.00 23.69           O  
ATOM    123  CG  LEU A   8      -7.581 -15.981  48.139  1.00 23.69           C  
ATOM    124  HG  LEU A   8      -7.051 -15.524  48.975  1.00 23.69           H  
ATOM    125  CD1 LEU A   8      -9.081 -15.836  48.388  1.00 23.69           C  
ATOM    126 HD11 LEU A   8      -9.641 -16.270  47.560  1.00 23.69           H  
ATOM    127 HD12 LEU A   8      -9.354 -16.333  49.319  1.00 23.69           H  
ATOM    128 HD13 LEU A   8      -9.328 -14.778  48.472  1.00 23.69           H  
ATOM    129  CD2 LEU A   8      -7.263 -17.483  48.108  1.00 23.69           C  
ATOM    130 HD21 LEU A   8      -7.766 -17.949  47.260  1.00 23.69           H  
ATOM    131 HD22 LEU A   8      -6.190 -17.649  48.012  1.00 23.69           H  
ATOM    132 HD23 LEU A   8      -7.601 -17.952  49.032  1.00 23.69           H  
ATOM    133  N   LEU A   9      -4.037 -14.850  44.842  1.00 24.13           N  
ATOM    134  H   LEU A   9      -3.780 -13.993  45.310  1.00 24.13           H  
ATOM    135  CA  LEU A   9      -3.188 -15.325  43.732  1.00 24.13           C  
ATOM    136  HA  LEU A   9      -3.534 -16.321  43.456  1.00 24.13           H  
ATOM    137  C   LEU A   9      -1.730 -15.603  44.146  1.00 24.13           C  
ATOM    138  CB  LEU A   9      -3.367 -14.434  42.485  1.00 24.13           C  
ATOM    139  HB2 LEU A   9      -2.552 -14.614  41.784  1.00 24.13           H  
ATOM    140  HB3 LEU A   9      -3.315 -13.389  42.790  1.00 24.13           H  
ATOM    141  O   LEU A   9      -0.820 -15.608  43.317  1.00 24.13           O  
ATOM    142  CG  LEU A   9      -4.693 -14.690  41.738  1.00 24.13           C  
ATOM    143  HG  LEU A   9      -5.531 -14.584  42.427  1.00 24.13           H  
ATOM    144  CD1 LEU A   9      -4.856 -13.660  40.622  1.00 24.13           C  
ATOM    145 HD11 LEU A   9      -5.802 -13.819  40.105  1.00 24.13           H  
ATOM    146 HD12 LEU A   9      -4.862 -12.656  41.048  1.00 24.13           H  
ATOM    147 HD13 LEU A   9      -4.038 -13.742  39.906  1.00 24.13           H  
ATOM    148  CD2 LEU A   9      -4.751 -16.081  41.089  1.00 24.13           C  
ATOM    149 HD21 LEU A   9      -4.809 -16.855  41.854  1.00 24.13           H  
ATOM    150 HD22 LEU A   9      -3.873 -16.239  40.463  1.00 24.13           H  
ATOM    151 HD23 LEU A   9      -5.646 -16.158  40.472  1.00 24.13           H  
ATOM    152  N   VAL A  10      -1.503 -15.940  45.422  1.00 24.71           N  
ATOM    153  H   VAL A  10      -2.277 -15.907  46.070  1.00 24.71           H  
ATOM    154  CA  VAL A  10      -0.227 -16.515  45.882  1.00 24.71           C  
ATOM    155  HA  VAL A  10       0.580 -15.955  45.409  1.00 24.71           H  
ATOM    156  C   VAL A  10      -0.098 -17.971  45.403  1.00 24.71           C  
ATOM    157  CB  VAL A  10      -0.027 -16.362  47.408  1.00 24.71           C  
ATOM    158  HB  VAL A  10      -0.809 -16.907  47.937  1.00 24.71           H  
ATOM    159  O   VAL A  10      -0.289 -18.927  46.155  1.00 24.71           O  
ATOM    160  CG1 VAL A  10       1.350 -16.879  47.863  1.00 24.71           C  
ATOM    161 HG11 VAL A  10       2.144 -16.380  47.308  1.00 24.71           H  
ATOM    162 HG12 VAL A  10       1.428 -17.957  47.717  1.00 24.71           H  
ATOM    163 HG13 VAL A  10       1.486 -16.682  48.926  1.00 24.71           H  
ATOM    164  CG2 VAL A  10      -0.088 -14.886  47.825  1.00 24.71           C  
ATOM    165 HG21 VAL A  10      -1.052 -14.452  47.557  1.00 24.71           H  
ATOM    166 HG22 VAL A  10       0.031 -14.800  48.905  1.00 24.71           H  
ATOM    167 HG23 VAL A  10       0.701 -14.320  47.329  1.00 24.71           H  
ATOM    168  N   LYS A  11       0.302 -18.153  44.138  1.00 30.85           N  
ATOM    169  H   LYS A  11       0.341 -17.332  43.552  1.00 30.85           H  
ATOM    170  CA  LYS A  11       1.044 -19.353  43.720  1.00 30.85           C  
ATOM    171  HA  LYS A  11       0.583 -20.239  44.156  1.00 30.85           H  
ATOM    172  C   LYS A  11       2.462 -19.257  44.299  1.00 30.85           C  
ATOM    173  CB  LYS A  11       1.050 -19.514  42.182  1.00 30.85           C  
ATOM    174  HB2 LYS A  11       1.931 -20.088  41.894  1.00 30.85           H  
ATOM    175  HB3 LYS A  11       1.121 -18.534  41.710  1.00 30.85           H  
ATOM    176  O   LYS A  11       3.354 -18.727  43.651  1.00 30.85           O  
ATOM    177  CG  LYS A  11      -0.182 -20.269  41.656  1.00 30.85           C  
ATOM    178  HG2 LYS A  11      -0.206 -21.260  42.109  1.00 30.85           H  
ATOM    179  HG3 LYS A  11      -1.084 -19.731  41.950  1.00 30.85           H  
ATOM    180  CD  LYS A  11      -0.161 -20.419  40.123  1.00 30.85           C  
ATOM    181  HD2 LYS A  11       0.772 -20.888  39.812  1.00 30.85           H  
ATOM    182  HD3 LYS A  11      -0.224 -19.425  39.679  1.00 30.85           H  
ATOM    183  CE  LYS A  11      -1.352 -21.275  39.657  1.00 30.85           C  
ATOM    184  HE2 LYS A  11      -1.192 -22.304  39.978  1.00 30.85           H  
ATOM    185  HE3 LYS A  11      -2.248 -20.914  40.161  1.00 30.85           H  
ATOM    186  NZ  LYS A  11      -1.571 -21.221  38.186  1.00 30.85           N  
ATOM    187  HZ1 LYS A  11      -2.363 -21.792  37.928  1.00 30.85           H  
ATOM    188  HZ2 LYS A  11      -0.760 -21.536  37.673  1.00 30.85           H  
ATOM    189  HZ3 LYS A  11      -1.796 -20.280  37.896  1.00 30.85           H  
ATOM    190  N   THR A  12       2.627 -19.738  45.534  1.00 32.50           N  
ATOM    191  H   THR A  12       1.778 -20.021  46.003  1.00 32.50           H  
ATOM    192  CA  THR A  12       3.906 -20.092  46.196  1.00 32.50           C  
ATOM    193  HA  THR A  12       3.764 -19.964  47.269  1.00 32.50           H  
ATOM    194  C   THR A  12       5.139 -19.242  45.832  1.00 32.50           C  
ATOM    195  CB  THR A  12       4.242 -21.579  45.973  1.00 32.50           C  
ATOM    196  HB  THR A  12       5.246 -21.777  46.349  1.00 32.50           H  
ATOM    197  O   THR A  12       5.884 -19.578  44.912  1.00 32.50           O  
ATOM    198  CG2 THR A  12       3.273 -22.512  46.699  1.00 32.50           C  
ATOM    199 HG21 THR A  12       3.580 -23.545  46.536  1.00 32.50           H  
ATOM    200 HG22 THR A  12       2.261 -22.377  46.316  1.00 32.50           H  
ATOM    201 HG23 THR A  12       3.291 -22.301  47.768  1.00 32.50           H  
ATOM    202  OG1 THR A  12       4.195 -21.894  44.600  1.00 32.50           O  
ATOM    203  HG1 THR A  12       4.771 -21.251  44.179  1.00 32.50           H  
ATOM    204  N   ASP A  13       5.399 -18.206  46.632  1.00 35.15           N  
ATOM    205  H   ASP A  13       4.735 -18.008  47.367  1.00 35.15           H  
ATOM    206  CA  ASP A  13       6.723 -17.609  46.884  1.00 35.15           C  
ATOM    207  HA  ASP A  13       6.511 -16.629  47.311  1.00 35.15           H  
ATOM    208  C   ASP A  13       7.621 -17.264  45.678  1.00 35.15           C  
ATOM    209  CB  ASP A  13       7.446 -18.382  48.004  1.00 35.15           C  
ATOM    210  HB2 ASP A  13       8.430 -17.943  48.168  1.00 35.15           H  
ATOM    211  HB3 ASP A  13       7.581 -19.418  47.695  1.00 35.15           H  
ATOM    212  O   ASP A  13       8.841 -17.447  45.703  1.00 35.15           O  
ATOM    213  CG  ASP A  13       6.699 -18.336  49.344  1.00 35.15           C  
ATOM    214  OD1 ASP A  13       5.766 -17.509  49.475  1.00 35.15           O  
ATOM    215  OD2 ASP A  13       7.059 -19.147  50.224  1.00 35.15           O  
ATOM    216  N   LYS A  14       7.050 -16.608  44.663  1.00 37.18           N  
ATOM    217  H   LYS A  14       6.041 -16.605  44.614  1.00 37.18           H  
ATOM    218  CA  LYS A  14       7.788 -15.576  43.921  1.00 37.18           C  
ATOM    219  HA  LYS A  14       8.735 -15.390  44.428  1.00 37.18           H  
ATOM    220  C   LYS A  14       7.027 -14.254  43.952  1.00 37.18           C  
ATOM    221  CB  LYS A  14       8.123 -16.024  42.491  1.00 37.18           C  
ATOM    222  HB2 LYS A  14       7.260 -16.520  42.047  1.00 37.18           H  
ATOM    223  HB3 LYS A  14       8.348 -15.129  41.910  1.00 37.18           H  
ATOM    224  O   LYS A  14       5.985 -14.107  43.325  1.00 37.18           O  
ATOM    225  CG  LYS A  14       9.353 -16.947  42.439  1.00 37.18           C  
ATOM    226  HG2 LYS A  14      10.163 -16.493  43.009  1.00 37.18           H  
ATOM    227  HG3 LYS A  14       9.105 -17.912  42.881  1.00 37.18           H  
ATOM    228  CD  LYS A  14       9.823 -17.146  40.991  1.00 37.18           C  
ATOM    229  HD2 LYS A  14       9.051 -17.680  40.437  1.00 37.18           H  
ATOM    230  HD3 LYS A  14       9.973 -16.167  40.535  1.00 37.18           H  
ATOM    231  CE  LYS A  14      11.142 -17.927  40.940  1.00 37.18           C  
ATOM    232  HE2 LYS A  14      10.969 -18.926  41.342  1.00 37.18           H  
ATOM    233  HE3 LYS A  14      11.861 -17.427  41.588  1.00 37.18           H  
ATOM    234  NZ  LYS A  14      11.673 -18.004  39.552  1.00 37.18           N  
ATOM    235  HZ1 LYS A  14      12.558 -18.490  39.528  1.00 37.18           H  
ATOM    236  HZ2 LYS A  14      11.819 -17.081  39.168  1.00 37.18           H  
ATOM    237  HZ3 LYS A  14      11.025 -18.484  38.945  1.00 37.18           H  
ATOM    238  N   VAL A  15       7.590 -13.268  44.653  1.00 37.38           N  
ATOM    239  H   VAL A  15       8.440 -13.467  45.160  1.00 37.38           H  
ATOM    240  CA  VAL A  15       7.190 -11.864  44.497  1.00 37.38           C  
ATOM    241  HA  VAL A  15       6.104 -11.788  44.562  1.00 37.38           H  
ATOM    242  C   VAL A  15       7.631 -11.432  43.104  1.00 37.38           C  
ATOM    243  CB  VAL A  15       7.804 -10.960  45.584  1.00 37.38           C  
ATOM    244  HB  VAL A  15       8.891 -11.032  45.548  1.00 37.38           H  
ATOM    245  O   VAL A  15       8.821 -11.251  42.850  1.00 37.38           O  
ATOM    246  CG1 VAL A  15       7.400  -9.492  45.391  1.00 37.38           C  
ATOM    247 HG11 VAL A  15       6.314  -9.394  45.413  1.00 37.38           H  
ATOM    248 HG12 VAL A  15       7.770  -9.117  44.437  1.00 37.38           H  
ATOM    249 HG13 VAL A  15       7.830  -8.882  46.184  1.00 37.38           H  
ATOM    250  CG2 VAL A  15       7.340 -11.393  46.981  1.00 37.38           C  
ATOM    251 HG21 VAL A  15       6.252 -11.360  47.041  1.00 37.38           H  
ATOM    252 HG22 VAL A  15       7.759 -10.724  47.734  1.00 37.38           H  
ATOM    253 HG23 VAL A  15       7.678 -12.406  47.198  1.00 37.38           H  
ATOM    254  N   HIS A  16       6.680 -11.335  42.184  1.00 37.25           N  
ATOM    255  H   HIS A  16       5.732 -11.582  42.431  1.00 37.25           H  
ATOM    256  CA  HIS A  16       6.951 -10.901  40.822  1.00 37.25           C  
ATOM    257  HA  HIS A  16       7.910 -11.318  40.513  1.00 37.25           H  
ATOM    258  C   HIS A  16       7.089  -9.379  40.745  1.00 37.25           C  
ATOM    259  CB  HIS A  16       5.878 -11.463  39.887  1.00 37.25           C  
ATOM    260  HB2 HIS A  16       4.894 -11.112  40.194  1.00 37.25           H  
ATOM    261  HB3 HIS A  16       6.082 -11.098  38.880  1.00 37.25           H  
ATOM    262  O   HIS A  16       6.490  -8.641  41.529  1.00 37.25           O  
ATOM    263  CG  HIS A  16       5.901 -12.969  39.840  1.00 37.25           C  
ATOM    264  CD2 HIS A  16       4.871 -13.826  40.126  1.00 37.25           C  
ATOM    265  HD2 HIS A  16       3.868 -13.546  40.412  1.00 37.25           H  
ATOM    266  ND1 HIS A  16       7.006 -13.736  39.557  1.00 37.25           N  
ATOM    267  HD1 HIS A  16       7.921 -13.381  39.318  1.00 37.25           H  
ATOM    268  CE1 HIS A  16       6.650 -15.024  39.677  1.00 37.25           C  
ATOM    269  HE1 HIS A  16       7.302 -15.869  39.507  1.00 37.25           H  
ATOM    270  NE2 HIS A  16       5.358 -15.133  40.004  1.00 37.25           N  
ATOM    271  N   SER A  17       7.884  -8.895  39.788  1.00 46.12           N  
ATOM    272  H   SER A  17       8.315  -9.530  39.132  1.00 46.12           H  
ATOM    273  CA  SER A  17       7.943  -7.464  39.495  1.00 46.12           C  
ATOM    274  HA  SER A  17       8.180  -6.937  40.419  1.00 46.12           H  
ATOM    275  C   SER A  17       6.574  -6.977  39.003  1.00 46.12           C  
ATOM    276  CB  SER A  17       9.058  -7.173  38.483  1.00 46.12           C  
ATOM    277  HB2 SER A  17       9.154  -6.097  38.341  1.00 46.12           H  
ATOM    278  HB3 SER A  17      10.001  -7.560  38.869  1.00 46.12           H  
ATOM    279  O   SER A  17       5.847  -7.710  38.333  1.00 46.12           O  
ATOM    280  OG  SER A  17       8.776  -7.783  37.241  1.00 46.12           O  
ATOM    281  HG  SER A  17       9.604  -8.043  36.830  1.00 46.12           H  
ATOM    282  N   ALA A  18       6.221  -5.720  39.292  1.00 44.17           N  
ATOM    283  H   ALA A  18       6.835  -5.177  39.881  1.00 44.17           H  
ATOM    284  CA  ALA A  18       4.890  -5.160  39.011  1.00 44.17           C  
ATOM    285  HA  ALA A  18       4.152  -5.760  39.544  1.00 44.17           H  
ATOM    286  C   ALA A  18       4.470  -5.168  37.520  1.00 44.17           C  
ATOM    287  CB  ALA A  18       4.857  -3.738  39.586  1.00 44.17           C  
ATOM    288  HB1 ALA A  18       3.861  -3.315  39.454  1.00 44.17           H  
ATOM    289  HB2 ALA A  18       5.082  -3.760  40.653  1.00 44.17           H  
ATOM    290  HB3 ALA A  18       5.581  -3.105  39.072  1.00 44.17           H  
ATOM    291  O   ALA A  18       3.329  -4.844  37.195  1.00 44.17           O  
ATOM    292  N   ARG A  19       5.385  -5.515  36.602  1.00 48.98           N  
ATOM    293  H   ARG A  19       6.277  -5.833  36.954  1.00 48.98           H  
ATOM    294  CA  ARG A  19       5.143  -5.628  35.156  1.00 48.98           C  
ATOM    295  HA  ARG A  19       4.169  -5.195  34.928  1.00 48.98           H  
ATOM    296  C   ARG A  19       5.035  -7.063  34.641  1.00 48.98           C  
ATOM    297  CB  ARG A  19       6.203  -4.831  34.380  1.00 48.98           C  
ATOM    298  HB2 ARG A  19       6.137  -5.083  33.322  1.00 48.98           H  
ATOM    299  HB3 ARG A  19       7.201  -5.098  34.729  1.00 48.98           H  
ATOM    300  O   ARG A  19       4.652  -7.231  33.488  1.00 48.98           O  
ATOM    301  CG  ARG A  19       5.976  -3.320  34.527  1.00 48.98           C  
ATOM    302  HG2 ARG A  19       6.085  -3.024  35.570  1.00 48.98           H  
ATOM    303  HG3 ARG A  19       4.965  -3.082  34.194  1.00 48.98           H  
ATOM    304  CD  ARG A  19       6.978  -2.541  33.668  1.00 48.98           C  
ATOM    305  HD2 ARG A  19       7.978  -2.672  34.081  1.00 48.98           H  
ATOM    306  HD3 ARG A  19       6.979  -2.968  32.665  1.00 48.98           H  
ATOM    307  NE  ARG A  19       6.644  -1.099  33.622  1.00 48.98           N  
ATOM    308  HE  ARG A  19       6.599  -0.613  34.506  1.00 48.98           H  
ATOM    309  NH1 ARG A  19       6.434  -0.862  31.330  1.00 48.98           N  
ATOM    310 HH11 ARG A  19       6.344  -0.233  30.544  1.00 48.98           H  
ATOM    311 HH12 ARG A  19       6.663  -1.829  31.153  1.00 48.98           H  
ATOM    312  NH2 ARG A  19       6.144   0.899  32.613  1.00 48.98           N  
ATOM    313 HH21 ARG A  19       5.921   1.379  31.752  1.00 48.98           H  
ATOM    314 HH22 ARG A  19       5.987   1.363  33.496  1.00 48.98           H  
ATOM    315  CZ  ARG A  19       6.410  -0.374  32.535  1.00 48.98           C  
ATOM    316  N   ALA A  20       5.280  -8.087  35.463  1.00 43.44           N  
ATOM    317  H   ALA A  20       5.541  -7.893  36.419  1.00 43.44           H  
ATOM    318  CA  ALA A  20       5.095  -9.492  35.096  1.00 43.44           C  
ATOM    319  HA  ALA A  20       5.554  -9.660  34.121  1.00 43.44           H  
ATOM    320  C   ALA A  20       3.600  -9.852  34.960  1.00 43.44           C  
ATOM    321  CB  ALA A  20       5.843 -10.364  36.105  1.00 43.44           C  
ATOM    322  HB1 ALA A  20       5.758 -11.414  35.824  1.00 43.44           H  
ATOM    323  HB2 ALA A  20       6.897 -10.085  36.134  1.00 43.44           H  
ATOM    324  HB3 ALA A  20       5.392 -10.212  37.085  1.00 43.44           H  
ATOM    325  O   ALA A  20       3.037 -10.602  35.751  1.00 43.44           O  
ATOM    326  N   ARG A  21       2.945  -9.304  33.927  1.00 50.46           N  
ATOM    327  H   ARG A  21       3.477  -8.654  33.366  1.00 50.46           H  
ATOM    328  CA  ARG A  21       1.515  -9.478  33.620  1.00 50.46           C  
ATOM    329  HA  ARG A  21       0.925  -9.242  34.505  1.00 50.46           H  
ATOM    330  C   ARG A  21       1.143 -10.920  33.262  1.00 50.46           C  
ATOM    331  CB  ARG A  21       1.123  -8.533  32.464  1.00 50.46           C  
ATOM    332  HB2 ARG A  21       1.846  -8.636  31.654  1.00 50.46           H  
ATOM    333  HB3 ARG A  21       0.148  -8.834  32.081  1.00 50.46           H  
ATOM    334  O   ARG A  21      -0.038 -11.230  33.188  1.00 50.46           O  
ATOM    335  CG  ARG A  21       1.022  -7.055  32.881  1.00 50.46           C  
ATOM    336  HG2 ARG A  21       1.973  -6.717  33.293  1.00 50.46           H  
ATOM    337  HG3 ARG A  21       0.255  -6.962  33.650  1.00 50.46           H  
ATOM    338  CD  ARG A  21       0.649  -6.171  31.677  1.00 50.46           C  
ATOM    339  HD2 ARG A  21       1.495  -6.159  30.990  1.00 50.46           H  
ATOM    340  HD3 ARG A  21      -0.206  -6.614  31.167  1.00 50.46           H  
ATOM    341  NE  ARG A  21       0.299  -4.790  32.084  1.00 50.46           N  
ATOM    342  HE  ARG A  21       0.043  -4.665  33.053  1.00 50.46           H  
ATOM    343  NH1 ARG A  21       0.671  -3.694  30.078  1.00 50.46           N  
ATOM    344 HH11 ARG A  21       1.084  -4.530  29.691  1.00 50.46           H  
ATOM    345 HH12 ARG A  21       0.868  -2.820  29.613  1.00 50.46           H  
ATOM    346  NH2 ARG A  21      -0.044  -2.547  31.834  1.00 50.46           N  
ATOM    347 HH21 ARG A  21       0.006  -1.721  31.255  1.00 50.46           H  
ATOM    348 HH22 ARG A  21      -0.330  -2.465  32.799  1.00 50.46           H  
ATOM    349  CZ  ARG A  21       0.309  -3.696  31.332  1.00 50.46           C  
ATOM    350  N   SER A  22       2.132 -11.763  32.968  1.00 47.77           N  
ATOM    351  H   SER A  22       3.080 -11.430  33.074  1.00 47.77           H  
ATOM    352  CA  SER A  22       1.937 -13.122  32.480  1.00 47.77           C  
ATOM    353  HA  SER A  22       1.134 -13.603  33.038  1.00 47.77           H  
ATOM    354  C   SER A  22       3.220 -13.946  32.646  1.00 47.77           C  
ATOM    355  CB  SER A  22       1.510 -13.040  31.002  1.00 47.77           C  
ATOM    356  HB2 SER A  22       0.425 -12.954  30.942  1.00 47.77           H  
ATOM    357  HB3 SER A  22       1.953 -12.157  30.541  1.00 47.77           H  
ATOM    358  O   SER A  22       4.137 -13.828  31.835  1.00 47.77           O  
ATOM    359  OG  SER A  22       1.942 -14.164  30.273  1.00 47.77           O  
ATOM    360  HG  SER A  22       2.902 -14.158  30.285  1.00 47.77           H  
ATOM    361  N   ILE A  23       3.223 -14.868  33.611  1.00 41.58           N  
ATOM    362  H   ILE A  23       2.458 -14.849  34.270  1.00 41.58           H  
ATOM    363  CA  ILE A  23       3.948 -16.147  33.483  1.00 41.58           C  
ATOM    364  HA  ILE A  23       4.714 -16.036  32.716  1.00 41.58           H  
ATOM    365  C   ILE A  23       2.945 -17.185  32.947  1.00 41.58           C  
ATOM    366  CB  ILE A  23       4.677 -16.563  34.787  1.00 41.58           C  
ATOM    367  HB  ILE A  23       3.932 -16.856  35.528  1.00 41.58           H  
ATOM    368  O   ILE A  23       2.762 -18.269  33.500  1.00 41.58           O  
ATOM    369  CG1 ILE A  23       5.488 -15.374  35.351  1.00 41.58           C  
ATOM    370 HG12 ILE A  23       4.806 -14.567  35.620  1.00 41.58           H  
ATOM    371 HG13 ILE A  23       6.165 -15.000  34.583  1.00 41.58           H  
ATOM    372  CG2 ILE A  23       5.627 -17.756  34.534  1.00 41.58           C  
ATOM    373 HG21 ILE A  23       6.462 -17.442  33.908  1.00 41.58           H  
ATOM    374 HG22 ILE A  23       6.002 -18.151  35.478  1.00 41.58           H  
ATOM    375 HG23 ILE A  23       5.114 -18.575  34.029  1.00 41.58           H  
ATOM    376  CD1 ILE A  23       6.304 -15.700  36.602  1.00 41.58           C  
ATOM    377 HD11 ILE A  23       6.733 -14.772  36.980  1.00 41.58           H  
ATOM    378 HD12 ILE A  23       7.122 -16.380  36.365  1.00 41.58           H  
ATOM    379 HD13 ILE A  23       5.655 -16.147  37.355  1.00 41.58           H  
ATOM    380  N   GLU A  24       2.194 -16.806  31.909  1.00 50.89           N  
ATOM    381  H   GLU A  24       2.359 -15.912  31.468  1.00 50.89           H  
ATOM    382  CA  GLU A  24       1.291 -17.715  31.215  1.00 50.89           C  
ATOM    383  HA  GLU A  24       0.679 -18.244  31.946  1.00 50.89           H  
ATOM    384  C   GLU A  24       2.170 -18.733  30.488  1.00 50.89           C  
ATOM    385  CB  GLU A  24       0.338 -16.953  30.269  1.00 50.89           C  
ATOM    386  HB2 GLU A  24      -0.265 -17.681  29.727  1.00 50.89           H  
ATOM    387  HB3 GLU A  24       0.921 -16.390  29.540  1.00 50.89           H  
ATOM    388  O   GLU A  24       2.924 -18.389  29.580  1.00 50.89           O  
ATOM    389  CG  GLU A  24      -0.610 -16.012  31.046  1.00 50.89           C  
ATOM    390  HG2 GLU A  24      -0.030 -15.366  31.706  1.00 50.89           H  
ATOM    391  HG3 GLU A  24      -1.242 -16.632  31.682  1.00 50.89           H  
ATOM    392  CD  GLU A  24      -1.516 -15.127  30.166  1.00 50.89           C  
ATOM    393  OE1 GLU A  24      -2.440 -14.488  30.719  1.00 50.89           O  
ATOM    394  OE2 GLU A  24      -1.425 -15.140  28.917  1.00 50.89           O  
ATOM    395  N   ASN A  25       2.143 -19.988  30.939  1.00 50.31           N  
ATOM    396  H   ASN A  25       1.574 -20.205  31.746  1.00 50.31           H  
ATOM    397  CA  ASN A  25       2.911 -21.042  30.293  1.00 50.31           C  
ATOM    398  HA  ASN A  25       3.954 -20.729  30.234  1.00 50.31           H  
ATOM    399  C   ASN A  25       2.385 -21.219  28.864  1.00 50.31           C  
ATOM    400  CB  ASN A  25       2.832 -22.344  31.105  1.00 50.31           C  
ATOM    401  HB2 ASN A  25       1.792 -22.548  31.357  1.00 50.31           H  
ATOM    402  HB3 ASN A  25       3.201 -23.165  30.490  1.00 50.31           H  
ATOM    403  O   ASN A  25       1.228 -21.585  28.648  1.00 50.31           O  
ATOM    404  CG  ASN A  25       3.683 -22.325  32.362  1.00 50.31           C  
ATOM    405  ND2 ASN A  25       3.196 -22.887  33.444  1.00 50.31           N  
ATOM    406 HD21 ASN A  25       2.272 -23.294  33.439  1.00 50.31           H  
ATOM    407 HD22 ASN A  25       3.794 -22.844  34.257  1.00 50.31           H  
ATOM    408  OD1 ASN A  25       4.806 -21.856  32.393  1.00 50.31           O  
ATOM    409  N   PHE A  26       3.249 -20.969  27.889  1.00 53.99           N  
ATOM    410  H   PHE A  26       4.154 -20.593  28.131  1.00 53.99           H  
ATOM    411  CA  PHE A  26       2.953 -21.167  26.481  1.00 53.99           C  
ATOM    412  HA  PHE A  26       1.876 -21.115  26.320  1.00 53.99           H  
ATOM    413  C   PHE A  26       3.425 -22.551  26.047  1.00 53.99           C  
ATOM    414  CB  PHE A  26       3.599 -20.035  25.683  1.00 53.99           C  
ATOM    415  HB2 PHE A  26       4.647 -19.936  25.966  1.00 53.99           H  
ATOM    416  HB3 PHE A  26       3.577 -20.287  24.623  1.00 53.99           H  
ATOM    417  O   PHE A  26       4.580 -22.915  26.265  1.00 53.99           O  
ATOM    418  CG  PHE A  26       2.883 -18.716  25.881  1.00 53.99           C  
ATOM    419  CD1 PHE A  26       1.634 -18.503  25.269  1.00 53.99           C  
ATOM    420  HD1 PHE A  26       1.200 -19.272  24.646  1.00 53.99           H  
ATOM    421  CD2 PHE A  26       3.439 -17.717  26.702  1.00 53.99           C  
ATOM    422  HD2 PHE A  26       4.384 -17.880  27.199  1.00 53.99           H  
ATOM    423  CE1 PHE A  26       0.954 -17.290  25.453  1.00 53.99           C  
ATOM    424  HE1 PHE A  26       0.007 -17.116  24.964  1.00 53.99           H  
ATOM    425  CE2 PHE A  26       2.750 -16.509  26.901  1.00 53.99           C  
ATOM    426  HE2 PHE A  26       3.167 -15.754  27.550  1.00 53.99           H  
ATOM    427  CZ  PHE A  26       1.507 -16.300  26.277  1.00 53.99           C  
ATOM    428  HZ  PHE A  26       0.961 -15.382  26.437  1.00 53.99           H  
ATOM    429  N   GLN A  27       2.539 -23.323  25.421  1.00 46.31           N  
ATOM    430  H   GLN A  27       1.613 -22.957  25.251  1.00 46.31           H  
ATOM    431  CA  GLN A  27       2.933 -24.537  24.710  1.00 46.31           C  
ATOM    432  HA  GLN A  27       3.873 -24.907  25.120  1.00 46.31           H  
ATOM    433  C   GLN A  27       3.144 -24.196  23.233  1.00 46.31           C  
ATOM    434  CB  GLN A  27       1.889 -25.650  24.901  1.00 46.31           C  
ATOM    435  HB2 GLN A  27       0.891 -25.218  24.983  1.00 46.31           H  
ATOM    436  HB3 GLN A  27       1.909 -26.315  24.037  1.00 46.31           H  
ATOM    437  O   GLN A  27       2.197 -23.716  22.603  1.00 46.31           O  
ATOM    438  CG  GLN A  27       2.226 -26.478  26.149  1.00 46.31           C  
ATOM    439  HG2 GLN A  27       2.281 -25.820  27.016  1.00 46.31           H  
ATOM    440  HG3 GLN A  27       3.205 -26.936  26.010  1.00 46.31           H  
ATOM    441  CD  GLN A  27       1.217 -27.584  26.448  1.00 46.31           C  
ATOM    442  NE2 GLN A  27       1.596 -28.575  27.225  1.00 46.31           N  
ATOM    443 HE21 GLN A  27       0.908 -29.300  27.372  1.00 46.31           H  
ATOM    444 HE22 GLN A  27       2.544 -28.625  27.569  1.00 46.31           H  
ATOM    445  OE1 GLN A  27       0.072 -27.582  26.027  1.00 46.31           O  
ATOM    446  N   PRO A  28       4.340 -24.442  22.662  1.00 47.02           N  
ATOM    447  CA  PRO A  28       4.529 -24.427  21.217  1.00 47.02           C  
ATOM    448  HA  PRO A  28       4.396 -23.415  20.835  1.00 47.02           H  
ATOM    449  C   PRO A  28       3.520 -25.355  20.548  1.00 47.02           C  
ATOM    450  CB  PRO A  28       5.974 -24.879  20.968  1.00 47.02           C  
ATOM    451  HB2 PRO A  28       6.013 -25.955  20.798  1.00 47.02           H  
ATOM    452  HB3 PRO A  28       6.421 -24.348  20.128  1.00 47.02           H  
ATOM    453  O   PRO A  28       3.374 -26.511  20.953  1.00 47.02           O  
ATOM    454  CG  PRO A  28       6.677 -24.550  22.284  1.00 47.02           C  
ATOM    455  HG2 PRO A  28       7.548 -25.184  22.450  1.00 47.02           H  
ATOM    456  HG3 PRO A  28       6.957 -23.497  22.296  1.00 47.02           H  
ATOM    457  CD  PRO A  28       5.585 -24.802  23.321  1.00 47.02           C  
ATOM    458  HD2 PRO A  28       5.563 -25.859  23.586  1.00 47.02           H  
ATOM    459  HD3 PRO A  28       5.764 -24.189  24.205  1.00 47.02           H  
ATOM    460  N   ILE A  29       2.827 -24.848  19.533  1.00 46.68           N  
ATOM    461  H   ILE A  29       3.029 -23.908  19.225  1.00 46.68           H  
ATOM    462  CA  ILE A  29       2.073 -25.693  18.615  1.00 46.68           C  
ATOM    463  HA  ILE A  29       1.687 -26.563  19.145  1.00 46.68           H  
ATOM    464  C   ILE A  29       3.084 -26.173  17.581  1.00 46.68           C  
ATOM    465  CB  ILE A  29       0.869 -24.941  18.010  1.00 46.68           C  
ATOM    466  HB  ILE A  29       1.226 -24.023  17.543  1.00 46.68           H  
ATOM    467  O   ILE A  29       3.585 -25.390  16.779  1.00 46.68           O  
ATOM    468  CG1 ILE A  29      -0.124 -24.576  19.141  1.00 46.68           C  
ATOM    469 HG12 ILE A  29       0.402 -24.001  19.903  1.00 46.68           H  
ATOM    470 HG13 ILE A  29      -0.499 -25.488  19.604  1.00 46.68           H  
ATOM    471  CG2 ILE A  29       0.186 -25.808  16.934  1.00 46.68           C  
ATOM    472 HG21 ILE A  29      -0.168 -26.747  17.359  1.00 46.68           H  
ATOM    473 HG22 ILE A  29      -0.649 -25.273  16.482  1.00 46.68           H  
ATOM    474 HG23 ILE A  29       0.881 -26.025  16.124  1.00 46.68           H  
ATOM    475  CD1 ILE A  29      -1.316 -23.729  18.682  1.00 46.68           C  
ATOM    476 HD11 ILE A  29      -1.883 -23.387  19.548  1.00 46.68           H  
ATOM    477 HD12 ILE A  29      -1.978 -24.311  18.041  1.00 46.68           H  
ATOM    478 HD13 ILE A  29      -0.951 -22.860  18.136  1.00 46.68           H  
ATOM    479  N   VAL A  30       3.419 -27.459  17.646  1.00 42.03           N  
ATOM    480  H   VAL A  30       2.978 -28.039  18.345  1.00 42.03           H  
ATOM    481  CA  VAL A  30       4.174 -28.127  16.587  1.00 42.03           C  
ATOM    482  HA  VAL A  30       4.933 -27.452  16.190  1.00 42.03           H  
ATOM    483  C   VAL A  30       3.177 -28.449  15.481  1.00 42.03           C  
ATOM    484  CB  VAL A  30       4.882 -29.394  17.110  1.00 42.03           C  
ATOM    485  HB  VAL A  30       4.137 -30.108  17.465  1.00 42.03           H  
ATOM    486  O   VAL A  30       2.278 -29.262  15.695  1.00 42.03           O  
ATOM    487  CG1 VAL A  30       5.722 -30.062  16.017  1.00 42.03           C  
ATOM    488 HG11 VAL A  30       6.443 -29.357  15.603  1.00 42.03           H  
ATOM    489 HG12 VAL A  30       6.249 -30.928  16.418  1.00 42.03           H  
ATOM    490 HG13 VAL A  30       5.076 -30.411  15.211  1.00 42.03           H  
ATOM    491  CG2 VAL A  30       5.818 -29.068  18.286  1.00 42.03           C  
ATOM    492 HG21 VAL A  30       6.558 -28.332  17.971  1.00 42.03           H  
ATOM    493 HG22 VAL A  30       6.329 -29.975  18.610  1.00 42.03           H  
ATOM    494 HG23 VAL A  30       5.248 -28.672  19.126  1.00 42.03           H  
ATOM    495  N   PHE A  31       3.312 -27.795  14.331  1.00 44.68           N  
ATOM    496  H   PHE A  31       4.054 -27.115  14.245  1.00 44.68           H  
ATOM    497  CA  PHE A  31       2.778 -28.330  13.082  1.00 44.68           C  
ATOM    498  HA  PHE A  31       1.840 -28.850  13.274  1.00 44.68           H  
ATOM    499  C   PHE A  31       3.767 -29.350  12.514  1.00 44.68           C  
ATOM    500  CB  PHE A  31       2.513 -27.203  12.076  1.00 44.68           C  
ATOM    501  HB2 PHE A  31       3.411 -26.594  11.975  1.00 44.68           H  
ATOM    502  HB3 PHE A  31       2.320 -27.646  11.099  1.00 44.68           H  
ATOM    503  O   PHE A  31       4.971 -29.238  12.746  1.00 44.68           O  
ATOM    504  CG  PHE A  31       1.325 -26.326  12.413  1.00 44.68           C  
ATOM    505  CD1 PHE A  31       0.017 -26.845  12.341  1.00 44.68           C  
ATOM    506  HD1 PHE A  31      -0.137 -27.880  12.073  1.00 44.68           H  
ATOM    507  CD2 PHE A  31       1.518 -24.968  12.712  1.00 44.68           C  
ATOM    508  HD2 PHE A  31       2.515 -24.551  12.720  1.00 44.68           H  
ATOM    509  CE1 PHE A  31      -1.093 -26.012  12.577  1.00 44.68           C  
ATOM    510  HE1 PHE A  31      -2.094 -26.408  12.493  1.00 44.68           H  
ATOM    511  CE2 PHE A  31       0.410 -24.131  12.905  1.00 44.68           C  
ATOM    512  HE2 PHE A  31       0.578 -23.070  13.017  1.00 44.68           H  
ATOM    513  CZ  PHE A  31      -0.896 -24.649  12.857  1.00 44.68           C  
ATOM    514  HZ  PHE A  31      -1.743 -23.990  12.981  1.00 44.68           H  
ATOM    515  N   ASP A  32       3.259 -30.317  11.751  1.00 42.11           N  
ATOM    516  H   ASP A  32       2.258 -30.388  11.632  1.00 42.11           H  
ATOM    517  CA  ASP A  32       4.092 -31.266  10.999  1.00 42.11           C  
ATOM    518  HA  ASP A  32       4.869 -31.656  11.657  1.00 42.11           H  
ATOM    519  C   ASP A  32       4.822 -30.600   9.810  1.00 42.11           C  
ATOM    520  CB  ASP A  32       3.226 -32.450  10.525  1.00 42.11           C  
ATOM    521  HB2 ASP A  32       2.337 -32.065  10.026  1.00 42.11           H  
ATOM    522  HB3 ASP A  32       3.790 -33.028   9.793  1.00 42.11           H  
ATOM    523  O   ASP A  32       5.705 -31.212   9.212  1.00 42.11           O  
ATOM    524  CG  ASP A  32       2.820 -33.413  11.651  1.00 42.11           C  
ATOM    525  OD1 ASP A  32       3.688 -33.765  12.482  1.00 42.11           O  
ATOM    526  OD2 ASP A  32       1.636 -33.823  11.668  1.00 42.11           O  
ATOM    527  N   GLU A  33       4.484 -29.348   9.480  1.00 39.57           N  
ATOM    528  H   GLU A  33       3.790 -28.879  10.044  1.00 39.57           H  
ATOM    529  CA  GLU A  33       5.092 -28.573   8.395  1.00 39.57           C  
ATOM    530  HA  GLU A  33       5.812 -29.211   7.883  1.00 39.57           H  
ATOM    531  C   GLU A  33       5.891 -27.373   8.923  1.00 39.57           C  
ATOM    532  CB  GLU A  33       4.041 -28.177   7.348  1.00 39.57           C  
ATOM    533  HB2 GLU A  33       3.215 -27.662   7.838  1.00 39.57           H  
ATOM    534  HB3 GLU A  33       4.503 -27.505   6.624  1.00 39.57           H  
ATOM    535  O   GLU A  33       5.535 -26.713   9.903  1.00 39.57           O  
ATOM    536  CG  GLU A  33       3.533 -29.430   6.609  1.00 39.57           C  
ATOM    537  HG2 GLU A  33       3.047 -30.095   7.323  1.00 39.57           H  
ATOM    538  HG3 GLU A  33       4.393 -29.957   6.197  1.00 39.57           H  
ATOM    539  CD  GLU A  33       2.545 -29.138   5.470  1.00 39.57           C  
ATOM    540  OE1 GLU A  33       2.304 -30.079   4.676  1.00 39.57           O  
ATOM    541  OE2 GLU A  33       2.022 -28.005   5.406  1.00 39.57           O  
ATOM    542  N   GLU A  34       7.019 -27.116   8.262  1.00 36.17           N  
ATOM    543  H   GLU A  34       7.185 -27.649   7.421  1.00 36.17           H  
ATOM    544  CA  GLU A  34       8.180 -26.401   8.797  1.00 36.17           C  
ATOM    545  HA  GLU A  34       8.242 -26.659   9.854  1.00 36.17           H  
ATOM    546  C   GLU A  34       8.046 -24.864   8.741  1.00 36.17           C  
ATOM    547  CB  GLU A  34       9.440 -26.978   8.113  1.00 36.17           C  
ATOM    548  HB2 GLU A  34       9.261 -28.033   7.907  1.00 36.17           H  
ATOM    549  HB3 GLU A  34       9.597 -26.477   7.157  1.00 36.17           H  
ATOM    550  O   GLU A  34       8.991 -24.153   8.395  1.00 36.17           O  
ATOM    551  CG  GLU A  34      10.718 -26.907   8.965  1.00 36.17           C  
ATOM    552  HG2 GLU A  34      10.493 -27.303   9.955  1.00 36.17           H  
ATOM    553  HG3 GLU A  34      11.015 -25.865   9.086  1.00 36.17           H  
ATOM    554  CD  GLU A  34      11.887 -27.708   8.355  1.00 36.17           C  
ATOM    555  OE1 GLU A  34      12.757 -28.144   9.148  1.00 36.17           O  
ATOM    556  OE2 GLU A  34      11.923 -27.877   7.116  1.00 36.17           O  
ATOM    557  N   ILE A  35       6.892 -24.315   9.153  1.00 37.75           N  
ATOM    558  H   ILE A  35       6.156 -24.955   9.415  1.00 37.75           H  
ATOM    559  CA  ILE A  35       6.664 -22.863   9.337  1.00 37.75           C  
ATOM    560  HA  ILE A  35       7.160 -22.369   8.502  1.00 37.75           H  
ATOM    561  C   ILE A  35       7.375 -22.368  10.616  1.00 37.75           C  
ATOM    562  CB  ILE A  35       5.167 -22.456   9.248  1.00 37.75           C  
ATOM    563  HB  ILE A  35       4.680 -22.714  10.189  1.00 37.75           H  
ATOM    564  O   ILE A  35       6.821 -21.702  11.489  1.00 37.75           O  
ATOM    565  CG1 ILE A  35       4.426 -23.193   8.106  1.00 37.75           C  
ATOM    566 HG12 ILE A  35       4.463 -24.266   8.292  1.00 37.75           H  
ATOM    567 HG13 ILE A  35       4.930 -22.997   7.159  1.00 37.75           H  
ATOM    568  CG2 ILE A  35       5.063 -20.928   9.030  1.00 37.75           C  
ATOM    569 HG21 ILE A  35       4.025 -20.607   9.118  1.00 37.75           H  
ATOM    570 HG22 ILE A  35       5.634 -20.376   9.777  1.00 37.75           H  
ATOM    571 HG23 ILE A  35       5.428 -20.666   8.037  1.00 37.75           H  
ATOM    572  CD1 ILE A  35       2.944 -22.821   7.960  1.00 37.75           C  
ATOM    573 HD11 ILE A  35       2.437 -22.923   8.919  1.00 37.75           H  
ATOM    574 HD12 ILE A  35       2.836 -21.801   7.590  1.00 37.75           H  
ATOM    575 HD13 ILE A  35       2.477 -23.495   7.241  1.00 37.75           H  
ATOM    576  N   SER A  36       8.654 -22.717  10.737  1.00 37.38           N  
ATOM    577  H   SER A  36       9.033 -23.253   9.969  1.00 37.38           H  
ATOM    578  CA  SER A  36       9.575 -22.283  11.776  1.00 37.38           C  
ATOM    579  HA  SER A  36       9.007 -21.855  12.603  1.00 37.38           H  
ATOM    580  C   SER A  36      10.469 -21.176  11.221  1.00 37.38           C  
ATOM    581  CB  SER A  36      10.351 -23.481  12.338  1.00 37.38           C  
ATOM    582  HB2 SER A  36      10.812 -24.034  11.519  1.00 37.38           H  
ATOM    583  HB3 SER A  36       9.665 -24.142  12.867  1.00 37.38           H  
ATOM    584  O   SER A  36      11.693 -21.317  11.110  1.00 37.38           O  
ATOM    585  OG  SER A  36      11.362 -23.031  13.223  1.00 37.38           O  
ATOM    586  HG  SER A  36      11.977 -22.555  12.660  1.00 37.38           H  
ATOM    587  N   SER A  37       9.877 -20.007  10.956  1.00 42.66           N  
ATOM    588  H   SER A  37       8.876 -19.949  11.080  1.00 42.66           H  
ATOM    589  CA  SER A  37      10.677 -18.789  11.065  1.00 42.66           C  
ATOM    590  HA  SER A  37      11.547 -18.900  10.418  1.00 42.66           H  
ATOM    591  C   SER A  37      11.151 -18.735  12.523  1.00 42.66           C  
ATOM    592  CB  SER A  37       9.915 -17.540  10.578  1.00 42.66           C  
ATOM    593  HB2 SER A  37      10.575 -16.975   9.920  1.00 42.66           H  
ATOM    594  HB3 SER A  37       9.049 -17.845   9.989  1.00 42.66           H  
ATOM    595  O   SER A  37      10.347 -18.655  13.448  1.00 42.66           O  
ATOM    596  OG  SER A  37       9.498 -16.675  11.617  1.00 42.66           O  
ATOM    597  HG  SER A  37       8.538 -16.678  11.628  1.00 42.66           H  
ATOM    598  N   GLY A  38      12.462 -18.852  12.764  1.00 44.29           N  
ATOM    599  H   GLY A  38      13.058 -19.073  11.980  1.00 44.29           H  
ATOM    600  CA  GLY A  38      13.000 -19.038  14.124  1.00 44.29           C  
ATOM    601  HA2 GLY A  38      14.083 -19.147  14.065  1.00 44.29           H  
ATOM    602  HA3 GLY A  38      12.585 -19.957  14.539  1.00 44.29           H  
ATOM    603  C   GLY A  38      12.690 -17.899  15.110  1.00 44.29           C  
ATOM    604  O   GLY A  38      13.002 -18.021  16.292  1.00 44.29           O  
ATOM    605  N   LYS A  39      12.083 -16.807  14.625  1.00 45.27           N  
ATOM    606  H   LYS A  39      11.785 -16.863  13.661  1.00 45.27           H  
ATOM    607  CA  LYS A  39      11.615 -15.655  15.398  1.00 45.27           C  
ATOM    608  HA  LYS A  39      12.189 -15.580  16.321  1.00 45.27           H  
ATOM    609  C   LYS A  39      10.149 -15.754  15.822  1.00 45.27           C  
ATOM    610  CB  LYS A  39      11.819 -14.370  14.581  1.00 45.27           C  
ATOM    611  HB2 LYS A  39      11.275 -14.447  13.639  1.00 45.27           H  
ATOM    612  HB3 LYS A  39      11.399 -13.539  15.147  1.00 45.27           H  
ATOM    613  O   LYS A  39       9.816 -15.164  16.840  1.00 45.27           O  
ATOM    614  CG  LYS A  39      13.298 -14.068  14.297  1.00 45.27           C  
ATOM    615  HG2 LYS A  39      13.717 -14.834  13.644  1.00 45.27           H  
ATOM    616  HG3 LYS A  39      13.849 -14.061  15.238  1.00 45.27           H  
ATOM    617  CD  LYS A  39      13.434 -12.696  13.623  1.00 45.27           C  
ATOM    618  HD2 LYS A  39      12.907 -12.710  12.670  1.00 45.27           H  
ATOM    619  HD3 LYS A  39      12.973 -11.946  14.266  1.00 45.27           H  
ATOM    620  CE  LYS A  39      14.906 -12.330  13.400  1.00 45.27           C  
ATOM    621  HE2 LYS A  39      15.428 -12.404  14.354  1.00 45.27           H  
ATOM    622  HE3 LYS A  39      15.350 -13.052  12.715  1.00 45.27           H  
ATOM    623  NZ  LYS A  39      15.038 -10.952  12.859  1.00 45.27           N  
ATOM    624  HZ1 LYS A  39      16.007 -10.702  12.721  1.00 45.27           H  
ATOM    625  HZ2 LYS A  39      14.631 -10.281  13.495  1.00 45.27           H  
ATOM    626  HZ3 LYS A  39      14.552 -10.856  11.979  1.00 45.27           H  
ATOM    627  N   VAL A  40       9.279 -16.447  15.082  1.00 47.44           N  
ATOM    628  H   VAL A  40       9.623 -17.006  14.315  1.00 47.44           H  
ATOM    629  CA  VAL A  40       7.830 -16.482  15.346  1.00 47.44           C  
ATOM    630  HA  VAL A  40       7.604 -15.872  16.220  1.00 47.44           H  
ATOM    631  C   VAL A  40       7.398 -17.908  15.658  1.00 47.44           C  
ATOM    632  CB  VAL A  40       7.011 -15.897  14.176  1.00 47.44           C  
ATOM    633  HB  VAL A  40       7.166 -16.498  13.280  1.00 47.44           H  
ATOM    634  O   VAL A  40       7.441 -18.783  14.800  1.00 47.44           O  
ATOM    635  CG1 VAL A  40       5.519 -15.892  14.522  1.00 47.44           C  
ATOM    636 HG11 VAL A  40       5.158 -16.917  14.613  1.00 47.44           H  
ATOM    637 HG12 VAL A  40       4.953 -15.407  13.727  1.00 47.44           H  
ATOM    638 HG13 VAL A  40       5.359 -15.357  15.458  1.00 47.44           H  
ATOM    639  CG2 VAL A  40       7.420 -14.450  13.871  1.00 47.44           C  
ATOM    640 HG21 VAL A  40       6.797 -14.053  13.070  1.00 47.44           H  
ATOM    641 HG22 VAL A  40       7.297 -13.828  14.758  1.00 47.44           H  
ATOM    642 HG23 VAL A  40       8.457 -14.413  13.539  1.00 47.44           H  
ATOM    643  N   ARG A  41       6.955 -18.145  16.894  1.00 48.73           N  
ATOM    644  H   ARG A  41       6.930 -17.372  17.543  1.00 48.73           H  
ATOM    645  CA  ARG A  41       6.397 -19.431  17.322  1.00 48.73           C  
ATOM    646  HA  ARG A  41       6.569 -20.180  16.549  1.00 48.73           H  
ATOM    647  C   ARG A  41       4.897 -19.299  17.497  1.00 48.73           C  
ATOM    648  CB  ARG A  41       7.072 -19.909  18.614  1.00 48.73           C  
ATOM    649  HB2 ARG A  41       6.987 -19.137  19.379  1.00 48.73           H  
ATOM    650  HB3 ARG A  41       6.563 -20.807  18.965  1.00 48.73           H  
ATOM    651  O   ARG A  41       4.446 -18.507  18.325  1.00 48.73           O  
ATOM    652  CG  ARG A  41       8.549 -20.234  18.368  1.00 48.73           C  
ATOM    653  HG2 ARG A  41       8.626 -20.985  17.581  1.00 48.73           H  
ATOM    654  HG3 ARG A  41       9.076 -19.335  18.050  1.00 48.73           H  
ATOM    655  CD  ARG A  41       9.205 -20.766  19.642  1.00 48.73           C  
ATOM    656  HD2 ARG A  41       8.688 -21.671  19.960  1.00 48.73           H  
ATOM    657  HD3 ARG A  41       9.117 -20.006  20.419  1.00 48.73           H  
ATOM    658  NE  ARG A  41      10.624 -21.061  19.398  1.00 48.73           N  
ATOM    659  HE  ARG A  41      10.958 -20.905  18.458  1.00 48.73           H  
ATOM    660  NH1 ARG A  41      11.212 -21.550  21.558  1.00 48.73           N  
ATOM    661 HH11 ARG A  41      11.950 -21.599  22.246  1.00 48.73           H  
ATOM    662 HH12 ARG A  41      10.286 -21.254  21.832  1.00 48.73           H  
ATOM    663  NH2 ARG A  41      12.772 -21.537  19.958  1.00 48.73           N  
ATOM    664 HH21 ARG A  41      13.045 -21.291  19.017  1.00 48.73           H  
ATOM    665 HH22 ARG A  41      13.483 -21.665  20.664  1.00 48.73           H  
ATOM    666  CZ  ARG A  41      11.526 -21.383  20.304  1.00 48.73           C  
ATOM    667  N   LEU A  42       4.131 -20.118  16.779  1.00 47.28           N  
ATOM    668  H   LEU A  42       4.553 -20.728  16.094  1.00 47.28           H  
ATOM    669  CA  LEU A  42       2.736 -20.323  17.135  1.00 47.28           C  
ATOM    670  HA  LEU A  42       2.268 -19.343  17.229  1.00 47.28           H  
ATOM    671  C   LEU A  42       2.694 -21.026  18.496  1.00 47.28           C  
ATOM    672  CB  LEU A  42       1.994 -21.118  16.050  1.00 47.28           C  
ATOM    673  HB2 LEU A  42       2.280 -22.167  16.123  1.00 47.28           H  
ATOM    674  HB3 LEU A  42       2.281 -20.760  15.061  1.00 47.28           H  
ATOM    675  O   LEU A  42       3.268 -22.101  18.687  1.00 47.28           O  
ATOM    676  CG  LEU A  42       0.468 -20.975  16.214  1.00 47.28           C  
ATOM    677  HG  LEU A  42       0.209 -21.061  17.269  1.00 47.28           H  
ATOM    678  CD1 LEU A  42      -0.010 -19.625  15.675  1.00 47.28           C  
ATOM    679 HD11 LEU A  42       0.336 -19.501  14.649  1.00 47.28           H  
ATOM    680 HD12 LEU A  42       0.351 -18.799  16.287  1.00 47.28           H  
ATOM    681 HD13 LEU A  42      -1.098 -19.591  15.636  1.00 47.28           H  
ATOM    682  CD2 LEU A  42      -0.281 -22.057  15.446  1.00 47.28           C  
ATOM    683 HD21 LEU A  42      -0.297 -21.791  14.389  1.00 47.28           H  
ATOM    684 HD22 LEU A  42      -1.319 -22.110  15.773  1.00 47.28           H  
ATOM    685 HD23 LEU A  42       0.189 -23.032  15.582  1.00 47.28           H  
ATOM    686  N   VAL A  43       2.031 -20.404  19.460  1.00 51.08           N  
ATOM    687  H   VAL A  43       1.611 -19.509  19.253  1.00 51.08           H  
ATOM    688  CA  VAL A  43       1.854 -20.959  20.794  1.00 51.08           C  
ATOM    689  HA  VAL A  43       2.174 -22.001  20.778  1.00 51.08           H  
ATOM    690  C   VAL A  43       0.392 -20.961  21.190  1.00 51.08           C  
ATOM    691  CB  VAL A  43       2.703 -20.261  21.865  1.00 51.08           C  
ATOM    692  HB  VAL A  43       2.491 -20.765  22.808  1.00 51.08           H  
ATOM    693  O   VAL A  43      -0.379 -20.029  20.945  1.00 51.08           O  
ATOM    694  CG1 VAL A  43       4.210 -20.373  21.607  1.00 51.08           C  
ATOM    695 HG11 VAL A  43       4.477 -19.826  20.703  1.00 51.08           H  
ATOM    696 HG12 VAL A  43       4.766 -19.961  22.450  1.00 51.08           H  
ATOM    697 HG13 VAL A  43       4.489 -21.419  21.485  1.00 51.08           H  
ATOM    698  CG2 VAL A  43       2.352 -18.785  22.032  1.00 51.08           C  
ATOM    699 HG21 VAL A  43       2.924 -18.382  22.867  1.00 51.08           H  
ATOM    700 HG22 VAL A  43       2.586 -18.238  21.119  1.00 51.08           H  
ATOM    701 HG23 VAL A  43       1.294 -18.660  22.265  1.00 51.08           H  
ATOM    702  N   LYS A  44       0.023 -22.013  21.906  1.00 47.41           N  
ATOM    703  H   LYS A  44       0.716 -22.726  22.081  1.00 47.41           H  
ATOM    704  CA  LYS A  44      -1.220 -22.061  22.651  1.00 47.41           C  
ATOM    705  HA  LYS A  44      -1.963 -21.456  22.131  1.00 47.41           H  
ATOM    706  C   LYS A  44      -0.963 -21.459  24.026  1.00 47.41           C  
ATOM    707  CB  LYS A  44      -1.693 -23.516  22.694  1.00 47.41           C  
ATOM    708  HB2 LYS A  44      -1.465 -23.983  21.736  1.00 47.41           H  
ATOM    709  HB3 LYS A  44      -1.161 -24.069  23.468  1.00 47.41           H  
ATOM    710  O   LYS A  44      -0.118 -21.965  24.771  1.00 47.41           O  
ATOM    711  CG  LYS A  44      -3.202 -23.599  22.927  1.00 47.41           C  
ATOM    712  HG2 LYS A  44      -3.432 -23.366  23.966  1.00 47.41           H  
ATOM    713  HG3 LYS A  44      -3.706 -22.882  22.279  1.00 47.41           H  
ATOM    714  CD  LYS A  44      -3.691 -25.007  22.575  1.00 47.41           C  
ATOM    715  HD2 LYS A  44      -3.268 -25.734  23.268  1.00 47.41           H  
ATOM    716  HD3 LYS A  44      -3.374 -25.247  21.561  1.00 47.41           H  
ATOM    717  CE  LYS A  44      -5.214 -25.017  22.645  1.00 47.41           C  
ATOM    718  HE2 LYS A  44      -5.525 -24.963  23.688  1.00 47.41           H  
ATOM    719  HE3 LYS A  44      -5.573 -24.120  22.141  1.00 47.41           H  
ATOM    720  NZ  LYS A  44      -5.796 -26.204  21.978  1.00 47.41           N  
ATOM    721  HZ1 LYS A  44      -5.504 -26.228  21.012  1.00 47.41           H  
ATOM    722  HZ2 LYS A  44      -6.804 -26.140  21.990  1.00 47.41           H  
ATOM    723  HZ3 LYS A  44      -5.495 -27.059  22.424  1.00 47.41           H  
ATOM    724  N   LYS A  45      -1.708 -20.411  24.390  1.00 49.13           N  
ATOM    725  H   LYS A  45      -2.363 -20.031  23.721  1.00 49.13           H  
ATOM    726  CA  LYS A  45      -1.818 -20.013  25.798  1.00 49.13           C  
ATOM    727  HA  LYS A  45      -0.825 -19.816  26.204  1.00 49.13           H  
ATOM    728  C   LYS A  45      -2.421 -21.200  26.549  1.00 49.13           C  
ATOM    729  CB  LYS A  45      -2.668 -18.732  25.929  1.00 49.13           C  
ATOM    730  HB2 LYS A  45      -3.634 -18.894  25.451  1.00 49.13           H  
ATOM    731  HB3 LYS A  45      -2.155 -17.914  25.424  1.00 49.13           H  
ATOM    732  O   LYS A  45      -3.544 -21.611  26.239  1.00 49.13           O  
ATOM    733  CG  LYS A  45      -2.905 -18.338  27.396  1.00 49.13           C  
ATOM    734  HG2 LYS A  45      -1.943 -18.242  27.899  1.00 49.13           H  
ATOM    735  HG3 LYS A  45      -3.472 -19.137  27.874  1.00 49.13           H  
ATOM    736  CD  LYS A  45      -3.697 -17.034  27.580  1.00 49.13           C  
ATOM    737  HD2 LYS A  45      -3.095 -16.193  27.236  1.00 49.13           H  
ATOM    738  HD3 LYS A  45      -4.629 -17.075  27.016  1.00 49.13           H  
ATOM    739  CE  LYS A  45      -4.002 -16.905  29.080  1.00 49.13           C  
ATOM    740  HE2 LYS A  45      -3.061 -17.029  29.616  1.00 49.13           H  
ATOM    741  HE3 LYS A  45      -4.665 -17.714  29.385  1.00 49.13           H  
ATOM    742  NZ  LYS A  45      -4.591 -15.602  29.465  1.00 49.13           N  
ATOM    743  HZ1 LYS A  45      -5.552 -15.500  29.172  1.00 49.13           H  
ATOM    744  HZ2 LYS A  45      -4.585 -15.518  30.472  1.00 49.13           H  
ATOM    745  HZ3 LYS A  45      -3.972 -14.853  29.190  1.00 49.13           H  
ATOM    746  N   ILE A  46      -1.702 -21.766  27.521  1.00 47.16           N  
ATOM    747  H   ILE A  46      -0.774 -21.425  27.726  1.00 47.16           H  
ATOM    748  CA  ILE A  46      -2.337 -22.688  28.467  1.00 47.16           C  
ATOM    749  HA  ILE A  46      -2.857 -23.462  27.904  1.00 47.16           H  
ATOM    750  C   ILE A  46      -3.371 -21.858  29.226  1.00 47.16           C  
ATOM    751  CB  ILE A  46      -1.314 -23.380  29.393  1.00 47.16           C  
ATOM    752  HB  ILE A  46      -0.720 -22.619  29.898  1.00 47.16           H  
ATOM    753  O   ILE A  46      -3.031 -20.811  29.778  1.00 47.16           O  
ATOM    754  CG1 ILE A  46      -0.390 -24.303  28.561  1.00 47.16           C  
ATOM    755 HG12 ILE A  46      -0.969 -25.152  28.198  1.00 47.16           H  
ATOM    756 HG13 ILE A  46      -0.023 -23.771  27.683  1.00 47.16           H  
ATOM    757  CG2 ILE A  46      -2.051 -24.209  30.465  1.00 47.16           C  
ATOM    758 HG21 ILE A  46      -2.611 -23.553  31.132  1.00 47.16           H  
ATOM    759 HG22 ILE A  46      -1.343 -24.768  31.077  1.00 47.16           H  
ATOM    760 HG23 ILE A  46      -2.738 -24.913  29.995  1.00 47.16           H  
ATOM    761  CD1 ILE A  46       0.837 -24.828  29.323  1.00 47.16           C  
ATOM    762 HD11 ILE A  46       1.741 -24.392  28.899  1.00 47.16           H  
ATOM    763 HD12 ILE A  46       0.791 -24.566  30.381  1.00 47.16           H  
ATOM    764 HD13 ILE A  46       0.890 -25.912  29.228  1.00 47.16           H  
ATOM    765  N   LYS A  47      -4.639 -22.289  29.178  1.00 46.87           N  
ATOM    766  H   LYS A  47      -4.825 -23.154  28.691  1.00 46.87           H  
ATOM    767  CA  LYS A  47      -5.757 -21.573  29.803  1.00 46.87           C  
ATOM    768  HA  LYS A  47      -5.957 -20.656  29.250  1.00 46.87           H  
ATOM    769  C   LYS A  47      -5.399 -21.178  31.231  1.00 46.87           C  
ATOM    770  CB  LYS A  47      -7.023 -22.444  29.858  1.00 46.87           C  
ATOM    771  HB2 LYS A  47      -7.646 -22.069  30.670  1.00 46.87           H  
ATOM    772  HB3 LYS A  47      -6.759 -23.474  30.099  1.00 46.87           H  
ATOM    773  O   LYS A  47      -5.000 -22.036  32.017  1.00 46.87           O  
ATOM    774  CG  LYS A  47      -7.855 -22.396  28.573  1.00 46.87           C  
ATOM    775  HG2 LYS A  47      -7.979 -21.355  28.276  1.00 46.87           H  
ATOM    776  HG3 LYS A  47      -7.345 -22.936  27.775  1.00 46.87           H  
ATOM    777  CD  LYS A  47      -9.238 -23.008  28.835  1.00 46.87           C  
ATOM    778  HD2 LYS A  47      -9.151 -24.082  28.995  1.00 46.87           H  
ATOM    779  HD3 LYS A  47      -9.655 -22.547  29.731  1.00 46.87           H  
ATOM    780  CE  LYS A  47     -10.163 -22.711  27.654  1.00 46.87           C  
ATOM    781  HE2 LYS A  47      -9.910 -23.358  26.814  1.00 46.87           H  
ATOM    782  HE3 LYS A  47      -9.992 -21.680  27.345  1.00 46.87           H  
ATOM    783  NZ  LYS A  47     -11.587 -22.850  28.029  1.00 46.87           N  
ATOM    784  HZ1 LYS A  47     -11.768 -22.283  28.845  1.00 46.87           H  
ATOM    785  HZ2 LYS A  47     -11.839 -23.810  28.219  1.00 46.87           H  
ATOM    786  HZ3 LYS A  47     -12.152 -22.472  27.282  1.00 46.87           H  
ATOM    787  N   ASP A  48      -5.636 -19.915  31.566  1.00 46.17           N  
ATOM    788  H   ASP A  48      -6.008 -19.282  30.872  1.00 46.17           H  
ATOM    789  CA  ASP A  48      -5.887 -19.587  32.960  1.00 46.17           C  
ATOM    790  HA  ASP A  48      -5.126 -20.074  33.569  1.00 46.17           H  
ATOM    791  C   ASP A  48      -7.258 -20.175  33.325  1.00 46.17           C  
ATOM    792  CB  ASP A  48      -5.789 -18.073  33.189  1.00 46.17           C  
ATOM    793  HB2 ASP A  48      -6.683 -17.586  32.801  1.00 46.17           H  
ATOM    794  HB3 ASP A  48      -4.927 -17.689  32.643  1.00 46.17           H  
ATOM    795  O   ASP A  48      -8.194 -20.124  32.519  1.00 46.17           O  
ATOM    796  CG  ASP A  48      -5.605 -17.721  34.670  1.00 46.17           C  
ATOM    797  OD1 ASP A  48      -5.542 -18.658  35.503  1.00 46.17           O  
ATOM    798  OD2 ASP A  48      -5.521 -16.512  34.960  1.00 46.17           O  
ATOM    799  N   GLU A  49      -7.379 -20.782  34.504  1.00 41.58           N  
ATOM    800  H   GLU A  49      -6.622 -20.676  35.165  1.00 41.58           H  
ATOM    801  CA  GLU A  49      -8.534 -21.623  34.868  1.00 41.58           C  
ATOM    802  HA  GLU A  49      -8.680 -22.364  34.081  1.00 41.58           H  
ATOM    803  C   GLU A  49      -9.852 -20.824  34.939  1.00 41.58           C  
ATOM    804  CB  GLU A  49      -8.239 -22.384  36.177  1.00 41.58           C  
ATOM    805  HB2 GLU A  49      -7.956 -21.668  36.949  1.00 41.58           H  
ATOM    806  HB3 GLU A  49      -9.143 -22.904  36.497  1.00 41.58           H  
ATOM    807  O   GLU A  49     -10.938 -21.403  34.902  1.00 41.58           O  
ATOM    808  CG  GLU A  49      -7.117 -23.428  35.990  1.00 41.58           C  
ATOM    809  HG2 GLU A  49      -6.219 -22.921  35.638  1.00 41.58           H  
ATOM    810  HG3 GLU A  49      -7.429 -24.126  35.213  1.00 41.58           H  
ATOM    811  CD  GLU A  49      -6.752 -24.221  37.260  1.00 41.58           C  
ATOM    812  OE1 GLU A  49      -6.012 -25.222  37.110  1.00 41.58           O  
ATOM    813  OE2 GLU A  49      -7.152 -23.815  38.373  1.00 41.58           O  
ATOM    814  N   ASN A  50      -9.751 -19.490  34.957  1.00 39.31           N  
ATOM    815  H   ASN A  50      -8.812 -19.119  34.945  1.00 39.31           H  
ATOM    816  CA  ASN A  50     -10.856 -18.546  35.089  1.00 39.31           C  
ATOM    817  HA  ASN A  50     -11.717 -19.081  35.489  1.00 39.31           H  
ATOM    818  C   ASN A  50     -11.336 -17.904  33.762  1.00 39.31           C  
ATOM    819  CB  ASN A  50     -10.434 -17.499  36.135  1.00 39.31           C  
ATOM    820  HB2 ASN A  50     -11.234 -16.770  36.260  1.00 39.31           H  
ATOM    821  HB3 ASN A  50      -9.546 -16.973  35.784  1.00 39.31           H  
ATOM    822  O   ASN A  50     -12.368 -17.235  33.768  1.00 39.31           O  
ATOM    823  CG  ASN A  50     -10.161 -18.120  37.498  1.00 39.31           C  
ATOM    824  ND2 ASN A  50      -9.050 -17.802  38.118  1.00 39.31           N  
ATOM    825 HD21 ASN A  50      -8.876 -18.285  38.988  1.00 39.31           H  
ATOM    826 HD22 ASN A  50      -8.348 -17.239  37.659  1.00 39.31           H  
ATOM    827  OD1 ASN A  50     -10.939 -18.898  38.024  1.00 39.31           O  
ATOM    828  N   GLU A  51     -10.656 -18.091  32.617  1.00 39.93           N  
ATOM    829  H   GLU A  51      -9.837 -18.682  32.629  1.00 39.93           H  
ATOM    830  CA  GLU A  51     -11.112 -17.528  31.326  1.00 39.93           C  
ATOM    831  HA  GLU A  51     -11.681 -16.623  31.538  1.00 39.93           H  
ATOM    832  C   GLU A  51     -12.091 -18.478  30.590  1.00 39.93           C  
ATOM    833  CB  GLU A  51      -9.937 -17.061  30.427  1.00 39.93           C  
ATOM    834  HB2 GLU A  51     -10.328 -16.891  29.424  1.00 39.93           H  
ATOM    835  HB3 GLU A  51      -9.184 -17.848  30.369  1.00 39.93           H  
ATOM    836  O   GLU A  51     -11.705 -19.465  29.946  1.00 39.93           O  
ATOM    837  CG  GLU A  51      -9.284 -15.742  30.902  1.00 39.93           C  
ATOM    838  HG2 GLU A  51      -8.765 -15.930  31.842  1.00 39.93           H  
ATOM    839  HG3 GLU A  51     -10.080 -15.025  31.104  1.00 39.93           H  
ATOM    840  CD  GLU A  51      -8.290 -15.109  29.893  1.00 39.93           C  
ATOM    841  OE1 GLU A  51      -8.378 -13.882  29.652  1.00 39.93           O  
ATOM    842  OE2 GLU A  51      -7.397 -15.819  29.362  1.00 39.93           O  
ATOM    843  N   GLN A  52     -13.393 -18.156  30.633  1.00 35.19           N  
ATOM    844  H   GLN A  52     -13.671 -17.373  31.207  1.00 35.19           H  
ATOM    845  CA  GLN A  52     -14.407 -18.798  29.785  1.00 35.19           C  
ATOM    846  HA  GLN A  52     -14.237 -19.875  29.802  1.00 35.19           H  
ATOM    847  C   GLN A  52     -14.274 -18.334  28.325  1.00 35.19           C  
ATOM    848  CB  GLN A  52     -15.837 -18.553  30.302  1.00 35.19           C  
ATOM    849  HB2 GLN A  52     -15.989 -17.490  30.489  1.00 35.19           H  
ATOM    850  HB3 GLN A  52     -16.528 -18.860  29.516  1.00 35.19           H  
ATOM    851  O   GLN A  52     -14.786 -17.291  27.932  1.00 35.19           O  
ATOM    852  CG  GLN A  52     -16.179 -19.355  31.569  1.00 35.19           C  
ATOM    853  HG2 GLN A  52     -15.857 -20.388  31.437  1.00 35.19           H  
ATOM    854  HG3 GLN A  52     -15.639 -18.936  32.418  1.00 35.19           H  
ATOM    855  CD  GLN A  52     -17.677 -19.368  31.890  1.00 35.19           C  
ATOM    856  NE2 GLN A  52     -18.091 -20.084  32.912  1.00 35.19           N  
ATOM    857 HE21 GLN A  52     -19.082 -20.035  33.098  1.00 35.19           H  
ATOM    858 HE22 GLN A  52     -17.430 -20.550  33.518  1.00 35.19           H  
ATOM    859  OE1 GLN A  52     -18.512 -18.771  31.234  1.00 35.19           O  
ATOM    860  N   GLY A  53     -13.606 -19.143  27.505  1.00 46.79           N  
ATOM    861  H   GLY A  53     -13.072 -19.893  27.921  1.00 46.79           H  
ATOM    862  CA  GLY A  53     -13.508 -18.945  26.059  1.00 46.79           C  
ATOM    863  HA2 GLY A  53     -12.900 -18.063  25.858  1.00 46.79           H  
ATOM    864  HA3 GLY A  53     -14.503 -18.769  25.651  1.00 46.79           H  
ATOM    865  C   GLY A  53     -12.880 -20.140  25.339  1.00 46.79           C  
ATOM    866  O   GLY A  53     -12.377 -21.077  25.978  1.00 46.79           O  
ATOM    867  N   GLN A  54     -12.898 -20.109  24.003  1.00 45.45           N  
ATOM    868  H   GLN A  54     -13.321 -19.313  23.547  1.00 45.45           H  
ATOM    869  CA  GLN A  54     -12.024 -20.959  23.190  1.00 45.45           C  
ATOM    870  HA  GLN A  54     -12.223 -22.005  23.424  1.00 45.45           H  
ATOM    871  C   GLN A  54     -10.559 -20.658  23.535  1.00 45.45           C  
ATOM    872  CB  GLN A  54     -12.278 -20.727  21.693  1.00 45.45           C  
ATOM    873  HB2 GLN A  54     -11.451 -21.149  21.122  1.00 45.45           H  
ATOM    874  HB3 GLN A  54     -12.300 -19.653  21.505  1.00 45.45           H  
ATOM    875  O   GLN A  54     -10.210 -19.535  23.899  1.00 45.45           O  
ATOM    876  CG  GLN A  54     -13.580 -21.377  21.188  1.00 45.45           C  
ATOM    877  HG2 GLN A  54     -14.425 -21.006  21.769  1.00 45.45           H  
ATOM    878  HG3 GLN A  54     -13.517 -22.457  21.320  1.00 45.45           H  
ATOM    879  CD  GLN A  54     -13.844 -21.075  19.713  1.00 45.45           C  
ATOM    880  NE2 GLN A  54     -14.662 -21.844  19.029  1.00 45.45           N  
ATOM    881 HE21 GLN A  54     -14.773 -21.586  18.058  1.00 45.45           H  
ATOM    882 HE22 GLN A  54     -15.144 -22.630  19.440  1.00 45.45           H  
ATOM    883  OE1 GLN A  54     -13.320 -20.135  19.151  1.00 45.45           O  
ATOM    884  N   SER A  55      -9.691 -21.667  23.445  1.00 47.35           N  
ATOM    885  H   SER A  55      -9.997 -22.549  23.060  1.00 47.35           H  
ATOM    886  CA  SER A  55      -8.256 -21.474  23.655  1.00 47.35           C  
ATOM    887  HA  SER A  55      -8.090 -20.958  24.601  1.00 47.35           H  
ATOM    888  C   SER A  55      -7.688 -20.616  22.527  1.00 47.35           C  
ATOM    889  CB  SER A  55      -7.540 -22.826  23.708  1.00 47.35           C  
ATOM    890  HB2 SER A  55      -6.465 -22.654  23.757  1.00 47.35           H  
ATOM    891  HB3 SER A  55      -7.850 -23.366  24.602  1.00 47.35           H  
ATOM    892  O   SER A  55      -7.452 -21.139  21.439  1.00 47.35           O  
ATOM    893  OG  SER A  55      -7.853 -23.598  22.559  1.00 47.35           O  
ATOM    894  HG  SER A  55      -7.777 -22.993  21.817  1.00 47.35           H  
ATOM    895  N   ALA A  56      -7.493 -19.324  22.787  1.00 54.13           N  
ATOM    896  H   ALA A  56      -7.808 -18.946  23.668  1.00 54.13           H  
ATOM    897  CA  ALA A  56      -6.870 -18.427  21.829  1.00 54.13           C  
ATOM    898  HA  ALA A  56      -7.449 -18.458  20.907  1.00 54.13           H  
ATOM    899  C   ALA A  56      -5.446 -18.901  21.507  1.00 54.13           C  
ATOM    900  CB  ALA A  56      -6.907 -16.993  22.369  1.00 54.13           C  
ATOM    901  HB1 ALA A  56      -6.401 -16.330  21.667  1.00 54.13           H  
ATOM    902  HB2 ALA A  56      -7.943 -16.675  22.486  1.00 54.13           H  
ATOM    903  HB3 ALA A  56      -6.403 -16.946  23.334  1.00 54.13           H  
ATOM    904  O   ALA A  56      -4.700 -19.351  22.386  1.00 54.13           O  
ATOM    905  N   VAL A  57      -5.099 -18.790  20.233  1.00 53.16           N  
ATOM    906  H   VAL A  57      -5.758 -18.402  19.573  1.00 53.16           H  
ATOM    907  CA  VAL A  57      -3.771 -19.070  19.709  1.00 53.16           C  
ATOM    908  HA  VAL A  57      -3.185 -19.605  20.457  1.00 53.16           H  
ATOM    909  C   VAL A  57      -3.069 -17.734  19.445  1.00 53.16           C  
ATOM    910  CB  VAL A  57      -3.881 -19.980  18.478  1.00 53.16           C  
ATOM    911  HB  VAL A  57      -4.449 -19.455  17.711  1.00 53.16           H  
ATOM    912  O   VAL A  57      -3.708 -16.704  19.207  1.00 53.16           O  
ATOM    913  CG1 VAL A  57      -2.489 -20.342  17.981  1.00 53.16           C  
ATOM    914 HG11 VAL A  57      -1.988 -19.441  17.627  1.00 53.16           H  
ATOM    915 HG12 VAL A  57      -2.594 -21.010  17.126  1.00 53.16           H  
ATOM    916 HG13 VAL A  57      -1.899 -20.815  18.766  1.00 53.16           H  
ATOM    917  CG2 VAL A  57      -4.597 -21.303  18.801  1.00 53.16           C  
ATOM    918 HG21 VAL A  57      -5.629 -21.110  19.097  1.00 53.16           H  
ATOM    919 HG22 VAL A  57      -4.072 -21.830  19.598  1.00 53.16           H  
ATOM    920 HG23 VAL A  57      -4.617 -21.921  17.903  1.00 53.16           H  
ATOM    921  N   TYR A  58      -1.752 -17.723  19.618  1.00 59.52           N  
ATOM    922  H   TYR A  58      -1.274 -18.596  19.790  1.00 59.52           H  
ATOM    923  CA  TYR A  58      -0.929 -16.523  19.577  1.00 59.52           C  
ATOM    924  HA  TYR A  58      -1.470 -15.707  19.098  1.00 59.52           H  
ATOM    925  C   TYR A  58       0.328 -16.805  18.766  1.00 59.52           C  
ATOM    926  CB  TYR A  58      -0.542 -16.093  21.003  1.00 59.52           C  
ATOM    927  HB2 TYR A  58       0.047 -16.891  21.455  1.00 59.52           H  
ATOM    928  HB3 TYR A  58       0.110 -15.223  20.931  1.00 59.52           H  
ATOM    929  O   TYR A  58       0.936 -17.864  18.911  1.00 59.52           O  
ATOM    930  CG  TYR A  58      -1.691 -15.767  21.943  1.00 59.52           C  
ATOM    931  CD1 TYR A  58      -1.977 -14.428  22.276  1.00 59.52           C  
ATOM    932  HD1 TYR A  58      -1.381 -13.634  21.851  1.00 59.52           H  
ATOM    933  CD2 TYR A  58      -2.443 -16.806  22.525  1.00 59.52           C  
ATOM    934  HD2 TYR A  58      -2.214 -17.834  22.283  1.00 59.52           H  
ATOM    935  CE1 TYR A  58      -3.003 -14.130  23.193  1.00 59.52           C  
ATOM    936  HE1 TYR A  58      -3.177 -13.101  23.473  1.00 59.52           H  
ATOM    937  CE2 TYR A  58      -3.502 -16.510  23.401  1.00 59.52           C  
ATOM    938  HE2 TYR A  58      -4.093 -17.306  23.830  1.00 59.52           H  
ATOM    939  OH  TYR A  58      -4.759 -14.897  24.643  1.00 59.52           O  
ATOM    940  HH  TYR A  58      -4.645 -14.020  25.018  1.00 59.52           H  
ATOM    941  CZ  TYR A  58      -3.774 -15.175  23.749  1.00 59.52           C  
ATOM    942  N   PHE A  59       0.770 -15.824  17.991  1.00 61.01           N  
ATOM    943  H   PHE A  59       0.261 -14.952  17.955  1.00 61.01           H  
ATOM    944  CA  PHE A  59       2.133 -15.789  17.491  1.00 61.01           C  
ATOM    945  HA  PHE A  59       2.512 -16.797  17.327  1.00 61.01           H  
ATOM    946  C   PHE A  59       2.995 -15.098  18.550  1.00 61.01           C  
ATOM    947  CB  PHE A  59       2.145 -15.043  16.155  1.00 61.01           C  
ATOM    948  HB2 PHE A  59       1.661 -14.077  16.297  1.00 61.01           H  
ATOM    949  HB3 PHE A  59       3.178 -14.846  15.867  1.00 61.01           H  
ATOM    950  O   PHE A  59       2.875 -13.893  18.766  1.00 61.01           O  
ATOM    951  CG  PHE A  59       1.462 -15.767  15.012  1.00 61.01           C  
ATOM    952  CD1 PHE A  59       2.043 -16.927  14.465  1.00 61.01           C  
ATOM    953  HD1 PHE A  59       2.953 -17.331  14.883  1.00 61.01           H  
ATOM    954  CD2 PHE A  59       0.274 -15.253  14.456  1.00 61.01           C  
ATOM    955  HD2 PHE A  59      -0.162 -14.348  14.853  1.00 61.01           H  
ATOM    956  CE1 PHE A  59       1.455 -17.554  13.353  1.00 61.01           C  
ATOM    957  HE1 PHE A  59       1.911 -18.429  12.914  1.00 61.01           H  
ATOM    958  CE2 PHE A  59      -0.324 -15.894  13.357  1.00 61.01           C  
ATOM    959  HE2 PHE A  59      -1.219 -15.491  12.906  1.00 61.01           H  
ATOM    960  CZ  PHE A  59       0.264 -17.046  12.807  1.00 61.01           C  
ATOM    961  HZ  PHE A  59      -0.189 -17.526  11.953  1.00 61.01           H  
ATOM    962  N   LEU A  60       3.861 -15.847  19.238  1.00 60.71           N  
ATOM    963  H   LEU A  60       3.938 -16.829  19.011  1.00 60.71           H  
ATOM    964  CA  LEU A  60       4.930 -15.235  20.024  1.00 60.71           C  
ATOM    965  HA  LEU A  60       4.591 -14.267  20.391  1.00 60.71           H  
ATOM    966  C   LEU A  60       6.124 -14.965  19.118  1.00 60.71           C  
ATOM    967  CB  LEU A  60       5.337 -16.082  21.240  1.00 60.71           C  
ATOM    968  HB2 LEU A  60       5.412 -17.125  20.933  1.00 60.71           H  
ATOM    969  HB3 LEU A  60       6.329 -15.758  21.555  1.00 60.71           H  
ATOM    970  O   LEU A  60       6.807 -15.895  18.683  1.00 60.71           O  
ATOM    971  CG  LEU A  60       4.406 -15.971  22.458  1.00 60.71           C  
ATOM    972  HG  LEU A  60       3.416 -16.338  22.189  1.00 60.71           H  
ATOM    973  CD1 LEU A  60       5.000 -16.815  23.584  1.00 60.71           C  
ATOM    974 HD11 LEU A  60       5.161 -17.838  23.245  1.00 60.71           H  
ATOM    975 HD12 LEU A  60       5.954 -16.396  23.907  1.00 60.71           H  
ATOM    976 HD13 LEU A  60       4.308 -16.815  24.426  1.00 60.71           H  
ATOM    977  CD2 LEU A  60       4.232 -14.565  23.027  1.00 60.71           C  
ATOM    978 HD21 LEU A  60       3.743 -13.933  22.286  1.00 60.71           H  
ATOM    979 HD22 LEU A  60       3.607 -14.598  23.919  1.00 60.71           H  
ATOM    980 HD23 LEU A  60       5.201 -14.134  23.280  1.00 60.71           H  
ATOM    981  N   LYS A  61       6.402 -13.682  18.889  1.00 66.53           N  
ATOM    982  H   LYS A  61       5.796 -12.990  19.306  1.00 66.53           H  
ATOM    983  CA  LYS A  61       7.666 -13.220  18.334  1.00 66.53           C  
ATOM    984  HA  LYS A  61       8.000 -13.968  17.615  1.00 66.53           H  
ATOM    985  C   LYS A  61       8.691 -13.140  19.467  1.00 66.53           C  
ATOM    986  CB  LYS A  61       7.448 -11.914  17.557  1.00 66.53           C  
ATOM    987  HB2 LYS A  61       6.575 -12.037  16.916  1.00 66.53           H  
ATOM    988  HB3 LYS A  61       7.255 -11.092  18.245  1.00 66.53           H  
ATOM    989  O   LYS A  61       8.528 -12.383  20.427  1.00 66.53           O  
ATOM    990  CG  LYS A  61       8.657 -11.580  16.671  1.00 66.53           C  
ATOM    991  HG2 LYS A  61       9.486 -11.258  17.301  1.00 66.53           H  
ATOM    992  HG3 LYS A  61       8.964 -12.467  16.118  1.00 66.53           H  
ATOM    993  CD  LYS A  61       8.301 -10.477  15.665  1.00 66.53           C  
ATOM    994  HD2 LYS A  61       7.548 -10.848  14.969  1.00 66.53           H  
ATOM    995  HD3 LYS A  61       7.889  -9.615  16.191  1.00 66.53           H  
ATOM    996  CE  LYS A  61       9.549 -10.047  14.896  1.00 66.53           C  
ATOM    997  HE2 LYS A  61      10.229  -9.565  15.597  1.00 66.53           H  
ATOM    998  HE3 LYS A  61      10.035 -10.927  14.476  1.00 66.53           H  
ATOM    999  NZ  LYS A  61       9.223  -9.100  13.813  1.00 66.53           N  
ATOM   1000  HZ1 LYS A  61       8.559  -8.386  14.078  1.00 66.53           H  
ATOM   1001  HZ2 LYS A  61       8.729  -9.492  13.024  1.00 66.53           H  
ATOM   1002  HZ3 LYS A  61      10.021  -8.601  13.445  1.00 66.53           H  
ATOM   1003  N   GLN A  62       9.708 -13.992  19.403  1.00 63.61           N  
ATOM   1004  H   GLN A  62       9.786 -14.557  18.570  1.00 63.61           H  
ATOM   1005  CA  GLN A  62      10.756 -14.112  20.412  1.00 63.61           C  
ATOM   1006  HA  GLN A  62      10.332 -13.864  21.385  1.00 63.61           H  
ATOM   1007  C   GLN A  62      11.875 -13.104  20.116  1.00 63.61           C  
ATOM   1008  CB  GLN A  62      11.225 -15.578  20.472  1.00 63.61           C  
ATOM   1009  HB2 GLN A  62      11.705 -15.853  19.533  1.00 63.61           H  
ATOM   1010  HB3 GLN A  62      10.348 -16.211  20.607  1.00 63.61           H  
ATOM   1011  O   GLN A  62      12.424 -13.077  19.014  1.00 63.61           O  
ATOM   1012  CG  GLN A  62      12.196 -15.835  21.635  1.00 63.61           C  
ATOM   1013  HG2 GLN A  62      11.813 -15.361  22.538  1.00 63.61           H  
ATOM   1014  HG3 GLN A  62      13.154 -15.374  21.399  1.00 63.61           H  
ATOM   1015  CD  GLN A  62      12.436 -17.317  21.950  1.00 63.61           C  
ATOM   1016  NE2 GLN A  62      13.175 -17.597  22.995  1.00 63.61           N  
ATOM   1017 HE21 GLN A  62      13.702 -16.823  23.374  1.00 63.61           H  
ATOM   1018 HE22 GLN A  62      13.566 -18.527  23.048  1.00 63.61           H  
ATOM   1019  OE1 GLN A  62      11.989 -18.250  21.288  1.00 63.61           O  
ATOM   1020  N   HIS A  63      12.214 -12.277  21.107  1.00 65.55           N  
ATOM   1021  H   HIS A  63      11.767 -12.397  22.005  1.00 65.55           H  
ATOM   1022  CA  HIS A  63      13.159 -11.159  20.975  1.00 65.55           C  
ATOM   1023  HA  HIS A  63      13.594 -11.169  19.976  1.00 65.55           H  
ATOM   1024  C   HIS A  63      14.341 -11.301  21.946  1.00 65.55           C  
ATOM   1025  CB  HIS A  63      12.413  -9.823  21.119  1.00 65.55           C  
ATOM   1026  HB2 HIS A  63      13.136  -9.023  21.274  1.00 65.55           H  
ATOM   1027  HB3 HIS A  63      11.771  -9.864  21.999  1.00 65.55           H  
ATOM   1028  O   HIS A  63      14.788 -10.324  22.544  1.00 65.55           O  
ATOM   1029  CG  HIS A  63      11.606  -9.412  19.913  1.00 65.55           C  
ATOM   1030  CD2 HIS A  63      10.249  -9.476  19.802  1.00 65.55           C  
ATOM   1031  HD2 HIS A  63       9.563  -9.899  20.520  1.00 65.55           H  
ATOM   1032  ND1 HIS A  63      12.121  -8.723  18.812  1.00 65.55           N  
ATOM   1033  CE1 HIS A  63      11.057  -8.364  18.077  1.00 65.55           C  
ATOM   1034  HE1 HIS A  63      11.093  -7.751  17.189  1.00 65.55           H  
ATOM   1035  NE2 HIS A  63       9.926  -8.802  18.647  1.00 65.55           N  
ATOM   1036  HE2 HIS A  63       9.007  -8.506  18.349  1.00 65.55           H  
ATOM   1037  N   ASP A  64      14.863 -12.526  22.098  1.00 60.57           N  
ATOM   1038  H   ASP A  64      14.405 -13.283  21.610  1.00 60.57           H  
ATOM   1039  CA  ASP A  64      15.908 -12.895  23.075  1.00 60.57           C  
ATOM   1040  HA  ASP A  64      15.471 -12.945  24.072  1.00 60.57           H  
ATOM   1041  C   ASP A  64      17.094 -11.920  23.128  1.00 60.57           C  
ATOM   1042  CB  ASP A  64      16.496 -14.270  22.710  1.00 60.57           C  
ATOM   1043  HB2 ASP A  64      16.826 -14.250  21.671  1.00 60.57           H  
ATOM   1044  HB3 ASP A  64      17.374 -14.449  23.331  1.00 60.57           H  
ATOM   1045  O   ASP A  64      17.653 -11.653  24.191  1.00 60.57           O  
ATOM   1046  CG  ASP A  64      15.549 -15.446  22.917  1.00 60.57           C  
ATOM   1047  OD1 ASP A  64      14.647 -15.363  23.780  1.00 60.57           O  
ATOM   1048  OD2 ASP A  64      15.726 -16.457  22.207  1.00 60.57           O  
ATOM   1049  N   THR A  65      17.494 -11.392  21.969  1.00 62.43           N  
ATOM   1050  H   THR A  65      17.004 -11.670  21.132  1.00 62.43           H  
ATOM   1051  CA  THR A  65      18.653 -10.505  21.825  1.00 62.43           C  
ATOM   1052  HA  THR A  65      19.358 -10.717  22.629  1.00 62.43           H  
ATOM   1053  C   THR A  65      18.324  -9.019  21.927  1.00 62.43           C  
ATOM   1054  CB  THR A  65      19.368 -10.775  20.498  1.00 62.43           C  
ATOM   1055  HB  THR A  65      20.180 -10.060  20.372  1.00 62.43           H  
ATOM   1056  O   THR A  65      19.253  -8.221  22.028  1.00 62.43           O  
ATOM   1057  CG2 THR A  65      19.954 -12.187  20.447  1.00 62.43           C  
ATOM   1058 HG21 THR A  65      19.158 -12.930  20.500  1.00 62.43           H  
ATOM   1059 HG22 THR A  65      20.636 -12.332  21.285  1.00 62.43           H  
ATOM   1060 HG23 THR A  65      20.502 -12.326  19.516  1.00 62.43           H  
ATOM   1061  OG1 THR A  65      18.467 -10.653  19.418  1.00 62.43           O  
ATOM   1062  HG1 THR A  65      18.191  -9.736  19.345  1.00 62.43           H  
ATOM   1063  N   ASN A  66      17.048  -8.615  21.875  1.00 70.46           N  
ATOM   1064  H   ASN A  66      16.317  -9.312  21.884  1.00 70.46           H  
ATOM   1065  CA  ASN A  66      16.665  -7.227  22.129  1.00 70.46           C  
ATOM   1066  HA  ASN A  66      17.426  -6.819  22.794  1.00 70.46           H  
ATOM   1067  C   ASN A  66      15.297  -7.086  22.833  1.00 70.46           C  
ATOM   1068  CB  ASN A  66      16.763  -6.357  20.865  1.00 70.46           C  
ATOM   1069  HB2 ASN A  66      15.892  -6.482  20.222  1.00 70.46           H  
ATOM   1070  HB3 ASN A  66      17.658  -6.624  20.303  1.00 70.46           H  
ATOM   1071  O   ASN A  66      14.270  -6.911  22.172  1.00 70.46           O  
ATOM   1072  CG  ASN A  66      16.881  -4.906  21.308  1.00 70.46           C  
ATOM   1073  ND2 ASN A  66      17.770  -4.150  20.730  1.00 70.46           N  
ATOM   1074 HD21 ASN A  66      18.075  -4.404  19.801  1.00 70.46           H  
ATOM   1075 HD22 ASN A  66      17.818  -3.187  21.032  1.00 70.46           H  
ATOM   1076  OD1 ASN A  66      16.251  -4.448  22.252  1.00 70.46           O  
ATOM   1077  N   PRO A  67      15.275  -7.038  24.178  1.00 69.91           N  
ATOM   1078  CA  PRO A  67      14.041  -6.872  24.947  1.00 69.91           C  
ATOM   1079  HA  PRO A  67      13.340  -7.671  24.707  1.00 69.91           H  
ATOM   1080  C   PRO A  67      13.342  -5.521  24.707  1.00 69.91           C  
ATOM   1081  CB  PRO A  67      14.496  -7.014  26.406  1.00 69.91           C  
ATOM   1082  HB2 PRO A  67      13.859  -6.469  27.103  1.00 69.91           H  
ATOM   1083  HB3 PRO A  67      14.552  -8.070  26.671  1.00 69.91           H  
ATOM   1084  O   PRO A  67      12.150  -5.396  24.975  1.00 69.91           O  
ATOM   1085  CG  PRO A  67      15.927  -6.503  26.400  1.00 69.91           C  
ATOM   1086  HG2 PRO A  67      15.938  -5.414  26.375  1.00 69.91           H  
ATOM   1087  HG3 PRO A  67      16.500  -6.883  27.246  1.00 69.91           H  
ATOM   1088  CD  PRO A  67      16.426  -7.069  25.077  1.00 69.91           C  
ATOM   1089  HD2 PRO A  67      16.755  -8.100  25.208  1.00 69.91           H  
ATOM   1090  HD3 PRO A  67      17.250  -6.447  24.728  1.00 69.91           H  
ATOM   1091  N   ARG A  68      14.054  -4.494  24.212  1.00 75.13           N  
ATOM   1092  H   ARG A  68      14.994  -4.678  23.891  1.00 75.13           H  
ATOM   1093  CA  ARG A  68      13.488  -3.156  23.964  1.00 75.13           C  
ATOM   1094  HA  ARG A  68      12.740  -2.939  24.728  1.00 75.13           H  
ATOM   1095  C   ARG A  68      12.736  -3.089  22.635  1.00 75.13           C  
ATOM   1096  CB  ARG A  68      14.573  -2.067  24.034  1.00 75.13           C  
ATOM   1097  HB2 ARG A  68      15.303  -2.231  23.241  1.00 75.13           H  
ATOM   1098  HB3 ARG A  68      14.097  -1.104  23.852  1.00 75.13           H  
ATOM   1099  O   ARG A  68      11.707  -2.424  22.570  1.00 75.13           O  
ATOM   1100  CG  ARG A  68      15.300  -2.007  25.389  1.00 75.13           C  
ATOM   1101  HG2 ARG A  68      15.868  -2.925  25.536  1.00 75.13           H  
ATOM   1102  HG3 ARG A  68      14.569  -1.905  26.192  1.00 75.13           H  
ATOM   1103  CD  ARG A  68      16.259  -0.808  25.422  1.00 75.13           C  
ATOM   1104  HD2 ARG A  68      16.891  -0.863  24.535  1.00 75.13           H  
ATOM   1105  HD3 ARG A  68      15.675   0.112  25.380  1.00 75.13           H  
ATOM   1106  NE  ARG A  68      17.131  -0.799  26.620  1.00 75.13           N  
ATOM   1107  HE  ARG A  68      17.025  -1.566  27.268  1.00 75.13           H  
ATOM   1108  NH1 ARG A  68      18.341   1.098  26.113  1.00 75.13           N  
ATOM   1109 HH11 ARG A  68      19.142   1.686  26.292  1.00 75.13           H  
ATOM   1110 HH12 ARG A  68      17.648   1.372  25.431  1.00 75.13           H  
ATOM   1111  NH2 ARG A  68      19.034  -0.214  27.753  1.00 75.13           N  
ATOM   1112 HH21 ARG A  68      19.011  -1.066  28.294  1.00 75.13           H  
ATOM   1113 HH22 ARG A  68      19.923   0.259  27.668  1.00 75.13           H  
ATOM   1114  CZ  ARG A  68      18.145   0.028  26.831  1.00 75.13           C  
ATOM   1115  N   LEU A  69      13.198  -3.817  21.611  1.00 79.30           N  
ATOM   1116  H   LEU A  69      14.041  -4.355  21.750  1.00 79.30           H  
ATOM   1117  CA  LEU A  69      12.489  -3.933  20.330  1.00 79.30           C  
ATOM   1118  HA  LEU A  69      12.387  -2.934  19.906  1.00 79.30           H  
ATOM   1119  C   LEU A  69      11.072  -4.491  20.538  1.00 79.30           C  
ATOM   1120  CB  LEU A  69      13.320  -4.806  19.367  1.00 79.30           C  
ATOM   1121  HB2 LEU A  69      13.412  -5.804  19.794  1.00 79.30           H  
ATOM   1122  HB3 LEU A  69      14.319  -4.378  19.285  1.00 79.30           H  
ATOM   1123  O   LEU A  69      10.121  -3.973  19.965  1.00 79.30           O  
ATOM   1124  CG  LEU A  69      12.729  -4.944  17.947  1.00 79.30           C  
ATOM   1125  HG  LEU A  69      11.753  -5.427  18.001  1.00 79.30           H  
ATOM   1126  CD1 LEU A  69      12.579  -3.593  17.244  1.00 79.30           C  
ATOM   1127 HD11 LEU A  69      12.256  -3.746  16.214  1.00 79.30           H  
ATOM   1128 HD12 LEU A  69      13.526  -3.052  17.247  1.00 79.30           H  
ATOM   1129 HD13 LEU A  69      11.813  -2.998  17.742  1.00 79.30           H  
ATOM   1130  CD2 LEU A  69      13.658  -5.816  17.099  1.00 79.30           C  
ATOM   1131 HD21 LEU A  69      13.771  -6.791  17.572  1.00 79.30           H  
ATOM   1132 HD22 LEU A  69      13.222  -5.958  16.110  1.00 79.30           H  
ATOM   1133 HD23 LEU A  69      14.634  -5.340  17.004  1.00 79.30           H  
ATOM   1134  N   ALA A  70      10.925  -5.460  21.443  1.00 77.88           N  
ATOM   1135  H   ALA A  70      11.760  -5.860  21.846  1.00 77.88           H  
ATOM   1136  CA  ALA A  70       9.641  -6.041  21.818  1.00 77.88           C  
ATOM   1137  HA  ALA A  70       9.183  -6.441  20.913  1.00 77.88           H  
ATOM   1138  C   ALA A  70       8.647  -5.034  22.443  1.00 77.88           C  
ATOM   1139  CB  ALA A  70       9.947  -7.188  22.788  1.00 77.88           C  
ATOM   1140  HB1 ALA A  70       9.022  -7.594  23.198  1.00 77.88           H  
ATOM   1141  HB2 ALA A  70      10.564  -6.828  23.611  1.00 77.88           H  
ATOM   1142  HB3 ALA A  70      10.485  -7.977  22.261  1.00 77.88           H  
ATOM   1143  O   ALA A  70       7.462  -5.018  22.108  1.00 77.88           O  
ATOM   1144  N   GLU A  71       9.107  -4.171  23.353  1.00 81.59           N  
ATOM   1145  H   GLU A  71      10.086  -4.199  23.601  1.00 81.59           H  
ATOM   1146  CA  GLU A  71       8.249  -3.138  23.957  1.00 81.59           C  
ATOM   1147  HA  GLU A  71       7.343  -3.598  24.352  1.00 81.59           H  
ATOM   1148  C   GLU A  71       7.806  -2.084  22.937  1.00 81.59           C  
ATOM   1149  CB  GLU A  71       8.985  -2.441  25.106  1.00 81.59           C  
ATOM   1150  HB2 GLU A  71       8.354  -1.624  25.454  1.00 81.59           H  
ATOM   1151  HB3 GLU A  71       9.927  -2.026  24.748  1.00 81.59           H  
ATOM   1152  O   GLU A  71       6.660  -1.626  22.955  1.00 81.59           O  
ATOM   1153  CG  GLU A  71       9.251  -3.393  26.275  1.00 81.59           C  
ATOM   1154  HG2 GLU A  71       9.998  -4.128  25.977  1.00 81.59           H  
ATOM   1155  HG3 GLU A  71       8.328  -3.926  26.505  1.00 81.59           H  
ATOM   1156  CD  GLU A  71       9.731  -2.680  27.544  1.00 81.59           C  
ATOM   1157  OE1 GLU A  71       9.664  -3.341  28.606  1.00 81.59           O  
ATOM   1158  OE2 GLU A  71      10.126  -1.493  27.494  1.00 81.59           O  
ATOM   1159  N   LEU A  72       8.712  -1.728  22.025  1.00 84.31           N  
ATOM   1160  H   LEU A  72       9.626  -2.156  22.074  1.00 84.31           H  
ATOM   1161  CA  LEU A  72       8.463  -0.770  20.957  1.00 84.31           C  
ATOM   1162  HA  LEU A  72       7.970   0.105  21.378  1.00 84.31           H  
ATOM   1163  C   LEU A  72       7.514  -1.340  19.888  1.00 84.31           C  
ATOM   1164  CB  LEU A  72       9.816  -0.342  20.371  1.00 84.31           C  
ATOM   1165  HB2 LEU A  72       9.602   0.245  19.478  1.00 84.31           H  
ATOM   1166  HB3 LEU A  72      10.367  -1.233  20.069  1.00 84.31           H  
ATOM   1167  O   LEU A  72       6.586  -0.646  19.479  1.00 84.31           O  
ATOM   1168  CG  LEU A  72      10.684   0.507  21.324  1.00 84.31           C  
ATOM   1169  HG  LEU A  72      10.621   0.107  22.336  1.00 84.31           H  
ATOM   1170  CD1 LEU A  72      12.158   0.509  20.913  1.00 84.31           C  
ATOM   1171 HD11 LEU A  72      12.747   1.031  21.667  1.00 84.31           H  
ATOM   1172 HD12 LEU A  72      12.522  -0.516  20.835  1.00 84.31           H  
ATOM   1173 HD13 LEU A  72      12.290   1.010  19.954  1.00 84.31           H  
ATOM   1174  CD2 LEU A  72      10.217   1.963  21.343  1.00 84.31           C  
ATOM   1175 HD21 LEU A  72       9.160   2.006  21.609  1.00 84.31           H  
ATOM   1176 HD22 LEU A  72      10.794   2.525  22.076  1.00 84.31           H  
ATOM   1177 HD23 LEU A  72      10.348   2.411  20.358  1.00 84.31           H  
ATOM   1178  N   GLU A  73       7.660  -2.611  19.502  1.00 84.01           N  
ATOM   1179  H   GLU A  73       8.473  -3.120  19.817  1.00 84.01           H  
ATOM   1180  CA  GLU A  73       6.712  -3.321  18.628  1.00 84.01           C  
ATOM   1181  HA  GLU A  73       6.648  -2.805  17.670  1.00 84.01           H  
ATOM   1182  C   GLU A  73       5.306  -3.349  19.256  1.00 84.01           C  
ATOM   1183  CB  GLU A  73       7.226  -4.752  18.380  1.00 84.01           C  
ATOM   1184  HB2 GLU A  73       8.250  -4.703  18.010  1.00 84.01           H  
ATOM   1185  HB3 GLU A  73       7.226  -5.288  19.329  1.00 84.01           H  
ATOM   1186  O   GLU A  73       4.308  -3.082  18.585  1.00 84.01           O  
ATOM   1187  CG  GLU A  73       6.375  -5.524  17.356  1.00 84.01           C  
ATOM   1188  HG2 GLU A  73       5.323  -5.436  17.624  1.00 84.01           H  
ATOM   1189  HG3 GLU A  73       6.518  -5.064  16.378  1.00 84.01           H  
ATOM   1190  CD  GLU A  73       6.713  -7.018  17.243  1.00 84.01           C  
ATOM   1191  OE1 GLU A  73       5.870  -7.755  16.688  1.00 84.01           O  
ATOM   1192  OE2 GLU A  73       7.774  -7.452  17.747  1.00 84.01           O  
ATOM   1193  N   ALA A  74       5.205  -3.593  20.568  1.00 84.97           N  
ATOM   1194  H   ALA A  74       6.042  -3.834  21.079  1.00 84.97           H  
ATOM   1195  CA  ALA A  74       3.923  -3.569  21.267  1.00 84.97           C  
ATOM   1196  HA  ALA A  74       3.219  -4.174  20.695  1.00 84.97           H  
ATOM   1197  C   ALA A  74       3.293  -2.170  21.355  1.00 84.97           C  
ATOM   1198  CB  ALA A  74       4.087  -4.209  22.642  1.00 84.97           C  
ATOM   1199  HB1 ALA A  74       3.101  -4.253  23.104  1.00 84.97           H  
ATOM   1200  HB2 ALA A  74       4.492  -5.216  22.537  1.00 84.97           H  
ATOM   1201  HB3 ALA A  74       4.759  -3.612  23.258  1.00 84.97           H  
ATOM   1202  O   ALA A  74       2.071  -2.050  21.257  1.00 84.97           O  
ATOM   1203  N   TYR A  75       4.099  -1.114  21.487  1.00 89.69           N  
ATOM   1204  H   TYR A  75       5.089  -1.283  21.597  1.00 89.69           H  
ATOM   1205  CA  TYR A  75       3.641   0.270  21.357  1.00 89.69           C  
ATOM   1206  HA  TYR A  75       2.827   0.446  22.061  1.00 89.69           H  
ATOM   1207  C   TYR A  75       3.087   0.556  19.951  1.00 89.69           C  
ATOM   1208  CB  TYR A  75       4.799   1.209  21.718  1.00 89.69           C  
ATOM   1209  HB2 TYR A  75       5.715   0.866  21.235  1.00 89.69           H  
ATOM   1210  HB3 TYR A  75       4.970   1.152  22.793  1.00 89.69           H  
ATOM   1211  O   TYR A  75       1.955   1.025  19.821  1.00 89.69           O  
ATOM   1212  CG  TYR A  75       4.582   2.656  21.330  1.00 89.69           C  
ATOM   1213  CD1 TYR A  75       5.183   3.185  20.172  1.00 89.69           C  
ATOM   1214  HD1 TYR A  75       5.792   2.556  19.539  1.00 89.69           H  
ATOM   1215  CD2 TYR A  75       3.754   3.466  22.120  1.00 89.69           C  
ATOM   1216  HD2 TYR A  75       3.262   3.032  22.978  1.00 89.69           H  
ATOM   1217  CE1 TYR A  75       4.979   4.535  19.831  1.00 89.69           C  
ATOM   1218  HE1 TYR A  75       5.400   4.949  18.927  1.00 89.69           H  
ATOM   1219  CE2 TYR A  75       3.576   4.824  21.803  1.00 89.69           C  
ATOM   1220  HE2 TYR A  75       2.948   5.453  22.416  1.00 89.69           H  
ATOM   1221  OH  TYR A  75       4.056   6.680  20.360  1.00 89.69           O  
ATOM   1222  HH  TYR A  75       3.434   7.125  20.940  1.00 89.69           H  
ATOM   1223  CZ  TYR A  75       4.209   5.367  20.666  1.00 89.69           C  
ATOM   1224  N   CYS A  76       3.837   0.203  18.904  1.00 89.77           N  
ATOM   1225  H   CYS A  76       4.752  -0.189  19.076  1.00 89.77           H  
ATOM   1226  CA  CYS A  76       3.445   0.428  17.510  1.00 89.77           C  
ATOM   1227  HA  CYS A  76       3.217   1.484  17.370  1.00 89.77           H  
ATOM   1228  C   CYS A  76       2.178  -0.361  17.143  1.00 89.77           C  
ATOM   1229  CB  CYS A  76       4.631   0.069  16.605  1.00 89.77           C  
ATOM   1230  HB2 CYS A  76       4.343   0.212  15.564  1.00 89.77           H  
ATOM   1231  HB3 CYS A  76       4.919  -0.973  16.743  1.00 89.77           H  
ATOM   1232  O   CYS A  76       1.241   0.193  16.565  1.00 89.77           O  
ATOM   1233  SG  CYS A  76       6.041   1.149  16.997  1.00 89.77           S  
ATOM   1234  HG  CYS A  76       6.539   0.389  17.977  1.00 89.77           H  
ATOM   1235  N   GLY A  77       2.087  -1.620  17.579  1.00 89.74           N  
ATOM   1236  H   GLY A  77       2.909  -2.040  17.989  1.00 89.74           H  
ATOM   1237  CA  GLY A  77       0.885  -2.439  17.449  1.00 89.74           C  
ATOM   1238  HA2 GLY A  77       1.111  -3.439  17.817  1.00 89.74           H  
ATOM   1239  HA3 GLY A  77       0.612  -2.515  16.396  1.00 89.74           H  
ATOM   1240  C   GLY A  77      -0.311  -1.891  18.237  1.00 89.74           C  
ATOM   1241  O   GLY A  77      -1.439  -1.977  17.762  1.00 89.74           O  
ATOM   1242  N   ALA A  78      -0.105  -1.270  19.405  1.00 90.09           N  
ATOM   1243  H   ALA A  78       0.834  -1.221  19.774  1.00 90.09           H  
ATOM   1244  CA  ALA A  78      -1.188  -0.654  20.177  1.00 90.09           C  
ATOM   1245  HA  ALA A  78      -2.000  -1.377  20.253  1.00 90.09           H  
ATOM   1246  C   ALA A  78      -1.774   0.598  19.499  1.00 90.09           C  
ATOM   1247  CB  ALA A  78      -0.699  -0.348  21.599  1.00 90.09           C  
ATOM   1248  HB1 ALA A  78       0.128   0.361  21.564  1.00 90.09           H  
ATOM   1249  HB2 ALA A  78      -1.514   0.086  22.178  1.00 90.09           H  
ATOM   1250  HB3 ALA A  78      -0.363  -1.269  22.076  1.00 90.09           H  
ATOM   1251  O   ALA A  78      -2.994   0.763  19.505  1.00 90.09           O  
ATOM   1252  N   ILE A  79      -0.943   1.448  18.884  1.00 92.65           N  
ATOM   1253  H   ILE A  79       0.052   1.284  18.937  1.00 92.65           H  
ATOM   1254  CA  ILE A  79      -1.440   2.598  18.109  1.00 92.65           C  
ATOM   1255  HA  ILE A  79      -2.247   3.061  18.678  1.00 92.65           H  
ATOM   1256  C   ILE A  79      -2.051   2.126  16.781  1.00 92.65           C  
ATOM   1257  CB  ILE A  79      -0.358   3.681  17.904  1.00 92.65           C  
ATOM   1258  HB  ILE A  79       0.450   3.265  17.302  1.00 92.65           H  
ATOM   1259  O   ILE A  79      -3.123   2.597  16.408  1.00 92.65           O  
ATOM   1260  CG1 ILE A  79       0.247   4.146  19.239  1.00 92.65           C  
ATOM   1261 HG12 ILE A  79      -0.540   4.611  19.832  1.00 92.65           H  
ATOM   1262 HG13 ILE A  79       0.632   3.294  19.800  1.00 92.65           H  
ATOM   1263  CG2 ILE A  79      -0.999   4.907  17.208  1.00 92.65           C  
ATOM   1264 HG21 ILE A  79      -0.234   5.612  16.882  1.00 92.65           H  
ATOM   1265 HG22 ILE A  79      -1.562   4.631  16.316  1.00 92.65           H  
ATOM   1266 HG23 ILE A  79      -1.687   5.401  17.893  1.00 92.65           H  
ATOM   1267  CD1 ILE A  79       1.392   5.150  19.090  1.00 92.65           C  
ATOM   1268 HD11 ILE A  79       1.104   6.022  18.504  1.00 92.65           H  
ATOM   1269 HD12 ILE A  79       1.646   5.507  20.088  1.00 92.65           H  
ATOM   1270 HD13 ILE A  79       2.252   4.668  18.625  1.00 92.65           H  
ATOM   1271  N   SER A  80      -1.451   1.137  16.110  1.00 92.26           N  
ATOM   1272  H   SER A  80      -0.546   0.816  16.425  1.00 92.26           H  
ATOM   1273  CA  SER A  80      -2.039   0.501  14.919  1.00 92.26           C  
ATOM   1274  HA  SER A  80      -2.157   1.248  14.134  1.00 92.26           H  
ATOM   1275  C   SER A  80      -3.432  -0.057  15.216  1.00 92.26           C  
ATOM   1276  CB  SER A  80      -1.135  -0.621  14.392  1.00 92.26           C  
ATOM   1277  HB2 SER A  80      -1.021  -1.395  15.151  1.00 92.26           H  
ATOM   1278  HB3 SER A  80      -1.590  -1.060  13.504  1.00 92.26           H  
ATOM   1279  O   SER A  80      -4.372   0.193  14.469  1.00 92.26           O  
ATOM   1280  OG  SER A  80       0.138  -0.137  14.037  1.00 92.26           O  
ATOM   1281  HG  SER A  80       0.648   0.044  14.831  1.00 92.26           H  
ATOM   1282  N   LEU A  81      -3.599  -0.727  16.361  1.00 91.75           N  
ATOM   1283  H   LEU A  81      -2.774  -0.938  16.904  1.00 91.75           H  
ATOM   1284  CA  LEU A  81      -4.877  -1.242  16.850  1.00 91.75           C  
ATOM   1285  HA  LEU A  81      -5.315  -1.876  16.078  1.00 91.75           H  
ATOM   1286  C   LEU A  81      -5.885  -0.130  17.161  1.00 91.75           C  
ATOM   1287  CB  LEU A  81      -4.588  -2.073  18.113  1.00 91.75           C  
ATOM   1288  HB2 LEU A  81      -3.824  -2.816  17.885  1.00 91.75           H  
ATOM   1289  HB3 LEU A  81      -4.184  -1.406  18.874  1.00 91.75           H  
ATOM   1290  O   LEU A  81      -7.084  -0.333  16.992  1.00 91.75           O  
ATOM   1291  CG  LEU A  81      -5.803  -2.803  18.702  1.00 91.75           C  
ATOM   1292  HG  LEU A  81      -6.654  -2.130  18.807  1.00 91.75           H  
ATOM   1293  CD1 LEU A  81      -6.190  -3.986  17.830  1.00 91.75           C  
ATOM   1294 HD11 LEU A  81      -5.341  -4.660  17.711  1.00 91.75           H  
ATOM   1295 HD12 LEU A  81      -6.476  -3.629  16.841  1.00 91.75           H  
ATOM   1296 HD13 LEU A  81      -7.023  -4.529  18.277  1.00 91.75           H  
ATOM   1297  CD2 LEU A  81      -5.468  -3.349  20.093  1.00 91.75           C  
ATOM   1298 HD21 LEU A  81      -4.602  -4.006  20.018  1.00 91.75           H  
ATOM   1299 HD22 LEU A  81      -5.227  -2.512  20.748  1.00 91.75           H  
ATOM   1300 HD23 LEU A  81      -6.326  -3.894  20.487  1.00 91.75           H  
ATOM   1301  N   PHE A  82      -5.425   1.029  17.632  1.00 94.30           N  
ATOM   1302  H   PHE A  82      -4.430   1.132  17.775  1.00 94.30           H  
ATOM   1303  CA  PHE A  82      -6.282   2.187  17.875  1.00 94.30           C  
ATOM   1304  HA  PHE A  82      -7.172   1.868  18.417  1.00 94.30           H  
ATOM   1305  C   PHE A  82      -6.768   2.811  16.560  1.00 94.30           C  
ATOM   1306  CB  PHE A  82      -5.531   3.195  18.755  1.00 94.30           C  
ATOM   1307  HB2 PHE A  82      -5.367   2.749  19.736  1.00 94.30           H  
ATOM   1308  HB3 PHE A  82      -4.553   3.403  18.323  1.00 94.30           H  
ATOM   1309  O   PHE A  82      -7.963   3.060  16.411  1.00 94.30           O  
ATOM   1310  CG  PHE A  82      -6.267   4.506  18.926  1.00 94.30           C  
ATOM   1311  CD1 PHE A  82      -5.860   5.644  18.206  1.00 94.30           C  
ATOM   1312  HD1 PHE A  82      -5.001   5.600  17.552  1.00 94.30           H  
ATOM   1313  CD2 PHE A  82      -7.400   4.571  19.755  1.00 94.30           C  
ATOM   1314  HD2 PHE A  82      -7.732   3.692  20.288  1.00 94.30           H  
ATOM   1315  CE1 PHE A  82      -6.592   6.837  18.313  1.00 94.30           C  
ATOM   1316  HE1 PHE A  82      -6.293   7.704  17.742  1.00 94.30           H  
ATOM   1317  CE2 PHE A  82      -8.131   5.766  19.863  1.00 94.30           C  
ATOM   1318  HE2 PHE A  82      -9.019   5.799  20.477  1.00 94.30           H  
ATOM   1319  CZ  PHE A  82      -7.726   6.901  19.140  1.00 94.30           C  
ATOM   1320  HZ  PHE A  82      -8.297   7.815  19.206  1.00 94.30           H  
ATOM   1321  N   LEU A  83      -5.878   3.013  15.583  1.00 94.57           N  
ATOM   1322  H   LEU A  83      -4.914   2.773  15.762  1.00 94.57           H  
ATOM   1323  CA  LEU A  83      -6.215   3.613  14.288  1.00 94.57           C  
ATOM   1324  HA  LEU A  83      -6.837   4.491  14.463  1.00 94.57           H  
ATOM   1325  C   LEU A  83      -7.051   2.667  13.418  1.00 94.57           C  
ATOM   1326  CB  LEU A  83      -4.929   4.066  13.570  1.00 94.57           C  
ATOM   1327  HB2 LEU A  83      -4.268   3.207  13.461  1.00 94.57           H  
ATOM   1328  HB3 LEU A  83      -5.190   4.410  12.569  1.00 94.57           H  
ATOM   1329  O   LEU A  83      -8.146   3.042  13.004  1.00 94.57           O  
ATOM   1330  CG  LEU A  83      -4.171   5.197  14.292  1.00 94.57           C  
ATOM   1331  HG  LEU A  83      -3.962   4.901  15.320  1.00 94.57           H  
ATOM   1332  CD1 LEU A  83      -2.835   5.450  13.595  1.00 94.57           C  
ATOM   1333 HD11 LEU A  83      -2.280   6.230  14.116  1.00 94.57           H  
ATOM   1334 HD12 LEU A  83      -2.235   4.540  13.615  1.00 94.57           H  
ATOM   1335 HD13 LEU A  83      -2.993   5.748  12.559  1.00 94.57           H  
ATOM   1336  CD2 LEU A  83      -4.975   6.500  14.326  1.00 94.57           C  
ATOM   1337 HD21 LEU A  83      -5.237   6.806  13.313  1.00 94.57           H  
ATOM   1338 HD22 LEU A  83      -5.880   6.379  14.921  1.00 94.57           H  
ATOM   1339 HD23 LEU A  83      -4.383   7.283  14.800  1.00 94.57           H  
ATOM   1340  N   ALA A  84      -6.589   1.431  13.223  1.00 92.55           N  
ATOM   1341  H   ALA A  84      -5.693   1.189  13.621  1.00 92.55           H  
ATOM   1342  CA  ALA A  84      -7.200   0.445  12.335  1.00 92.55           C  
ATOM   1343  HA  ALA A  84      -7.735   0.989  11.556  1.00 92.55           H  
ATOM   1344  C   ALA A  84      -8.234  -0.479  13.010  1.00 92.55           C  
ATOM   1345  CB  ALA A  84      -6.071  -0.347  11.667  1.00 92.55           C  
ATOM   1346  HB1 ALA A  84      -5.342   0.335  11.228  1.00 92.55           H  
ATOM   1347  HB2 ALA A  84      -6.477  -0.974  10.874  1.00 92.55           H  
ATOM   1348  HB3 ALA A  84      -5.579  -0.979  12.406  1.00 92.55           H  
ATOM   1349  O   ALA A  84      -8.876  -1.284  12.339  1.00 92.55           O  
ATOM   1350  N   THR A  85      -8.451  -0.363  14.324  1.00 87.38           N  
ATOM   1351  H   THR A  85      -7.876   0.300  14.824  1.00 87.38           H  
ATOM   1352  CA  THR A  85      -9.301  -1.261  15.136  1.00 87.38           C  
ATOM   1353  HA  THR A  85      -9.268  -0.875  16.154  1.00 87.38           H  
ATOM   1354  C   THR A  85      -8.791  -2.712  15.209  1.00 87.38           C  
ATOM   1355  CB  THR A  85     -10.793  -1.221  14.740  1.00 87.38           C  
ATOM   1356  HB  THR A  85     -11.369  -1.595  15.587  1.00 87.38           H  
ATOM   1357  O   THR A  85      -7.920  -3.152  14.458  1.00 87.38           O  
ATOM   1358  CG2 THR A  85     -11.329   0.170  14.399  1.00 87.38           C  
ATOM   1359 HG21 THR A  85     -11.120   0.859  15.217  1.00 87.38           H  
ATOM   1360 HG22 THR A  85     -10.873   0.548  13.484  1.00 87.38           H  
ATOM   1361 HG23 THR A  85     -12.408   0.117  14.251  1.00 87.38           H  
ATOM   1362  OG1 THR A  85     -11.032  -2.085  13.656  1.00 87.38           O  
ATOM   1363  HG1 THR A  85     -10.421  -1.802  12.971  1.00 87.38           H  
ATOM   1364  N   SER A  86      -9.389  -3.518  16.095  1.00 81.30           N  
ATOM   1365  H   SER A  86     -10.131  -3.144  16.668  1.00 81.30           H  
ATOM   1366  CA  SER A  86      -9.100  -4.958  16.206  1.00 81.30           C  
ATOM   1367  HA  SER A  86      -8.018  -5.091  16.217  1.00 81.30           H  
ATOM   1368  C   SER A  86      -9.583  -5.811  15.029  1.00 81.30           C  
ATOM   1369  CB  SER A  86      -9.654  -5.508  17.523  1.00 81.30           C  
ATOM   1370  HB2 SER A  86      -9.176  -4.988  18.353  1.00 81.30           H  
ATOM   1371  HB3 SER A  86      -9.423  -6.570  17.604  1.00 81.30           H  
ATOM   1372  O   SER A  86      -9.446  -7.030  15.086  1.00 81.30           O  
ATOM   1373  OG  SER A  86     -11.051  -5.314  17.624  1.00 81.30           O  
ATOM   1374  HG  SER A  86     -11.478  -5.809  16.921  1.00 81.30           H  
ATOM   1375  N   ARG A  87     -10.185  -5.201  13.998  1.00 85.18           N  
ATOM   1376  H   ARG A  87     -10.282  -4.196  14.030  1.00 85.18           H  
ATOM   1377  CA  ARG A  87     -10.580  -5.882  12.761  1.00 85.18           C  
ATOM   1378  HA  ARG A  87     -10.943  -6.882  12.998  1.00 85.18           H  
ATOM   1379  C   ARG A  87      -9.409  -6.084  11.800  1.00 85.18           C  
ATOM   1380  CB  ARG A  87     -11.709  -5.087  12.091  1.00 85.18           C  
ATOM   1381  HB2 ARG A  87     -11.347  -4.095  11.823  1.00 85.18           H  
ATOM   1382  HB3 ARG A  87     -12.537  -4.982  12.793  1.00 85.18           H  
ATOM   1383  O   ARG A  87      -9.403  -7.088  11.103  1.00 85.18           O  
ATOM   1384  CG  ARG A  87     -12.211  -5.789  10.823  1.00 85.18           C  
ATOM   1385  HG2 ARG A  87     -12.522  -6.805  11.069  1.00 85.18           H  
ATOM   1386  HG3 ARG A  87     -11.414  -5.830  10.081  1.00 85.18           H  
ATOM   1387  CD  ARG A  87     -13.386  -5.036  10.207  1.00 85.18           C  
ATOM   1388  HD2 ARG A  87     -14.206  -5.008  10.924  1.00 85.18           H  
ATOM   1389  HD3 ARG A  87     -13.075  -4.017   9.975  1.00 85.18           H  
ATOM   1390  NE  ARG A  87     -13.815  -5.711   8.976  1.00 85.18           N  
ATOM   1391  HE  ARG A  87     -13.194  -6.421   8.615  1.00 85.18           H  
ATOM   1392  NH1 ARG A  87     -15.765  -4.542   8.608  1.00 85.18           N  
ATOM   1393 HH11 ARG A  87     -15.572  -3.949   9.402  1.00 85.18           H  
ATOM   1394 HH12 ARG A  87     -16.554  -4.312   8.020  1.00 85.18           H  
ATOM   1395  NH2 ARG A  87     -15.175  -6.199   7.251  1.00 85.18           N  
ATOM   1396 HH21 ARG A  87     -16.051  -6.032   6.776  1.00 85.18           H  
ATOM   1397 HH22 ARG A  87     -14.525  -6.904   6.934  1.00 85.18           H  
ATOM   1398  CZ  ARG A  87     -14.912  -5.473   8.287  1.00 85.18           C  
ATOM   1399  N   TYR A  88      -8.455  -5.153  11.768  1.00 89.30           N  
ATOM   1400  H   TYR A  88      -8.564  -4.333  12.348  1.00 89.30           H  
ATOM   1401  CA  TYR A  88      -7.328  -5.172  10.825  1.00 89.30           C  
ATOM   1402  HA  TYR A  88      -7.421  -6.033  10.163  1.00 89.30           H  
ATOM   1403  C   TYR A  88      -5.965  -5.309  11.513  1.00 89.30           C  
ATOM   1404  CB  TYR A  88      -7.375  -3.913   9.946  1.00 89.30           C  
ATOM   1405  HB2 TYR A  88      -6.576  -3.966   9.207  1.00 89.30           H  
ATOM   1406  HB3 TYR A  88      -7.180  -3.050  10.582  1.00 89.30           H  
ATOM   1407  O   TYR A  88      -4.963  -5.511  10.843  1.00 89.30           O  
ATOM   1408  CG  TYR A  88      -8.688  -3.704   9.209  1.00 89.30           C  
ATOM   1409  CD1 TYR A  88      -9.136  -4.661   8.280  1.00 89.30           C  
ATOM   1410  HD1 TYR A  88      -8.523  -5.518   8.044  1.00 89.30           H  
ATOM   1411  CD2 TYR A  88      -9.457  -2.548   9.439  1.00 89.30           C  
ATOM   1412  HD2 TYR A  88      -9.075  -1.770  10.083  1.00 89.30           H  
ATOM   1413  CE1 TYR A  88     -10.361  -4.479   7.612  1.00 89.30           C  
ATOM   1414  HE1 TYR A  88     -10.665  -5.198   6.866  1.00 89.30           H  
ATOM   1415  CE2 TYR A  88     -10.700  -2.374   8.803  1.00 89.30           C  
ATOM   1416  HE2 TYR A  88     -11.282  -1.480   8.971  1.00 89.30           H  
ATOM   1417  OH  TYR A  88     -12.332  -3.167   7.235  1.00 89.30           O  
ATOM   1418  HH  TYR A  88     -12.363  -3.734   6.461  1.00 89.30           H  
ATOM   1419  CZ  TYR A  88     -11.152  -3.342   7.884  1.00 89.30           C  
ATOM   1420  N   VAL A  89      -5.898  -5.201  12.842  1.00 86.47           N  
ATOM   1421  H   VAL A  89      -6.742  -4.995  13.357  1.00 86.47           H  
ATOM   1422  CA  VAL A  89      -4.643  -5.307  13.599  1.00 86.47           C  
ATOM   1423  HA  VAL A  89      -3.868  -5.702  12.942  1.00 86.47           H  
ATOM   1424  C   VAL A  89      -4.822  -6.275  14.773  1.00 86.47           C  
ATOM   1425  CB  VAL A  89      -4.186  -3.906  14.048  1.00 86.47           C  
ATOM   1426  HB  VAL A  89      -5.037  -3.383  14.485  1.00 86.47           H  
ATOM   1427  O   VAL A  89      -5.783  -6.134  15.542  1.00 86.47           O  
ATOM   1428  CG1 VAL A  89      -3.063  -3.943  15.088  1.00 86.47           C  
ATOM   1429 HG11 VAL A  89      -3.459  -4.288  16.043  1.00 86.47           H  
ATOM   1430 HG12 VAL A  89      -2.647  -2.947  15.236  1.00 86.47           H  
ATOM   1431 HG13 VAL A  89      -2.263  -4.610  14.766  1.00 86.47           H  
ATOM   1432  CG2 VAL A  89      -3.679  -3.091  12.854  1.00 86.47           C  
ATOM   1433 HG21 VAL A  89      -4.412  -3.087  12.047  1.00 86.47           H  
ATOM   1434 HG22 VAL A  89      -2.747  -3.520  12.485  1.00 86.47           H  
ATOM   1435 HG23 VAL A  89      -3.509  -2.057  13.155  1.00 86.47           H  
ATOM   1436  N   PRO A  90      -3.913  -7.250  14.973  1.00 78.68           N  
ATOM   1437  CA  PRO A  90      -3.947  -8.122  16.135  1.00 78.68           C  
ATOM   1438  HA  PRO A  90      -4.928  -8.587  16.222  1.00 78.68           H  
ATOM   1439  C   PRO A  90      -3.629  -7.336  17.404  1.00 78.68           C  
ATOM   1440  CB  PRO A  90      -2.885  -9.195  15.889  1.00 78.68           C  
ATOM   1441  HB2 PRO A  90      -3.311 -10.013  15.308  1.00 78.68           H  
ATOM   1442  HB3 PRO A  90      -2.447  -9.573  16.812  1.00 78.68           H  
ATOM   1443  O   PRO A  90      -2.929  -6.326  17.411  1.00 78.68           O  
ATOM   1444  CG  PRO A  90      -1.857  -8.452  15.043  1.00 78.68           C  
ATOM   1445  HG2 PRO A  90      -1.222  -7.841  15.683  1.00 78.68           H  
ATOM   1446  HG3 PRO A  90      -1.250  -9.135  14.448  1.00 78.68           H  
ATOM   1447  CD  PRO A  90      -2.731  -7.550  14.176  1.00 78.68           C  
ATOM   1448  HD2 PRO A  90      -2.176  -6.647  13.923  1.00 78.68           H  
ATOM   1449  HD3 PRO A  90      -3.026  -8.074  13.267  1.00 78.68           H  
ATOM   1450  N   LYS A  91      -4.079  -7.851  18.547  1.00 76.41           N  
ATOM   1451  H   LYS A  91      -4.626  -8.699  18.500  1.00 76.41           H  
ATOM   1452  CA  LYS A  91      -3.701  -7.265  19.833  1.00 76.41           C  
ATOM   1453  HA  LYS A  91      -3.764  -6.181  19.730  1.00 76.41           H  
ATOM   1454  C   LYS A  91      -2.248  -7.600  20.175  1.00 76.41           C  
ATOM   1455  CB  LYS A  91      -4.687  -7.707  20.909  1.00 76.41           C  
ATOM   1456  HB2 LYS A  91      -5.699  -7.540  20.540  1.00 76.41           H  
ATOM   1457  HB3 LYS A  91      -4.558  -8.769  21.120  1.00 76.41           H  
ATOM   1458  O   LYS A  91      -1.988  -8.692  20.682  1.00 76.41           O  
ATOM   1459  CG  LYS A  91      -4.473  -6.882  22.182  1.00 76.41           C  
ATOM   1460  HG2 LYS A  91      -4.607  -5.827  21.945  1.00 76.41           H  
ATOM   1461  HG3 LYS A  91      -3.470  -7.036  22.579  1.00 76.41           H  
ATOM   1462  CD  LYS A  91      -5.505  -7.309  23.221  1.00 76.41           C  
ATOM   1463  HD2 LYS A  91      -5.234  -8.287  23.619  1.00 76.41           H  
ATOM   1464  HD3 LYS A  91      -6.481  -7.372  22.741  1.00 76.41           H  
ATOM   1465  CE  LYS A  91      -5.568  -6.272  24.336  1.00 76.41           C  
ATOM   1466  HE2 LYS A  91      -4.624  -6.284  24.882  1.00 76.41           H  
ATOM   1467  HE3 LYS A  91      -5.676  -5.289  23.877  1.00 76.41           H  
ATOM   1468  NZ  LYS A  91      -6.721  -6.553  25.224  1.00 76.41           N  
ATOM   1469  HZ1 LYS A  91      -7.570  -6.562  24.677  1.00 76.41           H  
ATOM   1470  HZ2 LYS A  91      -6.623  -7.458  25.662  1.00 76.41           H  
ATOM   1471  HZ3 LYS A  91      -6.810  -5.839  25.933  1.00 76.41           H  
ATOM   1472  N   THR A  92      -1.348  -6.647  19.964  1.00 76.59           N  
ATOM   1473  H   THR A  92      -1.599  -5.894  19.339  1.00 76.59           H  
ATOM   1474  CA  THR A  92       0.073  -6.766  20.317  1.00 76.59           C  
ATOM   1475  HA  THR A  92       0.365  -7.791  20.085  1.00 76.59           H  
ATOM   1476  C   THR A  92       0.308  -6.512  21.814  1.00 76.59           C  
ATOM   1477  CB  THR A  92       0.943  -5.872  19.420  1.00 76.59           C  
ATOM   1478  HB  THR A  92       0.876  -4.833  19.745  1.00 76.59           H  
ATOM   1479  O   THR A  92      -0.345  -5.651  22.412  1.00 76.59           O  
ATOM   1480  CG2 THR A  92       2.395  -6.325  19.391  1.00 76.59           C  
ATOM   1481 HG21 THR A  92       2.463  -7.336  18.989  1.00 76.59           H  
ATOM   1482 HG22 THR A  92       2.814  -6.305  20.397  1.00 76.59           H  
ATOM   1483 HG23 THR A  92       2.979  -5.657  18.758  1.00 76.59           H  
ATOM   1484  OG1 THR A  92       0.490  -5.987  18.094  1.00 76.59           O  
ATOM   1485  HG1 THR A  92       1.146  -5.596  17.512  1.00 76.59           H  
ATOM   1486  N   ARG A  93       1.189  -7.291  22.461  1.00 73.49           N  
ATOM   1487  H   ARG A  93       1.650  -8.011  21.922  1.00 73.49           H  
ATOM   1488  CA  ARG A  93       1.526  -7.179  23.898  1.00 73.49           C  
ATOM   1489  HA  ARG A  93       1.414  -6.138  24.200  1.00 73.49           H  
ATOM   1490  C   ARG A  93       2.964  -7.625  24.197  1.00 73.49           C  
ATOM   1491  CB  ARG A  93       0.597  -8.074  24.736  1.00 73.49           C  
ATOM   1492  HB2 ARG A  93       0.542  -9.063  24.282  1.00 73.49           H  
ATOM   1493  HB3 ARG A  93       1.034  -8.186  25.728  1.00 73.49           H  
ATOM   1494  O   ARG A  93       3.348  -8.678  23.689  1.00 73.49           O  
ATOM   1495  CG  ARG A  93      -0.815  -7.509  24.902  1.00 73.49           C  
ATOM   1496  HG2 ARG A  93      -0.741  -6.516  25.345  1.00 73.49           H  
ATOM   1497  HG3 ARG A  93      -1.314  -7.442  23.936  1.00 73.49           H  
ATOM   1498  CD  ARG A  93      -1.631  -8.432  25.811  1.00 73.49           C  
ATOM   1499  HD2 ARG A  93      -1.953  -9.295  25.229  1.00 73.49           H  
ATOM   1500  HD3 ARG A  93      -0.990  -8.784  26.619  1.00 73.49           H  
ATOM   1501  NE  ARG A  93      -2.786  -7.722  26.394  1.00 73.49           N  
ATOM   1502  HE  ARG A  93      -2.772  -6.719  26.269  1.00 73.49           H  
ATOM   1503  NH1 ARG A  93      -3.677  -9.529  27.496  1.00 73.49           N  
ATOM   1504 HH11 ARG A  93      -4.255  -9.932  28.219  1.00 73.49           H  
ATOM   1505 HH12 ARG A  93      -2.948 -10.109  27.107  1.00 73.49           H  
ATOM   1506  NH2 ARG A  93      -4.526  -7.495  27.845  1.00 73.49           N  
ATOM   1507 HH21 ARG A  93      -4.288  -6.517  27.935  1.00 73.49           H  
ATOM   1508 HH22 ARG A  93      -5.046  -7.929  28.593  1.00 73.49           H  
ATOM   1509  CZ  ARG A  93      -3.657  -8.253  27.232  1.00 73.49           C  
ATOM   1510  N   PRO A  94       3.705  -6.933  25.086  1.00 73.34           N  
ATOM   1511  CA  PRO A  94       4.986  -7.414  25.588  1.00 73.34           C  
ATOM   1512  HA  PRO A  94       5.564  -7.873  24.786  1.00 73.34           H  
ATOM   1513  C   PRO A  94       4.778  -8.441  26.714  1.00 73.34           C  
ATOM   1514  CB  PRO A  94       5.715  -6.157  26.069  1.00 73.34           C  
ATOM   1515  HB2 PRO A  94       6.442  -6.371  26.851  1.00 73.34           H  
ATOM   1516  HB3 PRO A  94       6.201  -5.676  25.220  1.00 73.34           H  
ATOM   1517  O   PRO A  94       3.865  -8.309  27.538  1.00 73.34           O  
ATOM   1518  CG  PRO A  94       4.582  -5.266  26.580  1.00 73.34           C  
ATOM   1519  HG2 PRO A  94       4.811  -4.211  26.428  1.00 73.34           H  
ATOM   1520  HG3 PRO A  94       4.406  -5.465  27.637  1.00 73.34           H  
ATOM   1521  CD  PRO A  94       3.351  -5.694  25.774  1.00 73.34           C  
ATOM   1522  HD2 PRO A  94       3.094  -4.907  25.065  1.00 73.34           H  
ATOM   1523  HD3 PRO A  94       2.511  -5.863  26.448  1.00 73.34           H  
ATOM   1524  N   TYR A  95       5.643  -9.452  26.755  1.00 69.82           N  
ATOM   1525  H   TYR A  95       6.347  -9.501  26.033  1.00 69.82           H  
ATOM   1526  CA  TYR A  95       5.689 -10.500  27.776  1.00 69.82           C  
ATOM   1527  HA  TYR A  95       4.866 -10.362  28.477  1.00 69.82           H  
ATOM   1528  C   TYR A  95       6.990 -10.412  28.547  1.00 69.82           C  
ATOM   1529  CB  TYR A  95       5.551 -11.889  27.149  1.00 69.82           C  
ATOM   1530  HB2 TYR A  95       5.854 -12.643  27.876  1.00 69.82           H  
ATOM   1531  HB3 TYR A  95       6.218 -11.970  26.291  1.00 69.82           H  
ATOM   1532  O   TYR A  95       8.054 -10.264  27.951  1.00 69.82           O  
ATOM   1533  CG  TYR A  95       4.133 -12.163  26.726  1.00 69.82           C  
ATOM   1534  CD1 TYR A  95       3.289 -12.924  27.552  1.00 69.82           C  
ATOM   1535  HD1 TYR A  95       3.691 -13.392  28.439  1.00 69.82           H  
ATOM   1536  CD2 TYR A  95       3.624 -11.542  25.575  1.00 69.82           C  
ATOM   1537  HD2 TYR A  95       4.268 -10.939  24.952  1.00 69.82           H  
ATOM   1538  CE1 TYR A  95       1.929 -13.071  27.227  1.00 69.82           C  
ATOM   1539  HE1 TYR A  95       1.281 -13.657  27.861  1.00 69.82           H  
ATOM   1540  CE2 TYR A  95       2.258 -11.650  25.277  1.00 69.82           C  
ATOM   1541  HE2 TYR A  95       1.856 -11.106  24.435  1.00 69.82           H  
ATOM   1542  OH  TYR A  95       0.091 -12.583  25.782  1.00 69.82           O  
ATOM   1543  HH  TYR A  95      -0.295 -13.250  26.355  1.00 69.82           H  
ATOM   1544  CZ  TYR A  95       1.411 -12.442  26.077  1.00 69.82           C  
ATOM   1545  N   TYR A  96       6.888 -10.530  29.867  1.00 68.47           N  
ATOM   1546  H   TYR A  96       5.993 -10.779  30.263  1.00 68.47           H  
ATOM   1547  CA  TYR A  96       7.989 -10.323  30.795  1.00 68.47           C  
ATOM   1548  HA  TYR A  96       8.860  -9.973  30.242  1.00 68.47           H  
ATOM   1549  C   TYR A  96       8.349 -11.637  31.491  1.00 68.47           C  
ATOM   1550  CB  TYR A  96       7.609  -9.229  31.802  1.00 68.47           C  
ATOM   1551  HB2 TYR A  96       8.444  -9.095  32.490  1.00 68.47           H  
ATOM   1552  HB3 TYR A  96       6.759  -9.584  32.386  1.00 68.47           H  
ATOM   1553  O   TYR A  96       7.464 -12.363  31.947  1.00 68.47           O  
ATOM   1554  CG  TYR A  96       7.250  -7.882  31.192  1.00 68.47           C  
ATOM   1555  CD1 TYR A  96       8.243  -6.902  31.027  1.00 68.47           C  
ATOM   1556  HD1 TYR A  96       9.267  -7.111  31.303  1.00 68.47           H  
ATOM   1557  CD2 TYR A  96       5.929  -7.601  30.784  1.00 68.47           C  
ATOM   1558  HD2 TYR A  96       5.158  -8.348  30.903  1.00 68.47           H  
ATOM   1559  CE1 TYR A  96       7.930  -5.657  30.456  1.00 68.47           C  
ATOM   1560  HE1 TYR A  96       8.712  -4.929  30.297  1.00 68.47           H  
ATOM   1561  CE2 TYR A  96       5.611  -6.355  30.205  1.00 68.47           C  
ATOM   1562  HE2 TYR A  96       4.608  -6.149  29.863  1.00 68.47           H  
ATOM   1563  OH  TYR A  96       6.353  -4.200  29.412  1.00 68.47           O  
ATOM   1564  HH  TYR A  96       7.166  -3.814  29.080  1.00 68.47           H  
ATOM   1565  CZ  TYR A  96       6.622  -5.387  30.016  1.00 68.47           C  
ATOM   1566  N   ASP A  97       9.643 -11.927  31.610  1.00 65.98           N  
ATOM   1567  H   ASP A  97      10.314 -11.284  31.214  1.00 65.98           H  
ATOM   1568  CA  ASP A  97      10.144 -13.024  32.435  1.00 65.98           C  
ATOM   1569  HA  ASP A  97       9.552 -13.905  32.185  1.00 65.98           H  
ATOM   1570  C   ASP A  97       9.921 -12.760  33.940  1.00 65.98           C  
ATOM   1571  CB  ASP A  97      11.610 -13.356  32.063  1.00 65.98           C  
ATOM   1572  HB2 ASP A  97      11.836 -14.348  32.455  1.00 65.98           H  
ATOM   1573  HB3 ASP A  97      11.692 -13.415  30.977  1.00 65.98           H  
ATOM   1574  O   ASP A  97       9.461 -11.694  34.362  1.00 65.98           O  
ATOM   1575  CG  ASP A  97      12.692 -12.395  32.577  1.00 65.98           C  
ATOM   1576  OD1 ASP A  97      12.370 -11.480  33.364  1.00 65.98           O  
ATOM   1577  OD2 ASP A  97      13.880 -12.622  32.247  1.00 65.98           O  
ATOM   1578  N   SER A  98      10.268 -13.732  34.793  1.00 64.06           N  
ATOM   1579  H   SER A  98      10.658 -14.588  34.425  1.00 64.06           H  
ATOM   1580  CA  SER A  98      10.094 -13.579  36.245  1.00 64.06           C  
ATOM   1581  HA  SER A  98       9.065 -13.258  36.411  1.00 64.06           H  
ATOM   1582  C   SER A  98      10.978 -12.499  36.888  1.00 64.06           C  
ATOM   1583  CB  SER A  98      10.268 -14.919  36.969  1.00 64.06           C  
ATOM   1584  HB2 SER A  98      10.047 -14.771  38.026  1.00 64.06           H  
ATOM   1585  HB3 SER A  98       9.545 -15.630  36.571  1.00 64.06           H  
ATOM   1586  O   SER A  98      10.756 -12.173  38.052  1.00 64.06           O  
ATOM   1587  OG  SER A  98      11.569 -15.475  36.848  1.00 64.06           O  
ATOM   1588  HG  SER A  98      12.178 -14.785  36.576  1.00 64.06           H  
ATOM   1589  N   GLU A  99      11.967 -11.966  36.164  1.00 63.02           N  
ATOM   1590  H   GLU A  99      12.023 -12.191  35.181  1.00 63.02           H  
ATOM   1591  CA  GLU A  99      12.823 -10.847  36.580  1.00 63.02           C  
ATOM   1592  HA  GLU A  99      12.845 -10.794  37.668  1.00 63.02           H  
ATOM   1593  C   GLU A  99      12.266  -9.491  36.091  1.00 63.02           C  
ATOM   1594  CB  GLU A  99      14.270 -11.086  36.093  1.00 63.02           C  
ATOM   1595  HB2 GLU A  99      14.872 -10.210  36.336  1.00 63.02           H  
ATOM   1596  HB3 GLU A  99      14.278 -11.205  35.009  1.00 63.02           H  
ATOM   1597  O   GLU A  99      12.741  -8.438  36.511  1.00 63.02           O  
ATOM   1598  CG  GLU A  99      14.925 -12.320  36.742  1.00 63.02           C  
ATOM   1599  HG2 GLU A  99      14.246 -13.170  36.673  1.00 63.02           H  
ATOM   1600  HG3 GLU A  99      15.091 -12.118  37.800  1.00 63.02           H  
ATOM   1601  CD  GLU A  99      16.257 -12.697  36.074  1.00 63.02           C  
ATOM   1602  OE1 GLU A  99      16.419 -13.878  35.694  1.00 63.02           O  
ATOM   1603  OE2 GLU A  99      17.122 -11.818  35.860  1.00 63.02           O  
ATOM   1604  N   GLY A 100      11.216  -9.492  35.261  1.00 61.58           N  
ATOM   1605  H   GLY A 100      10.895 -10.383  34.912  1.00 61.58           H  
ATOM   1606  CA  GLY A 100      10.632  -8.293  34.660  1.00 61.58           C  
ATOM   1607  HA2 GLY A 100      10.690  -7.461  35.361  1.00 61.58           H  
ATOM   1608  HA3 GLY A 100       9.584  -8.494  34.439  1.00 61.58           H  
ATOM   1609  C   GLY A 100      11.305  -7.842  33.364  1.00 61.58           C  
ATOM   1610  O   GLY A 100      11.068  -6.711  32.947  1.00 61.58           O  
ATOM   1611  N   ARG A 101      12.130  -8.681  32.722  1.00 64.70           N  
ATOM   1612  H   ARG A 101      12.245  -9.614  33.091  1.00 64.70           H  
ATOM   1613  CA  ARG A 101      12.664  -8.406  31.378  1.00 64.70           C  
ATOM   1614  HA  ARG A 101      12.853  -7.339  31.264  1.00 64.70           H  
ATOM   1615  C   ARG A 101      11.660  -8.828  30.322  1.00 64.70           C  
ATOM   1616  CB  ARG A 101      13.955  -9.187  31.110  1.00 64.70           C  
ATOM   1617  HB2 ARG A 101      14.232  -9.052  30.065  1.00 64.70           H  
ATOM   1618  HB3 ARG A 101      13.763 -10.248  31.267  1.00 64.70           H  
ATOM   1619  O   ARG A 101      11.221  -9.976  30.331  1.00 64.70           O  
ATOM   1620  CG  ARG A 101      15.127  -8.733  31.976  1.00 64.70           C  
ATOM   1621  HG2 ARG A 101      15.312  -7.684  31.744  1.00 64.70           H  
ATOM   1622  HG3 ARG A 101      14.883  -8.840  33.032  1.00 64.70           H  
ATOM   1623  CD  ARG A 101      16.396  -9.534  31.657  1.00 64.70           C  
ATOM   1624  HD2 ARG A 101      17.229  -9.106  32.214  1.00 64.70           H  
ATOM   1625  HD3 ARG A 101      16.617  -9.441  30.593  1.00 64.70           H  
ATOM   1626  NE  ARG A 101      16.224 -10.957  31.993  1.00 64.70           N  
ATOM   1627  HE  ARG A 101      15.343 -11.385  31.750  1.00 64.70           H  
ATOM   1628  NH1 ARG A 101      18.056 -11.305  33.346  1.00 64.70           N  
ATOM   1629 HH11 ARG A 101      18.145 -11.677  34.280  1.00 64.70           H  
ATOM   1630 HH12 ARG A 101      18.357 -10.356  33.174  1.00 64.70           H  
ATOM   1631  NH2 ARG A 101      16.507 -12.884  33.079  1.00 64.70           N  
ATOM   1632 HH21 ARG A 101      15.561 -13.069  32.775  1.00 64.70           H  
ATOM   1633 HH22 ARG A 101      16.817 -13.335  33.928  1.00 64.70           H  
ATOM   1634  CZ  ARG A 101      16.955 -11.707  32.786  1.00 64.70           C  
ATOM   1635  N   THR A 102      11.362  -7.948  29.377  1.00 67.34           N  
ATOM   1636  H   THR A 102      11.676  -6.991  29.455  1.00 67.34           H  
ATOM   1637  CA  THR A 102      10.594  -8.315  28.184  1.00 67.34           C  
ATOM   1638  HA  THR A 102       9.636  -8.714  28.517  1.00 67.34           H  
ATOM   1639  C   THR A 102      11.356  -9.378  27.392  1.00 67.34           C  
ATOM   1640  CB  THR A 102      10.306  -7.082  27.321  1.00 67.34           C  
ATOM   1641  HB  THR A 102      11.236  -6.675  26.926  1.00 67.34           H  
ATOM   1642  O   THR A 102      12.518  -9.167  27.076  1.00 67.34           O  
ATOM   1643  CG2 THR A 102       9.323  -7.394  26.196  1.00 67.34           C  
ATOM   1644 HG21 THR A 102       9.759  -8.126  25.516  1.00 67.34           H  
ATOM   1645 HG22 THR A 102       9.103  -6.481  25.642  1.00 67.34           H  
ATOM   1646 HG23 THR A 102       8.400  -7.798  26.609  1.00 67.34           H  
ATOM   1647  OG1 THR A 102       9.692  -6.143  28.165  1.00 67.34           O  
ATOM   1648  HG1 THR A 102       9.881  -5.242  27.894  1.00 67.34           H  
ATOM   1649  N   ASN A 103      10.754 -10.528  27.097  1.00 65.63           N  
ATOM   1650  H   ASN A 103       9.812 -10.669  27.430  1.00 65.63           H  
ATOM   1651  CA  ASN A 103      11.413 -11.617  26.357  1.00 65.63           C  
ATOM   1652  HA  ASN A 103      12.388 -11.273  26.011  1.00 65.63           H  
ATOM   1653  C   ASN A 103      10.675 -12.015  25.066  1.00 65.63           C  
ATOM   1654  CB  ASN A 103      11.683 -12.791  27.319  1.00 65.63           C  
ATOM   1655  HB2 ASN A 103      12.237 -13.556  26.773  1.00 65.63           H  
ATOM   1656  HB3 ASN A 103      12.320 -12.436  28.130  1.00 65.63           H  
ATOM   1657  O   ASN A 103      11.293 -12.526  24.133  1.00 65.63           O  
ATOM   1658  CG  ASN A 103      10.458 -13.445  27.938  1.00 65.63           C  
ATOM   1659  ND2 ASN A 103      10.648 -14.489  28.706  1.00 65.63           N  
ATOM   1660 HD21 ASN A 103       9.825 -14.882  29.139  1.00 65.63           H  
ATOM   1661 HD22 ASN A 103      11.590 -14.795  28.904  1.00 65.63           H  
ATOM   1662  OD1 ASN A 103       9.311 -13.092  27.716  1.00 65.63           O  
ATOM   1663  N   HIS A 104       9.375 -11.728  24.977  1.00 69.94           N  
ATOM   1664  H   HIS A 104       8.921 -11.288  25.764  1.00 69.94           H  
ATOM   1665  CA  HIS A 104       8.574 -11.963  23.778  1.00 69.94           C  
ATOM   1666  HA  HIS A 104       9.231 -12.006  22.908  1.00 69.94           H  
ATOM   1667  C   HIS A 104       7.576 -10.826  23.549  1.00 69.94           C  
ATOM   1668  CB  HIS A 104       7.808 -13.297  23.869  1.00 69.94           C  
ATOM   1669  HB2 HIS A 104       7.011 -13.203  24.606  1.00 69.94           H  
ATOM   1670  HB3 HIS A 104       7.343 -13.482  22.900  1.00 69.94           H  
ATOM   1671  O   HIS A 104       7.183 -10.120  24.481  1.00 69.94           O  
ATOM   1672  CG  HIS A 104       8.624 -14.511  24.227  1.00 69.94           C  
ATOM   1673  CD2 HIS A 104       9.000 -15.527  23.393  1.00 69.94           C  
ATOM   1674  HD2 HIS A 104       8.772 -15.598  22.339  1.00 69.94           H  
ATOM   1675  ND1 HIS A 104       9.090 -14.827  25.479  1.00 69.94           N  
ATOM   1676  HD1 HIS A 104       8.985 -14.250  26.301  1.00 69.94           H  
ATOM   1677  CE1 HIS A 104       9.780 -15.975  25.393  1.00 69.94           C  
ATOM   1678  HE1 HIS A 104      10.299 -16.452  26.210  1.00 69.94           H  
ATOM   1679  NE2 HIS A 104       9.725 -16.458  24.144  1.00 69.94           N  
ATOM   1680  N   VAL A 105       7.094 -10.727  22.317  1.00 70.15           N  
ATOM   1681  H   VAL A 105       7.490 -11.324  21.605  1.00 70.15           H  
ATOM   1682  CA  VAL A 105       5.844 -10.048  21.965  1.00 70.15           C  
ATOM   1683  HA  VAL A 105       5.456  -9.507  22.828  1.00 70.15           H  
ATOM   1684  C   VAL A 105       4.847 -11.113  21.546  1.00 70.15           C  
ATOM   1685  CB  VAL A 105       6.059  -9.051  20.813  1.00 70.15           C  
ATOM   1686  HB  VAL A 105       6.443  -9.573  19.937  1.00 70.15           H  
ATOM   1687  O   VAL A 105       5.208 -11.983  20.761  1.00 70.15           O  
ATOM   1688  CG1 VAL A 105       4.778  -8.315  20.430  1.00 70.15           C  
ATOM   1689 HG11 VAL A 105       5.008  -7.569  19.670  1.00 70.15           H  
ATOM   1690 HG12 VAL A 105       4.349  -7.826  21.305  1.00 70.15           H  
ATOM   1691 HG13 VAL A 105       4.065  -9.012  19.989  1.00 70.15           H  
ATOM   1692  CG2 VAL A 105       7.063  -7.995  21.235  1.00 70.15           C  
ATOM   1693 HG21 VAL A 105       6.747  -7.517  22.162  1.00 70.15           H  
ATOM   1694 HG22 VAL A 105       7.153  -7.249  20.445  1.00 70.15           H  
ATOM   1695 HG23 VAL A 105       8.038  -8.466  21.360  1.00 70.15           H  
ATOM   1696  N   SER A 106       3.594 -11.053  22.006  1.00 65.53           N  
ATOM   1697  H   SER A 106       3.355 -10.301  22.637  1.00 65.53           H  
ATOM   1698  CA  SER A 106       2.522 -11.708  21.247  1.00 65.53           C  
ATOM   1699  HA  SER A 106       2.948 -12.520  20.658  1.00 65.53           H  
ATOM   1700  C   SER A 106       1.920 -10.710  20.283  1.00 65.53           C  
ATOM   1701  CB  SER A 106       1.411 -12.356  22.093  1.00 65.53           C  
ATOM   1702  HB2 SER A 106       0.904 -13.084  21.460  1.00 65.53           H  
ATOM   1703  HB3 SER A 106       1.840 -12.894  22.938  1.00 65.53           H  
ATOM   1704  O   SER A 106       1.406  -9.688  20.745  1.00 65.53           O  
ATOM   1705  OG  SER A 106       0.439 -11.419  22.542  1.00 65.53           O  
ATOM   1706  HG  SER A 106       0.527 -10.650  21.975  1.00 65.53           H  
ATOM   1707  N   SER A 107       1.833 -11.059  19.009  1.00 61.15           N  
ATOM   1708  H   SER A 107       2.326 -11.883  18.697  1.00 61.15           H  
ATOM   1709  CA  SER A 107       0.621 -10.758  18.257  1.00 61.15           C  
ATOM   1710  HA  SER A 107       0.182  -9.830  18.623  1.00 61.15           H  
ATOM   1711  C   SER A 107      -0.373 -11.894  18.526  1.00 61.15           C  
ATOM   1712  CB  SER A 107       0.927 -10.542  16.768  1.00 61.15           C  
ATOM   1713  HB2 SER A 107       1.458  -9.597  16.652  1.00 61.15           H  
ATOM   1714  HB3 SER A 107      -0.006 -10.494  16.206  1.00 61.15           H  
ATOM   1715  O   SER A 107      -0.017 -13.073  18.610  1.00 61.15           O  
ATOM   1716  OG  SER A 107       1.733 -11.579  16.260  1.00 61.15           O  
ATOM   1717  HG  SER A 107       2.022 -11.356  15.372  1.00 61.15           H  
ATOM   1718  N   LYS A 108      -1.651 -11.566  18.730  1.00 54.60           N  
ATOM   1719  H   LYS A 108      -1.910 -10.592  18.670  1.00 54.60           H  
ATOM   1720  CA  LYS A 108      -2.687 -12.601  18.608  1.00 54.60           C  
ATOM   1721  HA  LYS A 108      -2.469 -13.428  19.283  1.00 54.60           H  
ATOM   1722  C   LYS A 108      -2.642 -13.167  17.191  1.00 54.60           C  
ATOM   1723  CB  LYS A 108      -4.081 -12.038  18.892  1.00 54.60           C  
ATOM   1724  HB2 LYS A 108      -4.806 -12.689  18.402  1.00 54.60           H  
ATOM   1725  HB3 LYS A 108      -4.182 -11.041  18.463  1.00 54.60           H  
ATOM   1726  O   LYS A 108      -2.447 -12.397  16.254  1.00 54.60           O  
ATOM   1727  CG  LYS A 108      -4.384 -12.015  20.393  1.00 54.60           C  
ATOM   1728  HG2 LYS A 108      -3.788 -11.251  20.891  1.00 54.60           H  
ATOM   1729  HG3 LYS A 108      -4.141 -12.993  20.809  1.00 54.60           H  
ATOM   1730  CD  LYS A 108      -5.879 -11.752  20.598  1.00 54.60           C  
ATOM   1731  HD2 LYS A 108      -6.112 -10.713  20.364  1.00 54.60           H  
ATOM   1732  HD3 LYS A 108      -6.434 -12.393  19.913  1.00 54.60           H  
ATOM   1733  CE  LYS A 108      -6.294 -12.094  22.030  1.00 54.60           C  
ATOM   1734  HE2 LYS A 108      -5.984 -11.291  22.698  1.00 54.60           H  
ATOM   1735  HE3 LYS A 108      -5.768 -13.004  22.321  1.00 54.60           H  
ATOM   1736  NZ  LYS A 108      -7.757 -12.337  22.097  1.00 54.60           N  
ATOM   1737  HZ1 LYS A 108      -8.285 -11.530  21.797  1.00 54.60           H  
ATOM   1738  HZ2 LYS A 108      -8.047 -12.627  23.020  1.00 54.60           H  
ATOM   1739  HZ3 LYS A 108      -7.992 -13.088  21.463  1.00 54.60           H  
ATOM   1740  N   GLU A 109      -2.895 -14.463  17.037  1.00 56.26           N  
ATOM   1741  H   GLU A 109      -3.103 -15.048  17.834  1.00 56.26           H  
ATOM   1742  CA  GLU A 109      -3.296 -14.965  15.726  1.00 56.26           C  
ATOM   1743  HA  GLU A 109      -2.514 -14.749  14.998  1.00 56.26           H  
ATOM   1744  C   GLU A 109      -4.579 -14.229  15.318  1.00 56.26           C  
ATOM   1745  CB  GLU A 109      -3.501 -16.486  15.779  1.00 56.26           C  
ATOM   1746  HB2 GLU A 109      -2.608 -16.945  16.202  1.00 56.26           H  
ATOM   1747  HB3 GLU A 109      -4.346 -16.705  16.433  1.00 56.26           H  
ATOM   1748  O   GLU A 109      -5.539 -14.151  16.097  1.00 56.26           O  
ATOM   1749  CG  GLU A 109      -3.765 -17.090  14.389  1.00 56.26           C  
ATOM   1750  HG2 GLU A 109      -4.561 -16.524  13.905  1.00 56.26           H  
ATOM   1751  HG3 GLU A 109      -2.865 -16.998  13.781  1.00 56.26           H  
ATOM   1752  CD  GLU A 109      -4.186 -18.564  14.467  1.00 56.26           C  
ATOM   1753  OE1 GLU A 109      -5.041 -18.968  13.652  1.00 56.26           O  
ATOM   1754  OE2 GLU A 109      -3.714 -19.260  15.394  1.00 56.26           O  
ATOM   1755  N   MET A 110      -4.588 -13.659  14.115  1.00 64.72           N  
ATOM   1756  H   MET A 110      -3.770 -13.747  13.529  1.00 64.72           H  
ATOM   1757  CA  MET A 110      -5.839 -13.345  13.443  1.00 64.72           C  
ATOM   1758  HA  MET A 110      -6.612 -13.111  14.176  1.00 64.72           H  
ATOM   1759  C   MET A 110      -6.253 -14.622  12.732  1.00 64.72           C  
ATOM   1760  CB  MET A 110      -5.692 -12.124  12.527  1.00 64.72           C  
ATOM   1761  HB2 MET A 110      -4.842 -12.239  11.854  1.00 64.72           H  
ATOM   1762  HB3 MET A 110      -6.606 -12.014  11.943  1.00 64.72           H  
ATOM   1763  O   MET A 110      -5.641 -15.008  11.744  1.00 64.72           O  
ATOM   1764  CG  MET A 110      -5.489 -10.900  13.427  1.00 64.72           C  
ATOM   1765  HG2 MET A 110      -6.227 -10.923  14.229  1.00 64.72           H  
ATOM   1766  HG3 MET A 110      -4.501 -10.995  13.877  1.00 64.72           H  
ATOM   1767  SD  MET A 110      -5.579  -9.269  12.664  1.00 64.72           S  
ATOM   1768  CE  MET A 110      -7.277  -9.251  12.043  1.00 64.72           C  
ATOM   1769  HE1 MET A 110      -7.430  -8.305  11.524  1.00 64.72           H  
ATOM   1770  HE2 MET A 110      -7.433 -10.061  11.331  1.00 64.72           H  
ATOM   1771  HE3 MET A 110      -7.983  -9.338  12.869  1.00 64.72           H  
ATOM   1772  N   VAL A 111      -7.218 -15.323  13.328  1.00 63.55           N  
ATOM   1773  H   VAL A 111      -7.628 -14.952  14.173  1.00 63.55           H  
ATOM   1774  CA  VAL A 111      -7.703 -16.617  12.838  1.00 63.55           C  
ATOM   1775  HA  VAL A 111      -6.887 -17.340  12.871  1.00 63.55           H  
ATOM   1776  C   VAL A 111      -8.155 -16.452  11.390  1.00 63.55           C  
ATOM   1777  CB  VAL A 111      -8.859 -17.130  13.718  1.00 63.55           C  
ATOM   1778  HB  VAL A 111      -9.657 -16.387  13.735  1.00 63.55           H  
ATOM   1779  O   VAL A 111      -9.000 -15.604  11.115  1.00 63.55           O  
ATOM   1780  CG1 VAL A 111      -9.442 -18.451  13.202  1.00 63.55           C  
ATOM   1781 HG11 VAL A 111      -8.654 -19.200  13.132  1.00 63.55           H  
ATOM   1782 HG12 VAL A 111     -10.222 -18.806  13.876  1.00 63.55           H  
ATOM   1783 HG13 VAL A 111      -9.886 -18.307  12.217  1.00 63.55           H  
ATOM   1784  CG2 VAL A 111      -8.389 -17.358  15.163  1.00 63.55           C  
ATOM   1785 HG21 VAL A 111      -8.042 -16.422  15.603  1.00 63.55           H  
ATOM   1786 HG22 VAL A 111      -7.567 -18.074  15.167  1.00 63.55           H  
ATOM   1787 HG23 VAL A 111      -9.211 -17.746  15.764  1.00 63.55           H  
ATOM   1788  N   GLY A 112      -7.581 -17.248  10.487  1.00 69.26           N  
ATOM   1789  H   GLY A 112      -6.861 -17.886  10.794  1.00 69.26           H  
ATOM   1790  CA  GLY A 112      -7.832 -17.136   9.047  1.00 69.26           C  
ATOM   1791  HA2 GLY A 112      -8.886 -16.923   8.873  1.00 69.26           H  
ATOM   1792  HA3 GLY A 112      -7.599 -18.091   8.576  1.00 69.26           H  
ATOM   1793  C   GLY A 112      -7.012 -16.061   8.323  1.00 69.26           C  
ATOM   1794  O   GLY A 112      -7.335 -15.746   7.185  1.00 69.26           O  
ATOM   1795  N   PHE A 113      -5.966 -15.492   8.937  1.00 82.41           N  
ATOM   1796  H   PHE A 113      -5.761 -15.723   9.898  1.00 82.41           H  
ATOM   1797  CA  PHE A 113      -5.014 -14.653   8.205  1.00 82.41           C  
ATOM   1798  HA  PHE A 113      -5.562 -13.841   7.728  1.00 82.41           H  
ATOM   1799  C   PHE A 113      -4.320 -15.467   7.109  1.00 82.41           C  
ATOM   1800  CB  PHE A 113      -3.969 -14.035   9.149  1.00 82.41           C  
ATOM   1801  HB2 PHE A 113      -3.486 -14.831   9.715  1.00 82.41           H  
ATOM   1802  HB3 PHE A 113      -4.484 -13.387   9.857  1.00 82.41           H  
ATOM   1803  O   PHE A 113      -3.620 -16.435   7.404  1.00 82.41           O  
ATOM   1804  CG  PHE A 113      -2.897 -13.223   8.434  1.00 82.41           C  
ATOM   1805  CD1 PHE A 113      -1.693 -13.831   8.023  1.00 82.41           C  
ATOM   1806  HD1 PHE A 113      -1.528 -14.883   8.202  1.00 82.41           H  
ATOM   1807  CD2 PHE A 113      -3.118 -11.864   8.141  1.00 82.41           C  
ATOM   1808  HD2 PHE A 113      -4.056 -11.403   8.413  1.00 82.41           H  
ATOM   1809  CE1 PHE A 113      -0.719 -13.083   7.338  1.00 82.41           C  
ATOM   1810  HE1 PHE A 113       0.191 -13.560   7.004  1.00 82.41           H  
ATOM   1811  CE2 PHE A 113      -2.138 -11.112   7.467  1.00 82.41           C  
ATOM   1812  HE2 PHE A 113      -2.317 -10.071   7.239  1.00 82.41           H  
ATOM   1813  CZ  PHE A 113      -0.937 -11.722   7.063  1.00 82.41           C  
ATOM   1814  HZ  PHE A 113      -0.190 -11.160   6.523  1.00 82.41           H  
ATOM   1815  N   LEU A 114      -4.481 -15.009   5.872  1.00 86.58           N  
ATOM   1816  H   LEU A 114      -5.135 -14.255   5.720  1.00 86.58           H  
ATOM   1817  CA  LEU A 114      -3.642 -15.352   4.733  1.00 86.58           C  
ATOM   1818  HA  LEU A 114      -2.915 -16.115   5.013  1.00 86.58           H  
ATOM   1819  C   LEU A 114      -2.866 -14.094   4.343  1.00 86.58           C  
ATOM   1820  CB  LEU A 114      -4.516 -15.886   3.582  1.00 86.58           C  
ATOM   1821  HB2 LEU A 114      -5.240 -15.119   3.308  1.00 86.58           H  
ATOM   1822  HB3 LEU A 114      -3.881 -16.063   2.713  1.00 86.58           H  
ATOM   1823  O   LEU A 114      -3.431 -12.998   4.279  1.00 86.58           O  
ATOM   1824  CG  LEU A 114      -5.274 -17.185   3.919  1.00 86.58           C  
ATOM   1825  HG  LEU A 114      -5.888 -17.036   4.807  1.00 86.58           H  
ATOM   1826  CD1 LEU A 114      -6.202 -17.569   2.768  1.00 86.58           C  
ATOM   1827 HD11 LEU A 114      -5.622 -17.745   1.861  1.00 86.58           H  
ATOM   1828 HD12 LEU A 114      -6.771 -18.463   3.024  1.00 86.58           H  
ATOM   1829 HD13 LEU A 114      -6.900 -16.754   2.578  1.00 86.58           H  
ATOM   1830  CD2 LEU A 114      -4.326 -18.362   4.169  1.00 86.58           C  
ATOM   1831 HD21 LEU A 114      -4.901 -19.275   4.327  1.00 86.58           H  
ATOM   1832 HD22 LEU A 114      -3.726 -18.174   5.059  1.00 86.58           H  
ATOM   1833 HD23 LEU A 114      -3.662 -18.493   3.315  1.00 86.58           H  
ATOM   1834  N   SER A 115      -1.566 -14.235   4.114  1.00 88.11           N  
ATOM   1835  H   SER A 115      -1.166 -15.161   4.162  1.00 88.11           H  
ATOM   1836  CA  SER A 115      -0.751 -13.149   3.572  1.00 88.11           C  
ATOM   1837  HA  SER A 115      -0.932 -12.247   4.158  1.00 88.11           H  
ATOM   1838  C   SER A 115      -1.133 -12.855   2.119  1.00 88.11           C  
ATOM   1839  CB  SER A 115       0.732 -13.497   3.681  1.00 88.11           C  
ATOM   1840  HB2 SER A 115       0.993 -13.670   4.725  1.00 88.11           H  
ATOM   1841  HB3 SER A 115       1.310 -12.650   3.310  1.00 88.11           H  
ATOM   1842  O   SER A 115      -1.650 -13.723   1.420  1.00 88.11           O  
ATOM   1843  OG  SER A 115       1.048 -14.644   2.921  1.00 88.11           O  
ATOM   1844  HG  SER A 115       0.636 -15.399   3.347  1.00 88.11           H  
ATOM   1845  N   ASN A 116      -0.822 -11.660   1.611  1.00 90.78           N  
ATOM   1846  H   ASN A 116      -0.406 -10.963   2.211  1.00 90.78           H  
ATOM   1847  CA  ASN A 116      -1.015 -11.342   0.193  1.00 90.78           C  
ATOM   1848  HA  ASN A 116      -2.032 -11.626  -0.079  1.00 90.78           H  
ATOM   1849  C   ASN A 116      -0.092 -12.192  -0.717  1.00 90.78           C  
ATOM   1850  CB  ASN A 116      -0.903  -9.812   0.010  1.00 90.78           C  
ATOM   1851  HB2 ASN A 116       0.075  -9.470   0.349  1.00 90.78           H  
ATOM   1852  HB3 ASN A 116      -1.652  -9.332   0.638  1.00 90.78           H  
ATOM   1853  O   ASN A 116      -0.336 -12.285  -1.913  1.00 90.78           O  
ATOM   1854  CG  ASN A 116      -1.135  -9.345  -1.424  1.00 90.78           C  
ATOM   1855  ND2 ASN A 116      -0.149  -9.410  -2.283  1.00 90.78           N  
ATOM   1856 HD21 ASN A 116       0.702  -9.855  -1.970  1.00 90.78           H  
ATOM   1857 HD22 ASN A 116      -0.361  -9.350  -3.269  1.00 90.78           H  
ATOM   1858  OD1 ASN A 116      -2.195  -8.853  -1.780  1.00 90.78           O  
ATOM   1859  N   TYR A 117       0.929 -12.872  -0.178  1.00 88.84           N  
ATOM   1860  H   TYR A 117       1.111 -12.766   0.810  1.00 88.84           H  
ATOM   1861  CA  TYR A 117       1.686 -13.882  -0.927  1.00 88.84           C  
ATOM   1862  HA  TYR A 117       1.915 -13.485  -1.916  1.00 88.84           H  
ATOM   1863  C   TYR A 117       0.880 -15.180  -1.136  1.00 88.84           C  
ATOM   1864  CB  TYR A 117       3.013 -14.158  -0.205  1.00 88.84           C  
ATOM   1865  HB2 TYR A 117       2.805 -14.507   0.806  1.00 88.84           H  
ATOM   1866  HB3 TYR A 117       3.570 -13.225  -0.122  1.00 88.84           H  
ATOM   1867  O   TYR A 117       0.981 -15.809  -2.190  1.00 88.84           O  
ATOM   1868  CG  TYR A 117       3.879 -15.186  -0.912  1.00 88.84           C  
ATOM   1869  CD1 TYR A 117       3.821 -16.542  -0.532  1.00 88.84           C  
ATOM   1870  HD1 TYR A 117       3.166 -16.844   0.271  1.00 88.84           H  
ATOM   1871  CD2 TYR A 117       4.710 -14.790  -1.977  1.00 88.84           C  
ATOM   1872  HD2 TYR A 117       4.759 -13.747  -2.255  1.00 88.84           H  
ATOM   1873  CE1 TYR A 117       4.590 -17.502  -1.218  1.00 88.84           C  
ATOM   1874  HE1 TYR A 117       4.537 -18.543  -0.937  1.00 88.84           H  
ATOM   1875  CE2 TYR A 117       5.493 -15.742  -2.657  1.00 88.84           C  
ATOM   1876  HE2 TYR A 117       6.148 -15.422  -3.453  1.00 88.84           H  
ATOM   1877  OH  TYR A 117       6.206 -18.018  -2.920  1.00 88.84           O  
ATOM   1878  HH  TYR A 117       6.782 -17.591  -3.558  1.00 88.84           H  
ATOM   1879  CZ  TYR A 117       5.431 -17.102  -2.278  1.00 88.84           C  
ATOM   1880  N   GLU A 118       0.079 -15.579  -0.144  1.00 89.02           N  
ATOM   1881  H   GLU A 118       0.011 -14.996   0.678  1.00 89.02           H  
ATOM   1882  CA  GLU A 118      -0.768 -16.781  -0.183  1.00 89.02           C  
ATOM   1883  HA  GLU A 118      -0.255 -17.574  -0.727  1.00 89.02           H  
ATOM   1884  C   GLU A 118      -2.099 -16.528  -0.905  1.00 89.02           C  
ATOM   1885  CB  GLU A 118      -1.036 -17.262   1.252  1.00 89.02           C  
ATOM   1886  HB2 GLU A 118      -1.782 -18.057   1.235  1.00 89.02           H  
ATOM   1887  HB3 GLU A 118      -1.448 -16.429   1.822  1.00 89.02           H  
ATOM   1888  O   GLU A 118      -2.534 -17.358  -1.704  1.00 89.02           O  
ATOM   1889  CG  GLU A 118       0.229 -17.800   1.942  1.00 89.02           C  
ATOM   1890  HG2 GLU A 118       0.433 -18.803   1.567  1.00 89.02           H  
ATOM   1891  HG3 GLU A 118       1.088 -17.179   1.687  1.00 89.02           H  
ATOM   1892  CD  GLU A 118       0.087 -17.808   3.469  1.00 89.02           C  
ATOM   1893  OE1 GLU A 118       0.302 -18.879   4.075  1.00 89.02           O  
ATOM   1894  OE2 GLU A 118      -0.173 -16.710   4.024  1.00 89.02           O  
ATOM   1895  N   GLU A 119      -2.720 -15.370  -0.664  1.00 93.21           N  
ATOM   1896  H   GLU A 119      -2.318 -14.756   0.031  1.00 93.21           H  
ATOM   1897  CA  GLU A 119      -3.936 -14.907  -1.336  1.00 93.21           C  
ATOM   1898  HA  GLU A 119      -4.122 -15.551  -2.196  1.00 93.21           H  
ATOM   1899  C   GLU A 119      -3.752 -13.465  -1.861  1.00 93.21           C  
ATOM   1900  CB  GLU A 119      -5.151 -15.063  -0.404  1.00 93.21           C  
ATOM   1901  HB2 GLU A 119      -5.142 -14.284   0.358  1.00 93.21           H  
ATOM   1902  HB3 GLU A 119      -5.109 -16.035   0.087  1.00 93.21           H  
ATOM   1903  O   GLU A 119      -4.097 -12.496  -1.175  1.00 93.21           O  
ATOM   1904  CG  GLU A 119      -6.441 -14.998  -1.241  1.00 93.21           C  
ATOM   1905  HG2 GLU A 119      -6.459 -15.857  -1.911  1.00 93.21           H  
ATOM   1906  HG3 GLU A 119      -6.416 -14.103  -1.864  1.00 93.21           H  
ATOM   1907  CD  GLU A 119      -7.743 -14.976  -0.430  1.00 93.21           C  
ATOM   1908  OE1 GLU A 119      -8.809 -14.904  -1.093  1.00 93.21           O  
ATOM   1909  OE2 GLU A 119      -7.692 -14.950   0.816  1.00 93.21           O  
ATOM   1910  N   PRO A 120      -3.188 -13.296  -3.073  1.00 94.22           N  
ATOM   1911  CA  PRO A 120      -2.944 -11.978  -3.653  1.00 94.22           C  
ATOM   1912  HA  PRO A 120      -2.376 -11.387  -2.935  1.00 94.22           H  
ATOM   1913  C   PRO A 120      -4.222 -11.214  -4.001  1.00 94.22           C  
ATOM   1914  CB  PRO A 120      -2.082 -12.210  -4.899  1.00 94.22           C  
ATOM   1915  HB2 PRO A 120      -1.293 -11.461  -4.974  1.00 94.22           H  
ATOM   1916  HB3 PRO A 120      -2.703 -12.202  -5.795  1.00 94.22           H  
ATOM   1917  O   PRO A 120      -5.225 -11.800  -4.413  1.00 94.22           O  
ATOM   1918  CG  PRO A 120      -1.494 -13.607  -4.710  1.00 94.22           C  
ATOM   1919  HG2 PRO A 120      -1.317 -14.103  -5.664  1.00 94.22           H  
ATOM   1920  HG3 PRO A 120      -0.568 -13.549  -4.137  1.00 94.22           H  
ATOM   1921  CD  PRO A 120      -2.565 -14.324  -3.895  1.00 94.22           C  
ATOM   1922  HD2 PRO A 120      -3.314 -14.753  -4.560  1.00 94.22           H  
ATOM   1923  HD3 PRO A 120      -2.097 -15.104  -3.295  1.00 94.22           H  
ATOM   1924  N   LEU A 121      -4.152  -9.882  -3.920  1.00 96.13           N  
ATOM   1925  H   LEU A 121      -3.325  -9.478  -3.505  1.00 96.13           H  
ATOM   1926  CA  LEU A 121      -5.183  -8.983  -4.438  1.00 96.13           C  
ATOM   1927  HA  LEU A 121      -6.118  -9.215  -3.927  1.00 96.13           H  
ATOM   1928  C   LEU A 121      -5.391  -9.190  -5.950  1.00 96.13           C  
ATOM   1929  CB  LEU A 121      -4.772  -7.532  -4.120  1.00 96.13           C  
ATOM   1930  HB2 LEU A 121      -4.627  -7.432  -3.044  1.00 96.13           H  
ATOM   1931  HB3 LEU A 121      -3.817  -7.333  -4.606  1.00 96.13           H  
ATOM   1932  O   LEU A 121      -4.463  -9.014  -6.745  1.00 96.13           O  
ATOM   1933  CG  LEU A 121      -5.787  -6.470  -4.587  1.00 96.13           C  
ATOM   1934  HG  LEU A 121      -5.973  -6.579  -5.656  1.00 96.13           H  
ATOM   1935  CD1 LEU A 121      -7.112  -6.592  -3.835  1.00 96.13           C  
ATOM   1936 HD11 LEU A 121      -6.947  -6.539  -2.759  1.00 96.13           H  
ATOM   1937 HD12 LEU A 121      -7.792  -5.798  -4.145  1.00 96.13           H  
ATOM   1938 HD13 LEU A 121      -7.582  -7.546  -4.071  1.00 96.13           H  
ATOM   1939  CD2 LEU A 121      -5.211  -5.072  -4.353  1.00 96.13           C  
ATOM   1940 HD21 LEU A 121      -5.918  -4.320  -4.703  1.00 96.13           H  
ATOM   1941 HD22 LEU A 121      -5.015  -4.925  -3.291  1.00 96.13           H  
ATOM   1942 HD23 LEU A 121      -4.278  -4.963  -4.906  1.00 96.13           H  
ATOM   1943  N   SER A 122      -6.622  -9.501  -6.353  1.00 94.69           N  
ATOM   1944  H   SER A 122      -7.339  -9.636  -5.655  1.00 94.69           H  
ATOM   1945  CA  SER A 122      -7.031  -9.657  -7.752  1.00 94.69           C  
ATOM   1946  HA  SER A 122      -6.131  -9.757  -8.359  1.00 94.69           H  
ATOM   1947  C   SER A 122      -7.831  -8.445  -8.265  1.00 94.69           C  
ATOM   1948  CB  SER A 122      -7.829 -10.956  -7.909  1.00 94.69           C  
ATOM   1949  HB2 SER A 122      -7.895 -11.210  -8.967  1.00 94.69           H  
ATOM   1950  HB3 SER A 122      -7.318 -11.767  -7.390  1.00 94.69           H  
ATOM   1951  O   SER A 122      -8.369  -7.677  -7.463  1.00 94.69           O  
ATOM   1952  OG  SER A 122      -9.135 -10.814  -7.399  1.00 94.69           O  
ATOM   1953  HG  SER A 122      -9.073 -10.633  -6.458  1.00 94.69           H  
ATOM   1954  N   PRO A 123      -7.964  -8.258  -9.594  1.00 94.02           N  
ATOM   1955  CA  PRO A 123      -8.850  -7.234 -10.153  1.00 94.02           C  
ATOM   1956  HA  PRO A 123      -8.520  -6.257  -9.802  1.00 94.02           H  
ATOM   1957  C   PRO A 123     -10.324  -7.426  -9.755  1.00 94.02           C  
ATOM   1958  CB  PRO A 123      -8.662  -7.317 -11.673  1.00 94.02           C  
ATOM   1959  HB2 PRO A 123      -8.724  -6.334 -12.141  1.00 94.02           H  
ATOM   1960  HB3 PRO A 123      -9.400  -7.993 -12.106  1.00 94.02           H  
ATOM   1961  O   PRO A 123     -11.025  -6.439  -9.541  1.00 94.02           O  
ATOM   1962  CG  PRO A 123      -7.271  -7.927 -11.829  1.00 94.02           C  
ATOM   1963  HG2 PRO A 123      -7.152  -8.434 -12.787  1.00 94.02           H  
ATOM   1964  HG3 PRO A 123      -6.514  -7.153 -11.703  1.00 94.02           H  
ATOM   1965  CD  PRO A 123      -7.214  -8.904 -10.659  1.00 94.02           C  
ATOM   1966  HD2 PRO A 123      -6.176  -9.084 -10.378  1.00 94.02           H  
ATOM   1967  HD3 PRO A 123      -7.703  -9.839 -10.933  1.00 94.02           H  
ATOM   1968  N   ASP A 124     -10.777  -8.675  -9.592  1.00 94.17           N  
ATOM   1969  H   ASP A 124     -10.154  -9.451  -9.767  1.00 94.17           H  
ATOM   1970  CA  ASP A 124     -12.158  -9.002  -9.214  1.00 94.17           C  
ATOM   1971  HA  ASP A 124     -12.840  -8.497  -9.899  1.00 94.17           H  
ATOM   1972  C   ASP A 124     -12.502  -8.531  -7.789  1.00 94.17           C  
ATOM   1973  CB  ASP A 124     -12.398 -10.521  -9.322  1.00 94.17           C  
ATOM   1974  HB2 ASP A 124     -13.365 -10.746  -8.872  1.00 94.17           H  
ATOM   1975  HB3 ASP A 124     -11.638 -11.042  -8.740  1.00 94.17           H  
ATOM   1976  O   ASP A 124     -13.646  -8.151  -7.536  1.00 94.17           O  
ATOM   1977  CG  ASP A 124     -12.417 -11.086 -10.749  1.00 94.17           C  
ATOM   1978  OD1 ASP A 124     -12.697 -10.320 -11.695  1.00 94.17           O  
ATOM   1979  OD2 ASP A 124     -12.190 -12.311 -10.885  1.00 94.17           O  
ATOM   1980  N   ASP A 125     -11.526  -8.491  -6.868  1.00 96.43           N  
ATOM   1981  H   ASP A 125     -10.608  -8.816  -7.136  1.00 96.43           H  
ATOM   1982  CA  ASP A 125     -11.703  -7.961  -5.502  1.00 96.43           C  
ATOM   1983  HA  ASP A 125     -12.558  -8.453  -5.039  1.00 96.43           H  
ATOM   1984  C   ASP A 125     -11.977  -6.434  -5.500  1.00 96.43           C  
ATOM   1985  CB  ASP A 125     -10.460  -8.244  -4.632  1.00 96.43           C  
ATOM   1986  HB2 ASP A 125      -9.617  -7.716  -5.079  1.00 96.43           H  
ATOM   1987  HB3 ASP A 125     -10.627  -7.803  -3.650  1.00 96.43           H  
ATOM   1988  O   ASP A 125     -12.471  -5.889  -4.511  1.00 96.43           O  
ATOM   1989  CG  ASP A 125     -10.068  -9.718  -4.420  1.00 96.43           C  
ATOM   1990  OD1 ASP A 125     -10.762 -10.470  -3.698  1.00 96.43           O  
ATOM   1991  OD2 ASP A 125      -8.981 -10.106  -4.909  1.00 96.43           O  
ATOM   1992  N   LEU A 126     -11.672  -5.731  -6.602  1.00 97.18           N  
ATOM   1993  H   LEU A 126     -11.293  -6.243  -7.386  1.00 97.18           H  
ATOM   1994  CA  LEU A 126     -11.890  -4.286  -6.772  1.00 97.18           C  
ATOM   1995  HA  LEU A 126     -11.902  -3.818  -5.787  1.00 97.18           H  
ATOM   1996  C   LEU A 126     -13.243  -3.941  -7.421  1.00 97.18           C  
ATOM   1997  CB  LEU A 126     -10.732  -3.672  -7.586  1.00 97.18           C  
ATOM   1998  HB2 LEU A 126     -10.780  -4.066  -8.601  1.00 97.18           H  
ATOM   1999  HB3 LEU A 126     -10.897  -2.596  -7.646  1.00 97.18           H  
ATOM   2000  O   LEU A 126     -13.602  -2.766  -7.498  1.00 97.18           O  
ATOM   2001  CG  LEU A 126      -9.312  -3.914  -7.042  1.00 97.18           C  
ATOM   2002  HG  LEU A 126      -9.085  -4.981  -7.058  1.00 97.18           H  
ATOM   2003  CD1 LEU A 126      -8.294  -3.192  -7.930  1.00 97.18           C  
ATOM   2004 HD11 LEU A 126      -7.285  -3.394  -7.569  1.00 97.18           H  
ATOM   2005 HD12 LEU A 126      -8.477  -2.118  -7.919  1.00 97.18           H  
ATOM   2006 HD13 LEU A 126      -8.379  -3.567  -8.950  1.00 97.18           H  
ATOM   2007  CD2 LEU A 126      -9.148  -3.392  -5.614  1.00 97.18           C  
ATOM   2008 HD21 LEU A 126      -9.459  -2.349  -5.557  1.00 97.18           H  
ATOM   2009 HD22 LEU A 126      -8.107  -3.490  -5.307  1.00 97.18           H  
ATOM   2010 HD23 LEU A 126      -9.759  -3.995  -4.941  1.00 97.18           H  
ATOM   2011  N   LEU A 127     -14.006  -4.929  -7.903  1.00 95.80           N  
ATOM   2012  H   LEU A 127     -13.672  -5.879  -7.827  1.00 95.80           H  
ATOM   2013  CA  LEU A 127     -15.286  -4.681  -8.567  1.00 95.80           C  
ATOM   2014  HA  LEU A 127     -15.173  -3.788  -9.182  1.00 95.80           H  
ATOM   2015  C   LEU A 127     -16.398  -4.424  -7.539  1.00 95.80           C  
ATOM   2016  CB  LEU A 127     -15.616  -5.855  -9.507  1.00 95.80           C  
ATOM   2017  HB2 LEU A 127     -15.657  -6.770  -8.916  1.00 95.80           H  
ATOM   2018  HB3 LEU A 127     -14.808  -5.966 -10.230  1.00 95.80           H  
ATOM   2019  O   LEU A 127     -16.808  -5.328  -6.814  1.00 95.80           O  
ATOM   2020  CG  LEU A 127     -16.952  -5.704 -10.266  1.00 95.80           C  
ATOM   2021  HG  LEU A 127     -17.766  -5.614  -9.548  1.00 95.80           H  
ATOM   2022  CD1 LEU A 127     -16.992  -4.482 -11.190  1.00 95.80           C  
ATOM   2023 HD11 LEU A 127     -17.933  -4.470 -11.741  1.00 95.80           H  
ATOM   2024 HD12 LEU A 127     -16.912  -3.562 -10.611  1.00 95.80           H  
ATOM   2025 HD13 LEU A 127     -16.168  -4.538 -11.901  1.00 95.80           H  
ATOM   2026  CD2 LEU A 127     -17.217  -6.949 -11.110  1.00 95.80           C  
ATOM   2027 HD21 LEU A 127     -16.426  -7.063 -11.851  1.00 95.80           H  
ATOM   2028 HD22 LEU A 127     -17.221  -7.831 -10.469  1.00 95.80           H  
ATOM   2029 HD23 LEU A 127     -18.175  -6.860 -11.623  1.00 95.80           H  
ATOM   2030  N   ILE A 128     -16.948  -3.209  -7.520  1.00 96.63           N  
ATOM   2031  H   ILE A 128     -16.526  -2.490  -8.090  1.00 96.63           H  
ATOM   2032  CA  ILE A 128     -18.166  -2.882  -6.765  1.00 96.63           C  
ATOM   2033  HA  ILE A 128     -18.564  -3.795  -6.321  1.00 96.63           H  
ATOM   2034  C   ILE A 128     -19.220  -2.361  -7.741  1.00 96.63           C  
ATOM   2035  CB  ILE A 128     -17.879  -1.903  -5.602  1.00 96.63           C  
ATOM   2036  HB  ILE A 128     -17.516  -0.964  -6.021  1.00 96.63           H  
ATOM   2037  O   ILE A 128     -19.019  -1.352  -8.416  1.00 96.63           O  
ATOM   2038  CG1 ILE A 128     -16.786  -2.475  -4.664  1.00 96.63           C  
ATOM   2039 HG12 ILE A 128     -15.865  -2.609  -5.231  1.00 96.63           H  
ATOM   2040 HG13 ILE A 128     -17.097  -3.450  -4.289  1.00 96.63           H  
ATOM   2041  CG2 ILE A 128     -19.178  -1.621  -4.819  1.00 96.63           C  
ATOM   2042 HG21 ILE A 128     -19.537  -2.542  -4.359  1.00 96.63           H  
ATOM   2043 HG22 ILE A 128     -19.001  -0.883  -4.037  1.00 96.63           H  
ATOM   2044 HG23 ILE A 128     -19.950  -1.220  -5.475  1.00 96.63           H  
ATOM   2045  CD1 ILE A 128     -16.447  -1.574  -3.474  1.00 96.63           C  
ATOM   2046 HD11 ILE A 128     -16.316  -0.549  -3.821  1.00 96.63           H  
ATOM   2047 HD12 ILE A 128     -15.521  -1.920  -3.014  1.00 96.63           H  
ATOM   2048 HD13 ILE A 128     -17.246  -1.614  -2.733  1.00 96.63           H  
ATOM   2049  N   SER A 129     -20.377  -3.021  -7.780  1.00 95.54           N  
ATOM   2050  H   SER A 129     -20.457  -3.835  -7.187  1.00 95.54           H  
ATOM   2051  CA  SER A 129     -21.453  -2.834  -8.768  1.00 95.54           C  
ATOM   2052  HA  SER A 129     -20.976  -2.757  -9.745  1.00 95.54           H  
ATOM   2053  C   SER A 129     -22.268  -1.550  -8.587  1.00 95.54           C  
ATOM   2054  CB  SER A 129     -22.373  -4.062  -8.817  1.00 95.54           C  
ATOM   2055  HB2 SER A 129     -22.946  -4.130  -7.892  1.00 95.54           H  
ATOM   2056  HB3 SER A 129     -23.069  -3.974  -9.651  1.00 95.54           H  
ATOM   2057  O   SER A 129     -23.407  -1.466  -9.044  1.00 95.54           O  
ATOM   2058  OG  SER A 129     -21.597  -5.228  -8.974  1.00 95.54           O  
ATOM   2059  HG  SER A 129     -21.247  -5.396  -8.096  1.00 95.54           H  
ATOM   2060  N   SER A 130     -21.702  -0.531  -7.940  1.00 96.91           N  
ATOM   2061  H   SER A 130     -20.719  -0.622  -7.727  1.00 96.91           H  
ATOM   2062  CA  SER A 130     -22.320   0.784  -7.797  1.00 96.91           C  
ATOM   2063  HA  SER A 130     -23.399   0.650  -7.718  1.00 96.91           H  
ATOM   2064  C   SER A 130     -22.001   1.669  -9.004  1.00 96.91           C  
ATOM   2065  CB  SER A 130     -21.888   1.443  -6.494  1.00 96.91           C  
ATOM   2066  HB2 SER A 130     -22.313   0.883  -5.661  1.00 96.91           H  
ATOM   2067  HB3 SER A 130     -20.801   1.415  -6.424  1.00 96.91           H  
ATOM   2068  O   SER A 130     -20.826   1.959  -9.255  1.00 96.91           O  
ATOM   2069  OG  SER A 130     -22.336   2.785  -6.446  1.00 96.91           O  
ATOM   2070  HG  SER A 130     -22.730   2.915  -5.580  1.00 96.91           H  
ATOM   2071  N   PRO A 131     -23.016   2.159  -9.745  1.00 95.78           N  
ATOM   2072  CA  PRO A 131     -22.801   3.080 -10.859  1.00 95.78           C  
ATOM   2073  HA  PRO A 131     -22.197   2.574 -11.613  1.00 95.78           H  
ATOM   2074  C   PRO A 131     -22.098   4.383 -10.455  1.00 95.78           C  
ATOM   2075  CB  PRO A 131     -24.196   3.364 -11.428  1.00 95.78           C  
ATOM   2076  HB2 PRO A 131     -24.632   4.237 -10.942  1.00 95.78           H  
ATOM   2077  HB3 PRO A 131     -24.169   3.504 -12.508  1.00 95.78           H  
ATOM   2078  O   PRO A 131     -21.384   4.959 -11.273  1.00 95.78           O  
ATOM   2079  CG  PRO A 131     -24.999   2.126 -11.040  1.00 95.78           C  
ATOM   2080  HG2 PRO A 131     -24.790   1.321 -11.745  1.00 95.78           H  
ATOM   2081  HG3 PRO A 131     -26.068   2.329 -10.985  1.00 95.78           H  
ATOM   2082  CD  PRO A 131     -24.420   1.774  -9.676  1.00 95.78           C  
ATOM   2083  HD2 PRO A 131     -24.917   2.351  -8.896  1.00 95.78           H  
ATOM   2084  HD3 PRO A 131     -24.549   0.707  -9.496  1.00 95.78           H  
ATOM   2085  N   GLU A 132     -22.281   4.840  -9.212  1.00 95.02           N  
ATOM   2086  H   GLU A 132     -22.821   4.279  -8.569  1.00 95.02           H  
ATOM   2087  CA  GLU A 132     -21.616   6.028  -8.666  1.00 95.02           C  
ATOM   2088  HA  GLU A 132     -21.714   6.854  -9.369  1.00 95.02           H  
ATOM   2089  C   GLU A 132     -20.115   5.768  -8.474  1.00 95.02           C  
ATOM   2090  CB  GLU A 132     -22.316   6.424  -7.353  1.00 95.02           C  
ATOM   2091  HB2 GLU A 132     -22.211   5.606  -6.639  1.00 95.02           H  
ATOM   2092  HB3 GLU A 132     -23.378   6.567  -7.556  1.00 95.02           H  
ATOM   2093  O   GLU A 132     -19.289   6.476  -9.056  1.00 95.02           O  
ATOM   2094  CG  GLU A 132     -21.761   7.716  -6.733  1.00 95.02           C  
ATOM   2095  HG2 GLU A 132     -20.699   7.584  -6.526  1.00 95.02           H  
ATOM   2096  HG3 GLU A 132     -21.866   8.517  -7.465  1.00 95.02           H  
ATOM   2097  CD  GLU A 132     -22.473   8.110  -5.426  1.00 95.02           C  
ATOM   2098  OE1 GLU A 132     -22.480   9.321  -5.116  1.00 95.02           O  
ATOM   2099  OE2 GLU A 132     -22.997   7.208  -4.732  1.00 95.02           O  
ATOM   2100  N   ILE A 133     -19.769   4.694  -7.751  1.00 96.26           N  
ATOM   2101  H   ILE A 133     -20.512   4.140  -7.348  1.00 96.26           H  
ATOM   2102  CA  ILE A 133     -18.378   4.300  -7.475  1.00 96.26           C  
ATOM   2103  HA  ILE A 133     -17.878   5.140  -6.993  1.00 96.26           H  
ATOM   2104  C   ILE A 133     -17.627   4.025  -8.785  1.00 96.26           C  
ATOM   2105  CB  ILE A 133     -18.337   3.088  -6.507  1.00 96.26           C  
ATOM   2106  HB  ILE A 133     -18.944   2.292  -6.938  1.00 96.26           H  
ATOM   2107  O   ILE A 133     -16.547   4.569  -8.998  1.00 96.26           O  
ATOM   2108  CG1 ILE A 133     -18.923   3.490  -5.128  1.00 96.26           C  
ATOM   2109 HG12 ILE A 133     -19.909   3.935  -5.268  1.00 96.26           H  
ATOM   2110 HG13 ILE A 133     -18.283   4.251  -4.683  1.00 96.26           H  
ATOM   2111  CG2 ILE A 133     -16.909   2.533  -6.332  1.00 96.26           C  
ATOM   2112 HG21 ILE A 133     -16.491   2.227  -7.291  1.00 96.26           H  
ATOM   2113 HG22 ILE A 133     -16.263   3.287  -5.884  1.00 96.26           H  
ATOM   2114 HG23 ILE A 133     -16.921   1.641  -5.706  1.00 96.26           H  
ATOM   2115  CD1 ILE A 133     -19.090   2.345  -4.117  1.00 96.26           C  
ATOM   2116 HD11 ILE A 133     -18.122   1.926  -3.841  1.00 96.26           H  
ATOM   2117 HD12 ILE A 133     -19.568   2.730  -3.216  1.00 96.26           H  
ATOM   2118 HD13 ILE A 133     -19.715   1.556  -4.533  1.00 96.26           H  
ATOM   2119  N   ASN A 134     -18.209   3.247  -9.700  1.00 95.24           N  
ATOM   2120  H   ASN A 134     -19.091   2.812  -9.469  1.00 95.24           H  
ATOM   2121  CA  ASN A 134     -17.587   2.931 -10.989  1.00 95.24           C  
ATOM   2122  HA  ASN A 134     -16.588   2.533 -10.813  1.00 95.24           H  
ATOM   2123  C   ASN A 134     -17.413   4.170 -11.886  1.00 95.24           C  
ATOM   2124  CB  ASN A 134     -18.424   1.824 -11.643  1.00 95.24           C  
ATOM   2125  HB2 ASN A 134     -19.479   2.092 -11.587  1.00 95.24           H  
ATOM   2126  HB3 ASN A 134     -18.266   0.907 -11.075  1.00 95.24           H  
ATOM   2127  O   ASN A 134     -16.409   4.281 -12.586  1.00 95.24           O  
ATOM   2128  CG  ASN A 134     -18.065   1.536 -13.091  1.00 95.24           C  
ATOM   2129  ND2 ASN A 134     -18.986   1.732 -14.006  1.00 95.24           N  
ATOM   2130 HD21 ASN A 134     -18.741   1.437 -14.941  1.00 95.24           H  
ATOM   2131 HD22 ASN A 134     -19.917   2.010 -13.729  1.00 95.24           H  
ATOM   2132  OD1 ASN A 134     -16.974   1.145 -13.450  1.00 95.24           O  
ATOM   2133  N   LYS A 135     -18.338   5.141 -11.857  1.00 94.48           N  
ATOM   2134  H   LYS A 135     -19.132   5.042 -11.241  1.00 94.48           H  
ATOM   2135  CA  LYS A 135     -18.174   6.392 -12.616  1.00 94.48           C  
ATOM   2136  HA  LYS A 135     -17.954   6.141 -13.654  1.00 94.48           H  
ATOM   2137  C   LYS A 135     -16.979   7.204 -12.112  1.00 94.48           C  
ATOM   2138  CB  LYS A 135     -19.473   7.209 -12.569  1.00 94.48           C  
ATOM   2139  HB2 LYS A 135     -20.292   6.603 -12.955  1.00 94.48           H  
ATOM   2140  HB3 LYS A 135     -19.690   7.472 -11.534  1.00 94.48           H  
ATOM   2141  O   LYS A 135     -16.185   7.668 -12.929  1.00 94.48           O  
ATOM   2142  CG  LYS A 135     -19.367   8.487 -13.415  1.00 94.48           C  
ATOM   2143  HG2 LYS A 135     -19.297   8.219 -14.470  1.00 94.48           H  
ATOM   2144  HG3 LYS A 135     -18.475   9.047 -13.136  1.00 94.48           H  
ATOM   2145  CD  LYS A 135     -20.574   9.398 -13.189  1.00 94.48           C  
ATOM   2146  HD2 LYS A 135     -20.654   9.607 -12.122  1.00 94.48           H  
ATOM   2147  HD3 LYS A 135     -21.483   8.902 -13.530  1.00 94.48           H  
ATOM   2148  CE  LYS A 135     -20.348  10.702 -13.958  1.00 94.48           C  
ATOM   2149  HE2 LYS A 135     -20.425  10.501 -15.026  1.00 94.48           H  
ATOM   2150  HE3 LYS A 135     -19.332  11.044 -13.760  1.00 94.48           H  
ATOM   2151  NZ  LYS A 135     -21.312  11.746 -13.541  1.00 94.48           N  
ATOM   2152  HZ1 LYS A 135     -21.193  11.941 -12.557  1.00 94.48           H  
ATOM   2153  HZ2 LYS A 135     -21.144  12.602 -14.050  1.00 94.48           H  
ATOM   2154  HZ3 LYS A 135     -22.262  11.438 -13.694  1.00 94.48           H  
ATOM   2155  N   GLU A 136     -16.850   7.389 -10.798  1.00 95.25           N  
ATOM   2156  H   GLU A 136     -17.530   6.984 -10.171  1.00 95.25           H  
ATOM   2157  CA  GLU A 136     -15.714   8.128 -10.236  1.00 95.25           C  
ATOM   2158  HA  GLU A 136     -15.597   9.055 -10.798  1.00 95.25           H  
ATOM   2159  C   GLU A 136     -14.397   7.358 -10.410  1.00 95.25           C  
ATOM   2160  CB  GLU A 136     -15.992   8.516  -8.776  1.00 95.25           C  
ATOM   2161  HB2 GLU A 136     -16.906   9.109  -8.743  1.00 95.25           H  
ATOM   2162  HB3 GLU A 136     -16.136   7.616  -8.179  1.00 95.25           H  
ATOM   2163  O   GLU A 136     -13.396   7.960 -10.795  1.00 95.25           O  
ATOM   2164  CG  GLU A 136     -14.829   9.355  -8.213  1.00 95.25           C  
ATOM   2165  HG2 GLU A 136     -14.636  10.176  -8.904  1.00 95.25           H  
ATOM   2166  HG3 GLU A 136     -13.929   8.743  -8.171  1.00 95.25           H  
ATOM   2167  CD  GLU A 136     -15.078   9.942  -6.819  1.00 95.25           C  
ATOM   2168  OE1 GLU A 136     -14.376  10.940  -6.503  1.00 95.25           O  
ATOM   2169  OE2 GLU A 136     -15.936   9.409  -6.089  1.00 95.25           O  
ATOM   2170  N   MET A 137     -14.410   6.032 -10.235  1.00 95.99           N  
ATOM   2171  H   MET A 137     -15.255   5.597  -9.895  1.00 95.99           H  
ATOM   2172  CA  MET A 137     -13.244   5.177 -10.469  1.00 95.99           C  
ATOM   2173  HA  MET A 137     -12.434   5.526  -9.828  1.00 95.99           H  
ATOM   2174  C   MET A 137     -12.747   5.266 -11.918  1.00 95.99           C  
ATOM   2175  CB  MET A 137     -13.583   3.732 -10.083  1.00 95.99           C  
ATOM   2176  HB2 MET A 137     -14.303   3.319 -10.789  1.00 95.99           H  
ATOM   2177  HB3 MET A 137     -14.026   3.719  -9.088  1.00 95.99           H  
ATOM   2178  O   MET A 137     -11.555   5.460 -12.137  1.00 95.99           O  
ATOM   2179  CG  MET A 137     -12.336   2.848 -10.057  1.00 95.99           C  
ATOM   2180  HG2 MET A 137     -11.606   3.290  -9.378  1.00 95.99           H  
ATOM   2181  HG3 MET A 137     -11.900   2.808 -11.055  1.00 95.99           H  
ATOM   2182  SD  MET A 137     -12.696   1.165  -9.506  1.00 95.99           S  
ATOM   2183  CE  MET A 137     -11.017   0.497  -9.398  1.00 95.99           C  
ATOM   2184  HE1 MET A 137     -11.063  -0.507  -8.974  1.00 95.99           H  
ATOM   2185  HE2 MET A 137     -10.406   1.129  -8.753  1.00 95.99           H  
ATOM   2186  HE3 MET A 137     -10.567   0.448 -10.389  1.00 95.99           H  
ATOM   2187  N   ASN A 138     -13.643   5.213 -12.911  1.00 95.20           N  
ATOM   2188  H   ASN A 138     -14.605   5.003 -12.684  1.00 95.20           H  
ATOM   2189  CA  ASN A 138     -13.276   5.389 -14.321  1.00 95.20           C  
ATOM   2190  HA  ASN A 138     -12.511   4.660 -14.587  1.00 95.20           H  
ATOM   2191  C   ASN A 138     -12.640   6.757 -14.593  1.00 95.20           C  
ATOM   2192  CB  ASN A 138     -14.504   5.155 -15.220  1.00 95.20           C  
ATOM   2193  HB2 ASN A 138     -14.261   5.464 -16.237  1.00 95.20           H  
ATOM   2194  HB3 ASN A 138     -15.339   5.760 -14.866  1.00 95.20           H  
ATOM   2195  O   ASN A 138     -11.664   6.829 -15.336  1.00 95.20           O  
ATOM   2196  CG  ASN A 138     -14.915   3.696 -15.301  1.00 95.20           C  
ATOM   2197  ND2 ASN A 138     -16.180   3.404 -15.469  1.00 95.20           N  
ATOM   2198 HD21 ASN A 138     -16.847   4.157 -15.375  1.00 95.20           H  
ATOM   2199 HD22 ASN A 138     -16.381   2.465 -15.157  1.00 95.20           H  
ATOM   2200  OD1 ASN A 138     -14.115   2.787 -15.214  1.00 95.20           O  
ATOM   2201  N   GLN A 139     -13.147   7.834 -13.984  1.00 94.90           N  
ATOM   2202  H   GLN A 139     -13.940   7.717 -13.370  1.00 94.90           H  
ATOM   2203  CA  GLN A 139     -12.559   9.166 -14.145  1.00 94.90           C  
ATOM   2204  HA  GLN A 139     -12.420   9.348 -15.210  1.00 94.90           H  
ATOM   2205  C   GLN A 139     -11.176   9.261 -13.485  1.00 94.90           C  
ATOM   2206  CB  GLN A 139     -13.522  10.232 -13.594  1.00 94.90           C  
ATOM   2207  HB2 GLN A 139     -13.631  10.091 -12.518  1.00 94.90           H  
ATOM   2208  HB3 GLN A 139     -14.503  10.097 -14.049  1.00 94.90           H  
ATOM   2209  O   GLN A 139     -10.232   9.703 -14.135  1.00 94.90           O  
ATOM   2210  CG  GLN A 139     -13.049  11.676 -13.851  1.00 94.90           C  
ATOM   2211  HG2 GLN A 139     -13.696  12.354 -13.295  1.00 94.90           H  
ATOM   2212  HG3 GLN A 139     -12.034  11.816 -13.480  1.00 94.90           H  
ATOM   2213  CD  GLN A 139     -13.125  12.068 -15.325  1.00 94.90           C  
ATOM   2214  NE2 GLN A 139     -12.018  12.147 -16.031  1.00 94.90           N  
ATOM   2215 HE21 GLN A 139     -12.104  12.403 -17.004  1.00 94.90           H  
ATOM   2216 HE22 GLN A 139     -11.118  11.958 -15.612  1.00 94.90           H  
ATOM   2217  OE1 GLN A 139     -14.203  12.280 -15.858  1.00 94.90           O  
ATOM   2218  N   ARG A 140     -11.043   8.856 -12.213  1.00 95.45           N  
ATOM   2219  H   ARG A 140     -11.852   8.468 -11.750  1.00 95.45           H  
ATOM   2220  CA  ARG A 140      -9.795   8.996 -11.443  1.00 95.45           C  
ATOM   2221  HA  ARG A 140      -9.399  10.003 -11.577  1.00 95.45           H  
ATOM   2222  C   ARG A 140      -8.700   8.059 -11.943  1.00 95.45           C  
ATOM   2223  CB  ARG A 140     -10.049   8.761  -9.948  1.00 95.45           C  
ATOM   2224  HB2 ARG A 140      -9.081   8.695  -9.452  1.00 95.45           H  
ATOM   2225  HB3 ARG A 140     -10.568   7.812  -9.815  1.00 95.45           H  
ATOM   2226  O   ARG A 140      -7.607   8.521 -12.260  1.00 95.45           O  
ATOM   2227  CG  ARG A 140     -10.850   9.881  -9.269  1.00 95.45           C  
ATOM   2228  HG2 ARG A 140     -11.853   9.937  -9.692  1.00 95.45           H  
ATOM   2229  HG3 ARG A 140     -10.341  10.833  -9.418  1.00 95.45           H  
ATOM   2230  CD  ARG A 140     -10.936   9.578  -7.768  1.00 95.45           C  
ATOM   2231  HD2 ARG A 140     -11.465   8.634  -7.634  1.00 95.45           H  
ATOM   2232  HD3 ARG A 140      -9.928   9.449  -7.376  1.00 95.45           H  
ATOM   2233  NE  ARG A 140     -11.640  10.633  -7.015  1.00 95.45           N  
ATOM   2234  HE  ARG A 140     -12.648  10.589  -6.976  1.00 95.45           H  
ATOM   2235  NH1 ARG A 140      -9.845  11.774  -6.107  1.00 95.45           N  
ATOM   2236 HH11 ARG A 140      -9.161  11.231  -6.615  1.00 95.45           H  
ATOM   2237 HH12 ARG A 140      -9.528  12.396  -5.377  1.00 95.45           H  
ATOM   2238  NH2 ARG A 140     -11.925  12.317  -5.558  1.00 95.45           N  
ATOM   2239 HH21 ARG A 140     -12.905  12.073  -5.528  1.00 95.45           H  
ATOM   2240 HH22 ARG A 140     -11.509  13.050  -5.002  1.00 95.45           H  
ATOM   2241  CZ  ARG A 140     -11.121  11.567  -6.241  1.00 95.45           C  
ATOM   2242  N   SER A 141      -8.992   6.763 -12.065  1.00 95.84           N  
ATOM   2243  H   SER A 141      -9.913   6.435 -11.811  1.00 95.84           H  
ATOM   2244  CA  SER A 141      -8.010   5.768 -12.511  1.00 95.84           C  
ATOM   2245  HA  SER A 141      -7.156   5.787 -11.833  1.00 95.84           H  
ATOM   2246  C   SER A 141      -7.492   6.079 -13.911  1.00 95.84           C  
ATOM   2247  CB  SER A 141      -8.600   4.356 -12.489  1.00 95.84           C  
ATOM   2248  HB2 SER A 141      -9.480   4.313 -13.131  1.00 95.84           H  
ATOM   2249  HB3 SER A 141      -7.859   3.650 -12.864  1.00 95.84           H  
ATOM   2250  O   SER A 141      -6.294   5.967 -14.148  1.00 95.84           O  
ATOM   2251  OG  SER A 141      -8.949   3.996 -11.167  1.00 95.84           O  
ATOM   2252  HG  SER A 141      -9.354   3.127 -11.191  1.00 95.84           H  
ATOM   2253  N   LEU A 142      -8.346   6.531 -14.838  1.00 96.29           N  
ATOM   2254  H   LEU A 142      -9.324   6.638 -14.611  1.00 96.29           H  
ATOM   2255  CA  LEU A 142      -7.890   6.858 -16.189  1.00 96.29           C  
ATOM   2256  HA  LEU A 142      -7.356   5.987 -16.567  1.00 96.29           H  
ATOM   2257  C   LEU A 142      -6.899   8.031 -16.210  1.00 96.29           C  
ATOM   2258  CB  LEU A 142      -9.106   7.115 -17.087  1.00 96.29           C  
ATOM   2259  HB2 LEU A 142      -9.776   6.258 -17.019  1.00 96.29           H  
ATOM   2260  HB3 LEU A 142      -9.633   7.995 -16.718  1.00 96.29           H  
ATOM   2261  O   LEU A 142      -5.948   7.983 -16.990  1.00 96.29           O  
ATOM   2262  CG  LEU A 142      -8.748   7.333 -18.564  1.00 96.29           C  
ATOM   2263  HG  LEU A 142      -8.089   8.196 -18.670  1.00 96.29           H  
ATOM   2264  CD1 LEU A 142      -8.072   6.117 -19.199  1.00 96.29           C  
ATOM   2265 HD11 LEU A 142      -7.084   5.973 -18.761  1.00 96.29           H  
ATOM   2266 HD12 LEU A 142      -7.952   6.294 -20.268  1.00 96.29           H  
ATOM   2267 HD13 LEU A 142      -8.675   5.223 -19.036  1.00 96.29           H  
ATOM   2268  CD2 LEU A 142     -10.023   7.617 -19.348  1.00 96.29           C  
ATOM   2269 HD21 LEU A 142     -10.507   8.504 -18.940  1.00 96.29           H  
ATOM   2270 HD22 LEU A 142     -10.707   6.771 -19.280  1.00 96.29           H  
ATOM   2271 HD23 LEU A 142      -9.765   7.807 -20.389  1.00 96.29           H  
ATOM   2272  N   VAL A 143      -7.073   9.044 -15.352  1.00 95.37           N  
ATOM   2273  H   VAL A 143      -7.857   9.016 -14.715  1.00 95.37           H  
ATOM   2274  CA  VAL A 143      -6.096  10.138 -15.213  1.00 95.37           C  
ATOM   2275  HA  VAL A 143      -5.889  10.555 -16.198  1.00 95.37           H  
ATOM   2276  C   VAL A 143      -4.771   9.584 -14.693  1.00 95.37           C  
ATOM   2277  CB  VAL A 143      -6.615  11.291 -14.330  1.00 95.37           C  
ATOM   2278  HB  VAL A 143      -6.822  10.915 -13.328  1.00 95.37           H  
ATOM   2279  O   VAL A 143      -3.775   9.651 -15.409  1.00 95.37           O  
ATOM   2280  CG1 VAL A 143      -5.559  12.400 -14.245  1.00 95.37           C  
ATOM   2281 HG11 VAL A 143      -5.989  13.302 -13.809  1.00 95.37           H  
ATOM   2282 HG12 VAL A 143      -5.188  12.649 -15.239  1.00 95.37           H  
ATOM   2283 HG13 VAL A 143      -4.722  12.085 -13.622  1.00 95.37           H  
ATOM   2284  CG2 VAL A 143      -7.901  11.924 -14.882  1.00 95.37           C  
ATOM   2285 HG21 VAL A 143      -8.578  11.164 -15.273  1.00 95.37           H  
ATOM   2286 HG22 VAL A 143      -7.663  12.629 -15.679  1.00 95.37           H  
ATOM   2287 HG23 VAL A 143      -8.405  12.461 -14.078  1.00 95.37           H  
ATOM   2288  N   LEU A 144      -4.778   8.929 -13.527  1.00 95.08           N  
ATOM   2289  H   LEU A 144      -5.653   8.873 -13.025  1.00 95.08           H  
ATOM   2290  CA  LEU A 144      -3.575   8.393 -12.869  1.00 95.08           C  
ATOM   2291  HA  LEU A 144      -2.916   9.219 -12.603  1.00 95.08           H  
ATOM   2292  C   LEU A 144      -2.765   7.442 -13.776  1.00 95.08           C  
ATOM   2293  CB  LEU A 144      -4.018   7.657 -11.588  1.00 95.08           C  
ATOM   2294  HB2 LEU A 144      -3.150   7.161 -11.153  1.00 95.08           H  
ATOM   2295  HB3 LEU A 144      -4.732   6.884 -11.870  1.00 95.08           H  
ATOM   2296  O   LEU A 144      -1.540   7.517 -13.849  1.00 95.08           O  
ATOM   2297  CG  LEU A 144      -4.659   8.553 -10.507  1.00 95.08           C  
ATOM   2298  HG  LEU A 144      -5.430   9.184 -10.949  1.00 95.08           H  
ATOM   2299  CD1 LEU A 144      -5.315   7.672  -9.442  1.00 95.08           C  
ATOM   2300 HD11 LEU A 144      -5.760   8.301  -8.671  1.00 95.08           H  
ATOM   2301 HD12 LEU A 144      -4.562   7.028  -8.988  1.00 95.08           H  
ATOM   2302 HD13 LEU A 144      -6.095   7.063  -9.899  1.00 95.08           H  
ATOM   2303  CD2 LEU A 144      -3.634   9.446  -9.815  1.00 95.08           C  
ATOM   2304 HD21 LEU A 144      -4.121  10.065  -9.061  1.00 95.08           H  
ATOM   2305 HD22 LEU A 144      -2.862   8.844  -9.336  1.00 95.08           H  
ATOM   2306 HD23 LEU A 144      -3.161  10.115 -10.534  1.00 95.08           H  
ATOM   2307  N   ILE A 145      -3.450   6.566 -14.519  1.00 95.80           N  
ATOM   2308  H   ILE A 145      -4.452   6.536 -14.394  1.00 95.80           H  
ATOM   2309  CA  ILE A 145      -2.826   5.583 -15.420  1.00 95.80           C  
ATOM   2310  HA  ILE A 145      -2.026   5.076 -14.881  1.00 95.80           H  
ATOM   2311  C   ILE A 145      -2.183   6.248 -16.654  1.00 95.80           C  
ATOM   2312  CB  ILE A 145      -3.891   4.533 -15.822  1.00 95.80           C  
ATOM   2313  HB  ILE A 145      -4.768   5.064 -16.192  1.00 95.80           H  
ATOM   2314  O   ILE A 145      -1.212   5.728 -17.224  1.00 95.80           O  
ATOM   2315  CG1 ILE A 145      -4.316   3.671 -14.609  1.00 95.80           C  
ATOM   2316 HG12 ILE A 145      -4.525   4.311 -13.753  1.00 95.80           H  
ATOM   2317 HG13 ILE A 145      -3.492   3.026 -14.305  1.00 95.80           H  
ATOM   2318  CG2 ILE A 145      -3.388   3.628 -16.956  1.00 95.80           C  
ATOM   2319 HG21 ILE A 145      -3.427   4.175 -17.898  1.00 95.80           H  
ATOM   2320 HG22 ILE A 145      -2.362   3.320 -16.753  1.00 95.80           H  
ATOM   2321 HG23 ILE A 145      -4.015   2.740 -17.050  1.00 95.80           H  
ATOM   2322  CD1 ILE A 145      -5.569   2.820 -14.873  1.00 95.80           C  
ATOM   2323 HD11 ILE A 145      -5.986   2.492 -13.921  1.00 95.80           H  
ATOM   2324 HD12 ILE A 145      -5.321   1.938 -15.464  1.00 95.80           H  
ATOM   2325 HD13 ILE A 145      -6.325   3.409 -15.394  1.00 95.80           H  
ATOM   2326  N   THR A 146      -2.731   7.379 -17.109  1.00 95.56           N  
ATOM   2327  H   THR A 146      -3.459   7.813 -16.559  1.00 95.56           H  
ATOM   2328  CA  THR A 146      -2.316   8.031 -18.360  1.00 95.56           C  
ATOM   2329  HA  THR A 146      -1.702   7.332 -18.928  1.00 95.56           H  
ATOM   2330  C   THR A 146      -1.440   9.263 -18.172  1.00 95.56           C  
ATOM   2331  CB  THR A 146      -3.501   8.374 -19.267  1.00 95.56           C  
ATOM   2332  HB  THR A 146      -3.094   8.843 -20.163  1.00 95.56           H  
ATOM   2333  O   THR A 146      -0.731   9.608 -19.119  1.00 95.56           O  
ATOM   2334  CG2 THR A 146      -4.301   7.144 -19.696  1.00 95.56           C  
ATOM   2335 HG21 THR A 146      -4.657   6.598 -18.822  1.00 95.56           H  
ATOM   2336 HG22 THR A 146      -3.671   6.487 -20.295  1.00 95.56           H  
ATOM   2337 HG23 THR A 146      -5.160   7.464 -20.286  1.00 95.56           H  
ATOM   2338  OG1 THR A 146      -4.382   9.299 -18.697  1.00 95.56           O  
ATOM   2339  HG1 THR A 146      -4.870   8.858 -17.998  1.00 95.56           H  
ATOM   2340  N   GLU A 147      -1.424   9.872 -16.982  1.00 94.26           N  
ATOM   2341  H   GLU A 147      -2.083   9.556 -16.286  1.00 94.26           H  
ATOM   2342  CA  GLU A 147      -0.705  11.109 -16.652  1.00 94.26           C  
ATOM   2343  HA  GLU A 147      -1.233  11.955 -17.092  1.00 94.26           H  
ATOM   2344  C   GLU A 147       0.720  11.113 -17.204  1.00 94.26           C  
ATOM   2345  CB  GLU A 147      -0.694  11.303 -15.128  1.00 94.26           C  
ATOM   2346  HB2 GLU A 147      -0.197  10.452 -14.662  1.00 94.26           H  
ATOM   2347  HB3 GLU A 147      -1.725  11.337 -14.774  1.00 94.26           H  
ATOM   2348  O   GLU A 147       1.022  11.883 -18.108  1.00 94.26           O  
ATOM   2349  CG  GLU A 147       0.023  12.599 -14.716  1.00 94.26           C  
ATOM   2350  HG2 GLU A 147      -0.545  13.452 -15.086  1.00 94.26           H  
ATOM   2351  HG3 GLU A 147       1.013  12.635 -15.172  1.00 94.26           H  
ATOM   2352  CD  GLU A 147       0.176  12.691 -13.197  1.00 94.26           C  
ATOM   2353  OE1 GLU A 147       1.304  13.018 -12.760  1.00 94.26           O  
ATOM   2354  OE2 GLU A 147      -0.833  12.413 -12.521  1.00 94.26           O  
ATOM   2355  N   ASN A 148       1.578  10.197 -16.750  1.00 92.51           N  
ATOM   2356  H   ASN A 148       1.259   9.625 -15.981  1.00 92.51           H  
ATOM   2357  CA  ASN A 148       2.992  10.150 -17.140  1.00 92.51           C  
ATOM   2358  HA  ASN A 148       3.479  11.063 -16.799  1.00 92.51           H  
ATOM   2359  C   ASN A 148       3.212  10.073 -18.668  1.00 92.51           C  
ATOM   2360  CB  ASN A 148       3.639   8.944 -16.438  1.00 92.51           C  
ATOM   2361  HB2 ASN A 148       4.574   8.705 -16.946  1.00 92.51           H  
ATOM   2362  HB3 ASN A 148       2.988   8.071 -16.491  1.00 92.51           H  
ATOM   2363  O   ASN A 148       4.174  10.635 -19.196  1.00 92.51           O  
ATOM   2364  CG  ASN A 148       3.996   9.247 -14.995  1.00 92.51           C  
ATOM   2365  ND2 ASN A 148       3.204   8.837 -14.032  1.00 92.51           N  
ATOM   2366 HD21 ASN A 148       2.290   8.449 -14.216  1.00 92.51           H  
ATOM   2367 HD22 ASN A 148       3.390   9.239 -13.124  1.00 92.51           H  
ATOM   2368  OD1 ASN A 148       5.027   9.836 -14.732  1.00 92.51           O  
ATOM   2369  N   LEU A 149       2.320   9.392 -19.397  1.00 93.88           N  
ATOM   2370  H   LEU A 149       1.487   9.064 -18.928  1.00 93.88           H  
ATOM   2371  CA  LEU A 149       2.387   9.284 -20.855  1.00 93.88           C  
ATOM   2372  HA  LEU A 149       3.433   9.167 -21.139  1.00 93.88           H  
ATOM   2373  C   LEU A 149       1.860  10.550 -21.548  1.00 93.88           C  
ATOM   2374  CB  LEU A 149       1.614   8.029 -21.292  1.00 93.88           C  
ATOM   2375  HB2 LEU A 149       2.047   7.156 -20.804  1.00 93.88           H  
ATOM   2376  HB3 LEU A 149       0.581   8.122 -20.956  1.00 93.88           H  
ATOM   2377  O   LEU A 149       2.451  11.002 -22.533  1.00 93.88           O  
ATOM   2378  CG  LEU A 149       1.616   7.808 -22.814  1.00 93.88           C  
ATOM   2379  HG  LEU A 149       1.209   8.684 -23.319  1.00 93.88           H  
ATOM   2380  CD1 LEU A 149       3.013   7.515 -23.369  1.00 93.88           C  
ATOM   2381 HD11 LEU A 149       3.659   8.382 -23.225  1.00 93.88           H  
ATOM   2382 HD12 LEU A 149       3.440   6.650 -22.861  1.00 93.88           H  
ATOM   2383 HD13 LEU A 149       2.950   7.308 -24.438  1.00 93.88           H  
ATOM   2384  CD2 LEU A 149       0.721   6.626 -23.158  1.00 93.88           C  
ATOM   2385 HD21 LEU A 149       1.105   5.720 -22.688  1.00 93.88           H  
ATOM   2386 HD22 LEU A 149      -0.288   6.815 -22.792  1.00 93.88           H  
ATOM   2387 HD23 LEU A 149       0.695   6.511 -24.242  1.00 93.88           H  
ATOM   2388  N   LEU A 150       0.768  11.128 -21.042  1.00 93.54           N  
ATOM   2389  H   LEU A 150       0.360  10.731 -20.208  1.00 93.54           H  
ATOM   2390  CA  LEU A 150       0.224  12.396 -21.521  1.00 93.54           C  
ATOM   2391  HA  LEU A 150       0.049  12.311 -22.594  1.00 93.54           H  
ATOM   2392  C   LEU A 150       1.226  13.529 -21.297  1.00 93.54           C  
ATOM   2393  CB  LEU A 150      -1.111  12.670 -20.807  1.00 93.54           C  
ATOM   2394  HB2 LEU A 150      -1.793  11.845 -21.011  1.00 93.54           H  
ATOM   2395  HB3 LEU A 150      -0.937  12.697 -19.732  1.00 93.54           H  
ATOM   2396  O   LEU A 150       1.471  14.314 -22.204  1.00 93.54           O  
ATOM   2397  CG  LEU A 150      -1.787  13.995 -21.213  1.00 93.54           C  
ATOM   2398  HG  LEU A 150      -1.137  14.833 -20.962  1.00 93.54           H  
ATOM   2399  CD1 LEU A 150      -2.104  14.050 -22.712  1.00 93.54           C  
ATOM   2400 HD11 LEU A 150      -2.633  14.980 -22.920  1.00 93.54           H  
ATOM   2401 HD12 LEU A 150      -2.730  13.202 -22.989  1.00 93.54           H  
ATOM   2402 HD13 LEU A 150      -1.174  14.051 -23.280  1.00 93.54           H  
ATOM   2403  CD2 LEU A 150      -3.089  14.141 -20.437  1.00 93.54           C  
ATOM   2404 HD21 LEU A 150      -3.617  15.041 -20.754  1.00 93.54           H  
ATOM   2405 HD22 LEU A 150      -2.862  14.251 -19.376  1.00 93.54           H  
ATOM   2406 HD23 LEU A 150      -3.722  13.265 -20.582  1.00 93.54           H  
ATOM   2407  N   ASP A 151       1.868  13.552 -20.138  1.00 91.72           N  
ATOM   2408  H   ASP A 151       1.563  12.896 -19.433  1.00 91.72           H  
ATOM   2409  CA  ASP A 151       2.861  14.527 -19.716  1.00 91.72           C  
ATOM   2410  HA  ASP A 151       2.443  15.523 -19.859  1.00 91.72           H  
ATOM   2411  C   ASP A 151       4.155  14.414 -20.550  1.00 91.72           C  
ATOM   2412  CB  ASP A 151       3.064  14.302 -18.211  1.00 91.72           C  
ATOM   2413  HB2 ASP A 151       2.092  14.181 -17.731  1.00 91.72           H  
ATOM   2414  HB3 ASP A 151       3.646  13.395 -18.049  1.00 91.72           H  
ATOM   2415  O   ASP A 151       4.683  15.416 -21.046  1.00 91.72           O  
ATOM   2416  CG  ASP A 151       3.728  15.486 -17.540  1.00 91.72           C  
ATOM   2417  OD1 ASP A 151       3.370  16.640 -17.857  1.00 91.72           O  
ATOM   2418  OD2 ASP A 151       4.731  15.260 -16.830  1.00 91.72           O  
ATOM   2419  N   TYR A 152       4.598  13.185 -20.851  1.00 90.55           N  
ATOM   2420  H   TYR A 152       4.167  12.400 -20.384  1.00 90.55           H  
ATOM   2421  CA  TYR A 152       5.635  12.922 -21.856  1.00 90.55           C  
ATOM   2422  HA  TYR A 152       6.543  13.445 -21.555  1.00 90.55           H  
ATOM   2423  C   TYR A 152       5.239  13.465 -23.243  1.00 90.55           C  
ATOM   2424  CB  TYR A 152       5.943  11.415 -21.900  1.00 90.55           C  
ATOM   2425  HB2 TYR A 152       5.011  10.860 -22.007  1.00 90.55           H  
ATOM   2426  HB3 TYR A 152       6.387  11.117 -20.950  1.00 90.55           H  
ATOM   2427  O   TYR A 152       6.022  14.183 -23.876  1.00 90.55           O  
ATOM   2428  CG  TYR A 152       6.878  11.015 -23.028  1.00 90.55           C  
ATOM   2429  CD1 TYR A 152       6.346  10.535 -24.240  1.00 90.55           C  
ATOM   2430  HD1 TYR A 152       5.278  10.401 -24.333  1.00 90.55           H  
ATOM   2431  CD2 TYR A 152       8.270  11.179 -22.885  1.00 90.55           C  
ATOM   2432  HD2 TYR A 152       8.669  11.535 -21.947  1.00 90.55           H  
ATOM   2433  CE1 TYR A 152       7.198  10.256 -25.325  1.00 90.55           C  
ATOM   2434  HE1 TYR A 152       6.782   9.918 -26.262  1.00 90.55           H  
ATOM   2435  CE2 TYR A 152       9.129  10.888 -23.963  1.00 90.55           C  
ATOM   2436  HE2 TYR A 152      10.198  11.008 -23.866  1.00 90.55           H  
ATOM   2437  OH  TYR A 152       9.410  10.194 -26.240  1.00 90.55           O  
ATOM   2438  HH  TYR A 152       8.943   9.734 -26.941  1.00 90.55           H  
ATOM   2439  CZ  TYR A 152       8.590  10.441 -25.187  1.00 90.55           C  
ATOM   2440  N   TYR A 153       4.017  13.187 -23.714  1.00 87.95           N  
ATOM   2441  H   TYR A 153       3.407  12.604 -23.158  1.00 87.95           H  
ATOM   2442  CA  TYR A 153       3.522  13.701 -24.995  1.00 87.95           C  
ATOM   2443  HA  TYR A 153       4.291  13.533 -25.748  1.00 87.95           H  
ATOM   2444  C   TYR A 153       3.310  15.219 -25.005  1.00 87.95           C  
ATOM   2445  CB  TYR A 153       2.240  12.960 -25.419  1.00 87.95           C  
ATOM   2446  HB2 TYR A 153       1.525  13.008 -24.598  1.00 87.95           H  
ATOM   2447  HB3 TYR A 153       1.804  13.502 -26.259  1.00 87.95           H  
ATOM   2448  O   TYR A 153       3.542  15.833 -26.043  1.00 87.95           O  
ATOM   2449  CG  TYR A 153       2.381  11.511 -25.868  1.00 87.95           C  
ATOM   2450  CD1 TYR A 153       3.580  11.025 -26.430  1.00 87.95           C  
ATOM   2451  HD1 TYR A 153       4.454  11.655 -26.511  1.00 87.95           H  
ATOM   2452  CD2 TYR A 153       1.268  10.650 -25.773  1.00 87.95           C  
ATOM   2453  HD2 TYR A 153       0.357  11.005 -25.313  1.00 87.95           H  
ATOM   2454  CE1 TYR A 153       3.666   9.699 -26.883  1.00 87.95           C  
ATOM   2455  HE1 TYR A 153       4.597   9.332 -27.289  1.00 87.95           H  
ATOM   2456  CE2 TYR A 153       1.347   9.324 -26.246  1.00 87.95           C  
ATOM   2457  HE2 TYR A 153       0.503   8.657 -26.153  1.00 87.95           H  
ATOM   2458  OH  TYR A 153       2.631   7.586 -27.313  1.00 87.95           O  
ATOM   2459  HH  TYR A 153       3.503   7.410 -27.675  1.00 87.95           H  
ATOM   2460  CZ  TYR A 153       2.547   8.847 -26.811  1.00 87.95           C  
ATOM   2461  N   ASN A 154       2.945  15.843 -23.884  1.00 86.10           N  
ATOM   2462  H   ASN A 154       2.703  15.267 -23.090  1.00 86.10           H  
ATOM   2463  CA  ASN A 154       2.821  17.292 -23.720  1.00 86.10           C  
ATOM   2464  HA  ASN A 154       2.204  17.695 -24.523  1.00 86.10           H  
ATOM   2465  C   ASN A 154       4.199  17.959 -23.846  1.00 86.10           C  
ATOM   2466  CB  ASN A 154       2.135  17.597 -22.362  1.00 86.10           C  
ATOM   2467  HB2 ASN A 154       2.275  18.651 -22.120  1.00 86.10           H  
ATOM   2468  HB3 ASN A 154       2.602  17.014 -21.568  1.00 86.10           H  
ATOM   2469  O   ASN A 154       4.373  18.876 -24.648  1.00 86.10           O  
ATOM   2470  CG  ASN A 154       0.633  17.339 -22.345  1.00 86.10           C  
ATOM   2471  ND2 ASN A 154      -0.007  17.403 -21.199  1.00 86.10           N  
ATOM   2472 HD21 ASN A 154       0.483  17.521 -20.324  1.00 86.10           H  
ATOM   2473 HD22 ASN A 154      -1.009  17.297 -21.134  1.00 86.10           H  
ATOM   2474  OD1 ASN A 154       0.029  17.143 -23.389  1.00 86.10           O  
ATOM   2475  N   LYS A 155       5.206  17.437 -23.132  1.00 83.20           N  
ATOM   2476  H   LYS A 155       4.975  16.693 -22.490  1.00 83.20           H  
ATOM   2477  CA  LYS A 155       6.589  17.952 -23.124  1.00 83.20           C  
ATOM   2478  HA  LYS A 155       6.560  19.031 -22.970  1.00 83.20           H  
ATOM   2479  C   LYS A 155       7.337  17.738 -24.445  1.00 83.20           C  
ATOM   2480  CB  LYS A 155       7.344  17.300 -21.949  1.00 83.20           C  
ATOM   2481  HB2 LYS A 155       8.411  17.506 -22.038  1.00 83.20           H  
ATOM   2482  HB3 LYS A 155       7.198  16.220 -21.985  1.00 83.20           H  
ATOM   2483  O   LYS A 155       8.258  18.495 -24.749  1.00 83.20           O  
ATOM   2484  CG  LYS A 155       6.852  17.852 -20.600  1.00 83.20           C  
ATOM   2485  HG2 LYS A 155       5.763  17.894 -20.600  1.00 83.20           H  
ATOM   2486  HG3 LYS A 155       7.225  18.869 -20.480  1.00 83.20           H  
ATOM   2487  CD  LYS A 155       7.284  17.005 -19.393  1.00 83.20           C  
ATOM   2488  HD2 LYS A 155       8.371  16.974 -19.318  1.00 83.20           H  
ATOM   2489  HD3 LYS A 155       6.892  15.995 -19.508  1.00 83.20           H  
ATOM   2490  CE  LYS A 155       6.676  17.644 -18.135  1.00 83.20           C  
ATOM   2491  HE2 LYS A 155       7.130  18.620 -17.961  1.00 83.20           H  
ATOM   2492  HE3 LYS A 155       5.613  17.798 -18.321  1.00 83.20           H  
ATOM   2493  NZ  LYS A 155       6.789  16.794 -16.930  1.00 83.20           N  
ATOM   2494  HZ1 LYS A 155       6.271  17.193 -16.161  1.00 83.20           H  
ATOM   2495  HZ2 LYS A 155       7.728  16.540 -16.657  1.00 83.20           H  
ATOM   2496  HZ3 LYS A 155       6.236  15.959 -17.063  1.00 83.20           H  
ATOM   2497  N   LYS A 156       6.981  16.708 -25.223  1.00 70.28           N  
ATOM   2498  H   LYS A 156       6.288  16.077 -24.846  1.00 70.28           H  
ATOM   2499  CA  LYS A 156       7.686  16.322 -26.463  1.00 70.28           C  
ATOM   2500  HA  LYS A 156       8.586  16.929 -26.560  1.00 70.28           H  
ATOM   2501  C   LYS A 156       6.917  16.601 -27.758  1.00 70.28           C  
ATOM   2502  CB  LYS A 156       8.118  14.845 -26.369  1.00 70.28           C  
ATOM   2503  HB2 LYS A 156       7.237  14.234 -26.169  1.00 70.28           H  
ATOM   2504  HB3 LYS A 156       8.523  14.516 -27.326  1.00 70.28           H  
ATOM   2505  O   LYS A 156       7.480  16.343 -28.818  1.00 70.28           O  
ATOM   2506  CG  LYS A 156       9.172  14.574 -25.282  1.00 70.28           C  
ATOM   2507  HG2 LYS A 156       8.869  15.031 -24.340  1.00 70.28           H  
ATOM   2508  HG3 LYS A 156       9.216  13.496 -25.129  1.00 70.28           H  
ATOM   2509  CD  LYS A 156      10.578  15.059 -25.671  1.00 70.28           C  
ATOM   2510  HD2 LYS A 156      10.869  14.565 -26.597  1.00 70.28           H  
ATOM   2511  HD3 LYS A 156      10.583  16.140 -25.817  1.00 70.28           H  
ATOM   2512  CE  LYS A 156      11.558  14.681 -24.554  1.00 70.28           C  
ATOM   2513  HE2 LYS A 156      11.276  13.696 -24.183  1.00 70.28           H  
ATOM   2514  HE3 LYS A 156      11.454  15.388 -23.731  1.00 70.28           H  
ATOM   2515  NZ  LYS A 156      12.959  14.616 -25.032  1.00 70.28           N  
ATOM   2516  HZ1 LYS A 156      13.295  15.503 -25.379  1.00 70.28           H  
ATOM   2517  HZ2 LYS A 156      13.572  14.247 -24.319  1.00 70.28           H  
ATOM   2518  HZ3 LYS A 156      13.037  13.934 -25.773  1.00 70.28           H  
ATOM   2519  N   ASN A 157       5.684  17.117 -27.692  1.00 53.57           N  
ATOM   2520  H   ASN A 157       5.304  17.290 -26.773  1.00 53.57           H  
ATOM   2521  CA  ASN A 157       4.757  17.238 -28.827  1.00 53.57           C  
ATOM   2522  HA  ASN A 157       4.430  16.229 -29.080  1.00 53.57           H  
ATOM   2523  C   ASN A 157       5.414  17.898 -30.065  1.00 53.57           C  
ATOM   2524  CB  ASN A 157       3.511  18.030 -28.371  1.00 53.57           C  
ATOM   2525  HB2 ASN A 157       3.702  19.101 -28.430  1.00 53.57           H  
ATOM   2526  HB3 ASN A 157       3.287  17.821 -27.325  1.00 53.57           H  
ATOM   2527  O   ASN A 157       5.614  19.117 -30.077  1.00 53.57           O  
ATOM   2528  CG  ASN A 157       2.263  17.708 -29.175  1.00 53.57           C  
ATOM   2529  ND2 ASN A 157       1.128  18.204 -28.741  1.00 53.57           N  
ATOM   2530 HD21 ASN A 157       1.119  18.735 -27.881  1.00 53.57           H  
ATOM   2531 HD22 ASN A 157       0.298  17.996 -29.277  1.00 53.57           H  
ATOM   2532  OD1 ASN A 157       2.268  17.023 -30.188  1.00 53.57           O  
ATOM   2533  N   PRO A 158       5.764  17.140 -31.124  1.00 47.73           N  
ATOM   2534  CA  PRO A 158       6.612  17.654 -32.190  1.00 47.73           C  
ATOM   2535  HA  PRO A 158       7.311  18.386 -31.785  1.00 47.73           H  
ATOM   2536  C   PRO A 158       5.778  18.349 -33.274  1.00 47.73           C  
ATOM   2537  CB  PRO A 158       7.421  16.443 -32.664  1.00 47.73           C  
ATOM   2538  HB2 PRO A 158       8.265  16.291 -31.991  1.00 47.73           H  
ATOM   2539  HB3 PRO A 158       7.773  16.541 -33.691  1.00 47.73           H  
ATOM   2540  O   PRO A 158       5.704  17.897 -34.416  1.00 47.73           O  
ATOM   2541  CG  PRO A 158       6.430  15.293 -32.495  1.00 47.73           C  
ATOM   2542  HG2 PRO A 158       6.939  14.342 -32.341  1.00 47.73           H  
ATOM   2543  HG3 PRO A 158       5.777  15.241 -33.367  1.00 47.73           H  
ATOM   2544  CD  PRO A 158       5.610  15.696 -31.267  1.00 47.73           C  
ATOM   2545  HD2 PRO A 158       6.003  15.180 -30.390  1.00 47.73           H  
ATOM   2546  HD3 PRO A 158       4.562  15.431 -31.407  1.00 47.73           H  
ATOM   2547  N   THR A 159       5.188  19.500 -32.944  1.00 39.62           N  
ATOM   2548  H   THR A 159       5.229  19.808 -31.983  1.00 39.62           H  
ATOM   2549  CA  THR A 159       4.639  20.431 -33.951  1.00 39.62           C  
ATOM   2550  HA  THR A 159       4.059  19.852 -34.669  1.00 39.62           H  
ATOM   2551  C   THR A 159       5.737  21.131 -34.767  1.00 39.62           C  
ATOM   2552  CB  THR A 159       3.689  21.462 -33.320  1.00 39.62           C  
ATOM   2553  HB  THR A 159       3.472  22.249 -34.042  1.00 39.62           H  
ATOM   2554  O   THR A 159       5.442  21.728 -35.801  1.00 39.62           O  
ATOM   2555  CG2 THR A 159       2.367  20.826 -32.891  1.00 39.62           C  
ATOM   2556 HG21 THR A 159       1.707  21.589 -32.480  1.00 39.62           H  
ATOM   2557 HG22 THR A 159       2.546  20.059 -32.137  1.00 39.62           H  
ATOM   2558 HG23 THR A 159       1.882  20.371 -33.755  1.00 39.62           H  
ATOM   2559  OG1 THR A 159       4.280  22.028 -32.175  1.00 39.62           O  
ATOM   2560  HG1 THR A 159       3.590  22.439 -31.650  1.00 39.62           H  
ATOM   2561  N   GLY A 160       7.012  21.012 -34.370  1.00 33.04           N  
ATOM   2562  H   GLY A 160       7.178  20.540 -33.492  1.00 33.04           H  
ATOM   2563  CA  GLY A 160       8.179  21.463 -35.134  1.00 33.04           C  
ATOM   2564  HA2 GLY A 160       8.650  22.287 -34.599  1.00 33.04           H  
ATOM   2565  HA3 GLY A 160       7.874  21.829 -36.114  1.00 33.04           H  
ATOM   2566  C   GLY A 160       9.223  20.356 -35.314  1.00 33.04           C  
ATOM   2567  O   GLY A 160       9.974  20.063 -34.390  1.00 33.04           O  
ATOM   2568  N   GLY A 161       9.301  19.756 -36.509  1.00 30.80           N  
ATOM   2569  H   GLY A 161       8.590  19.973 -37.193  1.00 30.80           H  
ATOM   2570  CA  GLY A 161      10.200  18.615 -36.744  1.00 30.80           C  
ATOM   2571  HA2 GLY A 161      11.204  18.892 -36.423  1.00 30.80           H  
ATOM   2572  HA3 GLY A 161       9.875  17.782 -36.120  1.00 30.80           H  
ATOM   2573  C   GLY A 161      10.296  18.113 -38.188  1.00 30.80           C  
ATOM   2574  O   GLY A 161      10.360  16.907 -38.411  1.00 30.80           O  
ATOM   2575  N   LEU A 162      10.325  19.009 -39.185  1.00 32.75           N  
ATOM   2576  H   LEU A 162      10.287  19.989 -38.943  1.00 32.75           H  
ATOM   2577  CA  LEU A 162      10.372  18.640 -40.616  1.00 32.75           C  
ATOM   2578  HA  LEU A 162       9.512  17.998 -40.804  1.00 32.75           H  
ATOM   2579  C   LEU A 162      11.626  17.828 -41.036  1.00 32.75           C  
ATOM   2580  CB  LEU A 162      10.248  19.918 -41.482  1.00 32.75           C  
ATOM   2581  HB2 LEU A 162       9.927  20.762 -40.871  1.00 32.75           H  
ATOM   2582  HB3 LEU A 162      11.237  20.172 -41.863  1.00 32.75           H  
ATOM   2583  O   LEU A 162      11.719  17.382 -42.177  1.00 32.75           O  
ATOM   2584  CG  LEU A 162       9.266  19.751 -42.663  1.00 32.75           C  
ATOM   2585  HG  LEU A 162       9.126  18.694 -42.888  1.00 32.75           H  
ATOM   2586  CD1 LEU A 162       7.909  20.370 -42.315  1.00 32.75           C  
ATOM   2587 HD11 LEU A 162       8.011  21.442 -42.147  1.00 32.75           H  
ATOM   2588 HD12 LEU A 162       7.511  19.900 -41.416  1.00 32.75           H  
ATOM   2589 HD13 LEU A 162       7.209  20.201 -43.132  1.00 32.75           H  
ATOM   2590  CD2 LEU A 162       9.784  20.433 -43.929  1.00 32.75           C  
ATOM   2591 HD21 LEU A 162       9.943  21.496 -43.747  1.00 32.75           H  
ATOM   2592 HD22 LEU A 162      10.724  19.969 -44.228  1.00 32.75           H  
ATOM   2593 HD23 LEU A 162       9.062  20.305 -44.736  1.00 32.75           H  
ATOM   2594  N   SER A 163      12.602  17.657 -40.141  1.00 30.55           N  
ATOM   2595  H   SER A 163      12.453  18.005 -39.204  1.00 30.55           H  
ATOM   2596  CA  SER A 163      13.908  17.035 -40.388  1.00 30.55           C  
ATOM   2597  HA  SER A 163      14.166  17.179 -41.437  1.00 30.55           H  
ATOM   2598  C   SER A 163      13.977  15.522 -40.137  1.00 30.55           C  
ATOM   2599  CB  SER A 163      14.970  17.757 -39.550  1.00 30.55           C  
ATOM   2600  HB2 SER A 163      15.917  17.220 -39.609  1.00 30.55           H  
ATOM   2601  HB3 SER A 163      15.115  18.762 -39.947  1.00 30.55           H  
ATOM   2602  O   SER A 163      15.011  14.933 -40.442  1.00 30.55           O  
ATOM   2603  OG  SER A 163      14.552  17.854 -38.199  1.00 30.55           O  
ATOM   2604  HG  SER A 163      15.308  18.073 -37.650  1.00 30.55           H  
ATOM   2605  N   TYR A 164      12.925  14.874 -39.614  1.00 36.75           N  
ATOM   2606  H   TYR A 164      12.117  15.411 -39.334  1.00 36.75           H  
ATOM   2607  CA  TYR A 164      12.973  13.437 -39.276  1.00 36.75           C  
ATOM   2608  HA  TYR A 164      14.016  13.183 -39.082  1.00 36.75           H  
ATOM   2609  C   TYR A 164      12.528  12.482 -40.407  1.00 36.75           C  
ATOM   2610  CB  TYR A 164      12.215  13.179 -37.959  1.00 36.75           C  
ATOM   2611  HB2 TYR A 164      11.190  12.881 -38.176  1.00 36.75           H  
ATOM   2612  HB3 TYR A 164      12.170  14.100 -37.378  1.00 36.75           H  
ATOM   2613  O   TYR A 164      12.759  11.280 -40.329  1.00 36.75           O  
ATOM   2614  CG  TYR A 164      12.894  12.126 -37.100  1.00 36.75           C  
ATOM   2615  CD1 TYR A 164      12.497  10.776 -37.166  1.00 36.75           C  
ATOM   2616  HD1 TYR A 164      11.672  10.485 -37.800  1.00 36.75           H  
ATOM   2617  CD2 TYR A 164      13.990  12.498 -36.297  1.00 36.75           C  
ATOM   2618  HD2 TYR A 164      14.295  13.533 -36.251  1.00 36.75           H  
ATOM   2619  CE1 TYR A 164      13.216   9.795 -36.456  1.00 36.75           C  
ATOM   2620  HE1 TYR A 164      12.944   8.752 -36.528  1.00 36.75           H  
ATOM   2621  CE2 TYR A 164      14.720  11.520 -35.596  1.00 36.75           C  
ATOM   2622  HE2 TYR A 164      15.581  11.805 -35.009  1.00 36.75           H  
ATOM   2623  OH  TYR A 164      15.098   9.209 -35.097  1.00 36.75           O  
ATOM   2624  HH  TYR A 164      15.904   9.568 -34.720  1.00 36.75           H  
ATOM   2625  CZ  TYR A 164      14.343  10.164 -35.694  1.00 36.75           C  
ATOM   2626  N   TYR A 165      11.909  12.996 -41.478  1.00 33.08           N  
ATOM   2627  H   TYR A 165      11.774  13.997 -41.502  1.00 33.08           H  
ATOM   2628  CA  TYR A 165      11.252  12.186 -42.524  1.00 33.08           C  
ATOM   2629  HA  TYR A 165      11.094  11.187 -42.117  1.00 33.08           H  
ATOM   2630  C   TYR A 165      12.084  11.933 -43.799  1.00 33.08           C  
ATOM   2631  CB  TYR A 165       9.853  12.765 -42.810  1.00 33.08           C  
ATOM   2632  HB2 TYR A 165       9.894  13.854 -42.805  1.00 33.08           H  
ATOM   2633  HB3 TYR A 165       9.516  12.465 -43.803  1.00 33.08           H  
ATOM   2634  O   TYR A 165      11.539  11.549 -44.832  1.00 33.08           O  
ATOM   2635  CG  TYR A 165       8.802  12.272 -41.837  1.00 33.08           C  
ATOM   2636  CD1 TYR A 165       8.397  10.925 -41.898  1.00 33.08           C  
ATOM   2637  HD1 TYR A 165       8.827  10.263 -42.635  1.00 33.08           H  
ATOM   2638  CD2 TYR A 165       8.232  13.138 -40.884  1.00 33.08           C  
ATOM   2639  HD2 TYR A 165       8.544  14.170 -40.832  1.00 33.08           H  
ATOM   2640  CE1 TYR A 165       7.422  10.439 -41.009  1.00 33.08           C  
ATOM   2641  HE1 TYR A 165       7.102   9.409 -41.052  1.00 33.08           H  
ATOM   2642  CE2 TYR A 165       7.241  12.658 -40.004  1.00 33.08           C  
ATOM   2643  HE2 TYR A 165       6.796  13.324 -39.279  1.00 33.08           H  
ATOM   2644  OH  TYR A 165       5.865  10.840 -39.239  1.00 33.08           O  
ATOM   2645  HH  TYR A 165       5.531  11.531 -38.661  1.00 33.08           H  
ATOM   2646  CZ  TYR A 165       6.831  11.308 -40.072  1.00 33.08           C  
ATOM   2647  N   THR A 166      13.403  12.137 -43.768  1.00 31.66           N  
ATOM   2648  H   THR A 166      13.831  12.442 -42.906  1.00 31.66           H  
ATOM   2649  CA  THR A 166      14.269  12.062 -44.965  1.00 31.66           C  
ATOM   2650  HA  THR A 166      13.627  12.191 -45.837  1.00 31.66           H  
ATOM   2651  C   THR A 166      14.930  10.698 -45.220  1.00 31.66           C  
ATOM   2652  CB  THR A 166      15.260  13.237 -45.011  1.00 31.66           C  
ATOM   2653  HB  THR A 166      16.037  13.055 -45.753  1.00 31.66           H  
ATOM   2654  O   THR A 166      15.867  10.612 -46.014  1.00 31.66           O  
ATOM   2655  CG2 THR A 166      14.545  14.539 -45.377  1.00 31.66           C  
ATOM   2656 HG21 THR A 166      13.787  14.775 -44.630  1.00 31.66           H  
ATOM   2657 HG22 THR A 166      14.068  14.436 -46.351  1.00 31.66           H  
ATOM   2658 HG23 THR A 166      15.267  15.354 -45.424  1.00 31.66           H  
ATOM   2659  OG1 THR A 166      15.846  13.425 -43.745  1.00 31.66           O  
ATOM   2660  HG1 THR A 166      16.400  14.209 -43.775  1.00 31.66           H  
ATOM   2661  N   SER A 167      14.414   9.607 -44.638  1.00 34.67           N  
ATOM   2662  H   SER A 167      13.623   9.723 -44.020  1.00 34.67           H  
ATOM   2663  CA  SER A 167      14.687   8.239 -45.109  1.00 34.67           C  
ATOM   2664  HA  SER A 167      15.607   8.263 -45.694  1.00 34.67           H  
ATOM   2665  C   SER A 167      13.576   7.752 -46.061  1.00 34.67           C  
ATOM   2666  CB  SER A 167      14.979   7.286 -43.944  1.00 34.67           C  
ATOM   2667  HB2 SER A 167      15.259   6.308 -44.335  1.00 34.67           H  
ATOM   2668  HB3 SER A 167      15.812   7.684 -43.365  1.00 34.67           H  
ATOM   2669  O   SER A 167      12.386   7.986 -45.863  1.00 34.67           O  
ATOM   2670  OG  SER A 167      13.856   7.146 -43.105  1.00 34.67           O  
ATOM   2671  HG  SER A 167      14.130   6.834 -42.239  1.00 34.67           H  
ATOM   2672  N   LEU A 168      13.977   7.115 -47.164  1.00 39.11           N  
ATOM   2673  H   LEU A 168      14.963   6.902 -47.226  1.00 39.11           H  
ATOM   2674  CA  LEU A 168      13.220   7.045 -48.429  1.00 39.11           C  
ATOM   2675  HA  LEU A 168      12.804   8.038 -48.600  1.00 39.11           H  
ATOM   2676  C   LEU A 168      11.978   6.118 -48.481  1.00 39.11           C  
ATOM   2677  CB  LEU A 168      14.244   6.759 -49.557  1.00 39.11           C  
ATOM   2678  HB2 LEU A 168      13.820   6.087 -50.303  1.00 39.11           H  
ATOM   2679  HB3 LEU A 168      15.102   6.234 -49.136  1.00 39.11           H  
ATOM   2680  O   LEU A 168      11.446   5.894 -49.566  1.00 39.11           O  
ATOM   2681  CG  LEU A 168      14.720   8.044 -50.263  1.00 39.11           C  
ATOM   2682  HG  LEU A 168      14.706   8.877 -49.561  1.00 39.11           H  
ATOM   2683  CD1 LEU A 168      16.151   7.893 -50.779  1.00 39.11           C  
ATOM   2684 HD11 LEU A 168      16.826   7.721 -49.940  1.00 39.11           H  
ATOM   2685 HD12 LEU A 168      16.213   7.054 -51.472  1.00 39.11           H  
ATOM   2686 HD13 LEU A 168      16.456   8.807 -51.287  1.00 39.11           H  
ATOM   2687  CD2 LEU A 168      13.815   8.372 -51.453  1.00 39.11           C  
ATOM   2688 HD21 LEU A 168      13.866   7.577 -52.197  1.00 39.11           H  
ATOM   2689 HD22 LEU A 168      12.784   8.471 -51.111  1.00 39.11           H  
ATOM   2690 HD23 LEU A 168      14.127   9.313 -51.906  1.00 39.11           H  
ATOM   2691  N   SER A 169      11.481   5.591 -47.358  1.00 35.07           N  
ATOM   2692  H   SER A 169      11.901   5.853 -46.477  1.00 35.07           H  
ATOM   2693  CA  SER A 169      10.367   4.618 -47.312  1.00 35.07           C  
ATOM   2694  HA  SER A 169      10.226   4.216 -48.315  1.00 35.07           H  
ATOM   2695  C   SER A 169       8.993   5.200 -46.924  1.00 35.07           C  
ATOM   2696  CB  SER A 169      10.751   3.420 -46.434  1.00 35.07           C  
ATOM   2697  HB2 SER A 169       9.896   2.754 -46.318  1.00 35.07           H  
ATOM   2698  HB3 SER A 169      11.555   2.867 -46.919  1.00 35.07           H  
ATOM   2699  O   SER A 169       8.058   4.444 -46.671  1.00 35.07           O  
ATOM   2700  OG  SER A 169      11.200   3.854 -45.165  1.00 35.07           O  
ATOM   2701  HG  SER A 169      11.005   3.174 -44.516  1.00 35.07           H  
ATOM   2702  N   PHE A 170       8.838   6.528 -46.889  1.00 33.42           N  
ATOM   2703  H   PHE A 170       9.662   7.087 -47.058  1.00 33.42           H  
ATOM   2704  CA  PHE A 170       7.677   7.196 -46.275  1.00 33.42           C  
ATOM   2705  HA  PHE A 170       7.310   6.562 -45.468  1.00 33.42           H  
ATOM   2706  C   PHE A 170       6.443   7.456 -47.183  1.00 33.42           C  
ATOM   2707  CB  PHE A 170       8.216   8.486 -45.622  1.00 33.42           C  
ATOM   2708  HB2 PHE A 170       8.927   8.207 -44.844  1.00 33.42           H  
ATOM   2709  HB3 PHE A 170       8.773   9.049 -46.371  1.00 33.42           H  
ATOM   2710  O   PHE A 170       5.342   7.613 -46.665  1.00 33.42           O  
ATOM   2711  CG  PHE A 170       7.184   9.410 -44.995  1.00 33.42           C  
ATOM   2712  CD1 PHE A 170       7.089  10.751 -45.418  1.00 33.42           C  
ATOM   2713  HD1 PHE A 170       7.760  11.131 -46.174  1.00 33.42           H  
ATOM   2714  CD2 PHE A 170       6.324   8.939 -43.984  1.00 33.42           C  
ATOM   2715  HD2 PHE A 170       6.389   7.914 -43.649  1.00 33.42           H  
ATOM   2716  CE1 PHE A 170       6.131  11.608 -44.848  1.00 33.42           C  
ATOM   2717  HE1 PHE A 170       6.065  12.636 -45.170  1.00 33.42           H  
ATOM   2718  CE2 PHE A 170       5.366   9.796 -43.415  1.00 33.42           C  
ATOM   2719  HE2 PHE A 170       4.709   9.431 -42.639  1.00 33.42           H  
ATOM   2720  CZ  PHE A 170       5.270  11.131 -43.845  1.00 33.42           C  
ATOM   2721  HZ  PHE A 170       4.543  11.791 -43.397  1.00 33.42           H  
ATOM   2722  N   ILE A 171       6.565   7.538 -48.518  1.00 43.37           N  
ATOM   2723  H   ILE A 171       7.468   7.320 -48.913  1.00 43.37           H  
ATOM   2724  CA  ILE A 171       5.671   8.452 -49.280  1.00 43.37           C  
ATOM   2725  HA  ILE A 171       5.175   9.086 -48.545  1.00 43.37           H  
ATOM   2726  C   ILE A 171       4.446   7.849 -50.024  1.00 43.37           C  
ATOM   2727  CB  ILE A 171       6.551   9.444 -50.103  1.00 43.37           C  
ATOM   2728  HB  ILE A 171       7.305   8.868 -50.640  1.00 43.37           H  
ATOM   2729  O   ILE A 171       3.547   8.622 -50.346  1.00 43.37           O  
ATOM   2730  CG1 ILE A 171       7.270  10.386 -49.098  1.00 43.37           C  
ATOM   2731 HG12 ILE A 171       6.524  10.887 -48.482  1.00 43.37           H  
ATOM   2732 HG13 ILE A 171       7.895   9.783 -48.439  1.00 43.37           H  
ATOM   2733  CG2 ILE A 171       5.791  10.283 -51.150  1.00 43.37           C  
ATOM   2734 HG21 ILE A 171       5.313   9.631 -51.881  1.00 43.37           H  
ATOM   2735 HG22 ILE A 171       6.475  10.929 -51.700  1.00 43.37           H  
ATOM   2736 HG23 ILE A 171       5.030  10.890 -50.660  1.00 43.37           H  
ATOM   2737  CD1 ILE A 171       8.180  11.465 -49.697  1.00 43.37           C  
ATOM   2738 HD11 ILE A 171       8.883  11.013 -50.396  1.00 43.37           H  
ATOM   2739 HD12 ILE A 171       7.588  12.226 -50.207  1.00 43.37           H  
ATOM   2740 HD13 ILE A 171       8.738  11.947 -48.895  1.00 43.37           H  
ATOM   2741  N   SER A 172       4.316   6.537 -50.301  1.00 41.55           N  
ATOM   2742  H   SER A 172       5.040   5.896 -50.011  1.00 41.55           H  
ATOM   2743  CA  SER A 172       3.330   6.076 -51.321  1.00 41.55           C  
ATOM   2744  HA  SER A 172       2.886   6.964 -51.771  1.00 41.55           H  
ATOM   2745  C   SER A 172       2.073   5.272 -50.915  1.00 41.55           C  
ATOM   2746  CB  SER A 172       4.045   5.419 -52.505  1.00 41.55           C  
ATOM   2747  HB2 SER A 172       4.710   6.149 -52.966  1.00 41.55           H  
ATOM   2748  HB3 SER A 172       3.313   5.102 -53.248  1.00 41.55           H  
ATOM   2749  O   SER A 172       1.194   5.173 -51.771  1.00 41.55           O  
ATOM   2750  OG  SER A 172       4.806   4.308 -52.083  1.00 41.55           O  
ATOM   2751  HG  SER A 172       5.118   3.831 -52.855  1.00 41.55           H  
ATOM   2752  N   SER A 173       1.895   4.724 -49.697  1.00 39.51           N  
ATOM   2753  H   SER A 173       2.650   4.757 -49.026  1.00 39.51           H  
ATOM   2754  CA  SER A 173       0.597   4.066 -49.354  1.00 39.51           C  
ATOM   2755  HA  SER A 173      -0.194   4.690 -49.768  1.00 39.51           H  
ATOM   2756  C   SER A 173       0.199   3.870 -47.878  1.00 39.51           C  
ATOM   2757  CB  SER A 173       0.479   2.699 -50.051  1.00 39.51           C  
ATOM   2758  HB2 SER A 173      -0.520   2.296 -49.886  1.00 39.51           H  
ATOM   2759  HB3 SER A 173       0.622   2.814 -51.125  1.00 39.51           H  
ATOM   2760  O   SER A 173      -0.947   3.502 -47.629  1.00 39.51           O  
ATOM   2761  OG  SER A 173       1.438   1.788 -49.550  1.00 39.51           O  
ATOM   2762  HG  SER A 173       1.263   0.921 -49.923  1.00 39.51           H  
ATOM   2763  N   TRP A 174       1.067   4.104 -46.886  1.00 39.68           N  
ATOM   2764  H   TRP A 174       2.008   4.389 -47.121  1.00 39.68           H  
ATOM   2765  CA  TRP A 174       0.796   3.714 -45.482  1.00 39.68           C  
ATOM   2766  HA  TRP A 174       0.045   2.925 -45.488  1.00 39.68           H  
ATOM   2767  C   TRP A 174       0.196   4.831 -44.590  1.00 39.68           C  
ATOM   2768  CB  TRP A 174       2.080   3.088 -44.913  1.00 39.68           C  
ATOM   2769  HB2 TRP A 174       2.512   2.429 -45.665  1.00 39.68           H  
ATOM   2770  HB3 TRP A 174       2.800   3.884 -44.720  1.00 39.68           H  
ATOM   2771  O   TRP A 174      -0.161   4.608 -43.436  1.00 39.68           O  
ATOM   2772  CG  TRP A 174       1.914   2.273 -43.667  1.00 39.68           C  
ATOM   2773  CD1 TRP A 174       1.088   1.211 -43.523  1.00 39.68           C  
ATOM   2774  HD1 TRP A 174       0.445   0.819 -44.297  1.00 39.68           H  
ATOM   2775  CD2 TRP A 174       2.559   2.455 -42.369  1.00 39.68           C  
ATOM   2776  CE2 TRP A 174       2.014   1.499 -41.462  1.00 39.68           C  
ATOM   2777  CE3 TRP A 174       3.531   3.344 -41.858  1.00 39.68           C  
ATOM   2778  HE3 TRP A 174       3.967   4.083 -42.513  1.00 39.68           H  
ATOM   2779  NE1 TRP A 174       1.153   0.745 -42.225  1.00 39.68           N  
ATOM   2780  HE1 TRP A 174       0.582  -0.007 -41.867  1.00 39.68           H  
ATOM   2781  CH2 TRP A 174       3.302   2.384 -39.625  1.00 39.68           C  
ATOM   2782  HH2 TRP A 174       3.546   2.387 -38.574  1.00 39.68           H  
ATOM   2783  CZ2 TRP A 174       2.359   1.466 -40.106  1.00 39.68           C  
ATOM   2784  HZ2 TRP A 174       1.895   0.752 -39.441  1.00 39.68           H  
ATOM   2785  CZ3 TRP A 174       3.908   3.301 -40.502  1.00 39.68           C  
ATOM   2786  HZ3 TRP A 174       4.636   4.004 -40.124  1.00 39.68           H  
ATOM   2787  N   LEU A 175       0.028   6.037 -45.142  1.00 47.20           N  
ATOM   2788  H   LEU A 175       0.260   6.115 -46.122  1.00 47.20           H  
ATOM   2789  CA  LEU A 175      -0.266   7.296 -44.435  1.00 47.20           C  
ATOM   2790  HA  LEU A 175       0.373   7.302 -43.552  1.00 47.20           H  
ATOM   2791  C   LEU A 175      -1.692   7.468 -43.848  1.00 47.20           C  
ATOM   2792  CB  LEU A 175       0.175   8.468 -45.352  1.00 47.20           C  
ATOM   2793  HB2 LEU A 175       0.176   8.133 -46.389  1.00 47.20           H  
ATOM   2794  HB3 LEU A 175      -0.533   9.295 -45.302  1.00 47.20           H  
ATOM   2795  O   LEU A 175      -2.106   8.594 -43.597  1.00 47.20           O  
ATOM   2796  CG  LEU A 175       1.569   9.016 -44.998  1.00 47.20           C  
ATOM   2797  HG  LEU A 175       2.264   8.186 -44.871  1.00 47.20           H  
ATOM   2798  CD1 LEU A 175       2.087   9.911 -46.124  1.00 47.20           C  
ATOM   2799 HD11 LEU A 175       1.418  10.759 -46.269  1.00 47.20           H  
ATOM   2800 HD12 LEU A 175       3.084  10.272 -45.871  1.00 47.20           H  
ATOM   2801 HD13 LEU A 175       2.158   9.338 -47.049  1.00 47.20           H  
ATOM   2802  CD2 LEU A 175       1.527   9.846 -43.711  1.00 47.20           C  
ATOM   2803 HD21 LEU A 175       2.514  10.260 -43.505  1.00 47.20           H  
ATOM   2804 HD22 LEU A 175       1.232   9.223 -42.867  1.00 47.20           H  
ATOM   2805 HD23 LEU A 175       0.811  10.661 -43.813  1.00 47.20           H  
ATOM   2806  N   ASN A 176      -2.429   6.382 -43.588  1.00 44.45           N  
ATOM   2807  H   ASN A 176      -1.997   5.486 -43.766  1.00 44.45           H  
ATOM   2808  CA  ASN A 176      -3.730   6.416 -42.891  1.00 44.45           C  
ATOM   2809  HA  ASN A 176      -3.907   7.424 -42.515  1.00 44.45           H  
ATOM   2810  C   ASN A 176      -3.799   5.531 -41.628  1.00 44.45           C  
ATOM   2811  CB  ASN A 176      -4.862   6.074 -43.888  1.00 44.45           C  
ATOM   2812  HB2 ASN A 176      -4.505   5.348 -44.619  1.00 44.45           H  
ATOM   2813  HB3 ASN A 176      -5.691   5.615 -43.349  1.00 44.45           H  
ATOM   2814  O   ASN A 176      -4.829   5.532 -40.960  1.00 44.45           O  
ATOM   2815  CG  ASN A 176      -5.454   7.273 -44.616  1.00 44.45           C  
ATOM   2816  ND2 ASN A 176      -6.282   7.034 -45.606  1.00 44.45           N  
ATOM   2817 HD21 ASN A 176      -6.526   6.086 -45.855  1.00 44.45           H  
ATOM   2818 HD22 ASN A 176      -6.684   7.856 -46.033  1.00 44.45           H  
ATOM   2819  OD1 ASN A 176      -5.235   8.430 -44.317  1.00 44.45           O  
ATOM   2820  N   THR A 177      -2.755   4.760 -41.294  1.00 55.98           N  
ATOM   2821  H   THR A 177      -1.945   4.735 -41.897  1.00 55.98           H  
ATOM   2822  CA  THR A 177      -2.809   3.767 -40.194  1.00 55.98           C  
ATOM   2823  HA  THR A 177      -3.664   3.990 -39.556  1.00 55.98           H  
ATOM   2824  C   THR A 177      -1.613   3.789 -39.242  1.00 55.98           C  
ATOM   2825  CB  THR A 177      -3.015   2.342 -40.732  1.00 55.98           C  
ATOM   2826  HB  THR A 177      -2.953   1.628 -39.911  1.00 55.98           H  
ATOM   2827  O   THR A 177      -1.520   2.939 -38.361  1.00 55.98           O  
ATOM   2828  CG2 THR A 177      -4.373   2.164 -41.410  1.00 55.98           C  
ATOM   2829 HG21 THR A 177      -5.162   2.468 -40.722  1.00 55.98           H  
ATOM   2830 HG22 THR A 177      -4.519   1.116 -41.670  1.00 55.98           H  
ATOM   2831 HG23 THR A 177      -4.431   2.774 -42.311  1.00 55.98           H  
ATOM   2832  OG1 THR A 177      -2.037   2.027 -41.696  1.00 55.98           O  
ATOM   2833  HG1 THR A 177      -2.149   1.098 -41.911  1.00 55.98           H  
ATOM   2834  N   THR A 178      -0.698   4.752 -39.369  1.00 63.90           N  
ATOM   2835  H   THR A 178      -0.790   5.420 -40.121  1.00 63.90           H  
ATOM   2836  CA  THR A 178       0.433   4.904 -38.445  1.00 63.90           C  
ATOM   2837  HA  THR A 178       0.865   3.919 -38.264  1.00 63.90           H  
ATOM   2838  C   THR A 178      -0.027   5.536 -37.124  1.00 63.90           C  
ATOM   2839  CB  THR A 178       1.525   5.791 -39.057  1.00 63.90           C  
ATOM   2840  HB  THR A 178       1.179   6.824 -39.085  1.00 63.90           H  
ATOM   2841  O   THR A 178      -0.398   6.712 -37.131  1.00 63.90           O  
ATOM   2842  CG2 THR A 178       2.822   5.735 -38.247  1.00 63.90           C  
ATOM   2843 HG21 THR A 178       2.671   6.216 -37.280  1.00 63.90           H  
ATOM   2844 HG22 THR A 178       3.126   4.702 -38.080  1.00 63.90           H  
ATOM   2845 HG23 THR A 178       3.610   6.268 -38.780  1.00 63.90           H  
ATOM   2846  OG1 THR A 178       1.790   5.413 -40.387  1.00 63.90           O  
ATOM   2847  HG1 THR A 178       1.993   4.475 -40.412  1.00 63.90           H  
ATOM   2848  N   PRO A 179       0.042   4.844 -35.971  1.00 75.00           N  
ATOM   2849  CA  PRO A 179      -0.223   5.472 -34.682  1.00 75.00           C  
ATOM   2850  HA  PRO A 179      -1.157   6.032 -34.717  1.00 75.00           H  
ATOM   2851  C   PRO A 179       0.933   6.427 -34.354  1.00 75.00           C  
ATOM   2852  CB  PRO A 179      -0.376   4.316 -33.688  1.00 75.00           C  
ATOM   2853  HB2 PRO A 179      -1.412   3.979 -33.680  1.00 75.00           H  
ATOM   2854  HB3 PRO A 179      -0.061   4.591 -32.682  1.00 75.00           H  
ATOM   2855  O   PRO A 179       2.037   6.006 -34.004  1.00 75.00           O  
ATOM   2856  CG  PRO A 179       0.506   3.224 -34.290  1.00 75.00           C  
ATOM   2857  HG2 PRO A 179       1.542   3.376 -33.988  1.00 75.00           H  
ATOM   2858  HG3 PRO A 179       0.158   2.229 -34.012  1.00 75.00           H  
ATOM   2859  CD  PRO A 179       0.385   3.439 -35.794  1.00 75.00           C  
ATOM   2860  HD2 PRO A 179      -0.421   2.811 -36.175  1.00 75.00           H  
ATOM   2861  HD3 PRO A 179       1.327   3.186 -36.280  1.00 75.00           H  
ATOM   2862  N   THR A 180       0.705   7.729 -34.515  1.00 81.40           N  
ATOM   2863  H   THR A 180      -0.214   7.995 -34.839  1.00 81.40           H  
ATOM   2864  CA  THR A 180       1.659   8.799 -34.173  1.00 81.40           C  
ATOM   2865  HA  THR A 180       2.673   8.430 -34.324  1.00 81.40           H  
ATOM   2866  C   THR A 180       1.521   9.206 -32.703  1.00 81.40           C  
ATOM   2867  CB  THR A 180       1.478  10.035 -35.071  1.00 81.40           C  
ATOM   2868  HB  THR A 180       2.277  10.740 -34.839  1.00 81.40           H  
ATOM   2869  O   THR A 180       0.482   8.956 -32.094  1.00 81.40           O  
ATOM   2870  CG2 THR A 180       1.552   9.722 -36.563  1.00 81.40           C  
ATOM   2871 HG21 THR A 180       1.534  10.653 -37.129  1.00 81.40           H  
ATOM   2872 HG22 THR A 180       0.703   9.111 -36.869  1.00 81.40           H  
ATOM   2873 HG23 THR A 180       2.477   9.189 -36.787  1.00 81.40           H  
ATOM   2874  OG1 THR A 180       0.249  10.672 -34.811  1.00 81.40           O  
ATOM   2875  HG1 THR A 180      -0.449  10.020 -34.898  1.00 81.40           H  
ATOM   2876  N   GLN A 181       2.521   9.887 -32.129  1.00 84.38           N  
ATOM   2877  H   GLN A 181       3.374  10.059 -32.642  1.00 84.38           H  
ATOM   2878  CA  GLN A 181       2.390  10.475 -30.784  1.00 84.38           C  
ATOM   2879  HA  GLN A 181       2.227   9.683 -30.053  1.00 84.38           H  
ATOM   2880  C   GLN A 181       1.185  11.428 -30.707  1.00 84.38           C  
ATOM   2881  CB  GLN A 181       3.663  11.243 -30.399  1.00 84.38           C  
ATOM   2882  HB2 GLN A 181       3.486  11.739 -29.445  1.00 84.38           H  
ATOM   2883  HB3 GLN A 181       3.862  12.010 -31.148  1.00 84.38           H  
ATOM   2884  O   GLN A 181       0.377  11.320 -29.793  1.00 84.38           O  
ATOM   2885  CG  GLN A 181       4.901  10.348 -30.249  1.00 84.38           C  
ATOM   2886  HG2 GLN A 181       4.675   9.545 -29.547  1.00 84.38           H  
ATOM   2887  HG3 GLN A 181       5.152   9.906 -31.213  1.00 84.38           H  
ATOM   2888  CD  GLN A 181       6.119  11.124 -29.752  1.00 84.38           C  
ATOM   2889  NE2 GLN A 181       7.116  10.476 -29.196  1.00 84.38           N  
ATOM   2890 HE21 GLN A 181       7.891  11.044 -28.885  1.00 84.38           H  
ATOM   2891 HE22 GLN A 181       7.100   9.470 -29.108  1.00 84.38           H  
ATOM   2892  OE1 GLN A 181       6.224  12.327 -29.905  1.00 84.38           O  
ATOM   2893  N   TYR A 182       1.006  12.291 -31.716  1.00 84.33           N  
ATOM   2894  H   TYR A 182       1.701  12.329 -32.448  1.00 84.33           H  
ATOM   2895  CA  TYR A 182      -0.112  13.238 -31.785  1.00 84.33           C  
ATOM   2896  HA  TYR A 182      -0.086  13.868 -30.895  1.00 84.33           H  
ATOM   2897  C   TYR A 182      -1.478  12.535 -31.801  1.00 84.33           C  
ATOM   2898  CB  TYR A 182       0.064  14.141 -33.014  1.00 84.33           C  
ATOM   2899  HB2 TYR A 182       1.014  14.669 -32.929  1.00 84.33           H  
ATOM   2900  HB3 TYR A 182       0.108  13.526 -33.912  1.00 84.33           H  
ATOM   2901  O   TYR A 182      -2.329  12.835 -30.970  1.00 84.33           O  
ATOM   2902  CG  TYR A 182      -1.046  15.163 -33.170  1.00 84.33           C  
ATOM   2903  CD1 TYR A 182      -2.163  14.877 -33.980  1.00 84.33           C  
ATOM   2904  HD1 TYR A 182      -2.226  13.938 -34.509  1.00 84.33           H  
ATOM   2905  CD2 TYR A 182      -0.977  16.384 -32.470  1.00 84.33           C  
ATOM   2906  HD2 TYR A 182      -0.118  16.600 -31.852  1.00 84.33           H  
ATOM   2907  CE1 TYR A 182      -3.216  15.806 -34.082  1.00 84.33           C  
ATOM   2908  HE1 TYR A 182      -4.086  15.590 -34.684  1.00 84.33           H  
ATOM   2909  CE2 TYR A 182      -2.028  17.317 -32.573  1.00 84.33           C  
ATOM   2910  HE2 TYR A 182      -1.974  18.253 -32.037  1.00 84.33           H  
ATOM   2911  OH  TYR A 182      -4.173  17.916 -33.482  1.00 84.33           O  
ATOM   2912  HH  TYR A 182      -4.031  18.697 -32.943  1.00 84.33           H  
ATOM   2913  CZ  TYR A 182      -3.152  17.025 -33.377  1.00 84.33           C  
ATOM   2914  N   SER A 183      -1.679  11.552 -32.686  1.00 87.29           N  
ATOM   2915  H   SER A 183      -0.941  11.318 -33.335  1.00 87.29           H  
ATOM   2916  CA  SER A 183      -2.944  10.802 -32.746  1.00 87.29           C  
ATOM   2917  HA  SER A 183      -3.759  11.521 -32.823  1.00 87.29           H  
ATOM   2918  C   SER A 183      -3.198   9.984 -31.476  1.00 87.29           C  
ATOM   2919  CB  SER A 183      -2.996   9.904 -33.989  1.00 87.29           C  
ATOM   2920  HB2 SER A 183      -2.946  10.533 -34.879  1.00 87.29           H  
ATOM   2921  HB3 SER A 183      -3.943   9.365 -34.004  1.00 87.29           H  
ATOM   2922  O   SER A 183      -4.340   9.872 -31.044  1.00 87.29           O  
ATOM   2923  OG  SER A 183      -1.923   8.977 -34.020  1.00 87.29           O  
ATOM   2924  HG  SER A 183      -2.075   8.335 -33.322  1.00 87.29           H  
ATOM   2925  N   THR A 184      -2.143   9.452 -30.851  1.00 90.67           N  
ATOM   2926  H   THR A 184      -1.225   9.598 -31.246  1.00 90.67           H  
ATOM   2927  CA  THR A 184      -2.238   8.736 -29.567  1.00 90.67           C  
ATOM   2928  HA  THR A 184      -3.016   7.977 -29.644  1.00 90.67           H  
ATOM   2929  C   THR A 184      -2.652   9.697 -28.445  1.00 90.67           C  
ATOM   2930  CB  THR A 184      -0.918   8.020 -29.230  1.00 90.67           C  
ATOM   2931  HB  THR A 184      -0.146   8.756 -29.007  1.00 90.67           H  
ATOM   2932  O   THR A 184      -3.593   9.404 -27.712  1.00 90.67           O  
ATOM   2933  CG2 THR A 184      -1.056   7.068 -28.049  1.00 90.67           C  
ATOM   2934 HG21 THR A 184      -0.087   6.615 -27.838  1.00 90.67           H  
ATOM   2935 HG22 THR A 184      -1.776   6.284 -28.283  1.00 90.67           H  
ATOM   2936 HG23 THR A 184      -1.390   7.606 -27.162  1.00 90.67           H  
ATOM   2937  OG1 THR A 184      -0.500   7.235 -30.328  1.00 90.67           O  
ATOM   2938  HG1 THR A 184      -0.108   7.838 -30.963  1.00 90.67           H  
ATOM   2939  N   ARG A 185      -2.044  10.892 -28.378  1.00 91.65           N  
ATOM   2940  H   ARG A 185      -1.265  11.060 -28.999  1.00 91.65           H  
ATOM   2941  CA  ARG A 185      -2.424  11.987 -27.466  1.00 91.65           C  
ATOM   2942  HA  ARG A 185      -2.353  11.633 -26.437  1.00 91.65           H  
ATOM   2943  C   ARG A 185      -3.877  12.430 -27.662  1.00 91.65           C  
ATOM   2944  CB  ARG A 185      -1.442  13.162 -27.638  1.00 91.65           C  
ATOM   2945  HB2 ARG A 185      -1.556  13.591 -28.633  1.00 91.65           H  
ATOM   2946  HB3 ARG A 185      -0.421  12.794 -27.536  1.00 91.65           H  
ATOM   2947  O   ARG A 185      -4.575  12.654 -26.681  1.00 91.65           O  
ATOM   2948  CG  ARG A 185      -1.671  14.261 -26.588  1.00 91.65           C  
ATOM   2949  HG2 ARG A 185      -1.439  13.858 -25.602  1.00 91.65           H  
ATOM   2950  HG3 ARG A 185      -2.716  14.571 -26.596  1.00 91.65           H  
ATOM   2951  CD  ARG A 185      -0.806  15.502 -26.844  1.00 91.65           C  
ATOM   2952  HD2 ARG A 185       0.245  15.217 -26.799  1.00 91.65           H  
ATOM   2953  HD3 ARG A 185      -1.011  15.897 -27.839  1.00 91.65           H  
ATOM   2954  NE  ARG A 185      -1.062  16.531 -25.820  1.00 91.65           N  
ATOM   2955  HE  ARG A 185      -0.518  16.478 -24.971  1.00 91.65           H  
ATOM   2956  NH1 ARG A 185      -2.855  17.641 -26.731  1.00 91.65           N  
ATOM   2957 HH11 ARG A 185      -2.806  17.045 -27.546  1.00 91.65           H  
ATOM   2958 HH12 ARG A 185      -3.624  18.271 -26.556  1.00 91.65           H  
ATOM   2959  NH2 ARG A 185      -2.217  18.073 -24.629  1.00 91.65           N  
ATOM   2960 HH21 ARG A 185      -3.076  18.520 -24.339  1.00 91.65           H  
ATOM   2961 HH22 ARG A 185      -1.619  17.853 -23.846  1.00 91.65           H  
ATOM   2962  CZ  ARG A 185      -2.042  17.414 -25.737  1.00 91.65           C  
ATOM   2963  N   SER A 186      -4.358  12.531 -28.902  1.00 90.88           N  
ATOM   2964  H   SER A 186      -3.720  12.432 -29.680  1.00 90.88           H  
ATOM   2965  CA  SER A 186      -5.764  12.863 -29.175  1.00 90.88           C  
ATOM   2966  HA  SER A 186      -6.004  13.800 -28.673  1.00 90.88           H  
ATOM   2967  C   SER A 186      -6.739  11.810 -28.638  1.00 90.88           C  
ATOM   2968  CB  SER A 186      -6.004  13.045 -30.675  1.00 90.88           C  
ATOM   2969  HB2 SER A 186      -5.716  12.136 -31.204  1.00 90.88           H  
ATOM   2970  HB3 SER A 186      -7.064  13.228 -30.851  1.00 90.88           H  
ATOM   2971  O   SER A 186      -7.794  12.186 -28.135  1.00 90.88           O  
ATOM   2972  OG  SER A 186      -5.259  14.136 -31.179  1.00 90.88           O  
ATOM   2973  HG  SER A 186      -5.593  14.946 -30.787  1.00 90.88           H  
ATOM   2974  N   VAL A 187      -6.399  10.516 -28.707  1.00 93.26           N  
ATOM   2975  H   VAL A 187      -5.520  10.262 -29.135  1.00 93.26           H  
ATOM   2976  CA  VAL A 187      -7.233   9.447 -28.125  1.00 93.26           C  
ATOM   2977  HA  VAL A 187      -8.273   9.648 -28.380  1.00 93.26           H  
ATOM   2978  C   VAL A 187      -7.165   9.465 -26.596  1.00 93.26           C  
ATOM   2979  CB  VAL A 187      -6.886   8.059 -28.701  1.00 93.26           C  
ATOM   2980  HB  VAL A 187      -5.831   7.847 -28.531  1.00 93.26           H  
ATOM   2981  O   VAL A 187      -8.215   9.403 -25.970  1.00 93.26           O  
ATOM   2982  CG1 VAL A 187      -7.726   6.941 -28.067  1.00 93.26           C  
ATOM   2983 HG11 VAL A 187      -7.479   5.978 -28.513  1.00 93.26           H  
ATOM   2984 HG12 VAL A 187      -8.788   7.143 -28.206  1.00 93.26           H  
ATOM   2985 HG13 VAL A 187      -7.531   6.873 -26.997  1.00 93.26           H  
ATOM   2986  CG2 VAL A 187      -7.174   8.018 -30.210  1.00 93.26           C  
ATOM   2987 HG21 VAL A 187      -8.237   8.181 -30.389  1.00 93.26           H  
ATOM   2988 HG22 VAL A 187      -6.608   8.792 -30.728  1.00 93.26           H  
ATOM   2989 HG23 VAL A 187      -6.885   7.049 -30.616  1.00 93.26           H  
ATOM   2990  N   LEU A 188      -5.977   9.646 -26.004  1.00 94.33           N  
ATOM   2991  H   LEU A 188      -5.152   9.670 -26.586  1.00 94.33           H  
ATOM   2992  CA  LEU A 188      -5.800   9.834 -24.553  1.00 94.33           C  
ATOM   2993  HA  LEU A 188      -6.093   8.923 -24.031  1.00 94.33           H  
ATOM   2994  C   LEU A 188      -6.713  10.951 -24.021  1.00 94.33           C  
ATOM   2995  CB  LEU A 188      -4.315  10.139 -24.253  1.00 94.33           C  
ATOM   2996  HB2 LEU A 188      -4.236  10.584 -23.260  1.00 94.33           H  
ATOM   2997  HB3 LEU A 188      -3.959  10.884 -24.964  1.00 94.33           H  
ATOM   2998  O   LEU A 188      -7.550  10.708 -23.155  1.00 94.33           O  
ATOM   2999  CG  LEU A 188      -3.395   8.906 -24.309  1.00 94.33           C  
ATOM   3000  HG  LEU A 188      -3.700   8.249 -25.124  1.00 94.33           H  
ATOM   3001  CD1 LEU A 188      -1.936   9.302 -24.533  1.00 94.33           C  
ATOM   3002 HD11 LEU A 188      -1.824   9.739 -25.526  1.00 94.33           H  
ATOM   3003 HD12 LEU A 188      -1.302   8.417 -24.471  1.00 94.33           H  
ATOM   3004 HD13 LEU A 188      -1.621  10.017 -23.774  1.00 94.33           H  
ATOM   3005  CD2 LEU A 188      -3.438   8.147 -22.988  1.00 94.33           C  
ATOM   3006 HD21 LEU A 188      -2.881   7.213 -23.065  1.00 94.33           H  
ATOM   3007 HD22 LEU A 188      -2.982   8.765 -22.214  1.00 94.33           H  
ATOM   3008 HD23 LEU A 188      -4.469   7.937 -22.706  1.00 94.33           H  
ATOM   3009  N   LEU A 189      -6.627  12.151 -24.605  1.00 94.52           N  
ATOM   3010  H   LEU A 189      -5.919  12.290 -25.312  1.00 94.52           H  
ATOM   3011  CA  LEU A 189      -7.472  13.284 -24.219  1.00 94.52           C  
ATOM   3012  HA  LEU A 189      -7.366  13.456 -23.148  1.00 94.52           H  
ATOM   3013  C   LEU A 189      -8.963  13.034 -24.462  1.00 94.52           C  
ATOM   3014  CB  LEU A 189      -7.042  14.539 -24.988  1.00 94.52           C  
ATOM   3015  HB2 LEU A 189      -7.821  15.291 -24.865  1.00 94.52           H  
ATOM   3016  HB3 LEU A 189      -6.978  14.297 -26.049  1.00 94.52           H  
ATOM   3017  O   LEU A 189      -9.789  13.443 -23.649  1.00 94.52           O  
ATOM   3018  CG  LEU A 189      -5.715  15.158 -24.528  1.00 94.52           C  
ATOM   3019  HG  LEU A 189      -4.898  14.448 -24.654  1.00 94.52           H  
ATOM   3020  CD1 LEU A 189      -5.460  16.375 -25.413  1.00 94.52           C  
ATOM   3021 HD11 LEU A 189      -6.332  17.029 -25.405  1.00 94.52           H  
ATOM   3022 HD12 LEU A 189      -4.624  16.927 -24.983  1.00 94.52           H  
ATOM   3023 HD13 LEU A 189      -5.237  16.049 -26.429  1.00 94.52           H  
ATOM   3024  CD2 LEU A 189      -5.748  15.630 -23.075  1.00 94.52           C  
ATOM   3025 HD21 LEU A 189      -6.585  16.308 -22.907  1.00 94.52           H  
ATOM   3026 HD22 LEU A 189      -5.828  14.784 -22.393  1.00 94.52           H  
ATOM   3027 HD23 LEU A 189      -4.828  16.156 -22.822  1.00 94.52           H  
ATOM   3028  N   HIS A 190      -9.337  12.371 -25.560  1.00 94.50           N  
ATOM   3029  H   HIS A 190      -8.634  12.054 -26.212  1.00 94.50           H  
ATOM   3030  CA  HIS A 190     -10.738  12.034 -25.804  1.00 94.50           C  
ATOM   3031  HA  HIS A 190     -11.322  12.954 -25.784  1.00 94.50           H  
ATOM   3032  C   HIS A 190     -11.297  11.123 -24.704  1.00 94.50           C  
ATOM   3033  CB  HIS A 190     -10.898  11.391 -27.185  1.00 94.50           C  
ATOM   3034  HB2 HIS A 190     -10.270  10.503 -27.247  1.00 94.50           H  
ATOM   3035  HB3 HIS A 190     -10.573  12.096 -27.950  1.00 94.50           H  
ATOM   3036  O   HIS A 190     -12.407  11.370 -24.231  1.00 94.50           O  
ATOM   3037  CG  HIS A 190     -12.327  10.996 -27.462  1.00 94.50           C  
ATOM   3038  CD2 HIS A 190     -12.832   9.723 -27.469  1.00 94.50           C  
ATOM   3039  HD2 HIS A 190     -12.271   8.815 -27.302  1.00 94.50           H  
ATOM   3040  ND1 HIS A 190     -13.389  11.855 -27.635  1.00 94.50           N  
ATOM   3041  HD1 HIS A 190     -13.355  12.863 -27.597  1.00 94.50           H  
ATOM   3042  CE1 HIS A 190     -14.506  11.116 -27.746  1.00 94.50           C  
ATOM   3043  HE1 HIS A 190     -15.506  11.511 -27.846  1.00 94.50           H  
ATOM   3044  NE2 HIS A 190     -14.211   9.810 -27.678  1.00 94.50           N  
ATOM   3045  N   SER A 191     -10.521  10.124 -24.275  1.00 95.79           N  
ATOM   3046  H   SER A 191      -9.635   9.960 -24.731  1.00 95.79           H  
ATOM   3047  CA  SER A 191     -10.897   9.195 -23.210  1.00 95.79           C  
ATOM   3048  HA  SER A 191     -11.914   8.848 -23.398  1.00 95.79           H  
ATOM   3049  C   SER A 191     -10.947   9.854 -21.836  1.00 95.79           C  
ATOM   3050  CB  SER A 191      -9.964   7.979 -23.213  1.00 95.79           C  
ATOM   3051  HB2 SER A 191     -10.291   7.269 -22.454  1.00 95.79           H  
ATOM   3052  HB3 SER A 191      -8.945   8.298 -22.995  1.00 95.79           H  
ATOM   3053  O   SER A 191     -11.885   9.589 -21.096  1.00 95.79           O  
ATOM   3054  OG  SER A 191      -9.998   7.340 -24.475  1.00 95.79           O  
ATOM   3055  HG  SER A 191     -10.881   6.982 -24.596  1.00 95.79           H  
ATOM   3056  N   LEU A 192     -10.033  10.773 -21.516  1.00 95.13           N  
ATOM   3057  H   LEU A 192      -9.251  10.917 -22.139  1.00 95.13           H  
ATOM   3058  CA  LEU A 192     -10.079  11.541 -20.261  1.00 95.13           C  
ATOM   3059  HA  LEU A 192     -10.118  10.845 -19.423  1.00 95.13           H  
ATOM   3060  C   LEU A 192     -11.341  12.411 -20.142  1.00 95.13           C  
ATOM   3061  CB  LEU A 192      -8.803  12.393 -20.159  1.00 95.13           C  
ATOM   3062  HB2 LEU A 192      -8.920  13.120 -19.355  1.00 95.13           H  
ATOM   3063  HB3 LEU A 192      -8.670  12.945 -21.089  1.00 95.13           H  
ATOM   3064  O   LEU A 192     -11.937  12.492 -19.070  1.00 95.13           O  
ATOM   3065  CG  LEU A 192      -7.549  11.550 -19.872  1.00 95.13           C  
ATOM   3066  HG  LEU A 192      -7.527  10.674 -20.520  1.00 95.13           H  
ATOM   3067  CD1 LEU A 192      -6.289  12.372 -20.129  1.00 95.13           C  
ATOM   3068 HD11 LEU A 192      -6.291  13.266 -19.506  1.00 95.13           H  
ATOM   3069 HD12 LEU A 192      -5.416  11.770 -19.879  1.00 95.13           H  
ATOM   3070 HD13 LEU A 192      -6.239  12.653 -21.181  1.00 95.13           H  
ATOM   3071  CD2 LEU A 192      -7.518  11.084 -18.422  1.00 95.13           C  
ATOM   3072 HD21 LEU A 192      -7.426  11.951 -17.768  1.00 95.13           H  
ATOM   3073 HD22 LEU A 192      -8.417  10.527 -18.159  1.00 95.13           H  
ATOM   3074 HD23 LEU A 192      -6.654  10.436 -18.275  1.00 95.13           H  
ATOM   3075  N   ASN A 193     -11.790  12.989 -21.261  1.00 94.08           N  
ATOM   3076  H   ASN A 193     -11.225  12.892 -22.093  1.00 94.08           H  
ATOM   3077  CA  ASN A 193     -13.045  13.745 -21.344  1.00 94.08           C  
ATOM   3078  HA  ASN A 193     -13.149  14.359 -20.449  1.00 94.08           H  
ATOM   3079  C   ASN A 193     -14.304  12.850 -21.404  1.00 94.08           C  
ATOM   3080  CB  ASN A 193     -12.975  14.674 -22.570  1.00 94.08           C  
ATOM   3081  HB2 ASN A 193     -13.975  15.059 -22.771  1.00 94.08           H  
ATOM   3082  HB3 ASN A 193     -12.637  14.120 -23.445  1.00 94.08           H  
ATOM   3083  O   ASN A 193     -15.413  13.331 -21.179  1.00 94.08           O  
ATOM   3084  CG  ASN A 193     -12.084  15.880 -22.343  1.00 94.08           C  
ATOM   3085  ND2 ASN A 193     -10.870  15.885 -22.832  1.00 94.08           N  
ATOM   3086 HD21 ASN A 193     -10.306  16.660 -22.513  1.00 94.08           H  
ATOM   3087 HD22 ASN A 193     -10.463  15.019 -23.158  1.00 94.08           H  
ATOM   3088  OD1 ASN A 193     -12.476  16.859 -21.744  1.00 94.08           O  
ATOM   3089  N   HIS A 194     -14.157  11.565 -21.744  1.00 94.52           N  
ATOM   3090  H   HIS A 194     -13.217  11.218 -21.869  1.00 94.52           H  
ATOM   3091  CA  HIS A 194     -15.256  10.605 -21.892  1.00 94.52           C  
ATOM   3092  HA  HIS A 194     -16.109  10.947 -21.307  1.00 94.52           H  
ATOM   3093  C   HIS A 194     -14.829   9.227 -21.346  1.00 94.52           C  
ATOM   3094  CB  HIS A 194     -15.700  10.511 -23.370  1.00 94.52           C  
ATOM   3095  HB2 HIS A 194     -16.574   9.862 -23.431  1.00 94.52           H  
ATOM   3096  HB3 HIS A 194     -14.904  10.047 -23.952  1.00 94.52           H  
ATOM   3097  O   HIS A 194     -14.613   8.307 -22.144  1.00 94.52           O  
ATOM   3098  CG  HIS A 194     -16.023  11.823 -24.034  1.00 94.52           C  
ATOM   3099  CD2 HIS A 194     -17.251  12.406 -24.192  1.00 94.52           C  
ATOM   3100  HD2 HIS A 194     -18.192  12.006 -23.845  1.00 94.52           H  
ATOM   3101  ND1 HIS A 194     -15.096  12.656 -24.605  1.00 94.52           N  
ATOM   3102  HD1 HIS A 194     -14.100  12.492 -24.570  1.00 94.52           H  
ATOM   3103  CE1 HIS A 194     -15.744  13.736 -25.071  1.00 94.52           C  
ATOM   3104  HE1 HIS A 194     -15.272  14.596 -25.523  1.00 94.52           H  
ATOM   3105  NE2 HIS A 194     -17.068  13.613 -24.880  1.00 94.52           N  
ATOM   3106  N   PRO A 195     -14.688   9.059 -20.013  1.00 93.59           N  
ATOM   3107  CA  PRO A 195     -14.172   7.838 -19.384  1.00 93.59           C  
ATOM   3108  HA  PRO A 195     -13.320   7.465 -19.952  1.00 93.59           H  
ATOM   3109  C   PRO A 195     -15.238   6.729 -19.345  1.00 93.59           C  
ATOM   3110  CB  PRO A 195     -13.679   8.280 -18.003  1.00 93.59           C  
ATOM   3111  HB2 PRO A 195     -13.665   7.471 -17.272  1.00 93.59           H  
ATOM   3112  HB3 PRO A 195     -12.687   8.723 -18.088  1.00 93.59           H  
ATOM   3113  O   PRO A 195     -15.661   6.250 -18.294  1.00 93.59           O  
ATOM   3114  CG  PRO A 195     -14.686   9.366 -17.648  1.00 93.59           C  
ATOM   3115  HG2 PRO A 195     -15.626   8.917 -17.326  1.00 93.59           H  
ATOM   3116  HG3 PRO A 195     -14.292  10.028 -16.877  1.00 93.59           H  
ATOM   3117  CD  PRO A 195     -14.874  10.082 -18.987  1.00 93.59           C  
ATOM   3118  HD2 PRO A 195     -15.866  10.532 -19.039  1.00 93.59           H  
ATOM   3119  HD3 PRO A 195     -14.107  10.849 -19.091  1.00 93.59           H  
ATOM   3120  N   THR A 196     -15.729   6.348 -20.521  1.00 91.91           N  
ATOM   3121  H   THR A 196     -15.340   6.782 -21.346  1.00 91.91           H  
ATOM   3122  CA  THR A 196     -16.598   5.190 -20.727  1.00 91.91           C  
ATOM   3123  HA  THR A 196     -17.173   5.011 -19.819  1.00 91.91           H  
ATOM   3124  C   THR A 196     -15.752   3.953 -21.002  1.00 91.91           C  
ATOM   3125  CB  THR A 196     -17.586   5.417 -21.883  1.00 91.91           C  
ATOM   3126  HB  THR A 196     -18.230   4.541 -21.963  1.00 91.91           H  
ATOM   3127  O   THR A 196     -14.651   4.057 -21.548  1.00 91.91           O  
ATOM   3128  CG2 THR A 196     -18.467   6.648 -21.668  1.00 91.91           C  
ATOM   3129 HG21 THR A 196     -19.220   6.701 -22.454  1.00 91.91           H  
ATOM   3130 HG22 THR A 196     -17.861   7.553 -21.689  1.00 91.91           H  
ATOM   3131 HG23 THR A 196     -18.968   6.574 -20.702  1.00 91.91           H  
ATOM   3132  OG1 THR A 196     -16.912   5.592 -23.108  1.00 91.91           O  
ATOM   3133  HG1 THR A 196     -17.574   5.649 -23.801  1.00 91.91           H  
ATOM   3134  N   GLN A 197     -16.288   2.771 -20.689  1.00 89.50           N  
ATOM   3135  H   GLN A 197     -17.173   2.743 -20.203  1.00 89.50           H  
ATOM   3136  CA  GLN A 197     -15.622   1.494 -20.969  1.00 89.50           C  
ATOM   3137  HA  GLN A 197     -14.701   1.445 -20.389  1.00 89.50           H  
ATOM   3138  C   GLN A 197     -15.196   1.382 -22.444  1.00 89.50           C  
ATOM   3139  CB  GLN A 197     -16.543   0.339 -20.530  1.00 89.50           C  
ATOM   3140  HB2 GLN A 197     -16.214  -0.587 -21.002  1.00 89.50           H  
ATOM   3141  HB3 GLN A 197     -17.560   0.537 -20.868  1.00 89.50           H  
ATOM   3142  O   GLN A 197     -14.027   1.133 -22.723  1.00 89.50           O  
ATOM   3143  CG  GLN A 197     -16.541   0.145 -18.998  1.00 89.50           C  
ATOM   3144  HG2 GLN A 197     -17.324  -0.565 -18.733  1.00 89.50           H  
ATOM   3145  HG3 GLN A 197     -16.762   1.090 -18.502  1.00 89.50           H  
ATOM   3146  CD  GLN A 197     -15.212  -0.399 -18.462  1.00 89.50           C  
ATOM   3147  NE2 GLN A 197     -15.018  -0.464 -17.165  1.00 89.50           N  
ATOM   3148 HE21 GLN A 197     -15.708  -0.193 -16.479  1.00 89.50           H  
ATOM   3149 HE22 GLN A 197     -14.156  -0.896 -16.864  1.00 89.50           H  
ATOM   3150  OE1 GLN A 197     -14.325  -0.767 -19.212  1.00 89.50           O  
ATOM   3151  N   ASP A 198     -16.080   1.700 -23.398  1.00 92.61           N  
ATOM   3152  H   ASP A 198     -17.049   1.819 -23.139  1.00 92.61           H  
ATOM   3153  CA  ASP A 198     -15.747   1.719 -24.835  1.00 92.61           C  
ATOM   3154  HA  ASP A 198     -15.511   0.706 -25.160  1.00 92.61           H  
ATOM   3155  C   ASP A 198     -14.540   2.614 -25.169  1.00 92.61           C  
ATOM   3156  CB  ASP A 198     -16.951   2.231 -25.645  1.00 92.61           C  
ATOM   3157  HB2 ASP A 198     -17.256   3.200 -25.250  1.00 92.61           H  
ATOM   3158  HB3 ASP A 198     -16.635   2.378 -26.677  1.00 92.61           H  
ATOM   3159  O   ASP A 198     -13.699   2.257 -26.000  1.00 92.61           O  
ATOM   3160  CG  ASP A 198     -18.155   1.288 -25.662  1.00 92.61           C  
ATOM   3161  OD1 ASP A 198     -17.952   0.068 -25.493  1.00 92.61           O  
ATOM   3162  OD2 ASP A 198     -19.271   1.816 -25.865  1.00 92.61           O  
ATOM   3163  N   SER A 199     -14.424   3.774 -24.512  1.00 94.42           N  
ATOM   3164  H   SER A 199     -15.088   3.980 -23.779  1.00 94.42           H  
ATOM   3165  CA  SER A 199     -13.303   4.693 -24.713  1.00 94.42           C  
ATOM   3166  HA  SER A 199     -13.145   4.812 -25.785  1.00 94.42           H  
ATOM   3167  C   SER A 199     -12.006   4.154 -24.103  1.00 94.42           C  
ATOM   3168  CB  SER A 199     -13.650   6.063 -24.138  1.00 94.42           C  
ATOM   3169  HB2 SER A 199     -13.530   6.059 -23.054  1.00 94.42           H  
ATOM   3170  HB3 SER A 199     -14.686   6.302 -24.378  1.00 94.42           H  
ATOM   3171  O   SER A 199     -10.952   4.261 -24.728  1.00 94.42           O  
ATOM   3172  OG  SER A 199     -12.827   7.050 -24.721  1.00 94.42           O  
ATOM   3173  HG  SER A 199     -13.200   7.888 -24.439  1.00 94.42           H  
ATOM   3174  N   ILE A 200     -12.085   3.504 -22.936  1.00 94.27           N  
ATOM   3175  H   ILE A 200     -12.993   3.438 -22.498  1.00 94.27           H  
ATOM   3176  CA  ILE A 200     -10.958   2.841 -22.259  1.00 94.27           C  
ATOM   3177  HA  ILE A 200     -10.139   3.554 -22.167  1.00 94.27           H  
ATOM   3178  C   ILE A 200     -10.436   1.663 -23.104  1.00 94.27           C  
ATOM   3179  CB  ILE A 200     -11.386   2.421 -20.828  1.00 94.27           C  
ATOM   3180  HB  ILE A 200     -12.292   1.820 -20.900  1.00 94.27           H  
ATOM   3181  O   ILE A 200      -9.237   1.589 -23.382  1.00 94.27           O  
ATOM   3182  CG1 ILE A 200     -11.681   3.662 -19.947  1.00 94.27           C  
ATOM   3183 HG12 ILE A 200     -10.742   4.083 -19.587  1.00 94.27           H  
ATOM   3184 HG13 ILE A 200     -12.179   4.435 -20.532  1.00 94.27           H  
ATOM   3185  CG2 ILE A 200     -10.302   1.563 -20.150  1.00 94.27           C  
ATOM   3186 HG21 ILE A 200      -9.360   2.109 -20.107  1.00 94.27           H  
ATOM   3187 HG22 ILE A 200     -10.607   1.297 -19.138  1.00 94.27           H  
ATOM   3188 HG23 ILE A 200     -10.160   0.629 -20.695  1.00 94.27           H  
ATOM   3189  CD1 ILE A 200     -12.586   3.358 -18.744  1.00 94.27           C  
ATOM   3190 HD11 ILE A 200     -12.697   4.257 -18.137  1.00 94.27           H  
ATOM   3191 HD12 ILE A 200     -12.163   2.564 -18.128  1.00 94.27           H  
ATOM   3192 HD13 ILE A 200     -13.571   3.044 -19.090  1.00 94.27           H  
ATOM   3193  N   TYR A 201     -11.321   0.797 -23.616  1.00 95.16           N  
ATOM   3194  H   TYR A 201     -12.285   0.877 -23.326  1.00 95.16           H  
ATOM   3195  CA  TYR A 201     -10.958  -0.281 -24.548  1.00 95.16           C  
ATOM   3196  HA  TYR A 201     -10.219  -0.924 -24.071  1.00 95.16           H  
ATOM   3197  C   TYR A 201     -10.334   0.256 -25.845  1.00 95.16           C  
ATOM   3198  CB  TYR A 201     -12.198  -1.122 -24.897  1.00 95.16           C  
ATOM   3199  HB2 TYR A 201     -11.995  -1.674 -25.815  1.00 95.16           H  
ATOM   3200  HB3 TYR A 201     -13.038  -0.458 -25.104  1.00 95.16           H  
ATOM   3201  O   TYR A 201      -9.331  -0.278 -26.332  1.00 95.16           O  
ATOM   3202  CG  TYR A 201     -12.595  -2.142 -23.849  1.00 95.16           C  
ATOM   3203  CD1 TYR A 201     -11.774  -3.263 -23.617  1.00 95.16           C  
ATOM   3204  HD1 TYR A 201     -10.856  -3.388 -24.171  1.00 95.16           H  
ATOM   3205  CD2 TYR A 201     -13.801  -2.000 -23.137  1.00 95.16           C  
ATOM   3206  HD2 TYR A 201     -14.461  -1.169 -23.337  1.00 95.16           H  
ATOM   3207  CE1 TYR A 201     -12.148  -4.224 -22.657  1.00 95.16           C  
ATOM   3208  HE1 TYR A 201     -11.530  -5.092 -22.482  1.00 95.16           H  
ATOM   3209  CE2 TYR A 201     -14.158  -2.939 -22.153  1.00 95.16           C  
ATOM   3210  HE2 TYR A 201     -15.059  -2.815 -21.570  1.00 95.16           H  
ATOM   3211  OH  TYR A 201     -13.691  -4.950 -20.954  1.00 95.16           O  
ATOM   3212  HH  TYR A 201     -12.991  -5.563 -20.716  1.00 95.16           H  
ATOM   3213  CZ  TYR A 201     -13.330  -4.049 -21.903  1.00 95.16           C  
ATOM   3214  N   ASN A 202     -10.898   1.328 -26.411  1.00 95.26           N  
ATOM   3215  H   ASN A 202     -11.744   1.699 -26.004  1.00 95.26           H  
ATOM   3216  CA  ASN A 202     -10.357   1.961 -27.610  1.00 95.26           C  
ATOM   3217  HA  ASN A 202     -10.245   1.198 -28.381  1.00 95.26           H  
ATOM   3218  C   ASN A 202      -8.960   2.559 -27.366  1.00 95.26           C  
ATOM   3219  CB  ASN A 202     -11.358   3.010 -28.107  1.00 95.26           C  
ATOM   3220  HB2 ASN A 202     -11.527   3.748 -27.323  1.00 95.26           H  
ATOM   3221  HB3 ASN A 202     -12.312   2.533 -28.330  1.00 95.26           H  
ATOM   3222  O   ASN A 202      -8.070   2.386 -28.201  1.00 95.26           O  
ATOM   3223  CG  ASN A 202     -10.865   3.700 -29.361  1.00 95.26           C  
ATOM   3224  ND2 ASN A 202     -10.742   5.006 -29.334  1.00 95.26           N  
ATOM   3225 HD21 ASN A 202     -10.412   5.472 -30.167  1.00 95.26           H  
ATOM   3226 HD22 ASN A 202     -10.979   5.505 -28.488  1.00 95.26           H  
ATOM   3227  OD1 ASN A 202     -10.560   3.075 -30.371  1.00 95.26           O  
ATOM   3228  N   LEU A 203      -8.746   3.206 -26.217  1.00 96.38           N  
ATOM   3229  H   LEU A 203      -9.521   3.342 -25.584  1.00 96.38           H  
ATOM   3230  CA  LEU A 203      -7.442   3.714 -25.806  1.00 96.38           C  
ATOM   3231  HA  LEU A 203      -7.081   4.383 -26.587  1.00 96.38           H  
ATOM   3232  C   LEU A 203      -6.421   2.581 -25.658  1.00 96.38           C  
ATOM   3233  CB  LEU A 203      -7.604   4.515 -24.502  1.00 96.38           C  
ATOM   3234  HB2 LEU A 203      -8.107   3.894 -23.761  1.00 96.38           H  
ATOM   3235  HB3 LEU A 203      -8.233   5.384 -24.695  1.00 96.38           H  
ATOM   3236  O   LEU A 203      -5.348   2.648 -26.257  1.00 96.38           O  
ATOM   3237  CG  LEU A 203      -6.266   4.982 -23.910  1.00 96.38           C  
ATOM   3238  HG  LEU A 203      -5.638   4.113 -23.711  1.00 96.38           H  
ATOM   3239  CD1 LEU A 203      -5.521   5.920 -24.860  1.00 96.38           C  
ATOM   3240 HD11 LEU A 203      -4.562   6.183 -24.412  1.00 96.38           H  
ATOM   3241 HD12 LEU A 203      -6.113   6.819 -25.029  1.00 96.38           H  
ATOM   3242 HD13 LEU A 203      -5.316   5.429 -25.811  1.00 96.38           H  
ATOM   3243  CD2 LEU A 203      -6.494   5.685 -22.580  1.00 96.38           C  
ATOM   3244 HD21 LEU A 203      -7.019   5.009 -21.906  1.00 96.38           H  
ATOM   3245 HD22 LEU A 203      -7.087   6.588 -22.724  1.00 96.38           H  
ATOM   3246 HD23 LEU A 203      -5.535   5.939 -22.129  1.00 96.38           H  
ATOM   3247  N   PHE A 204      -6.760   1.519 -24.925  1.00 97.14           N  
ATOM   3248  H   PHE A 204      -7.649   1.534 -24.446  1.00 97.14           H  
ATOM   3249  CA  PHE A 204      -5.890   0.356 -24.729  1.00 97.14           C  
ATOM   3250  HA  PHE A 204      -4.996   0.670 -24.190  1.00 97.14           H  
ATOM   3251  C   PHE A 204      -5.436  -0.259 -26.062  1.00 97.14           C  
ATOM   3252  CB  PHE A 204      -6.644  -0.666 -23.873  1.00 97.14           C  
ATOM   3253  HB2 PHE A 204      -6.840  -0.219 -22.898  1.00 97.14           H  
ATOM   3254  HB3 PHE A 204      -7.609  -0.879 -24.332  1.00 97.14           H  
ATOM   3255  O   PHE A 204      -4.244  -0.513 -26.266  1.00 97.14           O  
ATOM   3256  CG  PHE A 204      -5.902  -1.969 -23.659  1.00 97.14           C  
ATOM   3257  CD1 PHE A 204      -6.402  -3.174 -24.193  1.00 97.14           C  
ATOM   3258  HD1 PHE A 204      -7.318  -3.171 -24.765  1.00 97.14           H  
ATOM   3259  CD2 PHE A 204      -4.730  -1.983 -22.882  1.00 97.14           C  
ATOM   3260  HD2 PHE A 204      -4.352  -1.069 -22.449  1.00 97.14           H  
ATOM   3261  CE1 PHE A 204      -5.754  -4.392 -23.915  1.00 97.14           C  
ATOM   3262  HE1 PHE A 204      -6.183  -5.323 -24.257  1.00 97.14           H  
ATOM   3263  CE2 PHE A 204      -4.081  -3.198 -22.615  1.00 97.14           C  
ATOM   3264  HE2 PHE A 204      -3.212  -3.208 -21.975  1.00 97.14           H  
ATOM   3265  CZ  PHE A 204      -4.603  -4.404 -23.108  1.00 97.14           C  
ATOM   3266  HZ  PHE A 204      -4.143  -5.338 -22.822  1.00 97.14           H  
ATOM   3267  N   ARG A 205      -6.364  -0.417 -27.017  1.00 96.59           N  
ATOM   3268  H   ARG A 205      -7.320  -0.202 -26.774  1.00 96.59           H  
ATOM   3269  CA  ARG A 205      -6.059  -0.868 -28.383  1.00 96.59           C  
ATOM   3270  HA  ARG A 205      -5.572  -1.841 -28.327  1.00 96.59           H  
ATOM   3271  C   ARG A 205      -5.076   0.072 -29.094  1.00 96.59           C  
ATOM   3272  CB  ARG A 205      -7.378  -1.015 -29.159  1.00 96.59           C  
ATOM   3273  HB2 ARG A 205      -8.039  -1.692 -28.618  1.00 96.59           H  
ATOM   3274  HB3 ARG A 205      -7.860  -0.039 -29.209  1.00 96.59           H  
ATOM   3275  O   ARG A 205      -4.071  -0.397 -29.622  1.00 96.59           O  
ATOM   3276  CG  ARG A 205      -7.160  -1.563 -30.580  1.00 96.59           C  
ATOM   3277  HG2 ARG A 205      -6.393  -0.977 -31.086  1.00 96.59           H  
ATOM   3278  HG3 ARG A 205      -6.810  -2.593 -30.515  1.00 96.59           H  
ATOM   3279  CD  ARG A 205      -8.438  -1.521 -31.429  1.00 96.59           C  
ATOM   3280  HD2 ARG A 205      -8.224  -1.956 -32.405  1.00 96.59           H  
ATOM   3281  HD3 ARG A 205      -9.202  -2.131 -30.946  1.00 96.59           H  
ATOM   3282  NE  ARG A 205      -8.950  -0.145 -31.600  1.00 96.59           N  
ATOM   3283  HE  ARG A 205      -9.727   0.135 -31.019  1.00 96.59           H  
ATOM   3284  NH1 ARG A 205      -7.426   0.604 -33.163  1.00 96.59           N  
ATOM   3285 HH11 ARG A 205      -6.922  -0.271 -33.169  1.00 96.59           H  
ATOM   3286 HH12 ARG A 205      -6.852   1.348 -33.532  1.00 96.59           H  
ATOM   3287  NH2 ARG A 205      -8.929   1.999 -32.340  1.00 96.59           N  
ATOM   3288 HH21 ARG A 205      -9.609   2.258 -31.639  1.00 96.59           H  
ATOM   3289 HH22 ARG A 205      -8.508   2.713 -32.917  1.00 96.59           H  
ATOM   3290  CZ  ARG A 205      -8.433   0.800 -32.365  1.00 96.59           C  
ATOM   3291  N   ILE A 206      -5.335   1.382 -29.083  1.00 94.84           N  
ATOM   3292  H   ILE A 206      -6.162   1.694 -28.595  1.00 94.84           H  
ATOM   3293  CA  ILE A 206      -4.488   2.394 -29.743  1.00 94.84           C  
ATOM   3294  HA  ILE A 206      -4.359   2.108 -30.787  1.00 94.84           H  
ATOM   3295  C   ILE A 206      -3.077   2.443 -29.137  1.00 94.84           C  
ATOM   3296  CB  ILE A 206      -5.198   3.770 -29.692  1.00 94.84           C  
ATOM   3297  HB  ILE A 206      -5.580   3.909 -28.681  1.00 94.84           H  
ATOM   3298  O   ILE A 206      -2.093   2.550 -29.870  1.00 94.84           O  
ATOM   3299  CG1 ILE A 206      -6.413   3.811 -30.649  1.00 94.84           C  
ATOM   3300 HG12 ILE A 206      -7.026   2.924 -30.489  1.00 94.84           H  
ATOM   3301 HG13 ILE A 206      -7.029   4.673 -30.392  1.00 94.84           H  
ATOM   3302  CG2 ILE A 206      -4.252   4.954 -29.968  1.00 94.84           C  
ATOM   3303 HG21 ILE A 206      -4.824   5.879 -30.048  1.00 94.84           H  
ATOM   3304 HG22 ILE A 206      -3.553   5.066 -29.139  1.00 94.84           H  
ATOM   3305 HG23 ILE A 206      -3.688   4.789 -30.886  1.00 94.84           H  
ATOM   3306  CD1 ILE A 206      -6.083   3.896 -32.147  1.00 94.84           C  
ATOM   3307 HD11 ILE A 206      -5.495   3.031 -32.456  1.00 94.84           H  
ATOM   3308 HD12 ILE A 206      -7.008   3.921 -32.722  1.00 94.84           H  
ATOM   3309 HD13 ILE A 206      -5.528   4.808 -32.366  1.00 94.84           H  
ATOM   3310  N   LEU A 207      -2.947   2.311 -27.815  1.00 95.64           N  
ATOM   3311  H   LEU A 207      -3.786   2.260 -27.254  1.00 95.64           H  
ATOM   3312  CA  LEU A 207      -1.649   2.278 -27.138  1.00 95.64           C  
ATOM   3313  HA  LEU A 207      -1.051   3.124 -27.479  1.00 95.64           H  
ATOM   3314  C   LEU A 207      -0.855   1.016 -27.492  1.00 95.64           C  
ATOM   3315  CB  LEU A 207      -1.862   2.389 -25.624  1.00 95.64           C  
ATOM   3316  HB2 LEU A 207      -0.910   2.215 -25.123  1.00 95.64           H  
ATOM   3317  HB3 LEU A 207      -2.553   1.605 -25.313  1.00 95.64           H  
ATOM   3318  O   LEU A 207       0.341   1.107 -27.777  1.00 95.64           O  
ATOM   3319  CG  LEU A 207      -2.406   3.754 -25.169  1.00 95.64           C  
ATOM   3320  HG  LEU A 207      -3.285   4.033 -25.751  1.00 95.64           H  
ATOM   3321  CD1 LEU A 207      -2.786   3.643 -23.703  1.00 95.64           C  
ATOM   3322 HD11 LEU A 207      -3.113   4.608 -23.315  1.00 95.64           H  
ATOM   3323 HD12 LEU A 207      -1.937   3.286 -23.120  1.00 95.64           H  
ATOM   3324 HD13 LEU A 207      -3.610   2.934 -23.624  1.00 95.64           H  
ATOM   3325  CD2 LEU A 207      -1.372   4.862 -25.293  1.00 95.64           C  
ATOM   3326 HD21 LEU A 207      -0.537   4.634 -24.630  1.00 95.64           H  
ATOM   3327 HD22 LEU A 207      -1.817   5.813 -24.997  1.00 95.64           H  
ATOM   3328 HD23 LEU A 207      -1.013   4.940 -26.319  1.00 95.64           H  
ATOM   3329  N   ARG A 208      -1.511  -0.150 -27.561  1.00 94.45           N  
ATOM   3330  H   ARG A 208      -2.486  -0.164 -27.297  1.00 94.45           H  
ATOM   3331  CA  ARG A 208      -0.880  -1.384 -28.057  1.00 94.45           C  
ATOM   3332  HA  ARG A 208       0.031  -1.564 -27.487  1.00 94.45           H  
ATOM   3333  C   ARG A 208      -0.425  -1.238 -29.507  1.00 94.45           C  
ATOM   3334  CB  ARG A 208      -1.822  -2.582 -27.874  1.00 94.45           C  
ATOM   3335  HB2 ARG A 208      -2.818  -2.333 -28.241  1.00 94.45           H  
ATOM   3336  HB3 ARG A 208      -1.436  -3.419 -28.456  1.00 94.45           H  
ATOM   3337  O   ARG A 208       0.714  -1.577 -29.809  1.00 94.45           O  
ATOM   3338  CG  ARG A 208      -1.899  -2.997 -26.396  1.00 94.45           C  
ATOM   3339  HG2 ARG A 208      -2.244  -2.154 -25.798  1.00 94.45           H  
ATOM   3340  HG3 ARG A 208      -0.904  -3.272 -26.046  1.00 94.45           H  
ATOM   3341  CD  ARG A 208      -2.851  -4.173 -26.158  1.00 94.45           C  
ATOM   3342  HD2 ARG A 208      -3.848  -3.906 -26.509  1.00 94.45           H  
ATOM   3343  HD3 ARG A 208      -2.898  -4.321 -25.079  1.00 94.45           H  
ATOM   3344  NE  ARG A 208      -2.395  -5.419 -26.814  1.00 94.45           N  
ATOM   3345  HE  ARG A 208      -1.848  -5.314 -27.657  1.00 94.45           H  
ATOM   3346  NH1 ARG A 208      -3.335  -6.890 -25.315  1.00 94.45           N  
ATOM   3347 HH11 ARG A 208      -3.666  -6.115 -24.758  1.00 94.45           H  
ATOM   3348 HH12 ARG A 208      -3.331  -7.778 -24.834  1.00 94.45           H  
ATOM   3349  NH2 ARG A 208      -2.123  -7.673 -27.015  1.00 94.45           N  
ATOM   3350 HH21 ARG A 208      -2.323  -8.594 -26.652  1.00 94.45           H  
ATOM   3351 HH22 ARG A 208      -1.559  -7.544 -27.843  1.00 94.45           H  
ATOM   3352  CZ  ARG A 208      -2.624  -6.649 -26.381  1.00 94.45           C  
ATOM   3353  N   GLU A 209      -1.252  -0.669 -30.382  1.00 92.81           N  
ATOM   3354  H   GLU A 209      -2.185  -0.432 -30.077  1.00 92.81           H  
ATOM   3355  CA  GLU A 209      -0.868  -0.362 -31.768  1.00 92.81           C  
ATOM   3356  HA  GLU A 209      -0.566  -1.284 -32.265  1.00 92.81           H  
ATOM   3357  C   GLU A 209       0.346   0.582 -31.829  1.00 92.81           C  
ATOM   3358  CB  GLU A 209      -2.074   0.222 -32.529  1.00 92.81           C  
ATOM   3359  HB2 GLU A 209      -2.542   0.996 -31.920  1.00 92.81           H  
ATOM   3360  HB3 GLU A 209      -1.728   0.676 -33.458  1.00 92.81           H  
ATOM   3361  O   GLU A 209       1.275   0.338 -32.604  1.00 92.81           O  
ATOM   3362  CG  GLU A 209      -3.105  -0.865 -32.875  1.00 92.81           C  
ATOM   3363  HG2 GLU A 209      -2.674  -1.518 -33.634  1.00 92.81           H  
ATOM   3364  HG3 GLU A 209      -3.291  -1.476 -31.992  1.00 92.81           H  
ATOM   3365  CD  GLU A 209      -4.453  -0.325 -33.381  1.00 92.81           C  
ATOM   3366  OE1 GLU A 209      -5.404  -1.139 -33.471  1.00 92.81           O  
ATOM   3367  OE2 GLU A 209      -4.596   0.890 -33.654  1.00 92.81           O  
ATOM   3368  N   ARG A 210       0.404   1.614 -30.972  1.00 90.86           N  
ATOM   3369  H   ARG A 210      -0.403   1.786 -30.389  1.00 90.86           H  
ATOM   3370  CA  ARG A 210       1.562   2.516 -30.857  1.00 90.86           C  
ATOM   3371  HA  ARG A 210       1.785   2.894 -31.855  1.00 90.86           H  
ATOM   3372  C   ARG A 210       2.825   1.783 -30.402  1.00 90.86           C  
ATOM   3373  CB  ARG A 210       1.210   3.704 -29.938  1.00 90.86           C  
ATOM   3374  HB2 ARG A 210       0.324   4.210 -30.323  1.00 90.86           H  
ATOM   3375  HB3 ARG A 210       0.965   3.327 -28.945  1.00 90.86           H  
ATOM   3376  O   ARG A 210       3.880   1.987 -31.007  1.00 90.86           O  
ATOM   3377  CG  ARG A 210       2.341   4.734 -29.783  1.00 90.86           C  
ATOM   3378  HG2 ARG A 210       3.230   4.233 -29.401  1.00 90.86           H  
ATOM   3379  HG3 ARG A 210       2.033   5.480 -29.051  1.00 90.86           H  
ATOM   3380  CD  ARG A 210       2.702   5.448 -31.090  1.00 90.86           C  
ATOM   3381  HD2 ARG A 210       2.917   4.702 -31.855  1.00 90.86           H  
ATOM   3382  HD3 ARG A 210       1.852   6.053 -31.404  1.00 90.86           H  
ATOM   3383  NE  ARG A 210       3.883   6.305 -30.905  1.00 90.86           N  
ATOM   3384  HE  ARG A 210       4.123   6.545 -29.954  1.00 90.86           H  
ATOM   3385  NH1 ARG A 210       4.583   6.502 -33.079  1.00 90.86           N  
ATOM   3386 HH11 ARG A 210       5.309   6.709 -33.749  1.00 90.86           H  
ATOM   3387 HH12 ARG A 210       3.694   6.118 -33.366  1.00 90.86           H  
ATOM   3388  NH2 ARG A 210       5.850   7.290 -31.437  1.00 90.86           N  
ATOM   3389 HH21 ARG A 210       6.028   7.388 -30.448  1.00 90.86           H  
ATOM   3390 HH22 ARG A 210       6.597   7.511 -32.080  1.00 90.86           H  
ATOM   3391  CZ  ARG A 210       4.762   6.688 -31.804  1.00 90.86           C  
ATOM   3392  N   ARG A 211       2.728   0.913 -29.390  1.00 90.43           N  
ATOM   3393  H   ARG A 211       1.829   0.826 -28.938  1.00 90.43           H  
ATOM   3394  CA  ARG A 211       3.852   0.101 -28.898  1.00 90.43           C  
ATOM   3395  HA  ARG A 211       4.677   0.765 -28.640  1.00 90.43           H  
ATOM   3396  C   ARG A 211       4.375  -0.849 -29.973  1.00 90.43           C  
ATOM   3397  CB  ARG A 211       3.441  -0.673 -27.637  1.00 90.43           C  
ATOM   3398  HB2 ARG A 211       3.074   0.026 -26.885  1.00 90.43           H  
ATOM   3399  HB3 ARG A 211       2.639  -1.368 -27.886  1.00 90.43           H  
ATOM   3400  O   ARG A 211       5.573  -0.841 -30.247  1.00 90.43           O  
ATOM   3401  CG  ARG A 211       4.644  -1.441 -27.062  1.00 90.43           C  
ATOM   3402  HG2 ARG A 211       5.154  -2.012 -27.838  1.00 90.43           H  
ATOM   3403  HG3 ARG A 211       5.349  -0.722 -26.644  1.00 90.43           H  
ATOM   3404  CD  ARG A 211       4.255  -2.427 -25.969  1.00 90.43           C  
ATOM   3405  HD2 ARG A 211       5.178  -2.839 -25.562  1.00 90.43           H  
ATOM   3406  HD3 ARG A 211       3.727  -1.888 -25.182  1.00 90.43           H  
ATOM   3407  NE  ARG A 211       3.442  -3.548 -26.473  1.00 90.43           N  
ATOM   3408  HE  ARG A 211       3.486  -3.787 -27.453  1.00 90.43           H  
ATOM   3409  NH1 ARG A 211       2.718  -4.292 -24.426  1.00 90.43           N  
ATOM   3410 HH11 ARG A 211       3.286  -3.582 -23.987  1.00 90.43           H  
ATOM   3411 HH12 ARG A 211       2.191  -4.939 -23.857  1.00 90.43           H  
ATOM   3412  NH2 ARG A 211       2.180  -5.395 -26.309  1.00 90.43           N  
ATOM   3413 HH21 ARG A 211       2.382  -5.493 -27.293  1.00 90.43           H  
ATOM   3414 HH22 ARG A 211       1.771  -6.140 -25.764  1.00 90.43           H  
ATOM   3415  CZ  ARG A 211       2.777  -4.401 -25.726  1.00 90.43           C  
ATOM   3416  N   GLU A 212       3.505  -1.636 -30.605  1.00 88.85           N  
ATOM   3417  H   GLU A 212       2.532  -1.606 -30.334  1.00 88.85           H  
ATOM   3418  CA  GLU A 212       3.928  -2.572 -31.656  1.00 88.85           C  
ATOM   3419  HA  GLU A 212       4.739  -3.189 -31.269  1.00 88.85           H  
ATOM   3420  C   GLU A 212       4.497  -1.830 -32.872  1.00 88.85           C  
ATOM   3421  CB  GLU A 212       2.780  -3.502 -32.087  1.00 88.85           C  
ATOM   3422  HB2 GLU A 212       1.965  -2.902 -32.492  1.00 88.85           H  
ATOM   3423  HB3 GLU A 212       3.151  -4.136 -32.892  1.00 88.85           H  
ATOM   3424  O   GLU A 212       5.489  -2.268 -33.461  1.00 88.85           O  
ATOM   3425  CG  GLU A 212       2.215  -4.421 -30.988  1.00 88.85           C  
ATOM   3426  HG2 GLU A 212       1.603  -5.188 -31.462  1.00 88.85           H  
ATOM   3427  HG3 GLU A 212       1.552  -3.841 -30.346  1.00 88.85           H  
ATOM   3428  CD  GLU A 212       3.284  -5.096 -30.117  1.00 88.85           C  
ATOM   3429  OE1 GLU A 212       3.086  -5.114 -28.875  1.00 88.85           O  
ATOM   3430  OE2 GLU A 212       4.300  -5.570 -30.670  1.00 88.85           O  
ATOM   3431  N   HIS A 213       3.953  -0.653 -33.209  1.00 85.87           N  
ATOM   3432  H   HIS A 213       3.112  -0.343 -32.745  1.00 85.87           H  
ATOM   3433  CA  HIS A 213       4.557   0.193 -34.231  1.00 85.87           C  
ATOM   3434  HA  HIS A 213       4.635  -0.405 -35.139  1.00 85.87           H  
ATOM   3435  C   HIS A 213       5.980   0.618 -33.847  1.00 85.87           C  
ATOM   3436  CB  HIS A 213       3.689   1.411 -34.555  1.00 85.87           C  
ATOM   3437  HB2 HIS A 213       3.483   1.961 -33.637  1.00 85.87           H  
ATOM   3438  HB3 HIS A 213       2.743   1.078 -34.982  1.00 85.87           H  
ATOM   3439  O   HIS A 213       6.885   0.410 -34.653  1.00 85.87           O  
ATOM   3440  CG  HIS A 213       4.387   2.327 -35.533  1.00 85.87           C  
ATOM   3441  CD2 HIS A 213       4.573   3.673 -35.388  1.00 85.87           C  
ATOM   3442  HD2 HIS A 213       4.168   4.276 -34.589  1.00 85.87           H  
ATOM   3443  ND1 HIS A 213       5.122   1.934 -36.631  1.00 85.87           N  
ATOM   3444  HD1 HIS A 213       5.274   0.983 -36.935  1.00 85.87           H  
ATOM   3445  CE1 HIS A 213       5.729   3.018 -37.137  1.00 85.87           C  
ATOM   3446  HE1 HIS A 213       6.394   3.010 -37.988  1.00 85.87           H  
ATOM   3447  NE2 HIS A 213       5.433   4.106 -36.407  1.00 85.87           N  
ATOM   3448  N   LEU A 214       6.207   1.150 -32.640  1.00 81.07           N  
ATOM   3449  H   LEU A 214       5.426   1.270 -32.010  1.00 81.07           H  
ATOM   3450  CA  LEU A 214       7.553   1.487 -32.162  1.00 81.07           C  
ATOM   3451  HA  LEU A 214       7.983   2.247 -32.815  1.00 81.07           H  
ATOM   3452  C   LEU A 214       8.489   0.271 -32.236  1.00 81.07           C  
ATOM   3453  CB  LEU A 214       7.476   2.029 -30.723  1.00 81.07           C  
ATOM   3454  HB2 LEU A 214       6.819   1.384 -30.140  1.00 81.07           H  
ATOM   3455  HB3 LEU A 214       8.464   1.970 -30.266  1.00 81.07           H  
ATOM   3456  O   LEU A 214       9.566   0.369 -32.821  1.00 81.07           O  
ATOM   3457  CG  LEU A 214       6.991   3.480 -30.593  1.00 81.07           C  
ATOM   3458  HG  LEU A 214       6.014   3.596 -31.064  1.00 81.07           H  
ATOM   3459  CD1 LEU A 214       6.866   3.806 -29.110  1.00 81.07           C  
ATOM   3460 HD11 LEU A 214       6.389   4.779 -28.992  1.00 81.07           H  
ATOM   3461 HD12 LEU A 214       7.845   3.820 -28.630  1.00 81.07           H  
ATOM   3462 HD13 LEU A 214       6.240   3.054 -28.631  1.00 81.07           H  
ATOM   3463  CD2 LEU A 214       7.971   4.477 -31.218  1.00 81.07           C  
ATOM   3464 HD21 LEU A 214       7.934   4.410 -32.305  1.00 81.07           H  
ATOM   3465 HD22 LEU A 214       7.713   5.490 -30.907  1.00 81.07           H  
ATOM   3466 HD23 LEU A 214       8.983   4.265 -30.873  1.00 81.07           H  
ATOM   3467  N   ARG A 215       8.055  -0.888 -31.725  1.00 79.03           N  
ATOM   3468  H   ARG A 215       7.156  -0.884 -31.265  1.00 79.03           H  
ATOM   3469  CA  ARG A 215       8.805  -2.156 -31.767  1.00 79.03           C  
ATOM   3470  HA  ARG A 215       9.729  -2.031 -31.201  1.00 79.03           H  
ATOM   3471  C   ARG A 215       9.208  -2.563 -33.192  1.00 79.03           C  
ATOM   3472  CB  ARG A 215       7.951  -3.241 -31.087  1.00 79.03           C  
ATOM   3473  HB2 ARG A 215       7.604  -2.870 -30.122  1.00 79.03           H  
ATOM   3474  HB3 ARG A 215       7.075  -3.451 -31.700  1.00 79.03           H  
ATOM   3475  O   ARG A 215      10.296  -3.099 -33.383  1.00 79.03           O  
ATOM   3476  CG  ARG A 215       8.718  -4.548 -30.846  1.00 79.03           C  
ATOM   3477  HG2 ARG A 215       9.084  -4.946 -31.793  1.00 79.03           H  
ATOM   3478  HG3 ARG A 215       9.563  -4.348 -30.188  1.00 79.03           H  
ATOM   3479  CD  ARG A 215       7.798  -5.586 -30.193  1.00 79.03           C  
ATOM   3480  HD2 ARG A 215       7.373  -5.139 -29.294  1.00 79.03           H  
ATOM   3481  HD3 ARG A 215       6.977  -5.822 -30.870  1.00 79.03           H  
ATOM   3482  NE  ARG A 215       8.535  -6.825 -29.858  1.00 79.03           N  
ATOM   3483  HE  ARG A 215       9.243  -7.131 -30.510  1.00 79.03           H  
ATOM   3484  NH1 ARG A 215       7.522  -7.246 -27.835  1.00 79.03           N  
ATOM   3485 HH11 ARG A 215       7.761  -7.402 -26.866  1.00 79.03           H  
ATOM   3486 HH12 ARG A 215       6.879  -6.489 -28.018  1.00 79.03           H  
ATOM   3487  NH2 ARG A 215       9.271  -8.447 -28.422  1.00 79.03           N  
ATOM   3488 HH21 ARG A 215      10.074  -8.644 -29.000  1.00 79.03           H  
ATOM   3489 HH22 ARG A 215       9.208  -8.799 -27.477  1.00 79.03           H  
ATOM   3490  CZ  ARG A 215       8.435  -7.497 -28.721  1.00 79.03           C  
ATOM   3491  N   SER A 216       8.363  -2.280 -34.187  1.00 78.53           N  
ATOM   3492  H   SER A 216       7.456  -1.922 -33.924  1.00 78.53           H  
ATOM   3493  CA  SER A 216       8.614  -2.565 -35.610  1.00 78.53           C  
ATOM   3494  HA  SER A 216       9.072  -3.552 -35.675  1.00 78.53           H  
ATOM   3495  C   SER A 216       9.584  -1.599 -36.313  1.00 78.53           C  
ATOM   3496  CB  SER A 216       7.279  -2.638 -36.368  1.00 78.53           C  
ATOM   3497  HB2 SER A 216       6.571  -3.233 -35.791  1.00 78.53           H  
ATOM   3498  HB3 SER A 216       7.443  -3.135 -37.324  1.00 78.53           H  
ATOM   3499  O   SER A 216       9.991  -1.866 -37.446  1.00 78.53           O  
ATOM   3500  OG  SER A 216       6.725  -1.356 -36.615  1.00 78.53           O  
ATOM   3501  HG  SER A 216       6.809  -0.835 -35.813  1.00 78.53           H  
ATOM   3502  N   GLN A 217       9.970  -0.478 -35.690  1.00 68.15           N  
ATOM   3503  H   GLN A 217       9.685  -0.317 -34.735  1.00 68.15           H  
ATOM   3504  CA  GLN A 217      10.848   0.506 -36.329  1.00 68.15           C  
ATOM   3505  HA  GLN A 217      10.503   0.644 -37.354  1.00 68.15           H  
ATOM   3506  C   GLN A 217      12.300   0.009 -36.390  1.00 68.15           C  
ATOM   3507  CB  GLN A 217      10.769   1.881 -35.640  1.00 68.15           C  
ATOM   3508  HB2 GLN A 217      11.035   1.782 -34.588  1.00 68.15           H  
ATOM   3509  HB3 GLN A 217      11.498   2.537 -36.116  1.00 68.15           H  
ATOM   3510  O   GLN A 217      12.965  -0.165 -35.370  1.00 68.15           O  
ATOM   3511  CG  GLN A 217       9.385   2.540 -35.766  1.00 68.15           C  
ATOM   3512  HG2 GLN A 217       8.654   1.936 -35.228  1.00 68.15           H  
ATOM   3513  HG3 GLN A 217       9.096   2.574 -36.817  1.00 68.15           H  
ATOM   3514  CD  GLN A 217       9.319   3.957 -35.200  1.00 68.15           C  
ATOM   3515  NE2 GLN A 217       8.206   4.645 -35.334  1.00 68.15           N  
ATOM   3516 HE21 GLN A 217       7.378   4.251 -35.757  1.00 68.15           H  
ATOM   3517 HE22 GLN A 217       8.246   5.591 -34.983  1.00 68.15           H  
ATOM   3518  OE1 GLN A 217      10.247   4.501 -34.630  1.00 68.15           O  
ATOM   3519  N   ALA A 218      12.827  -0.142 -37.609  1.00 58.64           N  
ATOM   3520  H   ALA A 218      12.202  -0.102 -38.402  1.00 58.64           H  
ATOM   3521  CA  ALA A 218      14.228  -0.508 -37.844  1.00 58.64           C  
ATOM   3522  HA  ALA A 218      14.448  -1.414 -37.279  1.00 58.64           H  
ATOM   3523  C   ALA A 218      15.233   0.571 -37.385  1.00 58.64           C  
ATOM   3524  CB  ALA A 218      14.393  -0.808 -39.338  1.00 58.64           C  
ATOM   3525  HB1 ALA A 218      15.416  -1.132 -39.530  1.00 58.64           H  
ATOM   3526  HB2 ALA A 218      14.186   0.087 -39.926  1.00 58.64           H  
ATOM   3527  HB3 ALA A 218      13.711  -1.605 -39.633  1.00 58.64           H  
ATOM   3528  O   ALA A 218      16.387   0.260 -37.100  1.00 58.64           O  
ATOM   3529  N   VAL A 219      14.802   1.836 -37.311  1.00 54.99           N  
ATOM   3530  H   VAL A 219      13.824   2.007 -37.496  1.00 54.99           H  
ATOM   3531  CA  VAL A 219      15.576   2.955 -36.758  1.00 54.99           C  
ATOM   3532  HA  VAL A 219      16.547   2.596 -36.416  1.00 54.99           H  
ATOM   3533  C   VAL A 219      14.811   3.494 -35.557  1.00 54.99           C  
ATOM   3534  CB  VAL A 219      15.823   4.063 -37.802  1.00 54.99           C  
ATOM   3535  HB  VAL A 219      14.867   4.452 -38.154  1.00 54.99           H  
ATOM   3536  O   VAL A 219      13.695   3.983 -35.708  1.00 54.99           O  
ATOM   3537  CG1 VAL A 219      16.634   5.223 -37.207  1.00 54.99           C  
ATOM   3538 HG11 VAL A 219      16.080   5.698 -36.397  1.00 54.99           H  
ATOM   3539 HG12 VAL A 219      17.588   4.860 -36.824  1.00 54.99           H  
ATOM   3540 HG13 VAL A 219      16.818   5.978 -37.971  1.00 54.99           H  
ATOM   3541  CG2 VAL A 219      16.598   3.524 -39.012  1.00 54.99           C  
ATOM   3542 HG21 VAL A 219      17.538   3.080 -38.684  1.00 54.99           H  
ATOM   3543 HG22 VAL A 219      16.805   4.334 -39.711  1.00 54.99           H  
ATOM   3544 HG23 VAL A 219      16.007   2.766 -39.526  1.00 54.99           H  
ATOM   3545  N   ARG A 220      15.409   3.395 -34.369  1.00 63.08           N  
ATOM   3546  H   ARG A 220      16.343   3.011 -34.335  1.00 63.08           H  
ATOM   3547  CA  ARG A 220      14.805   3.861 -33.117  1.00 63.08           C  
ATOM   3548  HA  ARG A 220      13.730   3.692 -33.177  1.00 63.08           H  
ATOM   3549  C   ARG A 220      15.064   5.364 -32.926  1.00 63.08           C  
ATOM   3550  CB  ARG A 220      15.358   3.044 -31.939  1.00 63.08           C  
ATOM   3551  HB2 ARG A 220      16.447   3.086 -31.953  1.00 63.08           H  
ATOM   3552  HB3 ARG A 220      15.017   3.492 -31.005  1.00 63.08           H  
ATOM   3553  O   ARG A 220      16.221   5.774 -33.047  1.00 63.08           O  
ATOM   3554  CG  ARG A 220      14.894   1.579 -31.980  1.00 63.08           C  
ATOM   3555  HG2 ARG A 220      15.177   1.126 -32.930  1.00 63.08           H  
ATOM   3556  HG3 ARG A 220      13.809   1.541 -31.881  1.00 63.08           H  
ATOM   3557  CD  ARG A 220      15.541   0.784 -30.841  1.00 63.08           C  
ATOM   3558  HD2 ARG A 220      15.265   1.240 -29.890  1.00 63.08           H  
ATOM   3559  HD3 ARG A 220      16.624   0.836 -30.954  1.00 63.08           H  
ATOM   3560  NE  ARG A 220      15.109  -0.625 -30.855  1.00 63.08           N  
ATOM   3561  HE  ARG A 220      14.348  -0.858 -31.477  1.00 63.08           H  
ATOM   3562  NH1 ARG A 220      16.540  -1.394 -29.231  1.00 63.08           N  
ATOM   3563 HH11 ARG A 220      16.926  -0.466 -29.134  1.00 63.08           H  
ATOM   3564 HH12 ARG A 220      16.885  -2.148 -28.656  1.00 63.08           H  
ATOM   3565  NH2 ARG A 220      15.084  -2.798 -30.179  1.00 63.08           N  
ATOM   3566 HH21 ARG A 220      15.390  -3.523 -29.547  1.00 63.08           H  
ATOM   3567 HH22 ARG A 220      14.322  -2.990 -30.815  1.00 63.08           H  
ATOM   3568  CZ  ARG A 220      15.579  -1.597 -30.092  1.00 63.08           C  
ATOM   3569  N   PRO A 221      14.049   6.190 -32.611  1.00 62.74           N  
ATOM   3570  CA  PRO A 221      14.267   7.586 -32.237  1.00 62.74           C  
ATOM   3571  HA  PRO A 221      14.838   8.076 -33.025  1.00 62.74           H  
ATOM   3572  C   PRO A 221      15.077   7.725 -30.940  1.00 62.74           C  
ATOM   3573  CB  PRO A 221      12.873   8.221 -32.156  1.00 62.74           C  
ATOM   3574  HB2 PRO A 221      12.621   8.660 -33.121  1.00 62.74           H  
ATOM   3575  HB3 PRO A 221      12.803   8.973 -31.370  1.00 62.74           H  
ATOM   3576  O   PRO A 221      15.137   6.803 -30.132  1.00 62.74           O  
ATOM   3577  CG  PRO A 221      11.945   7.036 -31.886  1.00 62.74           C  
ATOM   3578  HG2 PRO A 221      10.936   7.216 -32.257  1.00 62.74           H  
ATOM   3579  HG3 PRO A 221      11.924   6.825 -30.817  1.00 62.74           H  
ATOM   3580  CD  PRO A 221      12.623   5.890 -32.633  1.00 62.74           C  
ATOM   3581  HD2 PRO A 221      12.282   5.871 -33.668  1.00 62.74           H  
ATOM   3582  HD3 PRO A 221      12.390   4.941 -32.149  1.00 62.74           H  
ATOM   3583  N   ALA A 222      15.685   8.895 -30.722  1.00 62.54           N  
ATOM   3584  H   ALA A 222      15.598   9.627 -31.412  1.00 62.54           H  
ATOM   3585  CA  ALA A 222      16.559   9.137 -29.566  1.00 62.54           C  
ATOM   3586  HA  ALA A 222      17.382   8.423 -29.598  1.00 62.54           H  
ATOM   3587  C   ALA A 222      15.849   8.938 -28.209  1.00 62.54           C  
ATOM   3588  CB  ALA A 222      17.141  10.551 -29.694  1.00 62.54           C  
ATOM   3589  HB1 ALA A 222      17.693  10.646 -30.629  1.00 62.54           H  
ATOM   3590  HB2 ALA A 222      17.822  10.734 -28.863  1.00 62.54           H  
ATOM   3591  HB3 ALA A 222      16.342  11.291 -29.661  1.00 62.54           H  
ATOM   3592  O   ALA A 222      16.451   8.423 -27.275  1.00 62.54           O  
ATOM   3593  N   ASP A 223      14.557   9.276 -28.130  1.00 72.88           N  
ATOM   3594  H   ASP A 223      14.140   9.737 -28.926  1.00 72.88           H  
ATOM   3595  CA  ASP A 223      13.695   9.051 -26.960  1.00 72.88           C  
ATOM   3596  HA  ASP A 223      14.322   8.960 -26.073  1.00 72.88           H  
ATOM   3597  C   ASP A 223      12.881   7.737 -27.040  1.00 72.88           C  
ATOM   3598  CB  ASP A 223      12.784  10.275 -26.750  1.00 72.88           C  
ATOM   3599  HB2 ASP A 223      12.320  10.553 -27.697  1.00 72.88           H  
ATOM   3600  HB3 ASP A 223      11.988  10.010 -26.054  1.00 72.88           H  
ATOM   3601  O   ASP A 223      11.926   7.559 -26.286  1.00 72.88           O  
ATOM   3602  CG  ASP A 223      13.489  11.479 -26.128  1.00 72.88           C  
ATOM   3603  OD1 ASP A 223      13.989  11.352 -24.990  1.00 72.88           O  
ATOM   3604  OD2 ASP A 223      13.433  12.582 -26.721  1.00 72.88           O  
ATOM   3605  N   PHE A 224      13.228   6.798 -27.937  1.00 78.48           N  
ATOM   3606  H   PHE A 224      14.037   6.967 -28.518  1.00 78.48           H  
ATOM   3607  CA  PHE A 224      12.499   5.531 -28.126  1.00 78.48           C  
ATOM   3608  HA  PHE A 224      11.527   5.739 -28.574  1.00 78.48           H  
ATOM   3609  C   PHE A 224      12.235   4.804 -26.808  1.00 78.48           C  
ATOM   3610  CB  PHE A 224      13.293   4.598 -29.058  1.00 78.48           C  
ATOM   3611  HB2 PHE A 224      13.287   5.019 -30.064  1.00 78.48           H  
ATOM   3612  HB3 PHE A 224      14.330   4.568 -28.725  1.00 78.48           H  
ATOM   3613  O   PHE A 224      11.098   4.433 -26.540  1.00 78.48           O  
ATOM   3614  CG  PHE A 224      12.778   3.169 -29.130  1.00 78.48           C  
ATOM   3615  CD1 PHE A 224      13.300   2.185 -28.267  1.00 78.48           C  
ATOM   3616  HD1 PHE A 224      14.074   2.444 -27.560  1.00 78.48           H  
ATOM   3617  CD2 PHE A 224      11.762   2.821 -30.037  1.00 78.48           C  
ATOM   3618  HD2 PHE A 224      11.343   3.562 -30.702  1.00 78.48           H  
ATOM   3619  CE1 PHE A 224      12.789   0.875 -28.280  1.00 78.48           C  
ATOM   3620  HE1 PHE A 224      13.152   0.141 -27.576  1.00 78.48           H  
ATOM   3621  CE2 PHE A 224      11.277   1.503 -30.069  1.00 78.48           C  
ATOM   3622  HE2 PHE A 224      10.502   1.235 -30.772  1.00 78.48           H  
ATOM   3623  CZ  PHE A 224      11.771   0.533 -29.183  1.00 78.48           C  
ATOM   3624  HZ  PHE A 224      11.356  -0.464 -29.182  1.00 78.48           H  
ATOM   3625  N   LEU A 225      13.275   4.620 -25.986  1.00 75.79           N  
ATOM   3626  H   LEU A 225      14.168   5.012 -26.248  1.00 75.79           H  
ATOM   3627  CA  LEU A 225      13.168   3.878 -24.728  1.00 75.79           C  
ATOM   3628  HA  LEU A 225      12.704   2.912 -24.924  1.00 75.79           H  
ATOM   3629  C   LEU A 225      12.253   4.585 -23.723  1.00 75.79           C  
ATOM   3630  CB  LEU A 225      14.570   3.656 -24.130  1.00 75.79           C  
ATOM   3631  HB2 LEU A 225      14.452   3.247 -23.126  1.00 75.79           H  
ATOM   3632  HB3 LEU A 225      15.063   4.623 -24.031  1.00 75.79           H  
ATOM   3633  O   LEU A 225      11.521   3.907 -23.014  1.00 75.79           O  
ATOM   3634  CG  LEU A 225      15.477   2.703 -24.931  1.00 75.79           C  
ATOM   3635  HG  LEU A 225      15.563   3.061 -25.957  1.00 75.79           H  
ATOM   3636  CD1 LEU A 225      16.876   2.697 -24.321  1.00 75.79           C  
ATOM   3637 HD11 LEU A 225      17.525   2.017 -24.872  1.00 75.79           H  
ATOM   3638 HD12 LEU A 225      17.300   3.701 -24.358  1.00 75.79           H  
ATOM   3639 HD13 LEU A 225      16.817   2.377 -23.280  1.00 75.79           H  
ATOM   3640  CD2 LEU A 225      14.958   1.262 -24.945  1.00 75.79           C  
ATOM   3641 HD21 LEU A 225      13.981   1.208 -25.426  1.00 75.79           H  
ATOM   3642 HD22 LEU A 225      14.859   0.896 -23.923  1.00 75.79           H  
ATOM   3643 HD23 LEU A 225      15.654   0.616 -25.481  1.00 75.79           H  
ATOM   3644  N   ASN A 226      12.238   5.922 -23.711  1.00 83.02           N  
ATOM   3645  H   ASN A 226      12.798   6.418 -24.390  1.00 83.02           H  
ATOM   3646  CA  ASN A 226      11.377   6.708 -22.828  1.00 83.02           C  
ATOM   3647  HA  ASN A 226      11.485   6.338 -21.808  1.00 83.02           H  
ATOM   3648  C   ASN A 226       9.903   6.528 -23.213  1.00 83.02           C  
ATOM   3649  CB  ASN A 226      11.817   8.187 -22.862  1.00 83.02           C  
ATOM   3650  HB2 ASN A 226      11.770   8.567 -23.882  1.00 83.02           H  
ATOM   3651  HB3 ASN A 226      11.129   8.773 -22.253  1.00 83.02           H  
ATOM   3652  O   ASN A 226       9.091   6.152 -22.372  1.00 83.02           O  
ATOM   3653  CG  ASN A 226      13.215   8.407 -22.304  1.00 83.02           C  
ATOM   3654  ND2 ASN A 226      13.953   9.384 -22.784  1.00 83.02           N  
ATOM   3655 HD21 ASN A 226      14.868   9.481 -22.367  1.00 83.02           H  
ATOM   3656 HD22 ASN A 226      13.663   9.995 -23.534  1.00 83.02           H  
ATOM   3657  OD1 ASN A 226      13.686   7.696 -21.436  1.00 83.02           O  
ATOM   3658  N   GLU A 227       9.554   6.706 -24.494  1.00 87.02           N  
ATOM   3659  H   GLU A 227      10.261   6.983 -25.160  1.00 87.02           H  
ATOM   3660  CA  GLU A 227       8.176   6.468 -24.945  1.00 87.02           C  
ATOM   3661  HA  GLU A 227       7.510   7.075 -24.331  1.00 87.02           H  
ATOM   3662  C   GLU A 227       7.760   5.003 -24.753  1.00 87.02           C  
ATOM   3663  CB  GLU A 227       7.993   6.874 -26.417  1.00 87.02           C  
ATOM   3664  HB2 GLU A 227       8.429   7.859 -26.586  1.00 87.02           H  
ATOM   3665  HB3 GLU A 227       8.495   6.157 -27.067  1.00 87.02           H  
ATOM   3666  O   GLU A 227       6.656   4.733 -24.285  1.00 87.02           O  
ATOM   3667  CG  GLU A 227       6.494   6.927 -26.748  1.00 87.02           C  
ATOM   3668  HG2 GLU A 227       6.056   5.948 -26.553  1.00 87.02           H  
ATOM   3669  HG3 GLU A 227       6.011   7.645 -26.085  1.00 87.02           H  
ATOM   3670  CD  GLU A 227       6.168   7.295 -28.194  1.00 87.02           C  
ATOM   3671  OE1 GLU A 227       4.985   7.188 -28.584  1.00 87.02           O  
ATOM   3672  OE2 GLU A 227       7.040   7.726 -28.981  1.00 87.02           O  
ATOM   3673  N   TYR A 228       8.640   4.054 -25.087  1.00 85.98           N  
ATOM   3674  H   TYR A 228       9.537   4.336 -25.456  1.00 85.98           H  
ATOM   3675  CA  TYR A 228       8.366   2.623 -24.957  1.00 85.98           C  
ATOM   3676  HA  TYR A 228       7.454   2.399 -25.509  1.00 85.98           H  
ATOM   3677  C   TYR A 228       8.132   2.215 -23.498  1.00 85.98           C  
ATOM   3678  CB  TYR A 228       9.524   1.825 -25.575  1.00 85.98           C  
ATOM   3679  HB2 TYR A 228       9.847   2.321 -26.489  1.00 85.98           H  
ATOM   3680  HB3 TYR A 228      10.371   1.806 -24.890  1.00 85.98           H  
ATOM   3681  O   TYR A 228       7.224   1.434 -23.218  1.00 85.98           O  
ATOM   3682  CG  TYR A 228       9.142   0.419 -25.978  1.00 85.98           C  
ATOM   3683  CD1 TYR A 228       9.520  -0.701 -25.209  1.00 85.98           C  
ATOM   3684  HD1 TYR A 228      10.080  -0.568 -24.295  1.00 85.98           H  
ATOM   3685  CD2 TYR A 228       8.403   0.248 -27.162  1.00 85.98           C  
ATOM   3686  HD2 TYR A 228       8.118   1.110 -27.746  1.00 85.98           H  
ATOM   3687  CE1 TYR A 228       9.156  -1.997 -25.635  1.00 85.98           C  
ATOM   3688  HE1 TYR A 228       9.450  -2.865 -25.065  1.00 85.98           H  
ATOM   3689  CE2 TYR A 228       8.032  -1.041 -27.580  1.00 85.98           C  
ATOM   3690  HE2 TYR A 228       7.460  -1.178 -28.486  1.00 85.98           H  
ATOM   3691  OH  TYR A 228       8.029  -3.394 -27.260  1.00 85.98           O  
ATOM   3692  HH  TYR A 228       8.390  -4.112 -26.736  1.00 85.98           H  
ATOM   3693  CZ  TYR A 228       8.402  -2.166 -26.818  1.00 85.98           C  
ATOM   3694  N   TYR A 229       8.904   2.786 -22.569  1.00 86.27           N  
ATOM   3695  H   TYR A 229       9.647   3.402 -22.868  1.00 86.27           H  
ATOM   3696  CA  TYR A 229       8.733   2.599 -21.134  1.00 86.27           C  
ATOM   3697  HA  TYR A 229       8.764   1.532 -20.915  1.00 86.27           H  
ATOM   3698  C   TYR A 229       7.372   3.121 -20.655  1.00 86.27           C  
ATOM   3699  CB  TYR A 229       9.895   3.271 -20.391  1.00 86.27           C  
ATOM   3700  HB2 TYR A 229       9.962   4.318 -20.687  1.00 86.27           H  
ATOM   3701  HB3 TYR A 229      10.827   2.787 -20.685  1.00 86.27           H  
ATOM   3702  O   TYR A 229       6.602   2.346 -20.089  1.00 86.27           O  
ATOM   3703  CG  TYR A 229       9.769   3.198 -18.886  1.00 86.27           C  
ATOM   3704  CD1 TYR A 229       9.230   4.287 -18.170  1.00 86.27           C  
ATOM   3705  HD1 TYR A 229       8.929   5.184 -18.690  1.00 86.27           H  
ATOM   3706  CD2 TYR A 229      10.163   2.028 -18.209  1.00 86.27           C  
ATOM   3707  HD2 TYR A 229      10.586   1.202 -18.761  1.00 86.27           H  
ATOM   3708  CE1 TYR A 229       9.078   4.203 -16.774  1.00 86.27           C  
ATOM   3709  HE1 TYR A 229       8.662   5.036 -16.226  1.00 86.27           H  
ATOM   3710  CE2 TYR A 229      10.016   1.944 -16.813  1.00 86.27           C  
ATOM   3711  HE2 TYR A 229      10.336   1.063 -16.276  1.00 86.27           H  
ATOM   3712  OH  TYR A 229       9.313   2.922 -14.753  1.00 86.27           O  
ATOM   3713  HH  TYR A 229       8.983   3.732 -14.356  1.00 86.27           H  
ATOM   3714  CZ  TYR A 229       9.472   3.029 -16.095  1.00 86.27           C  
ATOM   3715  N   TYR A 230       7.031   4.387 -20.933  1.00 90.38           N  
ATOM   3716  H   TYR A 230       7.693   4.984 -21.408  1.00 90.38           H  
ATOM   3717  CA  TYR A 230       5.742   4.953 -20.513  1.00 90.38           C  
ATOM   3718  HA  TYR A 230       5.649   4.825 -19.434  1.00 90.38           H  
ATOM   3719  C   TYR A 230       4.554   4.206 -21.135  1.00 90.38           C  
ATOM   3720  CB  TYR A 230       5.681   6.457 -20.821  1.00 90.38           C  
ATOM   3721  HB2 TYR A 230       4.669   6.808 -20.621  1.00 90.38           H  
ATOM   3722  HB3 TYR A 230       5.878   6.610 -21.882  1.00 90.38           H  
ATOM   3723  O   TYR A 230       3.610   3.869 -20.425  1.00 90.38           O  
ATOM   3724  CG  TYR A 230       6.627   7.309 -19.993  1.00 90.38           C  
ATOM   3725  CD1 TYR A 230       6.524   7.310 -18.587  1.00 90.38           C  
ATOM   3726  HD1 TYR A 230       5.760   6.722 -18.100  1.00 90.38           H  
ATOM   3727  CD2 TYR A 230       7.588   8.124 -20.622  1.00 90.38           C  
ATOM   3728  HD2 TYR A 230       7.651   8.149 -21.700  1.00 90.38           H  
ATOM   3729  CE1 TYR A 230       7.386   8.109 -17.811  1.00 90.38           C  
ATOM   3730  HE1 TYR A 230       7.280   8.135 -16.736  1.00 90.38           H  
ATOM   3731  CE2 TYR A 230       8.469   8.906 -19.850  1.00 90.38           C  
ATOM   3732  HE2 TYR A 230       9.214   9.528 -20.323  1.00 90.38           H  
ATOM   3733  OH  TYR A 230       9.198   9.682 -17.706  1.00 90.38           O  
ATOM   3734  HH  TYR A 230       8.948   9.672 -16.780  1.00 90.38           H  
ATOM   3735  CZ  TYR A 230       8.365   8.904 -18.444  1.00 90.38           C  
ATOM   3736  N   LEU A 231       4.631   3.843 -22.422  1.00 92.32           N  
ATOM   3737  H   LEU A 231       5.431   4.143 -22.960  1.00 92.32           H  
ATOM   3738  CA  LEU A 231       3.623   2.998 -23.069  1.00 92.32           C  
ATOM   3739  HA  LEU A 231       2.653   3.488 -22.982  1.00 92.32           H  
ATOM   3740  C   LEU A 231       3.483   1.638 -22.381  1.00 92.32           C  
ATOM   3741  CB  LEU A 231       3.972   2.794 -24.552  1.00 92.32           C  
ATOM   3742  HB2 LEU A 231       3.409   1.943 -24.937  1.00 92.32           H  
ATOM   3743  HB3 LEU A 231       5.030   2.544 -24.624  1.00 92.32           H  
ATOM   3744  O   LEU A 231       2.361   1.215 -22.125  1.00 92.32           O  
ATOM   3745  CG  LEU A 231       3.665   4.011 -25.437  1.00 92.32           C  
ATOM   3746  HG  LEU A 231       4.061   4.920 -24.983  1.00 92.32           H  
ATOM   3747  CD1 LEU A 231       4.325   3.809 -26.795  1.00 92.32           C  
ATOM   3748 HD11 LEU A 231       5.394   3.667 -26.636  1.00 92.32           H  
ATOM   3749 HD12 LEU A 231       4.176   4.705 -27.397  1.00 92.32           H  
ATOM   3750 HD13 LEU A 231       3.904   2.936 -27.295  1.00 92.32           H  
ATOM   3751  CD2 LEU A 231       2.166   4.178 -25.681  1.00 92.32           C  
ATOM   3752 HD21 LEU A 231       1.668   4.338 -24.724  1.00 92.32           H  
ATOM   3753 HD22 LEU A 231       1.751   3.289 -26.156  1.00 92.32           H  
ATOM   3754 HD23 LEU A 231       1.988   5.050 -26.310  1.00 92.32           H  
ATOM   3755  N   ASN A 232       4.581   0.952 -22.055  1.00 90.55           N  
ATOM   3756  H   ASN A 232       5.486   1.338 -22.284  1.00 90.55           H  
ATOM   3757  CA  ASN A 232       4.521  -0.338 -21.361  1.00 90.55           C  
ATOM   3758  HA  ASN A 232       3.853  -0.997 -21.916  1.00 90.55           H  
ATOM   3759  C   ASN A 232       3.899  -0.228 -19.963  1.00 90.55           C  
ATOM   3760  CB  ASN A 232       5.926  -0.971 -21.302  1.00 90.55           C  
ATOM   3761  HB2 ASN A 232       6.678  -0.199 -21.143  1.00 90.55           H  
ATOM   3762  HB3 ASN A 232       5.978  -1.662 -20.461  1.00 90.55           H  
ATOM   3763  O   ASN A 232       3.159  -1.130 -19.572  1.00 90.55           O  
ATOM   3764  CG  ASN A 232       6.264  -1.774 -22.543  1.00 90.55           C  
ATOM   3765  ND2 ASN A 232       7.527  -1.975 -22.830  1.00 90.55           N  
ATOM   3766 HD21 ASN A 232       8.269  -1.579 -22.271  1.00 90.55           H  
ATOM   3767 HD22 ASN A 232       7.733  -2.460 -23.693  1.00 90.55           H  
ATOM   3768  OD1 ASN A 232       5.400  -2.292 -23.237  1.00 90.55           O  
ATOM   3769  N   GLN A 233       4.158   0.856 -19.227  1.00 90.14           N  
ATOM   3770  H   GLN A 233       4.782   1.558 -19.598  1.00 90.14           H  
ATOM   3771  CA  GLN A 233       3.538   1.082 -17.919  1.00 90.14           C  
ATOM   3772  HA  GLN A 233       3.612   0.161 -17.341  1.00 90.14           H  
ATOM   3773  C   GLN A 233       2.035   1.371 -18.046  1.00 90.14           C  
ATOM   3774  CB  GLN A 233       4.273   2.197 -17.152  1.00 90.14           C  
ATOM   3775  HB2 GLN A 233       4.255   3.111 -17.746  1.00 90.14           H  
ATOM   3776  HB3 GLN A 233       3.736   2.394 -16.224  1.00 90.14           H  
ATOM   3777  O   GLN A 233       1.233   0.674 -17.425  1.00 90.14           O  
ATOM   3778  CG  GLN A 233       5.737   1.866 -16.805  1.00 90.14           C  
ATOM   3779  HG2 GLN A 233       6.307   1.715 -17.722  1.00 90.14           H  
ATOM   3780  HG3 GLN A 233       6.174   2.721 -16.289  1.00 90.14           H  
ATOM   3781  CD  GLN A 233       5.928   0.634 -15.923  1.00 90.14           C  
ATOM   3782  NE2 GLN A 233       7.143   0.151 -15.791  1.00 90.14           N  
ATOM   3783 HE21 GLN A 233       7.925   0.657 -16.182  1.00 90.14           H  
ATOM   3784 HE22 GLN A 233       7.254  -0.593 -15.117  1.00 90.14           H  
ATOM   3785  OE1 GLN A 233       5.014   0.072 -15.342  1.00 90.14           O  
ATOM   3786  N   THR A 234       1.636   2.317 -18.904  1.00 94.76           N  
ATOM   3787  H   THR A 234       2.331   2.887 -19.364  1.00 94.76           H  
ATOM   3788  CA  THR A 234       0.220   2.656 -19.129  1.00 94.76           C  
ATOM   3789  HA  THR A 234      -0.236   2.907 -18.171  1.00 94.76           H  
ATOM   3790  C   THR A 234      -0.568   1.474 -19.705  1.00 94.76           C  
ATOM   3791  CB  THR A 234       0.107   3.892 -20.038  1.00 94.76           C  
ATOM   3792  HB  THR A 234       0.633   3.692 -20.971  1.00 94.76           H  
ATOM   3793  O   THR A 234      -1.680   1.219 -19.260  1.00 94.76           O  
ATOM   3794  CG2 THR A 234      -1.323   4.316 -20.366  1.00 94.76           C  
ATOM   3795 HG21 THR A 234      -1.852   4.579 -19.450  1.00 94.76           H  
ATOM   3796 HG22 THR A 234      -1.304   5.182 -21.027  1.00 94.76           H  
ATOM   3797 HG23 THR A 234      -1.861   3.505 -20.857  1.00 94.76           H  
ATOM   3798  OG1 THR A 234       0.697   5.003 -19.408  1.00 94.76           O  
ATOM   3799  HG1 THR A 234       0.155   5.235 -18.651  1.00 94.76           H  
ATOM   3800  N   ILE A 235      -0.007   0.696 -20.643  1.00 95.40           N  
ATOM   3801  H   ILE A 235       0.912   0.941 -20.984  1.00 95.40           H  
ATOM   3802  CA  ILE A 235      -0.668  -0.504 -21.192  1.00 95.40           C  
ATOM   3803  HA  ILE A 235      -1.656  -0.218 -21.552  1.00 95.40           H  
ATOM   3804  C   ILE A 235      -0.898  -1.550 -20.096  1.00 95.40           C  
ATOM   3805  CB  ILE A 235       0.126  -1.089 -22.388  1.00 95.40           C  
ATOM   3806  HB  ILE A 235       1.172  -1.171 -22.090  1.00 95.40           H  
ATOM   3807  O   ILE A 235      -2.004  -2.068 -20.008  1.00 95.40           O  
ATOM   3808  CG1 ILE A 235       0.012  -0.148 -23.610  1.00 95.40           C  
ATOM   3809 HG12 ILE A 235      -0.985  -0.226 -24.043  1.00 95.40           H  
ATOM   3810 HG13 ILE A 235       0.142   0.886 -23.291  1.00 95.40           H  
ATOM   3811  CG2 ILE A 235      -0.354  -2.492 -22.812  1.00 95.40           C  
ATOM   3812 HG21 ILE A 235       0.258  -2.875 -23.629  1.00 95.40           H  
ATOM   3813 HG22 ILE A 235      -0.273  -3.199 -21.986  1.00 95.40           H  
ATOM   3814 HG23 ILE A 235      -1.394  -2.445 -23.135  1.00 95.40           H  
ATOM   3815  CD1 ILE A 235       1.059  -0.436 -24.693  1.00 95.40           C  
ATOM   3816 HD11 ILE A 235       1.062   0.384 -25.410  1.00 95.40           H  
ATOM   3817 HD12 ILE A 235       0.829  -1.365 -25.215  1.00 95.40           H  
ATOM   3818 HD13 ILE A 235       2.050  -0.503 -24.245  1.00 95.40           H  
ATOM   3819  N   ARG A 236       0.102  -1.838 -19.250  1.00 92.69           N  
ATOM   3820  H   ARG A 236       0.980  -1.350 -19.359  1.00 92.69           H  
ATOM   3821  CA  ARG A 236      -0.014  -2.823 -18.157  1.00 92.69           C  
ATOM   3822  HA  ARG A 236      -0.320  -3.785 -18.568  1.00 92.69           H  
ATOM   3823  C   ARG A 236      -1.087  -2.424 -17.143  1.00 92.69           C  
ATOM   3824  CB  ARG A 236       1.359  -2.961 -17.481  1.00 92.69           C  
ATOM   3825  HB2 ARG A 236       2.104  -3.136 -18.258  1.00 92.69           H  
ATOM   3826  HB3 ARG A 236       1.601  -2.024 -16.980  1.00 92.69           H  
ATOM   3827  O   ARG A 236      -1.900  -3.251 -16.747  1.00 92.69           O  
ATOM   3828  CG  ARG A 236       1.455  -4.115 -16.466  1.00 92.69           C  
ATOM   3829  HG2 ARG A 236       1.459  -5.062 -17.005  1.00 92.69           H  
ATOM   3830  HG3 ARG A 236       0.591  -4.105 -15.801  1.00 92.69           H  
ATOM   3831  CD  ARG A 236       2.722  -4.011 -15.597  1.00 92.69           C  
ATOM   3832  HD2 ARG A 236       2.583  -3.193 -14.890  1.00 92.69           H  
ATOM   3833  HD3 ARG A 236       2.826  -4.926 -15.013  1.00 92.69           H  
ATOM   3834  NE  ARG A 236       3.938  -3.744 -16.398  1.00 92.69           N  
ATOM   3835  HE  ARG A 236       4.160  -2.769 -16.534  1.00 92.69           H  
ATOM   3836  NH1 ARG A 236       4.531  -5.911 -16.918  1.00 92.69           N  
ATOM   3837 HH11 ARG A 236       5.058  -6.544 -17.502  1.00 92.69           H  
ATOM   3838 HH12 ARG A 236       3.882  -6.269 -16.232  1.00 92.69           H  
ATOM   3839  NH2 ARG A 236       5.533  -4.222 -17.945  1.00 92.69           N  
ATOM   3840 HH21 ARG A 236       5.713  -3.238 -18.089  1.00 92.69           H  
ATOM   3841 HH22 ARG A 236       6.042  -4.905 -18.488  1.00 92.69           H  
ATOM   3842  CZ  ARG A 236       4.656  -4.624 -17.072  1.00 92.69           C  
ATOM   3843  N   GLN A 237      -1.108  -1.149 -16.758  1.00 94.24           N  
ATOM   3844  H   GLN A 237      -0.402  -0.523 -17.118  1.00 94.24           H  
ATOM   3845  CA  GLN A 237      -2.097  -0.621 -15.819  1.00 94.24           C  
ATOM   3846  HA  GLN A 237      -2.155  -1.276 -14.950  1.00 94.24           H  
ATOM   3847  C   GLN A 237      -3.508  -0.577 -16.424  1.00 94.24           C  
ATOM   3848  CB  GLN A 237      -1.657   0.765 -15.348  1.00 94.24           C  
ATOM   3849  HB2 GLN A 237      -1.461   1.387 -16.221  1.00 94.24           H  
ATOM   3850  HB3 GLN A 237      -2.478   1.195 -14.774  1.00 94.24           H  
ATOM   3851  O   GLN A 237      -4.459  -0.945 -15.742  1.00 94.24           O  
ATOM   3852  CG  GLN A 237      -0.407   0.747 -14.455  1.00 94.24           C  
ATOM   3853  HG2 GLN A 237       0.406   0.227 -14.962  1.00 94.24           H  
ATOM   3854  HG3 GLN A 237      -0.631   0.220 -13.528  1.00 94.24           H  
ATOM   3855  CD  GLN A 237       0.044   2.160 -14.102  1.00 94.24           C  
ATOM   3856  NE2 GLN A 237       1.330   2.433 -14.057  1.00 94.24           N  
ATOM   3857 HE21 GLN A 237       2.016   1.733 -14.301  1.00 94.24           H  
ATOM   3858 HE22 GLN A 237       1.538   3.398 -13.847  1.00 94.24           H  
ATOM   3859  OE1 GLN A 237      -0.741   3.053 -13.858  1.00 94.24           O  
ATOM   3860  N   LEU A 238      -3.659  -0.212 -17.705  1.00 95.89           N  
ATOM   3861  H   LEU A 238      -2.855   0.122 -18.217  1.00 95.89           H  
ATOM   3862  CA  LEU A 238      -4.947  -0.304 -18.405  1.00 95.89           C  
ATOM   3863  HA  LEU A 238      -5.707   0.200 -17.807  1.00 95.89           H  
ATOM   3864  C   LEU A 238      -5.425  -1.750 -18.567  1.00 95.89           C  
ATOM   3865  CB  LEU A 238      -4.871   0.352 -19.793  1.00 95.89           C  
ATOM   3866  HB2 LEU A 238      -3.970  -0.006 -20.291  1.00 95.89           H  
ATOM   3867  HB3 LEU A 238      -5.728   0.016 -20.376  1.00 95.89           H  
ATOM   3868  O   LEU A 238      -6.619  -1.988 -18.458  1.00 95.89           O  
ATOM   3869  CG  LEU A 238      -4.880   1.888 -19.799  1.00 95.89           C  
ATOM   3870  HG  LEU A 238      -4.033   2.262 -19.224  1.00 95.89           H  
ATOM   3871  CD1 LEU A 238      -4.711   2.361 -21.238  1.00 95.89           C  
ATOM   3872 HD11 LEU A 238      -3.787   1.937 -21.630  1.00 95.89           H  
ATOM   3873 HD12 LEU A 238      -4.642   3.449 -21.253  1.00 95.89           H  
ATOM   3874 HD13 LEU A 238      -5.559   2.039 -21.842  1.00 95.89           H  
ATOM   3875  CD2 LEU A 238      -6.176   2.494 -19.256  1.00 95.89           C  
ATOM   3876 HD21 LEU A 238      -7.032   2.089 -19.796  1.00 95.89           H  
ATOM   3877 HD22 LEU A 238      -6.153   3.578 -19.366  1.00 95.89           H  
ATOM   3878 HD23 LEU A 238      -6.281   2.268 -18.195  1.00 95.89           H  
ATOM   3879  N   GLU A 239      -4.528  -2.709 -18.816  1.00 95.49           N  
ATOM   3880  H   GLU A 239      -3.561  -2.448 -18.945  1.00 95.49           H  
ATOM   3881  CA  GLU A 239      -4.875  -4.135 -18.907  1.00 95.49           C  
ATOM   3882  HA  GLU A 239      -5.660  -4.251 -19.653  1.00 95.49           H  
ATOM   3883  C   GLU A 239      -5.446  -4.629 -17.572  1.00 95.49           C  
ATOM   3884  CB  GLU A 239      -3.640  -4.940 -19.368  1.00 95.49           C  
ATOM   3885  HB2 GLU A 239      -2.899  -4.975 -18.569  1.00 95.49           H  
ATOM   3886  HB3 GLU A 239      -3.191  -4.403 -20.203  1.00 95.49           H  
ATOM   3887  O   GLU A 239      -6.550  -5.166 -17.544  1.00 95.49           O  
ATOM   3888  CG  GLU A 239      -3.932  -6.374 -19.851  1.00 95.49           C  
ATOM   3889  HG2 GLU A 239      -4.899  -6.378 -20.353  1.00 95.49           H  
ATOM   3890  HG3 GLU A 239      -3.995  -7.039 -18.990  1.00 95.49           H  
ATOM   3891  CD  GLU A 239      -2.861  -6.887 -20.844  1.00 95.49           C  
ATOM   3892  OE1 GLU A 239      -3.240  -7.518 -21.866  1.00 95.49           O  
ATOM   3893  OE2 GLU A 239      -1.660  -6.569 -20.675  1.00 95.49           O  
ATOM   3894  N   ALA A 240      -4.765  -4.342 -16.458  1.00 94.34           N  
ATOM   3895  H   ALA A 240      -3.864  -3.892 -16.544  1.00 94.34           H  
ATOM   3896  CA  ALA A 240      -5.260  -4.646 -15.116  1.00 94.34           C  
ATOM   3897  HA  ALA A 240      -5.452  -5.716 -15.045  1.00 94.34           H  
ATOM   3898  C   ALA A 240      -6.576  -3.919 -14.778  1.00 94.34           C  
ATOM   3899  CB  ALA A 240      -4.161  -4.282 -14.117  1.00 94.34           C  
ATOM   3900  HB1 ALA A 240      -4.525  -4.472 -13.107  1.00 94.34           H  
ATOM   3901  HB2 ALA A 240      -3.277  -4.893 -14.299  1.00 94.34           H  
ATOM   3902  HB3 ALA A 240      -3.907  -3.227 -14.212  1.00 94.34           H  
ATOM   3903  O   ALA A 240      -7.473  -4.521 -14.194  1.00 94.34           O  
ATOM   3904  N   PHE A 241      -6.718  -2.649 -15.172  1.00 96.21           N  
ATOM   3905  H   PHE A 241      -5.929  -2.187 -15.601  1.00 96.21           H  
ATOM   3906  CA  PHE A 241      -7.933  -1.866 -14.934  1.00 96.21           C  
ATOM   3907  HA  PHE A 241      -8.184  -1.949 -13.877  1.00 96.21           H  
ATOM   3908  C   PHE A 241      -9.139  -2.403 -15.718  1.00 96.21           C  
ATOM   3909  CB  PHE A 241      -7.649  -0.394 -15.272  1.00 96.21           C  
ATOM   3910  HB2 PHE A 241      -7.411  -0.318 -16.333  1.00 96.21           H  
ATOM   3911  HB3 PHE A 241      -6.775  -0.065 -14.710  1.00 96.21           H  
ATOM   3912  O   PHE A 241     -10.232  -2.519 -15.173  1.00 96.21           O  
ATOM   3913  CG  PHE A 241      -8.790   0.549 -14.949  1.00 96.21           C  
ATOM   3914  CD1 PHE A 241      -9.287   1.435 -15.925  1.00 96.21           C  
ATOM   3915  HD1 PHE A 241      -8.840   1.469 -16.908  1.00 96.21           H  
ATOM   3916  CD2 PHE A 241      -9.377   0.516 -13.670  1.00 96.21           C  
ATOM   3917  HD2 PHE A 241      -9.002  -0.158 -12.914  1.00 96.21           H  
ATOM   3918  CE1 PHE A 241     -10.385   2.262 -15.626  1.00 96.21           C  
ATOM   3919  HE1 PHE A 241     -10.780   2.939 -16.369  1.00 96.21           H  
ATOM   3920  CE2 PHE A 241     -10.495   1.313 -13.386  1.00 96.21           C  
ATOM   3921  HE2 PHE A 241     -10.994   1.230 -12.433  1.00 96.21           H  
ATOM   3922  CZ  PHE A 241     -10.999   2.179 -14.364  1.00 96.21           C  
ATOM   3923  HZ  PHE A 241     -11.880   2.761 -14.138  1.00 96.21           H  
ATOM   3924  N   ILE A 242      -8.927  -2.808 -16.973  1.00 95.28           N  
ATOM   3925  H   ILE A 242      -8.002  -2.680 -17.358  1.00 95.28           H  
ATOM   3926  CA  ILE A 242      -9.927  -3.485 -17.808  1.00 95.28           C  
ATOM   3927  HA  ILE A 242     -10.834  -2.882 -17.833  1.00 95.28           H  
ATOM   3928  C   ILE A 242     -10.327  -4.843 -17.206  1.00 95.28           C  
ATOM   3929  CB  ILE A 242      -9.368  -3.604 -19.248  1.00 95.28           C  
ATOM   3930  HB  ILE A 242      -8.319  -3.893 -19.190  1.00 95.28           H  
ATOM   3931  O   ILE A 242     -11.494  -5.225 -17.287  1.00 95.28           O  
ATOM   3932  CG1 ILE A 242      -9.471  -2.228 -19.952  1.00 95.28           C  
ATOM   3933 HG12 ILE A 242      -9.096  -1.453 -19.284  1.00 95.28           H  
ATOM   3934 HG13 ILE A 242     -10.518  -2.005 -20.155  1.00 95.28           H  
ATOM   3935  CG2 ILE A 242     -10.087  -4.682 -20.071  1.00 95.28           C  
ATOM   3936 HG21 ILE A 242      -9.699  -4.704 -21.089  1.00 95.28           H  
ATOM   3937 HG22 ILE A 242      -9.912  -5.666 -19.635  1.00 95.28           H  
ATOM   3938 HG23 ILE A 242     -11.157  -4.472 -20.069  1.00 95.28           H  
ATOM   3939  CD1 ILE A 242      -8.676  -2.126 -21.261  1.00 95.28           C  
ATOM   3940 HD11 ILE A 242      -9.105  -2.774 -22.026  1.00 95.28           H  
ATOM   3941 HD12 ILE A 242      -8.715  -1.098 -21.621  1.00 95.28           H  
ATOM   3942 HD13 ILE A 242      -7.636  -2.403 -21.088  1.00 95.28           H  
ATOM   3943  N   CYS A 243      -9.389  -5.563 -16.582  1.00 94.86           N  
ATOM   3944  H   CYS A 243      -8.434  -5.236 -16.600  1.00 94.86           H  
ATOM   3945  CA  CYS A 243      -9.659  -6.851 -15.939  1.00 94.86           C  
ATOM   3946  HA  CYS A 243     -10.206  -7.479 -16.643  1.00 94.86           H  
ATOM   3947  C   CYS A 243     -10.555  -6.772 -14.692  1.00 94.86           C  
ATOM   3948  CB  CYS A 243      -8.337  -7.558 -15.613  1.00 94.86           C  
ATOM   3949  HB2 CYS A 243      -8.544  -8.399 -14.952  1.00 94.86           H  
ATOM   3950  HB3 CYS A 243      -7.668  -6.869 -15.099  1.00 94.86           H  
ATOM   3951  O   CYS A 243     -11.064  -7.813 -14.301  1.00 94.86           O  
ATOM   3952  SG  CYS A 243      -7.562  -8.188 -17.132  1.00 94.86           S  
ATOM   3953  HG  CYS A 243      -6.410  -8.554 -16.562  1.00 94.86           H  
ATOM   3954  N   ILE A 244     -10.802  -5.591 -14.102  1.00 93.58           N  
ATOM   3955  H   ILE A 244     -10.340  -4.765 -14.453  1.00 93.58           H  
ATOM   3956  CA  ILE A 244     -11.825  -5.423 -13.041  1.00 93.58           C  
ATOM   3957  HA  ILE A 244     -11.628  -6.142 -12.247  1.00 93.58           H  
ATOM   3958  C   ILE A 244     -13.235  -5.739 -13.586  1.00 93.58           C  
ATOM   3959  CB  ILE A 244     -11.758  -3.995 -12.436  1.00 93.58           C  
ATOM   3960  HB  ILE A 244     -11.975  -3.280 -13.230  1.00 93.58           H  
ATOM   3961  O   ILE A 244     -14.138  -6.110 -12.839  1.00 93.58           O  
ATOM   3962  CG1 ILE A 244     -10.342  -3.695 -11.887  1.00 93.58           C  
ATOM   3963 HG12 ILE A 244      -9.620  -3.754 -12.701  1.00 93.58           H  
ATOM   3964 HG13 ILE A 244     -10.074  -4.443 -11.140  1.00 93.58           H  
ATOM   3965  CG2 ILE A 244     -12.816  -3.794 -11.329  1.00 93.58           C  
ATOM   3966 HG21 ILE A 244     -12.780  -2.786 -10.916  1.00 93.58           H  
ATOM   3967 HG22 ILE A 244     -12.659  -4.521 -10.532  1.00 93.58           H  
ATOM   3968 HG23 ILE A 244     -13.821  -3.919 -11.732  1.00 93.58           H  
ATOM   3969  CD1 ILE A 244     -10.202  -2.306 -11.258  1.00 93.58           C  
ATOM   3970 HD11 ILE A 244     -10.721  -2.279 -10.300  1.00 93.58           H  
ATOM   3971 HD12 ILE A 244     -10.625  -1.555 -11.925  1.00 93.58           H  
ATOM   3972 HD13 ILE A 244      -9.150  -2.085 -11.076  1.00 93.58           H  
ATOM   3973  N   GLY A 245     -13.430  -5.625 -14.903  1.00 86.92           N  
ATOM   3974  H   GLY A 245     -12.657  -5.313 -15.474  1.00 86.92           H  
ATOM   3975  CA  GLY A 245     -14.667  -5.994 -15.579  1.00 86.92           C  
ATOM   3976  HA2 GLY A 245     -15.103  -6.856 -15.074  1.00 86.92           H  
ATOM   3977  HA3 GLY A 245     -14.435  -6.288 -16.603  1.00 86.92           H  
ATOM   3978  C   GLY A 245     -15.707  -4.875 -15.629  1.00 86.92           C  
ATOM   3979  O   GLY A 245     -15.398  -3.684 -15.560  1.00 86.92           O  
ATOM   3980  N   ILE A 246     -16.964  -5.273 -15.824  1.00 85.94           N  
ATOM   3981  H   ILE A 246     -17.165  -6.261 -15.765  1.00 85.94           H  
ATOM   3982  CA  ILE A 246     -18.104  -4.372 -16.006  1.00 85.94           C  
ATOM   3983  HA  ILE A 246     -17.774  -3.354 -15.795  1.00 85.94           H  
ATOM   3984  C   ILE A 246     -19.210  -4.672 -14.995  1.00 85.94           C  
ATOM   3985  CB  ILE A 246     -18.627  -4.393 -17.463  1.00 85.94           C  
ATOM   3986  HB  ILE A 246     -19.478  -3.713 -17.511  1.00 85.94           H  
ATOM   3987  O   ILE A 246     -19.314  -5.770 -14.453  1.00 85.94           O  
ATOM   3988  CG1 ILE A 246     -19.119  -5.793 -17.900  1.00 85.94           C  
ATOM   3989 HG12 ILE A 246     -19.824  -6.173 -17.162  1.00 85.94           H  
ATOM   3990 HG13 ILE A 246     -18.276  -6.483 -17.944  1.00 85.94           H  
ATOM   3991  CG2 ILE A 246     -17.550  -3.838 -18.415  1.00 85.94           C  
ATOM   3992 HG21 ILE A 246     -17.978  -3.630 -19.396  1.00 85.94           H  
ATOM   3993 HG22 ILE A 246     -16.739  -4.558 -18.525  1.00 85.94           H  
ATOM   3994 HG23 ILE A 246     -17.133  -2.916 -18.010  1.00 85.94           H  
ATOM   3995  CD1 ILE A 246     -19.832  -5.800 -19.258  1.00 85.94           C  
ATOM   3996 HD11 ILE A 246     -20.668  -5.100 -19.240  1.00 85.94           H  
ATOM   3997 HD12 ILE A 246     -20.216  -6.801 -19.452  1.00 85.94           H  
ATOM   3998 HD13 ILE A 246     -19.140  -5.529 -20.056  1.00 85.94           H  
ATOM   3999  N   ILE A 247     -20.064  -3.678 -14.755  1.00 88.49           N  
ATOM   4000  H   ILE A 247     -19.939  -2.806 -15.248  1.00 88.49           H  
ATOM   4001  CA  ILE A 247     -21.257  -3.847 -13.928  1.00 88.49           C  
ATOM   4002  HA  ILE A 247     -21.018  -4.509 -13.095  1.00 88.49           H  
ATOM   4003  C   ILE A 247     -22.351  -4.519 -14.764  1.00 88.49           C  
ATOM   4004  CB  ILE A 247     -21.711  -2.494 -13.334  1.00 88.49           C  
ATOM   4005  HB  ILE A 247     -21.948  -1.807 -14.146  1.00 88.49           H  
ATOM   4006  O   ILE A 247     -23.041  -3.843 -15.528  1.00 88.49           O  
ATOM   4007  CG1 ILE A 247     -20.583  -1.871 -12.479  1.00 88.49           C  
ATOM   4008 HG12 ILE A 247     -19.719  -1.669 -13.114  1.00 88.49           H  
ATOM   4009 HG13 ILE A 247     -20.266  -2.596 -11.730  1.00 88.49           H  
ATOM   4010  CG2 ILE A 247     -22.983  -2.720 -12.500  1.00 88.49           C  
ATOM   4011 HG21 ILE A 247     -23.345  -1.777 -12.091  1.00 88.49           H  
ATOM   4012 HG22 ILE A 247     -23.784  -3.126 -13.117  1.00 88.49           H  
ATOM   4013 HG23 ILE A 247     -22.775  -3.421 -11.692  1.00 88.49           H  
ATOM   4014  CD1 ILE A 247     -20.947  -0.554 -11.781  1.00 88.49           C  
ATOM   4015 HD11 ILE A 247     -21.141   0.223 -12.520  1.00 88.49           H  
ATOM   4016 HD12 ILE A 247     -20.115  -0.262 -11.139  1.00 88.49           H  
ATOM   4017 HD13 ILE A 247     -21.817  -0.665 -11.134  1.00 88.49           H  
ATOM   4018  N   ASP A 248     -22.525  -5.829 -14.588  1.00 86.83           N  
ATOM   4019  H   ASP A 248     -21.800  -6.345 -14.111  1.00 86.83           H  
ATOM   4020  CA  ASP A 248     -23.639  -6.583 -15.181  1.00 86.83           C  
ATOM   4021  HA  ASP A 248     -23.766  -6.279 -16.221  1.00 86.83           H  
ATOM   4022  C   ASP A 248     -24.973  -6.312 -14.455  1.00 86.83           C  
ATOM   4023  CB  ASP A 248     -23.318  -8.087 -15.158  1.00 86.83           C  
ATOM   4024  HB2 ASP A 248     -24.207  -8.635 -15.469  1.00 86.83           H  
ATOM   4025  HB3 ASP A 248     -23.086  -8.384 -14.135  1.00 86.83           H  
ATOM   4026  O   ASP A 248     -26.008  -6.106 -15.089  1.00 86.83           O  
ATOM   4027  CG  ASP A 248     -22.168  -8.490 -16.088  1.00 86.83           C  
ATOM   4028  OD1 ASP A 248     -22.112  -7.959 -17.222  1.00 86.83           O  
ATOM   4029  OD2 ASP A 248     -21.380  -9.366 -15.669  1.00 86.83           O  
ATOM   4030  N   GLU A 249     -24.948  -6.259 -13.117  1.00 89.35           N  
ATOM   4031  H   GLU A 249     -24.065  -6.438 -12.660  1.00 89.35           H  
ATOM   4032  CA  GLU A 249     -26.124  -6.048 -12.260  1.00 89.35           C  
ATOM   4033  HA  GLU A 249     -26.999  -5.866 -12.884  1.00 89.35           H  
ATOM   4034  C   GLU A 249     -25.915  -4.818 -11.350  1.00 89.35           C  
ATOM   4035  CB  GLU A 249     -26.442  -7.322 -11.450  1.00 89.35           C  
ATOM   4036  HB2 GLU A 249     -25.566  -7.623 -10.876  1.00 89.35           H  
ATOM   4037  HB3 GLU A 249     -27.250  -7.082 -10.759  1.00 89.35           H  
ATOM   4038  O   GLU A 249     -25.316  -4.934 -10.280  1.00 89.35           O  
ATOM   4039  CG  GLU A 249     -26.895  -8.488 -12.351  1.00 89.35           C  
ATOM   4040  HG2 GLU A 249     -26.055  -8.803 -12.969  1.00 89.35           H  
ATOM   4041  HG3 GLU A 249     -27.680  -8.123 -13.013  1.00 89.35           H  
ATOM   4042  CD  GLU A 249     -27.436  -9.709 -11.583  1.00 89.35           C  
ATOM   4043  OE1 GLU A 249     -27.912 -10.647 -12.266  1.00 89.35           O  
ATOM   4044  OE2 GLU A 249     -27.423  -9.700 -10.330  1.00 89.35           O  
ATOM   4045  N   PRO A 250     -26.356  -3.610 -11.761  1.00 93.33           N  
ATOM   4046  CA  PRO A 250     -26.087  -2.381 -11.019  1.00 93.33           C  
ATOM   4047  HA  PRO A 250     -25.027  -2.352 -10.764  1.00 93.33           H  
ATOM   4048  C   PRO A 250     -26.883  -2.277  -9.715  1.00 93.33           C  
ATOM   4049  CB  PRO A 250     -26.394  -1.232 -11.982  1.00 93.33           C  
ATOM   4050  HB2 PRO A 250     -25.497  -0.973 -12.545  1.00 93.33           H  
ATOM   4051  HB3 PRO A 250     -26.787  -0.355 -11.468  1.00 93.33           H  
ATOM   4052  O   PRO A 250     -28.112  -2.349  -9.696  1.00 93.33           O  
ATOM   4053  CG  PRO A 250     -27.424  -1.838 -12.932  1.00 93.33           C  
ATOM   4054  HG2 PRO A 250     -27.415  -1.350 -13.906  1.00 93.33           H  
ATOM   4055  HG3 PRO A 250     -28.415  -1.781 -12.482  1.00 93.33           H  
ATOM   4056  CD  PRO A 250     -26.993  -3.301 -13.031  1.00 93.33           C  
ATOM   4057  HD2 PRO A 250     -26.271  -3.424 -13.838  1.00 93.33           H  
ATOM   4058  HD3 PRO A 250     -27.865  -3.932 -13.206  1.00 93.33           H  
ATOM   4059  N   VAL A 251     -26.161  -1.999  -8.633  1.00 93.61           N  
ATOM   4060  H   VAL A 251     -25.161  -1.935  -8.758  1.00 93.61           H  
ATOM   4061  CA  VAL A 251     -26.661  -1.840  -7.267  1.00 93.61           C  
ATOM   4062  HA  VAL A 251     -27.704  -2.154  -7.218  1.00 93.61           H  
ATOM   4063  C   VAL A 251     -26.532  -0.358  -6.888  1.00 93.61           C  
ATOM   4064  CB  VAL A 251     -25.858  -2.763  -6.329  1.00 93.61           C  
ATOM   4065  HB  VAL A 251     -24.796  -2.540  -6.427  1.00 93.61           H  
ATOM   4066  O   VAL A 251     -25.412   0.113  -6.691  1.00 93.61           O  
ATOM   4067  CG1 VAL A 251     -26.254  -2.580  -4.864  1.00 93.61           C  
ATOM   4068 HG11 VAL A 251     -25.901  -1.605  -4.531  1.00 93.61           H  
ATOM   4069 HG12 VAL A 251     -27.335  -2.656  -4.743  1.00 93.61           H  
ATOM   4070 HG13 VAL A 251     -25.770  -3.339  -4.250  1.00 93.61           H  
ATOM   4071  CG2 VAL A 251     -26.068  -4.239  -6.684  1.00 93.61           C  
ATOM   4072 HG21 VAL A 251     -27.106  -4.529  -6.520  1.00 93.61           H  
ATOM   4073 HG22 VAL A 251     -25.806  -4.426  -7.725  1.00 93.61           H  
ATOM   4074 HG23 VAL A 251     -25.407  -4.852  -6.071  1.00 93.61           H  
ATOM   4075  N   PRO A 252     -27.627   0.424  -6.823  1.00 93.94           N  
ATOM   4076  CA  PRO A 252     -27.574   1.883  -6.688  1.00 93.94           C  
ATOM   4077  HA  PRO A 252     -26.760   2.280  -7.295  1.00 93.94           H  
ATOM   4078  C   PRO A 252     -27.322   2.325  -5.235  1.00 93.94           C  
ATOM   4079  CB  PRO A 252     -28.906   2.372  -7.274  1.00 93.94           C  
ATOM   4080  HB2 PRO A 252     -28.830   2.409  -8.361  1.00 93.94           H  
ATOM   4081  HB3 PRO A 252     -29.216   3.343  -6.890  1.00 93.94           H  
ATOM   4082  O   PRO A 252     -28.144   3.017  -4.645  1.00 93.94           O  
ATOM   4083  CG  PRO A 252     -29.866   1.254  -6.871  1.00 93.94           C  
ATOM   4084  HG2 PRO A 252     -30.747   1.225  -7.512  1.00 93.94           H  
ATOM   4085  HG3 PRO A 252     -30.153   1.372  -5.826  1.00 93.94           H  
ATOM   4086  CD  PRO A 252     -29.005   0.000  -7.033  1.00 93.94           C  
ATOM   4087  HD2 PRO A 252     -29.114  -0.389  -8.045  1.00 93.94           H  
ATOM   4088  HD3 PRO A 252     -29.300  -0.755  -6.305  1.00 93.94           H  
ATOM   4089  N   LEU A 253     -26.194   1.896  -4.663  1.00 95.82           N  
ATOM   4090  H   LEU A 253     -25.571   1.337  -5.228  1.00 95.82           H  
ATOM   4091  CA  LEU A 253     -25.759   2.216  -3.304  1.00 95.82           C  
ATOM   4092  HA  LEU A 253     -26.532   2.797  -2.800  1.00 95.82           H  
ATOM   4093  C   LEU A 253     -24.492   3.074  -3.329  1.00 95.82           C  
ATOM   4094  CB  LEU A 253     -25.519   0.924  -2.501  1.00 95.82           C  
ATOM   4095  HB2 LEU A 253     -24.740   0.353  -3.006  1.00 95.82           H  
ATOM   4096  HB3 LEU A 253     -25.147   1.193  -1.513  1.00 95.82           H  
ATOM   4097  O   LEU A 253     -23.520   2.764  -4.026  1.00 95.82           O  
ATOM   4098  CG  LEU A 253     -26.744   0.011  -2.333  1.00 95.82           C  
ATOM   4099  HG  LEU A 253     -27.127  -0.270  -3.313  1.00 95.82           H  
ATOM   4100  CD1 LEU A 253     -26.331  -1.257  -1.581  1.00 95.82           C  
ATOM   4101 HD11 LEU A 253     -25.516  -1.754  -2.108  1.00 95.82           H  
ATOM   4102 HD12 LEU A 253     -27.178  -1.941  -1.516  1.00 95.82           H  
ATOM   4103 HD13 LEU A 253     -25.991  -0.997  -0.579  1.00 95.82           H  
ATOM   4104  CD2 LEU A 253     -27.888   0.664  -1.566  1.00 95.82           C  
ATOM   4105 HD21 LEU A 253     -28.221   1.567  -2.077  1.00 95.82           H  
ATOM   4106 HD22 LEU A 253     -27.567   0.927  -0.558  1.00 95.82           H  
ATOM   4107 HD23 LEU A 253     -28.726  -0.032  -1.528  1.00 95.82           H  
ATOM   4108  N   SER A 254     -24.496   4.126  -2.523  1.00 95.84           N  
ATOM   4109  H   SER A 254     -25.349   4.321  -2.019  1.00 95.84           H  
ATOM   4110  CA  SER A 254     -23.347   4.980  -2.237  1.00 95.84           C  
ATOM   4111  HA  SER A 254     -22.800   5.152  -3.164  1.00 95.84           H  
ATOM   4112  C   SER A 254     -22.401   4.340  -1.215  1.00 95.84           C  
ATOM   4113  CB  SER A 254     -23.841   6.338  -1.723  1.00 95.84           C  
ATOM   4114  HB2 SER A 254     -24.579   6.745  -2.414  1.00 95.84           H  
ATOM   4115  HB3 SER A 254     -23.001   7.031  -1.674  1.00 95.84           H  
ATOM   4116  O   SER A 254     -22.757   3.418  -0.475  1.00 95.84           O  
ATOM   4117  OG  SER A 254     -24.412   6.195  -0.431  1.00 95.84           O  
ATOM   4118  HG  SER A 254     -25.261   5.772  -0.578  1.00 95.84           H  
ATOM   4119  N   ILE A 255     -21.189   4.892  -1.088  1.00 96.89           N  
ATOM   4120  H   ILE A 255     -20.946   5.624  -1.740  1.00 96.89           H  
ATOM   4121  CA  ILE A 255     -20.197   4.481  -0.073  1.00 96.89           C  
ATOM   4122  HA  ILE A 255     -19.920   3.444  -0.262  1.00 96.89           H  
ATOM   4123  C   ILE A 255     -20.777   4.548   1.355  1.00 96.89           C  
ATOM   4124  CB  ILE A 255     -18.927   5.365  -0.185  1.00 96.89           C  
ATOM   4125  HB  ILE A 255     -19.217   6.394   0.024  1.00 96.89           H  
ATOM   4126  O   ILE A 255     -20.403   3.744   2.211  1.00 96.89           O  
ATOM   4127  CG1 ILE A 255     -18.337   5.323  -1.615  1.00 96.89           C  
ATOM   4128 HG12 ILE A 255     -19.092   5.653  -2.329  1.00 96.89           H  
ATOM   4129 HG13 ILE A 255     -18.055   4.303  -1.874  1.00 96.89           H  
ATOM   4130  CG2 ILE A 255     -17.858   4.962   0.853  1.00 96.89           C  
ATOM   4131 HG21 ILE A 255     -16.965   5.577   0.746  1.00 96.89           H  
ATOM   4132 HG22 ILE A 255     -17.581   3.916   0.722  1.00 96.89           H  
ATOM   4133 HG23 ILE A 255     -18.223   5.119   1.868  1.00 96.89           H  
ATOM   4134  CD1 ILE A 255     -17.127   6.244  -1.807  1.00 96.89           C  
ATOM   4135 HD11 ILE A 255     -17.306   7.206  -1.328  1.00 96.89           H  
ATOM   4136 HD12 ILE A 255     -16.971   6.413  -2.872  1.00 96.89           H  
ATOM   4137 HD13 ILE A 255     -16.232   5.786  -1.386  1.00 96.89           H  
ATOM   4138  N   LYS A 256     -21.701   5.490   1.609  1.00 96.53           N  
ATOM   4139  H   LYS A 256     -22.053   6.018   0.823  1.00 96.53           H  
ATOM   4140  CA  LYS A 256     -22.352   5.679   2.915  1.00 96.53           C  
ATOM   4141  HA  LYS A 256     -21.589   5.664   3.693  1.00 96.53           H  
ATOM   4142  C   LYS A 256     -23.290   4.513   3.235  1.00 96.53           C  
ATOM   4143  CB  LYS A 256     -23.091   7.037   2.971  1.00 96.53           C  
ATOM   4144  HB2 LYS A 256     -23.534   7.146   3.961  1.00 96.53           H  
ATOM   4145  HB3 LYS A 256     -23.895   7.042   2.235  1.00 96.53           H  
ATOM   4146  O   LYS A 256     -23.251   3.987   4.342  1.00 96.53           O  
ATOM   4147  CG  LYS A 256     -22.160   8.238   2.709  1.00 96.53           C  
ATOM   4148  HG2 LYS A 256     -21.759   8.158   1.699  1.00 96.53           H  
ATOM   4149  HG3 LYS A 256     -21.322   8.193   3.405  1.00 96.53           H  
ATOM   4150  CD  LYS A 256     -22.849   9.610   2.842  1.00 96.53           C  
ATOM   4151  HD2 LYS A 256     -23.249   9.725   3.850  1.00 96.53           H  
ATOM   4152  HD3 LYS A 256     -23.663   9.662   2.120  1.00 96.53           H  
ATOM   4153  CE  LYS A 256     -21.810  10.711   2.552  1.00 96.53           C  
ATOM   4154  HE2 LYS A 256     -21.093  10.742   3.372  1.00 96.53           H  
ATOM   4155  HE3 LYS A 256     -21.267  10.428   1.650  1.00 96.53           H  
ATOM   4156  NZ  LYS A 256     -22.394  12.060   2.332  1.00 96.53           N  
ATOM   4157  HZ1 LYS A 256     -23.047  12.043   1.561  1.00 96.53           H  
ATOM   4158  HZ2 LYS A 256     -21.672  12.713   2.064  1.00 96.53           H  
ATOM   4159  HZ3 LYS A 256     -22.856  12.414   3.158  1.00 96.53           H  
ATOM   4160  N   GLU A 257     -24.075   4.065   2.258  1.00 96.65           N  
ATOM   4161  H   GLU A 257     -24.033   4.515   1.354  1.00 96.65           H  
ATOM   4162  CA  GLU A 257     -24.991   2.929   2.414  1.00 96.65           C  
ATOM   4163  HA  GLU A 257     -25.570   3.055   3.329  1.00 96.65           H  
ATOM   4164  C   GLU A 257     -24.229   1.604   2.559  1.00 96.65           C  
ATOM   4165  CB  GLU A 257     -25.977   2.897   1.238  1.00 96.65           C  
ATOM   4166  HB2 GLU A 257     -25.408   2.919   0.308  1.00 96.65           H  
ATOM   4167  HB3 GLU A 257     -26.545   1.967   1.270  1.00 96.65           H  
ATOM   4168  O   GLU A 257     -24.560   0.814   3.440  1.00 96.65           O  
ATOM   4169  CG  GLU A 257     -26.963   4.079   1.302  1.00 96.65           C  
ATOM   4170  HG2 GLU A 257     -27.789   3.815   1.963  1.00 96.65           H  
ATOM   4171  HG3 GLU A 257     -26.473   4.951   1.736  1.00 96.65           H  
ATOM   4172  CD  GLU A 257     -27.472   4.476  -0.085  1.00 96.65           C  
ATOM   4173  OE1 GLU A 257     -28.694   4.435  -0.321  1.00 96.65           O  
ATOM   4174  OE2 GLU A 257     -26.600   4.868  -0.897  1.00 96.65           O  
ATOM   4175  N   PHE A 258     -23.147   1.391   1.797  1.00 97.40           N  
ATOM   4176  H   PHE A 258     -22.929   2.056   1.069  1.00 97.40           H  
ATOM   4177  CA  PHE A 258     -22.268   0.228   1.992  1.00 97.40           C  
ATOM   4178  HA  PHE A 258     -22.859  -0.680   1.870  1.00 97.40           H  
ATOM   4179  C   PHE A 258     -21.663   0.165   3.408  1.00 97.40           C  
ATOM   4180  CB  PHE A 258     -21.146   0.215   0.946  1.00 97.40           C  
ATOM   4181  HB2 PHE A 258     -20.310  -0.336   1.377  1.00 97.40           H  
ATOM   4182  HB3 PHE A 258     -20.801   1.231   0.757  1.00 97.40           H  
ATOM   4183  O   PHE A 258     -21.633  -0.912   4.004  1.00 97.40           O  
ATOM   4184  CG  PHE A 258     -21.480  -0.475  -0.364  1.00 97.40           C  
ATOM   4185  CD1 PHE A 258     -21.372  -1.876  -0.460  1.00 97.40           C  
ATOM   4186  HD1 PHE A 258     -21.069  -2.454   0.400  1.00 97.40           H  
ATOM   4187  CD2 PHE A 258     -21.837   0.272  -1.502  1.00 97.40           C  
ATOM   4188  HD2 PHE A 258     -21.908   1.348  -1.449  1.00 97.40           H  
ATOM   4189  CE1 PHE A 258     -21.624  -2.524  -1.682  1.00 97.40           C  
ATOM   4190  HE1 PHE A 258     -21.510  -3.595  -1.759  1.00 97.40           H  
ATOM   4191  CE2 PHE A 258     -22.102  -0.378  -2.719  1.00 97.40           C  
ATOM   4192  HE2 PHE A 258     -22.385   0.205  -3.584  1.00 97.40           H  
ATOM   4193  CZ  PHE A 258     -22.003  -1.776  -2.810  1.00 97.40           C  
ATOM   4194  HZ  PHE A 258     -22.198  -2.275  -3.749  1.00 97.40           H  
ATOM   4195  N   GLU A 259     -21.218   1.293   3.979  1.00 97.05           N  
ATOM   4196  H   GLU A 259     -21.235   2.148   3.442  1.00 97.05           H  
ATOM   4197  CA  GLU A 259     -20.685   1.332   5.353  1.00 97.05           C  
ATOM   4198  HA  GLU A 259     -19.896   0.585   5.440  1.00 97.05           H  
ATOM   4199  C   GLU A 259     -21.762   0.997   6.397  1.00 97.05           C  
ATOM   4200  CB  GLU A 259     -20.082   2.719   5.642  1.00 97.05           C  
ATOM   4201  HB2 GLU A 259     -19.353   2.974   4.872  1.00 97.05           H  
ATOM   4202  HB3 GLU A 259     -20.879   3.460   5.575  1.00 97.05           H  
ATOM   4203  O   GLU A 259     -21.504   0.235   7.331  1.00 97.05           O  
ATOM   4204  CG  GLU A 259     -19.412   2.861   7.025  1.00 97.05           C  
ATOM   4205  HG2 GLU A 259     -19.106   3.903   7.124  1.00 97.05           H  
ATOM   4206  HG3 GLU A 259     -20.143   2.662   7.808  1.00 97.05           H  
ATOM   4207  CD  GLU A 259     -18.168   1.981   7.236  1.00 97.05           C  
ATOM   4208  OE1 GLU A 259     -17.712   1.783   8.387  1.00 97.05           O  
ATOM   4209  OE2 GLU A 259     -17.593   1.470   6.252  1.00 97.05           O  
ATOM   4210  N   LEU A 260     -22.978   1.533   6.229  1.00 96.23           N  
ATOM   4211  H   LEU A 260     -23.124   2.144   5.438  1.00 96.23           H  
ATOM   4212  CA  LEU A 260     -24.114   1.245   7.109  1.00 96.23           C  
ATOM   4213  HA  LEU A 260     -23.821   1.450   8.139  1.00 96.23           H  
ATOM   4214  C   LEU A 260     -24.500  -0.242   7.061  1.00 96.23           C  
ATOM   4215  CB  LEU A 260     -25.303   2.151   6.728  1.00 96.23           C  
ATOM   4216  HB2 LEU A 260     -26.195   1.791   7.239  1.00 96.23           H  
ATOM   4217  HB3 LEU A 260     -25.481   2.057   5.656  1.00 96.23           H  
ATOM   4218  O   LEU A 260     -24.710  -0.851   8.112  1.00 96.23           O  
ATOM   4219  CG  LEU A 260     -25.129   3.641   7.081  1.00 96.23           C  
ATOM   4220  HG  LEU A 260     -24.188   4.015   6.678  1.00 96.23           H  
ATOM   4221  CD1 LEU A 260     -26.277   4.449   6.473  1.00 96.23           C  
ATOM   4222 HD11 LEU A 260     -26.151   5.506   6.708  1.00 96.23           H  
ATOM   4223 HD12 LEU A 260     -27.232   4.105   6.871  1.00 96.23           H  
ATOM   4224 HD13 LEU A 260     -26.275   4.331   5.390  1.00 96.23           H  
ATOM   4225  CD2 LEU A 260     -25.127   3.883   8.593  1.00 96.23           C  
ATOM   4226 HD21 LEU A 260     -25.066   4.953   8.792  1.00 96.23           H  
ATOM   4227 HD22 LEU A 260     -24.264   3.398   9.048  1.00 96.23           H  
ATOM   4228 HD23 LEU A 260     -26.044   3.493   9.033  1.00 96.23           H  
ATOM   4229  N   ILE A 261     -24.527  -0.847   5.869  1.00 96.45           N  
ATOM   4230  H   ILE A 261     -24.362  -0.285   5.046  1.00 96.45           H  
ATOM   4231  CA  ILE A 261     -24.813  -2.278   5.693  1.00 96.45           C  
ATOM   4232  HA  ILE A 261     -25.710  -2.520   6.263  1.00 96.45           H  
ATOM   4233  C   ILE A 261     -23.681  -3.144   6.270  1.00 96.45           C  
ATOM   4234  CB  ILE A 261     -25.106  -2.599   4.210  1.00 96.45           C  
ATOM   4235  HB  ILE A 261     -24.240  -2.295   3.621  1.00 96.45           H  
ATOM   4236  O   ILE A 261     -23.968  -4.105   6.981  1.00 96.45           O  
ATOM   4237  CG1 ILE A 261     -26.357  -1.845   3.696  1.00 96.45           C  
ATOM   4238 HG12 ILE A 261     -27.262  -2.343   4.043  1.00 96.45           H  
ATOM   4239 HG13 ILE A 261     -26.381  -0.831   4.093  1.00 96.45           H  
ATOM   4240  CG2 ILE A 261     -25.323  -4.112   4.022  1.00 96.45           C  
ATOM   4241 HG21 ILE A 261     -25.647  -4.326   3.003  1.00 96.45           H  
ATOM   4242 HG22 ILE A 261     -24.395  -4.654   4.205  1.00 96.45           H  
ATOM   4243 HG23 ILE A 261     -26.087  -4.470   4.712  1.00 96.45           H  
ATOM   4244  CD1 ILE A 261     -26.386  -1.736   2.165  1.00 96.45           C  
ATOM   4245 HD11 ILE A 261     -25.427  -1.369   1.800  1.00 96.45           H  
ATOM   4246 HD12 ILE A 261     -26.600  -2.704   1.713  1.00 96.45           H  
ATOM   4247 HD13 ILE A 261     -27.156  -1.024   1.871  1.00 96.45           H  
ATOM   4248  N   ASP A 262     -22.401  -2.806   6.052  1.00 95.76           N  
ATOM   4249  H   ASP A 262     -22.200  -2.021   5.449  1.00 95.76           H  
ATOM   4250  CA  ASP A 262     -21.275  -3.532   6.669  1.00 95.76           C  
ATOM   4251  HA  ASP A 262     -21.323  -4.573   6.348  1.00 95.76           H  
ATOM   4252  C   ASP A 262     -21.376  -3.520   8.201  1.00 95.76           C  
ATOM   4253  CB  ASP A 262     -19.918  -2.950   6.219  1.00 95.76           C  
ATOM   4254  HB2 ASP A 262     -19.854  -2.993   5.132  1.00 95.76           H  
ATOM   4255  HB3 ASP A 262     -19.857  -1.903   6.519  1.00 95.76           H  
ATOM   4256  O   ASP A 262     -21.232  -4.561   8.846  1.00 95.76           O  
ATOM   4257  CG  ASP A 262     -18.722  -3.717   6.811  1.00 95.76           C  
ATOM   4258  OD1 ASP A 262     -18.761  -4.967   6.858  1.00 95.76           O  
ATOM   4259  OD2 ASP A 262     -17.706  -3.097   7.216  1.00 95.76           O  
ATOM   4260  N   LYS A 263     -21.686  -2.357   8.787  1.00 94.02           N  
ATOM   4261  H   LYS A 263     -21.796  -1.549   8.191  1.00 94.02           H  
ATOM   4262  CA  LYS A 263     -21.876  -2.187  10.232  1.00 94.02           C  
ATOM   4263  HA  LYS A 263     -20.986  -2.553  10.744  1.00 94.02           H  
ATOM   4264  C   LYS A 263     -23.055  -3.011  10.761  1.00 94.02           C  
ATOM   4265  CB  LYS A 263     -22.026  -0.686  10.510  1.00 94.02           C  
ATOM   4266  HB2 LYS A 263     -22.904  -0.314   9.980  1.00 94.02           H  
ATOM   4267  HB3 LYS A 263     -21.151  -0.173  10.110  1.00 94.02           H  
ATOM   4268  O   LYS A 263     -22.905  -3.680  11.783  1.00 94.02           O  
ATOM   4269  CG  LYS A 263     -22.161  -0.338  11.999  1.00 94.02           C  
ATOM   4270  HG2 LYS A 263     -21.294  -0.707  12.548  1.00 94.02           H  
ATOM   4271  HG3 LYS A 263     -23.066  -0.792  12.402  1.00 94.02           H  
ATOM   4272  CD  LYS A 263     -22.253   1.185  12.136  1.00 94.02           C  
ATOM   4273  HD2 LYS A 263     -23.044   1.546  11.478  1.00 94.02           H  
ATOM   4274  HD3 LYS A 263     -21.311   1.632  11.818  1.00 94.02           H  
ATOM   4275  CE  LYS A 263     -22.567   1.625  13.567  1.00 94.02           C  
ATOM   4276  HE2 LYS A 263     -23.480   1.131  13.899  1.00 94.02           H  
ATOM   4277  HE3 LYS A 263     -21.747   1.333  14.224  1.00 94.02           H  
ATOM   4278  NZ  LYS A 263     -22.744   3.091  13.606  1.00 94.02           N  
ATOM   4279  HZ1 LYS A 263     -21.873   3.580  13.458  1.00 94.02           H  
ATOM   4280  HZ2 LYS A 263     -22.963   3.477  14.513  1.00 94.02           H  
ATOM   4281  HZ3 LYS A 263     -23.421   3.451  12.949  1.00 94.02           H  
ATOM   4282  N   ASP A 264     -24.189  -3.018  10.062  1.00 94.90           N  
ATOM   4283  H   ASP A 264     -24.249  -2.426   9.246  1.00 94.90           H  
ATOM   4284  CA  ASP A 264     -25.355  -3.844  10.399  1.00 94.90           C  
ATOM   4285  HA  ASP A 264     -25.685  -3.595  11.408  1.00 94.90           H  
ATOM   4286  C   ASP A 264     -25.012  -5.348  10.379  1.00 94.90           C  
ATOM   4287  CB  ASP A 264     -26.503  -3.503   9.438  1.00 94.90           C  
ATOM   4288  HB2 ASP A 264     -26.781  -2.457   9.570  1.00 94.90           H  
ATOM   4289  HB3 ASP A 264     -26.171  -3.639   8.409  1.00 94.90           H  
ATOM   4290  O   ASP A 264     -25.236  -6.049  11.370  1.00 94.90           O  
ATOM   4291  CG  ASP A 264     -27.729  -4.376   9.685  1.00 94.90           C  
ATOM   4292  OD1 ASP A 264     -28.286  -4.366  10.801  1.00 94.90           O  
ATOM   4293  OD2 ASP A 264     -28.150  -5.131   8.777  1.00 94.90           O  
ATOM   4294  N   VAL A 265     -24.370  -5.825   9.307  1.00 93.76           N  
ATOM   4295  H   VAL A 265     -24.203  -5.181   8.547  1.00 93.76           H  
ATOM   4296  CA  VAL A 265     -23.917  -7.219   9.135  1.00 93.76           C  
ATOM   4297  HA  VAL A 265     -24.781  -7.880   9.206  1.00 93.76           H  
ATOM   4298  C   VAL A 265     -22.944  -7.641  10.240  1.00 93.76           C  
ATOM   4299  CB  VAL A 265     -23.293  -7.379   7.730  1.00 93.76           C  
ATOM   4300  HB  VAL A 265     -22.604  -6.553   7.560  1.00 93.76           H  
ATOM   4301  O   VAL A 265     -23.117  -8.708  10.833  1.00 93.76           O  
ATOM   4302  CG1 VAL A 265     -22.517  -8.679   7.467  1.00 93.76           C  
ATOM   4303 HG11 VAL A 265     -21.837  -8.919   8.284  1.00 93.76           H  
ATOM   4304 HG12 VAL A 265     -23.205  -9.511   7.315  1.00 93.76           H  
ATOM   4305 HG13 VAL A 265     -21.933  -8.557   6.555  1.00 93.76           H  
ATOM   4306  CG2 VAL A 265     -24.402  -7.336   6.675  1.00 93.76           C  
ATOM   4307 HG21 VAL A 265     -23.963  -7.397   5.679  1.00 93.76           H  
ATOM   4308 HG22 VAL A 265     -25.090  -8.169   6.814  1.00 93.76           H  
ATOM   4309 HG23 VAL A 265     -24.969  -6.407   6.744  1.00 93.76           H  
ATOM   4310  N   VAL A 266     -21.956  -6.798  10.571  1.00 91.85           N  
ATOM   4311  H   VAL A 266     -21.867  -5.940  10.045  1.00 91.85           H  
ATOM   4312  CA  VAL A 266     -21.030  -7.041  11.692  1.00 91.85           C  
ATOM   4313  HA  VAL A 266     -20.581  -8.026  11.563  1.00 91.85           H  
ATOM   4314  C   VAL A 266     -21.778  -7.077  13.028  1.00 91.85           C  
ATOM   4315  CB  VAL A 266     -19.890  -5.996  11.718  1.00 91.85           C  
ATOM   4316  HB  VAL A 266     -20.317  -4.995  11.661  1.00 91.85           H  
ATOM   4317  O   VAL A 266     -21.535  -7.978  13.830  1.00 91.85           O  
ATOM   4318  CG1 VAL A 266     -19.024  -6.081  12.984  1.00 91.85           C  
ATOM   4319 HG11 VAL A 266     -19.613  -5.814  13.861  1.00 91.85           H  
ATOM   4320 HG12 VAL A 266     -18.637  -7.093  13.105  1.00 91.85           H  
ATOM   4321 HG13 VAL A 266     -18.193  -5.380  12.913  1.00 91.85           H  
ATOM   4322  CG2 VAL A 266     -18.933  -6.197  10.536  1.00 91.85           C  
ATOM   4323 HG21 VAL A 266     -18.165  -5.423  10.543  1.00 91.85           H  
ATOM   4324 HG22 VAL A 266     -19.480  -6.111   9.597  1.00 91.85           H  
ATOM   4325 HG23 VAL A 266     -18.464  -7.180  10.589  1.00 91.85           H  
ATOM   4326  N   SER A 267     -22.718  -6.155  13.270  1.00 91.98           N  
ATOM   4327  H   SER A 267     -22.880  -5.438  12.578  1.00 91.98           H  
ATOM   4328  CA  SER A 267     -23.481  -6.101  14.528  1.00 91.98           C  
ATOM   4329  HA  SER A 267     -22.767  -6.066  15.352  1.00 91.98           H  
ATOM   4330  C   SER A 267     -24.363  -7.336  14.752  1.00 91.98           C  
ATOM   4331  CB  SER A 267     -24.321  -4.819  14.591  1.00 91.98           C  
ATOM   4332  HB2 SER A 267     -24.577  -4.625  15.633  1.00 91.98           H  
ATOM   4333  HB3 SER A 267     -23.735  -3.976  14.226  1.00 91.98           H  
ATOM   4334  O   SER A 267     -24.532  -7.785  15.886  1.00 91.98           O  
ATOM   4335  OG  SER A 267     -25.526  -4.918  13.858  1.00 91.98           O  
ATOM   4336  HG  SER A 267     -25.353  -5.191  12.954  1.00 91.98           H  
ATOM   4337  N   LYS A 268     -24.870  -7.926  13.662  1.00 91.66           N  
ATOM   4338  H   LYS A 268     -24.728  -7.454  12.781  1.00 91.66           H  
ATOM   4339  CA  LYS A 268     -25.663  -9.163  13.650  1.00 91.66           C  
ATOM   4340  HA  LYS A 268     -26.293  -9.185  14.539  1.00 91.66           H  
ATOM   4341  C   LYS A 268     -24.811 -10.436  13.723  1.00 91.66           C  
ATOM   4342  CB  LYS A 268     -26.568  -9.145  12.405  1.00 91.66           C  
ATOM   4343  HB2 LYS A 268     -27.010 -10.130  12.255  1.00 91.66           H  
ATOM   4344  HB3 LYS A 268     -25.968  -8.900  11.529  1.00 91.66           H  
ATOM   4345  O   LYS A 268     -25.375 -11.523  13.809  1.00 91.66           O  
ATOM   4346  CG  LYS A 268     -27.710  -8.129  12.561  1.00 91.66           C  
ATOM   4347  HG2 LYS A 268     -27.316  -7.176  12.916  1.00 91.66           H  
ATOM   4348  HG3 LYS A 268     -28.417  -8.506  13.299  1.00 91.66           H  
ATOM   4349  CD  LYS A 268     -28.433  -7.881  11.234  1.00 91.66           C  
ATOM   4350  HD2 LYS A 268     -27.737  -7.397  10.549  1.00 91.66           H  
ATOM   4351  HD3 LYS A 268     -28.769  -8.823  10.801  1.00 91.66           H  
ATOM   4352  CE  LYS A 268     -29.633  -6.961  11.483  1.00 91.66           C  
ATOM   4353  HE2 LYS A 268     -30.431  -7.522  11.970  1.00 91.66           H  
ATOM   4354  HE3 LYS A 268     -29.308  -6.163  12.150  1.00 91.66           H  
ATOM   4355  NZ  LYS A 268     -30.105  -6.335  10.230  1.00 91.66           N  
ATOM   4356  HZ1 LYS A 268     -30.869  -5.694  10.391  1.00 91.66           H  
ATOM   4357  HZ2 LYS A 268     -29.356  -5.740   9.906  1.00 91.66           H  
ATOM   4358  HZ3 LYS A 268     -30.291  -6.995   9.488  1.00 91.66           H  
ATOM   4359  N   GLY A 269     -23.480 -10.321  13.694  1.00 89.66           N  
ATOM   4360  H   GLY A 269     -23.079  -9.396  13.644  1.00 89.66           H  
ATOM   4361  CA  GLY A 269     -22.566 -11.467  13.689  1.00 89.66           C  
ATOM   4362  HA2 GLY A 269     -21.542 -11.098  13.762  1.00 89.66           H  
ATOM   4363  HA3 GLY A 269     -22.774 -12.102  14.550  1.00 89.66           H  
ATOM   4364  C   GLY A 269     -22.669 -12.323  12.424  1.00 89.66           C  
ATOM   4365  O   GLY A 269     -22.435 -13.527  12.488  1.00 89.66           O  
ATOM   4366  N   ILE A 270     -23.062 -11.725  11.294  1.00 90.86           N  
ATOM   4367  H   ILE A 270     -23.176 -10.721  11.291  1.00 90.86           H  
ATOM   4368  CA  ILE A 270     -23.221 -12.437  10.025  1.00 90.86           C  
ATOM   4369  HA  ILE A 270     -23.657 -13.415  10.230  1.00 90.86           H  
ATOM   4370  C   ILE A 270     -21.845 -12.666   9.392  1.00 90.86           C  
ATOM   4371  CB  ILE A 270     -24.194 -11.690   9.086  1.00 90.86           C  
ATOM   4372  HB  ILE A 270     -23.863 -10.654   9.018  1.00 90.86           H  
ATOM   4373  O   ILE A 270     -21.130 -11.721   9.044  1.00 90.86           O  
ATOM   4374  CG1 ILE A 270     -25.625 -11.696   9.671  1.00 90.86           C  
ATOM   4375 HG12 ILE A 270     -25.586 -11.368  10.710  1.00 90.86           H  
ATOM   4376 HG13 ILE A 270     -26.018 -12.712   9.659  1.00 90.86           H  
ATOM   4377  CG2 ILE A 270     -24.183 -12.316   7.677  1.00 90.86           C  
ATOM   4378 HG21 ILE A 270     -23.204 -12.201   7.214  1.00 90.86           H  
ATOM   4379 HG22 ILE A 270     -24.905 -11.828   7.022  1.00 90.86           H  
ATOM   4380 HG23 ILE A 270     -24.414 -13.380   7.740  1.00 90.86           H  
ATOM   4381  CD1 ILE A 270     -26.604 -10.769   8.937  1.00 90.86           C  
ATOM   4382 HD11 ILE A 270     -27.545 -10.737   9.486  1.00 90.86           H  
ATOM   4383 HD12 ILE A 270     -26.194  -9.761   8.880  1.00 90.86           H  
ATOM   4384 HD13 ILE A 270     -26.807 -11.139   7.931  1.00 90.86           H  
ATOM   4385  N   ASP A 271     -21.512 -13.940   9.213  1.00 89.25           N  
ATOM   4386  H   ASP A 271     -22.137 -14.656   9.555  1.00 89.25           H  
ATOM   4387  CA  ASP A 271     -20.376 -14.387   8.419  1.00 89.25           C  
ATOM   4388  HA  ASP A 271     -19.536 -13.712   8.584  1.00 89.25           H  
ATOM   4389  C   ASP A 271     -20.741 -14.359   6.922  1.00 89.25           C  
ATOM   4390  CB  ASP A 271     -19.954 -15.780   8.911  1.00 89.25           C  
ATOM   4391  HB2 ASP A 271     -19.793 -15.736   9.989  1.00 89.25           H  
ATOM   4392  HB3 ASP A 271     -20.758 -16.491   8.717  1.00 89.25           H  
ATOM   4393  O   ASP A 271     -21.707 -14.998   6.496  1.00 89.25           O  
ATOM   4394  CG  ASP A 271     -18.671 -16.279   8.252  1.00 89.25           C  
ATOM   4395  OD1 ASP A 271     -18.205 -15.592   7.318  1.00 89.25           O  
ATOM   4396  OD2 ASP A 271     -18.200 -17.353   8.686  1.00 89.25           O  
ATOM   4397  N   LEU A 272     -19.980 -13.601   6.126  1.00 90.58           N  
ATOM   4398  H   LEU A 272     -19.098 -13.289   6.508  1.00 90.58           H  
ATOM   4399  CA  LEU A 272     -20.194 -13.492   4.679  1.00 90.58           C  
ATOM   4400  HA  LEU A 272     -21.266 -13.496   4.484  1.00 90.58           H  
ATOM   4401  C   LEU A 272     -19.641 -14.694   3.905  1.00 90.58           C  
ATOM   4402  CB  LEU A 272     -19.600 -12.183   4.130  1.00 90.58           C  
ATOM   4403  HB2 LEU A 272     -19.681 -12.210   3.044  1.00 90.58           H  
ATOM   4404  HB3 LEU A 272     -18.539 -12.151   4.379  1.00 90.58           H  
ATOM   4405  O   LEU A 272     -20.011 -14.882   2.749  1.00 90.58           O  
ATOM   4406  CG  LEU A 272     -20.271 -10.886   4.612  1.00 90.58           C  
ATOM   4407  HG  LEU A 272     -20.081 -10.758   5.677  1.00 90.58           H  
ATOM   4408  CD1 LEU A 272     -19.657  -9.712   3.847  1.00 90.58           C  
ATOM   4409 HD11 LEU A 272     -20.014  -8.771   4.265  1.00 90.58           H  
ATOM   4410 HD12 LEU A 272     -19.937  -9.763   2.795  1.00 90.58           H  
ATOM   4411 HD13 LEU A 272     -18.570  -9.757   3.913  1.00 90.58           H  
ATOM   4412  CD2 LEU A 272     -21.780 -10.854   4.381  1.00 90.58           C  
ATOM   4413 HD21 LEU A 272     -22.263 -11.614   4.996  1.00 90.58           H  
ATOM   4414 HD22 LEU A 272     -22.184  -9.884   4.667  1.00 90.58           H  
ATOM   4415 HD23 LEU A 272     -22.006 -11.043   3.331  1.00 90.58           H  
ATOM   4416  N   ASP A 273     -18.785 -15.520   4.504  1.00 86.84           N  
ATOM   4417  H   ASP A 273     -18.484 -15.343   5.452  1.00 86.84           H  
ATOM   4418  CA  ASP A 273     -18.320 -16.768   3.891  1.00 86.84           C  
ATOM   4419  HA  ASP A 273     -18.176 -16.611   2.822  1.00 86.84           H  
ATOM   4420  C   ASP A 273     -19.370 -17.884   3.988  1.00 86.84           C  
ATOM   4421  CB  ASP A 273     -16.952 -17.147   4.476  1.00 86.84           C  
ATOM   4422  HB2 ASP A 273     -17.037 -17.285   5.554  1.00 86.84           H  
ATOM   4423  HB3 ASP A 273     -16.626 -18.089   4.035  1.00 86.84           H  
ATOM   4424  O   ASP A 273     -19.333 -18.842   3.220  1.00 86.84           O  
ATOM   4425  CG  ASP A 273     -15.909 -16.069   4.152  1.00 86.84           C  
ATOM   4426  OD1 ASP A 273     -15.926 -15.602   2.985  1.00 86.84           O  
ATOM   4427  OD2 ASP A 273     -15.148 -15.675   5.055  1.00 86.84           O  
ATOM   4428  N   GLN A 274     -20.370 -17.707   4.857  1.00 85.43           N  
ATOM   4429  H   GLN A 274     -20.318 -16.892   5.451  1.00 85.43           H  
ATOM   4430  CA  GLN A 274     -21.516 -18.608   5.028  1.00 85.43           C  
ATOM   4431  HA  GLN A 274     -21.275 -19.569   4.572  1.00 85.43           H  
ATOM   4432  C   GLN A 274     -22.796 -18.110   4.324  1.00 85.43           C  
ATOM   4433  CB  GLN A 274     -21.744 -18.846   6.531  1.00 85.43           C  
ATOM   4434  HB2 GLN A 274     -21.966 -17.896   7.015  1.00 85.43           H  
ATOM   4435  HB3 GLN A 274     -22.601 -19.507   6.659  1.00 85.43           H  
ATOM   4436  O   GLN A 274     -23.846 -18.742   4.443  1.00 85.43           O  
ATOM   4437  CG  GLN A 274     -20.524 -19.492   7.209  1.00 85.43           C  
ATOM   4438  HG2 GLN A 274     -19.646 -18.863   7.061  1.00 85.43           H  
ATOM   4439  HG3 GLN A 274     -20.322 -20.458   6.748  1.00 85.43           H  
ATOM   4440  CD  GLN A 274     -20.719 -19.705   8.707  1.00 85.43           C  
ATOM   4441  NE2 GLN A 274     -19.712 -19.462   9.510  1.00 85.43           N  
ATOM   4442 HE21 GLN A 274     -18.955 -18.898   9.151  1.00 85.43           H  
ATOM   4443 HE22 GLN A 274     -19.894 -19.509  10.503  1.00 85.43           H  
ATOM   4444  OE1 GLN A 274     -21.767 -20.104   9.195  1.00 85.43           O  
ATOM   4445  N   TYR A 275     -22.737 -16.983   3.604  1.00 82.62           N  
ATOM   4446  H   TYR A 275     -21.834 -16.544   3.491  1.00 82.62           H  
ATOM   4447  CA  TYR A 275     -23.878 -16.364   2.919  1.00 82.62           C  
ATOM   4448  HA  TYR A 275     -24.788 -16.901   3.188  1.00 82.62           H  
ATOM   4449  C   TYR A 275     -23.724 -16.466   1.394  1.00 82.62           C  
ATOM   4450  CB  TYR A 275     -24.040 -14.909   3.401  1.00 82.62           C  
ATOM   4451  HB2 TYR A 275     -24.048 -14.239   2.541  1.00 82.62           H  
ATOM   4452  HB3 TYR A 275     -23.180 -14.619   4.005  1.00 82.62           H  
ATOM   4453  O   TYR A 275     -22.761 -15.962   0.828  1.00 82.62           O  
ATOM   4454  CG  TYR A 275     -25.298 -14.663   4.208  1.00 82.62           C  
ATOM   4455  CD1 TYR A 275     -26.440 -14.111   3.596  1.00 82.62           C  
ATOM   4456  HD1 TYR A 275     -26.424 -13.853   2.547  1.00 82.62           H  
ATOM   4457  CD2 TYR A 275     -25.320 -14.990   5.577  1.00 82.62           C  
ATOM   4458  HD2 TYR A 275     -24.440 -15.417   6.034  1.00 82.62           H  
ATOM   4459  CE1 TYR A 275     -27.600 -13.868   4.356  1.00 82.62           C  
ATOM   4460  HE1 TYR A 275     -28.472 -13.430   3.894  1.00 82.62           H  
ATOM   4461  CE2 TYR A 275     -26.479 -14.751   6.341  1.00 82.62           C  
ATOM   4462  HE2 TYR A 275     -26.485 -15.001   7.392  1.00 82.62           H  
ATOM   4463  OH  TYR A 275     -28.731 -13.937   6.473  1.00 82.62           O  
ATOM   4464  HH  TYR A 275     -28.588 -14.186   7.389  1.00 82.62           H  
ATOM   4465  CZ  TYR A 275     -27.618 -14.182   5.731  1.00 82.62           C  
ATOM   4466  N   GLU A 276     -24.677 -17.105   0.707  1.00 76.46           N  
ATOM   4467  H   GLU A 276     -25.406 -17.572   1.227  1.00 76.46           H  
ATOM   4468  CA  GLU A 276     -24.476 -17.515  -0.697  1.00 76.46           C  
ATOM   4469  HA  GLU A 276     -23.445 -17.848  -0.818  1.00 76.46           H  
ATOM   4470  C   GLU A 276     -24.689 -16.410  -1.746  1.00 76.46           C  
ATOM   4471  CB  GLU A 276     -25.389 -18.710  -1.030  1.00 76.46           C  
ATOM   4472  HB2 GLU A 276     -25.306 -18.923  -2.096  1.00 76.46           H  
ATOM   4473  HB3 GLU A 276     -26.422 -18.437  -0.813  1.00 76.46           H  
ATOM   4474  O   GLU A 276     -24.025 -16.425  -2.784  1.00 76.46           O  
ATOM   4475  CG  GLU A 276     -25.014 -19.989  -0.263  1.00 76.46           C  
ATOM   4476  HG2 GLU A 276     -23.958 -20.199  -0.437  1.00 76.46           H  
ATOM   4477  HG3 GLU A 276     -25.151 -19.817   0.805  1.00 76.46           H  
ATOM   4478  CD  GLU A 276     -25.858 -21.206  -0.686  1.00 76.46           C  
ATOM   4479  OE1 GLU A 276     -25.292 -22.322  -0.740  1.00 76.46           O  
ATOM   4480  OE2 GLU A 276     -27.076 -21.027  -0.918  1.00 76.46           O  
ATOM   4481  N   HIS A 277     -25.640 -15.487  -1.543  1.00 88.06           N  
ATOM   4482  H   HIS A 277     -26.133 -15.512  -0.662  1.00 88.06           H  
ATOM   4483  CA  HIS A 277     -26.137 -14.626  -2.634  1.00 88.06           C  
ATOM   4484  HA  HIS A 277     -25.424 -14.645  -3.458  1.00 88.06           H  
ATOM   4485  C   HIS A 277     -26.257 -13.144  -2.268  1.00 88.06           C  
ATOM   4486  CB  HIS A 277     -27.463 -15.185  -3.182  1.00 88.06           C  
ATOM   4487  HB2 HIS A 277     -27.834 -14.507  -3.950  1.00 88.06           H  
ATOM   4488  HB3 HIS A 277     -28.199 -15.221  -2.379  1.00 88.06           H  
ATOM   4489  O   HIS A 277     -25.483 -12.328  -2.765  1.00 88.06           O  
ATOM   4490  CG  HIS A 277     -27.358 -16.561  -3.798  1.00 88.06           C  
ATOM   4491  CD2 HIS A 277     -28.347 -17.504  -3.850  1.00 88.06           C  
ATOM   4492  HD2 HIS A 277     -29.346 -17.399  -3.454  1.00 88.06           H  
ATOM   4493  ND1 HIS A 277     -26.251 -17.110  -4.405  1.00 88.06           N  
ATOM   4494  HD1 HIS A 277     -25.309 -16.753  -4.332  1.00 88.06           H  
ATOM   4495  CE1 HIS A 277     -26.565 -18.353  -4.801  1.00 88.06           C  
ATOM   4496  HE1 HIS A 277     -25.872 -19.057  -5.237  1.00 88.06           H  
ATOM   4497  NE2 HIS A 277     -27.844 -18.630  -4.507  1.00 88.06           N  
ATOM   4498  N   VAL A 278     -27.219 -12.778  -1.414  1.00 92.52           N  
ATOM   4499  H   VAL A 278     -27.795 -13.491  -0.990  1.00 92.52           H  
ATOM   4500  CA  VAL A 278     -27.514 -11.377  -1.069  1.00 92.52           C  
ATOM   4501  HA  VAL A 278     -26.659 -10.764  -1.358  1.00 92.52           H  
ATOM   4502  C   VAL A 278     -27.690 -11.184   0.434  1.00 92.52           C  
ATOM   4503  CB  VAL A 278     -28.737 -10.815  -1.831  1.00 92.52           C  
ATOM   4504  HB  VAL A 278     -28.866  -9.776  -1.527  1.00 92.52           H  
ATOM   4505  O   VAL A 278     -28.222 -12.051   1.128  1.00 92.52           O  
ATOM   4506  CG1 VAL A 278     -28.534 -10.827  -3.351  1.00 92.52           C  
ATOM   4507 HG11 VAL A 278     -27.617 -10.298  -3.610  1.00 92.52           H  
ATOM   4508 HG12 VAL A 278     -28.469 -11.850  -3.723  1.00 92.52           H  
ATOM   4509 HG13 VAL A 278     -29.368 -10.325  -3.841  1.00 92.52           H  
ATOM   4510  CG2 VAL A 278     -30.050 -11.558  -1.536  1.00 92.52           C  
ATOM   4511 HG21 VAL A 278     -30.874 -11.035  -2.022  1.00 92.52           H  
ATOM   4512 HG22 VAL A 278     -30.000 -12.579  -1.915  1.00 92.52           H  
ATOM   4513 HG23 VAL A 278     -30.240 -11.579  -0.463  1.00 92.52           H  
ATOM   4514  N   ILE A 279     -27.284 -10.016   0.920  1.00 93.31           N  
ATOM   4515  H   ILE A 279     -26.870  -9.363   0.270  1.00 93.31           H  
ATOM   4516  CA  ILE A 279     -27.629  -9.490   2.239  1.00 93.31           C  
ATOM   4517  HA  ILE A 279     -27.893 -10.313   2.904  1.00 93.31           H  
ATOM   4518  C   ILE A 279     -28.856  -8.595   2.091  1.00 93.31           C  
ATOM   4519  CB  ILE A 279     -26.428  -8.727   2.840  1.00 93.31           C  
ATOM   4520  HB  ILE A 279     -26.112  -7.988   2.103  1.00 93.31           H  
ATOM   4521  O   ILE A 279     -28.911  -7.760   1.189  1.00 93.31           O  
ATOM   4522  CG1 ILE A 279     -25.211  -9.643   3.100  1.00 93.31           C  
ATOM   4523 HG12 ILE A 279     -24.897 -10.090   2.157  1.00 93.31           H  
ATOM   4524 HG13 ILE A 279     -24.383  -9.027   3.452  1.00 93.31           H  
ATOM   4525  CG2 ILE A 279     -26.808  -7.948   4.111  1.00 93.31           C  
ATOM   4526 HG21 ILE A 279     -27.561  -7.190   3.895  1.00 93.31           H  
ATOM   4527 HG22 ILE A 279     -25.933  -7.412   4.477  1.00 93.31           H  
ATOM   4528 HG23 ILE A 279     -27.183  -8.614   4.889  1.00 93.31           H  
ATOM   4529  CD1 ILE A 279     -25.436 -10.768   4.121  1.00 93.31           C  
ATOM   4530 HD11 ILE A 279     -24.547 -11.397   4.170  1.00 93.31           H  
ATOM   4531 HD12 ILE A 279     -26.278 -11.391   3.821  1.00 93.31           H  
ATOM   4532 HD13 ILE A 279     -25.624 -10.351   5.111  1.00 93.31           H  
ATOM   4533  N   ASN A 280     -29.819  -8.757   3.001  1.00 91.62           N  
ATOM   4534  H   ASN A 280     -29.660  -9.424   3.742  1.00 91.62           H  
ATOM   4535  CA  ASN A 280     -30.945  -7.843   3.165  1.00 91.62           C  
ATOM   4536  HA  ASN A 280     -30.888  -7.057   2.411  1.00 91.62           H  
ATOM   4537  C   ASN A 280     -30.852  -7.186   4.545  1.00 91.62           C  
ATOM   4538  CB  ASN A 280     -32.274  -8.587   2.963  1.00 91.62           C  
ATOM   4539  HB2 ASN A 280     -33.095  -7.897   3.159  1.00 91.62           H  
ATOM   4540  HB3 ASN A 280     -32.346  -9.413   3.671  1.00 91.62           H  
ATOM   4541  O   ASN A 280     -30.907  -7.879   5.564  1.00 91.62           O  
ATOM   4542  CG  ASN A 280     -32.434  -9.097   1.545  1.00 91.62           C  
ATOM   4543  ND2 ASN A 280     -32.359 -10.390   1.330  1.00 91.62           N  
ATOM   4544 HD21 ASN A 280     -32.399 -10.674   0.362  1.00 91.62           H  
ATOM   4545 HD22 ASN A 280     -32.115 -11.020   2.080  1.00 91.62           H  
ATOM   4546  OD1 ASN A 280     -32.623  -8.345   0.606  1.00 91.62           O  
ATOM   4547  N   SER A 281     -30.741  -5.861   4.569  1.00 90.95           N  
ATOM   4548  H   SER A 281     -30.746  -5.367   3.688  1.00 90.95           H  
ATOM   4549  CA  SER A 281     -30.629  -5.056   5.788  1.00 90.95           C  
ATOM   4550  HA  SER A 281     -30.726  -5.699   6.663  1.00 90.95           H  
ATOM   4551  C   SER A 281     -31.752  -4.026   5.840  1.00 90.95           C  
ATOM   4552  CB  SER A 281     -29.257  -4.378   5.865  1.00 90.95           C  
ATOM   4553  HB2 SER A 281     -29.027  -3.904   4.911  1.00 90.95           H  
ATOM   4554  HB3 SER A 281     -29.264  -3.616   6.645  1.00 90.95           H  
ATOM   4555  O   SER A 281     -32.101  -3.428   4.828  1.00 90.95           O  
ATOM   4556  OG  SER A 281     -28.270  -5.340   6.177  1.00 90.95           O  
ATOM   4557  HG  SER A 281     -28.133  -5.311   7.127  1.00 90.95           H  
ATOM   4558  N   GLU A 282     -32.320  -3.809   7.022  1.00 92.33           N  
ATOM   4559  H   GLU A 282     -31.951  -4.285   7.834  1.00 92.33           H  
ATOM   4560  CA  GLU A 282     -33.258  -2.718   7.292  1.00 92.33           C  
ATOM   4561  HA  GLU A 282     -33.488  -2.184   6.370  1.00 92.33           H  
ATOM   4562  C   GLU A 282     -32.570  -1.754   8.257  1.00 92.33           C  
ATOM   4563  CB  GLU A 282     -34.575  -3.274   7.850  1.00 92.33           C  
ATOM   4564  HB2 GLU A 282     -34.945  -4.035   7.163  1.00 92.33           H  
ATOM   4565  HB3 GLU A 282     -34.386  -3.744   8.815  1.00 92.33           H  
ATOM   4566  O   GLU A 282     -32.215  -2.149   9.368  1.00 92.33           O  
ATOM   4567  CG  GLU A 282     -35.647  -2.181   8.010  1.00 92.33           C  
ATOM   4568  HG2 GLU A 282     -35.245  -1.378   8.628  1.00 92.33           H  
ATOM   4569  HG3 GLU A 282     -35.872  -1.764   7.028  1.00 92.33           H  
ATOM   4570  CD  GLU A 282     -36.942  -2.706   8.655  1.00 92.33           C  
ATOM   4571  OE1 GLU A 282     -37.715  -1.861   9.159  1.00 92.33           O  
ATOM   4572  OE2 GLU A 282     -37.155  -3.943   8.649  1.00 92.33           O  
ATOM   4573  N   ILE A 283     -32.334  -0.522   7.809  1.00 90.78           N  
ATOM   4574  H   ILE A 283     -32.667  -0.273   6.889  1.00 90.78           H  
ATOM   4575  CA  ILE A 283     -31.614   0.513   8.559  1.00 90.78           C  
ATOM   4576  HA  ILE A 283     -31.536   0.210   9.604  1.00 90.78           H  
ATOM   4577  C   ILE A 283     -32.461   1.781   8.487  1.00 90.78           C  
ATOM   4578  CB  ILE A 283     -30.178   0.721   8.016  1.00 90.78           C  
ATOM   4579  HB  ILE A 283     -30.246   1.172   7.026  1.00 90.78           H  
ATOM   4580  O   ILE A 283     -32.826   2.221   7.397  1.00 90.78           O  
ATOM   4581  CG1 ILE A 283     -29.422  -0.625   7.873  1.00 90.78           C  
ATOM   4582 HG12 ILE A 283     -29.968  -1.271   7.185  1.00 90.78           H  
ATOM   4583 HG13 ILE A 283     -29.377  -1.122   8.842  1.00 90.78           H  
ATOM   4584  CG2 ILE A 283     -29.416   1.701   8.927  1.00 90.78           C  
ATOM   4585 HG21 ILE A 283     -28.443   1.941   8.497  1.00 90.78           H  
ATOM   4586 HG22 ILE A 283     -29.275   1.267   9.917  1.00 90.78           H  
ATOM   4587 HG23 ILE A 283     -29.961   2.640   9.026  1.00 90.78           H  
ATOM   4588  CD1 ILE A 283     -28.001  -0.509   7.313  1.00 90.78           C  
ATOM   4589 HD11 ILE A 283     -28.006   0.075   6.393  1.00 90.78           H  
ATOM   4590 HD12 ILE A 283     -27.350  -0.043   8.052  1.00 90.78           H  
ATOM   4591 HD13 ILE A 283     -27.620  -1.508   7.099  1.00 90.78           H  
ATOM   4592  N   ASP A 284     -32.847   2.314   9.648  1.00 88.39           N  
ATOM   4593  H   ASP A 284     -32.408   1.980  10.494  1.00 88.39           H  
ATOM   4594  CA  ASP A 284     -33.740   3.474   9.796  1.00 88.39           C  
ATOM   4595  HA  ASP A 284     -34.088   3.459  10.828  1.00 88.39           H  
ATOM   4596  C   ASP A 284     -35.037   3.385   8.957  1.00 88.39           C  
ATOM   4597  CB  ASP A 284     -32.935   4.776   9.645  1.00 88.39           C  
ATOM   4598  HB2 ASP A 284     -32.530   4.837   8.635  1.00 88.39           H  
ATOM   4599  HB3 ASP A 284     -33.597   5.627   9.803  1.00 88.39           H  
ATOM   4600  O   ASP A 284     -35.525   4.366   8.397  1.00 88.39           O  
ATOM   4601  CG  ASP A 284     -31.797   4.854  10.672  1.00 88.39           C  
ATOM   4602  OD1 ASP A 284     -32.010   4.372  11.811  1.00 88.39           O  
ATOM   4603  OD2 ASP A 284     -30.722   5.379  10.312  1.00 88.39           O  
ATOM   4604  N   GLY A 285     -35.603   2.174   8.858  1.00 89.59           N  
ATOM   4605  H   GLY A 285     -35.138   1.405   9.318  1.00 89.59           H  
ATOM   4606  CA  GLY A 285     -36.817   1.876   8.085  1.00 89.59           C  
ATOM   4607  HA2 GLY A 285     -37.207   0.910   8.406  1.00 89.59           H  
ATOM   4608  HA3 GLY A 285     -37.569   2.637   8.293  1.00 89.59           H  
ATOM   4609  C   GLY A 285     -36.620   1.812   6.564  1.00 89.59           C  
ATOM   4610  O   GLY A 285     -37.594   1.662   5.829  1.00 89.59           O  
ATOM   4611  N   THR A 286     -35.379   1.916   6.079  1.00 93.35           N  
ATOM   4612  H   THR A 286     -34.618   2.043   6.731  1.00 93.35           H  
ATOM   4613  CA  THR A 286     -35.027   1.727   4.667  1.00 93.35           C  
ATOM   4614  HA  THR A 286     -35.922   1.846   4.057  1.00 93.35           H  
ATOM   4615  C   THR A 286     -34.484   0.317   4.458  1.00 93.35           C  
ATOM   4616  CB  THR A 286     -34.021   2.785   4.195  1.00 93.35           C  
ATOM   4617  HB  THR A 286     -33.073   2.659   4.718  1.00 93.35           H  
ATOM   4618  O   THR A 286     -33.570  -0.114   5.162  1.00 93.35           O  
ATOM   4619  CG2 THR A 286     -33.789   2.732   2.685  1.00 93.35           C  
ATOM   4620 HG21 THR A 286     -34.735   2.838   2.155  1.00 93.35           H  
ATOM   4621 HG22 THR A 286     -33.128   3.549   2.395  1.00 93.35           H  
ATOM   4622 HG23 THR A 286     -33.312   1.792   2.406  1.00 93.35           H  
ATOM   4623  OG1 THR A 286     -34.544   4.062   4.482  1.00 93.35           O  
ATOM   4624  HG1 THR A 286     -34.636   4.116   5.436  1.00 93.35           H  
ATOM   4625  N   HIS A 287     -35.051  -0.410   3.494  1.00 94.04           N  
ATOM   4626  H   HIS A 287     -35.780   0.011   2.935  1.00 94.04           H  
ATOM   4627  CA  HIS A 287     -34.582  -1.741   3.113  1.00 94.04           C  
ATOM   4628  HA  HIS A 287     -34.137  -2.223   3.984  1.00 94.04           H  
ATOM   4629  C   HIS A 287     -33.516  -1.647   2.021  1.00 94.04           C  
ATOM   4630  CB  HIS A 287     -35.747  -2.620   2.644  1.00 94.04           C  
ATOM   4631  HB2 HIS A 287     -35.343  -3.566   2.284  1.00 94.04           H  
ATOM   4632  HB3 HIS A 287     -36.246  -2.135   1.805  1.00 94.04           H  
ATOM   4633  O   HIS A 287     -33.751  -1.062   0.964  1.00 94.04           O  
ATOM   4634  CG  HIS A 287     -36.763  -2.931   3.712  1.00 94.04           C  
ATOM   4635  CD2 HIS A 287     -38.073  -2.537   3.718  1.00 94.04           C  
ATOM   4636  HD2 HIS A 287     -38.552  -1.920   2.972  1.00 94.04           H  
ATOM   4637  ND1 HIS A 287     -36.574  -3.717   4.827  1.00 94.04           N  
ATOM   4638  HD1 HIS A 287     -35.699  -4.101   5.154  1.00 94.04           H  
ATOM   4639  CE1 HIS A 287     -37.743  -3.789   5.487  1.00 94.04           C  
ATOM   4640  HE1 HIS A 287     -37.900  -4.311   6.419  1.00 94.04           H  
ATOM   4641  NE2 HIS A 287     -38.695  -3.104   4.832  1.00 94.04           N  
ATOM   4642  N   TYR A 288     -32.383  -2.296   2.261  1.00 94.30           N  
ATOM   4643  H   TYR A 288     -32.277  -2.747   3.159  1.00 94.30           H  
ATOM   4644  CA  TYR A 288     -31.265  -2.415   1.338  1.00 94.30           C  
ATOM   4645  HA  TYR A 288     -31.480  -1.859   0.426  1.00 94.30           H  
ATOM   4646  C   TYR A 288     -31.038  -3.883   0.978  1.00 94.30           C  
ATOM   4647  CB  TYR A 288     -30.008  -1.817   1.977  1.00 94.30           C  
ATOM   4648  HB2 TYR A 288     -29.190  -1.914   1.263  1.00 94.30           H  
ATOM   4649  HB3 TYR A 288     -29.744  -2.398   2.861  1.00 94.30           H  
ATOM   4650  O   TYR A 288     -31.072  -4.753   1.851  1.00 94.30           O  
ATOM   4651  CG  TYR A 288     -30.139  -0.357   2.366  1.00 94.30           C  
ATOM   4652  CD1 TYR A 288     -29.969   0.642   1.392  1.00 94.30           C  
ATOM   4653  HD1 TYR A 288     -29.762   0.372   0.366  1.00 94.30           H  
ATOM   4654  CD2 TYR A 288     -30.462   0.005   3.689  1.00 94.30           C  
ATOM   4655  HD2 TYR A 288     -30.636  -0.758   4.433  1.00 94.30           H  
ATOM   4656  CE1 TYR A 288     -30.078   2.001   1.737  1.00 94.30           C  
ATOM   4657  HE1 TYR A 288     -29.944   2.772   0.993  1.00 94.30           H  
ATOM   4658  CE2 TYR A 288     -30.589   1.365   4.034  1.00 94.30           C  
ATOM   4659  HE2 TYR A 288     -30.872   1.648   5.037  1.00 94.30           H  
ATOM   4660  OH  TYR A 288     -30.494   3.676   3.405  1.00 94.30           O  
ATOM   4661  HH  TYR A 288     -30.718   3.791   4.331  1.00 94.30           H  
ATOM   4662  CZ  TYR A 288     -30.377   2.366   3.063  1.00 94.30           C  
ATOM   4663  N   THR A 289     -30.744  -4.141  -0.295  1.00 93.23           N  
ATOM   4664  H   THR A 289     -30.726  -3.373  -0.951  1.00 93.23           H  
ATOM   4665  CA  THR A 289     -30.301  -5.447  -0.795  1.00 93.23           C  
ATOM   4666  HA  THR A 289     -30.176  -6.132   0.043  1.00 93.23           H  
ATOM   4667  C   THR A 289     -28.958  -5.264  -1.490  1.00 93.23           C  
ATOM   4668  CB  THR A 289     -31.324  -6.073  -1.757  1.00 93.23           C  
ATOM   4669  HB  THR A 289     -31.436  -5.430  -2.629  1.00 93.23           H  
ATOM   4670  O   THR A 289     -28.839  -4.420  -2.376  1.00 93.23           O  
ATOM   4671  CG2 THR A 289     -30.909  -7.470  -2.219  1.00 93.23           C  
ATOM   4672 HG21 THR A 289     -30.695  -8.099  -1.355  1.00 93.23           H  
ATOM   4673 HG22 THR A 289     -30.021  -7.406  -2.848  1.00 93.23           H  
ATOM   4674 HG23 THR A 289     -31.714  -7.916  -2.803  1.00 93.23           H  
ATOM   4675  OG1 THR A 289     -32.585  -6.210  -1.139  1.00 93.23           O  
ATOM   4676  HG1 THR A 289     -32.529  -6.920  -0.495  1.00 93.23           H  
ATOM   4677  N   VAL A 290     -27.951  -6.049  -1.103  1.00 94.73           N  
ATOM   4678  H   VAL A 290     -28.117  -6.714  -0.362  1.00 94.73           H  
ATOM   4679  CA  VAL A 290     -26.609  -6.011  -1.705  1.00 94.73           C  
ATOM   4680  HA  VAL A 290     -26.687  -5.492  -2.660  1.00 94.73           H  
ATOM   4681  C   VAL A 290     -26.101  -7.435  -1.965  1.00 94.73           C  
ATOM   4682  CB  VAL A 290     -25.640  -5.173  -0.841  1.00 94.73           C  
ATOM   4683  HB  VAL A 290     -26.108  -4.203  -0.673  1.00 94.73           H  
ATOM   4684  O   VAL A 290     -26.287  -8.301  -1.103  1.00 94.73           O  
ATOM   4685  CG1 VAL A 290     -25.335  -5.776   0.535  1.00 94.73           C  
ATOM   4686 HG11 VAL A 290     -26.262  -5.896   1.096  1.00 94.73           H  
ATOM   4687 HG12 VAL A 290     -24.674  -5.105   1.083  1.00 94.73           H  
ATOM   4688 HG13 VAL A 290     -24.836  -6.739   0.428  1.00 94.73           H  
ATOM   4689  CG2 VAL A 290     -24.308  -4.910  -1.546  1.00 94.73           C  
ATOM   4690 HG21 VAL A 290     -24.483  -4.445  -2.516  1.00 94.73           H  
ATOM   4691 HG22 VAL A 290     -23.749  -5.836  -1.680  1.00 94.73           H  
ATOM   4692 HG23 VAL A 290     -23.713  -4.225  -0.941  1.00 94.73           H  
ATOM   4693  N   PRO A 291     -25.473  -7.728  -3.118  1.00 94.57           N  
ATOM   4694  CA  PRO A 291     -24.800  -9.003  -3.336  1.00 94.57           C  
ATOM   4695  HA  PRO A 291     -25.530  -9.807  -3.239  1.00 94.57           H  
ATOM   4696  C   PRO A 291     -23.671  -9.219  -2.325  1.00 94.57           C  
ATOM   4697  CB  PRO A 291     -24.278  -8.979  -4.775  1.00 94.57           C  
ATOM   4698  HB2 PRO A 291     -23.232  -8.672  -4.781  1.00 94.57           H  
ATOM   4699  HB3 PRO A 291     -24.389  -9.949  -5.260  1.00 94.57           H  
ATOM   4700  O   PRO A 291     -22.941  -8.291  -1.973  1.00 94.57           O  
ATOM   4701  CG  PRO A 291     -25.127  -7.908  -5.458  1.00 94.57           C  
ATOM   4702  HG2 PRO A 291     -24.595  -7.437  -6.285  1.00 94.57           H  
ATOM   4703  HG3 PRO A 291     -26.065  -8.345  -5.802  1.00 94.57           H  
ATOM   4704  CD  PRO A 291     -25.404  -6.922  -4.326  1.00 94.57           C  
ATOM   4705  HD2 PRO A 291     -24.579  -6.214  -4.245  1.00 94.57           H  
ATOM   4706  HD3 PRO A 291     -26.341  -6.401  -4.520  1.00 94.57           H  
ATOM   4707  N   VAL A 292     -23.495 -10.460  -1.871  1.00 95.39           N  
ATOM   4708  H   VAL A 292     -24.124 -11.181  -2.197  1.00 95.39           H  
ATOM   4709  CA  VAL A 292     -22.469 -10.808  -0.874  1.00 95.39           C  
ATOM   4710  HA  VAL A 292     -22.612 -10.182   0.007  1.00 95.39           H  
ATOM   4711  C   VAL A 292     -21.063 -10.510  -1.400  1.00 95.39           C  
ATOM   4712  CB  VAL A 292     -22.609 -12.280  -0.444  1.00 95.39           C  
ATOM   4713  HB  VAL A 292     -22.640 -12.908  -1.334  1.00 95.39           H  
ATOM   4714  O   VAL A 292     -20.249  -9.978  -0.649  1.00 95.39           O  
ATOM   4715  CG1 VAL A 292     -21.439 -12.734   0.435  1.00 95.39           C  
ATOM   4716 HG11 VAL A 292     -21.638 -13.725   0.843  1.00 95.39           H  
ATOM   4717 HG12 VAL A 292     -20.529 -12.795  -0.162  1.00 95.39           H  
ATOM   4718 HG13 VAL A 292     -21.291 -12.034   1.258  1.00 95.39           H  
ATOM   4719  CG2 VAL A 292     -23.905 -12.486   0.349  1.00 95.39           C  
ATOM   4720 HG21 VAL A 292     -24.108 -13.555   0.414  1.00 95.39           H  
ATOM   4721 HG22 VAL A 292     -23.803 -12.069   1.351  1.00 95.39           H  
ATOM   4722 HG23 VAL A 292     -24.747 -12.005  -0.149  1.00 95.39           H  
ATOM   4723  N   ARG A 293     -20.799 -10.780  -2.689  1.00 94.27           N  
ATOM   4724  H   ARG A 293     -21.537 -11.202  -3.233  1.00 94.27           H  
ATOM   4725  CA  ARG A 293     -19.543 -10.423  -3.377  1.00 94.27           C  
ATOM   4726  HA  ARG A 293     -18.709 -10.970  -2.938  1.00 94.27           H  
ATOM   4727  C   ARG A 293     -19.221  -8.940  -3.203  1.00 94.27           C  
ATOM   4728  CB  ARG A 293     -19.651 -10.783  -4.870  1.00 94.27           C  
ATOM   4729  HB2 ARG A 293     -20.526 -10.274  -5.274  1.00 94.27           H  
ATOM   4730  HB3 ARG A 293     -19.815 -11.855  -4.973  1.00 94.27           H  
ATOM   4731  O   ARG A 293     -18.157  -8.604  -2.712  1.00 94.27           O  
ATOM   4732  CG  ARG A 293     -18.391 -10.395  -5.680  1.00 94.27           C  
ATOM   4733  HG2 ARG A 293     -18.009  -9.422  -5.371  1.00 94.27           H  
ATOM   4734  HG3 ARG A 293     -17.607 -11.130  -5.494  1.00 94.27           H  
ATOM   4735  CD  ARG A 293     -18.662 -10.311  -7.186  1.00 94.27           C  
ATOM   4736  HD2 ARG A 293     -17.726 -10.058  -7.686  1.00 94.27           H  
ATOM   4737  HD3 ARG A 293     -19.000 -11.283  -7.545  1.00 94.27           H  
ATOM   4738  NE  ARG A 293     -19.674  -9.281  -7.489  1.00 94.27           N  
ATOM   4739  HE  ARG A 293     -20.081  -8.769  -6.720  1.00 94.27           H  
ATOM   4740  NH1 ARG A 293     -19.672  -9.371  -9.792  1.00 94.27           N  
ATOM   4741 HH11 ARG A 293     -18.854  -9.964  -9.780  1.00 94.27           H  
ATOM   4742 HH12 ARG A 293     -20.044  -9.031 -10.667  1.00 94.27           H  
ATOM   4743  NH2 ARG A 293     -21.079  -8.028  -8.681  1.00 94.27           N  
ATOM   4744 HH21 ARG A 293     -21.349  -7.528  -9.516  1.00 94.27           H  
ATOM   4745 HH22 ARG A 293     -21.387  -7.670  -7.788  1.00 94.27           H  
ATOM   4746  CZ  ARG A 293     -20.128  -8.905  -8.664  1.00 94.27           C  
ATOM   4747  N   ASP A 294     -20.151  -8.061  -3.552  1.00 95.61           N  
ATOM   4748  H   ASP A 294     -20.990  -8.395  -4.004  1.00 95.61           H  
ATOM   4749  CA  ASP A 294     -19.942  -6.613  -3.518  1.00 95.61           C  
ATOM   4750  HA  ASP A 294     -19.060  -6.367  -4.109  1.00 95.61           H  
ATOM   4751  C   ASP A 294     -19.696  -6.094  -2.098  1.00 95.61           C  
ATOM   4752  CB  ASP A 294     -21.155  -5.938  -4.163  1.00 95.61           C  
ATOM   4753  HB2 ASP A 294     -22.073  -6.266  -3.676  1.00 95.61           H  
ATOM   4754  HB3 ASP A 294     -21.069  -4.858  -4.043  1.00 95.61           H  
ATOM   4755  O   ASP A 294     -18.897  -5.179  -1.906  1.00 95.61           O  
ATOM   4756  CG  ASP A 294     -21.208  -6.275  -5.650  1.00 95.61           C  
ATOM   4757  OD1 ASP A 294     -20.963  -5.365  -6.463  1.00 95.61           O  
ATOM   4758  OD2 ASP A 294     -21.451  -7.449  -6.014  1.00 95.61           O  
ATOM   4759  N   LEU A 295     -20.311  -6.718  -1.085  1.00 96.49           N  
ATOM   4760  H   LEU A 295     -20.969  -7.452  -1.303  1.00 96.49           H  
ATOM   4761  CA  LEU A 295     -20.008  -6.409   0.311  1.00 96.49           C  
ATOM   4762  HA  LEU A 295     -19.925  -5.325   0.377  1.00 96.49           H  
ATOM   4763  C   LEU A 295     -18.652  -6.983   0.767  1.00 96.49           C  
ATOM   4764  CB  LEU A 295     -21.181  -6.851   1.201  1.00 96.49           C  
ATOM   4765  HB2 LEU A 295     -22.113  -6.515   0.747  1.00 96.49           H  
ATOM   4766  HB3 LEU A 295     -21.199  -7.940   1.238  1.00 96.49           H  
ATOM   4767  O   LEU A 295     -17.989  -6.346   1.581  1.00 96.49           O  
ATOM   4768  CG  LEU A 295     -21.108  -6.293   2.638  1.00 96.49           C  
ATOM   4769  HG  LEU A 295     -20.182  -6.617   3.114  1.00 96.49           H  
ATOM   4770  CD1 LEU A 295     -21.185  -4.764   2.697  1.00 96.49           C  
ATOM   4771 HD11 LEU A 295     -21.266  -4.432   3.732  1.00 96.49           H  
ATOM   4772 HD12 LEU A 295     -20.281  -4.325   2.275  1.00 96.49           H  
ATOM   4773 HD13 LEU A 295     -22.054  -4.409   2.143  1.00 96.49           H  
ATOM   4774  CD2 LEU A 295     -22.273  -6.842   3.455  1.00 96.49           C  
ATOM   4775 HD21 LEU A 295     -22.194  -6.489   4.483  1.00 96.49           H  
ATOM   4776 HD22 LEU A 295     -22.242  -7.931   3.443  1.00 96.49           H  
ATOM   4777 HD23 LEU A 295     -23.219  -6.508   3.028  1.00 96.49           H  
ATOM   4778  N   LYS A 296     -18.195  -8.133   0.248  1.00 96.17           N  
ATOM   4779  H   LYS A 296     -18.775  -8.618  -0.422  1.00 96.17           H  
ATOM   4780  CA  LYS A 296     -16.820  -8.628   0.473  1.00 96.17           C  
ATOM   4781  HA  LYS A 296     -16.600  -8.610   1.540  1.00 96.17           H  
ATOM   4782  C   LYS A 296     -15.791  -7.698  -0.169  1.00 96.17           C  
ATOM   4783  CB  LYS A 296     -16.630 -10.068  -0.030  1.00 96.17           C  
ATOM   4784  HB2 LYS A 296     -15.564 -10.293  -0.019  1.00 96.17           H  
ATOM   4785  HB3 LYS A 296     -16.979 -10.157  -1.058  1.00 96.17           H  
ATOM   4786  O   LYS A 296     -14.947  -7.176   0.547  1.00 96.17           O  
ATOM   4787  CG  LYS A 296     -17.344 -11.101   0.851  1.00 96.17           C  
ATOM   4788  HG2 LYS A 296     -18.423 -10.951   0.799  1.00 96.17           H  
ATOM   4789  HG3 LYS A 296     -17.025 -10.978   1.886  1.00 96.17           H  
ATOM   4790  CD  LYS A 296     -16.998 -12.520   0.387  1.00 96.17           C  
ATOM   4791  HD2 LYS A 296     -15.934 -12.699   0.545  1.00 96.17           H  
ATOM   4792  HD3 LYS A 296     -17.227 -12.627  -0.673  1.00 96.17           H  
ATOM   4793  CE  LYS A 296     -17.817 -13.525   1.195  1.00 96.17           C  
ATOM   4794  HE2 LYS A 296     -18.874 -13.393   0.965  1.00 96.17           H  
ATOM   4795  HE3 LYS A 296     -17.676 -13.324   2.257  1.00 96.17           H  
ATOM   4796  NZ  LYS A 296     -17.416 -14.919   0.930  1.00 96.17           N  
ATOM   4797  HZ1 LYS A 296     -17.215 -15.100  -0.043  1.00 96.17           H  
ATOM   4798  HZ2 LYS A 296     -16.599 -15.131   1.485  1.00 96.17           H  
ATOM   4799  HZ3 LYS A 296     -18.126 -15.546   1.281  1.00 96.17           H  
ATOM   4800  N   ASN A 297     -15.948  -7.375  -1.449  1.00 97.27           N  
ATOM   4801  H   ASN A 297     -16.636  -7.889  -1.981  1.00 97.27           H  
ATOM   4802  CA  ASN A 297     -15.084  -6.450  -2.185  1.00 97.27           C  
ATOM   4803  HA  ASN A 297     -14.069  -6.846  -2.210  1.00 97.27           H  
ATOM   4804  C   ASN A 297     -15.023  -5.074  -1.496  1.00 97.27           C  
ATOM   4805  CB  ASN A 297     -15.608  -6.360  -3.631  1.00 97.27           C  
ATOM   4806  HB2 ASN A 297     -15.060  -5.574  -4.150  1.00 97.27           H  
ATOM   4807  HB3 ASN A 297     -16.665  -6.096  -3.639  1.00 97.27           H  
ATOM   4808  O   ASN A 297     -13.943  -4.529  -1.264  1.00 97.27           O  
ATOM   4809  CG  ASN A 297     -15.417  -7.648  -4.421  1.00 97.27           C  
ATOM   4810  ND2 ASN A 297     -15.666  -7.607  -5.703  1.00 97.27           N  
ATOM   4811 HD21 ASN A 297     -15.946  -6.729  -6.116  1.00 97.27           H  
ATOM   4812 HD22 ASN A 297     -15.139  -8.256  -6.269  1.00 97.27           H  
ATOM   4813  OD1 ASN A 297     -15.079  -8.702  -3.910  1.00 97.27           O  
ATOM   4814  N   TYR A 298     -16.169  -4.554  -1.033  1.00 97.91           N  
ATOM   4815  H   TYR A 298     -17.039  -4.997  -1.290  1.00 97.91           H  
ATOM   4816  CA  TYR A 298     -16.211  -3.356  -0.192  1.00 97.91           C  
ATOM   4817  HA  TYR A 298     -15.815  -2.519  -0.767  1.00 97.91           H  
ATOM   4818  C   TYR A 298     -15.342  -3.484   1.069  1.00 97.91           C  
ATOM   4819  CB  TYR A 298     -17.659  -3.036   0.202  1.00 97.91           C  
ATOM   4820  HB2 TYR A 298     -18.250  -2.888  -0.702  1.00 97.91           H  
ATOM   4821  HB3 TYR A 298     -18.086  -3.878   0.747  1.00 97.91           H  
ATOM   4822  O   TYR A 298     -14.596  -2.560   1.391  1.00 97.91           O  
ATOM   4823  CG  TYR A 298     -17.759  -1.791   1.059  1.00 97.91           C  
ATOM   4824  CD1 TYR A 298     -17.790  -1.881   2.467  1.00 97.91           C  
ATOM   4825  HD1 TYR A 298     -17.806  -2.848   2.946  1.00 97.91           H  
ATOM   4826  CD2 TYR A 298     -17.753  -0.535   0.431  1.00 97.91           C  
ATOM   4827  HD2 TYR A 298     -17.748  -0.478  -0.648  1.00 97.91           H  
ATOM   4828  CE1 TYR A 298     -17.785  -0.704   3.244  1.00 97.91           C  
ATOM   4829  HE1 TYR A 298     -17.824  -0.747   4.322  1.00 97.91           H  
ATOM   4830  CE2 TYR A 298     -17.765   0.640   1.200  1.00 97.91           C  
ATOM   4831  HE2 TYR A 298     -17.771   1.603   0.713  1.00 97.91           H  
ATOM   4832  OH  TYR A 298     -17.741   1.699   3.328  1.00 97.91           O  
ATOM   4833  HH  TYR A 298     -18.072   2.447   2.827  1.00 97.91           H  
ATOM   4834  CZ  TYR A 298     -17.763   0.555   2.605  1.00 97.91           C  
ATOM   4835  N   ARG A 299     -15.410  -4.617   1.782  1.00 96.52           N  
ATOM   4836  H   ARG A 299     -15.977  -5.366   1.412  1.00 96.52           H  
ATOM   4837  CA  ARG A 299     -14.605  -4.878   2.989  1.00 96.52           C  
ATOM   4838  HA  ARG A 299     -14.726  -4.043   3.679  1.00 96.52           H  
ATOM   4839  C   ARG A 299     -13.113  -4.971   2.690  1.00 96.52           C  
ATOM   4840  CB  ARG A 299     -15.050  -6.175   3.670  1.00 96.52           C  
ATOM   4841  HB2 ARG A 299     -14.317  -6.438   4.433  1.00 96.52           H  
ATOM   4842  HB3 ARG A 299     -15.074  -6.992   2.949  1.00 96.52           H  
ATOM   4843  O   ARG A 299     -12.344  -4.421   3.478  1.00 96.52           O  
ATOM   4844  CG  ARG A 299     -16.415  -6.044   4.338  1.00 96.52           C  
ATOM   4845  HG2 ARG A 299     -16.336  -5.345   5.171  1.00 96.52           H  
ATOM   4846  HG3 ARG A 299     -17.155  -5.617   3.661  1.00 96.52           H  
ATOM   4847  CD  ARG A 299     -16.872  -7.431   4.806  1.00 96.52           C  
ATOM   4848  HD2 ARG A 299     -16.027  -7.981   5.222  1.00 96.52           H  
ATOM   4849  HD3 ARG A 299     -17.251  -7.974   3.940  1.00 96.52           H  
ATOM   4850  NE  ARG A 299     -17.918  -7.283   5.820  1.00 96.52           N  
ATOM   4851  HE  ARG A 299     -18.334  -6.366   5.897  1.00 96.52           H  
ATOM   4852  NH1 ARG A 299     -18.019  -9.388   6.760  1.00 96.52           N  
ATOM   4853 HH11 ARG A 299     -18.469 -10.024   7.403  1.00 96.52           H  
ATOM   4854 HH12 ARG A 299     -17.339  -9.736   6.099  1.00 96.52           H  
ATOM   4855  NH2 ARG A 299     -19.326  -7.716   7.488  1.00 96.52           N  
ATOM   4856 HH21 ARG A 299     -19.795  -8.334   8.135  1.00 96.52           H  
ATOM   4857 HH22 ARG A 299     -19.524  -6.726   7.464  1.00 96.52           H  
ATOM   4858  CZ  ARG A 299     -18.411  -8.148   6.677  1.00 96.52           C  
ATOM   4859  N   THR A 300     -12.729  -5.618   1.593  1.00 97.53           N  
ATOM   4860  H   THR A 300     -13.426  -6.122   1.064  1.00 97.53           H  
ATOM   4861  CA  THR A 300     -11.340  -5.753   1.137  1.00 97.53           C  
ATOM   4862  HA  THR A 300     -10.744  -6.192   1.938  1.00 97.53           H  
ATOM   4863  C   THR A 300     -10.759  -4.376   0.811  1.00 97.53           C  
ATOM   4864  CB  THR A 300     -11.282  -6.714  -0.064  1.00 97.53           C  
ATOM   4865  HB  THR A 300     -11.865  -6.295  -0.884  1.00 97.53           H  
ATOM   4866  O   THR A 300      -9.778  -3.957   1.426  1.00 97.53           O  
ATOM   4867  CG2 THR A 300      -9.872  -7.005  -0.566  1.00 97.53           C  
ATOM   4868 HG21 THR A 300      -9.384  -6.088  -0.897  1.00 97.53           H  
ATOM   4869 HG22 THR A 300      -9.285  -7.467   0.227  1.00 97.53           H  
ATOM   4870 HG23 THR A 300      -9.927  -7.698  -1.405  1.00 97.53           H  
ATOM   4871  OG1 THR A 300     -11.859  -7.940   0.317  1.00 97.53           O  
ATOM   4872  HG1 THR A 300     -11.279  -8.361   0.956  1.00 97.53           H  
ATOM   4873  N   VAL A 301     -11.433  -3.583  -0.033  1.00 98.32           N  
ATOM   4874  H   VAL A 301     -12.238  -3.968  -0.506  1.00 98.32           H  
ATOM   4875  CA  VAL A 301     -10.988  -2.223  -0.397  1.00 98.32           C  
ATOM   4876  HA  VAL A 301      -9.956  -2.290  -0.741  1.00 98.32           H  
ATOM   4877  C   VAL A 301     -10.994  -1.261   0.805  1.00 98.32           C  
ATOM   4878  CB  VAL A 301     -11.832  -1.672  -1.564  1.00 98.32           C  
ATOM   4879  HB  VAL A 301     -12.880  -1.628  -1.270  1.00 98.32           H  
ATOM   4880  O   VAL A 301     -10.061  -0.471   0.972  1.00 98.32           O  
ATOM   4881  CG1 VAL A 301     -11.368  -0.266  -1.956  1.00 98.32           C  
ATOM   4882 HG11 VAL A 301     -11.924   0.065  -2.832  1.00 98.32           H  
ATOM   4883 HG12 VAL A 301     -10.307  -0.292  -2.204  1.00 98.32           H  
ATOM   4884 HG13 VAL A 301     -11.540   0.437  -1.141  1.00 98.32           H  
ATOM   4885  CG2 VAL A 301     -11.695  -2.536  -2.824  1.00 98.32           C  
ATOM   4886 HG21 VAL A 301     -10.656  -2.561  -3.152  1.00 98.32           H  
ATOM   4887 HG22 VAL A 301     -12.314  -2.136  -3.627  1.00 98.32           H  
ATOM   4888 HG23 VAL A 301     -12.020  -3.560  -2.637  1.00 98.32           H  
ATOM   4889  N   LYS A 302     -12.001  -1.342   1.687  1.00 98.16           N  
ATOM   4890  H   LYS A 302     -12.757  -1.976   1.471  1.00 98.16           H  
ATOM   4891  CA  LYS A 302     -12.047  -0.615   2.971  1.00 98.16           C  
ATOM   4892  HA  LYS A 302     -11.989   0.457   2.783  1.00 98.16           H  
ATOM   4893  C   LYS A 302     -10.857  -0.968   3.858  1.00 98.16           C  
ATOM   4894  CB  LYS A 302     -13.379  -0.940   3.671  1.00 98.16           C  
ATOM   4895  HB2 LYS A 302     -13.536  -2.018   3.629  1.00 98.16           H  
ATOM   4896  HB3 LYS A 302     -14.182  -0.459   3.114  1.00 98.16           H  
ATOM   4897  O   LYS A 302     -10.200  -0.073   4.387  1.00 98.16           O  
ATOM   4898  CG  LYS A 302     -13.472  -0.538   5.152  1.00 98.16           C  
ATOM   4899  HG2 LYS A 302     -12.760  -1.118   5.739  1.00 98.16           H  
ATOM   4900  HG3 LYS A 302     -13.233   0.519   5.272  1.00 98.16           H  
ATOM   4901  CD  LYS A 302     -14.893  -0.821   5.656  1.00 98.16           C  
ATOM   4902  HD2 LYS A 302     -15.133  -1.872   5.496  1.00 98.16           H  
ATOM   4903  HD3 LYS A 302     -15.588  -0.214   5.077  1.00 98.16           H  
ATOM   4904  CE  LYS A 302     -15.065  -0.487   7.138  1.00 98.16           C  
ATOM   4905  HE2 LYS A 302     -14.733   0.539   7.293  1.00 98.16           H  
ATOM   4906  HE3 LYS A 302     -14.446  -1.155   7.737  1.00 98.16           H  
ATOM   4907  NZ  LYS A 302     -16.492  -0.597   7.516  1.00 98.16           N  
ATOM   4908  HZ1 LYS A 302     -16.877  -1.528   7.447  1.00 98.16           H  
ATOM   4909  HZ2 LYS A 302     -16.713  -0.149   8.394  1.00 98.16           H  
ATOM   4910  HZ3 LYS A 302     -17.022  -0.013   6.885  1.00 98.16           H  
ATOM   4911  N   GLY A 303     -10.584  -2.260   4.015  1.00 97.29           N  
ATOM   4912  H   GLY A 303     -11.146  -2.934   3.516  1.00 97.29           H  
ATOM   4913  CA  GLY A 303      -9.494  -2.769   4.834  1.00 97.29           C  
ATOM   4914  HA2 GLY A 303      -9.601  -2.412   5.858  1.00 97.29           H  
ATOM   4915  HA3 GLY A 303      -9.548  -3.858   4.824  1.00 97.29           H  
ATOM   4916  C   GLY A 303      -8.132  -2.328   4.317  1.00 97.29           C  
ATOM   4917  O   GLY A 303      -7.340  -1.799   5.091  1.00 97.29           O  
ATOM   4918  N   LEU A 304      -7.901  -2.397   3.003  1.00 97.87           N  
ATOM   4919  H   LEU A 304      -8.571  -2.888   2.429  1.00 97.87           H  
ATOM   4920  CA  LEU A 304      -6.716  -1.829   2.350  1.00 97.87           C  
ATOM   4921  HA  LEU A 304      -5.825  -2.297   2.768  1.00 97.87           H  
ATOM   4922  C   LEU A 304      -6.575  -0.323   2.600  1.00 97.87           C  
ATOM   4923  CB  LEU A 304      -6.790  -2.117   0.842  1.00 97.87           C  
ATOM   4924  HB2 LEU A 304      -6.053  -1.506   0.322  1.00 97.87           H  
ATOM   4925  HB3 LEU A 304      -7.776  -1.830   0.475  1.00 97.87           H  
ATOM   4926  O   LEU A 304      -5.487   0.136   2.950  1.00 97.87           O  
ATOM   4927  CG  LEU A 304      -6.535  -3.592   0.497  1.00 97.87           C  
ATOM   4928  HG  LEU A 304      -7.187  -4.221   1.102  1.00 97.87           H  
ATOM   4929  CD1 LEU A 304      -6.845  -3.822  -0.979  1.00 97.87           C  
ATOM   4930 HD11 LEU A 304      -6.673  -4.871  -1.221  1.00 97.87           H  
ATOM   4931 HD12 LEU A 304      -7.893  -3.598  -1.180  1.00 97.87           H  
ATOM   4932 HD13 LEU A 304      -6.201  -3.204  -1.605  1.00 97.87           H  
ATOM   4933  CD2 LEU A 304      -5.074  -3.962   0.768  1.00 97.87           C  
ATOM   4934 HD21 LEU A 304      -4.422  -3.199   0.342  1.00 97.87           H  
ATOM   4935 HD22 LEU A 304      -4.849  -4.928   0.315  1.00 97.87           H  
ATOM   4936 HD23 LEU A 304      -4.899  -4.048   1.840  1.00 97.87           H  
ATOM   4937  N   GLY A 305      -7.668   0.439   2.478  1.00 97.87           N  
ATOM   4938  H   GLY A 305      -8.518  -0.001   2.155  1.00 97.87           H
[truncated: 591,552 more chars]
